# Supplementary material for: Droplet Hi-C enables scalable, single-cell profiling of chromatin architecture in heterogeneous tissues
Source: Nat Biotechnol. 2024 Oct 18;43(10):1694–707. doi: 10.1038/s41587-024-02447-1 (PMC12520981; doi:10.1038/s41587-024-02447-1)
Supplement: Supplementary file 3 — Human cell line mixing metadata. [file 41587_2024_2447_MOESM3_ESM.xls]

total	mapped	unmapped	duplicate	cis	cis_1kb.	cis_1kb..1	cis_10kb.	trans	leiden_03	UMAP1	UMAP2
AAACGAAAGCAACGGT	58779	58779	0	0	56467	49866	6600	5061	2312	2	5.745189	7.0725102
AAACGAACATCCGTGG	39100	39100	0	0	37496	33932	3564	2602	1604	0	-6.3757877	-0.1341301
AAACGAAGTCAATCCA	131757	131757	0	0	127684	114620	13063	9881	4073	2	6.3137383	7.03498
AAACGAAGTCACAGGA	179491	179491	0	0	173667	153476	20190	16310	5824	0	-7.6480083	1.6326033
AAACGAAGTTTGCCCT	53974	53974	0	0	52615	47260	5355	4253	1359	1	13.967712	0.34243867
AAACGAATCGCGCCAA	209841	209841	0	0	202772	179071	23699	19054	7069	0	-8.29588	1.6196505
AAACGAATCGTGGTAT	125902	125902	0	0	120689	109765	10922	8561	5213	0	-7.9664445	-0.07627451
AAACTCGAGACGCCCT	192992	192992	0	0	187800	168349	19451	15076	5192	2	6.872357	7.4138007
AAACTCGAGTCCGTGC	106303	106303	0	0	101914	89806	12108	9761	4389	1	14.351172	0.27336293
AAACTCGCAAGCGTCC	202569	202569	0	0	195851	173471	22379	17512	6718	0	-7.454284	0.31393236
AAACTCGCACCCTTTG	64999	64999	0	0	62203	56171	6032	4655	2796	0	-6.005702	0.5227594
AAACTCGCACCTGAAT	163050	163050	0	0	158354	143459	14893	11435	4696	1	14.075058	1.3005394
AAACTCGCATCATAGC	106247	106247	0	0	100086	91574	8511	6038	6161	0	-8.145282	0.47770107
AAACTCGGTTCAGTTG	222034	222034	0	0	215171	191352	23819	19076	6863	0	-7.9345927	0.22988193
AAACTCGTCAAGTTGC	101758	101758	0	0	97537	86063	11473	8869	4221	2	-8.46287	0.9599517
AAACTCGTCACGTCAA	153337	153337	0	0	148951	129760	19191	16151	4386	3	4.559049	4.8278418
AAACTCGTCCTCCCAA	190900	190900	0	0	184315	161667	22648	18469	6585	0	-8.327115	1.51772
AAACTGCCACCTACCT	106361	106361	0	0	102067	89782	12285	9419	4294	2	5.8387904	7.678727
AAACTGCCAGGTCTGC	139463	139463	0	0	135418	121409	14008	10770	4045	2	6.7844124	7.321947
AAACTGCGTTGGCTTA	172702	172702	0	0	166383	148217	18165	13951	6319	2	6.9061933	7.495376
AAACTGCTCTGTTTAC	117435	117435	0	0	113305	99899	13405	10767	4130	1	13.627009	1.7175686
AAAGATGAGGAACCGT	42970	42970	0	0	41074	37222	3851	2771	1896	0	-6.4513264	0.2826632
AAAGATGAGTAATCAG	155018	155018	0	0	150343	133800	16542	13164	4675	1	13.47923	0.26137748
AAAGATGCATTGTTCT	95537	95537	0	0	91164	82132	9032	6867	4373	0	-6.6809945	1.238163
AAAGATGGTTTCGACA	141286	141286	0	0	135530	121207	14321	11203	5756	0	-7.978536	0.66358966
AAAGATGTCCGGCGAT	156738	156738	0	0	151337	133520	17816	13585	5401	2	6.2063704	7.9969563
AAAGATGTCGAACCGC	89453	89453	0	0	86445	76120	10323	7868	3008	2	6.039563	7.9354854
AAAGGATCAAAGCTTC	52071	52071	0	0	49751	44695	5056	3930	2320	0	-7.2860985	0.062485144
AAAGGATCAGTGGTCC	147485	147485	0	0	141893	123735	18158	14502	5592	0	-6.887722	-0.88512313
AAAGGATCATTTAGGC	85232	85232	0	0	81863	73334	8528	6758	3369	1	12.79092	0.9785548
AAAGGATGTAGCTGTT	170672	170672	0	0	165374	148716	16657	13267	5298	1	13.796178	0.9290676
AAAGGATGTGCAAGAC	92715	92715	0	0	88636	79715	8921	6728	4079	0	-8.473972	0.86474293
AAAGGATGTGGCCTCA	214743	214743	0	0	207233	182359	24872	20225	7510	0	-8.060616	0.049616087
AAAGGATGTTCAGTTG	161718	161718	0	0	157111	138773	18336	14821	4607	3	5.2429914	4.964284
AAAGGATTCTATCTAC	181172	181172	0	0	174624	153805	20818	16553	6548	0	-8.224576	0.21918567
AAAGGATTCTGGCCAG	96067	96067	0	0	92439	80863	11576	8881	3628	0	-7.6509075	-0.1352674
AAAGGGCCACCCTTAC	206702	206702	0	0	200596	177712	22881	18007	6106	0	-8.378904	0.5806556
AAAGGGCCATCGGCCA	75298	75298	0	0	72442	65451	6991	5474	2856	0	-6.4136996	0.8896364
AAAGGGCCATTACACG	95426	95426	0	0	90943	80697	10245	7888	4483	1	13.687423	0.71362466
AAAGGGCGTTTCGATG	133913	133913	0	0	127547	111212	16334	13279	6366	1	12.372355	1.2453204
AAAGGGCTCTACCCGT	88306	88306	0	0	84618	77069	7549	5696	3688	0	-7.6940103	1.0027587
AAATGAGAGCACCATT	68446	68446	0	0	64487	58587	5900	4397	3959	0	-6.3887362	0.12629898
AAATGAGAGCTAGCAG	113319	113319	0	0	109341	97598	11740	8689	3978	2	5.9365587	7.53141
AAATGAGAGGTTGTTC	49479	49479	0	0	47338	42587	4751	3688	2141	0	-6.714052	-0.12663652
AAATGAGCATTTGGCA	189833	189833	0	0	182991	160508	22483	18981	6842	0	-7.999688	1.5387828
AAATGAGGTGCACCCA	259874	259874	0	0	252535	222916	29618	23483	7339	0	-8.51094	0.5832894
AAATGAGGTGTCGTGC	175052	175052	0	0	168660	148335	20325	16209	6392	0	-8.307879	1.5286204
AAATGAGTCTAGTCGA	146294	146294	0	0	140788	125924	14862	11941	5506	1	14.155592	1.386462
AAATGCCAGACGCCCT	138801	138801	0	0	135038	121676	13361	10725	3763	1	12.302131	0.90231633
AAATGCCAGCCGCTGT	54383	54383	0	0	51719	47874	3844	2884	2664	0	-6.745516	0.41103828
AAATGCCAGCTAACAA	52650	52650	0	0	50614	45120	5493	4347	2036	1	13.746461	0.008346076
AAATGCCAGGCTTAAA	192021	192021	0	0	185870	167208	18661	14819	6151	0	-7.940176	0.34676364
AAATGCCCACGGTTAT	77902	77902	0	0	74484	65648	8836	7107	3418	0	-8.765147	0.58326757
AAATGCCCAGAGAGAA	160276	160276	0	0	155314	140896	14418	11657	4962	1	12.68828	1.3235251
AAATGCCCATGGCCCA	154024	154024	0	0	149540	131844	17695	14162	4484	1	12.975879	-0.054597694
AAATGCCGTGTTGTTG	115883	115883	0	0	111524	97808	13716	11200	4359	1	13.421538	0.29822838
AAATGCCGTTCCCAAA	68356	68356	0	0	64656	58971	5685	4248	3700	0	-6.5961404	-0.041382484
AAATGCCTCAGATACC	84963	84963	0	0	82126	73691	8434	6469	2837	2	5.3457503	7.853817
AAATGCCTCTCTATTG	191253	191253	0	0	185263	163866	21397	17450	5990	0	-8.691208	0.2508741
AACAAAGAGAGCCTGA	42451	42451	0	0	40470	36348	4122	3154	1981	0	-6.758863	0.8390287
AACAAAGAGAGGCGGA	156700	156700	0	0	151856	136090	15764	12420	4844	1	14.620027	0.5784421
AACAAAGAGTCGTATC	113638	113638	0	0	107410	97495	9915	7547	6228	0	-6.713509	-0.21292
AACAAAGCAGGGAGTT	191662	191662	0	0	186500	167312	19188	15197	5162	1	12.550449	1.7610027
AACAAAGCAGGTGGTA	78190	78190	0	0	74781	67892	6887	5368	3409	0	-7.705943	-0.21447094
AACAAAGCATCGCCTT	152830	152830	0	0	147350	131436	15914	12699	5480	1	13.570436	0.8457203
AACAAAGGTCTGGTTA	172581	172581	0	0	166325	146993	19332	14752	6256	2	6.4569836	7.328036
AACAAAGGTGCTTCCT	217718	217718	0	0	211523	188533	22989	18733	6195	0	-8.24368	1.7389328
AACAAAGTCCGGACTG	83542	83542	0	0	80253	71792	8460	6492	3289	0	-6.05527	0.56361616
AACAAAGTCCGTACGG	60232	60232	0	0	57406	50372	7032	5558	2826	1	13.173028	1.2480707
AACAAAGTCGCTATAG	183198	183198	0	0	177578	157701	19876	16004	5620	0	-8.595873	1.3681071
AACAAAGTCGGTCGAC	122615	122615	0	0	117965	104121	13843	10622	4650	2	6.2405915	7.779082
AACAGTCAGAGCACTG	89338	89338	0	0	84396	77050	7346	5424	4942	0	-7.1008396	0.2576504
AACAGTCAGCTCGGCT	102812	102812	0	0	98267	86459	11808	9322	4545	1	12.640144	0.7173191
AACAGTCCAACGTAGG	92370	92370	0	0	88748	79353	9394	7562	3622	1	14.235446	0.6826293
AACAGTCCAACGTCCG	96593	96593	0	0	93165	82214	10951	8843	3428	1	13.99055	1.335459
AACAGTCGTGCCAAGA	194146	194146	0	0	189952	164345	25607	21676	4194	0	-7.533882	1.6976228
AACAGTCTCGGTCTAA	100102	100102	0	0	94311	86447	7864	5863	5791	0	-7.0897417	-0.109415695
AACATCGCAAATAGTG	209004	209004	0	0	202421	180055	22366	18145	6583	0	-7.3595133	0.6442656
AACATCGCACTAGGAG	178068	178068	0	0	173135	154192	18943	14920	4933	0	-7.925294	1.5030881
AACATCGGTATGGATA	134329	134329	0	0	130310	112140	18170	15823	4019	3	4.680803	4.7864814
AACATCGTCCAGTTAG	92158	92158	0	0	87945	79721	8224	6233	4213	0	-5.90362	0.66685814
AACCAACCAGTAACCT	206518	206518	0	0	200069	176482	23586	19251	6449	0	-8.057161	0.78025234
AACCAACCATGACTGT	47426	47426	0	0	45144	40500	4644	3596	2282	0	-7.7712793	0.5887211
AACCAACTCAGAACGG	126949	126949	0	0	122649	109344	13305	9895	4300	2	6.7154293	7.9811935
AACCGATAGACTTGAA	117109	117109	0	0	113572	101214	12358	9903	3537	1	13.900248	-0.18140517
AACCGATCAGGCACAA	161529	161529	0	0	156427	139979	16447	12117	5102	2	6.485922	7.4122577
AACCGATCAGTATACC	94423	94423	0	0	91313	81467	9844	7255	3110	2	5.8756714	7.6742735
AACCGATGTGAGTCGA	144309	144309	0	0	139348	124070	15278	11813	4961	1	13.1130705	0.17618522
AACCGATGTTACGGAG	84211	84211	0	0	79783	71248	8535	6772	4428	0	-7.759231	1.4265441
AACCGATTCCCAGTAA	173445	173445	0	0	167834	150181	17652	13415	5611	2	6.462122	8.25081
AACCGATTCCCTACCA	193861	193861	0	0	187160	167981	19179	15165	6701	0	-7.9792223	1.3765209
AACCGATTCCGCTATC	36300	36300	0	0	34914	31704	3210	2380	1386	0	-6.3829193	0.22969441
AACCGATTCGATTACG	105514	105514	0	0	101207	89615	11591	9092	4307	1	13.582842	0.69149125
AACCTGAAGAAGCCGT	43133	43133	0	0	40790	37354	3436	2458	2343	0	-6.5675726	0.71705174
AACCTGACAACGTCGC	56753	56753	0	0	54335	48127	6208	4931	2418	2	6.040137	7.563033
AACCTGACACCCTTTG	186564	186564	0	0	179697	157413	22283	17900	6867	0	-8.155962	0.4987682
AACCTGACACTCCACT	88868	88868	0	0	85287	76794	8493	6710	3581	1	13.068438	0.3406195
AACCTGAGTAAGGTCG	175340	175340	0	0	170731	153263	17467	13895	4609	2	6.625427	8.036275
AACCTGAGTCAATACC	88321	88321	0	0	84955	76214	8741	6992	3366	0	-8.048162	0.8881473
AACCTGAGTGGCGCTT	46092	46092	0	0	44259	39324	4935	3890	1833	0	-8.014699	0.1954747
AACCTGATCAGGTCTA	139524	139524	0	0	134429	120235	14194	11465	5095	1	14.424162	0.74968094
AACCTGATCCCGTATC	110570	110570	0	0	106711	94182	12529	10061	3859	1	13.361997	0.5919906
AACCTGATCCGGAAAG	167379	167379	0	0	161749	144101	17645	14174	5630	1	13.576061	0.20924853
AACCTGATCGGCAATT	88695	88695	0	0	84698	75674	9024	7213	3997	1	12.3735	1.2078199
AACCTGATCGGCATAT	133949	133949	0	0	128676	114754	13922	10822	5273	1	13.999811	0.2115725
AACCTTTAGCGATACG	138654	138654	0	0	134333	119840	14493	11878	4321	1	14.451381	0.40761256
AACCTTTAGGTTGTTC	96016	96016	0	0	90188	82026	8162	5978	5828	0	-7.441203	0.051235385
AACCTTTAGTGTCGGA	158017	158017	0	0	152008	132304	19704	15922	6009	0	-7.8345575	0.4285176
AACCTTTCAACCTCTC	86106	86106	0	0	82321	73045	9274	6808	3785	2	5.2595725	6.3090186
AACCTTTCAATTGGCT	36624	36624	0	0	34918	31958	2959	2197	1706	0	-7.0704074	0.8847374
AACCTTTCAGTGGTCC	110603	110603	0	0	106454	94524	11929	9534	4149	1	13.679923	0.0872509
AACCTTTGTATGGGTG	106283	106283	0	0	102302	90405	11897	9560	3981	1	12.72038	1.7868923
AACCTTTGTCAGCTTA	109434	109434	0	0	105882	93752	12130	9024	3552	2	5.9316845	8.293157
AACCTTTTCAATTGGC	84893	84893	0	0	81441	72611	8830	6581	3452	2	6.0215096	7.765978
AACCTTTTCCATGACA	174326	174326	0	0	169228	151641	17587	14260	5098	1	14.009014	1.0815051
AACCTTTTCTATAGGC	91068	91068	0	0	87355	77822	9533	7249	3713	0	-6.6449995	0.17217489
AACGAGGAGGTGAACC	70165	70165	0	0	66275	60718	5555	4101	3890	0	-6.7570877	0.09680752
AACGAGGAGGTTGTTC	65039	65039	0	0	61868	56410	5458	4194	3171	0	-6.394567	0.43115723
AACGAGGAGTAGACCG	129056	129056	0	0	124130	110237	13893	10653	4926	2	6.268927	7.624927
AACGAGGAGTGATCTC	148245	148245	0	0	143885	130767	13118	10414	4360	1	13.034066	1.0961611
AACGAGGCAGTAAGCG	180141	180141	0	0	172569	155366	17201	12958	7572	2	6.544998	8.065113
AACGAGGCATGGCCCA	104308	104308	0	0	98696	89586	9110	6692	5612	0	-7.2811832	1.4098743
AACGAGGGTCAACTAC	71905	71905	0	0	69290	61565	7724	6177	2615	1	12.898504	1.6195173
AACGAGGTCCCAATGA	168196	168196	0	0	161852	141689	20162	16168	6344	0	-8.501679	1.5442303
AACGAGGTCGCACCTT	115606	115606	0	0	111618	97768	13849	11000	3988	1	13.548056	1.7910022
AACGAGGTCGCTCGGA	153489	153489	0	0	148530	130804	17726	14539	4959	1	13.539499	-0.56935626
AACGGGAAGGGTAATT	61906	61906	0	0	58738	52499	6239	4839	3168	0	-6.926703	-0.45239198
AACGGGAGTCGTAGTT	79829	79829	0	0	76523	69796	6727	5075	3306	0	-6.802769	-0.119595625
AACGGGAGTTCAGAAA	85730	85730	0	0	81621	73540	8081	6195	4109	0	-7.5103793	1.1635927
AACGGGATCCCACTAC	122534	122534	0	0	116642	106830	9812	7216	5892	2	5.49147	6.2405086
AACGGGATCCGATTGA	41026	41026	0	0	38854	35329	3525	2384	2172	0	-6.585561	0.6256628
AACGTACAGATGAGGA	114478	114478	0	0	109250	96317	12933	10342	5228	2	5.211645	6.334433
AACGTACAGCCTGTAT	97638	97638	0	0	93594	82639	10954	8518	4044	1	12.839315	1.0187086
AACGTACAGGGATCCA	171009	171009	0	0	166352	148496	17855	14337	4657	1	13.358388	0.34439254
AACGTACAGTGATCTC	209861	209861	0	0	202078	175376	26701	21660	7783	0	-8.120569	-0.16228098
AACGTACCAAAGGAAG	127415	127415	0	0	123438	109230	14207	11205	3977	0	-8.745908	0.6834223
AACGTACTCCAGCACG	69044	69044	0	0	66077	59029	7048	5499	2967	1	13.650079	1.1501344
AACGTACTCTGATCTT	93532	93532	0	0	89007	81596	7411	5549	4525	0	-6.39066	0.52897877
AACTGGTAGTCGAAAT	179561	179561	0	0	174032	151486	22545	18331	5529	0	-8.719305	0.22900726
AACTGGTAGTGCTGAG	67701	67701	0	0	64573	58733	5840	4354	3128	0	-6.6184883	-0.12077155
AACTGGTCAACTACTG	120121	120121	0	0	116503	103451	13051	9676	3618	2	6.402829	8.084138
AACTGGTCACTACACA	158751	158751	0	0	152860	135842	17018	13702	5891	0	-8.041342	0.25078085
AACTGGTCAGGCTACC	48769	48769	0	0	46242	42529	3713	2608	2527	0	-6.2649536	-0.053717025
AACTGGTGTGAATCAA	97760	97760	0	0	94260	83233	11027	8290	3500	2	6.396156	7.7458405
AACTGGTTCATTCTCA	149399	149399	0	0	144453	129550	14903	11482	4946	1	13.97378	1.000486
AACTGGTTCCACGAGC	96000	96000	0	0	91411	83429	7982	5788	4589	0	-8.026832	0.26467592
AACTGGTTCCACGCTT	80660	80660	0	0	76824	69905	6917	5130	3836	0	-7.311401	0.8095856
AACTGGTTCCGGAAAG	101291	101291	0	0	97378	86743	10634	8834	3913	0	-7.510836	-0.7210924
AACTGGTTCGTGGGTC	46242	46242	0	0	44468	37041	7427	6272	1774	1	13.959985	-0.26093808
AACTGTGAGGACTTTC	161383	161383	0	0	156054	139562	16492	13174	5329	1	13.622047	1.7169551
AACTGTGAGTTACACC	113509	113509	0	0	108256	96924	11331	8760	5253	0	-8.521122	0.48814866
AACTGTGTCAAACCAC	162360	162360	0	0	157255	139880	17375	14130	5105	1	13.045856	1.555056
AACTGTGTCTCGCGGA	135640	135640	0	0	131101	117164	13937	11022	4539	1	13.206489	0.16572389
AACTTGGAGAAGAGTG	90549	90549	0	0	86871	78288	8583	6722	3678	0	-6.861522	-0.16510952
AACTTGGAGGCTTCGC	82238	82238	0	0	78824	69921	8902	6647	3414	0	-7.933184	-0.4633921
AACTTGGCAGGTAGGT	207033	207033	0	0	199578	176063	23515	19266	7455	0	-7.0595345	0.18339446
AACTTGGGTTTAAGGA	60199	60199	0	0	57250	52229	5020	3730	2949	0	-6.0904436	-0.14550208
AACTTGGTCCGTGCGA	77487	77487	0	0	73455	66869	6585	4939	4032	0	-7.726461	-0.026593866
AACTTGGTCGTCCCAT	99731	99731	0	0	89685	85107	4578	3085	10046	1	13.174419	0.18733212
AACTTGGTCTTGTACT	84873	84873	0	0	81871	72474	9394	7363	3002	2	5.973939	7.645946
AAGATAGCACATCATG	102937	102937	0	0	95556	88621	6935	4738	7381	0	-7.8092637	0.97135353
AAGATAGCACCTACCT	114476	114476	0	0	108356	98021	10332	7982	6120	0	-6.8994355	-0.07263092
AAGATAGCACTGATAC	189392	189392	0	0	183074	161261	21813	17443	6318	0	-8.408822	1.3867403
AAGATAGCATCACAAC	111033	111033	0	0	103998	94872	9124	6584	7035	0	-7.2182155	-0.0377171
AAGATAGGTATCACAC	68514	68514	0	0	65753	58971	6782	5165	2761	0	-8.385179	0.21825367
AAGATAGGTCGCGCTA	93722	93722	0	0	90166	79891	10275	8139	3556	3	4.982869	4.622636
AAGATAGTCAGTACAC	63868	63868	0	0	60900	55198	5702	4267	2968	0	-6.7924104	1.1448542
AAGGAGCAGGATGTCG	121238	121238	0	0	114832	104295	10536	7572	6406	2	-6.259225	-0.39668718
AAGGAGCAGTGCTGAG	59398	59398	0	0	56487	51397	5090	3649	2911	2	5.1130905	6.7288947
AAGGAGCAGTTGCTTG	74454	74454	0	0	71548	63192	8356	6538	2906	0	11.865432	0.93212605
AAGGAGCCACTTATGG	138781	138781	0	0	133600	118124	15476	12367	5181	1	12.557125	0.12926912
AAGGAGCCATCGCTAA	181433	181433	0	0	174150	151657	22493	18672	7283	0	-6.9433804	0.07455541
AAGGAGCGTAGCGTTT	125392	125392	0	0	120473	104881	15591	12543	4919	0	-7.1586375	-0.40910113
AAGGAGCGTATCCTTT	150886	150886	0	0	145305	127568	17736	13407	5581	2	6.458847	7.7454057
AAGGAGCGTGCAAGCA	125117	125117	0	0	120013	105926	14087	11202	5104	1	12.567103	0.6821167
AAGGAGCGTGCTTACA	95222	95222	0	0	91355	81907	9448	7449	3867	0	-7.4506807	0.27613094
AAGGAGCTCAGATACC	246764	246764	0	0	239941	213521	26419	20702	6823	0	-7.943039	0.09644231
AAGGAGCTCCACTAGA	182585	182585	0	0	174345	150919	23425	19056	8240	0	-8.082531	0.83565694
AAGGTTCAGTAACTCC	150056	150056	0	0	144476	130319	14157	11353	5580	1	13.759999	1.0151674
AAGGTTCGTACCGGCT	61832	61832	0	0	58726	51527	7198	5560	3106	1	12.832544	0.8414471
AAGGTTCTCACAACAC	123018	123018	0	0	118776	105643	13133	10885	4242	0	-7.015333	-0.52002996
AAGGTTCTCAGGTTTG	193863	193863	0	0	188507	165200	23307	19259	5356	0	-8.624948	1.3028395
AATACGCCAGCTTACA	102375	102375	0	0	95929	87836	8091	5728	6446	0	-7.9824667	0.30735043
AATACGCGTACGGATG	116663	116663	0	0	112500	99523	12976	10426	4163	1	12.947569	-0.061161015
AATACGCGTATTCGAC	106970	106970	0	0	103387	90732	12654	9349	3583	2	6.5294757	7.5142784
AATACGCGTTTGCCAA	48961	48961	0	0	46847	41695	5151	3998	2114	1	14.018506	0.78891367
AATACGCTCACATTCT	77482	77482	0	0	74504	66491	8012	6354	2978	0	-8.72021	0.7039057
AATACGCTCAGTGTAC	128867	128867	0	0	123272	109729	13541	10591	5595	1	14.470225	0.055404823
AATACGCTCATCGCTC	65155	65155	0	0	61773	52601	9172	7247	3382	1	13.691819	0.59884936
AATGCCAAGCCTCGCA	65014	65014	0	0	62462	55187	7274	5762	2552	1	13.215681	-0.1577171
AATGCCAAGGATATCA	72147	72147	0	0	68103	62469	5634	4198	4044	0	-7.3951635	0.0016129678
AATGCCAAGGATTGCG	173522	173522	0	0	167204	147547	19657	15372	6318	0	-8.29235	0.1456539
AATGCCACAATGGCTT	162566	162566	0	0	157299	139089	18210	14519	5267	1	13.744042	1.7117206
AATGCCACATCGTGAT	102003	102003	0	0	98484	87171	11313	8760	3519	2	6.530023	8.130446
AATGCCAGTCGGCTGT	149006	149006	0	0	141081	132312	8769	6614	7925	0	-7.7871556	0.5774297
AATGCCAGTGTCTACA	70678	70678	0	0	66555	60672	5883	4283	4123	0	-6.781992	0.72216105
AATGCCAGTTGCCTGG	71534	71534	0	0	68282	61566	6716	5158	3252	1	14.151629	0.5717673
AATGCCATCACGTGTA	75921	75921	0	0	72337	65231	7106	5306	3584	0	-6.23154	0.3059849
AATGCCATCAGTACAC	102521	102521	0	0	97969	88495	9473	7266	4552	0	-7.8571377	0.44954
AATGCCATCGCACCTT	82979	82979	0	0	79811	71123	8687	6668	3168	1	12.623062	0.18439415
AATGGAAAGAACCCGA	145363	145363	0	0	139420	122222	17197	14106	5943	0	-7.8685284	0.852173
AATGGAAAGACGAAAG	158589	158589	0	0	151689	132928	18760	15073	6900	0	-7.6270638	0.15837596
AATGGAAAGCCAGAAC	82953	82953	0	0	78998	70239	8759	6958	3955	1	13.379547	0.8021414
AATGGAAAGTGATCTC	48583	48583	0	0	46010	42126	3883	2796	2573	0	-7.761156	1.5004241
AATGGAACAGCCACGT	101946	101946	0	0	98250	86227	12023	9488	3696	1	13.061709	0.9958848
AATGGAACATGGCCGT	107870	107870	0	0	103619	92327	11291	8971	4251	1	14.526765	0.96284294
AATGGAAGTCAGCTTA	96906	96906	0	0	93468	82836	10632	7751	3438	2	5.9456105	7.8028436
AATGGAAGTGATAACA	83664	83664	0	0	80505	72214	8291	6695	3159	0	-7.258513	0.98573065
AATGGAAGTTACACTG	74639	74639	0	0	71437	63410	8024	6216	3202	1	12.814967	0.6034138
AATGGAAGTTCTACGA	71411	71411	0	0	68547	60160	8385	6756	2864	1	12.094463	0.49581736
AATGGCTAGAACAGGA	80539	80539	0	0	77192	69267	7925	6319	3347	1	14.242302	0.34322077
AATGGCTAGCCGCTGT	55734	55734	0	0	53591	48115	5475	4319	2143	1	13.091811	0.54791576
AATGGCTAGTTGAATG	150029	150029	0	0	144402	129771	14631	11595	5627	1	12.770308	1.151317
AATGGCTCAACTCGTA	154603	154603	0	0	149237	134831	14406	11268	5366	1	13.907273	0.45561585
AATGGCTGTATCAGCT	132791	132791	0	0	129145	112748	16397	14500	3646	3	4.7003865	4.688005
AATGGCTGTTAGGAGC	119082	119082	0	0	114256	101435	12820	10184	4826	1	13.763878	1.7635759
AATGGCTTCTGAACGT	84064	84064	0	0	79097	72594	6503	4823	4967	0	-7.192137	0.60671896
AATGTCGAGAGAAGCA	78599	78599	0	0	75579	65782	9796	7849	3020	1	12.942016	0.3444847
AATGTCGAGCGCCTAC	124839	124839	0	0	119750	103676	16073	13193	5089	0	-7.1639347	0.7646714
AATGTCGAGGCTGGAT	105087	105087	0	0	98723	90370	8352	6033	6364	0	-8.092291	0.15228342
AATGTCGAGGGTGTTG	70278	70278	0	0	66915	59613	7302	5855	3363	0	-7.1791162	0.5043355
AATGTCGAGGTAGGAA	96735	96735	0	0	92859	82882	9977	7703	3876	1	13.893233	0.899003
AATGTCGAGTACAGTA	161689	161689	0	0	156113	140560	15553	12406	5576	0	-7.9285917	0.5427318
AATGTCGAGTCCGTGC	103187	103187	0	0	99663	86826	12837	9798	3524	1	14.183996	1.3860917
AATGTCGCAACGCACC	72912	72912	0	0	70065	63968	6097	4481	2847	0	-6.412399	0.34391302
AATGTCGCAGATACAA	131648	131648	0	0	126517	110785	15731	12630	5131	1	13.393876	1.5744116
AATGTCGCATCAGAAA	122416	122416	0	0	117484	104221	13263	10124	4932	2	6.5214415	7.4243374
AATGTCGGTAGAACGC	131936	131936	0	0	128888	116605	12281	9519	3048	2	6.488496	7.035824
AATGTCGGTCCTTCAC	138729	138729	0	0	133075	116559	16515	14074	5654	3	4.884416	4.5990458
AATGTCGGTGATAGAT	94608	94608	0	0	91008	80683	10325	8241	3600	1	12.815783	0.7064607
AATGTCGGTGGACTGA	84945	84945	0	0	80563	72878	7684	5779	4382	0	-6.98747	0.2671045
AATGTCGGTGTGTGCC	154470	154470	0	0	150617	134643	15974	12201	3853	2	6.7805057	7.5978003
AATGTCGGTTCTACGA	138667	138667	0	0	133636	118190	15445	12024	5031	2	6.824291	7.873552
ACAAACCAGTCGTATC	88685	88685	0	0	82573	76068	6505	4803	6112	0	-8.256089	0.2715481
ACAAACCCAGGTCCTG	149615	149615	0	0	144590	129500	15090	11676	5025	1	13.391902	1.3964528
ACAAACCGTTAGGAAT	137063	137063	0	0	131046	117082	13964	11274	6017	1	14.272678	0.7805113
ACAAACCGTTGCCTGG	126145	126145	0	0	121591	107243	14347	11545	4554	1	13.627873	0.9371702
ACAAACCTCCAATAGC	123614	123614	0	0	120026	105402	14622	11857	3588	0	-8.187674	-0.14877342
ACAAACCTCTATATCC	71488	71488	0	0	68411	61065	7346	5810	3077	0	-6.843541	-0.10077651
ACAAAGAAGAGTTCGG	105040	105040	0	0	100527	89441	11084	9264	4513	1	12.3729315	0.5141008
ACAAAGAAGAGTTTGA	34559	34559	0	0	32181	30409	1772	1142	2378	2	6.046681	7.0929627
ACAAAGAAGCCTATAC	144189	144189	0	0	139623	123376	16244	12562	4566	2	6.64354	8.025537
ACAAAGAAGGTAAGCC	109331	109331	0	0	105880	94273	11607	8422	3451	2	6.5239644	7.6005945
ACAAAGACAATCCATG	190657	190657	0	0	185737	166404	19332	15589	4920	1	13.117434	1.941783
ACAAAGAGTGACAAGC	137892	137892	0	0	132898	116983	15915	12448	4994	1	14.064569	0.9756495
ACAAAGAGTTTGGATC	112543	112543	0	0	108821	96386	12434	9348	3722	2	6.6362844	7.4388595
ACAAAGATCAATGCAC	84556	84556	0	0	81060	72999	8061	6393	3496	0	-6.172454	-0.0676172
ACAAAGATCAGCCGAC	122032	122032	0	0	117953	104568	13385	10204	4079	2	6.572079	8.154334
ACAAGCTAGGCACCTC	96760	96760	0	0	92376	81196	11179	8917	4384	1	12.897676	0.10383519
ACAAGCTGTCGTCGCA	147962	147962	0	0	143991	130051	13938	10612	3971	2	6.653761	7.54026
ACAAGCTGTGTTGGTT	237727	237727	0	0	231116	207164	23951	18590	6611	0	-8.709767	0.35024974
ACAAGCTGTTGGCTTA	102342	102342	0	0	98213	86854	11359	8742	4129	1	13.290893	1.3671874
ACAAGCTTCCTAAGTG	170420	170420	0	0	164562	147602	16958	13002	5858	2	6.843776	7.6029425
ACAAGCTTCTTCACTA	173494	173494	0	0	167936	150560	17374	13737	5558	1	14.45202	0.21047877
ACAATCGCAAGCAGGT	208252	208252	0	0	202223	180555	21667	17316	6029	0	-8.346436	1.6155494
ACAATCGCACTGATAC	202161	202161	0	0	196663	174392	22270	17666	5498	0	-8.522815	1.1464322
ACAATCGCATTTCTTG	131148	131148	0	0	126600	114401	12199	9429	4548	1	13.88262	1.7301049
ACAATCGGTGTCCCAG	162717	162717	0	0	156385	137748	18637	14748	6332	1	13.578301	1.1722951
ACAATCGGTTCTGAAC	204371	204371	0	0	198641	176384	22255	17698	5730	0	-7.5160313	1.1692547
ACAATCGGTTTCCACC	72174	72174	0	0	68687	61845	6842	5127	3487	0	-7.8671927	0.39655083
ACAATCGTCCAACGCG	68595	68595	0	0	64044	59191	4853	3297	4551	0	-7.702988	0.975232
ACAATCGTCTAGTCGA	85916	85916	0	0	82064	73583	8480	6573	3852	1	13.562027	0.47135982
ACAGAAAAGGGAGTTC	79615	79615	0	0	76558	66960	9598	7582	3057	1	13.760711	0.16407005
ACAGAAACAACGTACT	105997	105997	0	0	103441	90056	13383	10875	2556	0	-8.88402	0.7490742
ACAGAAACACCGTCTT	85140	85140	0	0	81479	73150	8329	6661	3661	1	14.220174	0.62107694
ACAGAAACAGCTTACA	59399	59399	0	0	55897	51121	4776	3449	3502	0	-7.3924665	0.15138853
ACAGAAAGTAACTGAA	79050	79050	0	0	75674	67344	8330	6517	3376	1	13.828198	1.2024248
ACAGAAATCGACTGGC	109356	109356	0	0	105473	91191	14282	11638	3883	0	-7.785326	-0.04513718
ACAGACTCAAGGATGC	36054	36054	0	0	34582	31155	3427	2568	1472	0	-6.3442044	0.44943
ACAGACTCAGCAATGG	100091	100091	0	0	96867	85571	11295	9173	3224	0	-7.7762976	0.9447384
ACAGACTCATCGGCTG	71231	71231	0	0	68610	59756	8854	6833	2621	2	6.9116907	7.5081773
ACAGACTTCGTTTGAG	53389	53389	0	0	50992	45836	5156	3976	2397	1	13.97768	0.47306573
ACAGCGCAGTAATGTG	51802	51802	0	0	49645	44707	4938	3796	2157	1	13.590559	0.53360516
ACAGCGCAGTCGGGAT	88440	88440	0	0	85410	74210	11200	8998	3030	0	-8.016718	1.4321554
ACAGCGCCAAGACTTC	41642	41642	0	0	39598	35026	4572	3673	2044	0	-7.3621755	0.13395768
ACAGCGCGTACCGGCT	103374	103374	0	0	98852	87749	11102	8663	4522	1	13.001701	1.7485805
ACAGCGCGTGCAGACA	73468	73468	0	0	69888	62762	7126	5485	3580	0	-6.8217726	0.53789127
ACAGCGCTCCGTTTCG	90645	90645	0	0	88133	76765	11368	9771	2512	3	4.693616	4.8029766
ACAGGCCAGATCGAGC	63121	63121	0	0	60667	52287	8380	6724	2454	0	-7.744208	-0.3868304
ACAGGCCAGGGTCTGA	63381	63381	0	0	60069	52397	7672	6068	3312	1	13.760724	-0.20459397
ACAGGCCCAACGTACT	51497	51497	0	0	49915	44205	5710	4530	1582	1	12.808968	0.41761383
ACAGGCCCAGTAGTTC	46582	46582	0	0	44310	37492	6817	5377	2272	1	13.237237	0.77796036
ACAGGCCCATTGCGAT	68544	68544	0	0	66368	58318	8050	5895	2176	2	6.413411	8.000634
ACAGGCCGTATGGGTG	57405	57405	0	0	55309	48859	6450	5141	2096	1	14.10919	0.74578655
ACAGGCCTCATTCGGA	55324	55324	0	0	53239	47393	5846	4426	2085	0	-8.195734	-0.37081027
ACAGGCCTCCAACAAC	47173	47173	0	0	44652	40743	3908	2935	2521	0	-7.3088	1.1910062
ACAGGCCTCCAGGGAA	73513	73513	0	0	71042	61792	9250	7468	2471	1	13.543269	1.3651315
ACAGGCCTCTACTGCC	84813	84813	0	0	82236	71667	10569	8436	2577	0	-8.349211	0.84391564
ACATGCAAGTCGATAA	98091	98091	0	0	94209	84781	9428	7460	3882	1	14.074503	-0.033280935
ACATGCACACCGTTGG	175991	175991	0	0	171020	151120	19900	15929	4971	0	-8.892409	0.3114831
ACATGCACAGTCAGCC	134761	134761	0	0	128840	111689	17151	14185	5921	0	-8.213773	1.6785527
ACATGCAGTTCTGAAC	121489	121489	0	0	116013	102482	13528	10327	5476	2	6.206569	7.7603154
ACATGCAGTTTCACCC	115421	115421	0	0	109314	100025	9289	6729	6107	1	6.0378323	6.6801925
ACATGCATCCAGAGAG	61555	61555	0	0	59199	54319	4879	3804	2356	0	-6.6336136	1.0017014
ACATGCATCCATTGTT	217005	217005	0	0	210185	186831	23353	18742	6820	0	-7.891123	0.20119119
ACATGCATCCCTACGT	117861	117861	0	0	111971	101146	10825	8305	5890	0	-7.937046	1.0764468
ACATGGTAGTTGTCCA	116685	116685	0	0	109364	100028	9336	6945	7321	0	-7.3982873	0.98769295
ACATGGTCACGGCCAT	146229	146229	0	0	142011	128337	13674	10852	4218	1	14.229902	0.52551293
ACATGGTTCCAGTACA	120473	120473	0	0	115494	102284	13209	10447	4979	1	12.2856865	1.5513669
ACATGGTTCCTCCTGA	77497	77497	0	0	74212	66833	7379	5729	3285	0	-6.4922204	0.82302856
ACATGGTTCGTGCTTC	156771	156771	0	0	151934	134191	17741	14372	4837	3	5.206795	4.9875193
ACCAAACCATCGACGC	39910	39910	0	0	38625	34399	4226	3319	1285	1	13.833445	0.6410077
ACCAAACGTAGTCCAT	113788	113788	0	0	109324	98406	10917	8576	4464	1	14.63391	0.42443398
ACCAAACGTATGCTAC	177635	177635	0	0	172162	151539	20622	16570	5473	0	-7.9450235	1.0329181
ACCAAACGTCATAGAA	87185	87185	0	0	84086	75593	8491	6774	3099	1	13.78829	0.3353579
ACCAAACGTCATGAGG	140059	140059	0	0	135229	119079	16149	12542	4830	0	-7.9232526	0.56605834
ACCAAACGTTGCCGCA	67561	67561	0	0	65953	58792	7161	5615	1608	0	-7.3522806	1.1696538
ACCAAACGTTGTGACT	110786	110786	0	0	105396	95499	9896	6879	5390	2	5.986655	8.259123
ACCAAACTCAACACGT	94708	94708	0	0	91630	80971	10658	8473	3078	1	13.4965	0.18939635
ACCAAACTCAGTACAC	105132	105132	0	0	100022	87284	12737	9784	5110	2	6.3799434	7.7110243
ACCAAACTCCACGGCA	178766	178766	0	0	173451	154882	18568	14896	5315	0	-8.315609	1.5673279
ACCAAACTCTATTGTC	42597	42597	0	0	40752	34173	6579	5017	1845	2	6.7097054	7.685503
ACCAAACTCTGTAGAC	127400	127400	0	0	122526	108881	13644	10776	4874	1	13.686564	1.629674
ACCATCCAGAAATGGG	91427	91427	0	0	87748	76089	11658	9537	3679	0	-7.64407	0.0304333
ACCATCCAGGAGTCTG	73432	73432	0	0	70450	62673	7777	6027	2982	0	-6.738438	1.1549965
ACCATCCAGGCACTAG	216813	216813	0	0	209666	186362	23302	18293	7147	0	-8.369536	-0.19514923
ACCATCCCAAATTCCG	76473	76473	0	0	73826	66185	7641	5886	2647	2	6.1317058	7.358234
ACCATCCCAGAGAGAA	158159	158159	0	0	153976	136893	17082	13611	4183	0	-8.409836	1.4449229
ACCATCCCATAGCCGC	209901	209901	0	0	203926	180395	23530	18611	5975	0	-8.652428	0.24146007
ACCATCCGTCTGGTCG	36685	36685	0	0	34951	31632	3319	2528	1734	0	-7.6101694	0.49987757
ACCATCCGTGATAAGT	194015	194015	0	0	189733	172198	17535	13475	4282	2	6.3412952	7.221128
ACCATCCGTTTGCGAT	198499	198499	0	0	191199	166347	24852	20253	7300	0	-8.472358	0.78222466
ACCATCCTCCTCATTA	104965	104965	0	0	100075	90395	9679	7430	4890	0	-6.569371	0.298859
ACCATCCTCTACCCGT	103354	103354	0	0	99847	88995	10852	8300	3507	2	6.102398	7.756298
ACCCAAAAGGTCTTTG	118978	118978	0	0	115242	101939	13303	9961	3736	2	6.621632	7.66596
ACCCAAACAAAGCATA	128541	128541	0	0	123222	107401	15821	12888	5319	0	-8.223774	1.2855995
ACCCAAACACGCTCAG	81750	81750	0	0	78268	69610	8657	6735	3482	1	13.017863	0.59593326
ACCCAAAGTAACGTAA	66129	66129	0	0	62593	56901	5692	4148	3536	0	-7.153861	0.52019334
ACCCAAATCGCTATTT	70399	70399	0	0	67717	60502	7215	5478	2682	0	-7.5542483	0.8909261
ACCGAATAGTTACCAC	130681	130681	0	0	126116	112289	13826	11204	4565	1	13.070633	1.3463838
ACCGAATCAATCCATG	158508	158508	0	0	153573	139197	14372	11239	4935	1	12.9109535	1.8415681
ACCGAATCATCCTCGT	102500	102500	0	0	98205	87986	10219	8019	4295	1	13.41256	1.4863108
ACCGAATGTCAACAGG	94434	94434	0	0	90513	80840	9672	7348	3921	3	-6.532928	1.3278598
ACCGAATGTTTAAGGA	183140	183140	0	0	178035	159911	18124	14317	5105	0	-9.073663	0.6343929
ACCGAATGTTTGCATG	176120	176120	0	0	170770	153262	17508	13714	5350	1	13.932995	1.6153765
ACCGAATTCGGTGATT	91073	91073	0	0	87710	77415	10295	8115	3363	1	13.545707	0.04622414
ACCGAATTCTGAACGT	142200	142200	0	0	138325	123074	15251	11613	3875	2	6.641811	7.1177783
ACCGCAGAGAAATGGG	118314	118314	0	0	108397	105991	2405	1735	9917	1	13.15931	-0.4088551
ACCGCAGAGGCTGGAT	92902	92902	0	0	88744	78854	9890	7836	4158	0	-7.8555703	1.280722
ACCGCAGAGTCGCCTG	62004	62004	0	0	58560	53640	4920	3788	3444	1	12.571252	0.042925935
ACCGCAGTCACCCTTG	116380	116380	0	0	111604	96444	15160	12295	4776	0	-7.6869273	-0.24087584
ACCGCAGTCGTCTAGA	97402	97402	0	0	93737	83731	10004	7513	3665	2	6.413117	7.9186497
ACCGGGTAGGCTAAAT	35257	35257	0	0	33819	30632	3187	2434	1438	0	-6.6625457	0.95059615
ACCGGGTCATGGTATC	98187	98187	0	0	94203	82614	11588	8745	3984	2	5.6989007	7.645524
ACCGGGTGTATGGTTC	102824	102824	0	0	98450	87335	11115	8513	4374	1	14.405157	0.8485402
ACCGGGTGTTTGATCG	228431	228431	0	0	220952	195505	25447	19919	7479	0	-7.905066	0.4647707
ACCGGGTTCAGTTGAC	136605	136605	0	0	131659	116724	14934	11585	4946	1	14.714425	0.5898243
ACCGGGTTCGAGTGTT	215194	215194	0	0	209027	186310	22716	18323	6167	0	-7.0374036	0.4418773
ACCGGGTTCGCTTCAC	176541	176541	0	0	171212	151218	19993	15538	5329	2	6.861933	7.5073237
ACCTGCTAGAGGAATG	74901	74901	0	0	71087	64799	6288	4791	3814	0	-7.5210247	0.19164956
ACCTGCTAGGCGACTA	112276	112276	0	0	109171	96416	12754	10149	3105	0	-8.072504	1.2023003
ACCTGCTAGTCAGGAC	90331	90331	0	0	85957	76842	9114	7251	4374	0	-7.645719	-0.02260714
ACCTGCTAGTCGACCC	100646	100646	0	0	98017	85566	12450	10330	2629	0	-8.978314	0.29111823
ACCTGCTGTAATGTAG	94422	94422	0	0	90682	81993	8689	6889	3740	1	14.198983	0.02687815
ACCTGCTGTTTGTGAC	213165	213165	0	0	207132	183429	23703	19135	6033	0	-8.741208	0.56448376
ACCTGCTTCAGCACTA	69887	69887	0	0	67501	59753	7748	5861	2386	0	-6.5282345	-0.22071123
ACCTGCTTCCGTGCGA	163182	163182	0	0	158037	140495	17538	13267	5145	2	6.649021	7.4520755
ACCTGCTTCCTGACCT	88339	88339	0	0	83543	76575	6967	5306	4796	0	-7.5319247	-0.10392262
ACCTGCTTCGGGATCC	85492	85492	0	0	81022	72500	8521	6391	4470	1	12.453584	0.76586324
ACGGATTAGGTAGGCT	40004	40004	0	0	38191	34292	3899	3013	1813	0	-6.671633	0.8330196
ACGGATTAGGTGTTGG	39277	39277	0	0	37782	33742	4040	3206	1495	1	14.247013	0.29425514
ACGGATTAGTTCGCGC	119409	119409	0	0	114302	101940	12362	9925	5107	1	13.652616	0.90884817
ACGGATTCAATGGCTT	168429	168429	0	0	163486	147281	16205	13000	4943	1	12.727367	0.7924941
ACGGATTCAGCTATAC	60256	60256	0	0	57862	51881	5981	4545	2394	0	-7.736181	0.3033641
ACGGATTCAGGTAACG	83405	83405	0	0	79902	72468	7431	5902	3503	1	12.520568	0.31243873
ACGGATTGTAGTTTGC	127871	127871	0	0	123189	106687	16502	12639	4682	2	6.6655226	7.7370524
ACGGATTGTATGAAGT	96030	96030	0	0	92201	81039	11162	8871	3829	1	12.854142	1.4423238
ACGGATTGTGAAACAT	102688	102688	0	0	99367	88080	11286	9300	3321	1	13.769741	-0.32831174
ACGGATTTCAATTGGC	45538	45538	0	0	43654	39804	3850	2947	1884	0	-7.1281867	0.10071629
ACGGATTTCTATATCC	198883	198883	0	0	192639	168819	23820	19771	6244	0	-9.189491	0.4856059
ACGTGGCAGACAGTGC	94164	94164	0	0	91674	80892	10781	9229	2490	3	4.7419815	4.765799
ACGTGGCAGGAACCGT	147002	147002	0	0	141872	124029	17843	14272	5130	1	14.20473	1.0816149
ACGTGGCAGTGTCCCG	187769	187769	0	0	181184	162260	18924	14805	6585	1	12.610445	1.0127978
ACGTGGCCATTGAACC	109954	109954	0	0	105945	93762	12183	9405	4009	2	6.6619554	7.3601356
ACGTGGCGTTCTACGA	59331	59331	0	0	56206	50931	5273	3962	3125	0	-5.973154	-0.048551813
ACGTGGCTCAGCACGC	139700	139700	0	0	134928	122032	12895	10202	4772	1	13.665739	1.5134155
ACGTGGCTCCTCCATG	137026	137026	0	0	132411	117929	14480	11316	4615	1	12.951404	1.3128738
ACGTGGCTCGAGGTCC	128932	128932	0	0	124975	110048	14926	11278	3957	2	6.6883225	8.048544
ACGTGGCTCTTCTTCC	129794	129794	0	0	124865	109841	15023	11686	4929	1	14.494251	0.30256063
ACGTTAGAGATCTCAC	118151	118151	0	0	113029	99350	13678	10388	5122	1	13.080244	1.8264116
ACGTTAGAGTAACACA	178114	178114	0	0	172266	154695	17571	13796	5848	1	12.610705	1.2543061
ACGTTAGTCTATTTCG	69120	69120	0	0	65099	59689	5410	3874	4021	0	-6.9610076	0.86528754
ACTAACGAGGTGATGC	90410	90410	0	0	85422	78030	7391	5444	4988	0	-6.063296	0.683769
ACTAACGAGTCAACTC	63568	63568	0	0	61129	55236	5893	4544	2439	0	-6.2849245	0.62321544
ACTAACGAGTGTCGGA	194149	194149	0	0	188209	166943	21266	16954	5940	0	-7.968283	0.4593476
ACTAACGCACAGGTAG	98602	98602	0	0	94692	84831	9861	7559	3910	2	5.7498865	7.926825
ACTAACGCAGTAAGAT	151855	151855	0	0	146659	128364	18295	14944	5196	0	-8.297574	1.0840855
ACTAACGCATCCGTAA	109984	109984	0	0	102241	95184	7056	4881	7743	0	-8.022363	0.124146275
ACTAACGCATCGGCCA	68423	68423	0	0	65533	57706	7827	6092	2890	2	6.112428	7.77265
ACTAACGCATGCGTTA	194896	194896	0	0	188507	165407	23100	18626	6389	0	-8.095935	0.19812952
ACTAACGGTATCTCAG	61762	61762	0	0	59482	53106	6376	5076	2280	1	12.755002	-0.059506144
ACTAACGGTCATAAGA	106856	106856	0	0	102787	91745	11042	8842	4069	1	14.13675	0.62922865
ACTAACGGTTGTGAGG	71138	71138	0	0	67168	61375	5793	4139	3970	0	-6.994358	0.724926
ACTAACGGTTTGTACG	127117	127117	0	0	123596	106221	17375	15021	3521	3	4.8048697	4.7673326
ACTAACGTCGACTTAG	59740	59740	0	0	56781	51206	5575	4347	2959	1	12.369018	0.7352614
ACTAACGTCGCATACA	92366	92366	0	0	87943	78977	8966	6894	4423	0	-7.0419974	0.16696651
ACTAACGTCTTGTGCC	71320	71320	0	0	66605	60663	5942	4537	4715	1	14.00711	1.5485365
ACTACCCCACGTTAGT	70569	70569	0	0	67562	60472	7089	5595	3007	0	-7.6296434	-0.12653007
ACTACCCCATACCCGG	63844	63844	0	0	60289	55611	4678	3165	3555	0	-6.9851184	0.46571705
ACTACCCGTCAGAAGC	62523	62523	0	0	60273	54088	6185	4733	2250	0	-6.7241664	0.9024493
ACTACCCTCTCTGCGT	69612	69612	0	0	66304	59908	6396	4811	3308	0	-6.2784066	0.53291786
ACTACCCTCTGGTACA	92506	92506	0	0	88063	78620	9443	7388	4443	1	14.164862	-0.066980384
ACTACGAAGTATACCC	62706	62706	0	0	60141	53075	7066	5475	2565	1	12.986995	0.97933644
ACTACGACACAGTTAC	184799	184799	0	0	180510	161100	19410	15544	4289	0	-8.361587	0.8427437
ACTACGAGTACAAATG	63902	63902	0	0	61941	54649	7292	6150	1961	3	5.075912	4.854144
ACTACGATCAACACGT	121382	121382	0	0	116324	101952	14371	11337	5058	1	13.706876	2.0011268
ACTAGGTAGCGCAATG	133275	133275	0	0	126691	115234	11456	8508	6584	0	-7.399814	-0.06541607
ACTAGGTAGGCTCCTG	159604	159604	0	0	155164	139184	15978	12268	4440	1	13.302421	1.6980435
ACTAGGTAGGTAGGAA	119490	119490	0	0	116643	104774	11869	9537	2847	3	4.691203	4.928277
ACTAGGTAGTAACATG	159642	159642	0	0	152047	134298	17748	14214	7595	1	13.04014	1.7795161
ACTAGGTCATGCTATG	130104	130104	0	0	125906	111816	14090	11467	4198	1	12.69563	0.21258423
ACTAGGTGTGAATCGG	66407	66407	0	0	63819	56610	7208	5519	2588	2	6.5068674	7.845518
ACTAGGTGTTCTACCC	104404	104404	0	0	100836	88971	11865	8819	3568	2	6.168501	8.282586
ACTATTCAGGCAGATC	109694	109694	0	0	105601	94211	11389	8937	4093	1	13.227177	1.3454168
ACTATTCCAAATAGTG	101802	101802	0	0	97308	86697	10611	8309	4494	0	-7.795259	1.3073803
ACTATTCCAATCCATG	107495	107495	0	0	102742	90242	12498	10049	4753	0	-7.3866735	-0.19591913
ACTATTCCATTGCACA	108742	108742	0	0	102960	93109	9851	7605	5782	0	-7.0794992	-0.3382333
ACTATTCTCACCGCGA	108959	108959	0	0	102797	93835	8962	6395	6162	0	-7.151239	1.0934142
ACTATTCTCAGGCGCT	171269	171269	0	0	165259	143176	22083	17790	6010	0	-7.9265223	0.87274116
ACTATTCTCGTCTAGA	124670	124670	0	0	119156	106255	12900	10370	5514	1	13.687553	0.18311644
ACTATTCTCTTGTACT	67529	67529	0	0	64477	57796	6681	5106	3052	0	-8.434155	1.2291517
ACTCGGGAGGGATCCA	266869	266869	0	0	260342	232143	28199	22504	6527	0	-7.9552507	-0.16020063
ACTCGGGAGTGCTAGG	135111	135111	0	0	130869	115999	14869	11997	4242	2	6.239508	6.569126
ACTCGGGCAGCGCGTT	73368	73368	0	0	70289	62378	7911	6021	3079	0	-6.396008	0.4822687
ACTCGGGCAGTGCGAA	171970	171970	0	0	163272	143324	19948	16404	8698	0	-7.7695594	1.6646353
ACTCGGGGTACTATGC	98478	98478	0	0	93997	81936	12060	9877	4481	0	-7.3916535	-0.34154218
ACTCGGGGTTCCGCGA	153674	153674	0	0	148569	132780	15788	12435	5105	1	13.927027	0.5279202
ACTCGGGTCCTAGAGT	156886	156886	0	0	151007	133341	17666	14537	5879	3	5.251376	5.140842
ACTCGGGTCGTCAACA	247040	247040	0	0	239327	212271	27055	21857	7713	0	-7.3040066	0.2753377
ACTGCAAAGAAGAGTG	177070	177070	0	0	169621	148067	21551	17496	7449	0	-7.601696	-0.052925464
ACTGCAAAGAATGCTA	118709	118709	0	0	114041	101293	12747	10074	4668	1	13.463787	1.5755098
ACTGCAAAGCCTGTAT	202115	202115	0	0	195761	172261	23499	18949	6354	0	-8.434311	1.3633986
ACTGCAAAGGTTGTTC	126316	126316	0	0	121843	106571	15271	12156	4473	1	13.665277	1.5625495
ACTGCAAAGTCACGCC	94087	94087	0	0	91059	78819	12240	9611	3028	1	13.313156	1.525234
ACTGCAACAATGCATC	163312	163312	0	0	158161	142110	16049	12194	5151	2	6.3370695	7.2355714
ACTGCGGAGAAACGCC	74937	74937	0	0	71944	62872	9072	7289	2993	1	13.086582	1.2378544
ACTGCGGAGCATTGGG	44263	44263	0	0	42102	38122	3980	3037	2161	1	12.486628	0.64347345
ACTGCGGCAGCACATT	79322	79322	0	0	76270	67862	8405	6493	3052	0	-8.528314	-0.05582383
ACTGCGGCATCGTGAT	101437	101437	0	0	97507	85564	11942	8916	3930	2	6.404229	8.025322
ACTGCGGGTCATGAGG	181343	181343	0	0	175211	153109	22101	17923	6132	0	-8.419187	1.5490363
ACTGCGGTCACATCCC	144542	144542	0	0	139926	123309	16616	12837	4616	2	7.0432696	7.770772
ACTGCGGTCCCAGCGA	78071	78071	0	0	74377	66408	7969	6254	3694	1	13.382311	0.9033272
ACTGTCCAGATGTTGA	113241	113241	0	0	109000	97346	11654	9338	4241	2	5.849455	8.122083
ACTGTCCAGCAACGGT	71039	71039	0	0	68137	58815	9322	7396	2902	1	12.729836	1.5100504
ACTGTCCCAGGTGGTA	155357	155357	0	0	150152	132044	18107	14070	5205	2	6.3782306	8.114414
ACTGTCCCATCGTACA	120748	120748	0	0	116644	103859	12785	10105	4104	1	13.429599	1.7295576
ACTGTCCGTACCGGCT	90447	90447	0	0	86809	76942	9866	7810	3638	1	13.169262	0.74650794
ACTGTCCGTGCGCTCA	142484	142484	0	0	136915	122442	14473	11622	5569	1	14.540047	0.8278988
ACTGTCCGTTCTACGA	170004	170004	0	0	164745	145563	19182	15560	5259	0	-8.297993	0.641643
ACTTCCGAGCTGATTC	103680	103680	0	0	100031	88296	11734	8677	3649	2	6.359444	7.21081
ACTTCCGAGTCTTAGC	132672	132672	0	0	126924	113098	13825	10708	5748	1	12.98346	0.9372447
ACTTCCGAGTTTACGC	92253	92253	0	0	88093	76680	11413	9631	4160	0	-7.003782	-0.2754587
ACTTCCGCAGGTGTGA	174942	174942	0	0	169936	150925	19011	15618	5006	1	13.098881	1.3833699
ACTTCCGCATTGAACC	82927	82927	0	0	78239	70053	8185	6446	4688	1	12.743482	0.8983296
ACTTCCGGTACCGGCT	69307	69307	0	0	66412	59119	7292	5869	2895	0	-7.5510097	0.17502777
ACTTCCGGTGTTAGAA	163749	163749	0	0	158356	142651	15704	12162	5393	1	13.477541	1.9627575
ACTTCCGGTTCCGCGA	56551	56551	0	0	53982	49178	4804	3550	2569	0	-6.1585484	0.7460103
ACTTCCGTCATTGCCC	220499	220499	0	0	214114	189854	24260	19549	6385	0	-7.7339306	0.4599437
ACTTTCACAGGGCTTC	59977	59977	0	0	54981	52100	2880	1861	4996	1	13.896956	0.084395155
ACTTTCAGTGAATACA	153357	153357	0	0	149153	133974	15178	11689	4204	0	-8.961389	0.34752393
ACTTTCAGTGGGTAGT	123570	123570	0	0	119694	107531	12163	9263	3876	2	6.9483294	7.6943636
ACTTTCAGTTTCTACT	199943	199943	0	0	192534	167829	24704	19993	7409	0	-8.140526	-0.16220161
ACTTTCATCCCAATGA	135770	135770	0	0	130718	113073	17644	14438	5052	0	-7.390438	0.037619017
ACTTTCATCGGGATCC	157584	157584	0	0	151850	132104	19746	15853	5734	0	-7.8370514	0.6252548
AGACAAAAGAACGCCA	78180	78180	0	0	75000	66626	8373	6565	3180	1	12.956596	0.6031183
AGACAAAAGAGCACTG	72793	72793	0	0	69840	62174	7665	5662	2953	2	6.250046	7.8118124
AGACAAAAGCACGTAG	98911	98911	0	0	95605	85159	10445	8228	3306	1	13.942782	0.92804843
AGACAAAGTCAAGACG	56725	56725	0	0	53227	48913	4312	3121	3498	0	-6.3778563	-0.20480226
AGACAAAGTCCTATTT	44110	44110	0	0	42228	37412	4816	3759	1882	0	-7.34141	1.1681709
AGACAAAGTCGAGAAC	50460	50460	0	0	47978	42777	5201	4060	2482	1	12.816846	0.53120106
AGACAAAGTGGTGGTA	61468	61468	0	0	59259	52025	7233	5389	2209	2	6.2463646	8.152854
AGACAAATCAGTGTGT	106511	106511	0	0	103209	91923	11285	9145	3302	1	12.482826	0.093017556
AGACAAATCTCTTCTC	102350	102350	0	0	99410	89329	10081	7706	2940	2	6.7385855	8.100957
AGATAGAAGAGTTCGG	117015	117015	0	0	113152	99104	14048	11058	3863	2	6.293973	8.261305
AGATAGACAACATAAG	37161	37161	0	0	35346	31722	3624	2780	1815	0	-6.6828666	0.21750773
AGATAGAGTCGTAATC	40534	40534	0	0	38196	34633	3563	2651	2338	0	-6.381421	1.1357392
AGATAGAGTGCCGGTT	69242	69242	0	0	66585	58756	7829	6412	2657	1	13.897807	0.6524031
AGATAGATCGGTCTCT	68072	68072	0	0	65094	56819	8273	6619	2978	1	13.514808	0.8542438
AGATTCGAGAGGCCTA	80994	80994	0	0	78167	69230	8937	7072	2827	1	13.6214485	1.0561723
AGATTCGAGTCCTTCC	38505	38505	0	0	36878	32696	4181	3327	1627	0	-6.6088867	0.69581294
AGATTCGAGTGGTGTG	116933	116933	0	0	113417	100005	13411	10743	3516	0	-8.397156	1.1094264
AGATTCGCATCCGTGG	45966	45966	0	0	43689	38997	4692	3544	2277	1	14.168886	0.174607
AGATTCGCATGGATGG	64207	64207	0	0	61414	54050	7364	5843	2793	1	12.70169	0.86227417
AGATTCGCATTGAACC	121752	121752	0	0	117488	102267	15220	12322	4264	0	-8.269971	1.1590744
AGATTCGGTGGACCAA	88967	88967	0	0	85401	74911	10489	8452	3566	0	-6.6077695	1.2753503
AGATTCGGTTTAGACC	64498	64498	0	0	60583	54984	5599	4032	3915	0	-8.233318	0.37033987
AGATTCGTCCATAACG	98516	98516	0	0	95266	83955	11311	8507	3250	2	6.2373204	7.4886417
AGATTCGTCCATAGGT	78744	78744	0	0	76384	66376	10008	8609	2360	3	4.7815604	4.824112
AGCCAGCAGACTTGAA	129619	129619	0	0	125318	109878	15440	12101	4301	0	-8.0152855	0.59364766
AGCCAGCAGGACCGAT	90629	90629	0	0	86619	76604	10015	7899	4010	1	13.44544	0.75479406
AGCCAGCAGGCCTAAG	30278	30278	0	0	28918	25910	3008	2340	1360	0	-7.1737766	1.0931394
AGCCAGCAGGCGTCCT	122782	122782	0	0	118788	105259	13528	10759	3994	0	-7.7851152	1.5505855
AGCCAGCAGGGATCCA	111308	111308	0	0	107588	96676	10912	8477	3720	1	13.555357	1.1692662
AGCCAGCCACAACGGA	55475	55475	0	0	53074	48050	5024	3760	2401	0	-6.1113243	0.62915885
AGCCAGCGTTACGCTA	64960	64960	0	0	62209	55007	7202	5485	2751	2	5.9764624	8.098108
AGCCAGCGTTCTGATG	85849	85849	0	0	83508	74338	9170	7296	2341	1	13.072686	0.52160794
AGCCAGCTCGCCCTTA	136329	136329	0	0	132494	116674	15820	12492	3835	0	-8.226435	0.13845395
AGCCAGCTCGTTCAGA	54601	54601	0	0	51937	46514	5423	4095	2664	1	12.680087	1.4574994
AGCCAGCTCTCTTCCT	85756	85756	0	0	82510	72175	10335	8362	3246	1	13.376825	0.8103789
AGCCCGAAGATATGTG	38257	38257	0	0	36581	33246	3335	2483	1676	0	-6.4290442	0.56901723
AGCCCGAAGCCTGTAT	128776	128776	0	0	124596	110855	13740	10938	4180	0	-9.093777	0.49695194
AGCCCGAAGGTTCGTT	42254	42254	0	0	39122	36885	2237	1457	3132	1	13.89503	0.7480507
AGCCCGAAGTCAACTC	107073	107073	0	0	103045	88997	14048	11598	4028	0	-7.721916	1.3621494
AGCCCGAAGTCGATAA	42754	42754	0	0	40933	36843	4090	3104	1821	0	-7.1729155	0.7116634
AGCCCGACAAAGGTCG	77938	77938	0	0	75232	66359	8873	6887	2706	1	12.826664	1.4953185
AGCCCGACAAGACTTC	62294	62294	0	0	58555	53280	5274	3874	3739	0	-6.9315796	0.007613686
AGCCCGAGTTATCGAC	50801	50801	0	0	48514	43554	4960	3792	2287	0	-6.4621615	0.9539529
AGCCCGAGTTTGTAGC	51151	51151	0	0	48120	43947	4173	3000	3031	0	-6.150014	0.61623544
AGCCCGAGTTTGTGAC	72614	72614	0	0	69930	61994	7936	6090	2684	2	6.5157146	7.2178946
AGCCCGATCCAAGTCA	133551	133551	0	0	129576	115370	14206	10924	3975	0	-8.023027	-0.29182315
AGCCGCAAGGATTAAC	51493	51493	0	0	49157	43950	5206	3973	2336	1	12.811911	0.7941431
AGCCGCAAGGCATGCA	57509	57509	0	0	54795	48873	5922	4561	2714	1	13.7222395	0.3698931
AGCCGCAAGGTAGGCT	68116	68116	0	0	65546	57332	8213	6373	2570	2	5.828708	7.648226
AGCCGCAAGTCCGATT	114891	114891	0	0	111111	97621	13490	10982	3780	0	-8.641533	0.63405615
AGCCGCACAAGACACG	57563	57563	0	0	54896	48795	6101	4719	2667	1	13.453524	0.33121625
AGCCGCAGTAGGGTCA	68445	68445	0	0	65992	55560	10432	9021	2453	3	4.9085693	4.6574697
AGCCGCAGTTTGACCA	105918	105918	0	0	102488	90943	11545	9310	3430	1	13.753805	1.516182
AGCCGCATCCATACGA	76098	76098	0	0	72927	64708	8218	6455	3171	1	13.431036	0.9870626
AGCCGCATCGACGGAA	62787	62787	0	0	60517	52445	8071	6360	2270	1	13.397242	0.27385235
AGCCTCTAGGCTAAAT	63873	63873	0	0	59781	54521	5259	3974	4092	0	-6.9606934	1.2132845
AGCCTCTAGTACCACT	30831	30831	0	0	29300	26619	2681	1957	1531	0	-6.531175	0.95834655
AGCCTCTCAGCTGATT	62174	62174	0	0	59481	53589	5892	4575	2693	0	-6.7218547	0.24280167
AGCCTCTCAGGTTATC	81363	81363	0	0	78006	67221	10785	8661	3357	1	13.819315	1.3797667
AGCCTCTCATCCCGGA	61874	61874	0	0	59691	52969	6722	4981	2183	2	6.153842	7.4145865
AGCCTCTGTAATGTAG	78921	78921	0	0	76273	65879	10394	8206	2648	0	-8.498403	1.0974807
AGCCTCTGTTTGCGAT	144713	144713	0	0	139949	123721	16228	12813	4764	0	-8.464187	1.1250515
AGCCTCTTCGGATGTT	42719	42719	0	0	40995	36521	4474	3516	1724	1	14.187702	0.5146846
AGCCTGGAGGAGAACA	79347	79347	0	0	76492	65344	11147	8929	2855	0	-8.089668	0.15440594
AGCCTTCGTGAATCAA	79075	79075	0	0	77010	68134	8876	7233	2065	1	13.741161	-0.48802316
AGCCTTCGTTCAGTTG	69688	69688	0	0	67035	59156	7879	6095	2653	1	13.793981	0.9605627
AGCCTTCTCGAACCGC	40943	40943	0	0	38818	35063	3754	2785	2125	0	-7.2459073	0.83784884
AGCGATTAGGTTTCTG	120773	120773	0	0	116541	102284	14257	11225	4232	0	-7.76607	0.42520308
AGCGATTAGTAGTCGG	47522	47522	0	0	45306	40749	4557	3436	2216	0	-7.4404454	0.7336412
AGCGATTAGTCGCCTG	58563	58563	0	0	55512	49969	5543	4129	3051	0	-7.22512	1.1445309
AGCGATTCAATTAGGA	38092	38092	0	0	36400	32891	3509	2654	1692	0	-7.5992956	0.85674727
AGCGATTTCGTGAACT	40219	40219	0	0	38295	33804	4490	3479	1924	0	-6.1184897	0.24516807
AGCGTATGTCAACTGT	46854	46854	0	0	45220	39247	5973	4696	1634	1	13.578302	1.0229217
AGCGTATGTGCTTACA	72367	72367	0	0	67351	61452	5899	4179	5016	0	-7.855015	-0.30376792
AGCGTGCAGACAGTGC	69802	69802	0	0	64114	62787	1327	955	5688	1	13.650353	-0.055466983
AGCGTGCAGAGAACCC	55901	55901	0	0	53745	47456	6289	4980	2156	1	12.651186	0.67132443
AGCGTGCAGCAATGTA	111189	111189	0	0	107684	95689	11995	9220	3505	2	6.2983255	6.9532743
AGCGTGCAGGAGTACC	59252	59252	0	0	56260	50173	6087	4756	2992	1	12.896411	0.08966192
AGCGTGCGTACTAGAA	52833	52833	0	0	50293	45289	5004	3910	2540	0	-6.1372476	0.08408585
AGCGTGCGTGATTCCA	88794	88794	0	0	85049	74267	10782	8616	3745	1	12.76734	2.3594432
AGCGTGCGTGCAAAGC	84374	84374	0	0	80106	70849	9257	7456	4268	1	12.526317	-0.0483957
AGCTATGAGAAGCCGT	64585	64585	0	0	60763	54231	6532	4993	3822	0	-7.0159235	0.85283184
AGCTATGAGACACAAT	63377	63377	0	0	60906	53853	7052	5510	2471	2	6.0798526	7.2285867
AGCTATGAGCATGTGG	34756	34756	0	0	33217	29911	3306	2522	1539	0	-6.653582	1.0529532
AGCTATGAGGTACTCT	65124	65124	0	0	62267	54597	7670	6053	2857	1	13.414668	0.75130725
AGCTATGAGTCGACCC	68510	68510	0	0	66258	58211	8047	6417	2252	2	5.9346566	7.6381035
AGCTATGCAGTCAGAG	38391	38391	0	0	36499	32307	4192	3268	1892	1	14.288367	0.2520018
AGCTATGGTAACCATC	112944	112944	0	0	109395	96181	13214	10472	3549	0	-8.340498	0.42970636
AGCTATGGTCCGTCGA	105726	105726	0	0	102276	90723	11551	8567	3450	2	6.215023	7.939112
AGCTATGGTGACGCAA	54436	54436	0	0	52911	46574	6337	4785	1525	2	6.4890227	7.291278
AGCTATGTCAACGTGT	69528	69528	0	0	66990	60029	6961	5054	2538	2	6.430959	7.97393
AGCTATGTCCGATGCG	49787	49787	0	0	48098	43236	4861	3826	1689	0	-5.9954433	0.28718928
AGCTATGTCTTGTCAT	97437	97437	0	0	93940	82142	11798	9754	3497	1	13.0425205	0.85948104
AGCTGATAGACGCCAA	68082	68082	0	0	65546	57694	7852	5970	2536	2	6.2016344	7.8169518
AGCTGATAGCGTATCT	49817	49817	0	0	47187	42837	4350	3264	2630	0	-6.343457	-0.006398406
AGCTGATCACTGGGCT	77234	77234	0	0	73923	64498	9425	7383	3311	1	13.051855	-0.17114964
AGCTGATCAGGGAGTT	91500	91500	0	0	88585	78489	10095	7981	2915	1	13.155681	0.22092614
AGCTGATCATGCACTA	119862	119862	0	0	116160	102419	13741	11028	3702	0	-7.4153485	0.84299135
AGCTGATGTACTAGAA	56449	56449	0	0	54283	48058	6225	4909	2166	1	13.824375	0.6713913
AGCTGATGTAGAAGCC	97305	97305	0	0	93465	82398	11067	8737	3840	0	-7.6250186	0.76823586
AGCTGATGTATTCGAC	36405	36405	0	0	34338	31329	3009	2078	2067	0	-7.9324393	0.7544983
AGCTGATGTTCTGATG	98224	98224	0	0	94557	81416	13141	10480	3667	0	-7.35523	0.116674304
AGCTGATGTTCTTTCA	115163	115163	0	0	111554	98065	13488	10912	3609	0	-8.825821	0.6589404
AGCTGATTCGGATAGG	99634	99634	0	0	96807	86008	10799	8484	2827	2	6.41114	6.9890785
AGCTGATTCTACTGCC	44227	44227	0	0	41708	37523	4185	3030	2519	0	-6.5598245	0.4402902
AGCTGGCAGAGAGTTT	53511	53511	0	0	51479	45633	5846	4358	2032	2	6.5327635	7.723383
AGCTGGCCAAGCGGTA	54930	54930	0	0	52852	47005	5846	4399	2078	0	-7.586687	1.4130976
AGCTGGCTCCGGCTGA	119058	119058	0	0	115097	100772	14324	11423	3961	0	-7.57019	0.62485737
AGCTGGCTCTAGCAAC	66883	66883	0	0	63818	57216	6601	5070	3065	0	-7.9054666	0.61430264
AGCTGTAAGAACTCCT	95665	95665	0	0	91449	80135	11314	8891	4216	1	13.560644	1.1706873
AGCTGTAAGACCCATT	95724	95724	0	0	92275	80310	11965	9688	3449	0	-7.5951924	1.0066092
AGCTGTAAGATTACGA	103258	103258	0	0	99479	88516	10963	8826	3779	1	13.085845	0.84829485
AGCTGTAAGGAAGGTA	101228	101228	0	0	97367	84220	13147	10642	3861	0	-7.4334087	0.8740304
AGCTGTACACCACCAG	52947	52947	0	0	50797	45427	5370	4006	2150	1	12.814284	0.9970172
AGCTGTACATTGCCTC	101963	101963	0	0	98791	87764	11027	8646	3172	2	6.194659	7.257621
AGCTGTAGTTATAGAG	49710	49710	0	0	47825	43395	4430	3428	1885	0	-6.055017	0.20191042
AGCTGTAGTTCTGATG	67317	67317	0	0	65086	58626	6460	4965	2231	1	13.683156	1.0418822
AGCTGTATCACATCCC	53088	53088	0	0	50046	46802	3243	2389	3042	1	12.296393	-0.06218747
AGCTGTATCCAGTACA	46100	46100	0	0	44032	39002	5030	4041	2068	0	-7.5565705	-0.8326743
AGCTGTATCGATGTGT	74029	74029	0	0	70586	61805	8781	7022	3443	1	13.720657	0.24076721
AGCTGTATCGCTATTT	87338	87338	0	0	84198	74346	9852	7577	3140	2	6.510798	7.6344233
AGGACGAAGTGAAACT	42267	42267	0	0	40416	36154	4262	3247	1851	1	13.502908	0.79287744
AGGACGAGTAAACCCT	107733	107733	0	0	103288	90895	12392	9788	4445	1	13.656065	1.1926349
AGGACGAGTTGGACGA	106523	106523	0	0	102805	90063	12741	10348	3718	0	-8.095827	0.282275
AGGACGATCCATCATT	130681	130681	0	0	126084	110648	15435	12153	4597	0	-7.9510393	0.40545663
AGGCCCACAAGAAACT	54032	54032	0	0	51824	46362	5460	4398	2208	1	14.09446	0.8368492
AGGCCCAGTATGGTTC	48088	48088	0	0	45624	39264	6360	4962	2464	1	14.4965	0.3527696
AGGCCCAGTGAGTTGG	89982	89982	0	0	86934	76208	10726	8013	3048	2	6.3411255	7.6306753
AGGCCCATCGTGGGTC	54037	54037	0	0	51472	41836	9636	7704	2565	0	-7.9401236	0.76083136
AGGCCTGGTCAAATCC	87636	87636	0	0	84307	74230	10076	7413	3329	2	6.3862624	7.779359
AGGCCTGTCGTGGAAG	88264	88264	0	0	85137	75642	9495	7451	3127	1	13.409248	0.7204185
AGGCCTGTCTATACCT	48087	48087	0	0	46281	41148	5132	4073	1806	1	13.717358	1.2215289
AGGCGAAAGCCATGGA	125647	125647	0	0	122037	108838	13199	9905	3610	2	6.5941544	7.9110713
AGGCGAAAGTTAGCGG	62262	62262	0	0	59349	50772	8577	7037	2913	2	5.3587627	6.5119796
AGGCGAACAGTAGTTC	82554	82554	0	0	79185	70136	9048	7143	3369	1	14.249631	1.0405939
AGGCGAAGTGCTAGTT	96458	96458	0	0	93636	83187	10448	8121	2822	2	6.3968225	7.908251
AGGCGTCAGGCTAAAT	60621	60621	0	0	58540	51343	7197	5347	2081	2	5.8089447	7.952228
AGGCGTCAGGTTAACA	77138	77138	0	0	74231	64963	9268	7438	2907	0	-8.186371	-0.43622753
AGGCGTCCAGGGTACA	100738	100738	0	0	97250	85687	11562	8853	3488	2	6.228993	7.404144
AGGCGTCGTCGTAATC	79853	79853	0	0	77211	67155	10055	8056	2642	1	13.148238	-0.24095263
AGGCGTCTCAAAGTAG	133351	133351	0	0	129616	113292	16321	13283	3735	0	-8.76557	0.75623417
AGGCGTCTCAAGTTGC	52310	52310	0	0	50139	45025	5114	3876	2171	0	-6.6812015	0.21282381
AGGCGTCTCGATTACG	59160	59160	0	0	55087	54101	986	692	4073	1	12.429612	0.008851903
AGGCGTCTCTTTATCG	84910	84910	0	0	81238	70881	10356	7804	3672	1	13.289093	0.6139716
AGTCAACCAAATTCCG	70167	70167	0	0	67377	59328	8049	6330	2790	2	6.1829233	7.658351
AGTCAACCAATGGTAA	61573	61573	0	0	59210	51957	7252	5688	2363	2	6.549036	6.9940834
AGTCAACCACTCAGCG	46375	46375	0	0	44121	39204	4917	3821	2254	1	13.669034	0.5601013
AGTCAACCATTAGCAC	90933	90933	0	0	88432	78168	10262	8416	2501	1	14.364941	0.3718895
AGTCAACGTCACATTG	61910	61910	0	0	59646	52130	7516	5814	2264	0	-8.447519	-0.4586589
AGTCAACGTGCATTGT	115538	115538	0	0	111916	97977	13938	11372	3622	1	13.770702	1.9380666
AGTCAACGTTGGTAAA	60608	60608	0	0	58515	51793	6720	5016	2093	2	6.2602334	7.6508374
AGTCAACTCCAAACCA	101512	101512	0	0	97366	86647	10719	8636	4146	1	13.519394	0.8759649
AGTCAACTCGCACAAT	59128	59128	0	0	56392	49713	6679	5184	2736	1	13.98967	0.0083866725
AGTCCGGCAACGGACA	107301	107301	0	0	103396	92347	11049	8655	3905	1	13.055644	1.7918637
AGTCCGGCAACGGGTA	52802	52802	0	0	49509	45462	4047	2900	3293	0	-7.318583	0.089673094
AGTCCGGCAATTCAGC	89781	89781	0	0	86844	76844	10000	8025	2937	1	13.138973	0.26033142
AGTCCGGCACAGAAGC	54662	54662	0	0	52019	46487	5531	4202	2643	1	13.66748	0.47921145
AGTCCGGCAGGTAGGT	75506	75506	0	0	72636	63379	9256	7409	2870	1	13.774136	0.55742675
AGTCCGGCATTATGGC	58843	58843	0	0	55991	48441	7550	5968	2852	1	12.939209	0.6208003
AGTCCGGGTAAACGTA	71327	71327	0	0	66533	60645	5888	4222	4794	0	-7.6019864	-0.25056383
AGTCCGGGTCTAAAGA	77685	77685	0	0	75108	66572	8535	6654	2577	2	6.611021	7.3466096
AGTGCCGAGAATCAAC	72173	72173	0	0	69362	61276	8085	6405	2811	1	14.079231	0.5477272
AGTGCCGAGCTAACAA	49326	49326	0	0	47216	41993	5223	4068	2110	1	14.000037	0.38792717
AGTGCCGCACTCCTCA	55784	55784	0	0	53418	47315	6103	4743	2366	0	-6.8943353	0.7906762
AGTGCGCAGTGGGACT	102209	102209	0	0	97012	87190	9822	7872	5197	0	-7.5312138	0.75327307
AGTGCGCCATTCTCGC	89717	89717	0	0	86497	74424	12072	9633	3220	0	-8.232116	1.1015536
AGTGCGCGTCACAGGA	58966	58966	0	0	56601	49521	7080	5434	2365	1	13.439143	-0.076400034
AGTGCGCGTTACGCTA	56841	56841	0	0	53979	48974	5004	3650	2862	0	-7.829615	1.4546108
AGTGCGCGTTGGGAAC	65615	65615	0	0	60979	56200	4779	3348	4636	0	-6.509595	0.5790861
AGTGCGCGTTGTGACT	104737	104737	0	0	99666	84682	14984	12200	5071	0	-7.619068	0.55000323
AGTGCGCTCCTTTGAT	54570	54570	0	0	51865	46598	5267	4071	2705	1	13.488903	0.36207706
AGTGCGCTCTACTGCC	49565	49565	0	0	47412	40734	6677	5211	2153	1	13.602894	1.0649577
AGTGTACAGCTACGTT	66842	66842	0	0	63622	56629	6993	5562	3220	1	12.725515	1.0886842
AGTGTACAGCTGAAAT	36604	36604	0	0	33997	31250	2747	1954	2607	0	-7.438178	1.161796
AGTGTACGTGAGTAAT	65168	65168	0	0	61793	55506	6287	4958	3375	0	-6.8282533	-0.29397544
AGTGTACTCCCTACGT	128752	128752	0	0	124556	109066	15490	12315	4196	0	-8.173922	1.4171009
AGTGTACTCGCTATAG	69741	69741	0	0	66828	58658	8169	6417	2913	1	13.791749	0.8725965
AGTTACGAGGAGACTC	41898	41898	0	0	40063	35788	4275	3315	1835	0	-5.9520993	0.32184348
AGTTACGAGGTCTTTG	43415	43415	0	0	41981	36873	5108	4085	1434	0	-8.859532	0.6046403
AGTTACGAGTTCGTTG	97067	97067	0	0	93405	82512	10893	8702	3662	1	14.443919	0.84668857
AGTTACGCATGCCTTC	54915	54915	0	0	52595	46428	6166	4866	2320	1	12.746793	0.18838118
AGTTACGGTATACGCT	59424	59424	0	0	55244	50863	4379	3283	4180	0	-7.050824	1.0799547
AGTTACGGTGTTAGAA	93532	93532	0	0	90430	81179	9251	7097	3102	1	13.604763	0.36415666
AGTTACGTCATTCGGA	88460	88460	0	0	85181	75518	9663	7545	3279	2	6.396238	7.35531
AGTTACGTCGAGAACG	77603	77603	0	0	74638	66198	8440	6723	2965	1	14.065976	0.27560204
AGTTTGGAGCGCACAA	100668	100668	0	0	97207	85019	12187	9859	3461	1	13.410316	1.4520878
AGTTTGGAGCGTTGCC	68145	68145	0	0	65464	58256	7208	5806	2681	1	14.052913	0.73849255
AGTTTGGAGGTCTTTG	103440	103440	0	0	98514	87125	11389	9309	4926	0	-7.767736	0.8623722
AGTTTGGAGTAACACA	83380	83380	0	0	80569	69833	10735	8661	2811	1	14.140293	0.7208809
AGTTTGGGTCCCTAAA	79950	79950	0	0	77858	68272	9584	7870	2092	1	13.988536	-0.1684983
AGTTTGGGTCGATTAC	108372	108372	0	0	104905	93774	11131	8800	3467	2	6.1015415	7.4960275
AGTTTGGGTGCGCTCA	57749	57749	0	0	54935	48825	6110	4768	2814	1	13.235427	1.1560229
AGTTTGGTCAGGAATA	111263	111263	0	0	107811	95124	12686	10204	3452	0	-8.963219	0.39490974
AGTTTGGTCCTCCATG	105015	105015	0	0	102062	90886	11176	9000	2953	1	12.701782	0.26033145
AGTTTGGTCGCAAACT	96141	96141	0	0	93117	83341	9776	7734	3024	1	12.743308	0.32358563
AGTTTGGTCTCGCGTT	63612	63612	0	0	60903	54497	6406	4950	2709	0	-7.565575	-0.41632402
ATAGGCTAGATTCCGT	168841	168841	0	0	163249	146116	17133	13443	5592	1	13.256461	0.09457826
ATAGGCTAGGACTAGC	117966	117966	0	0	113912	100606	13303	10562	4054	1	12.81041	0.27870435
ATAGGCTAGTACAACA	131911	131911	0	0	128376	114351	14025	11625	3535	1	13.570187	-0.48713544
ATAGGCTCAATGCACT	43042	43042	0	0	40606	37441	3165	2236	2436	0	-6.743779	0.60890245
ATAGGCTCACACATTG	129345	129345	0	0	122619	109615	13003	10283	6726	0	-7.9615555	-0.22704972
ATAGGCTCACTAGGAG	188534	188534	0	0	184201	163817	20383	16127	4333	0	-8.775189	0.8621883
ATAGGCTCAGCCACGT	59236	59236	0	0	56685	51009	5676	4430	2551	0	-6.122359	0.5302898
ATAGGCTCATTGTTCT	75043	75043	0	0	72348	65002	7345	5902	2695	0	-6.290458	0.41920304
ATAGGCTGTGAATCGG	100961	100961	0	0	98061	86465	11594	9734	2900	3	4.7766147	4.7571335
ATAGGCTGTTCAGTAC	68087	68087	0	0	65589	57342	8247	6685	2498	1	12.5139885	1.5488082
ATAGGCTTCCCAGTAA	82055	82055	0	0	78843	69505	9338	7443	3212	2	6.642413	7.9217553
ATAGGCTTCGCACCTT	194485	194485	0	0	188494	168398	20095	16001	5991	0	-8.790473	0.16890736
ATAGTCGAGTACCTCA	144968	144968	0	0	139972	122203	17768	14285	4996	0	-8.216774	0.895287
ATAGTCGAGTCTGGGA	72044	72044	0	0	68447	62142	6305	4710	3597	0	-7.1234345	0.35392702
ATAGTCGAGTCTTAGC	127577	127577	0	0	118908	108962	9946	7247	8669	0	-8.036832	0.038419787
ATAGTCGCAGGGTACA	238061	238061	0	0	230855	203404	27450	21957	7206	0	-7.795283	1.2002501
ATAGTCGGTACCCATA	98359	98359	0	0	94426	84242	10183	7784	3933	1	12.59953	1.1492708
ATATTCCAGACTCTTG	119636	119636	0	0	114272	101727	12545	10032	5364	0	-8.423881	-0.1852376
ATATTCCCAGGCATTT	159346	159346	0	0	153703	132781	20920	17396	5643	0	-7.4453077	-0.5172122
ATATTCCGTACGTAAA	71339	71339	0	0	67987	61284	6701	5169	3352	1	14.371689	0.71691215
ATATTCCGTAGCCATT	142698	142698	0	0	131174	122099	9074	7564	11524	3	4.9197435	4.623513
ATATTCCTCGATAGCT	118306	118306	0	0	114335	101439	12896	9917	3971	2	6.1000185	7.5891623
ATCCAGAAGCTCGTTA	85264	85264	0	0	81475	71880	9595	7522	3789	1	12.926757	1.3753848
ATCCAGAAGGGCTTCC	111972	111972	0	0	106614	95638	10976	8484	5358	0	-7.076556	-0.24487607
ATCCAGAGTACGGATG	159019	159019	0	0	152568	137098	15470	12190	6451	1	12.539065	1.5851831
ATCCAGAGTGCGCATC	83241	83241	0	0	80012	70744	9268	7053	3229	2	6.1302505	8.142096
ATCCAGAGTTCAGTAC	124938	124938	0	0	121243	108179	13064	10774	3695	1	14.197908	-0.1226564
ATCCCTGAGAGGTCCA	76914	76914	0	0	74054	65862	8192	6505	2860	0	11.995625	1.4399724
ATCCCTGAGCGTATCT	85261	85261	0	0	80858	73306	7552	5608	4403	0	-7.0725074	0.98549217
ATCCCTGAGGTGATGC	155493	155493	0	0	149769	130433	19332	15642	5724	0	-7.761881	0.058720544
ATCCCTGCAGGCAAGT	91332	91332	0	0	87479	77946	9533	7103	3853	1	13.767206	0.82109153
ATCCCTGGTGCAACAG	67856	67856	0	0	64404	57160	7243	5389	3452	0	-7.6934347	0.067137934
ATCCCTGTCCAATAGC	118644	118644	0	0	113359	101264	12095	9003	5285	0	-7.093523	-0.19569856
ATCCCTGTCGGTCCGA	39370	39370	0	0	37655	34020	3635	2796	1715	1	12.775607	0.50290316
ATCCCTGTCTGGCTAA	151640	151640	0	0	147343	129836	17507	14163	4297	2	6.790404	7.788065
ATCCTCGAGTAGGTCG	149477	149477	0	0	143673	124815	18856	15326	5804	0	-7.4973497	0.904668
ATCCTCGAGTCACACT	76348	76348	0	0	72552	66603	5948	4228	3796	0	-6.2963243	0.5591845
ATCCTCGCAAGTCTGT	137318	137318	0	0	131552	117484	14068	11153	5766	1	14.39517	0.7530413
ATCCTCGCACATTGCA	110506	110506	0	0	106556	94648	11908	9440	3950	1	12.592325	1.2289854
ATCCTCGCAGGTGTCC	81831	81831	0	0	78106	69041	9064	6988	3725	2	-7.5926375	1.7474886
ATCCTCGGTAATGCAA	117207	117207	0	0	112706	100394	12312	9723	4501	1	12.772798	1.1437349
ATCCTCGGTCCCGTGA	119656	119656	0	0	116267	101002	15264	13096	3389	3	4.9071317	4.778888
ATCCTCGTCCTTGACC	102393	102393	0	0	96012	88657	7355	5331	6381	0	-8.168142	0.918016
ATCCTGCAGAACTCCT	82821	82821	0	0	80875	70632	10243	8693	1946	3	4.948387	4.6933
ATCCTGCAGAGCAGCT	152020	152020	0	0	146880	129167	17712	13579	5140	0	-7.7119575	0.25393635
ATCCTGCAGGCCAGTA	113896	113896	0	0	109930	97153	12777	10328	3966	3	5.4277754	5.27349
ATCCTGCCAATACTGC	59134	59134	0	0	56632	50261	6371	4925	2502	1	11.959213	0.74099237
ATCCTGCCAATGCCAT	144425	144425	0	0	140326	127042	13284	10644	4099	1	13.33578	1.7871857
ATCCTGCCAATTGCCA	194003	194003	0	0	188719	168249	20469	16260	5284	0	-7.526747	0.68278295
ATCCTGCCACAGATGG	74818	74818	0	0	71847	63737	8108	6349	2971	1	12.407145	0.65775466
ATCCTGCCAGCAACGA	67250	67250	0	0	64869	57617	7252	5877	2381	0	-7.6294312	1.1076341
ATCCTGCCATTTCACT	67812	67812	0	0	64906	57870	7036	5557	2906	0	-7.4495473	0.44805497
ATCCTGCGTAACGTAA	126717	126717	0	0	123346	109315	14031	11210	3371	2	6.8715973	7.2438636
ATCCTGCGTTAACCAC	138955	138955	0	0	134178	119513	14664	11650	4777	1	13.565902	0.7417775
ATCCTGCGTTCTGAGT	71293	71293	0	0	67343	60682	6661	4892	3950	0	-6.669885	-0.26647604
ATCCTGCGTTTCGTTT	168324	168324	0	0	160951	139329	21619	17650	7373	0	-7.928928	-0.56218666
ATCCTGCTCGGCTATA	68481	68481	0	0	65298	58901	6397	4922	3183	1	14.14791	0.38357544
ATCCTGCTCTAGTCGA	159063	159063	0	0	153521	133484	20037	16464	5542	0	-8.594121	0.5362512
ATCCTGCTCTCCTTGG	78094	78094	0	0	74160	65509	8651	6830	3934	1	14.381184	0.80504334
ATCGAGTAGACCATAA	53694	53694	0	0	50897	46391	4505	3115	2797	0	-6.6385546	0.4809598
ATCGAGTAGATTGACA	79479	79479	0	0	76171	68650	7521	5669	3308	0	-6.2969675	-0.13724995
ATCGAGTAGCTTTCCC	113727	113727	0	0	110335	98638	11697	8496	3392	2	6.7330728	7.6665473
ATCGAGTAGGCCTCGT	69927	69927	0	0	67583	60390	7193	5482	2344	2	5.4388647	7.581736
ATCGAGTAGGGTTCCC	82294	82294	0	0	78886	69549	9337	7170	3408	2	5.308266	6.317653
ATCGAGTCACTGATTG	153572	153572	0	0	148557	131661	16894	13239	5015	2	6.602757	7.2611933
ATCGAGTCAGCCACGT	105369	105369	0	0	100666	89745	10920	8554	4703	1	12.694445	0.7435196
ATCGAGTCATTAGCCA	155516	155516	0	0	150494	135049	15445	12415	5022	1	14.472199	0.2928259
ATCGAGTGTAGGTCTT	83708	83708	0	0	78962	71496	7465	5540	4746	0	-6.9462643	0.1781009
ATCGAGTGTTGGCTTA	123912	123912	0	0	119920	105618	14300	11498	3992	1	13.257268	0.0037014736
ATCGAGTTCGAAGCCC	63402	63402	0	0	61272	55088	6183	4886	2130	0	-6.457247	0.56384134
ATCGAGTTCGGTCTCT	184508	184508	0	0	177040	152943	24097	19279	7468	0	-8.310257	0.8671473
ATGCATGCACCGAAAG	81000	81000	0	0	77864	70115	7749	5817	3136	2	6.0979605	8.333048
ATGCATGGTCGGCTGT	84126	84126	0	0	81177	71987	9190	7161	2949	0	-7.6281514	0.26193407
ATGCATGTCCCTACGT	210570	210570	0	0	204481	181199	23279	18766	6089	0	-7.4650207	1.3137817
ATGGATCCATCGGCCA	138911	138911	0	0	134115	116876	17238	13350	4796	0	-7.406295	-0.14685199
ATGGATCGTAGCAGGT	149040	149040	0	0	142431	125132	17298	13801	6609	1	14.00232	1.2904543
ATGGATCGTCGATAGG	65298	65298	0	0	62913	56113	6800	5285	2385	0	-8.6426525	0.49823853
ATGGATCGTGCATTGT	147787	147787	0	0	141566	125445	16121	12649	6221	1	13.77988	1.5671529
ATGGATCGTGTCGTGC	52244	52244	0	0	49696	44515	5181	4033	2548	1	12.73956	0.23205821
ATGGATCTCAAATGGA	167881	167881	0	0	161712	143600	18112	14602	6169	1	14.479197	0.305687
ATGGATCTCGTGGAAG	125240	125240	0	0	120211	107902	12308	9579	5029	1	14.012076	0.80919105
ATGTACGAGGGCTCTC	194670	194670	0	0	188123	163729	24393	19675	6547	0	-8.254992	-0.27926302
ATGTACGCAAGGGTAC	134293	134293	0	0	129763	115288	14473	11067	4530	2	6.736788	8.073121
ATGTACGCATGGGTGA	112152	112152	0	0	107883	95116	12767	9921	4269	2	6.867367	7.5744143
ATGTACGGTACAAGCG	73822	73822	0	0	70661	63671	6989	5374	3161	0	-6.138488	0.98074585
ATGTACGGTACGTAAA	66359	66359	0	0	63730	56247	7483	5858	2629	2	5.8244147	7.6877427
ATGTACGTCTTGGCCT	87653	87653	0	0	84507	75508	8997	7100	3146	1	12.234157	1.476226
ATGTCGAAGCGGACAT	124683	124683	0	0	119970	107748	12221	9645	4713	1	12.798328	1.2148159
ATGTCGAAGGTTGACG	64764	64764	0	0	61306	55460	5845	4376	3458	2	6.401737	7.0594397
ATGTCGACAAGTCTCA	201630	201630	0	0	195358	172537	22818	18527	6272	0	-7.266841	0.377614
ATGTCGACACGCGCAT	95792	95792	0	0	92306	81377	10928	8753	3486	1	13.03991	1.8015622
ATGTCGAGTGTCCCAG	114993	114993	0	0	110577	98109	12466	9820	4416	1	13.326926	0.18937905
ATGTCGAGTTGGCGAA	117205	117205	0	0	113422	99981	13441	10549	3783	2	6.470698	7.6015296
ATGTCGAGTTTGTGAC	83841	83841	0	0	80350	70872	9478	7344	3491	0	-6.7137346	-0.6066185
ATGTCTTAGGAAGACA	192672	192672	0	0	186233	163599	22634	18053	6439	0	-7.3237324	0.90204144
ATGTCTTCACAGGAAC	84167	84167	0	0	80347	71482	8864	6886	3820	0	-6.1726394	0.018321166
ATGTCTTCACCACGAC	187754	187754	0	0	181768	159200	22568	18354	5986	0	-8.635922	0.70808494
ATGTCTTCATCCTCGT	125041	125041	0	0	120332	104760	15572	12281	4709	1	12.923571	1.56141
ATGTCTTCATTCACCC	81927	81927	0	0	77569	70520	7049	5408	4358	0	-7.734392	-0.12859137
ATGTCTTGTCGACTGC	52011	52011	0	0	50094	44832	5262	4198	1917	1	13.126153	0.68664616
ATGTCTTGTCTCAAAC	93750	93750	0	0	89990	79394	10596	8370	3760	1	13.19895	1.3693006
ATGTCTTGTCTGTGTA	95762	95762	0	0	92330	82055	10275	8153	3432	2	6.1073785	7.167848
ATGTCTTTCGATATGC	54791	54791	0	0	52960	47705	5254	3971	1831	2	6.189599	8.140021
ATGTCTTTCGTTCTAT	111552	111552	0	0	106308	94057	12250	9438	5244	1	13.840169	0.95630246
ATGTCTTTCTACTTTG	98225	98225	0	0	94619	83540	11079	8466	3606	2	6.005589	7.538984
ATGTTTCAGCGTTAGG	131079	131079	0	0	126945	112246	14698	11358	4134	2	6.13399	7.698746
ATGTTTCCAACTAGAA	103486	103486	0	0	99590	88504	11086	8315	3896	2	5.9162865	7.949123
ATGTTTCCAGCCACGT	196308	196308	0	0	190734	171490	19242	14520	5574	2	6.877234	8.072698
ATGTTTCGTACCTATG	84388	84388	0	0	81180	72693	8487	6473	3208	2	5.888201	8.041756
ATGTTTCGTAGCGGTA	98838	98838	0	0	95080	83153	11926	9379	3758	1	13.303972	0.15925342
ATGTTTCGTCCCGTGA	89864	89864	0	0	86658	76620	10038	8030	3206	1	13.288285	1.6713293
ATGTTTCGTGATGCTT	100489	100489	0	0	96363	84656	11706	9136	4126	1	13.070665	1.1837932
ATGTTTCTCACCCTTG	88086	88086	0	0	84443	75347	9096	7219	3643	1	12.958451	1.051136
ATGTTTCTCCCACTAC	105037	105037	0	0	100394	90496	9897	7601	4643	1	14.206284	0.14298618
ATGTTTCTCCTTTGAT	183205	183205	0	0	178465	160958	17507	13434	4740	2	6.8307767	7.7699666
ATGTTTCTCGTTCAGA	69685	69685	0	0	66208	59856	6351	4841	3477	0	-7.178085	-0.5317923
ATTACCTAGCCCATTA	161698	161698	0	0	155662	140741	14921	11911	6036	1	14.422503	0.324044
ATTACCTAGTCGACCC	148571	148571	0	0	144976	131188	13787	11466	3595	1	13.54438	-0.14751111
ATTACCTAGTGTTCCA	36762	36762	0	0	35353	31534	3819	3021	1409	0	-6.5863814	0.8271674
ATTACCTCAGAGTCGA	140618	140618	0	0	136044	120800	15243	11630	4574	2	6.7787113	8.1098995
ATTACCTCATCACAGT	94428	94428	0	0	88062	86094	1967	1306	6366	1	13.725542	-0.4856968
ATTACCTGTGCGCATC	72754	72754	0	0	70023	62536	7487	5747	2731	1	14.045252	0.7606288
ATTACCTGTTACGCTA	188682	188682	0	0	182887	162140	20743	16785	5795	0	-7.528824	0.9532086
ATTACCTTCTCGCGGA	136233	136233	0	0	131507	115921	15586	12034	4726	2	6.818619	7.8257647
ATTACTCAGACGTCAG	67150	67150	0	0	64322	58405	5916	4576	2828	0	-6.8058524	0.7467719
ATTACTCAGTCTAGAA	170244	170244	0	0	164925	149083	15842	12450	5319	1	13.461804	0.9707718
ATTACTCAGTGTCACT	190371	190371	0	0	178150	165681	12468	9171	12221	0	-8.47193	-0.107969835
ATTACTCCAGCGTAGA	112261	112261	0	0	107674	94843	12830	10198	4587	1	13.368178	0.48298594
ATTACTCCATCGGCTG	125014	125014	0	0	120702	107100	13602	9953	4312	2	6.6423883	7.7046304
ATTACTCGTGGATTCT	152064	152064	0	0	146364	129273	17091	13406	5700	2	6.2032313	7.7597103
ATTACTCTCACCCGGA	41527	41527	0	0	39605	35898	3707	2740	1922	0	-6.3219895	0.1617354
ATTACTCTCCATCGAA	71723	71723	0	0	68652	62743	5909	4454	3071	0	-7.0384536	0.21235777
ATTCGTTAGAGAAGCA	140346	140346	0	0	134723	117224	17497	14288	5623	0	-7.4795017	1.3155938
ATTCGTTAGGCATGCA	80203	80203	0	0	76293	67837	8455	6646	3910	1	13.8082075	0.6236235
ATTCGTTCAAAGGTCG	119814	119814	0	0	115552	103444	12108	9232	4262	1	13.264412	0.8320016
ATTCGTTCACCACAGC	74665	74665	0	0	71462	63466	7996	6358	3203	1	12.3208275	1.7002662
ATTCGTTCACTCAAGT	143550	143550	0	0	139201	124041	15159	12283	4349	1	14.084003	-0.03879888
ATTCGTTCACTCCACT	146128	146128	0	0	140484	124816	15668	12401	5644	1	12.614572	1.6168873
ATTCGTTGTGATAAGT	170392	170392	0	0	165064	146283	18779	14716	5328	2	6.537289	6.9975405
ATTCGTTGTGTCTCGG	138328	138328	0	0	133503	116469	17033	14035	4825	0	-7.9613237	1.125188
ATTCGTTGTTCAGAAA	88794	88794	0	0	84592	75237	9354	7485	4202	1	14.06417	0.20311889
ATTCGTTTCAACTTGG	115458	115458	0	0	109097	101271	7825	5679	6361	1	-8.397099	-0.6341641
ATTCGTTTCACCCGGA	67899	67899	0	0	63734	58491	5243	3598	4165	0	-6.705429	1.1933665
ATTCGTTTCATACTTC	178234	178234	0	0	172573	151709	20862	17044	5661	0	-8.324772	0.93878144
ATTCGTTTCTTCGTTA	391797	391797	0	0	379211	335596	43614	34174	12586	0	-8.182905	0.81061983
ATTCGTTTCTTGTACT	158514	158514	0	0	153542	136263	17278	13825	4972	0	-8.939545	0.87626433
ATTGTCTAGACACGGT	34035	34035	0	0	32545	28729	3815	2911	1490	0	-6.006997	0.64527845
ATTGTCTCAATGGCAG	95142	95142	0	0	91205	80736	10469	8231	3937	1	12.634435	0.11239626
ATTGTCTGTAGGGTCA	157362	157362	0	0	153668	138589	15078	11490	3694	2	6.1873345	8.114523
ATTGTCTTCCGCTATC	87719	87719	0	0	84077	74428	9649	7549	3642	1	13.127072	1.1155471
ATTGTCTTCCTTGACC	99219	99219	0	0	94901	83008	11893	9679	4318	2	5.7466936	7.390389
ATTGTCTTCGAGAACG	142072	142072	0	0	135868	119603	16263	12931	6204	1	12.6344	1.7084246
ATTGTGGAGAGTAAGG	154853	154853	0	0	147961	133871	14090	10808	6892	1	13.020031	0.9053871
ATTGTGGAGGCTCCTG	121367	121367	0	0	116218	104336	11881	8627	5149	2	5.4191413	6.4046926
ATTGTGGAGTGCTCGC	131548	131548	0	0	124855	113041	11814	8589	6693	2	5.175856	6.272785
ATTGTGGAGTTAGAGT	177259	177259	0	0	172787	153238	19548	15861	4472	3	5.285307	5.1281996
ATTGTGGCAGGGAGTT	117779	117779	0	0	113986	101186	12800	10367	3793	3	5.1359124	5.0080576
ATTGTGGCATGTAGAA	81458	81458	0	0	78682	69975	8706	6777	2776	2	5.638928	8.102153
ATTGTGGGTATGTCCA	150981	150981	0	0	145193	130978	14214	11437	5788	1	14.508313	0.23953827
ATTGTGGGTATTCTCT	77137	77137	0	0	73025	65936	7087	5336	4112	0	-7.227167	0.58109534
ATTGTGGTCAAGGCAG	57883	57883	0	0	55428	50305	5123	3863	2455	0	-6.5707455	-0.2228542
ATTGTGGTCCAGGCCA	150024	150024	0	0	142782	128763	14017	10663	7242	1	14.298072	1.0764018
ATTGTGGTCGATCGCG	182254	182254	0	0	175373	151858	23515	19283	6881	0	-7.782134	0.6456097
ATTGTGGTCGGTCAGC	99886	99886	0	0	96470	86120	10350	8803	3416	3	4.900355	4.827853
ATTGTGGTCTCCCTTT	215104	215104	0	0	208849	185357	23492	19327	6255	0	-8.145237	0.6988897
ATTGTGGTCTGATCTT	148855	148855	0	0	143427	123668	19758	16031	5428	0	-7.8046126	1.6995465
ATTTGTCCACGATTAC	181542	181542	0	0	175933	155273	20659	16146	5609	0	-7.7559714	1.5046581
ATTTGTCCAGACCTGC	48200	48200	0	0	46195	42162	4033	3173	2005	1	13.15449	0.8466369
ATTTGTCCAGGCAGAT	42089	42089	0	0	39946	35752	4194	3270	2143	0	-6.6813807	0.87098503
ATTTGTCTCGCTTACC	122117	122117	0	0	117734	104016	13716	10594	4383	1	13.310427	1.587423
CAAAGCTAGGCGATTG	84867	84867	0	0	81506	71463	10041	7710	3361	0	-7.231626	1.9527849
CAAAGCTAGTCGAGCA	228561	228561	0	0	222743	196835	25908	20993	5818	0	-8.674602	1.2374805
CAAAGCTCATAGTCCA	110669	110669	0	0	107115	97532	9583	7729	3554	1	13.884278	-0.2888173
CAAAGCTGTAGTGATA	200133	200133	0	0	195190	175044	20144	15424	4943	2	6.6862526	7.1752477
CAAAGCTGTCCCGTGA	159614	159614	0	0	153723	134105	19616	15693	5891	0	-8.401083	0.37827328
CAAAGCTTCGCGTTCT	153376	153376	0	0	147007	132409	14597	11595	6369	1	13.896077	1.1664518
CAAAGCTTCGCTATTT	59593	59593	0	0	56678	51667	5011	3719	2915	0	-6.6464643	0.17858808
CAACCAAAGAGAAGCA	136496	136496	0	0	131478	118025	13453	10878	5018	1	14.393734	1.1647974
CAACCAAAGGCTGGAT	207746	207746	0	0	201393	177324	24069	19344	6353	0	-8.681887	0.90083104
CAACCAACATCACAGT	237531	237531	0	0	230686	205991	24693	19723	6845	0	-8.051584	1.540609
CAACCAAGTTGCAGCC	79787	79787	0	0	76782	68540	8240	6476	3005	3	5.2285385	5.1006246
CAACCAATCCTATCAT	73475	73475	0	0	70895	64191	6704	5171	2580	0	-6.253307	0.89055675
CAACCAATCGAAGCCC	141670	141670	0	0	137091	118929	18161	14804	4579	0	-8.051433	-0.34965518
CAACCAATCTTCCACG	126439	126439	0	0	121031	107406	13624	11055	5408	3	5.0545883	4.5864935
CAACGGCAGTCTGCTA	86081	86081	0	0	82063	74452	7609	5748	4018	0	-7.8439775	1.2660539
CAACGGCCAAACAGTA	125679	125679	0	0	119547	106316	13230	10417	6132	0	-7.1443543	1.4619132
CAACGGCCAACAAACA	37311	37311	0	0	35572	32289	3283	2557	1739	0	-7.0234284	1.4991405
CAACGGCGTAACCGAG	137831	137831	0	0	132362	117963	14398	11190	5469	2	6.6158605	7.4767146
CAACGGCGTAACGGAC	42173	42173	0	0	38630	32434	6196	4920	3543	0	-7.950479	0.38957602
CAACGGCTCTCGTAGA	58683	58683	0	0	55646	50757	4889	3462	3037	0	-6.1663804	1.0612781
CAACGTAAGAACCATA	145351	145351	0	0	140613	124578	16035	13190	4738	1	13.096617	0.4676303
CAACGTAAGATGAGGA	105098	105098	0	0	100199	90411	9788	7379	4899	0	-6.978537	1.7462972
CAACGTAAGGTTGACG	169611	169611	0	0	164927	147906	17021	13448	4684	0	-8.568319	0.6830229
CAACGTAAGTCCGTGC	56163	56163	0	0	53560	46268	7291	5527	2603	1	13.368792	0.43940815
CAACGTAAGTCGGGAT	95071	95071	0	0	90831	81437	9394	7448	4240	0	-8.099908	-0.41371208
CAACGTACAAGGAACC	182589	182589	0	0	176330	155346	20984	16829	6259	0	-8.317994	0.687348
CAACGTACACTCGGAC	85788	85788	0	0	82358	71343	11013	8173	3430	2	6.4947495	7.6430364
CAACGTACATCTCTCG	152283	152283	0	0	147580	132794	14786	11891	4703	1	12.481353	0.92043865
CAACGTAGTAGAGAGA	59363	59363	0	0	56730	51024	5706	4318	2633	0	-6.3344646	0.7237946
CAACGTAGTTGGGAAC	168854	168854	0	0	164685	146107	18577	15049	4169	1	13.298935	-0.30219698
CAACGTATCACTGATG	143281	143281	0	0	138312	124120	14191	11083	4969	1	12.980768	2.0014632
CAAGAAAAGGGTCCCT	104178	104178	0	0	100173	90165	10007	7603	4005	1	13.234855	0.11689506
CAAGAAAAGTGAGCTG	98078	98078	0	0	94886	85164	9722	7799	3192	1	12.617689	0.7524734
CAAGAAAAGTGTAATG	70011	70011	0	0	66135	60170	5963	4474	3876	0	-6.621456	0.7361675
CAAGAAAGTACGTATC	40440	40440	0	0	38475	31446	7029	5412	1965	0	-8.047601	1.1205741
CAAGAAAGTATATGGA	61899	61899	0	0	59145	53860	5285	4192	2754	0	-6.1467657	0.5331777
CAAGAAAGTATTCACG	173542	173542	0	0	168293	149396	18894	15152	5249	1	12.524728	1.3906238
CAAGAAAGTCCCGAGT	82210	82210	0	0	78364	69702	8662	6860	3846	1	13.313059	0.91659695
CAAGAAAGTGCCAAGA	65737	65737	0	0	61958	57268	4690	3306	3779	0	-6.247048	0.8443575
CAAGAAATCAGCACGC	112658	112658	0	0	106576	97292	9283	6616	6082	2	5.3534317	6.799333
CAAGAAATCAGGCCGT	160647	160647	0	0	155577	139815	15762	12524	5070	1	13.541991	0.2324363
CAAGAAATCTATACCT	155952	155952	0	0	150870	134656	16213	12216	5082	2	6.598938	7.4885902
CAAGCTAAGGGTTCCC	122763	122763	0	0	119057	105449	13608	10279	3706	2	6.7264423	7.8355703
CAAGCTAAGTTCAGGG	112171	112171	0	0	108562	96376	12186	9959	3609	1	13.158488	0.22741772
CAAGCTACAAGCCAGA	124689	124689	0	0	121043	108026	13016	9518	3646	2	6.609365	8.150487
CAAGCTACAGGTAGCA	81605	81605	0	0	76579	70680	5899	4061	5026	0	-7.8349133	0.7962231
CAAGCTACATTACCTT	61806	61806	0	0	59183	52948	6234	4877	2623	1	12.862091	1.0601121
CAAGCTAGTACCAAGG	149943	149943	0	0	144358	129423	14934	11521	5585	1	14.060153	0.13107824
CAAGCTAGTAGTACAA	155246	155246	0	0	150125	133380	16744	12700	5121	2	6.7940025	7.846975
CAAGCTAGTGGAAAGA	198146	198146	0	0	192244	168450	23794	19114	5902	0	-8.831914	1.1308275
CAAGCTAGTGTGACCC	64755	64755	0	0	61529	54305	7224	5741	3226	1	13.378285	0.33885282
CAAGCTATCCTATCAT	74205	74205	0	0	70829	64175	6654	5183	3376	1	13.703204	0.8946552
CAAGCTATCGGAAAGC	122250	122250	0	0	117309	104019	13290	10634	4941	1	14.497838	0.6109766
CAAGCTATCTGAAAGA	106492	106492	0	0	102967	91866	11101	8171	3525	2	5.918786	7.8066792
CAAGGCCAGCGGACAT	82993	82993	0	0	79608	70850	8758	6807	3385	1	12.917799	0.2525584
CAAGGCCAGGTCCTCG	155420	155420	0	0	149977	134123	15853	12894	5443	1	14.118293	-0.04860896
CAAGGCCGTAACGGCA	142273	142273	0	0	137328	119996	17331	13577	4945	0	-7.499486	-0.05325105
CAAGGCCGTGCAAAGC	101146	101146	0	0	97339	85380	11957	9339	3807	2	6.027861	7.3777866
CAAGGCCTCCCTATTA	152035	152035	0	0	146862	130275	16586	13999	5173	1	12.782991	1.0308574
CAAGGCCTCCGATGCG	83732	83732	0	0	80646	71224	9421	7535	3086	1	14.313452	0.029585904
CAAGGCCTCTCATCCG	74218	74218	0	0	70024	63592	6429	4642	4194	0	-8.246462	0.53234136
CAATCCCAGACGCCCT	88473	88473	0	0	84856	75713	9143	7354	3617	1	13.739013	0.7892034
CAATCCCAGATGTTCC	73320	73320	0	0	70245	63532	6711	5189	3075	1	12.683482	0.058760285
CAATCCCCAATGCATC	86933	86933	0	0	82598	74585	8013	5875	4335	0	-7.810885	0.8287377
CAATCCCCAGAACTTC	118123	118123	0	0	111555	109170	2385	1599	6568	1	13.881564	-0.3637613
CAATCCCCATTGCACA	97093	97093	0	0	93698	84250	9447	7336	3395	2	6.300795	7.9638658
CAATCCCGTACAAGCG	152080	152080	0	0	146982	128967	18014	14264	5098	0	-8.35673	0.45385468
CAATCCCGTGATGCTT	77754	77754	0	0	73297	66639	6658	4828	4457	0	-6.9512796	0.8972206
CAATCCCTCAGTCACA	103597	103597	0	0	99908	88330	11576	9232	3689	1	13.569947	1.3457987
CACAACAAGAGCCACA	155396	155396	0	0	151649	133749	17900	14618	3747	0	-8.579387	1.0007976
CACAACAAGATCACCT	182189	182189	0	0	177067	158114	18953	14866	5122	0	-9.092637	0.6745024
CACAACACAACAAACA	111945	111945	0	0	107528	97950	9576	7016	4417	2	5.264518	6.4280057
CACAACACACGTTACA	117359	117359	0	0	104840	99031	5809	4458	12519	3	5.0559363	4.643462
CACAACACAGAGTCGA	106090	106090	0	0	101181	89249	11932	9514	4909	1	14.240407	1.012063
CACAACACAGATTAAG	123167	123167	0	0	118292	104845	13447	10652	4875	1	13.858314	1.3811831
CACAACAGTTTGCGAT	147625	147625	0	0	143786	127829	15957	13199	3839	3	4.993485	4.85093
CACAACATCGATATGC	50199	50199	0	0	47814	43680	4133	3062	2385	0	-6.4778557	0.2938694
CACAGATAGAGTAAGG	114041	114041	0	0	112399	106895	5504	4474	1642	1	13.317115	1.0047722
CACAGATAGATCCGAG	118531	118531	0	0	111684	109542	2142	1335	6847	1	13.732273	-0.18896492
CACAGATAGGCCTCGT	84197	84197	0	0	78767	72304	6461	4453	5430	2	7.0086985	7.4437943
CACAGATAGTAGAAGG	159182	159182	0	0	153679	135837	17841	14469	5503	1	12.336377	1.3788053
CACAGATCACACTAGT	84947	84947	0	0	81856	73076	8780	6928	3091	1	14.3022995	0.973306
CACAGATCAGGGTACA	62612	62612	0	0	59688	54674	5014	3853	2924	0	-7.179684	0.066235565
CACAGATGTACGTAGG	167161	167161	0	0	162858	145155	17703	13574	4303	1	12.330015	1.6250837
CACAGATGTGTACGCC	53717	53717	0	0	51284	42019	9265	7255	2433	2	6.8658648	7.5135083
CACAGATGTTTCGATG	162648	162648	0	0	157224	141880	15344	12167	5424	1	14.365847	0.8770366
CACAGATTCGGGAAAC	200414	200414	0	0	194785	171766	23019	18647	5629	0	-7.7085266	0.327979
CACATGAAGACACGGT	131096	131096	0	0	126865	110090	16774	13647	4231	0	-8.541196	1.042617
CACATGACAATTAGGA	56130	56130	0	0	53562	48784	4778	3676	2568	0	-6.424959	-0.07954414
CACATGACAGTAAGAT	221868	221868	0	0	214404	190753	23649	18637	7464	0	-7.4203854	-0.18245754
CACATGAGTAGCAGGT	113725	113725	0	0	110378	98041	12337	9986	3347	3	4.931285	4.8524127
CACATGAGTATCATGC	94845	94845	0	0	90750	80008	10742	8881	4095	1	13.974259	0.24760902
CACATGATCCCAGTAA	103739	103739	0	0	99499	88821	10678	8490	4240	1	13.660173	0.579159
CACATGATCCGTTTCG	134493	134493	0	0	129765	114485	15279	12329	4728	1	14.045384	1.483766
CACATGATCTTGTCGC	99098	99098	0	0	94219	81337	12882	10575	4879	0	-7.3575635	0.017698595
CACCACTAGAAGGGCG	128727	128727	0	0	122563	105735	16827	13530	6164	1	13.568133	1.0939792
CACCACTAGTACAACA	172860	172860	0	0	168317	150303	18013	14072	4543	1	13.993207	0.6914227
CACCACTGTCACTCTC	119326	119326	0	0	113846	102273	11571	9266	5480	1	14.324345	0.7505365
CACCTGTCAAGCGGTA	62981	62981	0	0	60378	53574	6804	5226	2603	2	6.1325617	7.732549
CACCTGTGTAGCGAGT	115048	115048	0	0	110676	97126	13550	10298	4372	2	6.663714	7.7198796
CACCTGTGTCATTGGT	51823	51823	0	0	49828	44595	5232	4048	1995	0	-7.4448104	1.6882377
CACCTGTTCCCGGGTA	62451	62451	0	0	59480	53965	5515	4186	2971	0	-7.2441516	0.06518464
CACCTGTTCGACTGGC	90211	90211	0	0	86585	76774	9811	7671	3626	2	5.5610204	8.041574
CACCTGTTCGTGGCGT	84660	84660	0	0	82110	73355	8754	6555	2550	2	6.264342	8.17584
CACCTGTTCTCGACCT	121683	121683	0	0	116710	102441	14269	10956	4973	2	6.0726748	7.8105297
CACCTTGAGACTAGGC	100398	100398	0	0	95201	84456	10745	8082	5197	1	12.602078	0.91568506
CACCTTGAGATCTAAG	212726	212726	0	0	205766	182395	23370	18658	6960	0	-8.085702	1.5445921
CACCTTGAGGGCTTCC	74192	74192	0	0	71672	63459	8212	6492	2520	1	13.675379	-0.07044169
CACCTTGAGGGTAATT	136976	136976	0	0	132426	118058	14368	11494	4550	1	14.414653	0.043624964
CACCTTGCATCATGTG	125525	125525	0	0	121598	108313	13285	10748	3927	1	13.925101	1.3656683
CACCTTGGTACCGGCT	134811	134811	0	0	130092	115972	14118	11189	4719	1	13.884053	1.315799
CACCTTGTCGGATGTT	149451	149451	0	0	144167	129834	14333	11110	5284	1	14.123245	0.91811854
CACCTTGTCTGTGTCC	85877	85877	0	0	82235	73193	9042	7294	3642	2	5.6424193	7.612214
CACGTTCAGACACGGT	52330	52330	0	0	50047	44386	5661	4537	2283	0	-6.3239775	0.18268451
CACGTTCAGTGAGCAC	77766	77766	0	0	74644	66492	8152	6418	3122	0	-8.099365	-0.16228339
CACGTTCCAAGCAGGT	144940	144940	0	0	140065	125032	15033	12074	4875	1	13.845124	0.805948
CACGTTCCACGTTGTA	91994	91994	0	0	88948	78490	10455	8115	3046	2	6.665094	7.619374
CACGTTCCAGTGCGTC	36609	36609	0	0	34985	28953	6032	4706	1624	1	13.453763	-0.061526332
CACGTTCGTAAACCCT	150708	150708	0	0	145351	127972	17378	13729	5357	1	13.800171	0.7891646
CACGTTCGTCATCAAC	75045	75045	0	0	72130	63851	8278	6537	2915	1	12.669885	1.1627688
CACGTTCGTTCCAGTA	101007	101007	0	0	96469	85704	10765	8729	4538	1	14.450942	0.7828653
CACGTTCTCACATCCC	134920	134920	0	0	129933	115480	14453	11435	4987	1	13.884085	0.63211733
CACGTTCTCTCGCGGA	84233	84233	0	0	80909	72259	8650	6882	3324	0	-8.648443	0.6685783
CACTAAGAGAAGAGTG	96665	96665	0	0	92697	81408	11287	8991	3968	1	13.149287	1.036031
CACTAAGGTAGTGATA	153601	153601	0	0	146520	134014	12505	9661	7081	0	-7.594391	0.21491233
CACTAAGGTGATAGAT	54182	54182	0	0	51150	46605	4545	3383	3032	0	-6.2565045	0.8844852
CACTAAGGTGCTGTCG	100032	100032	0	0	97646	86976	10670	8979	2386	3	5.2794466	4.7538805
CACTAAGGTTGCTTGA	155296	155296	0	0	150701	134724	15977	12878	4595	1	14.132187	0.69595885
CACTGAAAGACTCGGA	195249	195249	0	0	188135	166047	22088	17911	7114	0	-7.053574	0.029579107
CACTGAAAGGCAAGGG	103962	103962	0	0	100064	89069	10993	8637	3898	1	12.631347	0.78178716
CACTGAAAGGTACATA	123563	123563	0	0	119238	104997	14241	11440	4325	1	13.578295	1.4752942
CACTGAAAGTATACCC	149959	149959	0	0	144515	128714	15801	12614	5444	1	13.570522	0.2998578
CACTGAACATCACAAC	124981	124981	0	0	120895	108032	12863	9973	4086	1	12.932778	0.8222177
CACTGAAGTCCACCAG	124295	124295	0	0	119291	102816	16474	13349	5004	0	-7.2223134	0.15240344
CACTGAAGTGGCCTTG	101767	101767	0	0	96904	88120	8784	6415	4863	0	-7.2919106	0.68426424
CACTGAATCATGCTTT	98658	98658	0	0	94904	84758	10146	7785	3754	1	13.263038	0.9015427
CACTGAATCCCACTAC	127976	127976	0	0	123601	108707	14893	11445	4375	2	6.1225896	7.653849
CACTGAATCCGCTCTA	91480	91480	0	0	87270	78701	8569	6598	4210	1	12.289105	0.65761805
CAGCCTTAGCGTCTGC	53910	53910	0	0	51494	45240	6254	4897	2416	1	12.556751	1.251741
CAGCCTTCAAGGATGC	44097	44097	0	0	42321	37128	5192	4091	1776	1	13.505826	0.051835246
CAGCCTTCAGCCACGT	108843	108843	0	0	105388	90646	14742	12798	3455	3	4.918594	4.5359488
CAGCCTTGTCTCTGGG	64472	64472	0	0	62120	53815	8303	6392	2352	2	5.8282313	7.602861
CAGCCTTGTTTCTACT	54407	54407	0	0	52568	47320	5248	4335	1839	0	-6.209859	0.79219735
CAGCCTTTCGCACCTT	49022	49022	0	0	47189	41923	5266	4181	1833	0	-7.0338264	-0.060176805
CAGCCTTTCGGGAAAC	73828	73828	0	0	70915	62969	7946	6280	2913	1	14.147781	1.0706885
CAGCCTTTCTTAATCC	61251	61251	0	0	58313	51241	7072	5558	2938	1	13.837352	0.27898943
CAGCTAAAGCAGAATT	69330	69330	0	0	65671	59792	5878	4375	3659	0	-6.266141	0.9273931
CAGCTAAAGTCTTAGC	53039	53039	0	0	50806	45321	5485	4354	2233	0	-7.292532	-0.24867348
CAGCTAACACCTATTT	60139	60139	0	0	56275	51536	4738	3336	3864	0	-7.033732	1.0119035
CAGCTAACAGATGGCA	65495	65495	0	0	62490	54903	7586	6039	3005	1	14.026722	1.493399
CAGCTAAGTAGTGATA	56694	56694	0	0	54494	47765	6729	5242	2200	2	6.2826824	7.023356
CAGCTAAGTGGACAGT	78156	78156	0	0	74904	66134	8770	6845	3252	1	13.884672	0.6556708
CAGCTAAGTTAACCAC	112161	112161	0	0	108930	94402	14528	11720	3231	0	-8.436319	1.1567469
CAGCTAATCTGAGTCA	102522	102522	0	0	99683	89119	10564	7788	2839	2	6.4147635	8.07388
CAGCTAATCTGGAAGG	121412	121412	0	0	117673	104378	13294	10433	3739	0	-8.428358	0.31445158
CAGCTGGAGGGAGATA	70318	70318	0	0	66999	60946	6053	4604	3319	2	6.5444684	6.7460613
CAGCTGGAGGTACACG	92225	92225	0	0	88755	78590	10164	8189	3470	1	13.402999	0.009057374
CAGCTGGAGTAACTCC	52938	52938	0	0	50053	45472	4581	3345	2885	0	-6.9062996	0.3757515
CAGCTGGCAAGTTCGT	52093	52093	0	0	49497	44681	4815	3661	2596	0	-6.8002586	0.4628849
CAGCTGGCACCACAGC	88708	88708	0	0	86150	73305	12845	11220	2558	3	4.8297234	4.779384
CAGCTGGGTCCACCAG	114822	114822	0	0	111846	99765	12080	9502	2976	3	6.202542	6.5574985
CAGCTGGGTCCCGTGA	46343	46343	0	0	44148	40016	4131	3068	2195	0	-6.459109	0.18924145
CAGGATTCAGAATGCG	57878	57878	0	0	55593	49424	6169	4737	2285	1	4.9671087	4.212771
CAGGATTTCAGTGTGT	64976	64976	0	0	62666	54841	7825	6318	2310	1	14.19608	0.4935965
CAGGGCTAGGATGCCA	75765	75765	0	0	72843	63525	9317	7418	2922	2	6.6137958	8.073122
CAGGGCTAGTAACATG	58014	58014	0	0	55438	48587	6850	5493	2576	0	-7.4687023	-0.29114097
CAGGGCTGTGACGCAA	103143	103143	0	0	99502	87201	12300	9902	3641	0	-8.412718	0.6147774
CAGGGCTGTGATAGAT	50229	50229	0	0	47974	42862	5112	4040	2255	0	-6.656581	1.0842117
CAGGGCTGTGGATTTC	57436	57436	0	0	55586	49325	6261	5044	1850	1	14.284734	0.55731106
CAGGGCTTCGCACCTT	71042	71042	0	0	67851	57854	9997	8262	3191	0	-7.7797484	1.5939333
CAGTATGAGCAGTAGC	73376	73376	0	0	70633	62331	8302	6174	2743	2	6.582562	7.7479415
CAGTATGCAAGGCGTA	82049	82049	0	0	79357	70494	8863	6937	2692	1	13.809935	0.94960064
CAGTATGCACAAACAA	88539	88539	0	0	85221	75547	9674	7683	3318	1	12.867324	1.3747598
CAGTATGCATTGTGAC	39882	39882	0	0	37498	34040	3458	2547	2384	0	-6.7460766	0.31814715
CAGTATGGTGCTGGCT	37100	37100	0	0	35359	31901	3458	2627	1741	0	-5.8736315	0.49329108
CAGTGCGAGCGAATAT	86353	86353	0	0	83872	74240	9631	7888	2481	3	5.0050454	5.1084986
CAGTGTAAGAGAGTAG	115996	115996	0	0	111915	98476	13438	10808	4081	0	-8.369398	0.39403182
CAGTGTAAGGCACTAG	83324	83324	0	0	80146	70482	9664	7941	3178	0	-6.2260737	-0.20640014
CAGTGTAGTATATGGA	109934	109934	0	0	106451	92301	14150	11291	3483	0	-7.633569	0.43745226
CAGTGTAGTCGAGAAC	78827	78827	0	0	76333	67253	9079	6425	2494	2	6.438257	8.168931
CAGTGTAGTTACCCAA	65676	65676	0	0	63440	55997	7443	5619	2236	2	6.3275514	8.082452
CAGTGTAGTTTCTTAC	40927	40927	0	0	38929	35310	3619	2745	1998	0	-6.2055254	0.65541834
CAGTGTATCTTACGGA	50599	50599	0	0	47397	41524	5873	4560	3202	1	13.876911	-0.105012596
CATAACGAGAATGCTA	175820	175820	0	0	171051	154663	16387	12795	4769	1	14.168686	1.1813442
CATAACGAGCTGAGGT	146112	146112	0	0	141237	126946	14291	11303	4875	1	13.923241	0.21411239
CATAACGCAAATTCCG	86568	86568	0	0	82189	74009	8179	6492	4379	3	5.309404	4.696674
CATAACGCAACGTAGG	171070	171070	0	0	166443	149369	17074	13333	4627	2	6.637573	7.594659
CATAACGCAACTCGAT	184745	184745	0	0	179006	157566	21439	17307	5739	0	-8.374708	0.23937029
CATAACGGTAGTGATA	84933	84933	0	0	82025	72857	9167	7251	2908	1	13.797427	1.7018644
CATAACGGTATTCGCA	192858	192858	0	0	187446	167914	19531	15350	5412	0	-7.6686945	-0.08585913
CATAACGGTCGATTAC	138545	138545	0	0	133577	119698	13877	10586	4968	2	6.3380165	7.288722
CATAACGGTGTCCTTC	201196	201196	0	0	194974	173605	21368	17019	6222	0	-7.7087154	1.413225
CATAACGTCAATGCAC	191482	191482	0	0	183862	163282	20579	16692	7620	0	-7.658136	0.9946608
CATGCCTAGAGGAAGT	158201	158201	0	0	153081	136034	17047	13464	5120	1	13.727073	1.3503289
CATGCCTAGCGTCAAG	32095	32095	0	0	30761	27766	2994	2370	1334	0	-6.778059	0.41572624
CATGCCTAGGCATGCA	81660	81660	0	0	77029	69449	7580	5899	4631	1	13.513519	0.92359334
CATGCCTAGGCCAATG	92953	92953	0	0	87936	77213	10722	8444	5017	1	13.597926	0.32954818
CATGCCTCAACAAACA	183356	183356	0	0	177592	156706	20886	16555	5764	0	-7.4487457	-0.4367088
CATGCCTCACGTTACA	107520	107520	0	0	104048	91712	12335	9040	3472	2	6.240493	8.10345
CATGCCTGTAAGTCTC	142160	142160	0	0	138563	121953	16609	13788	3597	3	5.264738	4.750445
CATGCCTGTCCACCAG	217210	217210	0	0	211529	187648	23880	19298	5681	0	-9.014898	0.79325354
CATGCCTGTCCCTTTG	147875	147875	0	0	142011	121858	20153	16364	5864	0	-7.2088943	-0.0077331974
CATGCCTTCGGTCTAA	77902	77902	0	0	75035	66691	8342	6287	2867	2	6.183408	8.2131815
CATGTTTAGAGTAAGG	105073	105073	0	0	100099	90194	9904	7436	4974	0	-6.2228084	0.24863514
CATGTTTAGCTGATTC	143712	143712	0	0	138686	125431	13255	10171	5026	1	14.171289	0.3738214
CATGTTTAGTACCTCA	162469	162469	0	0	156022	140404	15617	12384	6447	1	13.338753	0.7888651
CATGTTTAGTACGACG	106192	106192	0	0	102260	91730	10530	8395	3932	1	14.395031	0.27419114
CATGTTTCAATAGCGG	57251	57251	0	0	55183	49950	5233	3972	2068	0	-6.2133985	0.2290255
CATGTTTGTCGTAGTT	80100	80100	0	0	76283	68569	7714	5970	3817	0	-7.063375	1.3088611
CATGTTTGTTCTTTGT	209430	209430	0	0	201771	177499	24271	19803	7659	0	-7.8780513	1.7212769
CATGTTTTCCGTTTCG	143221	143221	0	0	139179	124393	14784	11999	4042	1	13.274741	-0.3757242
CATGTTTTCTTACGGA	173334	173334	0	0	167285	151279	16006	12753	6049	1	14.5739975	0.17610905
CATTCATAGAACGACC	60576	60576	0	0	57982	51631	6351	4995	2594	0	-7.1817465	0.7267463
CATTCATAGGATGTCG	159391	159391	0	0	153071	133037	20033	15903	6320	0	-7.832354	0.46008787
CATTCATAGGGAGTTC	146966	146966	0	0	141779	125887	15892	12756	5187	1	13.501675	0.8964566
CATTCATAGTCTCCAA	110986	110986	0	0	106788	95764	11023	8404	4198	2	5.2990565	6.4186378
CATTCATCAAGTCTGT	148263	148263	0	0	143956	129276	14680	11582	4307	1	13.958798	0.82537353
CATTCATCATTACCTT	97902	97902	0	0	94569	83491	11076	8523	3333	2	6.243229	6.757272
CATTCATGTGCTTACA	164438	164438	0	0	159913	141526	18386	15394	4525	3	4.52743	4.8464084
CATTCATTCGGAAAGC	85514	85514	0	0	81914	72556	9357	7414	3600	1	12.927209	1.4876587
CATTCCGCAACCTCCT	107347	107347	0	0	102578	91523	11055	8759	4769	1	14.433497	0.23033853
CATTCCGCATAGCCGC	53466	53466	0	0	50623	45836	4787	3630	2843	0	-6.767416	-0.03869131
CATTCCGGTACATGGG	54687	54687	0	0	51778	47419	4359	3089	2909	0	-7.5743465	-0.3515637
CATTCCGGTGTGTGTT	172129	172129	0	0	167607	151409	16197	12345	4522	2	6.5975327	7.5700936
CATTCCGGTTCTGATG	97281	97281	0	0	91015	83653	7362	5143	6266	0	-7.8146305	-0.06831061
CATTCCGGTTGGACGA	184236	184236	0	0	177988	158355	19632	15177	6248	0	-7.87077	1.0601997
CATTCCGTCGCGCTGA	68402	68402	0	0	65464	58655	6809	5308	2938	0	-6.6584673	0.41796675
CATTGGAAGGGATCCA	128737	128737	0	0	123346	107973	15372	11830	5391	2	6.130596	7.7316055
CATTGGAAGTATGGGC	88796	88796	0	0	84743	76168	8575	6728	4053	1	13.742993	0.91349804
CATTGGAGTAGGGTTG	117805	117805	0	0	112744	100667	12077	9560	5061	1	14.258321	0.7114674
CATTGGATCGTCCCTA	80224	80224	0	0	76940	68091	8849	6738	3284	2	6.018666	8.105236
CCAATGAAGATCTCAC	165973	165973	0	0	160561	143615	16946	13803	5412	1	14.082742	-0.1758504
CCAATGAAGTGCTGAG	145627	145627	0	0	140505	126998	13507	10598	5122	1	14.377627	1.0526538
CCAATGACAATGGCTT	117725	117725	0	0	114432	103196	11236	8278	3293	2	6.5554314	7.607443
CCAATGACACCTGGTG	83248	83248	0	0	78078	72362	5716	3843	5170	0	-8.035503	0.8306376
CCAATGACACGATTAC	144968	144968	0	0	138885	120073	18810	15357	6083	0	-8.147518	0.07724611
CCAATGAGTAAACCCT	62103	62103	0	0	59539	52706	6833	5536	2564	0	-6.1501637	1.1246246
CCAATGAGTAGGGTTG	122608	122608	0	0	117641	103286	14354	10991	4967	1	13.0936165	1.1261159
CCAATGAGTCTCTGCT	164763	164763	0	0	159330	141930	17400	13639	5433	1	13.241509	1.9913721
CCAATGAGTTGTGACT	196260	196260	0	0	190794	169766	21028	16529	5466	0	-8.533389	0.04778397
CCAATGATCAGTCACA	101335	101335	0	0	97656	86757	10898	8431	3679	2	6.216368	8.0533085
CCACAGGCACACATTG	163263	163263	0	0	144305	136436	7869	6884	18958	3	5.0454464	4.612102
CCACAGGCACACTAGT	86731	86731	0	0	83568	73953	9615	7512	3163	1	12.305488	0.64590985
CCACAGGCAGCAACCC	110767	110767	0	0	107363	94631	12731	9650	3404	2	6.559682	8.03017
CCACAGGGTCCAAGAG	55931	55931	0	0	53397	48393	5004	3944	2534	1	13.571493	-0.08767029
CCACAGGGTTACACTG	102297	102297	0	0	97436	87009	10426	8135	4861	1	13.266008	1.2703427
CCACAGGGTTGGCTTA	127716	127716	0	0	122643	111709	10932	8384	5073	1	12.8909235	1.2670835
CCACAGGTCGATGCAT	113380	113380	0	0	109197	96666	12531	9949	4183	1	12.556438	1.1001458
CCACGTTAGAGAGGTA	100856	100856	0	0	96509	85181	11328	8469	4347	2	6.4660993	7.949694
CCACGTTAGCAATAAC	78231	78231	0	0	74477	67225	7251	5444	3754	2	5.690109	5.578584
CCACGTTAGTGTGTAA	137855	137855	0	0	134136	119753	14383	10673	3719	2	6.9013443	7.3966866
CCACGTTCAAGGCGTA	187401	187401	0	0	180506	158030	22475	18468	6895	0	-8.48974	0.41120276
CCACGTTCACATTGCA	78098	78098	0	0	75149	67493	7656	6005	2949	0	-6.454616	0.37081766
CCACGTTCACCGATCG	110760	110760	0	0	105546	93537	12009	9657	5214	1	12.402746	0.08040732
CCACGTTCAGGCTACC	133746	133746	0	0	128328	113530	14797	11385	5418	1	12.970172	1.7550709
CCACGTTGTCAATACC	157401	157401	0	0	152475	137643	14832	11713	4926	1	13.327129	1.9503622
CCACGTTTCGAGTTAC	161346	161346	0	0	156859	141188	15670	12503	4487	1	13.891083	0.92001605
CCACGTTTCTTAATCC	108575	108575	0	0	102113	92734	9379	7070	6462	0	-7.128498	-0.12793903
CCAGAATAGAGCGAAA	70733	70733	0	0	68165	61251	6914	5586	2568	0	-7.8876944	0.5019586
CCAGAATAGATGGGAA	118670	118670	0	0	112955	99202	13750	10581	5715	1	13.708032	1.2358009
CCAGAATAGGAATGGA	159473	159473	0	0	154976	136698	18277	14809	4497	1	13.336931	1.5023571
CCAGAATCAGGCAAGT	99709	99709	0	0	95987	86488	9499	7393	3722	0	-7.512226	0.93374515
CCAGAATCATCCCTCA	91824	91824	0	0	88557	78171	10385	8315	3267	1	13.007785	0.45902163
CCAGAATTCCTATCCG	90685	90685	0	0	86766	77179	9587	7377	3919	1	13.306927	1.5936588
CCAGAATTCGGTCGAC	121269	121269	0	0	115714	101009	14705	12109	5555	0	-7.324515	-0.010045118
CCAGAATTCTTAGTGG	142670	142670	0	0	138887	124456	14431	11020	3783	0	-8.222539	-0.24766779
CCAGATAAGACGACTG	111871	111871	0	0	108539	97266	11273	9138	3332	1	14.008278	1.1540496
CCAGATAAGTTCGCGC	127546	127546	0	0	123269	109769	13500	10698	4277	1	13.329748	1.0966524
CCAGATACAACGTCCG	112237	112237	0	0	107264	94540	12723	10293	4973	3	4.8266573	4.7134356
CCAGATACATCGACGC	32305	32305	0	0	30544	27626	2918	2257	1761	0	-7.773085	1.2568341
CCATACCAGCTGAAAT	190355	190355	0	0	183690	162433	21257	17336	6665	0	-8.004626	0.64445406
CCATACCCATTTAGGC	88575	88575	0	0	84990	75425	9563	7610	3585	0	-6.861447	1.484319
CCATACCGTATGAAGT	43754	43754	0	0	41901	37959	3942	3069	1853	0	-6.611246	0.10409079
CCATACCTCAGAATGA	61993	61993	0	0	57068	55362	1705	1193	4925	3	12.174006	0.3565621
CCATACCTCCCTACGT	201905	201905	0	0	196124	173439	22684	18271	5781	0	-8.342428	1.4916162
CCATACCTCGTGATAC	175978	175978	0	0	169606	147997	21608	17347	6372	0	-7.981209	0.42868328
CCCACATAGAGGCCTA	72738	72738	0	0	69904	62584	7320	5664	2834	1	13.359142	1.1985822
CCCACATAGGCACCTC	174185	174185	0	0	169359	151845	17513	13754	4826	2	6.0787764	7.626506
CCCACATAGTAGTGTA	132440	132440	0	0	127454	112605	14848	11332	4986	2	6.4043293	7.371343
CCCACATCAGGTCTGC	151423	151423	0	0	146697	129673	17023	13826	4726	1	13.1279745	1.3813509
CCCACATGTCAGAAGC	160233	160233	0	0	154124	133222	20901	16945	6109	0	-7.1490793	-0.20443946
CCCACATGTCTCAAAC	52199	52199	0	0	49799	44735	5064	3938	2400	0	-5.983992	0.25724834
CCCACATGTGACAAGC	90808	90808	0	0	85726	78220	7506	5401	5082	0	-7.0252333	0.89360595
CCCACATTCCTAGAGT	101084	101084	0	0	96890	85338	11552	9323	4194	1	12.689567	1.465197
CCCACATTCGGATAAA	172268	172268	0	0	165352	144438	20912	16890	6916	0	-8.272293	-0.123817116
CCCACATTCTGATCCC	127272	127272	0	0	121918	107023	14895	12249	5354	0	-7.4241853	-0.51808494
CCCAGAGAGAACTCCT	90889	90889	0	0	85400	79018	6382	4585	5489	0	-6.0992236	0.89594007
CCCAGAGAGCAGAAAG	107278	107278	0	0	103352	92310	11041	8503	3926	2	5.927205	8.185006
CCCAGAGAGTGAAGGA	113309	113309	0	0	108877	96833	12044	9623	4432	1	13.596697	1.0237036
CCCAGAGGTTTAGACC	110272	110272	0	0	103918	95585	8333	5979	6354	0	-8.0413	0.3086404
CCCAGAGTCTAAACGC	77611	77611	0	0	72856	66207	6649	4877	4755	0	-7.135445	-0.063836284
CCCGTTAAGTAACACA	109246	109246	0	0	104521	93139	11382	9107	4725	1	14.079968	0.06422281
CCCGTTACAATTCGTG	103919	103919	0	0	98180	95364	2814	1839	5739	1	5.5880275	5.204711
CCCGTTACAGCTTACA	154410	154410	0	0	148543	129465	19078	15253	5867	0	-7.350525	-0.3476401
CCCGTTAGTCATAGCT	147848	147848	0	0	143116	127263	15853	12883	4732	2	6.5691338	7.4785304
CCCGTTATCGGTCTCT	155857	155857	0	0	151143	134196	16944	12319	4714	2	6.830359	7.789637
CCCGTTATCTCTATCA	96889	96889	0	0	93160	82402	10758	8423	3729	0	-8.602116	1.3659236
CCCTAACAGATGCGCA	138124	138124	0	0	132847	117313	15534	12695	5277	1	13.381134	-0.2221032
CCCTAACAGGGCTTCC	114669	114669	0	0	110079	96540	13539	11147	4590	0	-7.6398873	-0.3884417
CCCTAACAGTACTCTG	61629	61629	0	0	59424	54012	5412	4038	2205	0	-6.661365	0.8651397
CCCTAACCAGGAGCAT	138733	138733	0	0	134550	119670	14880	10747	4183	2	6.7312145	7.413886
CCCTAACGTAGCTGTT	111073	111073	0	0	104910	95328	9581	7313	6163	0	-6.925158	0.07579355
CCCTAACGTTTCCTAT	133630	133630	0	0	128792	115458	13334	9976	4838	2	6.598718	7.3085
CCCTAACTCCAGGTCG	120214	120214	0	0	116292	103294	12998	10668	3922	1	14.272337	-0.15684842
CCCTAACTCCGTGCAG	165830	165830	0	0	161029	141727	19299	15941	4801	0	-8.554447	0.06406421
CCCTAACTCCTATCCG	135440	135440	0	0	130934	116068	14864	11587	4506	2	6.6739717	7.002725
CCCTAACTCGAGTTAC	44780	44780	0	0	42986	39094	3892	2886	1794	0	-6.455302	0.76298094
CCCTAACTCGATCGCG	101333	101333	0	0	97010	84006	13004	10451	4323	0	-7.9968386	-0.47658995
CCCTAACTCGCCGAAC	171532	171532	0	0	166853	147165	19688	15952	4679	0	-8.27503	-0.04483859
CCCTAACTCGCTAGTA	187885	187885	0	0	182644	158362	24281	19939	5241	0	-7.7742696	-0.18467842
CCCTAACTCGGTTGTA	100200	100200	0	0	96448	85666	10781	8500	3752	1	13.310541	0.26630425
CCCTAGTCAACCTCTC	102996	102996	0	0	99220	88260	10960	8855	3776	1	12.529465	0.87272704
CCCTAGTCACAGATGG	154793	154793	0	0	149021	130956	18064	14931	5772	0	-8.031364	1.2732517
CCCTAGTCACGCGTTG	167227	167227	0	0	162486	146136	16350	12559	4741	2	6.834862	8.083352
CCCTAGTCACGGCCAT	110806	110806	0	0	105901	90389	15512	12285	4905	0	-7.635206	1.06687
CCCTAGTTCAGATACC	142937	142937	0	0	138869	122889	15980	13199	4068	3	5.357169	4.804314
CCCTAGTTCAGGAATA	99997	99997	0	0	95687	83657	12028	9684	4310	1	13.346115	0.49655297
CCCTCTCAGCTGAAAT	124783	124783	0	0	118613	107049	11564	8795	6170	0	-7.232421	-0.5459693
CCCTCTCAGGCTTAAA	103238	103238	0	0	98999	85705	13293	10618	4239	1	12.858948	0.81238854
CCCTCTCAGTTCGACT	225331	225331	0	0	218537	193623	24913	19368	6794	0	-8.213649	0.09293037
CCCTCTCCACACTAGT	175104	175104	0	0	170200	153859	16341	12275	4904	2	6.584593	7.971082
CCCTCTCCACAGGAAC	157512	157512	0	0	152879	133303	19575	16723	4633	3	5.187083	4.793923
CCCTCTCCACTGTAAC	74653	74653	0	0	71292	63969	7323	5788	3361	1	13.52526	0.2382949
CCCTCTCCAGGGTAAC	82334	82334	0	0	78860	69511	9349	7292	3474	1	13.372963	1.9061636
CCCTCTCGTGCTTCCT	60556	60556	0	0	57016	52007	5009	3708	3540	0	-7.477647	0.022856772
CCCTCTCTCATACTTC	99215	99215	0	0	95636	85812	9824	7662	3579	0	-7.564291	-0.59777045
CCCTCTCTCCTTTGCG	123201	123201	0	0	118789	107201	11588	8854	4412	1	14.044072	0.8962515
CCCTCTCTCGCAAGCC	101715	101715	0	0	97078	87408	9670	7428	4637	0	-7.4051256	0.0062715835
CCCTCTCTCTGCTACC	153156	153156	0	0	148241	132097	16144	12348	4915	3	5.344142	5.27453
CCCTCTCTCTGTTGCC	77016	77016	0	0	73946	65425	8519	6631	3070	1	12.39561	0.9703946
CCCTGATAGGTAGGAA	105893	105893	0	0	100770	90235	10534	8264	5123	0	-7.241618	-0.14820597
CCCTGATAGTCGACCC	96951	96951	0	0	93544	82434	11108	8884	3407	1	13.194777	-0.007028909
CCCTGATCACCGTCTT	103771	103771	0	0	100102	87361	12740	10347	3669	1	13.193299	1.4785087
CCCTGATCACTGTAAC	195087	195087	0	0	188538	165691	22847	18574	6549	0	-7.935646	0.5203167
CCCTGATGTTCCGGCA	79982	79982	0	0	76990	68515	8475	6589	2992	1	13.493383	0.9576275
CCGAAGCAGTACCCAT	79072	79072	0	0	76212	66990	9221	7104	2860	2	5.8544583	7.9561753
CCGAAGCCACGCGATC	46681	46681	0	0	44073	38902	5171	3865	2608	0	-6.9603186	0.08650837
CCGAAGCGTGGTTCTA	69234	69234	0	0	66442	59770	6672	5099	2792	0	-7.854667	-0.39784974
CCGCATTAGTGTCGGA	142397	142397	0	0	137457	122491	14964	11853	4940	1	14.107803	1.684605
CCGCATTCAAACCTAC	171866	171866	0	0	165789	145383	20405	16659	6077	0	-8.025023	1.6592395
CCGCATTCACTCGCAG	109328	109328	0	0	105576	94355	11221	8955	3752	1	13.8712635	0.69957864
CCGCATTGTACGGAGT	69585	69585	0	0	65818	59742	6076	4667	3767	0	-6.456945	0.13860235
CCGCATTTCTCCCTTT	45582	45582	0	0	43249	39476	3773	2597	2333	0	-6.148203	0.06951933
CCGTACTAGACACGGT	80681	80681	0	0	77620	67985	9634	7537	3061	2	5.963474	7.597777
CCGTACTAGCGCACAA	122104	122104	0	0	116440	103512	12927	10431	5664	1	12.551206	0.45426127
CCGTACTCAATTCGTG	180067	180067	0	0	174610	155359	19250	15543	5457	1	12.830263	1.2942046
CCGTACTCATCAGCTA	43057	43057	0	0	41076	37703	3372	2507	1981	0	-6.0958123	0.00464579
CCGTACTGTGGTACTT	103626	103626	0	0	99901	88401	11500	8618	3725	2	6.00339	8.124399
CCGTACTTCCCGATTC	113482	113482	0	0	108200	93112	15087	12430	5282	0	-7.3657184	0.4454304
CCGTACTTCGCTCGGA	146244	146244	0	0	139381	123295	16085	12632	6863	0	-8.446339	0.24221274
CCGTACTTCTCGACAA	199891	199891	0	0	192958	169908	23049	18612	6933	0	-7.85699	-0.56804943
CCGTAGGAGTTAGCAA	182753	182753	0	0	176154	154632	21519	17378	6599	0	-8.1076975	0.6343292
CCGTAGGGTGCGTGTC	52366	52366	0	0	49780	40293	9487	7630	2586	0	-7.431327	1.260127
CCGTAGGGTGGACTGA	172678	172678	0	0	166275	146800	19473	15445	6403	0	-8.228871	1.1752279
CCGTAGGGTTCCAGTA	128764	128764	0	0	123733	106760	16973	13677	5031	0	-7.956137	1.4487478
CCGTAGGTCTGATCCC	177973	177973	0	0	171648	150473	21175	17591	6325	0	-8.516431	-0.089792974
CCGTGAGAGGATGTAT	141912	141912	0	0	137467	121037	16430	13475	4445	1	14.613057	0.36055115
CCGTGAGCATGGTTTG	90650	90650	0	0	86705	78305	8400	6335	3945	3	4.9106627	4.43736
CCGTGAGGTAACCGAG	196108	196108	0	0	189660	165389	24271	19444	6448	0	-7.708827	0.098598994
CCGTGAGGTATCAGCT	183597	183597	0	0	177956	159339	18617	15199	5641	1	12.614841	1.0763669
CCGTGAGTCAGTGGTT	90308	90308	0	0	85609	75993	9616	7375	4699	1	14.029084	0.44807178
CCTAAAGAGACGCCAA	91166	91166	0	0	87876	78267	9609	7482	3290	1	13.219727	0.6230253
CCTAAAGCACGTACAT	93626	93626	0	0	88982	79175	9805	7695	4644	1	12.257906	1.1744705
CCTAAAGCACGTGAAG	66303	66303	0	0	63777	57784	5993	4889	2526	0	-7.7193522	1.0734115
CCTAAAGCATGCCCTT	108236	108236	0	0	101565	93350	8215	5764	6671	0	-8.262061	0.7045628
CCTAAAGTCACAGGGA	73171	73171	0	0	70199	62576	7622	6058	2972	1	13.080644	1.7003884
CCTAAAGTCACTCGTC	33778	33778	0	0	31772	26541	5231	4126	2006	1	13.865799	0.64268374
CCTAAAGTCCGTCAAA	75174	75174	0	0	72129	64844	7284	5548	3045	1	14.117201	0.6211796
CCTATTAAGAGGAAGT	56115	56115	0	0	53846	48887	4959	3744	2269	0	-6.0655065	0.4184506
CCTATTAAGCACCATT	147915	147915	0	0	143356	129013	14341	11373	4559	1	12.605963	0.9184616
CCTATTAAGCTGAAAT	110234	110234	0	0	103582	94274	9308	6843	6652	2	5.5791364	7.4643054
CCTATTAAGGTAGGAA	57506	57506	0	0	54722	49559	5163	4015	2784	0	-6.3156686	0.0967555
CCTATTACAACTCGAT	207688	207688	0	0	201176	178004	23170	18165	6512	0	-8.459105	1.5305833
CCTCCCTAGACTAATG	155320	155320	0	0	150086	135135	14950	11555	5234	1	14.225121	1.29718
CCTCCCTAGATCGCCC	39251	39251	0	0	37416	31599	5817	4389	1835	2	6.0493565	7.830187
CCTCCCTAGGAAGGTA	138984	138984	0	0	134553	120376	14175	11300	4431	1	14.018789	0.21247616
CCTCCCTCATGTGAGG	170919	170919	0	0	166419	146674	19744	16131	4500	0	-9.209873	0.5154014
CCTCCCTTCCTCCATG	147622	147622	0	0	143417	129028	14388	11180	4205	1	13.974	0.17998303
CCTCCCTTCTATACCT	165066	165066	0	0	157505	136621	20883	17431	7561	0	-7.0874534	0.76997596
CCTGCTAAGAGAGTTT	137966	137966	0	0	133448	119262	14186	11485	4518	1	13.084078	-0.16646962
CCTGCTAGTGTCCCAG	102785	102785	0	0	98649	86944	11704	9322	4136	1	13.954351	1.0100293
CCTGCTATCCTTTGCG	93145	93145	0	0	89817	79750	10067	7927	3328	1	14.096773	0.70846725
CCTGGGAAGAAGGGCG	146175	146175	0	0	140123	125486	14637	11581	6052	1	14.668605	0.5358249
CCTGGGAAGCTAACAA	125555	125555	0	0	121590	107633	13956	10507	3965	2	6.5016503	7.516908
CCTGGGAAGGTAGGCT	99214	99214	0	0	93842	85478	8363	6489	5372	0	-6.26529	-0.059256162
CCTGGGAGTAACGTAA	86495	86495	0	0	82781	74081	8698	6809	3714	0	-7.409791	0.4074195
CCTGGGATCCAGTACA	81843	81843	0	0	78154	69860	8293	6495	3689	1	13.219542	1.2767179
CCTTAATAGGGTCTGA	96578	96578	0	0	92182	82147	10035	7774	4396	0	-7.0531096	0.6612426
CCTTAATGTGAAACAT	95709	95709	0	0	92326	82562	9763	7360	3383	2	6.1128044	7.3391237
CCTTAATTCACCCTTG	174369	174369	0	0	168467	150112	18355	14275	5902	2	6.3485	7.160391
CCTTAATTCCTCTCTT	140807	140807	0	0	135422	119311	16111	12264	5385	2	6.670495	7.982441
CCTTAATTCGGCTATA	81194	81194	0	0	77943	69769	8174	6186	3251	2	6.3659883	8.14933
CCTTGCAAGACTAGCG	66370	66370	0	0	62991	57560	5431	3985	3379	0	-6.759408	-0.13075364
CCTTGCACAAGCACTT	195642	195642	0	0	191214	172273	18941	14427	4428	2	6.900924	7.2622643
CCTTGCACAGGTAGCA	83589	83589	0	0	79903	70760	9143	6917	3686	2	6.4849615	7.973635
CCTTGCACATTTGGCA	133386	133386	0	0	129614	114817	14797	11148	3772	2	6.797074	7.662209
CCTTGCAGTAGACACG	95973	95973	0	0	92498	81133	11364	8922	3475	2	6.3173366	8.257049
CCTTGCAGTCATTGGT	109018	109018	0	0	104993	94714	10278	7972	4025	1	13.201256	1.6662909
CCTTGCATCGCCGAAC	149315	149315	0	0	144688	131515	13173	10374	4627	1	12.452495	1.2934978
CCTTGCATCGTATAGC	93238	93238	0	0	89962	79120	10840	8080	3276	2	6.838099	7.899255
CCTTGGTCACGCCGAT	75639	75639	0	0	72535	64412	8121	6165	3104	2	6.1028957	7.5396595
CCTTGGTCATGTCCCT	108185	108185	0	0	104350	92480	11869	9686	3835	1	13.661158	0.7241916
CCTTGGTGTTACTACG	124148	124148	0	0	119827	106717	13109	10324	4321	1	13.513546	1.0942867
CCTTGGTGTTGCAGCC	76285	76285	0	0	73412	65837	7573	5993	2873	1	12.558777	0.86508137
CCTTGGTGTTGGGAAC	78911	78911	0	0	76067	66893	9173	7346	2844	1	14.001382	0.8794611
CCTTGGTTCACAACAC	142412	142412	0	0	136771	122497	14273	11111	5641	1	12.940004	0.38581735
CCTTGGTTCCATTGTT	144658	144658	0	0	139792	123684	16106	12242	4866	2	6.4867024	7.772143
CGAGTTAAGAGAGTAG	173058	173058	0	0	167125	147303	19821	16120	5933	0	-8.333532	1.239776
CGAGTTAAGTATGCTC	30877	30877	0	0	29541	26059	3482	2704	1336	0	-6.14431	0.28784654
CGAGTTAAGTGAATAC	142384	142384	0	0	137599	122277	15321	11993	4785	0	-8.905126	0.1747058
CGAGTTAAGTGTAATG	115424	115424	0	0	110728	96639	14087	11264	4696	1	13.51072	1.1624494
CGAGTTACAACAAACA	88997	88997	0	0	84903	76053	8847	6825	4094	1	13.091885	0.06849912
CGAGTTACACATTGCA	87647	87647	0	0	83793	75423	8369	6628	3854	0	-7.869092	-0.77694345
CGAGTTACATACAACC	114423	114423	0	0	110122	98920	11202	9179	4301	0	-8.592693	0.7709429
CGAGTTACATGCGTTA	138384	138384	0	0	134079	119484	14595	12042	4305	1	13.425388	0.025960913
CGAGTTAGTGCAGACA	74998	74998	0	0	71045	64853	6192	4617	3953	0	-6.1941705	0.8932491
CGAGTTAGTGCGCATC	124698	124698	0	0	119909	105737	14171	11366	4789	1	12.558439	1.0931472
CGAGTTATCCCGTATC	78117	78117	0	0	74892	66415	8476	6718	3225	1	13.927906	0.36744204
CGATGATAGTACCCAT	175116	175116	0	0	169432	150480	18952	15480	5684	0	-8.111036	1.0609398
CGATGATAGTCACACT	202558	202558	0	0	195244	171610	23633	18688	7314	0	-8.673901	0.39971355
CGATGATAGTCAGGAC	149470	149470	0	0	143697	127858	15839	11875	5773	2	6.8587136	7.5599523
CGATGATAGTCTCTAG	211554	211554	0	0	205349	181325	24023	19534	6205	0	-7.5634627	1.3987731
CGATGATCATTACTCT	113041	113041	0	0	108012	94606	13404	10555	5029	1	14.056349	0.1087875
CGATGATGTAGCGAGT	143875	143875	0	0	139609	123814	15794	12921	4266	1	13.243746	1.7629735
CGATGATTCCGAGAGA	59410	59410	0	0	56272	51721	4551	3293	3138	0	-6.851536	0.61247236
CGCAATAAGCAATAAC	101006	101006	0	0	96830	85870	10959	8606	4176	2	5.973844	8.156837
CGCAATACAACGGGTA	90679	90679	0	0	86525	77166	9359	7083	4154	2	5.3251314	6.256015
CGCAATACAGTGCGAA	128399	128399	0	0	124718	111918	12800	10433	3681	1	14.702645	0.6624416
CGCAATAGTAGGTGAC	185178	185178	0	0	179367	158160	21206	17112	5811	1	12.544522	1.8907088
CGCAATAGTGAGTCGA	131792	131792	0	0	126294	112625	13669	10975	5498	1	13.549569	0.5796085
CGCAATAGTGGCCTCA	122932	122932	0	0	117665	104859	12806	9896	5267	1	13.174822	1.7097269
CGCAATATCAGTCTTT	100934	100934	0	0	97251	86091	11159	8449	3683	2	6.2068124	7.8574343
CGCAATATCGGGAAAC	193673	193673	0	0	189032	166228	22804	18764	4641	0	-9.169869	0.6006099
CGCACAGAGAACAGGA	159990	159990	0	0	154836	139597	15239	11861	5154	1	13.288654	0.47676018
CGCACAGCAACGTCGC	83574	83574	0	0	79886	71063	8823	7035	3688	1	12.915512	1.1593122
CGCACAGCACGCGATC	81019	81019	0	0	77406	66455	10951	8568	3613	1	12.877354	1.8147285
CGCACAGCATAGCCAT	130324	130324	0	0	125706	110208	15497	12107	4618	1	13.221501	1.9391885
CGCACAGCATGGTATC	191448	191448	0	0	185647	163252	22394	18182	5801	0	-8.324776	1.1070538
CGCACAGCATGTGAGG	235369	235369	0	0	228926	204205	24719	19810	6443	0	-8.308971	-0.24598783
CGCACAGCATGTGGGA	48499	48499	0	0	46180	41926	4253	3260	2319	0	-6.307026	0.11827382
CGCACAGGTAGCATGG	55022	55022	0	0	52443	46837	5606	4312	2579	1	12.206623	0.6283313
CGCACAGGTATCTAGC	125863	125863	0	0	118943	108293	10650	7681	6920	2	5.478153	6.691618
CGCACAGGTGCGTGTC	69239	69239	0	0	66773	59449	7324	5547	2466	1	13.865111	0.22278117
CGCACAGTCCCAATAG	123633	123633	0	0	117299	105146	12151	9351	6334	0	-7.8769093	-0.49168992
CGCACAGTCGGAGTTT	106689	106689	0	0	102311	90725	11585	9090	4378	2	6.061422	7.3499317
CGCAGGTCAATACTGC	129372	129372	0	0	125646	112211	13435	10744	3726	1	14.3652315	0.7198129
CGCAGGTCATAGACGG	47017	47017	0	0	44945	40917	4027	3011	2072	0	-6.175167	0.7880408
CGCAGGTGTCAGTGTT	198423	198423	0	0	190795	167563	23232	18999	7628	3	4.7511735	4.853432
CGCAGGTGTGAATCGG	146495	146495	0	0	142680	126556	16123	12861	3815	0	-7.9672103	0.81649715
CGCAGGTGTTAGTAGA	60274	60274	0	0	58070	51985	6085	4892	2204	0	-6.0557094	0.7201403
CGCAGGTGTTCTGAAC	152786	152786	0	0	147237	130445	16791	13510	5549	1	13.097255	0.74276084
CGCAGGTTCGCCAGAC	63947	63947	0	0	60608	54584	6024	4469	3339	0	-6.619612	0.6171734
CGCGCAACACCTGGTG	119927	119927	0	0	113917	104326	9591	6850	6010	0	-7.3627267	-0.2900177
CGCGCAAGTCCTCAGG	150500	150500	0	0	146039	132025	14014	10901	4461	1	13.063937	1.6488001
CGCTAGGAGCGTAGCA	88982	88982	0	0	86286	76952	9333	7545	2696	3	5.126547	4.796045
CGCTAGGCAAAGCTGG	202589	202589	0	0	196901	175039	21859	17380	5688	0	-8.014907	0.6505367
CGCTAGGCAATTCGTG	183493	183493	0	0	178437	159795	18642	15015	5056	0	-8.668666	0.9645366
CGCTAGGCACGTTGTA	178971	178971	0	0	172582	152387	20192	15919	6389	0	-8.1230545	0.4678376
CGCTAGGCAGCTGATT	95498	95498	0	0	92666	81572	11093	8541	2832	0	-8.069989	1.3979828
CGCTAGGCATCCCGGA	82121	82121	0	0	78241	69070	9170	7224	3880	1	12.749682	1.2166449
CGCTAGGGTGCATTCA	102348	102348	0	0	97495	85547	11948	9228	4853	1	13.601665	0.6065489
CGCTAGGGTGGTAAGC	106468	106468	0	0	103416	91622	11793	9264	3052	2	6.2378645	6.585897
CGCTAGGGTTCTGATG	173363	173363	0	0	168164	151954	16208	12262	5199	2	6.5724645	7.4439344
CGCTAGGGTTTCTACT	74133	74133	0	0	70867	63876	6991	5544	3266	0	-7.74364	1.2981486
CGCTATCAGCTCGGCT	118921	118921	0	0	112759	102939	9820	7400	6162	0	-7.653694	0.3549312
CGCTATCAGTGGACGT	100329	100329	0	0	96490	85520	10969	8987	3839	1	13.066253	1.0836506
CGCTATCGTCATTGGT	188046	188046	0	0	182901	161269	21632	17323	5145	0	-8.974077	0.63878614
CGCTATCGTGCCCAGT	103851	103851	0	0	99809	89539	10270	8253	4042	2	5.7536345	7.4269123
CGCTATCGTGTCCTTC	73042	73042	0	0	69434	63078	6355	4760	3608	0	-8.477738	0.12181973
CGCTATCGTTAGGAAT	59659	59659	0	0	56930	51377	5552	4318	2729	1	12.48212	0.21086627
CGCTATCTCGATAGCT	100869	100869	0	0	96738	85931	10807	8518	4131	1	13.110124	2.1173196
CGCTGGAAGTGCTGAG	64550	64550	0	0	63324	58465	4859	3785	1226	0	-8.308074	0.76470006
CGCTGGACATCCTGGG	42886	42886	0	0	41055	36798	4256	3282	1831	0	-7.3141375	-0.4197361
CGCTGGAGTAATGCAA	76125	76125	0	0	73083	63970	9113	7334	3042	0	4.5102053	4.825012
CGCTGGAGTCTGTCCT	99002	99002	0	0	95161	84342	10818	8413	3841	1	12.823435	0.51006573
CGCTGGAGTTTAGGAA	182525	182525	0	0	175871	153675	22196	18164	6654	0	-7.1273713	1.1626085
CGCTGGATCGTGATAC	161161	161161	0	0	156950	141124	15826	12130	4211	2	6.6712346	8.01278
CGGACCAAGGCAGTAC	73023	73023	0	0	69791	62320	7470	5683	3232	1	13.448222	0.7639093
CGGACCAAGGGTATCG	123039	123039	0	0	118550	105211	13338	10845	4489	1	13.981082	-0.19558413
CGGACCAAGTAGGTCG	185604	185604	0	0	180484	161044	19439	14930	5120	0	-8.329316	0.8234536
CGGACCAAGTGTAATG	126432	126432	0	0	122337	111292	11045	9284	4095	1	13.829036	-0.45134738
CGGACCAGTCGACTGC	124048	124048	0	0	119355	106773	12582	10044	4693	1	13.595504	1.0637572
CGGACCAGTGGACGAT	90225	90225	0	0	86450	76449	10001	7889	3775	1	12.926962	1.2274176
CGGACTGAGCCGCTGT	128760	128760	0	0	124491	110011	14480	11327	4269	0	-7.8637366	0.37059498
CGGACTGCAGTGCGAA	45140	45140	0	0	43232	38860	4372	3303	1908	0	-6.508436	1.109878
CGGACTGGTAAGTCTC	167967	167967	0	0	162019	143975	18043	14269	5948	1	13.4724045	0.099850185
CGGACTGGTAGAACGC	142750	142750	0	0	138084	124722	13362	10512	4666	1	13.26449	1.9339648
CGGACTGGTGACGCAA	112660	112660	0	0	109148	98621	10527	8765	3512	1	13.089389	0.86596453
CGGACTGTCGTCTAGA	111934	111934	0	0	107860	94242	13618	10927	4074	0	-8.344665	0.6738537
CGGACTGTCGTGCTTC	129619	129619	0	0	124855	110197	14656	11575	4764	1	12.479656	0.9916999
CGGTGCAAGCTATCCA	145252	145252	0	0	136340	124919	11421	8058	8912	0	-7.437149	0.29478794
CGGTGCAGTTTGCCAA	171910	171910	0	0	166894	147376	19516	15196	5016	0	-7.8346524	1.3923675
CGGTGCATCGGGATCC	74752	74752	0	0	72032	63749	8282	6243	2720	1	13.225702	1.8567715
CGTAAACAGGCCAATG	179548	179548	0	0	174488	155555	18931	15323	5060	0	-8.674776	0.47377062
CGTAAACCATTTCTTG	139841	139841	0	0	134515	116425	18088	14572	5326	0	-7.467141	0.017564753
CGTAAACGTAGCATGG	165317	165317	0	0	160171	144619	15551	12370	5146	1	14.577811	0.8356813
CGTAAACGTTGGGAAC	36758	36758	0	0	34778	31839	2939	2131	1980	0	-6.147962	0.091115154
CGTAAACTCAGCACTA	51073	51073	0	0	48594	44065	4529	3534	2479	0	-6.305315	0.11581397
CGTAAACTCATACTTC	140438	140438	0	0	135472	121730	13740	10595	4966	1	12.52892	1.0113236
CGTAAACTCTCTTAAC	132499	132499	0	0	126800	111786	15013	11895	5699	0	-7.544107	-0.20644268
CGTACAAAGACACAAT	126180	126180	0	0	121897	106938	14958	11593	4283	2	6.936025	7.688385
CGTACAAAGCTGAGGT	109738	109738	0	0	101043	93193	7850	6704	8695	0	4.8675637	4.3276696
CGTACAACACTGTTAG	157839	157839	0	0	151345	131471	19873	16227	6494	0	-7.6195903	1.291339
CGTACAACAGTGCGAA	140434	140434	0	0	135958	120575	15381	12408	4476	1	12.939038	0.097977325
CGTACAATCAAAGTAG	65584	65584	0	0	62633	56105	6528	5055	2951	0	-6.1487503	-0.0055753854
CGTGGCAAGAGAAGCA	165458	165458	0	0	158287	137552	20734	16874	7171	0	-7.4758577	0.38811666
CGTGGCAAGCTCCGGT	121281	121281	0	0	117182	103795	13387	10789	4099	0	-7.6913533	0.6633366
CGTGGCAAGGAGAACA	81656	81656	0	0	77182	69371	7811	5980	4474	1	14.474675	0.24795672
CGTGGCAAGTGTCCCG	168402	168402	0	0	163898	144286	19611	16042	4504	3	5.0985427	4.8730907
CGTGGCAGTATGGGTG	204006	204006	0	0	198531	176163	22368	17730	5475	0	-8.733193	0.5196007
CGTGGCATCACTACCC	98113	98113	0	0	93564	85214	8350	6040	4549	0	-7.9362183	-0.56351185
CGTGGCATCCGGCTGA	59287	59287	0	0	56683	50278	6405	5092	2604	0	-6.5820746	0.6569943
CGTGGCATCGAAGCCC	62476	62476	0	0	58629	54111	4517	3106	3847	0	-7.0337377	0.060529906
CGTGGCATCGCTACCT	179412	179412	0	0	173227	152689	20536	16328	6185	0	-7.1985435	0.67057914
CGTTCCAAGCGGACAT	96888	96888	0	0	93010	82740	10270	7945	3878	1	14.081832	0.6116664
CGTTCCAAGGTTGTTC	122263	122263	0	0	119020	106198	12822	10832	3243	3	5.3161607	4.7442236
CGTTCCACACATGATC	90682	90682	0	0	87295	76344	10950	8783	3387	1	13.725642	1.4667678
CGTTCCAGTTGCCTGG	75654	75654	0	0	72994	64465	8528	6608	2660	1	13.16565	1.7733967
CGTTCCAGTTGTGACT	186159	186159	0	0	181949	161056	20893	17318	4210	0	-8.881132	0.65747654
CGTTCCATCGGAAAGC	153487	153487	0	0	149141	133077	16063	12569	4346	1	13.946175	-0.20249118
CGTTCCATCGGTTCCT	66711	66711	0	0	63718	57280	6438	5028	2993	1	14.383398	0.453049
CTAACTTCAAGACTAA	65987	65987	0	0	62074	56409	5665	4323	3913	0	-6.2005534	0.95042497
CTAACTTCACAGGAAC	172150	172150	0	0	167137	149815	17320	13220	5013	2	6.488198	7.608952
CTAACTTCATGGGACA	185132	185132	0	0	179181	160575	18605	14836	5951	0	-8.955166	0.66336507
CTAACTTGTCAAGACG	70444	70444	0	0	67507	59850	7657	6053	2937	1	12.572822	0.58785284
CTAACTTGTCGCTAGC	75360	75360	0	0	72465	64942	7523	5899	2895	2	6.1406803	7.4347944
CTAACTTTCCTCCTGA	95504	95504	0	0	91992	85358	6634	5386	3512	0	-7.3377004	0.13778391
CTAACTTTCTTCCACG	105690	105690	0	0	101607	91524	10081	7652	4083	0	-7.6246805	-0.5157204
CTACAGAAGTTCCCGG	183010	183010	0	0	177707	159150	18557	14710	5303	0	-9.179288	0.5676003
CTACAGACACTAGCCG	71806	71806	0	0	68536	61514	7022	5488	3270	1	13.447336	0.39266104
CTACAGACAGTTAAAG	92014	92014	0	0	88231	77818	10413	8174	3783	1	13.629742	1.7765706
CTACAGACATCGCTAA	54999	54999	0	0	52165	47902	4263	2976	2834	0	-6.239389	-0.12722681
CTACAGAGTAGCGGTA	62384	62384	0	0	58261	53174	5085	3502	4123	0	-7.496435	1.0479572
CTACAGAGTCCCGAGT	66465	66465	0	0	62743	57466	5277	3937	3722	0	-6.502073	1.179005
CTACAGAGTCTGCACG	164767	164767	0	0	160161	142133	18028	14485	4606	0	-8.851303	0.8283212
CTACAGATCGAGGTCC	63580	63580	0	0	60184	54616	5568	4036	3396	0	-6.9719224	1.1918265
CTACAGATCGCATACA	93243	93243	0	0	88109	80466	7643	5633	5134	0	-7.935833	-0.1142273
CTACAGATCGCCTTAC	78340	78340	0	0	74661	66364	8294	6551	3679	1	13.569587	0.28568003
CTACTTAAGGCAGTGT	261850	261850	0	0	244776	236966	7810	5863	17074	1	12.523917	2.2384713
CTACTTACAACGAGGT	61113	61113	0	0	59003	54720	4283	3289	2110	0	-7.0118217	1.0652678
CTACTTACAGCGTCGT	196006	196006	0	0	190189	168988	21201	16769	5817	0	-7.131567	-0.4249393
CTACTTACATGATCGT	109678	109678	0	0	105268	94199	11069	8724	4410	0	-7.3862786	0.15528128
CTACTTACATTTGGTG	90913	90913	0	0	86955	78479	8476	6626	3958	0	-8.214337	-0.0648073
CTACTTATCATGCTTT	179848	179848	0	0	174478	153724	20753	16350	5370	0	-7.967086	0.41665792
CTAGCGGAGACTTCCA	122784	122784	0	0	118957	106173	12783	9601	3827	2	6.4990077	7.2209215
CTAGCGGAGGAACCGT	87168	87168	0	0	83742	74749	8993	6686	3426	2	6.090351	7.718061
CTAGCGGAGGATTGCG	63907	63907	0	0	60446	55059	5387	4028	3461	0	-6.9368253	1.1254736
CTAGCGGCATTGAACC	156827	156827	0	0	150519	131864	18654	14801	6308	1	12.859616	0.83965373
CTAGCGGGTAAGTGCG	109663	109663	0	0	102839	95404	7434	5056	6824	0	-7.2105618	0.8856452
CTAGCGGGTGTCGTCG	186425	186425	0	0	179478	161903	17574	13355	6947	1	12.99207	1.8249949
CTAGCGGGTTATCGAC	71021	71021	0	0	68341	60626	7715	6179	2680	1	13.763697	0.4727683
CTAGGATAGGAGTAGA	135850	135850	0	0	130428	116075	14353	11409	5422	1	12.6662	1.0332046
CTAGGATCATAGTCCA	293097	293097	0	0	284377	252762	31611	24784	8720	0	-7.2592196	0.33460796
CTAGGATTCGGAAAGC	106399	106399	0	0	99821	91730	8091	5818	6578	0	-8.226057	0.23732778
CTAGGGCAGCTACGTT	181808	181808	0	0	176857	159733	17122	13337	4951	1	12.536615	0.78395385
CTAGGGCAGGGTCCCT	101966	101966	0	0	98530	86921	11609	8803	3436	2	6.4391723	8.038965
CTAGGGCAGGTAGGAA	155155	155155	0	0	149072	130191	18881	15062	6083	1	13.607518	1.6633487
CTAGGGCCAGCACATT	115802	115802	0	0	112102	100265	11837	9499	3700	1	14.0802555	0.4954398
CTAGGGCCATCATGTG	137583	137583	0	0	134628	119852	14776	11593	2955	2	6.8249583	7.598168
CTAGGGCTCCACGGCA	184419	184419	0	0	178773	157922	20851	16683	5646	0	-8.07212	-0.09228424
CTAGGGCTCTCGTGAA	126002	126002	0	0	114719	107305	7414	6211	11283	0	-7.453015	1.0708774
CTCAACCAGAAATACC	206836	206836	0	0	201055	179199	21855	17044	5781	0	-7.266952	1.6525884
CTCAACCCAACGTCGC	195404	195404	0	0	188406	167529	20875	16623	6998	0	-8.076369	0.8442605
CTCAACCCACCACAGC	48557	48557	0	0	47093	44331	2761	2074	1464	3	5.426679	5.4011664
CTCAACCCAGAATGCG	66186	66186	0	0	63508	56895	6613	5121	2678	0	-7.3493204	0.9051423
CTCAACCCATCTCTCG	169164	169164	0	0	164866	148540	16325	12632	4298	0	-8.975081	0.3008053
CTCAACCCATGCGCTG	96093	96093	0	0	92758	82540	10217	7923	3335	0	-7.1217933	0.83384013
CTCAACCGTCAACAGG	77738	77738	0	0	72713	67034	5679	3946	5025	0	-8.100462	1.5450609
CTCAACCGTCTGATTG	68101	68101	0	0	65638	58810	6828	5460	2463	0	-7.786596	1.2157437
CTCAACCTCTACTGCC	160444	160444	0	0	154976	135067	19908	15482	5468	0	-7.758129	0.42836067
CTCACCAAGATTAGAC	178721	178721	0	0	171303	153095	18206	14294	7418	1	13.870523	0.6634947
CTCACCAAGCACGTAG	120950	120950	0	0	116314	103706	12608	9775	4636	1	14.007253	0.21330185
CTCACCAAGGATTAAC	92853	92853	0	0	89360	79508	9852	7713	3493	1	12.6024065	0.8095881
CTCACCAAGTTACCAC	115710	115710	0	0	110142	100791	9350	6516	5568	0	-7.690957	0.37527832
CTCACCACACAAGGGT	169665	169665	0	0	164376	146146	18228	14086	5289	0	-8.111511	1.3116271
CTCACCACACAGTTAC	78885	78885	0	0	74074	68100	5974	4180	4811	0	-7.7187862	0.2661982
CTCACCACATATAGAG	218771	218771	0	0	212451	189732	22715	17467	6320	0	-8.323631	0.8478331
CTCACCAGTACGGAGT	150976	150976	0	0	146503	130715	15786	12759	4473	1	14.19068	0.087115355
CTCACCAGTGCGTAGA	75428	75428	0	0	71494	65191	6302	4673	3934	0	-6.7648053	0.055946786
CTCACCAGTTCCATCC	128484	128484	0	0	123527	110593	12934	10221	4957	1	13.913932	0.5469509
CTCACCATCCGCTATC	149614	149614	0	0	145277	128472	16805	13626	4337	0	-9.1222925	0.35084182
CTCACCATCGTTCTAT	67185	67185	0	0	64263	57751	6512	5165	2922	1	13.089286	0.9732293
CTCACCATCTATTTCG	167606	167606	0	0	161691	145860	15830	12081	5915	1	12.593005	1.7800155
CTCACCATCTCCACTG	131923	131923	0	0	122747	119372	3373	2459	9176	0	-8.013143	0.6616319
CTCAGAAAGTAGTTCC	119166	119166	0	0	114906	101500	13406	10335	4260	1	13.385123	0.632752
CTCAGAACAGAACTTC	183289	183289	0	0	178270	160907	17363	13197	5019	2	6.62184	7.315288
CTCAGAATCCATCTAT	71153	71153	0	0	67374	61156	6218	4625	3779	0	-6.608395	1.251293
CTCAGCTAGTCATACC	150690	150690	0	0	145178	126035	19142	15424	5512	0	-8.330459	-0.025580805
CTCAGCTAGTGCACAG	75334	75334	0	0	71571	65388	6183	4596	3763	0	-6.888251	0.5425266
CTCAGCTGTAGGTAAT	77202	77202	0	0	73249	67314	5935	4481	3953	0	-6.1376305	0.8209063
CTCAGCTGTCAGTGTT	78364	78364	0	0	75419	66916	8503	6836	2945	1	12.145045	1.4196248
CTCAGCTGTGGCCTCA	126066	126066	0	0	121073	105823	15250	12272	4993	1	13.37509	1.6822464
CTCAGCTTCAAGGCCC	104133	104133	0	0	99240	88957	10283	7958	4893	3	5.0821977	4.722835
CTCAGCTTCATTCGGA	259552	259552	0	0	249639	219924	29713	23768	9913	0	-7.510692	-0.5573986
CTCAGCTTCGGTGATT	126993	126993	0	0	123719	108408	15311	13078	3274	3	4.870356	4.752367
CTCATGCAGGCATGCA	80762	80762	0	0	77737	69549	8188	6237	3025	0	-6.883638	-0.4048625
CTCATGCCAAGCTTTG	143926	143926	0	0	139217	122766	16447	12908	4709	1	14.30579	1.0517787
CTCATGCGTATGGGTG	52533	52533	0	0	50230	45407	4822	3561	2303	0	-6.45543	0.37634715
CTCATGCGTCAGCAAG	108439	108439	0	0	103169	90001	13168	10555	5270	1	13.330303	1.4163502
CTCATGCGTTCTGAAC	90258	90258	0	0	86925	77334	9591	7129	3333	2	6.4013743	7.4277077
CTCATGCTCATTCTTG	84190	84190	0	0	81216	71889	9327	7220	2974	2	5.99333	7.5825186
CTCATGCTCGACTCGG	102993	102993	0	0	99599	89208	10390	8104	3394	1	13.142084	0.65453565
CTCATGCTCGCCTTAC	89965	89965	0	0	86188	76069	10117	7643	3777	2	5.8846326	7.9825034
CTCCCAAAGAACTCCT	164438	164438	0	0	158502	137717	20785	17055	5936	0	-7.5215206	0.7137545
CTCCCAAAGCTCGGCT	138196	138196	0	0	132977	118658	14319	11302	5219	1	12.539251	0.9733277
CTCCCAAAGTCATACC	86303	86303	0	0	82180	74399	7780	5720	4123	0	-7.1180696	0.76953614
CTCCCAAAGTTGAATG	65314	65314	0	0	62843	56717	6126	4686	2471	0	-6.161763	0.43535855
CTCCCAACAATGGTCT	34254	34254	0	0	32715	29649	3064	2269	1539	0	-6.4656606	-0.18205631
CTCCCAAGTCAGGCTC	117857	117857	0	0	113949	99117	14832	11626	3908	0	-9.103256	0.32637686
CTCCCAAGTCGTCGCA	175960	175960	0	0	169402	152492	16908	13654	6558	0	-7.497801	0.67138106
CTCCCAAGTCTGGGCT	149908	149908	0	0	130064	125263	4801	2831	19844	2	5.981354	6.957524
CTCCCAAGTTAAGTCC	53482	53482	0	0	51409	46065	5343	4196	2073	0	-8.1305065	-0.001652108
CTCCCAATCGTTACAG	256826	256826	0	0	246619	219276	27341	21318	10207	2	6.041087	7.5189176
CTCGCTAAGTAACATG	94654	94654	0	0	88222	80973	7248	5550	6432	0	-6.3115544	-0.03573402
CTCGCTAAGTCCGATT	111380	111380	0	0	107826	95594	12231	9319	3554	2	6.5780916	7.3634357
CTCGCTACAAGGATGC	96294	96294	0	0	91001	82632	8367	6300	5293	0	-7.4462466	0.19945373
CTCGCTACAAGTTCGT	107649	107649	0	0	101597	93475	8121	5921	6052	1	14.344042	0.8659085
CTCGCTACACAGTAGG	143585	143585	0	0	138695	121314	17381	13235	4890	0	-8.472958	1.4964219
CTCGCTAGTAACCGAG	172704	172704	0	0	166881	144729	22151	17830	5823	0	-8.560802	1.0371894
CTCGCTAGTATTGTCG	151996	151996	0	0	147824	131399	16424	12393	4172	2	6.7815733	7.5572534
CTCGCTAGTCATAAGA	139265	139265	0	0	134977	121260	13716	10986	4288	1	13.734098	0.6128788
CTCGCTATCCTGACCT	183094	183094	0	0	178104	158090	20014	15566	4990	0	-8.45874	-0.13468884
CTCGCTATCGTCTAGA	112874	112874	0	0	106060	103338	2722	1758	6814	1	14.127057	0.58194494
CTCTACGAGCAACTGG	107685	107685	0	0	104148	93334	10814	8480	3537	0	-8.092662	0.74494237
CTCTACGAGCGTCTGC	115950	115950	0	0	111635	98519	13116	10555	4315	0	-8.153375	1.4341438
CTCTACGCACAGATGG	120517	120517	0	0	116659	103347	13312	10854	3858	1	14.270044	1.3569987
CTCTACGCAGATAAGT	91599	91599	0	0	87316	75589	11727	9469	4283	1	13.790176	1.6409504
CTCTACGGTCACATTG	82755	82755	0	0	78913	71198	7715	5977	3842	0	-6.5967135	0.77247924
CTCTACGGTTACCACA	137085	137085	0	0	132398	117267	15130	11858	4687	2	6.914693	7.9223895
CTCTACGGTTCAGTAC	109561	109561	0	0	105764	94802	10961	8530	3797	1	14.238872	1.0434277
CTCTAGCAGGCTTCGC	170035	170035	0	0	165471	146626	18845	15139	4564	0	-8.64864	0.93535864
CTCTAGCAGGGTCTGA	112529	112529	0	0	109611	96739	12870	10986	2918	3	4.7836957	4.769305
CTCTAGCCACAAACGG	147011	147011	0	0	142637	126670	15967	12590	4374	0	-8.421178	1.0863703
CTCTAGCCACATAAAG	121838	121838	0	0	117270	103855	13413	10722	4568	1	12.355855	0.50707054
CTCTAGCCAGCACATT	80632	80632	0	0	76179	69213	6966	5394	4453	0	-6.3500433	0.2815474
CTCTAGCGTACGCCCA	43008	43008	0	0	40990	34654	6335	5092	2018	0	-7.3182044	-0.34596503
CTCTAGCTCAACACGT	140250	140250	0	0	134538	117138	17399	14145	5712	0	-7.2989936	0.1798264
CTCTCAGAGGAAGAAC	86427	86427	0	0	83326	73526	9799	7954	3101	1	13.119596	0.90114534
CTCTCAGCAATGCATC	195922	195922	0	0	190282	169050	21231	16646	5640	0	-7.6975965	1.5912409
CTCTCAGCAGCGTGAA	37049	37049	0	0	35559	31610	3948	3130	1490	1	14.035912	0.5743812
CTCTCAGCATTGAACC	135862	135862	0	0	132283	118816	13467	10392	3579	3	5.226506	4.9589195
CTCTCAGGTCGAGGTA	196166	196166	0	0	189471	167825	21645	17312	6695	0	-8.07979	1.4227273
CTCTCAGGTGCATCAT	141081	141081	0	0	136482	123437	13045	10416	4599	1	13.118651	1.1686215
CTCTCAGTCAGTCTTT	152876	152876	0	0	147591	132684	14907	12245	5285	1	14.405586	0.19031435
CTCTCGAAGATGAGGA	67931	67931	0	0	64710	58535	6174	4707	3221	0	-8.028342	1.1193187
CTCTCGAAGCAGGACT	184798	184798	0	0	178953	159975	18978	15365	5845	0	-8.33097	0.8163496
CTCTCGAAGTGATATG	116979	116979	0	0	111870	99507	12362	9577	5109	1	13.597601	0.6705553
CTCTCGACAGGCAGAT	114599	114599	0	0	110405	99272	11132	8818	4194	1	13.270787	1.2724334
CTCTCGAGTAACGTAA	109172	109172	0	0	105353	93185	12167	9322	3819	2	6.2906737	8.124424
CTCTCGAGTGCTGGCT	127463	127463	0	0	124076	109176	14900	12661	3387	3	4.6746674	4.7164717
CTCTCGATCAATTGGC	121443	121443	0	0	115901	102471	13429	10551	5542	1	12.724202	1.1209985
CTCTCGATCAGTCACA	73412	73412	0	0	70129	63035	7093	5509	3283	1	13.764837	0.18400006
CTGAATGAGAGGAACA	128224	128224	0	0	123805	110706	13098	10510	4419	2	6.2554946	7.81461
CTGAATGAGATGCGAC	96276	96276	0	0	92584	81771	10813	8549	3692	1	12.765028	0.37612146
CTGAATGAGTCGGGAT	100018	100018	0	0	96477	85422	11054	8239	3541	2	6.7692575	7.8636026
CTGAATGGTGAAACAT	69281	69281	0	0	66136	59794	6342	4771	3145	1	12.51339	-0.068396054
CTGAATGTCAGCACGC	70917	70917	0	0	68204	61253	6951	5517	2713	0	-6.588581	0.71133655
CTGAATGTCTTCATAC	35993	35993	0	0	34539	30705	3833	3056	1454	1	13.875889	0.5144582
CTGCGTTAGATGCGAC	144420	144420	0	0	139305	124281	15024	11611	5115	2	6.823737	7.588903
CTGCGTTAGCATGTGG	74053	74053	0	0	70710	63590	7119	5618	3343	1	14.170446	0.55836856
CTGCGTTAGTCACACT	137300	137300	0	0	133091	120034	13057	10421	4209	1	13.388729	0.22621745
CTGCGTTCAAGCGAAC	148202	148202	0	0	142572	126372	16200	12670	5630	1	14.574745	0.14037377
CTGCGTTCATAGAATG	117265	117265	0	0	111278	101358	9919	7187	5987	0	-7.3170896	1.185986
CTGCGTTCATTTCACT	183013	183013	0	0	177111	157278	19832	16146	5902	0	-8.401012	0.5737565
CTGCGTTGTCAGTGCC	96985	96985	0	0	94634	84775	9859	7868	2351	1	13.99389	1.214937
CTGCGTTTCCAGAGAG	83863	83863	0	0	80868	71497	9371	7016	2995	2	6.0481896	7.6796947
CTGCGTTTCGATCGCG	152172	152172	0	0	147911	132398	15510	12562	4261	1	13.756618	-0.41108876
CTGCGTTTCTAGCAGT	100617	100617	0	0	96319	83698	12620	9944	4298	1	12.929177	1.6067706
CTGCTCAAGAGTTTGA	117207	117207	0	0	107088	103738	3350	2266	10119	1	12.760552	-0.013053609
CTGCTCAGTACAACGG	137856	137856	0	0	132687	115519	17166	13481	5169	0	-7.7522416	-0.40727773
CTGCTCAGTCCGTAGC	46365	46365	0	0	43794	39936	3858	2780	2571	0	-6.065031	0.1903793
CTGCTCAGTGTCCTTC	132955	132955	0	0	123918	111849	12068	9145	9037	0	-7.3193493	0.67506325
CTGCTCAGTGTTGGTT	70518	70518	0	0	67326	59856	7469	5466	3192	2	6.1456637	7.9627004
CTGCTCAGTTTCCTAT	48626	48626	0	0	46887	41745	5142	4296	1739	1	14.194703	0.6148045
CTGCTCATCATTCGGA	140761	140761	0	0	136501	121902	14598	11866	4260	1	14.131065	1.076254
CTGCTCATCGCTACCT	197494	197494	0	0	191362	171577	19783	15766	6132	0	-7.247233	-0.035402995
CTGCTCATCTACCCGT	74706	74706	0	0	70741	63705	7035	5275	3965	0	-6.2515783	0.88790745
CTGGCAGAGCAGAATT	147569	147569	0	0	143836	129124	14712	11811	3733	1	14.18409	1.6697599
CTGGCAGAGTCTCGAT	96739	96739	0	0	89080	86131	2948	2083	7659	3	5.299433	4.91625
CTGGCAGAGTGCTAGG	101468	101468	0	0	97834	86697	11137	8428	3634	2	6.0116715	7.875754
CTGGCAGCAACGCACC	92351	92351	0	0	88017	79969	8048	5985	4334	0	-7.3619404	-0.3318787
CTGGCAGGTAAGCCTT	62249	62249	0	0	59436	53775	5661	4400	2813	1	13.45338	0.671142
CTGGCAGGTATCTAGC	131336	131336	0	0	127348	113107	14240	10463	3988	2	6.3530216	8.16939
CTGGCAGGTCGTAATC	107567	107567	0	0	98335	94512	3823	2788	9232	1	13.900569	-0.41491103
CTGGCAGGTGGACTGA	77602	77602	0	0	74350	66211	8139	6216	3252	0	-7.2061963	-0.2387157
CTGGCAGTCAGCCGAC	81102	81102	0	0	79003	70595	8407	6863	2099	1	13.638617	-0.3817977
CTGGGACAGAAATCTG	110610	110610	0	0	107004	94476	12528	9642	3606	2	6.3252645	8.162959
CTGGGACAGCCATGGA	161466	161466	0	0	155302	138892	16410	12835	6164	0	-7.5456786	0.468052
CTGGGACAGTATGCTC	69589	69589	0	0	66084	55849	10235	8126	3505	1	14.074244	-0.24013604
CTGGGACGTCTCTGCT	144308	144308	0	0	138070	122734	15336	12877	6238	0	-8.148479	1.2207108
CTGGGACGTGTTGGTT	113173	113173	0	0	108887	95495	13392	10559	4286	1	12.801154	0.46387947
CTGGGACTCACTAGCA	188425	188425	0	0	182574	161802	20772	16802	5851	0	-8.47441	-0.038606822
CTGGGACTCGTGAGTT	85445	85445	0	0	81104	73482	7622	5742	4341	0	-6.513487	0.18921575
CTGTATTAGTAACTCC	90220	90220	0	0	86713	75885	10828	8860	3507	1	13.911851	1.304244
CTGTATTCACTCGCAG	119744	119744	0	0	113191	103327	9864	7900	6553	0	-6.9846854	0.32227644
CTGTATTGTCCTTATT	86719	86719	0	0	83389	73590	9799	7963	3330	1	13.797259	-0.114110075
CTGTATTTCCAGTACA	89607	89607	0	0	85817	77441	8376	6352	3790	1	12.350223	1.3047414
CTGTATTTCTTAATCC	120037	120037	0	0	114872	100055	14816	12009	5165	0	-7.9006796	-0.30532962
CTGTTCGAGCAGAAAG	132748	132748	0	0	128453	113308	15145	11596	4295	2	6.7537246	8.015062
CTGTTCGCATAGTCCA	153100	153100	0	0	146937	127080	19855	15788	6163	0	-7.693478	-0.45498163
CTGTTCGGTCATAGAA	98165	98165	0	0	94482	83693	10788	8179	3683	2	5.9590054	8.224721
CTGTTCGGTCATTGGT	121865	121865	0	0	117161	101740	15418	12618	4704	0	-8.257848	1.1503417
CTGTTCGGTGATCAGG	87963	87963	0	0	84043	74393	9650	7532	3920	0	-8.098507	-0.5372987
CTTAATCAGGTTCGAG	73545	73545	0	0	71510	62892	8618	7075	2035	3	4.7458906	4.800493
CTTAATCCAACTCGAT	86508	86508	0	0	83873	75008	8865	6576	2635	0	-8.975532	1.0403408
CTTAATCTCCTTGACC	104040	104040	0	0	100551	89565	10986	8095	3489	2	6.3599253	8.137011
CTTAATCTCGAACCGC	169847	169847	0	0	164343	147348	16995	13977	5504	0	12.637275	2.213104
CTTAATCTCTATCCTA	160878	160878	0	0	154654	131129	23525	19456	6224	0	-8.564742	1.2789755
CTTAATCTCTGGACAT	112383	112383	0	0	107329	94609	12720	10123	5054	1	12.749346	0.7096926
CTTCCAGAGAGTTTGA	209281	209281	0	0	203335	180271	23064	18396	5946	0	-7.915879	1.1095681
CTTCCAGAGCGCGTTC	38421	38421	0	0	36690	30971	5719	4411	1731	0	-8.114419	-0.48340762
CTTCCAGAGCTATCGT	80756	80756	0	0	77770	69660	8109	6252	2986	2	6.1647863	7.8668537
CTTCCAGAGTGCAACG	79149	79149	0	0	75666	66917	8749	6951	3483	0	-7.487269	0.6149786
CTTCCAGCAAACAGTA	185054	185054	0	0	178063	160747	17316	13767	6991	1	12.901698	1.4034402
CTTCCAGCATGGGACA	151653	151653	0	0	146966	130517	16449	12557	4687	2	7.0005975	7.646005
CTTCCAGGTCAGTGCC	39399	39399	0	0	37596	33719	3877	2964	1803	1	13.998868	0.22148262
CTTCCAGGTGCAAAGC	153741	153741	0	0	148570	133785	14784	11572	5171	1	13.548379	1.652651
CTTCCAGGTTAGGCTT	86528	86528	0	0	82930	74088	8841	6645	3598	2	5.945253	8.137752
CTTCCAGTCGACCCGA	111977	111977	0	0	107567	96287	11280	9003	4410	1	14.516024	0.34172583
CTTCTAAAGAATAGTC	46287	46287	0	0	43866	36240	7625	6050	2421	1	13.917148	0.16598257
CTTCTAAAGGTCACTT	61408	61408	0	0	58789	52927	5862	4543	2619	1	12.320382	0.52990234
CTTCTAAAGTGCCCTG	98340	98340	0	0	94611	83284	11327	8977	3729	1	13.999296	0.34258568
CTTCTAACAACGAGGT	106817	106817	0	0	103059	91644	11414	8336	3758	2	6.537082	8.173831
CTTCTAACACTCCTCA	73106	73106	0	0	69386	63489	5895	4273	3720	0	-6.2193313	0.8021221
CTTCTAACATGCCCTT	72737	72737	0	0	69787	61625	8161	6351	2950	1	13.878995	1.1521327
CTTCTAAGTCAATCCA	88106	88106	0	0	84822	75386	9436	7429	3284	1	13.841684	0.5755597
CTTCTAAGTGCATCAT	162294	162294	0	0	155455	138895	16557	13061	6839	0	-8.797613	0.9406345
CTTCTAAGTTCTGAGT	37968	37968	0	0	36312	32732	3580	2770	1656	0	-6.368305	0.03072518
CTTCTAATCGGTCTAA	71319	71319	0	0	68484	61380	7104	5612	2835	0	-6.507305	0.66378945
CTTGAAGAGAAGAGTG	93763	93763	0	0	89350	79648	9701	7444	4413	1	13.741278	0.6261815
CTTGAAGCACATAAAG	163682	163682	0	0	155901	140194	15707	11936	7781	0	-7.4717894	-0.19840105
CTTGAAGCAGGGTACA	156134	156134	0	0	149329	130502	18825	15167	6805	0	-8.036009	-0.31385714
CTTGAAGGTCTCTAAG	153909	153909	0	0	148521	130970	17551	13880	5388	0	-7.8074603	0.86206037
CTTGAAGGTTCAGAAA	112155	112155	0	0	108056	95868	12187	9686	4099	0	-6.948172	-0.47833565
CTTGAAGTCAGATACC	195013	195013	0	0	188892	164657	24234	19897	6121	0	-7.9307017	1.6622546
CTTGAAGTCCGAATTG	142717	142717	0	0	137681	118776	18905	14960	5036	0	-6.933381	-0.26328862
CTTGCCAAGTACCACT	57816	57816	0	0	55658	50010	5647	4367	2158	2	6.6287975	7.998915
CTTGCCACACTCGCAG	102829	102829	0	0	98498	87523	10974	8531	4331	1	12.673324	1.0882962
CTTGCCACAGACTAAA	113405	113405	0	0	108272	96473	11798	9454	5133	1	14.265127	0.39549437
CTTGCCACAGCAAACG	64088	64088	0	0	60250	54888	5362	3846	3838	0	-6.9818573	0.5962749
CTTGCCACATCAGAAA	51632	51632	0	0	49259	45152	4107	3108	2373	0	-6.4038215	0.476898
CTTGCCAGTCTGATTG	191972	191972	0	0	186964	168038	18926	15023	5008	0	-8.420127	0.73914486
CTTGCCAGTGCTTCCT	169781	169781	0	0	165405	149529	15874	12148	4376	2	6.0979548	7.5284925
CTTGCCATCGCCCTTA	85713	85713	0	0	82743	74053	8689	7096	2970	0	-8.018607	0.6182754
CTTGCCATCGGTCTCT	129939	129939	0	0	125167	111671	13495	10919	4772	1	13.940324	-0.4075593
CTTGCTGAGAACGTTA	112412	112412	0	0	108131	96333	11798	9339	4281	1	13.00686	0.017538715
CTTGCTGCACACATGT	59416	59416	0	0	56260	51409	4850	3658	3156	0	-7.103749	0.33530307
CTTGCTGCATCGTGAT	117498	117498	0	0	112662	101992	10670	8210	4836	1	13.921057	1.1009171
CTTGCTGGTACGGTTT	130900	130900	0	0	126961	111951	15010	12014	3939	1	14.20612	0.8608984
CTTGCTGGTCAGGTGA	64940	64940	0	0	61982	55791	6191	4803	2958	0	-6.8347335	0.14764369
CTTGCTGGTGAGGGTT	38469	38469	0	0	36679	33258	3421	2604	1790	0	-6.019186	0.7930079
CTTGCTGGTGCGCTCA	75432	75432	0	0	70446	68536	1910	1267	4986	1	13.439255	-0.26620445
CTTGCTGGTGGTGGTA	158441	158441	0	0	153790	138139	15649	12131	4651	0	-8.440962	0.77962613
CTTGCTGGTTTGCGAT	170817	170817	0	0	164030	147328	16702	13720	6787	0	-8.28575	0.4402338
CTTGTCGAGTTACACC	58602	58602	0	0	54965	50594	4370	3149	3637	0	-6.387163	0.72150904
CTTGTCGCAGTTAAAG	133728	133728	0	0	129233	114204	15028	11691	4495	1	12.48702	0.5064806
CTTGTCGTCATTCGGA	50455	50455	0	0	48491	43686	4804	3731	1964	1	14.025662	0.36763188
CTTGTCGTCTCTGCAC	136768	136768	0	0	131435	114065	17370	13980	5333	0	-8.062321	-0.46905562
CTTGTCGTCTGCTACC	203464	203464	0	0	196978	171033	25945	21842	6486	0	-8.376097	1.2304703
CTTTGCGAGCATGTGG	104049	104049	0	0	100766	89382	11383	9170	3283	3	5.487483	4.7789774
CTTTGCGAGGCTTTAC	84124	84124	0	0	80219	71759	8458	6737	3905	1	14.371622	0.3717044
CTTTGCGAGTGAGCTG	116579	116579	0	0	113140	101022	12118	9029	3439	2	6.4723997	7.425605
CTTTGCGAGTTTACGC	155044	155044	0	0	150786	134224	16562	12858	4258	0	-8.021062	1.0821859
CTTTGCGCAGCAACGA	148277	148277	0	0	143871	128616	15254	11898	4406	2	6.7126455	7.987312
CTTTGCGCAGTAAGCG	192647	192647	0	0	186659	165131	21527	16950	5988	0	-7.66031	0.6385473
CTTTGCGCATCTGCAA	140581	140581	0	0	135422	119775	15647	12317	5159	1	12.706243	1.3051436
CTTTGCGGTATTGTGC	123397	123397	0	0	119182	107936	11245	8966	4215	1	14.338889	0.25631902
CTTTGCGGTCCACCAG	111179	111179	0	0	106187	94685	11501	8955	4992	1	13.573192	1.0534683
CTTTGCGGTGACGCAA	87699	87699	0	0	82931	76238	6693	4777	4768	0	-7.4006443	-0.08787165
CTTTGCGGTTATAGAG	163441	163441	0	0	158708	140348	18359	14614	4733	0	-8.71774	0.84506
CTTTGCGGTTTGTGAC	152940	152940	0	0	147093	128057	19035	15013	5847	0	-8.34338	1.5544691
CTTTGCGTCTAAACGC	65264	65264	0	0	62656	57093	5563	4272	2608	0	-7.4661813	0.57269263
GAAACAAAGATATGAC	116048	116048	0	0	111634	97569	14064	11296	4414	1	13.526764	1.906821
GAAACAAAGTACGCGA	75411	75411	0	0	71842	64671	7170	5598	3569	1	13.389695	1.2921506
GAAACAAAGTATACGA	197416	197416	0	0	190444	167768	22675	18504	6972	0	-7.8035836	0.21964964
GAAACAACAAAGCATA	156877	156877	0	0	151870	135180	16689	12737	5007	2	6.673148	7.865225
GAAACAAGTTACGGAG	168184	168184	0	0	163499	148430	15068	11143	4685	2	6.1880174	7.924084
GAAACAATCAGGTTTG	94483	94483	0	0	91233	81493	9740	7437	3250	2	6.079267	7.799503
GAAAGTAAGACCATAA	131914	131914	0	0	127482	114170	13311	10096	4432	1	14.31355	0.79746616
GAAAGTAAGGTTCTCA	43420	43420	0	0	40808	37514	3293	2192	2612	0	-6.6597853	0.64733773
GAAAGTAAGTCGCCTG	168255	168255	0	0	164041	143950	20090	16478	4214	0	-9.183894	0.28761223
GAAAGTATCGTAGCGC	102803	102803	0	0	99537	87287	12250	9410	3266	2	6.579035	7.887452
GAAAGTATCTATCTAC	124580	124580	0	0	119126	102124	17001	13942	5454	0	-7.522396	-0.20273316
GAAAGTATCTGGAAGG	185294	185294	0	0	179953	162041	17912	14159	5341	2	6.6815386	7.7229176
GAAATGAAGGGCTCTC	158407	158407	0	0	152000	132409	19591	15334	6407	0	-8.12117	0.79966754
GAAATGAAGTACAGAT	164659	164659	0	0	159751	142431	17317	13960	4908	1	12.991891	1.3844988
GAAATGAAGTCCGATT	115099	115099	0	0	111316	99038	12277	10044	3783	1	14.320237	0.6963397
GAAATGAGTGTCCAGC	47405	47405	0	0	45539	40761	4778	3752	1866	0	-6.6968265	1.3739483
GAAATGAGTTCAGAAA	51137	51137	0	0	49078	43659	5419	4225	2059	1	12.579162	1.1558158
GAAATGATCAATTGGC	125404	125404	0	0	120953	106751	14200	10691	4451	2	6.6185727	7.297573
GAAATGATCTTAATCC	140532	140532	0	0	135629	119889	15739	12417	4903	1	14.275893	0.50221854
GAACCGCAGGATATCA	74011	74011	0	0	70000	63702	6298	4841	4011	0	-6.2038593	-0.20107357
GAACCGCCACATGATC	147972	147972	0	0	143472	125566	17906	14280	4500	0	-8.603917	0.11548487
GAACCGCCACTTACAG	84369	84369	0	0	76249	72857	3392	2246	8120	1	13.941627	0.015053918
GAACCGCCATGCTATG	71452	71452	0	0	69849	63790	6059	4864	1603	1	14.172067	0.6585816
GAACCGCTCTGAGTAC	77361	77361	0	0	72556	66337	6219	4509	4805	0	-6.966607	0.010191972
GAACCTAAGATGGCAC	105200	105200	0	0	100418	88960	11456	9077	4782	1	14.081648	0.6862261
GAACCTAAGTTGACAA	41288	41288	0	0	39211	35513	3698	2700	2077	0	-6.400182	0.05769362
GAACCTACACGACGAA	152266	152266	0	0	147870	133579	14291	11046	4396	1	13.029106	1.4774718
GAACCTACACGCTGTG	60904	60904	0	0	57821	52969	4852	3850	3083	1	12.975589	0.5583469
GAACCTACAGTGCTCG	80878	80878	0	0	78154	70172	7982	6412	2724	0	-7.206864	1.2509165
GAACCTAGTGGCATAG	129189	129189	0	0	124958	110610	14348	11010	4231	2	6.877062	7.923495
GAACCTATCCTGTAGA	200201	200201	0	0	194315	172982	21332	17251	5886	1	13.0055485	2.0881803
GAACCTATCGAGTTAC	130389	130389	0	0	127057	112929	14127	12016	3332	3	5.1278925	4.775303
GAACCTATCTCTATCA	99497	99497	0	0	95607	84196	11411	8733	3890	2	6.1011343	8.123323
GAACGTTAGGTCACTT	66893	66893	0	0	63813	57964	5848	4414	3080	0	-7.1818194	0.716865
GAACGTTTCCCACGGA	87039	87039	0	0	83831	73863	9967	7273	3208	2	6.6248493	8.018338
GAACTTGAGACAGCTG	36135	36135	0	0	34751	31530	3221	2487	1384	0	-7.8450484	-0.13359012
GAACTTGAGCTCGTTA	111159	111159	0	0	106770	94767	12003	9879	4389	1	14.529522	0.14768536
GAACTTGAGTTTACGC	67611	67611	0	0	65201	58386	6815	5245	2410	0	-7.2428946	0.32651672
GAACTTGCAAGTCTCA	85573	85573	0	0	82255	72248	10006	8084	3318	0	-7.656544	0.056839332
GAACTTGCACAAACAA	101410	101410	0	0	97904	87546	10357	8277	3506	1	13.434327	-0.11671561
GAACTTGCACCACAGC	115922	115922	0	0	111820	98353	13465	10966	4102	1	13.810144	1.128435
GAACTTGGTAGGGTTG	71622	71622	0	0	69862	62678	7184	5889	1760	1	13.542898	-0.49725044
GAACTTGGTGCGCTCA	78859	78859	0	0	73782	68002	5780	4043	5077	0	-7.309993	0.4167176
GAACTTGTCGGTCTAA	89704	89704	0	0	84760	77977	6782	4837	4944	0	-7.747824	1.4680564
GAACTTGTCTATGAGC	190875	190875	0	0	184579	165918	18659	14105	6296	1	12.287429	1.2932533
GAACTTGTCTGAAAGA	169424	169424	0	0	164031	146604	17427	13067	5393	2	6.3878565	7.456546
GAAGAGCAGAGCAGCT	101371	101371	0	0	97394	87558	9836	7800	3977	1	12.7795315	0.35283569
GAAGAGCGTCCCGAGT	77858	77858	0	0	74496	66994	7502	5668	3362	0	-6.193212	0.3037386
GAAGAGCGTCTGGTTA	146386	146386	0	0	140995	124574	16421	12794	5391	1	13.087103	1.5175136
GAAGAGCGTTCTGATG	211016	211016	0	0	204322	180182	24139	19722	6694	0	-7.62247	1.6388772
GAAGAGCTCGCGTGAC	57495	57495	0	0	55098	48895	6203	4932	2397	0	-6.4508376	1.3268775
GAAGAGCTCTGAAAGA	228572	228572	0	0	222312	198188	24123	19714	6260	0	-8.289863	0.6007289
GAAGTCTAGAGCGGTT	149394	149394	0	0	143992	127134	16858	13125	5402	2	6.4450874	8.3300705
GAAGTCTAGTCGAAAT	214176	214176	0	0	207147	184052	23093	18237	7029	0	-8.338002	0.053524926
GAAGTCTCAACTGCGC	122997	122997	0	0	118160	104384	13775	11041	4837	1	13.810857	-0.37726742
GAAGTCTCAATCACTG	210589	210589	0	0	203684	178509	25175	20507	6905	0	-8.375286	1.0835321
GAAGTCTCACCAAGGA	107144	107144	0	0	102585	88438	14147	11454	4559	0	-8.029561	0.7987473
GAAGTCTGTAAAGCTA	218936	218936	0	0	212071	186716	25354	19636	6865	0	-8.62317	0.10248466
GAAGTCTGTAAGTGCG	80389	80389	0	0	76815	68072	8743	6993	3574	1	12.676663	0.4214554
GAAGTCTGTATCTCAG	70093	70093	0	0	66870	60469	6401	5152	3223	1	12.475095	1.0189158
GAAGTCTGTGTAGGAC	158161	158161	0	0	146219	143069	3149	2013	11942	1	12.712054	0.45971167
GAAGTCTGTTACTACG	150264	150264	0	0	144539	126131	18408	14804	5725	1	13.673293	1.7295977
GAAGTCTTCGAGAAGC	107182	107182	0	0	102904	92726	10178	8093	4278	1	14.422023	0.11270345
GAAGTCTTCTCGCGTT	154114	154114	0	0	148792	133137	15653	12444	5322	1	13.374499	1.1909947
GAAGTCTTCTGGGCGT	87527	87527	0	0	83818	74642	9174	7250	3709	0	-8.284625	0.01998261
GAAGTGGCAGTTACAC	141345	141345	0	0	137578	123478	14100	11384	3767	1	12.837635	0.5675941
GAAGTGGCATCCGTGG	56506	56506	0	0	52772	48554	4218	2972	3734	0	-7.863835	0.15714791
GAAGTGGTCCAATCCC	174648	174648	0	0	168913	147797	21113	17144	5735	0	-8.511696	1.2873752
GAAGTGGTCCTAAGTG	98116	98116	0	0	93529	82095	11434	9135	4587	1	12.26494	0.97338474
GAAGTGGTCGCTTACC	109612	109612	0	0	102898	94362	8536	5919	6714	0	-7.498853	0.5033014
GAAGTGGTCGGTTCCT	200917	200917	0	0	194377	170569	23806	19360	6540	0	-8.158767	0.3145572
GAATCTGAGCTGATTC	101797	101797	0	0	97923	86810	11113	8773	3874	1	13.347394	0.010229427
GAATCTGCAGACTAAA	226299	226299	0	0	219675	194166	25507	20643	6624	0	-7.8825994	0.4222088
GAATCTGTCAGAATGA	119092	119092	0	0	115237	102117	13119	10018	3855	2	6.619918	7.9444885
GAATCTGTCCTAAGTG	71950	71950	0	0	68187	62406	5781	4221	3763	0	-7.3959494	1.3602874
GAATCTGTCGAGTGTT	84605	84605	0	0	80865	72876	7988	6065	3740	0	-6.4731607	0.030777076
GACCAATAGAATACTG	95045	95045	0	0	90890	80984	9906	7900	4155	1	13.245158	0.1512877
GACCAATAGAGTTCGG	74810	74810	0	0	70797	64626	6171	4828	4013	0	-7.9385777	0.7607557
GACCAATAGCATGATA	100148	100148	0	0	95181	86024	9157	6903	4967	0	-7.8997602	0.04668742
GACCAATAGGTCGGTA	176820	176820	0	0	171130	148459	22671	19259	5690	3	4.9411583	4.580367
GACCAATCAAGGAGGG	95846	95846	0	0	92204	81966	10238	7821	3642	2	6.1303253	7.836197
GACCAATGTAGACGCA	111069	111069	0	0	102539	97520	5017	3463	8530	0	-8.078957	1.4746082
GACCAATGTGTTTCTT	84126	84126	0	0	81204	71960	9244	7109	2922	1	12.281057	0.7021051
GACCAATGTTTAAGGA	179405	179405	0	0	174556	157008	17546	13453	4849	2	6.306408	7.157785
GACCAATTCATGCTTT	115297	115297	0	0	109992	94017	15974	13116	5305	0	-7.5429173	0.5224651
GACCAATTCTGCGTCT	66659	66659	0	0	64384	58261	6123	4842	2275	0	-7.3211365	1.3756752
GACCCAGAGCTACGCC	114620	114620	0	0	110740	99223	11514	9093	3880	1	13.246859	1.8470383
GACCCAGAGTTACCAC	125948	125948	0	0	121351	108912	12439	9747	4597	1	13.251748	1.5365019
GACCCAGCAACTCGAT	49076	49076	0	0	46850	42050	4799	3700	2226	0	-6.86283	0.55810654
GACCCAGCAATGAAAC	93687	93687	0	0	89788	80497	9290	7113	3899	2	5.1280613	6.303728
GACCCAGGTAGCGGTA	118617	118617	0	0	113443	99056	14385	11483	5174	1	12.993162	1.3419942
GACCCAGGTGTTGTTG	105518	105518	0	0	101043	90650	10392	8301	4475	1	13.178731	0.07400547
GACCCAGTCGCGGCAT	92976	92976	0	0	89343	79441	9902	7644	3633	2	5.9867187	7.7479796
GACCCAGTCTGAAAGA	143191	143191	0	0	138093	120379	17713	14229	5098	0	-7.96387	0.98389316
GACCGACAGACGACTG	42497	42497	0	0	40611	37155	3456	2591	1886	0	-6.405736	0.77074224
GACCGACAGGATCCTT	130510	130510	0	0	125626	111535	14091	11664	4884	1	13.182065	0.71024525
GACCGACCACCGATCG	130489	130489	0	0	125196	113904	11292	8715	5293	1	13.523135	1.5967423
GACCGACCATAGATAG	181786	181786	0	0	176068	159099	16969	13720	5718	1	13.151752	0.83851045
GACCGACGTCCTCAGG	100229	100229	0	0	95523	81469	14054	11503	4706	0	-7.7273602	0.068609044
GACCGACGTGGTACTT	48193	48193	0	0	45316	41663	3653	2659	2877	0	-6.5417204	-0.085018136
GACCGACTCCGATGCG	83099	83099	0	0	77833	72311	5520	3999	5266	0	-7.4793415	-0.32964587
GACCGACTCGATATGC	92349	92349	0	0	87444	79419	8024	6193	4905	1	14.458767	0.30142847
GACCGACTCGTGAGTT	112154	112154	0	0	106801	94999	11801	9139	5353	0	-7.6659884	0.4942105
GACCGACTCTCCACTG	99320	99320	0	0	96563	85210	11353	9812	2757	3	4.758784	4.7239003
GACCGACTCTTCCGTG	69868	69868	0	0	66857	59251	7605	5941	3011	0	-8.102558	1.4234163
GACCTTCAGAGGTCCA	80327	80327	0	0	77565	69535	8030	6415	2762	1	14.372206	0.046895813
GACCTTCCAGCCACGT	184177	184177	0	0	179077	158892	20182	16166	5100	0	-8.277963	0.9667771
GACCTTCCATCGGCCA	151515	151515	0	0	146922	130528	16393	13078	4593	0	-8.387039	0.598965
GACCTTCGTCACAGGA	65129	65129	0	0	61843	56690	5153	3798	3286	0	-6.4691553	0.6522554
GACCTTCGTTGGTAAA	116245	116245	0	0	112199	99122	13077	9995	4046	2	6.4827776	7.7774067
GACTAACAGCAGAATT	120484	120484	0	0	115977	102532	13444	10339	4507	2	6.2130594	7.4538746
GACTAACAGCTCGGCT	174916	174916	0	0	169477	149891	19585	15837	5439	1	12.617148	0.23633718
GACTAACCAAACGTTC	51325	51325	0	0	48660	39013	9646	7892	2665	0	-7.8976526	0.5430468
GACTAACCAGAGCCAA	194461	194461	0	0	188471	166314	22157	18111	5990	0	-8.416678	1.5157262
GACTAACCATAGAATG	90495	90495	0	0	87041	78102	8939	7331	3454	1	12.323312	1.0164986
GACTAACGTACCTATG	132763	132763	0	0	129264	115243	14021	11022	3499	3	5.533891	5.474567
GACTAACGTCTGATTG	80254	80254	0	0	76516	68728	7788	6048	3738	1	13.467861	1.0008107
GACTAACTCATGTTCT	93121	93121	0	0	89151	79434	9717	7970	3970	0	-6.551016	-0.6372885
GACTAACTCCTGAAAC	158978	158978	0	0	154821	139014	15807	12505	4157	1	13.148993	-0.23165518
GACTAACTCGCTCGGA	106710	106710	0	0	102063	91494	10569	8274	4647	1	12.39377	1.277479
GACTAACTCTGTCGGG	76693	76693	0	0	73676	65795	7881	6125	3017	1	13.944226	0.2768458
GACTAGTAGGAGGCGA	121063	121063	0	0	113350	102900	10449	8329	7713	0	-7.323094	0.07758059
GACTAGTAGTGCACAG	135111	135111	0	0	130449	116630	13819	10670	4662	1	12.597806	1.555406
GACTAGTCAGGCTACC	135036	135036	0	0	131574	118541	13032	9692	3462	2	6.549398	7.453726
GACTAGTCAGTAAGCG	108782	108782	0	0	103772	92207	11564	9236	5010	0	-6.817719	0.7691878
GACTAGTGTGTTTCTT	144697	144697	0	0	139615	124671	14943	11927	5082	1	13.751074	1.8659157
GACTAGTGTTTCGTTT	235947	235947	0	0	228415	202127	26287	21045	7532	0	-7.48581	-0.49624535
GACTAGTTCTTGCGCT	146323	146323	0	0	142105	127691	14413	11221	4218	2	6.4180903	6.990577
GAGAACGAGACACTTC	125918	125918	0	0	122455	107848	14606	11007	3463	2	6.6890097	7.3746543
GAGAACGCACGATTAC	110036	110036	0	0	105498	94134	11363	9044	4538	1	13.576333	1.5998609
GAGAACGCAGATTTGC	104665	104665	0	0	101105	88959	12145	9327	3560	2	6.0173726	7.560425
GAGAACGCATAGCCAT	140834	140834	0	0	136447	121620	14827	12074	4387	1	12.729465	1.4810137
GAGAACGCATCTCTCG	192773	192773	0	0	187553	164992	22560	18353	5220	0	-8.270168	0.4989053
GAGAACGGTCAAATCC	206658	206658	0	0	200327	177423	22904	18697	6331	0	-8.122765	1.4146702
GAGAACGGTTTGACCA	82517	82517	0	0	77309	70747	6562	4740	5208	0	-8.019902	1.1947035
GAGAACGGTTTGCGAT	151081	151081	0	0	145800	129712	16088	12466	5281	1	13.190464	0.5373573
GAGAACGTCCTCCAGT	136857	136857	0	0	132218	118545	13672	11080	4639	1	12.85166	1.3701929
GAGAACGTCGGAGTTT	109673	109673	0	0	104939	92203	12736	10267	4734	1	14.61058	0.7314041
GAGAACGTCGGTCGAC	67731	67731	0	0	63523	58156	5366	3831	4208	0	-7.676372	0.41413075
GAGACTTAGCTGAATA	52276	52276	0	0	50043	45263	4780	3570	2233	0	-6.3952355	-0.12763354
GAGACTTCAGAAGTGC	118295	118295	0	0	114244	101046	13197	10059	4051	2	6.61614	7.933663
GAGACTTGTATCAGCT	76871	76871	0	0	73937	66480	7456	5505	2934	0	-7.5578246	0.3324256
GAGACTTGTATTCGCA	119892	119892	0	0	114110	103530	10580	7748	5782	2	5.3618245	6.742787
GAGACTTGTGAATGGC	44033	44033	0	0	42056	37967	4089	3080	1977	0	-6.522702	-0.28617284
GAGACTTTCAGGTCTA	62597	62597	0	0	60304	53854	6450	5086	2293	0	-6.8105755	0.7091372
GAGACTTTCCAAGTCA	173799	173799	0	0	167249	145915	21334	17438	6550	0	-7.0587654	-0.012024152
GAGACTTTCCATTGAG	113854	113854	0	0	110170	97732	12438	9889	3684	1	13.901675	1.7143855
GAGATTCCACAGCTTA	137766	137766	0	0	132146	115789	16357	13020	5620	0	-7.949891	0.30884022
GAGATTCGTGGTACTT	87304	87304	0	0	84191	74654	9537	7582	3113	0	-7.7064404	-0.75155187
GAGATTCTCCCACTAC	97858	97858	0	0	92605	84452	8152	5915	5253	0	-7.8205357	0.027230844
GAGATTCTCCGCTATC	62641	62641	0	0	60484	54131	6353	5017	2157	0	-6.168794	0.58835137
GAGATTCTCTCAGATG	207377	207377	0	0	201321	177437	23883	18930	6056	0	-7.678639	0.18609896
GAGCATTAGTTGGAAT	120595	120595	0	0	116732	104146	12586	10061	3863	1	12.663145	1.5972143
GAGCATTCAATGGTAA	60326	60326	0	0	57786	52401	5384	4142	2540	1	14.046223	0.76582426
GAGCATTCACTTGCGG	127678	127678	0	0	121739	106027	15711	12864	5939	1	12.90708	0.90478706
GAGCATTCATCCGTAA	119872	119872	0	0	115483	101955	13527	10808	4389	1	13.00398	1.7834563
GAGCATTCATGCACTA	111705	111705	0	0	107299	96140	11159	8832	4406	1	14.254041	0.021371968
GAGCATTGTCAGTGTT	90434	90434	0	0	85730	77330	8400	6144	4704	0	-7.5857306	0.6295919
GAGCATTGTGATAGAT	85421	85421	0	0	82043	73900	8143	6356	3378	2	5.8179255	7.494107
GAGCATTGTGCACCCA	98429	98429	0	0	96227	83080	13147	11333	2202	3	4.8527107	4.7065444
GAGCATTGTTTGCCAA	92780	92780	0	0	89435	80479	8956	6814	3345	0	-7.2988896	0.46990573
GAGCATTTCGCGTTCT	92029	92029	0	0	88351	78592	9759	7784	3678	1	12.910131	1.0613099
GAGCATTTCTTAATCC	133414	133414	0	0	128425	111664	16761	12817	4989	0	-8.029726	-0.40894556
GAGCGCTAGTTGCTTG	76075	76075	0	0	71305	66083	5220	3803	4770	0	-7.570417	0.7114932
GAGCGCTCACTCGTGG	124682	124682	0	0	120606	106712	13893	10731	4076	0	-7.4962482	-0.029502906
GAGCGCTCATTACCTT	78046	78046	0	0	74806	66281	8525	6667	3240	1	11.633445	1.3074684
GAGCGCTGTCGATAGG	65863	65863	0	0	61234	58922	2312	1454	4629	1	12.764905	-0.13637735
GAGCGCTTCAAGGCCC	115073	115073	0	0	111066	96010	15056	12246	4007	0	-8.271844	1.3085775
GAGCGCTTCCGCCTAT	55157	55157	0	0	52685	47345	5340	4112	2472	0	-6.0806503	0.5670441
GAGGATGAGACACAAT	93279	93279	0	0	89081	79986	9092	7091	4198	1	14.027631	0.57989603
GAGGATGAGGTGTCGA	62416	62416	0	0	57014	54823	2190	1576	5402	1	12.702221	1.7332668
GAGGATGAGTCGAGCA	186147	186147	0	0	178883	156862	22020	17701	7264	0	-8.160505	0.23248865
GAGGATGAGTGAGTGC	205036	205036	0	0	198085	176856	21229	16867	6951	1	12.636158	1.0563102
GAGGATGAGTTCCCGG	121897	121897	0	0	117643	105110	12530	9890	4254	1	14.208121	1.2445667
GAGGATGCAAAGACGC	130792	130792	0	0	126579	111964	14615	11830	4213	0	-8.442093	0.6223185
GAGGATGCACCTATTT	131760	131760	0	0	127835	113030	14805	11976	3925	1	14.154469	1.6309774
GAGGATGCATAGCAGG	153707	153707	0	0	150084	133292	16791	14369	3623	3	5.187388	4.807132
GAGGATGCATCAACTG	128574	128574	0	0	122950	109091	13859	10830	5624	1	13.50122	1.5376573
GAGGATGGTTAACCAC	161676	161676	0	0	156950	138646	18304	14691	4726	0	-8.285448	1.1987333
GAGGATGTCCACGCTT	135610	135610	0	0	130714	118070	12644	9857	4896	1	13.782621	0.38733977
GAGGATGTCTCTTCTC	129866	129866	0	0	125296	110932	14363	11465	4570	1	12.575	0.87637055
GAGGATGTCTGTCGGG	106487	106487	0	0	101605	90808	10797	8427	4882	0	-6.786833	-0.020227771
GAGGCTCAGAGCCTGA	130331	130331	0	0	125603	111588	14014	11419	4728	1	13.40045	0.008686424
GAGGCTCAGGCTTCGC	124081	124081	0	0	119314	105985	13327	10467	4767	1	14.475847	0.45007303
GAGGCTCCATCATCGA	103653	103653	0	0	98298	88245	10053	7572	5355	0	-6.425364	-0.41673443
GAGGCTCGTCCGCTTT	136069	136069	0	0	131729	116720	15008	12097	4340	1	14.183957	-0.18128969
GAGGCTCGTTTCGATG	65604	65604	0	0	61446	55300	6145	4547	4158	0	-6.398276	0.8100793
GAGGCTCTCCAGCACG	68366	68366	0	0	64107	58493	5613	4106	4259	0	-8.271776	-0.078260064
GAGGCTCTCCTTCGAC	76886	76886	0	0	74443	65644	8798	6990	2443	1	12.883856	1.2291497
GAGGCTCTCCTTTGCG	115460	115460	0	0	110958	99205	11753	8951	4502	2	6.2379684	7.991824
GAGGCTCTCGAGGTAG	133807	133807	0	0	127777	114918	12858	10217	6030	1	14.161991	0.35425216
GAGGCTCTCTTCACTA	92432	92432	0	0	88528	78953	9575	7325	3904	1	12.948584	0.20528018
GAGGTCCCAAAGGCCA	163250	163250	0	0	158983	141962	17020	12842	4267	2	6.6930323	7.4904847
GAGGTCCCAATCATCG	150627	150627	0	0	145984	129073	16910	13610	4643	0	-8.426592	0.8462946
GAGGTCCCAGACCTGC	95010	95010	0	0	91288	81893	9395	7518	3722	2	6.203481	7.4494853
GAGGTCCGTCTCTAAG	198406	198406	0	0	192385	169916	22468	17918	6021	0	-7.7131653	1.3241925
GAGGTCCGTGCTTCCT	154699	154699	0	0	148765	129491	19274	15883	5934	0	-8.266128	1.3728305
GAGGTCCTCGAACCGC	65136	65136	0	0	62388	56121	6267	4946	2748	1	14.094243	0.07514792
GAGTGAGAGCGTTAGG	45827	45827	0	0	43355	39177	4178	3110	2472	0	-7.8171525	-0.35673288
GAGTGAGAGCTCCGGT	60614	60614	0	0	58150	51907	6243	4863	2464	0	-8.392763	0.065637976
GAGTGAGAGGCACCTC	51310	51310	0	0	48769	44293	4476	3461	2541	1	13.066266	0.49014664
GAGTGAGAGGGATCCA	101811	101811	0	0	98987	87591	11395	8436	2824	2	6.6931114	7.375808
GAGTGAGAGGTTAACA	71582	71582	0	0	69115	62528	6586	4959	2467	0	-7.631552	1.3309172
GAGTGAGCATCATCGA	201383	201383	0	0	195963	172602	23359	18316	5420	0	-8.64643	1.0348814
GAGTGAGGTCACTCTC	63939	63939	0	0	61600	55613	5987	4614	2339	0	-6.94347	0.48573375
GAGTGAGGTTCAGTAC	80495	80495	0	0	77147	68106	9041	7079	3348	1	13.603582	-0.1943103
GAGTGAGTCCGCTCTA	182747	182747	0	0	176616	156266	20350	16319	6131	0	-7.1270313	0.37215662
GAGTGAGTCTATAGGC	136660	136660	0	0	131817	117747	14070	11258	4843	1	14.118057	1.2843046
GAGTGAGTCTGTAGAC	70859	70859	0	0	68497	61329	7167	5383	2362	2	5.999137	8.044196
GATCATGAGCTATCGT	151303	151303	0	0	146515	130951	15562	11549	4788	2	6.699055	7.3437824
GATCATGAGGTGATGC	75146	75146	0	0	70869	64913	5956	4196	4277	0	-7.545673	0.10119426
GATCATGAGTGTAATG	125798	125798	0	0	120367	107153	13214	10462	5431	1	14.2785635	0.5163134
GATCATGGTAATGTAG	49147	49147	0	0	47108	43006	4101	3097	2039	0	-6.5926127	-0.17594561
GATCATGGTGTGCTTA	100212	100212	0	0	95442	84201	11241	8803	4770	1	13.052226	0.63012725
GATCATGGTTCTGATG	83630	83630	0	0	77511	71930	5581	3806	6119	1	12.252298	0.4535455
GATCATGGTTTGCCAA	109961	109961	0	0	105583	91790	13792	10146	4378	2	5.8654723	7.851726
GATCGTAAGCATGATA	86177	86177	0	0	82965	73341	9623	7308	3212	2	6.516939	7.832484
GATCGTAAGCGTGTTT	33880	33880	0	0	31830	29004	2826	2056	2050	0	-7.4262524	0.7725677
GATCGTAAGGCCTCTG	194911	194911	0	0	189029	164628	24400	20100	5882	3	4.8059397	4.5271654
GATCGTAAGTAATCAG	121236	121236	0	0	115843	103794	12049	9661	5393	1	13.887755	1.2506934
GATCGTACAAAGGTCG	131264	131264	0	0	127774	113137	14637	12059	3490	3	5.3427224	4.799905
GATCGTACACCTGGTG	70464	70464	0	0	67184	61716	5467	4089	3280	0	-6.8353205	-0.6936742
GATCGTACATGCGCTG	99159	99159	0	0	95391	84458	10933	8732	3768	1	13.490636	1.105804
GATCGTAGTGCGTAGA	37399	37399	0	0	35945	32453	3492	2700	1454	0	-5.982501	0.6781763
GATCGTAGTGCTGTGC	170054	170054	0	0	164033	144385	19648	16088	6021	0	-8.078523	0.42584538
GATCGTATCTGGCACG	110946	110946	0	0	107356	95150	12206	9762	3590	1	13.488973	-0.0215948
GATGATCAGGCAGTGT	104135	104135	0	0	98298	89774	8522	6085	5837	0	-7.336551	0.9823798
GATGATCAGTGAAACT	147656	147656	0	0	143538	128247	15291	11490	4118	2	6.7209873	7.883188
GATGATCAGTTCGCGC	58322	58322	0	0	55959	50070	5889	4455	2363	0	-7.876608	1.0442371
GATGATCGTACCAAGG	145814	145814	0	0	140956	125835	15119	12034	4858	1	14.442733	0.78861135
GATGATCGTATCCTTT	93270	93270	0	0	88594	80547	8047	6086	4676	0	-6.5042887	0.94373953
GATGGCCAGCGTTAGG	123522	123522	0	0	120347	108075	12272	10045	3175	1	13.625556	0.4908598
GATGGCCAGGCAAGCT	102689	102689	0	0	98565	86632	11933	9158	4124	2	5.745171	8.113593
GATGGCCAGGCGCTTC	108469	108469	0	0	101617	92530	9086	6570	6852	0	-7.806832	0.3294656
GATGGCCCAATGTGTC	63958	63958	0	0	57788	49558	8229	7623	6170	3	4.943257	4.700397
GATGGCCCAGTGCGAA	167979	167979	0	0	162766	145348	17418	13453	5213	0	-8.855163	0.65221786
GATGGCCGTAGATGAT	201828	201828	0	0	196231	175126	21104	16755	5597	0	-8.028934	1.648112
GATGGCCTCGGCATAT	81337	81337	0	0	77267	68390	8877	7149	4070	1	14.397892	0.30540666
GATGGCCTCTCCACTG	54900	54900	0	0	51875	47449	4425	3356	3025	0	-7.1462765	-0.079949684
GATGGCCTCTCTTCCT	121652	121652	0	0	116448	103686	12761	9929	5204	1	12.920897	1.2516711
GATTAGCAGACTAATG	96924	96924	0	0	92836	82846	9990	7545	4088	2	5.8603063	7.3030148
GATTAGCAGTGCCCTG	125119	125119	0	0	119057	105790	13267	10894	6062	0	-8.753457	0.6910017
GATTAGCAGTGGGACT	58359	58359	0	0	56074	50230	5844	4609	2285	0	-6.320598	0.56285423
GATTAGCCAGAGCCAA	68682	68682	0	0	65020	59509	5511	4049	3662	0	-8.347602	0.23168625
GATTAGCCATGATTGC	99503	99503	0	0	95130	84396	10734	8480	4373	1	13.820022	1.0581055
GATTAGCGTCCTTATT	127024	127024	0	0	122735	107760	14974	11658	4289	2	6.321625	7.6943927
GATTAGCTCCAATAGC	94044	94044	0	0	90302	79822	10480	8309	3742	2	6.3167973	7.2486544
GATTAGCTCGGTCCGA	167121	167121	0	0	162310	143784	18525	14590	4811	2	6.557649	8.072556
GATTGACAGTAATCAG	64091	64091	0	0	61000	54612	6388	5000	3091	0	-6.898946	0.15541337
GATTGACAGTCGAGCA	111617	111617	0	0	108703	95131	13572	11642	2914	3	4.948134	4.78965
GATTGACCACGGCCAT	75963	75963	0	0	71953	65407	6546	4805	4010	0	-7.527587	-0.07975866
GATTGACGTAGCATGG	122920	122920	0	0	119178	103218	15959	12857	3742	0	-9.028246	0.34197325
GATTGACGTATCAGCT	128210	128210	0	0	121950	108450	13498	10713	6260	0	-7.2988663	-0.008094585
GATTGACGTCAGGTGA	82588	82588	0	0	79273	69961	9312	7192	3315	1	13.458547	0.5771321
GATTGACTCACTGATG	111860	111860	0	0	107153	93817	13335	10607	4707	1	12.925029	0.27953032
GCAAAGGAGACGCCCT	130734	130734	0	0	125584	110125	15458	12015	5150	2	6.7555146	7.3352113
GCAAAGGAGAGCACTG	142460	142460	0	0	137833	123792	14041	11513	4627	1	14.3590765	0.13957691
GCAAAGGCAAGGCTTT	166737	166737	0	0	161420	141598	19821	16200	5317	1	14.273108	1.4950215
GCAAAGGCAATGGTCT	60660	60660	0	0	56981	51553	5427	4022	3679	0	-8.074321	1.0573281
GCAAAGGGTCCTTATT	158752	158752	0	0	152969	133037	19931	16177	5783	0	-7.4364552	0.16712251
GCAAAGGTCAAGTTGC	36966	36966	0	0	34723	31920	2803	2086	2243	0	-7.2577147	0.42114255
GCAACCGCAGTATACC	144430	144430	0	0	139665	125876	13788	11041	4765	1	13.710849	1.2474642
GCAACCGCATCCCGGA	100085	100085	0	0	95847	85012	10835	8614	4238	1	13.6242695	1.0334091
GCAACCGCATCGAGTT	48249	48249	0	0	46290	41103	5187	4129	1959	1	13.784906	0.29678717
GCAACCGCATTACTCT	132674	132674	0	0	127738	115483	12255	9545	4936	1	13.198877	1.6778849
GCAACCGGTAAACGAT	195525	195525	0	0	190023	169608	20414	16256	5502	0	-8.258204	1.4155016
GCAACCGGTTACACTG	57612	57612	0	0	54892	50138	4754	3514	2720	0	-7.278142	0.10436718
GCAACCGTCCCGTAGG	121212	121212	0	0	116526	104950	11576	9056	4686	1	13.908128	0.7225611
GCACCTTAGAAATGGG	176391	176391	0	0	170106	149825	20281	16204	6285	0	-7.5963297	-0.47767708
GCACCTTAGCATGTGG	65368	65368	0	0	62526	55933	6592	5078	2842	2	5.1578374	6.332504
GCACCTTAGGCTTCGC	172217	172217	0	0	166626	146845	19781	15188	5591	0	-7.5739636	0.18129703
GCACCTTAGTACCTCA	197988	197988	0	0	192095	169479	22615	18035	5893	0	-8.143867	0.1068303
GCACCTTGTAAACCCT	127668	127668	0	0	122254	109318	12934	9608	5414	2	6.6347504	7.236963
GCACCTTGTACCCATA	54058	54058	0	0	50893	46930	3963	2887	3165	0	-7.8454356	0.62930965
GCACCTTGTATATGGA	36232	36232	0	0	34526	31112	3414	2622	1706	0	-6.19138	0.80987537
GCACCTTGTGCATTGT	192286	192286	0	0	187028	166427	20601	15953	5258	2	6.6684213	7.9171705
GCACCTTTCAGTACAC	67885	67885	0	0	63467	57795	5672	4115	4418	0	-6.933384	-0.034413975
GCACCTTTCCATAACG	81532	81532	0	0	77672	69369	8303	6394	3860	0	-8.028343	0.23474386
GCACCTTTCCATCATT	79388	79388	0	0	76069	68117	7952	6577	3319	3	4.8769994	4.6907954
GCACCTTTCTGGCTAA	145282	145282	0	0	140559	124279	16280	12949	4723	2	6.940646	7.774018
GCACGCAAGCTAACAA	83853	83853	0	0	80360	71730	8629	6905	3493	3	5.115609	4.729445
GCACGCACAGAACTTC	98349	98349	0	0	94671	83636	11034	8495	3678	2	6.416948	7.8673735
GCACGCACAGACCTGC	127284	127284	0	0	122636	110363	12272	9661	4648	1	13.352301	0.7824853
GCACGCACAGCGTAGA	73824	73824	0	0	70122	63547	6574	5028	3702	0	-8.0569315	0.19418249
GCACGCACAGGTTATC	88130	88130	0	0	85107	75294	9813	7306	3023	2	5.8930936	8.113343
GCACGCACATGCTATG	78608	78608	0	0	74763	67493	7270	5402	3845	0	-6.9646287	0.7118451
GCACGCAGTATTCGCA	93264	93264	0	0	90120	80217	9902	7393	3144	2	6.3810787	7.407516
GCACGCAGTGGACAGT	121757	121757	0	0	118331	105744	12585	9595	3426	2	6.4297533	7.872539
GCACGCAGTGTTAGAA	120252	120252	0	0	115521	103033	12487	9735	4731	1	14.013031	1.3828833
GCACGCATCGGCATAT	123998	123998	0	0	119192	105074	14118	11148	4806	1	12.583642	1.1432827
GCACGGTCAGGTGGTA	101095	101095	0	0	95527	86047	9479	7198	5568	0	-7.9205165	0.7638689
GCACGGTCATTTGTTC	141523	141523	0	0	137181	122032	15148	11604	4342	1	14.2218275	1.1104215
GCACGGTGTAGAAGCC	127407	127407	0	0	123440	111473	11967	9260	3967	1	13.069589	1.8983933
GCACGGTTCACGTCAA	181945	181945	0	0	176470	154589	21881	17923	5475	0	-8.682745	1.3631859
GCACGGTTCTATTTCG	72566	72566	0	0	69047	62265	6782	5213	3519	0	-6.4680295	0.78941387
GCAGATTAGCTCGTTA	193003	193003	0	0	185788	163383	22404	18386	7215	0	-7.5735326	0.38174164
GCAGATTCAAGGGTAC	98464	98464	0	0	92980	84411	8568	6451	5484	0	-7.6022115	-0.5242033
GCAGATTCAATCAGGG	174497	174497	0	0	168158	146702	21456	17311	6339	0	-7.5704637	1.244665
GCAGATTCAGGATGTG	220204	220204	0	0	213357	186183	27172	21875	6847	0	-8.164636	1.7451435
GCAGATTCAGTAGTCT	58472	58472	0	0	55240	50484	4755	3527	3232	0	-7.1773233	-0.39782402
GCAGATTGTCAATCCA	136355	136355	0	0	131447	117088	14358	11171	4908	2	6.2141485	8.071661
GCAGATTGTGGACAGT	70739	70739	0	0	67981	60528	7453	5894	2758	1	12.906039	1.8200048
GCAGCCAAGACACGGT	88401	88401	0	0	84962	74248	10714	8538	3439	0	-7.935323	0.54655904
GCAGCCAGTGCACATT	101541	101541	0	0	98908	88638	10270	8158	2633	1	14.280169	1.1464484
GCAGCCATCGTCCCAT	119624	119624	0	0	116055	104514	11541	9011	3569	1	12.991962	1.4593947
GCAGCCATCTGGCGCA	105455	105455	0	0	100565	88289	12275	9928	4890	1	12.608601	0.8393936
GCAGCTGAGTCTGGGA	76221	76221	0	0	73071	64769	8301	6781	3150	1	13.025643	0.40868422
GCAGCTGCACAGGTAG	34785	34785	0	0	33300	30159	3141	2472	1485	0	-6.785613	0.24720599
GCAGCTGCACGCGATC	49690	49690	0	0	47963	41616	6347	5093	1727	1	13.92066	-0.020139543
GCAGCTGCACTCGCAG	59664	59664	0	0	57499	52068	5431	4309	2165	1	12.838893	0.9498541
GCAGCTGCATTGTGAC	108423	108423	0	0	104181	92489	11692	9241	4242	1	13.833997	1.15696
GCAGCTGGTGCAAAGC	57198	57198	0	0	55022	49600	5422	4151	2176	0	-6.1521893	0.5153518
GCAGCTGGTGCTGAAG	113870	113870	0	0	109869	99189	10680	8101	4001	2	6.572991	7.411793
GCAGCTGGTTCCAATG	91219	91219	0	0	86687	79315	7372	5197	4532	2	5.5008984	7.0038123
GCAGCTGTCCATAGGT	46277	46277	0	0	44316	40183	4133	3152	1961	0	-6.369586	0.61484176
GCATGATAGACAGTGC	158531	158531	0	0	153519	136060	17456	13825	5012	0	-7.905541	1.0321853
GCATGATCAAGGGTAC	128814	128814	0	0	123801	109755	14046	11267	5013	1	14.46327	0.39013943
GCATGATCACTGCTCT	198995	198995	0	0	192720	170975	21744	17315	6275	0	-7.5675106	0.9537513
GCATGATCACTGTCGG	67641	67641	0	0	64330	57615	6715	5337	3311	0	-7.3632464	0.8674073
GCATGATCATCGCCTT	68824	68824	0	0	65586	58842	6744	5223	3238	0	-6.8637404	0.39998776
GCATGATCATCGTGAT	112710	112710	0	0	108491	94694	13797	10764	4219	0	-7.8477206	-0.04934772
GCATGATTCAGGCCGT	70095	70095	0	0	67210	61264	5945	4568	2885	1	12.32639	1.0311964
GCATGATTCTTCGTTA	65952	65952	0	0	62548	56723	5823	4450	3404	3	5.1300893	5.035038
GCATTCCAGAGCACTG	79457	79457	0	0	75147	66001	9146	7185	4310	1	14.309001	0.4061823
GCATTCCAGCATTGGG	66209	66209	0	0	63506	56669	6837	5422	2703	1	13.326986	1.7695533
GCATTCCAGTCCGTGC	50193	50193	0	0	48081	40930	7151	5270	2112	2	6.709086	7.5368123
GCATTCCAGTGAAACT	223356	223356	0	0	216618	195051	21567	18056	6738	0	-7.8623924	0.74148446
GCATTCCCACCATTCC	126023	126023	0	0	121401	105213	16187	12604	4622	0	-8.1812525	-0.012161351
GCATTCCCAGGACTGA	68073	68073	0	0	65802	59113	6689	5264	2271	0	-6.6825047	0.07051586
GCATTCCCATCTCTCG	100212	100212	0	0	96652	85095	11557	8953	3560	1	13.936072	0.09660759
GCATTCCGTCAGAAAT	128789	128789	0	0	125061	112139	12921	10523	3728	1	14.145112	0.98716474
GCATTCCGTTGAAGCG	150807	150807	0	0	146445	130222	16221	13023	4362	1	13.779864	1.7375449
GCATTCCTCAGTACAC	120435	120435	0	0	115853	103314	12539	9552	4582	1	13.629854	1.5819894
GCATTCCTCCAAGAGG	111035	111035	0	0	101516	97732	3783	2561	9519	1	12.619468	-0.18970665
GCATTCCTCGCACCTT	175033	175033	0	0	167831	145928	21903	17660	7202	0	-7.324964	-0.49990562
GCATTCCTCGGCTATA	178259	178259	0	0	173061	155238	17820	13464	5198	2	6.6833873	7.4870043
GCATTGAAGACACTTC	145303	145303	0	0	140479	124509	15969	12897	4824	0	-8.782	0.98575866
GCATTGAAGGCCTCGT	77067	77067	0	0	73685	65263	8421	6735	3382	1	13.635223	0.7751786
GCATTGAAGTTGTCCA	121489	121489	0	0	117449	103155	14292	11352	4040	2	6.3491006	7.284371
GCATTGACACACACCG	51326	51326	0	0	48244	44555	3688	2533	3082	0	-7.32541	0.51529723
GCATTGACAGGTCTGC	78206	78206	0	0	75313	66703	8610	6699	2893	1	13.101464	0.46847215
GCATTGACATGGGTGA	84805	84805	0	0	81381	72716	8665	6675	3424	1	13.301409	1.3520807
GCATTGAGTCCTATTT	187600	187600	0	0	181125	158438	22684	18769	6475	0	-7.8945103	0.8440946
GCATTGATCAAGTTGC	90738	90738	0	0	86231	75741	10490	8392	4507	1	13.547173	0.81713986
GCATTGATCACAAGCT	68031	68031	0	0	62096	57798	4298	2893	5935	0	-7.107582	-0.36503634
GCATTGATCCAGAGAG	41240	41240	0	0	39754	35812	3942	3144	1486	1	13.982233	-0.0006260158
GCATTGATCCTCCTGA	166835	166835	0	0	161178	144179	16998	13361	5657	2	6.1644597	7.643594
GCCAGACAGAACGTCG	119873	119873	0	0	115922	103184	12737	10116	3951	0	-8.485615	-0.21434386
GCCAGACAGATGGGAA	126756	126756	0	0	122024	108276	13747	10426	4732	2	6.304302	8.022312
GCCAGACAGTTAGAGT	89089	89089	0	0	84152	77269	6883	4899	4937	0	-8.062288	0.7175325
GCCAGACCAGAACTTC	78235	78235	0	0	74065	67642	6423	4924	4170	0	-7.008047	0.22065061
GCCAGACGTATCAGCT	141275	141275	0	0	137422	122123	15299	12659	3853	3	5.3916373	4.793832
GCCAGACGTGATTCCA	125719	125719	0	0	121638	108054	13583	10310	4081	2	6.6590466	7.744678
GCCAGACTCAATCGTG	182680	182680	0	0	176637	155349	21287	17196	6043	0	-8.395073	1.0658456
GCCAGACTCGAACACT	109731	109731	0	0	105848	92046	13802	11067	3883	1	13.437658	1.12925
GCCAGACTCTGATCTT	103602	103602	0	0	99362	89099	10263	8225	4240	1	12.634929	1.0590492
GCCAGCAAGCATTCCA	91341	91341	0	0	87254	78584	8670	6819	4087	0	-7.500525	-0.10503531
GCCAGCAAGGAGACTC	123336	123336	0	0	118521	104584	13937	11076	4815	1	13.423022	1.0109986
GCCAGCACATTTCACT	93316	93316	0	0	89698	79417	10279	8000	3618	1	14.157406	1.2527972
GCCAGCAGTACAACGG	44013	44013	0	0	42398	38163	4235	3347	1615	0	-6.962492	0.53149724
GCCAGCAGTATTCTCT	220219	220219	0	0	213881	188846	25030	19748	6338	0	-7.756215	0.8430803
GCCAGCAGTCTGTTGA	170862	170862	0	0	164952	145041	19909	15062	5910	2	6.602673	7.510963
GCCAGCATCAGGAATA	144851	144851	0	0	140231	124589	15642	11882	4620	2	6.2507944	7.592492
GCCAGCATCGGTGATT	123943	123943	0	0	119445	105577	13868	11074	4498	1	14.299352	1.3213679
GCCATAAAGAACCATA	154968	154968	0	0	150528	135966	14562	11573	4440	1	14.092815	-0.073125616
GCCATAAAGACAGCTG	144719	144719	0	0	139604	123498	16105	12919	5115	0	-8.206967	0.42237455
GCCATAACAACGGGTA	66103	66103	0	0	60964	56329	4635	3223	5139	1	12.907849	0.30960727
GCCATAACACAAACAA	59472	59472	0	0	57026	51609	5417	3990	2446	0	-7.4202237	0.20289877
GCCATAACATTTCACT	83053	83053	0	0	80098	71050	9048	6948	2955	2	6.593008	8.047598
GCCATAAGTGCTTCCT	135990	135990	0	0	130070	115997	14072	11006	5920	1	12.447141	0.065769196
GCCATAATCCCAATAG	78757	78757	0	0	75486	67636	7850	6257	3271	0	-7.3918767	-0.22281718
GCCCAGAAGGTCTTTG	143615	143615	0	0	139323	125284	14037	11124	4292	1	14.32477	0.8986886
GCCCAGAAGTGGGACT	62690	62690	0	0	59685	54059	5626	4230	3005	0	-6.65118	0.29207063
GCCCAGATCGTGGAAG	129974	129974	0	0	124972	109867	15105	12529	5002	1	13.532534	1.6860512
GCCCGAAAGCTTACCA	96077	96077	0	0	91951	81529	10421	8267	4126	1	13.598688	0.32481596
GCCCGAACACCGTTGG	72976	72976	0	0	68512	61885	6626	4936	4464	0	-6.7189217	-0.3133936
GCCCGAAGTTTGTCTT	129510	129510	0	0	124147	110197	13948	10409	5363	1	14.184107	0.7398231
GCCCGAATCGGAGTTT	174781	174781	0	0	168502	149396	19104	15386	6279	0	-8.088535	0.62469655
GCCTACTAGACCCATT	75029	75029	0	0	71719	65108	6610	4927	3310	0	-6.3064046	0.6209842
GCCTACTAGTCCAGAG	38862	38862	0	0	37250	33706	3544	2579	1612	0	-6.1770883	0.5589468
GCCTACTCAATTAGGA	40884	40884	0	0	39110	35254	3856	2961	1774	0	-6.7586164	0.33753604
GCCTACTCATTACACG	173014	173014	0	0	166372	145788	20582	16534	6642	0	-7.932726	0.0037155407
GCCTAGGAGGAATGGA	51676	51676	0	0	48981	45185	3796	2760	2695	0	-6.578877	0.4234916
GCCTAGGAGGGTCTGA	181726	181726	0	0	176992	156929	20063	15889	4734	0	-8.989077	0.41578728
GCCTAGGCAACGCACC	82552	82552	0	0	79124	70645	8478	6528	3428	0	-7.0879	1.1824317
GCCTAGGCACAAGGGT	78323	78323	0	0	74689	66572	8117	6468	3634	1	13.725823	0.7933313
GCCTAGGCACAGTTAC	83371	83371	0	0	78396	71396	7000	5168	4975	0	-7.478739	0.99124277
GCCTAGGCACTGTAAC	120862	120862	0	0	117295	105067	12227	9871	3567	1	13.911503	-0.2595917
GCCTAGGCAGTGGTCC	109708	109708	0	0	105873	93736	12137	9397	3835	0	-7.80647	1.001331
GCCTAGGGTCAGACGA	87082	87082	0	0	83555	74392	9162	7215	3527	1	13.615507	0.97422725
GCCTAGGGTCGCGCTA	104555	104555	0	0	100276	88735	11541	9157	4279	1	13.34552	-0.10369903
GCCTAGGTCACAGGGA	125161	125161	0	0	120840	106674	14165	10894	4321	2	5.9480953	7.7293606
GCCTAGGTCCATTGTT	65412	65412	0	0	62379	55787	6592	5181	3033	1	13.052158	0.75861603
GCCTAGGTCCCAGCAG	146038	146038	0	0	141770	126972	14797	11898	4268	1	13.447602	0.73759836
GCGAGAAAGTCAACTC	100335	100335	0	0	95214	85771	9443	7101	5121	1	12.382612	1.508362
GCGAGAACAATCATCG	81776	81776	0	0	78142	69090	9052	7103	3634	1	13.480557	1.2412798
GCGAGAACAGAACGAC	127541	127541	0	0	120637	109018	11618	8537	6904	0	-7.684581	0.55078536
[truncated: 1,710 more rows]
