# Supplementary material for: Droplet Hi-C enables scalable, single-cell profiling of chromatin architecture in heterogeneous tissues
Source: Nat Biotechnol. 2024 Oct 18;43(10):1694–707. doi: 10.1038/s41587-024-02447-1 (PMC12520981; doi:10.1038/s41587-024-02447-1)
Supplement: Supplementary file 4 — Droplet Hi-C mouse cortex metadata. [file 41587_2024_2447_MOESM4_ESM.xls]

	rnatype	score	bc	total	mapped	cis	cis_1kb-	cis_1kb+	cis_10kb+	trans	sample
LC462:AAACTCGAGCGATACG	ITL23GL	0.9241817854344845	AAACTCGAGCGATACG	132448	132448	125533	106770	18762	15039	6915	LC462
LC462:AAACGAAGTGACAAGC	OGC	0.9999936593230814	AAACGAAGTGACAAGC	110560	110560	103716	90500	13215	10784	6844	LC462
LC462:AAACGAATCCAAGAGG	ITL23GL	0.9999940387206152	AAACGAATCCAAGAGG	90598	90598	86101	75189	10912	8724	4497	LC462
LC462:AAACGAAAGTACAACA	ITL45GL	0.9999886732548475	AAACGAAAGTACAACA	178569	178569	168299	144264	24033	18961	10270	LC462
LC462:AAACGAATCAAGAGGC	ITL23GL	0.9999969378113747	AAACGAATCAAGAGGC	123065	123065	118685	102447	16237	12354	4380	LC462
LC462:AAACGAATCGGATGTT	OGC	0.9999933410435915	AAACGAATCGGATGTT	108219	108219	103215	90254	12961	10522	5004	LC462
LC462:AAACGAATCTGAACGT	VLMC	0.8710481096059084	AAACGAATCTGAACGT	166867	166867	159885	135996	23889	19186	6982	LC462
LC462:AAACGAATCAGGAAGC	NPGL	0.9973349566571414	AAACGAATCAGGAAGC	163311	163311	154815	132586	22226	17450	8496	LC462
LC462:AAACGAAGTTTGCATG	CTGL	0.9999916832894087	AAACGAAGTTTGCATG	160581	160581	153376	130055	23320	18504	7205	LC462
LC462:AAACGAAAGCTTTCCC	PTGL	0.9753442881628871	AAACGAAAGCTTTCCC	184221	184221	175153	149287	25865	19967	9068	LC462
LC462:AAACTCGAGATGGGAA	ITL23GL	0.6300358856096864	AAACTCGAGATGGGAA	267489	267489	253329	215091	38237	30534	14160	LC462
LC462:AAACGAACATTAAGGA	ITL6GL	0.5915596793638542	AAACGAACATTAAGGA	166544	166544	159778	135546	24231	19120	6766	LC462
LC462:AAACGAATCTACATCT	ITL45GL	0.7047563609667122	AAACGAATCTACATCT	307498	307498	294136	250071	44064	35448	13362	LC462
LC462:AAACGAAAGACCGCAA	ITL6GL	0.9757247688248754	AAACGAAAGACCGCAA	228171	228171	217314	182844	34468	27820	10857	LC462
LC462:AAACGAACATCCTCGT	NPGL	0.9557698601856828	AAACGAACATCCTCGT	293100	293100	277282	240854	36428	28923	15818	LC462
LC462:AAACGAAAGTGTGTAA	ITL23GL	0.9999955920502543	AAACGAAAGTGTGTAA	406555	406555	388887	330165	58722	46593	17668	LC462
LC462:AAACTCGGTATTCTGG	MGL	0.9999873074702919	AAACTCGGTATTCTGG	89057	89057	84820	73584	11236	9257	4237	LC462
LC462:AAACTCGGTTCCAATG	ITL23GL	0.999995868653059	AAACTCGGTTCCAATG	92572	92572	88051	76740	11311	9199	4521	LC462
LC462:AAACTCGAGTTGCTTG	ITL23GL	0.9999965154565871	AAACTCGAGTTGCTTG	193512	193512	183380	155925	27453	22222	10132	LC462
LC462:AAACTCGGTCCACCAG	ITL23GL	0.905988909304142	AAACTCGGTCCACCAG	205288	205288	192235	164598	27636	21849	13053	LC462
LC462:AAACTGCCATAAAGTG	PTGL	0.9261724753305316	AAACTGCCATAAAGTG	109692	109692	103520	89361	14159	11641	6172	LC462
LC462:AAACTCGGTGCATCAT	OBGA	0.9999947492033243	AAACTCGGTGCATCAT	117529	117529	109624	95857	13766	11410	7905	LC462
LC462:AAACTCGGTTTGCCAA	ITL23GL	0.9999946923926473	AAACTCGGTTTGCCAA	278129	278129	257765	223479	34286	29799	20364	LC462
LC462:AAACTCGTCTCCTTGG	ITL23GL	0.9999931629281491	AAACTCGTCTCCTTGG	194233	194233	184490	158414	26074	21983	9743	LC462
LC462:AAACTCGCACTCCCAT	OPC	0.9999935301020741	AAACTCGCACTCCCAT	197360	197360	187538	160461	27075	22098	9822	LC462
LC462:AAACTGCAGGATGTAT	CTGL	0.9999960502609611	AAACTGCAGGATGTAT	381952	381952	363430	319488	43939	33873	18522	LC462
LC462:AAACTCGGTCCGAGCT	OPC	0.9999947100877762	AAACTCGGTCCGAGCT	287419	287419	270118	230350	39767	31046	17301	LC462
LC462:AAACTGCGTTCCCAAA	SSTGA	0.999992623925209	AAACTGCGTTCCCAAA	125507	125507	119845	101391	18454	14422	5662	LC462
LC462:AAACTGCAGTCTCGAT	ITL45GL	0.9999911752529442	AAACTGCAGTCTCGAT	217403	217403	206989	176497	30492	24381	10414	LC462
LC462:AAACTGCGTGATGCGA	OGC	0.9999958866683301	AAACTGCGTGATGCGA	227767	227767	215710	181893	33817	26994	12057	LC462
LC462:AAACTGCGTGATGCTT	ITL45GL	0.999989447183907	AAACTGCGTGATGCTT	119513	119513	114486	98411	16074	13125	5027	LC462
LC462:AAACTGCTCCATAACG	ITL45GL	0.40557780861854553	AAACTGCTCCATAACG	155124	155124	149110	130308	18802	14885	6014	LC462
LC462:AAAGATGCATTGCGAT	ITL5GL	0.8960036123171449	AAAGATGCATTGCGAT	95915	95915	91387	79982	11405	9171	4528	LC462
LC462:AAAGATGGTCATAAGA	ITL45GL	0.9999957168474793	AAAGATGGTCATAAGA	141411	141411	134354	116516	17837	14259	7057	LC462
LC462:AAACTGCTCCTCCATG	OBGL	0.9837610628455877	AAACTGCTCCTCCATG	195557	195557	185565	159106	26459	20638	9992	LC462
LC462:AAAGATGGTGCACATT	ITL45GL	0.5588378696702421	AAAGATGGTGCACATT	95096	95096	91186	81073	10112	8363	3910	LC462
LC462:AAAGATGGTTACCACA	ITL45GL	0.999991828110069	AAAGATGGTTACCACA	94863	94863	89863	79488	10375	8885	5000	LC462
LC462:AAAGGATAGCGTTAGG	ITL23GL	0.9999946998432279	AAAGGATAGCGTTAGG	157675	157675	150420	127568	22852	18113	7255	LC462
LC462:AAAGGATCAGTAAGAT	MGL	0.9999953140504658	AAAGGATCAGTAAGAT	122166	122166	115926	97720	18206	14542	6240	LC462
LC462:AAAGGATCAATCAGGG	ITL6GL	0.6041441299021244	AAAGGATCAATCAGGG	128765	128765	122426	104571	17855	13919	6339	LC462
LC462:AAAGGATCAAAGCTGG	OBGA	0.9999966702889651	AAAGGATCAAAGCTGG	217232	217232	205702	175362	30338	24194	11530	LC462
LC462:AAAGGATCAACCTCTC	OPC	0.9999959450215101	AAAGGATCAACCTCTC	163084	163084	154600	132855	21740	17434	8484	LC462
LC462:AAAGGATTCTATCTTG	ITL45GL	0.9999905950389802	AAAGGATTCTATCTTG	101351	101351	96924	85541	11382	9367	4427	LC462
LC462:AAAGGATTCAGCCGGT	STRGA	0.7763365285954933	AAAGGATTCAGCCGGT	344690	344690	333484	284309	49173	37423	11206	LC462
LC462:AAAGGATTCGGTCCGA	OBGA	0.7201235296670347	AAAGGATTCGGTCCGA	286915	286915	270308	230998	39308	31441	16607	LC462
LC462:AAAGGGCAGGCAGTGT	PVGA	0.7602308982750401	AAAGGGCAGGCAGTGT	133048	133048	126326	108763	17561	14229	6722	LC462
LC462:AAAGGGCCAGTTCGGC	OBGA	0.43661079555749893	AAAGGGCCAGTTCGGC	124146	124146	115705	102231	13473	11564	8441	LC462
LC462:AAAGGGCGTATCACAC	OGC	0.999989430536516	AAAGGGCGTATCACAC	194898	194898	183044	157979	25064	20161	11854	LC462
LC462:AAATGAGAGGTTTCTG	ITL23GL	0.9999937122920528	AAATGAGAGGTTTCTG	285466	285466	268338	229371	38966	31118	17128	LC462
LC462:AAAGGGCTCCGAGAGA	CTGL	0.9999935310333967	AAAGGGCTCCGAGAGA	348571	348571	332631	282512	50116	37844	15940	LC462
LC462:AAATGAGGTGTCCAGC	MGL	0.999995747115463	AAATGAGGTGTCCAGC	184466	184466	175646	147583	28061	23506	8820	LC462
LC462:AAATGAGAGTCTGGGA	OBGA	0.9999907170422375	AAATGAGAGTCTGGGA	217420	217420	207130	177304	29826	22672	10290	LC462
LC462:AAAGGGCTCCACGAGC	ITL45GL	0.5841720537282526	AAAGGGCTCCACGAGC	347113	347113	331243	278279	52962	42569	15870	LC462
LC462:AAATGAGTCAGCACGC	ITL45GL	0.6189159015193582	AAATGAGTCAGCACGC	106303	106303	101233	89628	11605	9356	5070	LC462
LC462:AAATGAGGTAACGTAA	ITL6GL	0.9999963892623782	AAATGAGGTAACGTAA	285127	285127	274065	228510	45553	36614	11062	LC462
LC462:AAATGAGAGTTTGGAA	ITL23GL	0.99999616923742	AAATGAGAGTTTGGAA	324151	324151	307450	262211	45238	35839	16701	LC462
LC462:AAATGAGTCCTCATTA	ITL23GL	0.5439865418011323	AAATGAGTCCTCATTA	178101	178101	169089	143335	25749	20457	9012	LC462
LC462:AAATGCCGTATCTAGC	ITL5GL	0.8120369082316756	AAATGCCGTATCTAGC	168493	168493	158057	137305	20749	16863	10436	LC462
LC462:AAATGCCCATATAGAG	ITL23GL	0.8528156755492091	AAATGCCCATATAGAG	105938	105938	100111	88568	11543	9571	5827	LC462
LC462:AAATGCCGTCTCTGGG	PTGL	0.9999916088418104	AAATGCCGTCTCTGGG	105832	105832	100226	88059	12167	9966	5606	LC462
LC462:AAATGCCCATTCACGA	CTGL	0.9999907298479229	AAATGCCCATTCACGA	299165	299165	281635	240383	41249	32809	17530	LC462
LC462:AAATGCCGTGTCGGTC	ITL45GL	0.5843523270450532	AAATGCCGTGTCGGTC	129397	129397	122068	97615	24451	19241	7329	LC462
LC462:AAATGCCTCCAAGAGG	ITL5GL	0.9619148817728274	AAATGCCTCCAAGAGG	221980	221980	208271	179026	29244	23582	13709	LC462
LC462:AAATGCCTCCTTGACC	ITL45GL	0.9999927524477243	AAATGCCTCCTTGACC	243590	243590	229576	199401	30174	24541	14014	LC462
LC462:AACAAAGAGAGTGGAA	CTGL	0.9999898108653724	AACAAAGAGAGTGGAA	103849	103849	99432	86267	13165	10511	4417	LC462
LC462:AAATGCCTCTTAAGCG	ITL45GL	0.9999948390759528	AAATGCCTCTTAAGCG	272508	272508	259846	220503	39343	31164	12662	LC462
LC462:AACAAAGAGTCTTAGC	SSTGA	0.6939918473362923	AACAAAGAGTCTTAGC	198624	198624	188986	163940	25044	20311	9638	LC462
LC462:AACAAAGTCAGGCGCT	ITL5GL	0.5233198069036007	AACAAAGTCAGGCGCT	136221	136221	130229	112382	17845	13963	5992	LC462
LC462:AACAAAGTCCCGGGTA	ITL5GL	0.5765767879784107	AACAAAGTCCCGGGTA	150111	150111	144647	121324	23320	18001	5464	LC462
LC462:AACAAAGCAGTAACCT	NPGL	0.7378246616572142	AACAAAGCAGTAACCT	264771	264771	244607	212772	31835	26663	20164	LC462
LC462:AACAAAGAGGATTAAC	ITL23GL	0.9999949457123876	AACAAAGAGGATTAAC	394380	394380	370930	314049	56878	45850	23450	LC462
LC462:AACAAAGTCCTTGACC	SSTGA	0.9999892970081419	AACAAAGTCCTTGACC	194205	194205	185013	159061	25951	20955	9192	LC462
LC462:AACAGTCAGAAATTCG	SSTGA	0.9999904580181465	AACAGTCAGAAATTCG	122935	122935	114984	102605	12379	10412	7951	LC462
LC462:AACAGTCAGGCACCTC	ITL5GL	0.7741976324468851	AACAGTCAGGCACCTC	137310	137310	131010	111191	19818	15756	6300	LC462
LC462:AACAGTCGTATGGGTG	ASC	0.9999940572306514	AACAGTCGTATGGGTG	208373	208373	194589	167409	27178	21853	13784	LC462
LC462:AACAGTCGTCGATAGG	CTGL	0.9999907137826085	AACAGTCGTCGATAGG	95210	95210	90616	80029	10586	8922	4594	LC462
LC462:AACAAAGTCGACTATG	D12MSN	0.999994145706296	AACAAAGTCGACTATG	400781	400781	382499	335102	47394	37851	18282	LC462
LC462:AACAGTCGTGAAACAT	OPC	0.9999945800518617	AACAGTCGTGAAACAT	232869	232869	218901	186702	32195	25844	13968	LC462
LC462:AACAGTCTCGAAGCCC	ITL45GL	0.5162752512842417	AACAGTCTCGAAGCCC	112177	112177	107861	93309	14552	11484	4316	LC462
LC462:AACAGTCTCCGAGAGA	SSTGA	0.9452298553660512	AACAGTCTCCGAGAGA	410626	410626	381120	329745	51374	40526	29506	LC462
LC462:AACATCGAGACACGGT	NPGL	0.9669424509629607	AACATCGAGACACGGT	141769	141769	135680	118849	16831	13210	6089	LC462
LC462:AACATCGAGTCCGGAA	OGC	0.9999954134691507	AACATCGAGTCCGGAA	123522	123522	117278	101872	15405	12794	6244	LC462
LC462:AACATCGAGTGTTCCA	ITL23GL	0.9999939370900393	AACATCGAGTGTTCCA	86926	86926	82806	72510	10295	8727	4120	LC462
LC462:AACATCGAGCTGCTCG	OGC	0.999990489333868	AACATCGAGCTGCTCG	154688	154688	146990	127970	19020	14720	7698	LC462
LC462:AACATCGCAAGTCCTA	PTGL	0.999985535570886	AACATCGCAAGTCCTA	112284	112284	107488	93343	14144	11594	4796	LC462
LC462:AACATCGCACCGATCG	STRGA	0.831621065735817	AACATCGCACCGATCG	100178	100178	95310	82780	12530	9512	4868	LC462
LC462:AACATCGCAGCGTGAA	CLAGL	0.5810065139085054	AACATCGCAGCGTGAA	234359	234359	223528	189387	34140	27718	10831	LC462
LC462:AACCAACCAACTAGAA	ITL45GL	0.7466030735522509	AACCAACCAACTAGAA	220500	220500	208745	177023	31722	25332	11755	LC462
LC462:AACATCGTCTGGGCGT	ITL23GL	0.9999897675588727	AACATCGTCTGGGCGT	106194	106194	102565	88444	14119	11083	3629	LC462
LC462:AACCAACAGTCATCTG	PTGL	0.9999926146119833	AACCAACAGTCATCTG	137939	137939	130367	112050	18315	14803	7572	LC462
LC462:AACCAACAGCGAATAT	ITL23GL	0.9999959647102514	AACCAACAGCGAATAT	199062	199062	187442	159791	27649	21278	11620	LC462
LC462:AACCAACCATTACACG	SSTGA	0.9999887520680204	AACCAACCATTACACG	214696	214696	205112	173243	31868	25284	9584	LC462
LC462:AACCAACCACCTCGTT	ITL5GL	0.8272557300515473	AACCAACCACCTCGTT	198728	198728	188644	160951	27691	21992	10084	LC462
LC462:AACCAACGTACGCCCA	ITL45GL	0.9999924306757748	AACCAACGTACGCCCA	109665	109665	104840	89816	15023	11885	4825	LC462
LC462:AACCAACGTTACGGAG	ITL45GL	0.9999966826289892	AACCAACGTTACGGAG	158617	158617	149547	128622	20923	16686	9070	LC462
LC462:AACCAACGTTTGTGAC	STRGA	0.5403409874998033	AACCAACGTTTGTGAC	123194	123194	118251	102179	16071	12709	4943	LC462
LC462:AACCAACTCTCTATCA	OBGA	0.6095085926353931	AACCAACTCTCTATCA	108460	108460	103010	91115	11895	9703	5450	LC462
LC462:AACCAACGTTACACTG	ITL6GL	0.9999953228980303	AACCAACGTTACACTG	487612	487612	466838	408782	58055	47378	20774	LC462
LC462:AACCGATCACAAGGGT	SSTGA	0.843574533588253	AACCGATCACAAGGGT	130930	130930	125381	107654	17726	13691	5549	LC462
LC462:AACCGATGTAAACGAT	CTGL	0.9341332260519266	AACCGATGTAAACGAT	118484	118484	114018	97172	16846	12772	4466	LC462
LC462:AACCGATCACTCGTGG	ITL23GL	0.9999927032622509	AACCGATCACTCGTGG	153175	153175	145058	124707	20348	16090	8117	LC462
LC462:AACCGATAGTGGTGTG	D12MSN	0.999995160382241	AACCGATAGTGGTGTG	325732	325732	309912	260608	49302	38422	15820	LC462
LC462:AACCGATTCGAGAACG	PTGL	0.9999912977218628	AACCGATTCGAGAACG	162967	162967	154300	134232	20068	16288	8667	LC462
LC462:AACCGATGTCAACAGG	OGC	0.9999922662973404	AACCGATGTCAACAGG	180259	180259	168732	146470	22261	18120	11527	LC462
LC462:AACCTGAAGGCGCTTC	ASC	0.9999938847031444	AACCTGAAGGCGCTTC	149224	149224	141119	121735	19383	15519	8105	LC462
LC462:AACCTGAAGAGAGGTA	ITL5GL	0.7547421651543118	AACCTGAAGAGAGGTA	149898	149898	142640	122774	19865	15533	7258	LC462
LC462:AACCTGACACAGTAGG	CTGL	0.8050193139351904	AACCTGACACAGTAGG	161541	161541	154871	130826	24044	19107	6670	LC462
LC462:AACCTGAAGACTTGAA	OPC	0.9999960316345096	AACCTGAAGACTTGAA	359521	359521	342505	287455	55049	43583	17016	LC462
LC462:AACCGATTCGTGAGTT	STRGA	0.9999940115376376	AACCGATTCGTGAGTT	370553	370553	344527	298431	46094	38536	26026	LC462
LC462:AACCTGACATGGTTTG	NPGL	0.5268974658101797	AACCTGACATGGTTTG	101153	101153	96628	84334	12294	9789	4525	LC462
LC462:AACCTGAGTACCCATA	ITL45GL	0.48351278621703386	AACCTGAGTACCCATA	212969	212969	200790	171876	28911	22415	12179	LC462
LC462:AACCTGATCCATTGAG	CTGL	0.9466518312692642	AACCTGATCCATTGAG	266403	266403	250095	216351	33743	27171	16308	LC462
LC462:AACCTTTAGAAATCTG	ASC	0.9999971291981637	AACCTTTAGAAATCTG	371453	371453	336633	304454	32179	29286	34820	LC462
LC462:AACCTTTAGAATGCTA	ITL23GL	0.9143320806324482	AACCTTTAGAATGCTA	178865	178865	168528	150237	18291	16735	10337	LC462
LC462:AACCTTTAGAACAGGA	OBGL	0.7716300757601857	AACCTTTAGAACAGGA	187519	187519	179575	152655	26919	21278	7944	LC462
LC462:AACCTGATCGGGAAAC	PVGA	0.9999933650251478	AACCTGATCGGGAAAC	321713	321713	302335	254913	47420	37886	19378	LC462
LC462:AACCTTTGTGCAAGAC	ITL23GL	0.9999948176555336	AACCTTTGTGCAAGAC	320072	320072	303472	255907	47561	38107	16600	LC462
LC462:AACCTTTGTGTCGGTC	ITL5GL	0.9999922923743725	AACCTTTGTGTCGGTC	156086	156086	145887	120879	25007	19003	10199	LC462
LC462:AACGAGGAGTAATGTG	OPC	0.9999927887693048	AACGAGGAGTAATGTG	430115	430115	407325	353183	54140	42286	22790	LC462
LC462:AACGAGGCATGACTGT	CTGL	0.9999939324334264	AACGAGGCATGACTGT	101911	101911	97009	86089	10920	9165	4902	LC462
LC462:AACGAGGCATGCGCTG	OBGA	0.9999933205544949	AACGAGGCATGCGCTG	114660	114660	109463	96957	12506	9945	5197	LC462
LC462:AACGAGGCATTATGGC	SSTGA	0.5266819298267365	AACGAGGCATTATGGC	132462	132462	124634	108850	15782	12916	7828	LC462
LC462:AACGAGGAGTATACGA	ITL23GL	0.6121072513051331	AACGAGGAGTATACGA	313615	313615	299337	252457	46880	37917	14278	LC462
LC462:AACGAGGGTGCAAAGC	ITL23GL	0.9999923841096461	AACGAGGGTGCAAAGC	121045	121045	114424	98203	16220	12768	6621	LC462
LC462:AACGAGGGTGGTGGTA	PTGL	0.9999915123917162	AACGAGGGTGGTGGTA	105456	105456	100143	85941	14201	11507	5313	LC462
LC462:AACGAGGTCGTGAGTT	ITL5GL	0.7528309971094131	AACGAGGTCGTGAGTT	104766	104766	100280	86800	13480	10904	4486	LC462
LC462:AACGGGACAGCAATGG	ITL45GL	0.9999938402324915	AACGGGACAGCAATGG	111689	111689	108149	93835	14314	11311	3540	LC462
LC462:AACGGGACAAGGCGTA	PTGL	0.9704457800835371	AACGGGACAAGGCGTA	160970	160970	150268	131192	19074	15341	10702	LC462
LC462:AACGGGACAAGGATGC	STRGA	0.9824737152084708	AACGGGACAAGGATGC	267141	267141	253378	218109	35269	28305	13763	LC462
LC462:AACGGGACAGGGCTTC	OBGL	0.8119455128908157	AACGGGACAGGGCTTC	170652	170652	162200	138581	23619	17737	8452	LC462
LC462:AACGGGAAGCAGAAAG	CTGL	0.7681645546108484	AACGGGAAGCAGAAAG	326975	326975	305016	264472	40543	34022	21959	LC462
LC462:AACGGGAGTCAATCCA	ITL45GL	0.999992777738953	AACGGGAGTCAATCCA	176833	176833	167649	145119	22527	17919	9184	LC462
LC462:AACGGGATCTGATCCC	OGC	0.9999930250924081	AACGGGATCTGATCCC	148340	148340	140222	119217	21005	17087	8118	LC462
LC462:AACGTACAGATCGATA	OPC	0.9999944004230201	AACGTACAGATCGATA	157728	157728	149029	127421	21608	18142	8699	LC462
LC462:AACGTACAGCGCATTT	NPGL	0.9999893291387707	AACGTACAGCGCATTT	142840	142840	136003	118619	17384	13497	6837	LC462
LC462:AACGTACCAAACGTTC	NPGL	0.936901260225568	AACGTACCAAACGTTC	256379	256379	242162	204747	37412	29503	14217	LC462
LC462:AACGTACCACAAGGGT	CTGL	0.9999961369903758	AACGTACCACAAGGGT	129088	129088	121252	107594	13656	11034	7836	LC462
LC462:AACGTACCACAGCTTA	ITL45GL	0.7810384724289179	AACGTACCACAGCTTA	250984	250984	235624	198967	36657	29154	15360	LC462
LC462:AACGTACCATTAGCCA	ITL45GL	0.9999903850257397	AACGTACCATTAGCCA	149920	149920	140624	122196	18426	14807	9296	LC462
LC462:AACGTACGTATTGTGC	MGL	0.9999944430310279	AACGTACGTATTGTGC	140951	140951	134297	113781	20516	17185	6654	LC462
LC462:AACTGGTAGGCTTCGC	CTGL	0.8324709166772664	AACTGGTAGGCTTCGC	272063	272063	253835	218277	35557	28127	18228	LC462
LC462:AACTGGTGTAATGTGA	OBGA	0.9999959006963763	AACTGGTGTAATGTGA	224942	224942	196156	179014	17141	15585	28786	LC462
LC462:AACTGGTCATTATGGC	SSTGA	0.9999892320483923	AACTGGTCATTATGGC	224840	224840	213743	178375	35368	28408	11097	LC462
LC462:AACTGGTCAAGCCTTA	ITL45GL	0.922078240342671	AACTGGTCAAGCCTTA	333880	333880	316363	268288	48073	38439	17517	LC462
LC462:AACTGGTCATGCGCTG	VIPGA	0.9999942155554891	AACTGGTCATGCGCTG	406632	406632	375885	330699	45186	35654	30747	LC462
LC462:AACTGGTGTCTCTAAG	OGC	0.9999946989119053	AACTGGTGTCTCTAAG	92035	92035	87576	75989	11586	9377	4459	LC462
LC462:AACTGGTTCGGTCTAA	STRGA	0.5567840337753296	AACTGGTTCGGTCTAA	90983	90983	88355	75866	12488	9327	2628	LC462
LC462:AACTGGTTCTCTGCAC	OBGA	0.9999952777288854	AACTGGTTCTCTGCAC	144499	144499	137265	117255	20009	15644	7234	LC462
LC462:AACTGGTTCTGTTTAC	ITL45GL	0.9999874149361858	AACTGGTTCTGTTTAC	160772	160772	153229	130394	22835	17961	7543	LC462
LC462:AACTGTGAGAGTGGTC	ITL5GL	0.9167935606092215	AACTGTGAGAGTGGTC	118490	118490	112034	94439	17594	14173	6456	LC462
LC462:AACTGTGAGCGCACAA	CTGL	0.9999952784273773	AACTGTGAGCGCACAA	142890	142890	135157	116729	18428	14652	7733	LC462
LC462:AACTGTGTCACCCGGA	ITL23GL	0.9999929955229163	AACTGTGTCACCCGGA	113143	113143	106349	91600	14749	12118	6794	LC462
LC462:AACTGTGCAAGCACTT	MGL	0.9999955943785608	AACTGTGCAAGCACTT	162951	162951	154733	131834	22898	18554	8218	LC462
LC462:AACTGTGCAGTAACCT	ITL45GL	0.9999932134523988	AACTGTGCAGTAACCT	225300	225300	212689	182080	30607	23863	12611	LC462
LC462:AACTGTGTCTGTAGAC	SSTGA	0.999995187856257	AACTGTGTCTGTAGAC	117260	117260	112063	96407	15655	12203	5197	LC462
LC462:AACTTGGAGACCCATT	ITL23GL	0.9999959310516715	AACTTGGAGACCCATT	225636	225636	206909	180988	25919	21298	18727	LC462
LC462:AACTTGGAGAAAGGGT	OGC	0.9999927743338048	AACTTGGAGAAAGGGT	375874	375874	353024	304230	48791	39559	22850	LC462
LC462:AACTTGGAGTATACCC	ITL45GL	0.6460911836475134	AACTTGGAGTATACCC	147563	147563	138785	118920	19863	15581	8778	LC462
LC462:AACTTGGAGAGGTCCA	CTGL	0.9999915952794254	AACTTGGAGAGGTCCA	406221	406221	379708	327013	52692	42611	26513	LC462
LC462:AACTTGGAGGCAGTAC	D12MSN	0.9999961899593472	AACTTGGAGGCAGTAC	393872	393872	378685	324898	53784	41772	15187	LC462
LC462:AACTTGGAGGTTGACG	ITL5GL	0.8601227831095457	AACTTGGAGGTTGACG	364759	364759	343686	295259	48427	38997	21073	LC462
LC462:AACTTGGAGTGAAACT	ITL45GL	0.809102886239998	AACTTGGAGTGAAACT	213111	213111	200220	170869	29351	24183	12891	LC462
LC462:AACTTGGTCGGTCTAA	ITL5GL	0.5689329877495766	AACTTGGTCGGTCTAA	181384	181384	172618	146522	26094	21741	8766	LC462
LC462:AACTTGGTCTAAGGTC	ITL45GL	0.9999905130825937	AACTTGGTCTAAGGTC	89011	89011	85928	71552	14376	11345	3083	LC462
LC462:AAGATAGAGATCACCT	OPC	0.9999925456941128	AAGATAGAGATCACCT	270011	270011	255048	216403	38640	30634	14963	LC462
LC462:AACTTGGGTATTCTGG	PVGA	0.999990398529917	AACTTGGGTATTCTGG	412190	412190	391498	336756	54740	41728	20692	LC462
LC462:AAGATAGAGTCGAGCA	ITL45GL	0.758588735217927	AAGATAGAGTCGAGCA	126727	126727	122154	105634	16519	13057	4573	LC462
LC462:AAGATAGGTGCATTGT	OBGL	0.9733752403408289	AAGATAGGTGCATTGT	108214	108214	103853	90301	13552	10713	4361	LC462
LC462:AAGATAGAGGAGAACA	ITL23GL	0.9999946733005345	AAGATAGAGGAGAACA	401027	401027	374111	322217	51892	42792	26916	LC462
LC462:AAGATAGTCTTCAGAG	ITL45GL	0.9999933606013656	AAGATAGTCTTCAGAG	124181	124181	119079	103016	16063	12505	5102	LC462
LC462:AAGATAGTCACCCTTG	ITL45GL	0.6847562645561993	AAGATAGTCACCCTTG	157864	157864	150055	127757	22297	17666	7809	LC462
LC462:AAGATAGGTGGTACTT	ITL45GL	0.7156806467100978	AAGATAGGTGGTACTT	325195	325195	313142	267206	45933	35233	12053	LC462
LC462:AAGGAGCAGGGCTCTC	CTGL	0.6148449033498764	AAGGAGCAGGGCTCTC	103880	103880	99309	84963	14345	11095	4571	LC462
LC462:AAGGAGCGTACGACCC	ITL45GL	0.999995986931026	AAGGAGCGTACGACCC	104530	104530	98656	86498	12157	9882	5874	LC462
LC462:AAGATAGGTTTAGAAG	STRGA	0.9181622103787959	AAGATAGGTTTAGAAG	242215	242215	230095	195997	34095	27253	12120	LC462
LC462:AAGGAGCCAAGCCTTA	D12MSN	0.9999953201040626	AAGGAGCCAAGCCTTA	235126	235126	225770	187958	37811	29835	9356	LC462
LC462:AAGGAGCGTACTATGC	OGC	0.9999948088079691	AAGGAGCGTACTATGC	126196	126196	119362	102806	16556	13182	6834	LC462
LC462:AAGGAGCGTTTGTACG	ITL45GL	0.6283538360148668	AAGGAGCGTTTGTACG	94536	94536	89528	77764	11764	9691	5008	LC462
LC462:AAGGAGCTCCCAATAG	ITL23GL	0.999993221834302	AAGGAGCTCCCAATAG	112891	112891	108014	94122	13892	10940	4877	LC462
LC462:AAGGAGCTCTTACTCA	ITL45GL	0.5140705239027739	AAGGAGCTCTTACTCA	135090	135090	126040	109327	16713	13320	9050	LC462
LC462:AAGGTTCAGTGAGTTA	CTGL	0.5685249860398471	AAGGTTCAGTGAGTTA	104234	104234	99377	86266	13111	10250	4857	LC462
LC462:AAGGAGCTCGCACCTT	ITL45GL	0.9999931612983346	AAGGAGCTCGCACCTT	210891	210891	199024	168850	30174	24804	11867	LC462
LC462:AAGGTTCCACAGTAGG	SSTGA	0.8949517365545034	AAGGTTCCACAGTAGG	137142	137142	131427	114545	16881	13243	5715	LC462
LC462:AAGGTTCAGATGGGTC	VIPGA	0.8871647706255317	AAGGTTCAGATGGGTC	226022	226022	208559	178851	29705	24647	17463	LC462
LC462:AAGGTTCTCGATTACG	OGC	0.28979642130434513	AAGGTTCTCGATTACG	132826	132826	122638	110698	11939	10618	10188	LC462
LC462:AAGGTTCGTCTGAGCC	OBGA	0.7103768594097346	AAGGTTCGTCTGAGCC	294400	294400	274075	232702	41369	32568	20325	LC462
LC462:AAGGTTCTCGCCAGAC	ITL23GL	0.9999941242858768	AAGGTTCTCGCCAGAC	259274	259274	244880	208923	35957	28726	14394	LC462
LC462:AATACGCCAACTAGAA	ITL23GL	0.9999944013543427	AATACGCCAACTAGAA	115388	115388	109049	96283	12766	10595	6339	LC462
LC462:AATACGCAGTCGGGAT	PTGL	0.9999907994642854	AATACGCAGTCGGGAT	232172	232172	217863	190432	27430	21820	14309	LC462
LC462:AAGGTTCTCTTCCGTG	MGL	0.9999921501876088	AAGGTTCTCTTCCGTG	113748	113748	106898	90904	15994	12693	6850	LC462
LC462:AATACGCAGCCCATGC	ITL6GL	0.610941708277096	AATACGCAGCCCATGC	389326	389326	364751	317520	47231	38357	24575	LC462
LC462:ACGGATTGTCTGGGCT	ITL45GL	0.6515218717977405	ACGGATTGTCTGGGCT	110718	110718	105793	92233	13559	10839	4925	LC462
LC462:ACGGATTTCCATTGTT	ITL23GL	0.9861183352768421	ACGGATTTCCATTGTT	88709	88709	84428	73984	10443	8481	4281	LC462
LC462:ACGGATTTCACTGGTA	OBGA	0.9363670349121094	ACGGATTTCACTGGTA	236951	236951	222953	190918	32033	25350	13998	LC462
LC462:ACGTGGCAGAGCGAAA	ITL23GL	0.9999960020650178	ACGTGGCAGAGCGAAA	127159	127159	121043	104788	16255	12816	6116	LC462
LC462:ACGTGGCCACGCGATC	VIPGA	0.9489618561929092	ACGTGGCCACGCGATC	243039	243039	227379	192631	34745	28506	15660	LC462
LC462:ACGTGGCGTATGGATA	ITL23GL	0.6647372520528734	ACGTGGCGTATGGATA	89569	89569	84845	74505	10340	8618	4724	LC462
LC462:ACGTGGCGTTCGGGAA	ITL23GL	0.9999931752681732	ACGTGGCGTTCGGGAA	271423	271423	254611	217993	36615	29767	16812	LC462
LC462:ACGTGGCTCCGAATTG	CTGL	0.9999943780712783	ACGTGGCTCCGAATTG	386068	386068	369167	312918	56246	44655	16901	LC462
LC462:ACGTTAGAGATCTAAG	OGC	0.9999956423416734	ACGTTAGAGATCTAAG	117459	117459	112091	95736	16355	13243	5368	LC462
LC462:ACGTGGCTCTGAGTAC	OBGL	0.785275106318295	ACGTGGCTCTGAGTAC	88039	88039	83441	73264	10177	7983	4598	LC462
LC462:ACGTGGCTCGATGTAC	PTGL	0.9999950109049678	ACGTGGCTCGATGTAC	412122	412122	392111	336506	55600	44197	20011	LC462
LC462:ACGTTAGAGTGAGTGC	NPGL	0.9999931065831333	ACGTTAGAGTGAGTGC	160832	160832	153367	131067	22298	17753	7465	LC462
LC462:ACGTTAGCAGAAAGAG	OBGA	0.8494360488839447	ACGTTAGCAGAAAGAG	124487	124487	118663	102209	16454	12568	5824	LC462
LC462:ACGTTAGGTAGGTAAT	ITL23GL	0.9840693715959787	ACGTTAGGTAGGTAAT	103973	103973	99468	86845	12623	10213	4505	LC462
LC462:ACGTTAGGTCACAGGA	OBGL	0.9614560259506106	ACGTTAGGTCACAGGA	205470	205470	195533	164969	30564	24027	9937	LC462
LC462:ACGTTAGGTTGGCGAA	ITL45GL	0.9999921270064078	ACGTTAGGTTGGCGAA	260054	260054	242631	208401	34228	27422	17423	LC462
LC462:ACGTTAGTCGGATGTT	NPGL	0.6726227672770619	ACGTTAGTCGGATGTT	99925	99925	95842	82147	13694	10941	4083	LC462
LC462:ACGTTAGTCAGTAGTC	ITL6GL	0.9999924735166132	ACGTTAGTCAGTAGTC	188435	188435	177147	148764	28381	24033	11288	LC462
LC462:ACGTTAGGTCGCGCTA	OBGL	0.7829742573667318	ACGTTAGGTCGCGCTA	399097	399097	377874	326745	51124	40850	21223	LC462
LC462:ACGTTAGTCAAAGTAG	OPC	0.9999947119504213	ACGTTAGTCAAAGTAG	181040	181040	169677	147120	22556	18071	11363	LC462
LC462:ACGTTAGTCACTAGCA	STRGA	0.8793242610991001	ACGTTAGTCACTAGCA	482434	482434	452036	392166	59869	48247	30398	LC462
LC462:ACTAACGAGCAGAGCT	MGL	0.9999941922724247	ACTAACGAGCAGAGCT	294379	294379	278812	239226	39584	31783	15567	LC462
LC462:ACTAACGGTATATGGA	ITL45GL	0.8981615016236901	ACTAACGGTATATGGA	94559	94559	89596	78196	11400	9055	4963	LC462
LC462:ACTAACGAGTCTCTAG	ASC	0.9999927235767245	ACTAACGAGTCTCTAG	162761	162761	150632	131549	19083	15586	12129	LC462
LC462:ACTAACGAGTTGACAA	NPGL	0.6232561538308801	ACTAACGAGTTGACAA	217918	217918	205545	175970	29574	23510	12373	LC462
LC462:ACTAACGCATCGACCG	VLMC	0.7312787808477879	ACTAACGCATCGACCG	133666	133666	128344	110876	17466	13247	5322	LC462
LC462:ACTAACGTCACCCTTG	STRGA	0.7249109358526766	ACTAACGTCACCCTTG	103239	103239	97448	87070	10377	8388	5791	LC462
LC462:ACTACCCAGACACTTC	ITL6GL	0.4565405622124672	ACTACCCAGACACTTC	159582	159582	151285	129619	21665	17156	8297	LC462
LC462:ACTACCCCAGGCATCC	OGC	0.9999936858075671	ACTACCCCAGGCATCC	121293	121293	114791	99488	15303	12085	6502	LC462
LC462:ACTACGAAGCTATCCA	ITL45GL	0.9999934637453407	ACTACGAAGCTATCCA	112109	112109	107212	91592	15619	12041	4897	LC462
LC462:ACTACCCGTGCCCAGT	PVGA	0.9999970411736285	ACTACCCGTGCCCAGT	291627	291627	274749	236334	38414	29389	16878	LC462
LC462:ACTACGAAGACTAATG	OBGL	0.7638573814183474	ACTACGAAGACTAATG	138999	138999	133173	113526	19646	15346	5826	LC462
LC462:ACTACGAAGGATTGAT	VIPGA	0.9999921079725027	ACTACGAAGGATTGAT	320000	320000	302837	259092	43741	34604	17163	LC462
LC462:ACTACGACACCACCAG	ASC	0.9999931007623672	ACTACGACACCACCAG	271033	271033	251635	226067	25568	21507	19398	LC462
LC462:ACTACGAGTCGCGCTA	ITL23GL	0.6487319283187389	ACTACGAGTCGCGCTA	121112	121112	116159	98758	17399	13426	4953	LC462
LC462:ACTACGAAGTTACCAC	ITL45GL	0.8053818535408936	ACTACGAAGTTACCAC	411297	411297	391184	334357	56821	44942	20113	LC462
LC462:ACTACGAGTTACGAAA	VLMC	0.8260010331869125	ACTACGAGTTACGAAA	124868	124868	117983	102263	15720	12421	6885	LC462
LC462:ACTACGAGTTTCCTAT	ITL45GL	0.6247945459326729	ACTACGAGTTTCCTAT	157591	157591	150961	132533	18427	14517	6630	LC462
LC462:ACTAGGTAGGCCAATG	VIPGA	0.8666594837559387	ACTAGGTAGGCCAATG	101452	101452	97386	85777	11609	9427	4066	LC462
LC462:ACTAGGTGTGATGCTT	OBGL	0.9999947473406792	ACTAGGTGTGATGCTT	139723	139723	133212	114022	19190	15482	6511	LC462
LC462:ACTAGGTTCCGATTGA	PVGA	0.9999848776496947	ACTAGGTTCCGATTGA	209318	209318	197835	166736	31096	24807	11483	LC462
LC462:ACTAGGTTCGTGGTAT	ITL23GL	0.9086060347035527	ACTAGGTTCGTGGTAT	108861	108861	103788	91143	12644	10169	5073	LC462
LC462:ACTAGGTTCGTGGCGT	STRGA	0.4474714398384094	ACTAGGTTCGTGGCGT	191502	191502	178001	155810	22190	17250	13501	LC462
LC462:ACTATTCAGACTAATG	PVGA	0.9999954402446747	ACTATTCAGACTAATG	119897	119897	114517	98876	15641	12599	5380	LC462
LC462:ACTATTCAGTAGCAAT	PVGA	0.996762914583087	ACTATTCAGTAGCAAT	328000	328000	310474	266238	44234	33478	17526	LC462
LC462:ACTATTCGTAAGTCTC	VLMC	0.9575707027688622	ACTATTCGTAAGTCTC	130693	130693	122566	106969	15595	12360	8127	LC462
LC462:ACTATTCGTATCCCTC	OBGA	0.7813054099678993	ACTATTCGTATCCCTC	91068	91068	87085	77069	10016	8018	3983	LC462
LC462:ACTAGGTTCTTACCTA	PTGL	0.9999945163726807	ACTAGGTTCTTACCTA	324632	324632	309061	262974	46087	36581	15571	LC462
LC462:ACTATTCAGTCGATAA	ITL45GL	0.9999918509274721	ACTATTCAGTCGATAA	100896	100896	97157	82766	14391	11335	3739	LC462
LC462:ACTATTCTCCTATCCG	OGC	0.9999884243297856	ACTATTCTCCTATCCG	104765	104765	100335	85131	15203	11613	4430	LC462
LC462:ACTATTCTCTGAAAGA	ASC	0.9999859645031393	ACTATTCTCTGAAAGA	217058	217058	206423	175878	30543	24641	10635	LC462
LC462:ACTATTCTCTTCACTA	OBGL	0.5939840637147427	ACTATTCTCTTCACTA	290683	290683	279385	237434	41947	33026	11298	LC462
LC462:ACTCGGGAGAAATCTG	OBGA	0.8779748696833849	ACTCGGGAGAAATCTG	245250	245250	230526	198518	32006	25056	14724	LC462
LC462:ACTCGGGAGCTAGCAG	D12MSN	0.999993943143636	ACTCGGGAGCTAGCAG	284780	284780	270313	233200	37110	29358	14467	LC462
LC462:ACTCGGGCAACATAAG	ITL45GL	0.9619952046778053	ACTCGGGCAACATAAG	206540	206540	196725	165475	31250	24273	9815	LC462
LC462:ACTCGGGGTAACTGAA	CTGL	0.9999951329082251	ACTCGGGGTAACTGAA	201104	201104	191011	160307	30701	25242	10093	LC462
LC462:ACTCGGGCAGTAACTC	ITL5GL	0.42902375012636185	ACTCGGGCAGTAACTC	345683	345683	319486	277892	41592	33846	26197	LC462
LC462:ACTCGGGGTCCCTAAA	OGC	0.999992576893419	ACTCGGGGTCCCTAAA	172659	172659	162810	143384	19426	15878	9849	LC462
LC462:ACTCGGGGTCGGCTGT	OBGA	0.9999924895819277	ACTCGGGGTCGGCTGT	91260	91260	87378	76912	10465	8460	3882	LC462
LC462:ACTCGGGGTCATTGCA	ITL45GL	0.872800522018224	ACTCGGGGTCATTGCA	200049	200049	188187	161196	26989	22098	11862	LC462
LC462:ACTCGGGTCACAGGGA	OBGA	0.9999893512576818	ACTCGGGTCACAGGGA	114860	114860	108954	94875	14078	11103	5906	LC462
LC462:ACTCGGGTCATTCTCA	CTGL	0.9999921752605587	ACTCGGGTCATTCTCA	109469	109469	104946	90950	13995	10831	4523	LC462
LC462:ACTCGGGTCACCCTTG	PTGL	0.5340432226657867	ACTCGGGTCACCCTTG	126623	126623	121759	106192	15566	12662	4864	LC462
LC462:ACTCGGGTCGTTCCGT	OBGL	0.6214332645758986	ACTCGGGTCGTTCCGT	233167	233167	220823	188202	32619	26314	12344	LC462
LC462:ACTCGGGTCGAGGTCC	ITL6GL	0.9999930397607386	ACTCGGGTCGAGGTCC	238131	238131	226682	189156	37523	30148	11449	LC462
LC462:ACTCGGGTCTATCTTG	CTGL	0.9999953292135615	ACTCGGGTCTATCTTG	241699	241699	228126	193916	34209	26912	13573	LC462
LC462:ACTGCAACAGGTGGTA	ITL45GL	0.9999958056723699	ACTGCAACAGGTGGTA	270935	270935	252413	217649	34761	28351	18522	LC462
LC462:ACTGCAAGTCGATAGG	ITL23GL	0.9999955869279802	ACTGCAAGTCGATAGG	392197	392197	373071	320882	52189	41477	19126	LC462
LC462:ACTGCAATCCCACTTG	ITL5GL	0.9908571317791939	ACTGCAATCCCACTTG	163827	163827	155998	134368	21628	16761	7829	LC462
LC462:ACTGCAATCGTGGCGT	ITL45GL	0.5924299899488688	ACTGCAATCGTGGCGT	150312	150312	139459	124071	15387	12589	10853	LC462
LC462:ACTGCGGAGACTCGGA	CTGL	0.9691681818803772	ACTGCGGAGACTCGGA	279711	279711	264097	225414	38682	30900	15614	LC462
LC462:ACTGCAATCCGAGGAA	CTGL	0.9999913091305643	ACTGCAATCCGAGGAA	177194	177194	168478	142055	26419	21343	8716	LC462
LC462:ACTGCGGGTCTCTAAG	ITL23GL	0.9999953680671751	ACTGCGGGTCTCTAAG	186011	186011	174514	149755	24758	20112	11497	LC462
LC462:ACTGTCCAGCTTTCCC	ITL23GL	0.9999943412840366	ACTGTCCAGCTTTCCC	106738	106738	101713	87067	14646	11724	5025	LC462
LC462:ACTGTCCAGAACTCCT	CLAGL	0.6071809083223343	ACTGTCCAGAACTCCT	166429	166429	154910	138655	16252	12754	11519	LC462
LC462:ACTGCGGCATCTGCAA	CLAGL	0.9999917790992185	ACTGCGGCATCTGCAA	491775	491775	455754	397878	57875	48877	36021	LC462
LC462:ACTGTCCCATACCCGG	ITL45GL	0.9999947996111587	ACTGTCCCATACCCGG	156435	156435	151062	130723	20338	16069	5373	LC462
LC462:ACTGTCCGTAAACGGC	OGC	0.9999938367400318	ACTGTCCGTAAACGGC	95626	95626	91739	79918	11821	9319	3887	LC462
LC462:ACTGTCCGTCATAGAA	ITL23GL	0.9999926954042166	ACTGTCCGTCATAGAA	138280	138280	130244	112551	17692	13241	8036	LC462
LC462:ACTGTCCGTGGCGCTT	OGC	0.9999923034338281	ACTGTCCGTGGCGCTT	101260	101260	96105	84031	12074	9695	5155	LC462
LC462:ACTTCCGAGGCTCCTG	OBGA	0.9999908991158009	ACTTCCGAGGCTCCTG	107139	107139	100771	90088	10683	8795	6368	LC462
LC462:ACTGTCCGTTCACGTA	OGC	0.999995606020093	ACTGTCCGTTCACGTA	199496	199496	185983	162296	23687	20095	13513	LC462
LC462:ACTGTCCTCGGTCGAC	ITL23GL	0.9999861898832023	ACTGTCCTCGGTCGAC	112055	112055	104986	92232	12753	10670	7069	LC462
LC462:ACTTCCGAGTCGACCC	SSTGA	0.9999922113493085	ACTTCCGAGTCGACCC	96925	96925	92784	82496	10287	8363	4141	LC462
LC462:ACTTCCGCAAACGACG	SSTGA	0.900642333785072	ACTTCCGCAAACGACG	144853	144853	137325	121524	15801	13015	7528	LC462
LC462:ACTTCCGCAGCGCGTT	STRGA	0.9046408976428211	ACTTCCGCAGCGCGTT	87002	87002	84417	73761	10654	8123	2585	LC462
LC462:ACTTCCGCAAAGAGAG	VLMC	0.7039467208087444	ACTTCCGCAAAGAGAG	299540	299540	282343	243924	38417	30211	17197	LC462
LC462:ACTTCCGCACTGATTG	CTGL	0.9999934756197035	ACTTCCGCACTGATTG	219763	219763	206270	177157	29112	24244	13493	LC462
LC462:ACTTCCGGTCATTGGT	OGC	0.9999929799232632	ACTTCCGGTCATTGGT	360793	360793	333503	294541	38959	33133	27290	LC462
LC462:ACTTCCGCATATTGGC	ITL23GL	0.7767033213749528	ACTTCCGCATATTGGC	358057	358057	344908	289609	55294	43367	13149	LC462
LC462:ACTTCCGGTGATAGAT	OGC	0.9999950602650642	ACTTCCGGTGATAGAT	95169	95169	90336	78367	11968	9704	4833	LC462
LC462:ACTTCCGGTATCGCGC	VIPGA	0.999991538003087	ACTTCCGGTATCGCGC	99998	99998	91908	73098	18805	14674	8090	LC462
LC462:ACTTCCGGTCTGGGCT	OPC	0.9999946234747767	ACTTCCGGTCTGGGCT	151599	151599	143454	123419	20034	16006	8145	LC462
LC462:ACTTCCGTCTATATCC	OPC	0.9999930551275611	ACTTCCGTCTATATCC	279191	279191	259281	223068	36211	28969	19910	LC462
LC462:ACTTTCAAGGTCGTTT	SSTGA	0.9647227155510336	ACTTTCAAGGTCGTTT	119098	119098	113210	98861	14349	11090	5888	LC462
LC462:ACTTTCAAGGGTCTGA	ITL23GL	0.9999927724711597	ACTTTCAAGGGTCTGA	104656	104656	100224	86223	13999	11113	4432	LC462
LC462:ACTTTCACAAATTGAG	OGC	0.9999977499246597	ACTTTCACAAATTGAG	118586	118586	112582	96843	15737	12468	6004	LC462
LC462:ACTTTCACAACCTCCT	VIPGA	0.5069618513807654	ACTTTCACAACCTCCT	134157	134157	128676	112724	15951	12523	5481	LC462
LC462:ACTTTCACAAGGATGC	ITL5GL	0.9999953921651468	ACTTTCACAAGGATGC	102998	102998	98801	85493	13308	10664	4197	LC462
LC462:ACTTTCACAAGTAACA	VIPGA	0.9999896389199421	ACTTTCACAAGTAACA	335440	335440	314657	270449	44206	34940	20783	LC462
LC462:ACTTTCACAATTAGGA	PVGA	0.48003382608294487	ACTTTCACAATTAGGA	128413	128413	124029	105354	18674	14320	4384	LC462
LC462:ACTTTCACACAACGGA	ITL45GL	0.999992965022102	ACTTTCACACAACGGA	124575	124575	118349	102871	15478	12968	6226	LC462
LC462:ACTTTCATCAGGGTTT	ITL23GL	0.9999946640746202	ACTTTCATCAGGGTTT	101341	101341	96527	83801	12726	9988	4814	LC462
LC462:ACTTTCATCAAATGGA	OBGL	0.9999959175474942	ACTTTCATCAAATGGA	174017	174017	166341	142289	24051	19000	7676	LC462
LC462:AGACAAAAGATGCGAC	MGL	0.999994795769453	AGACAAAAGATGCGAC	200242	200242	186873	164110	22763	19357	13369	LC462
LC462:ACTTTCAGTTAGGAGC	OBGA	0.9999957582913339	ACTTTCAGTTAGGAGC	323376	323376	308640	257894	50744	40438	14736	LC462
LC462:AGACAAACAAAGAGAG	ITL23GL	0.9999932355713099	AGACAAACAAAGAGAG	127715	127715	121601	105238	16361	12165	6114	LC462
LC462:AGACAAACACAAGGGT	ITL5GL	0.823225935571827	AGACAAACACAAGGGT	158515	158515	149515	129890	19624	15625	9000	LC462
LC462:AGACAAACAATAGCGG	ITL5GL	0.9999949731864035	AGACAAACAATAGCGG	260267	260267	243822	211471	32349	25629	16445	LC462
LC462:AGACAAACAGTATACC	ITL23GL	0.9999947566539049	AGACAAACAGTATACC	357333	357333	337272	288121	49148	39215	20061	LC462
LC462:AGACAAACATGTGAGG	D12MSN	0.9999940572306514	AGACAAACATGTGAGG	389532	389532	369004	315739	53263	43484	20528	LC462
LC462:AGACAAATCCGGACTG	NPGL	0.7422909832093865	AGACAAATCCGGACTG	89707	89707	86131	75847	10284	8509	3576	LC462
LC462:AGACAAATCTATCTAC	PTGL	0.5184178473427892	AGACAAATCTATCTAC	405910	405910	378074	326728	51343	41777	27836	LC462
LC462:AGATAGATCGACCCGA	ITL6GL	0.9999960819841363	AGATAGATCGACCCGA	263685	263685	250130	210112	40016	30898	13555	LC462
LC462:AGATTCGAGCACACCC	ITL45GL	0.9341350505128503	AGATTCGAGCACACCC	94557	94557	89817	78915	10902	8345	4740	LC462
LC462:AGATTCGAGCAGGACT	MGL	0.999991450458765	AGATTCGAGCAGGACT	100643	100643	95766	82429	13337	10569	4877	LC462
LC462:AGATTCGCAAGTAACA	OGC	0.9999928770121187	AGATTCGCAAGTAACA	140469	140469	132623	115983	16639	13811	7846	LC462
LC462:AGATTCGAGAGGAAGT	ITL45GL	0.9999911261838861	AGATTCGAGAGGAAGT	255964	255964	242006	205988	36015	29267	13958	LC462
LC462:AGATTCGAGTGAGTGC	D12MSN	0.9999903831630945	AGATTCGAGTGAGTGC	319959	319959	304336	255329	49004	39731	15623	LC462
LC462:AGATTCGAGTAGTGTA	D12MSN	0.9999936651438475	AGATTCGAGTAGTGTA	272108	272108	259340	218095	41245	33408	12768	LC462
LC462:AGATTCGCAATTCGTG	ITL45GL	0.9999960726127028	AGATTCGCAATTCGTG	200810	200810	189524	160510	29012	23318	11286	LC462
LC462:AGATTCGCACTAAACC	ITL45GL	0.999106153845787	AGATTCGCACTAAACC	109710	109710	105772	92400	13371	10227	3938	LC462
LC462:AGATTCGCACCACAGC	ITL45GL	0.9999917359091341	AGATTCGCACCACAGC	135622	135622	129353	108548	20804	17289	6269	LC462
LC462:AGATTCGGTCGTAGTT	OPC	0.9999927214812487	AGATTCGGTCGTAGTT	206469	206469	194260	164433	29825	23876	12209	LC462
LC462:AGATTCGGTCTGCGCA	NPGL	0.9999969685450196	AGATTCGGTCTGCGCA	236545	236545	225793	192325	33466	26560	10752	LC462
LC462:AGATTCGGTTCTGAGT	OBGL	0.3822468966245651	AGATTCGGTTCTGAGT	178414	178414	168226	144676	23549	18250	10188	LC462
LC462:AGATTCGGTTGGACGA	ITL23GL	0.9999948819167912	AGATTCGGTTGGACGA	314157	314157	288739	252078	36657	29995	25418	LC462
LC462:AGCCAGCAGCGAGCTA	STRGA	0.7741093207150698	AGCCAGCAGCGAGCTA	139423	139423	133315	114911	18402	14714	6108	LC462
LC462:AGATTCGTCCAAGAGG	OPC	0.9999891421757638	AGATTCGTCCAAGAGG	247972	247972	236279	202451	33826	26224	11693	LC462
LC462:AGCCAGCAGCGCCTAC	ITL5GL	0.315738320350647	AGCCAGCAGCGCCTAC	151222	151222	142845	122735	20109	15730	8377	LC462
LC462:AGCCAGCCAACGTCGC	STRGA	0.5568751157261431	AGCCAGCCAACGTCGC	157070	157070	149320	126913	22406	17648	7750	LC462
LC462:AGCCAGCCAAAGCATA	OPC	0.999993346631527	AGCCAGCCAAAGCATA	226103	226103	215935	183641	32292	25498	10168	LC462
LC462:AGCCAGCGTCCGTCGA	OPC	0.9999963741283864	AGCCAGCGTCCGTCGA	245069	245069	231535	196657	34876	27606	13534	LC462
LC462:AGCCAGCGTTTAAGGA	STRGA	0.944088788703084	AGCCAGCGTTTAAGGA	86934	86934	82046	71745	10301	7887	4888	LC462
LC462:AGCCCGAAGATGCGAC	OBGL	0.9621125347912312	AGCCCGAAGATGCGAC	101440	101440	96938	84529	12409	9409	4502	LC462
LC462:AGCCCGAAGAGCACTG	MGL	0.9999953478109092	AGCCCGAAGAGCACTG	146762	146762	139648	118828	20820	16746	7114	LC462
LC462:AGCCAGCTCTATCTAC	ITL5GL	0.8524586986750364	AGCCAGCTCTATCTAC	243849	243849	232179	194761	37415	29925	11670	LC462
LC462:AGCCCGAAGATGTTGA	ITL45GL	0.9999933863291517	AGCCCGAAGATGTTGA	336393	336393	325228	280609	44614	34363	11165	LC462
LC462:AGCCCGAGTGCTTACA	D12MSN	0.7904949068033602	AGCCCGAGTGCTTACA	250651	250651	238308	199937	38368	29595	12343	LC462
LC462:AGCCCGAGTTGGTAAA	ITL45GL	0.8960427893325686	AGCCCGAGTTGGTAAA	94449	94449	90505	79799	10706	7948	3944	LC462
LC462:AGCCCGATCCTTACGC	ITL23GL	0.9665134740062058	AGCCCGATCCTTACGC	95103	95103	90804	79876	10927	8859	4299	LC462
LC462:AGCCCGAGTGGACAGT	OPC	0.999996138329152	AGCCCGAGTGGACAGT	336435	336435	320695	273147	47546	36209	15740	LC462
LC462:AGCCCGATCATCGCTC	ITL23GL	0.3980807683474268	AGCCCGATCATCGCTC	206252	206252	195219	164455	30760	24953	11033	LC462
LC462:AGCCGCAAGGCTCAGA	ITL5GL	0.930998747702688	AGCCGCAAGGCTCAGA	134022	134022	128726	108783	19943	15679	5296	LC462
LC462:AGCCGCAAGTCTCGAT	ITL45GL	0.9999954868108034	AGCCGCAAGTCTCGAT	87691	87691	83383	72375	11008	8695	4308	LC462
LC462:AGCCGCAAGTGTCGGA	OGC	0.9999893740750849	AGCCGCAAGTGTCGGA	133011	133011	126468	109911	16557	13085	6543	LC462
LC462:AGCCGCACACGCGACT	OBGL	0.9999913331121206	AGCCGCACACGCGACT	98348	98348	94112	82595	11517	9543	4236	LC462
LC462:AGCCGCACAATGCATC	ITL45GL	0.9999937899410725	AGCCGCACAATGCATC	354016	354016	331397	284350	47045	36157	22619	LC462
LC462:AGCCGCACAGGACTGA	MGL	0.9999929354526103	AGCCGCACAGGACTGA	111911	111911	106897	90703	16194	12849	5014	LC462
LC462:AGCCGCACATCCTGGG	ITL45GL	0.9999947757460177	AGCCGCACATCCTGGG	203550	203550	194263	163864	30399	24048	9287	LC462
LC462:AGCCGCAGTAGTATCC	STRGA	0.9377320070052519	AGCCGCAGTAGTATCC	181708	181708	171704	146366	25337	19396	10004	LC462
LC462:AGCCGCAGTGGAGTGT	OGC	0.9999951914214762	AGCCGCAGTGGAGTGT	177420	177420	165060	145065	19995	16933	12360	LC462
LC462:AGCCGCACATGCGCTG	ITL6GL	0.9999922998249531	AGCCGCACATGCGCTG	238471	238471	229967	195193	34772	27234	8504	LC462
LC462:AGCCGCATCCTCCCAA	OGC	0.9999943003058434	AGCCGCATCCTCCCAA	162636	162636	152087	132675	19412	15891	10549	LC462
LC462:AGCCGCATCACTCCCA	ITL6GL	0.6234609559178352	AGCCGCATCACTCCCA	231957	231957	220002	185449	34548	27204	11955	LC462
LC462:AGCCTCTTCCCACTTG	VIPGA	0.9999945343006402	AGCCTCTTCCCACTTG	119940	119940	114095	98677	15417	12359	5845	LC462
LC462:AGCCTCTTCAGGGTTT	ITL23GL	0.6336380168795586	AGCCTCTTCAGGGTTT	146669	146669	137396	117382	20014	16759	9273	LC462
LC462:AGCCTCTCAACGTAGG	CTGL	0.9999949396587908	AGCCTCTCAACGTAGG	269046	269046	256341	214535	41806	34822	12705	LC462
LC462:AGCCTCTTCTAAACGC	CTGL	0.9999932618811727	AGCCTCTTCTAAACGC	201933	201933	191901	159206	32692	25320	10032	LC462
LC462:AGCCTGGAGAGCTCCC	ITL23GL	0.7182790105580352	AGCCTGGAGAGCTCCC	283921	283921	258696	228106	30589	26082	25225	LC462
LC462:AGCCTGGCACGCGTTG	ASC	0.9999960223212838	AGCCTGGCACGCGTTG	185850	185850	172145	151288	20855	17608	13705	LC462
LC462:AGCCTGGGTAAAGCTA	OGC	0.9999900171533227	AGCCTGGGTAAAGCTA	113010	113010	106570	93020	13548	11485	6440	LC462
LC462:AGCCTGGAGGCGATTG	ITL23GL	0.9847070025280118	AGCCTGGAGGCGATTG	133900	133900	125735	110390	15345	13350	8165	LC462
LC462:AGCCTGGTCGCAAACT	ITL45GL	0.9546366930007935	AGCCTGGTCGCAAACT	87952	87952	83853	73384	10469	8358	4099	LC462
LC462:AGCCTGGTCCTATCCG	OBGL	0.9999904063879512	AGCCTGGTCCTATCCG	147732	147732	139759	118744	21014	16546	7973	LC462
LC462:AGCCTGGGTCCAGACC	VIPGA	0.999993312638253	AGCCTGGGTCCAGACC	158595	158595	152301	129316	22984	18370	6294	LC462
LC462:AGCCTTCCAACGCAAG	ITL23GL	0.5698748826980591	AGCCTTCCAACGCAAG	107079	107079	100837	87586	13251	10779	6242	LC462
LC462:AGCCTTCCATGGATGG	ITL5GL	0.7692800741642714	AGCCTTCCATGGATGG	171698	171698	165631	139780	25850	20463	6067	LC462
LC462:AGCCTTCCATTGTTCT	OBGL	0.9999969843775034	AGCCTTCCATTGTTCT	218372	218372	209268	179860	29407	23461	9104	LC462
LC462:AGCCTTCGTGCCAAGA	ITL5GL	0.9999928884208202	AGCCTTCGTGCCAAGA	88962	88962	84845	73203	11642	9350	4117	LC462
LC462:AGCCTTCCAAGTCCTA	ITL6GL	0.7839995250105858	AGCCTTCCAAGTCCTA	224920	224920	214117	180633	33483	26713	10803	LC462
LC462:AGCCTTCCACGAACGA	PTGL	0.9999959554988891	AGCCTTCCACGAACGA	409369	409369	387775	333876	53897	41263	21594	LC462
LC462:AGCCTTCGTGGATTCT	ITL45GL	0.6571427159942687	AGCCTTCGTGGATTCT	136393	136393	130258	109799	20458	16275	6135	LC462
LC462:AGCCTTCGTGAATGGC	VLMC	0.8036059456935618	AGCCTTCGTGAATGGC	348828	348828	330411	279679	50730	41953	18417	LC462
LC462:AGCGATTAGTAATGTG	SSTGA	0.9589631531853229	AGCGATTAGTAATGTG	156175	156175	146221	127333	18887	15069	9954	LC462
LC462:AGCGATTGTGCATTGT	CTGL	0.9999933950603008	AGCGATTGTGCATTGT	110562	110562	106199	92030	14166	11377	4363	LC462
LC462:AGCGATTGTACATGGG	NPGL	0.8951158833224326	AGCGATTGTACATGGG	375180	375180	359792	307664	52124	40450	15388	LC462
LC462:AGCGATTGTCGAGGTA	ITL6GL	0.9999955976381898	AGCGATTGTCGAGGTA	124141	124141	118582	102518	16062	12310	5559	LC462
LC462:AGCGATTGTGTGACCC	ITL45GL	0.5623580666724592	AGCGATTGTGTGACCC	226598	226598	216903	179752	37149	29460	9695	LC462
LC462:AGCGATTGTTCTACGA	PVGA	0.9999946858733892	AGCGATTGTTCTACGA	319143	319143	297735	255450	42282	32447	21408	LC462
LC462:AGCGTATAGACACAAT	ITL23GL	0.511552294716239	AGCGTATAGACACAAT	119578	119578	114459	98703	15756	12604	5119	LC462
LC462:AGCGTATAGGTGATGC	D12MSN	0.9999905944932834	AGCGTATAGGTGATGC	103632	103632	97948	85572	12374	9488	5684	LC462
LC462:AGCGTATAGGTACTCT	STRGA	0.9830908607691526	AGCGTATAGGTACTCT	174470	174470	166505	142326	24179	19373	7965	LC462
LC462:AGCGATTTCGCCTTAC	PTGL	0.9999954763334244	AGCGATTTCGCCTTAC	280758	280758	267730	223724	44005	34720	13028	LC462
LC462:AGCGTATAGTCTGTGT	NPGL	0.9682667464949191	AGCGTATAGTCTGTGT	127846	127846	122013	104920	17093	13606	5833	LC462
LC462:AGCGTATCAACGACAG	ITL23GL	0.965971976518631	AGCGTATCAACGACAG	114743	114743	109358	96002	13355	10521	5385	LC462
LC462:AGCGATTTCGTGGTAT	CTGL	0.8418495301157236	AGCGATTTCGTGGTAT	280355	280355	266138	226171	39964	31221	14217	LC462
LC462:AGCGTATAGTATCTGC	ITL45GL	0.9999954849481583	AGCGTATAGTATCTGC	90919	90919	87527	76446	11080	8652	3392	LC462
LC462:AGCGTATCAACTCCCT	NPGL	0.8234289465472102	AGCGTATCAACTCCCT	245657	245657	233022	200468	32551	24587	12635	LC462
LC462:AGCGTATCAATGATGA	ITL45GL	0.9999956041574478	AGCGTATCAATGATGA	110574	110574	106442	92357	14084	11146	4132	LC462
LC462:AGCGTATCATGGCCCA	OPC	0.9999880841933191	AGCGTATCATGGCCCA	102962	102962	97968	86824	11143	9205	4994	LC462
LC462:AGCGTATCATAGCCGC	OBGA	0.4938589953817427	AGCGTATCATAGCCGC	88588	88588	85382	74381	11001	8017	3206	LC462
LC462:AGCGTGCAGATGTTGA	ITL23GL	0.999995878431946	AGCGTGCAGATGTTGA	126357	126357	119638	104462	15175	11852	6719	LC462
LC462:AGCGTATTCGGTCGAC	ITL23GL	0.9999936707317829	AGCGTATTCGGTCGAC	233815	233815	221995	184529	37466	30262	11820	LC462
LC462:AGCGTGCAGTAGTCGG	ITL23GL	0.9999944102019072	AGCGTGCAGTAGTCGG	143732	143732	136405	117234	19171	15220	7327	LC462
LC462:AGCGTGCCAACTCAAC	ITL5GL	0.9999943200964481	AGCGTGCCAACTCAAC	217458	217458	204367	173946	30421	24285	13091	LC462
LC462:AGCGTGCGTTGGTAAA	OGC	0.9999958854168653	AGCGTGCGTTGGTAAA	119096	119096	111706	98251	13455	11188	7390	LC462
LC462:AGCGTGCGTAGTTTGC	SSTGA	0.9999973027734086	AGCGTGCGTAGTTTGC	92521	92521	88552	77689	10863	8902	3969	LC462
LC462:AGCGTGCCACCTACCT	ITL45GL	0.9999943124130368	AGCGTGCCACCTACCT	361492	361492	335407	290393	45013	37413	26085	LC462
LC462:AGCGTGCCACTAAACC	OPC	0.9999865284189582	AGCGTGCCACTAAACC	254869	254869	241799	203890	37905	29904	13070	LC462
LC462:AGCGTGCGTTCATTTC	NPGL	0.9999885950237513	AGCGTGCGTTCATTTC	325314	325314	309540	260490	49048	38332	15774	LC462
LC462:AGCGTGCGTTGTATCG	ITL45GL	0.9999943617731333	AGCGTGCGTTGTATCG	142047	142047	135176	115419	19757	15870	6871	LC462
LC462:AGCGTGCTCTACTTTG	ITL45GL	0.7872739018930588	AGCGTGCTCTACTTTG	95436	95436	91708	78994	12714	10088	3728	LC462
LC462:AGCTATGAGAACGTCG	OBGA	0.9288913467898965	AGCTATGAGAACGTCG	375135	375135	353489	304466	49021	38610	21646	LC462
LC462:AGCTATGAGAATACTG	MGL	0.9999968997435644	AGCTATGAGAATACTG	208803	208803	198698	169015	29683	24380	10105	LC462
LC462:AGCTATGCAGTGCTCG	ITL45GL	0.9285079818218946	AGCTATGCAGTGCTCG	120554	120554	115458	100981	14475	11766	5096	LC462
LC462:AGCTATGAGTACCACT	SSTGA	0.9999881777912378	AGCTATGAGTACCACT	281253	281253	256978	227202	29774	24701	24275	LC462
LC462:AGCTATGCATCGCCTT	OGC	0.9999944709707052	AGCTATGCATCGCCTT	122148	122148	115667	99841	15825	12782	6481	LC462
LC462:AGCTATGGTCACATTG	ITL6GL	0.9999917969107628	AGCTATGGTCACATTG	272161	272161	258242	219000	39241	31159	13919	LC462
LC462:AGCTGATAGCACACCC	ITL5GL	0.5363074922934175	AGCTGATAGCACACCC	108111	108111	103302	89435	13867	11245	4809	LC462
LC462:AGCTGATAGCCAGAAC	ITL45GL	0.532678633928299	AGCTGATAGCCAGAAC	178449	178449	166426	142960	23466	20124	12023	LC462
LC462:AGCTGATGTCACAGTT	ITL45GL	0.999991032294929	AGCTGATGTCACAGTT	184697	184697	173216	149823	23393	18309	11481	LC462
LC462:AGCTGATGTGCTGTGC	ITL45GL	0.6369122634641826	AGCTGATGTGCTGTGC	223913	223913	212559	184593	27964	21769	11354	LC462
LC462:AGCTGATTCACTTACT	NPGL	0.9999924631556496	AGCTGATTCACTTACT	142128	142128	133104	117247	15854	12875	9024	LC462
LC462:AGCTGATTCCTATCCG	VLMC	0.9234540639445186	AGCTGATTCCTATCCG	140619	140619	131302	111535	19767	15513	9317	LC462
LC462:AGCTGATTCGAGGCTC	PTGL	0.9999891528859735	AGCTGATTCGAGGCTC	138786	138786	131020	114372	16646	14088	7766	LC462
LC462:AGCTGATTCGTTCAGA	ITL5GL	0.5732784550637007	AGCTGATTCGTTCAGA	227776	227776	214557	180440	34117	27988	13219	LC462
LC462:AGCTGATTCTTAACGG	PTGL	0.8160609817132354	AGCTGATTCTTAACGG	117775	117775	111337	97121	14215	11566	6438	LC462
LC462:AGCTGGCAGAGTTCGG	STRGA	0.5785243827849627	AGCTGGCAGAGTTCGG	189200	189200	175518	152274	23242	17914	13682	LC462
LC462:AGCTGGCAGCCTTTGA	ITL23GL	0.9999945324962027	AGCTGGCAGCCTTTGA	244113	244113	228811	197750	31060	25140	15302	LC462
LC462:AGCTGGCAGGTTGTGG	ITL23GL	0.9999958761036396	AGCTGGCAGGTTGTGG	134385	134385	128571	110593	17977	13943	5814	LC462
LC462:AGCTGGCAGGCACCTC	ITL45GL	0.9999952932121232	AGCTGGCAGGCACCTC	259064	259064	244834	209316	35514	28287	14230	LC462
LC462:AGCTGGCCACACATTG	OBGL	0.7578891478478909	AGCTGGCCACACATTG	89254	89254	85406	74145	11260	8745	3848	LC462
LC462:AGCTGGCGTATTCGAC	ITL6GL	0.999994546873495	AGCTGGCGTATTCGAC	91429	91429	87746	75473	12273	9512	3683	LC462
LC462:AGCTGGCGTTGTCGGC	ITL23GL	0.9999921468552202	AGCTGGCGTTGTCGGC	115989	115989	110929	97517	13412	10558	5060	LC462
LC462:AGCTGGCGTGTCTACA	PVGA	0.755050165578723	AGCTGGCGTGTCTACA	209163	209163	196068	169599	26469	20955	13095	LC462
LC462:AGCTGGCTCCATCGAA	ITL5GL	0.9369519278407097	AGCTGGCTCCATCGAA	112429	112429	106538	92287	14250	11727	5891	LC462
LC462:AGCTGGCTCTCTGAGA	ITL5GL	0.5046252273023129	AGCTGGCTCTCTGAGA	103876	103876	98578	84841	13737	10955	5298	LC462
LC462:AGCTGTAAGCTTTCCC	ITL45GL	0.9999844552949071	AGCTGTAAGCTTTCCC	104081	104081	98364	86508	11856	9465	5717	LC462
LC462:AGCTGTACATACCCGG	OGC	0.9999947939068079	AGCTGTACATACCCGG	251268	251268	238551	203920	34628	27135	12717	LC462
LC462:AGCTGTAAGAGATTAC	PVGA	0.9999957419931889	AGCTGTAAGAGATTAC	525913	525913	484417	429230	55186	45765	41496	LC462
LC462:AGCTGTATCACAGGGA	ITL23GL	0.9957867129705846	AGCTGTATCACAGGGA	132856	132856	125167	109229	15938	13435	7689	LC462
LC462:AGCTGTAGTTTCCTAT	CTGL	0.9999896823428571	AGCTGTAGTTTCCTAT	90550	90550	86410	74642	11768	9089	4140	LC462
LC462:AGCTGTAGTATCACAC	ITL23GL	0.9999947184696794	AGCTGTAGTATCACAC	139998	139998	133053	115200	17851	14467	6945	LC462
LC462:AGCTGTATCTGATCCC	ITL45GL	0.6989621450193226	AGCTGTATCTGATCCC	106928	106928	102335	89310	13024	10308	4593	LC462
LC462:AGCTGTATCGGGTCCA	ITL6GL	0.9999889752361923	AGCTGTATCGGGTCCA	136659	136659	130243	111845	18397	15032	6416	LC462
LC462:AGGACGAAGAAAGGGT	STRGA	0.4328829385340214	AGGACGAAGAAAGGGT	152064	152064	144357	123873	20484	16295	7707	LC462
LC462:AGGACGACAATAGTGA	ITL5GL	0.6597025264054537	AGGACGACAATAGTGA	312128	312128	286234	260387	25847	22317	25894	LC462
LC462:AGGACGACACTCAGCG	NPGL	0.9999948593904264	AGGACGACACTCAGCG	98214	98214	93750	82470	11279	9172	4464	LC462
LC462:AGGACGACATCTCTCG	ITL23GL	0.999991849064827	AGGACGACATCTCTCG	132975	132975	126939	109205	17733	13576	6036	LC462
LC462:AGGACGAGTCGCTACG	ITL45GL	0.9999944023438729	AGGACGAGTCGCTACG	257695	257695	244331	208489	35839	27587	13364	LC462
LC462:AGGCCCAAGGAAGGTA	ITL45GL	0.999997194390744	AGGCCCAAGGAAGGTA	157089	157089	135632	125127	10505	9792	21457	LC462
LC462:AGGCCCAAGGGCTCTC	OPC	0.9999955371022224	AGGCCCAAGGGCTCTC	181705	181705	173237	144126	29110	23309	8468	LC462
LC462:AGGCCCAGTAGAAGCC	ITL23GL	0.9999942514114082	AGGCCCAGTAGAAGCC	108046	108046	103000	89262	13738	11310	5046	LC462
LC462:AGGCCCAGTATTCACG	OBGA	0.9999948582262732	AGGCCCAGTATTCACG	182117	182117	173815	147745	26068	20165	8302	LC462
LC462:AGGCCCATCACTAGCA	CLAGL	0.9461109000258148	AGGCCCATCACTAGCA	318809	318809	300506	259311	41191	32380	18303	LC462
LC462:AGGCCTGCAATTAGGA	VIPGA	0.9999936867970973	AGGCCTGCAATTAGGA	129742	129742	123011	108049	14962	11976	6731	LC462
LC462:AGGCCTGCAATTCGTG	OBGA	0.8854922438040376	AGGCCTGCAATTCGTG	306948	306948	283090	246837	36251	27108	23858	LC462
LC462:AGGCCTGGTATCACAC	ITL45GL	0.8389097030740231	AGGCCTGGTATCACAC	198800	198800	189578	161075	28500	23278	9222	LC462
LC462:AGGCCTGAGGCACCTC	OPC	0.9999929741024971	AGGCCTGAGGCACCTC	260692	260692	247969	210786	37182	29147	12723	LC462
LC462:AGGCCCATCAGGTTTG	PVGA	0.9999900683760643	AGGCCCATCAGGTTTG	317790	317790	300199	255883	44312	35204	17591	LC462
LC462:AGGCCTGTCCCAATAG	ITL45GL	0.6458989400416613	AGGCCTGTCCCAATAG	279521	279521	264272	223139	41132	31232	15249	LC462
LC462:AGGCCTGTCTATCTAC	ASC	0.9999957219697535	AGGCCTGTCTATCTAC	193964	193964	181638	160129	21508	17988	12326	LC462
LC462:AGGCGAAAGAGGCCTA	ASC	0.9999941708520055	AGGCGAAAGAGGCCTA	190694	190694	178007	153237	24769	20683	12687	LC462
LC462:AGGCCTGTCTTCACTA	SSTGA	0.9999971417710185	AGGCCTGTCTTCACTA	229223	229223	216872	183523	33347	25932	12351	LC462
LC462:AGGCGAAGTACTATGC	OPC	0.9999873377382755	AGGCGAAGTACTATGC	143374	143374	134008	114543	19465	16116	9366	LC462
LC462:AGGCGAACATCCTGGG	ITL45GL	0.42115392722189426	AGGCGAACATCCTGGG	248320	248320	227968	199871	28096	23591	20352	LC462
LC462:AGGCGAAGTTTAGACC	VIPGA	0.999997466802597	AGGCGAAGTTTAGACC	280880	280880	262079	222578	39501	29844	18801	LC462
LC462:AGGCGAAGTTTCTCTA	MGL	0.9999924990115687	AGGCGAAGTTTCTCTA	214409	214409	201821	173762	28059	23040	12588	LC462
LC462:AGGCGAATCGCAACTA	PVGA	0.9999909491743892	AGGCGAATCGCAACTA	232682	232682	218142	186633	31508	24623	14540	LC462
LC462:AGGCGTCAGAATGCTA	D12MSN	0.9999969657510519	AGGCGTCAGAATGCTA	332133	332133	312566	265858	46707	36539	19567	LC462
LC462:AGGCGTCAGAGAGGTA	ITL45GL	0.9999944660812616	AGGCGTCAGAGAGGTA	237335	237335	223612	193526	30086	23298	13723	LC462
LC462:AGGCGTCCAAGTCTGT	CTGL	0.5777992177754641	AGGCGTCCAAGTCTGT	105509	105509	100973	88373	12598	9526	4536	LC462
LC462:AGGCGTCAGCAGGACT	ITL45GL	0.9999954868108034	AGGCGTCAGCAGGACT	314182	314182	297286	253457	43827	36224	16896	LC462
LC462:AGGCGTCGTAGGTGAC	OBGA	0.9195174053311348	AGGCGTCGTAGGTGAC	88005	88005	84087	73351	10736	8262	3918	LC462
LC462:AGGCGTCGTAACCCAT	ITL45GL	0.9999921466223896	AGGCGTCGTAACCCAT	275409	275409	258290	228300	29989	24057	17119	LC462
LC462:AGGCGTCGTTCCAGTA	ITL23GL	0.77528340741992	AGGCGTCGTTCCAGTA	351349	351349	329403	281259	48141	38300	21946	LC462
LC462:AGGCGTCAGTCCCGCA	ITL23GL	0.9999968027696013	AGGCGTCAGTCCCGCA	419416	419416	393667	337980	55684	45376	25749	LC462
LC462:AGTCAACAGACGCCAA	CLAGL	0.6351717819925398	AGTCAACAGACGCCAA	262063	262063	249722	211973	37748	30201	12341	LC462
LC462:AGTCAACAGTCAGCCC	ASC	0.9999901871196926	AGTCAACAGTCAGCCC	175092	175092	164753	145118	19635	15954	10339	LC462
LC462:AGTCAACCAAGAGATT	D12MSN	0.999993261648342	AGTCAACCAAGAGATT	302069	302069	284854	239698	45156	36054	17215	LC462
LC462:AGTCAACCACTGTAAC	ITL23GL	0.9971695374697447	AGTCAACCACTGTAAC	342755	342755	323900	274306	49589	40120	18855	LC462
LC462:AGTCAACTCATTCATC	ITL45GL	0.8759578876197338	AGTCAACTCATTCATC	160744	160744	154555	134812	19742	15273	6189	LC462
LC462:AGTCAACCATGGGTGA	STRGA	0.9999952428042889	AGTCAACCATGGGTGA	140746	140746	133658	115752	17906	14299	7088	LC462
LC462:AGTCAACCATGGGAAC	ITL23GL	0.9999937126412988	AGTCAACCATGGGAAC	475540	475540	457176	398741	58430	46674	18364	LC462
LC462:AGTCAACTCCATGACA	ITL45GL	0.7870065709576011	AGTCAACTCCATGACA	260628	260628	249345	211573	37771	30214	11283	LC462
LC462:AGTCAACTCGGCATAT	VIPGA	0.9999910164624453	AGTCAACTCGGCATAT	124895	124895	120271	103084	17187	13395	4624	LC462
LC462:AGTCCGGCAAGTAACA	ITL45GL	0.9999929848127067	AGTCCGGCAAGTAACA	114828	114828	110042	95736	14306	11141	4786	LC462
LC462:AGTCAACTCTCCTTGG	ITL45GL	0.3312592873116955	AGTCAACTCTCCTTGG	208641	208641	196952	168303	28646	23156	11689	LC462
LC462:AGTCCGGCAATGCACT	STRGA	0.9014221476390958	AGTCCGGCAATGCACT	87068	87068	82142	71689	10453	8680	4926	LC462
LC462:AGTCAACTCCTCTCTT	VIPGA	0.9999957387335598	AGTCAACTCCTCTCTT	357789	357789	340668	289236	51431	41347	17121	LC462
LC462:AGTCCGGCACCTGGTG	ITL45GL	0.9999926891177893	AGTCCGGCACCTGGTG	183408	183408	172829	149151	23676	18706	10579	LC462
LC462:AGTCCGGCATTGTTCT	ITL23GL	0.4853134397417307	AGTCCGGCATTGTTCT	311393	311393	295247	250249	44997	35501	16146	LC462
LC462:AGTCCGGGTAGATTAG	ITL45GL	0.8784330743947066	AGTCCGGGTAGATTAG	372018	372018	342555	299700	42852	35407	29463	LC462
LC462:AGTCCGGGTGGCCTTG	NPGL	0.9999919179244898	AGTCCGGGTGGCCTTG	186051	186051	174280	150216	24064	18731	11771	LC462
LC462:AGTCCGGGTTAGCTCA	OPC	0.9999934384832159	AGTCCGGGTTAGCTCA	295826	295826	278405	235923	42481	33662	17421	LC462
LC462:AGTGCCGAGATGAGGA	CTGL	0.9999931748025119	AGTGCCGAGATGAGGA	108481	108481	103432	89223	14208	11325	5049	LC462
LC462:AGTGCCGAGGTTCGAG	STRGA	0.9999947566539049	AGTGCCGAGGTTCGAG	283498	283498	269781	234612	35169	28310	13717	LC462
LC462:AGTGCCGAGTCGTACT	CTGL	0.9384351158514619	AGTGCCGAGTCGTACT	172137	172137	164588	142131	22456	17941	7549	LC462
LC462:AGTGCCGAGTGAATAC	CTGL	0.9999908553436399	AGTGCCGAGTGAATAC	129665	129665	122330	106932	15395	12334	7335	LC462
LC462:AGTGCCGCAAACGACG	VIPGA	0.9467131122946739	AGTGCCGCAAACGACG	114537	114537	109669	94020	15647	12127	4868	LC462
LC462:AGTGCCGCAACGTACT	NPGL	0.999994401820004	AGTGCCGCAACGTACT	288027	288027	270840	233670	37167	30587	17187	LC462
LC462:AGTGCCGGTAACCGAG	STRGA	0.7140780044719577	AGTGCCGGTAACCGAG	126372	126372	121057	103636	17420	13432	5315	LC462
LC462:AGTGCCGCAGTAAGCG	OBGA	0.9765753280371428	AGTGCCGCAGTAAGCG	132804	132804	125173	106455	18716	14823	7631	LC462
LC462:AGTGCCGGTGGTCGAA	OBGL	0.6106819929555058	AGTGCCGGTGGTCGAA	294319	294319	279571	237660	41909	33575	14748	LC462
LC462:AGTGCGCAGGCTCCTG	ITL5GL	0.7333085117861629	AGTGCGCAGGCTCCTG	106498	106498	100339	88306	12033	9635	6159	LC462
LC462:AGTGCGCAGTCTGGGA	OPC	0.9999934369698167	AGTGCGCAGTCTGGGA	182243	182243	170681	146481	24200	19564	11562	LC462
LC462:AGTGCCGTCTGGCTAA	D12MSN	0.9999949587509036	AGTGCCGTCTGGCTAA	343495	343495	324032	275601	48430	40713	19463	LC462
LC462:AGTGCGCGTATCATGC	OPC	0.9999931221827865	AGTGCGCGTATCATGC	133755	133755	122199	97744	24453	19530	11556	LC462
LC462:AGTGCGCTCTAGCAAC	ITL23GL	0.9999969936907291	AGTGCGCTCTAGCAAC	116064	116064	112212	96107	16101	12427	3852	LC462
LC462:AGTGCGCGTTAGGAGC	PVGA	0.9999908797908574	AGTGCGCGTTAGGAGC	205349	205349	193110	163054	30056	23308	12239	LC462
LC462:AGTGTACAGCTAACAA	CLAGL	0.5753643922507763	AGTGTACAGCTAACAA	290500	290500	274020	232307	41713	33700	16480	LC462
LC462:AGTGTACCAAGCAATA	ITL23GL	0.9999954588711262	AGTGTACCAAGCAATA	201621	201621	192477	161594	30881	24403	9144	LC462
LC462:AGTGTACCATTGCCTC	CTGL	0.999991986900568	AGTGTACCATTGCCTC	292601	292601	270612	238201	32410	27342	21989	LC462
LC462:AGTGTACGTAATGCAA	MGL	0.9999951475765556	AGTGTACGTAATGCAA	132555	132555	125943	107577	18365	14482	6612	LC462
LC462:AGTGTACCAAAGAAGG	ITL45GL	0.7128373438026756	AGTGTACCAAAGAAGG	262964	262964	250077	212072	38002	29584	12887	LC462
LC462:AGTGTACGTGTGCTTA	ITL5GL	0.8430525753647089	AGTGTACGTGTGCTTA	145175	145175	134605	117520	17082	13449	10570	LC462
LC462:AGTTACGCACCGAAAG	SSTGA	0.9999911580234766	AGTTACGCACCGAAAG	88693	88693	84977	73837	11139	8976	3716	LC462
LC462:AGTTACGAGAGCGAAA	OBGL	0.9999936375534162	AGTTACGAGAGCGAAA	280388	280388	265566	224449	41116	32709	14822	LC462
LC462:AGTTACGAGCTAACAA	OGC	0.9999945717863739	AGTTACGAGCTAACAA	167484	167484	156559	136663	19896	16561	10925	LC462
LC462:AGTTACGCACGCTCAG	ITL23GL	0.7364825941622257	AGTTACGCACGCTCAG	237383	237383	226388	190314	36071	28333	10995	LC462
LC462:AGTTACGGTATATGGA	ITL5GL	0.7675421466119587	AGTTACGGTATATGGA	233973	233973	222954	193154	29799	23274	11019	LC462
LC462:AGTTACGCATCCCAAA	CTGL	0.9999954563099891	AGTTACGCATCCCAAA	212086	212086	199736	171965	27770	22469	12350	LC462
LC462:AGTTACGGTATGTCCA	ITL6GL	0.999994432553649	AGTTACGGTATGTCCA	253900	253900	239805	207432	32371	24660	14095	LC462
LC462:AGTTACGGTTTGAAGA	ITL45GL	0.9999933404033072	AGTTACGGTTTGAAGA	134621	134621	129843	110797	19045	14826	4778	LC462
LC462:AGTTACGGTCTGTCCT	MGL	0.9999916311353445	AGTTACGGTCTGTCCT	124344	124344	118016	101042	16974	14214	6328	LC462
LC462:AGTTACGTCCACGGCA	VLMC	0.7878778334707022	AGTTACGTCCACGGCA	135820	135820	130072	110253	19818	15617	5748	LC462
LC462:AGTTTGGGTCCAAGAG	VIPGA	0.9999948712065816	AGTTTGGGTCCAAGAG	97896	97896	93721	83394	10327	8621	4175	LC462
LC462:AGTTTGGCAATGTGCT	ITL23GL	0.6566664129495621	AGTTTGGCAATGTGCT	264655	264655	245453	217781	27671	22507	19202	LC462
LC462:AGTTTGGAGTGAATAC	MGL	0.9999959175474942	AGTTTGGAGTGAATAC	309470	309470	295016	249444	45568	37479	14454	LC462
LC462:AGTTTGGCAGAGTCGA	CTGL	0.5141479521989822	AGTTTGGCAGAGTCGA	276883	276883	261277	221233	40044	32022	15606	LC462
LC462:AGTTTGGGTGGTACTT	OBGL	0.7104689935222268	AGTTTGGGTGGTACTT	321378	321378	304867	257013	47851	38348	16511	LC462
LC462:AGTTTGGTCAATTCCT	STRGA	0.7960993392625824	AGTTTGGTCAATTCCT	362975	362975	346847	292837	54008	42265	16128	LC462
LC462:AGTTTGGTCCGTACGG	OBGL	0.6667350996285677	AGTTTGGTCCGTACGG	314039	314039	300704	258668	42034	33076	13335	LC462
LC462:AGTTTGGTCCGTCAAA	ITL6GL	0.8578715762123466	AGTTTGGTCCGTCAAA	129093	129093	121746	104658	17087	13576	7347	LC462
LC462:AGTTTGGTCGTGTGCG	ITL45GL	0.9999910281039774	AGTTTGGTCGTGTGCG	131758	131758	125364	107527	17835	14306	6394	LC462
LC462:ATAGGCTAGCCCATGC	ITL45GL	0.9999926666496322	ATAGGCTAGCCCATGC	115182	115182	110959	95789	15170	11916	4223	LC462
LC462:ATAGGCTAGGGAAGCG	ITL45GL	0.7909555756486952	ATAGGCTAGGGAAGCG	289694	289694	278476	235102	43374	33534	11218	LC462
LC462:ATAGGCTAGTGATTAG	PTGL	0.8821517191827297	ATAGGCTAGTGATTAG	124248	124248	118465	103861	14603	12041	5783	LC462
LC462:ATAGGCTCACAAACGG	CTGL	0.8225398336071521	ATAGGCTCACAAACGG	204186	204186	188385	164337	24048	19268	15801	LC462
LC462:ATAGGCTGTCACTCTC	ITL23GL	0.7714036795077845	ATAGGCTGTCACTCTC	407442	407442	387872	330733	57138	45148	19570	LC462
LC462:ATAGGCTGTGAGTCGA	OGC	0.9999949438497424	ATAGGCTGTGAGTCGA	198276	198276	185274	167249	18025	16128	13002	LC462
LC462:ATAGGCTTCATTCATC	OBGA	0.9999899211106822	ATAGGCTTCATTCATC	112993	112993	108414	94322	14090	11044	4579	LC462
LC462:ATAGGCTTCGCTATTT	STRGA	0.8456055235583335	ATAGGCTTCGCTATTT	145844	145844	137619	118835	18783	14626	8225	LC462
LC462:ATAGGCTTCTGTTGCC	OGC	0.9999936139211059	ATAGGCTTCTGTTGCC	90857	90857	86276	74582	11694	9496	4581	LC462
LC462:ATAGGCTTCAGCCGGT	CLAGL	0.9999961825087667	ATAGGCTTCAGCCGGT	114643	114643	109868	95214	14654	11840	4775	LC462
LC462:ATAGGCTTCTGCGTCT	OBGA	0.7591584539040923	ATAGGCTTCTGCGTCT	104360	104360	98361	78043	20318	16026	5999	LC462
LC462:ATAGGCTTCGGGACAA	OGC	0.9999943394213915	ATAGGCTTCGGGACAA	137131	137131	128896	114157	14739	12685	8235	LC462
LC462:ATAGTCGCAATGCCAT	ITL23GL	0.83781080506742	ATAGTCGCAATGCCAT	98403	98403	93235	82324	10909	9132	5168	LC462
LC462:ATAGTCGAGTCAACTC	NPGL	0.9999955667881295	ATAGTCGAGTCAACTC	195827	195827	184282	156121	28159	21339	11545	LC462
LC462:ATAGTCGGTTCCCGGA	ITL23GL	0.9408379187807441	ATAGTCGGTTCCCGGA	170500	170500	161627	138708	22916	18481	8873	LC462
LC462:ATAGTCGGTTGTATCG	NPGL	0.8513329608831555	ATAGTCGGTTGTATCG	317887	317887	301929	255261	46664	35784	15958	LC462
LC462:ATAGTCGTCACCGCGA	OGC	0.9999960474669933	ATAGTCGTCACCGCGA	146121	146121	138593	119791	18801	15425	7528	LC462
LC462:ATAGTCGTCTCTCAAT	ITL45GL	0.4248632709495723	ATAGTCGTCTCTCAAT	122501	122501	116234	100825	15409	12707	6267	LC462
LC462:ATATTCCCAGTTGCAT	OBGA	0.9999967999756336	ATATTCCCAGTTGCAT	97229	97229	92658	81356	11300	9300	4571	LC462
LC462:ATATTCCAGCTGAATA	OGC	0.9999906593002379	ATATTCCAGCTGAATA	227139	227139	216065	187661	28402	23151	11074	LC462
LC462:ATATTCCGTTCCCGGA	ITL23GL	0.9999954672530293	ATATTCCGTTCCCGGA	168168	168168	161809	138226	23582	19706	6359	LC462
LC462:ATATTCCGTGCAACAG	ITL6GL	0.4743708111345768	ATATTCCGTGCAACAG	375433	375433	357007	302875	54132	43048	18426	LC462
LC462:ATATTCCTCGCTATAG	SSTGA	0.9999913274659775	ATATTCCTCGCTATAG	88693	88693	84904	74183	10721	8715	3789	LC462
LC462:ATATTCCTCGATGCAT	OBGL	0.6178677605930716	ATATTCCTCGATGCAT	299062	299062	284984	242111	42871	33674	14078	LC462
LC462:ATATTCCAGTATGCTC	ITL23GL	0.9999936525709927	ATATTCCAGTATGCTC	360907	360907	340485	290302	50182	39937	20422	LC462
LC462:ATATTCCTCAATCGTG	STRGA	0.9999950313940644	ATATTCCTCAATCGTG	308073	308073	293372	249513	43858	34007	14701	LC462
LC462:ATATTCCTCTTCTCTC	OGC	0.9999939352273941	ATATTCCTCTTCTCTC	282286	282286	260155	230860	29295	25134	22131	LC462
LC462:ATCCAGACACAGGAAC	VIPGA	0.7076627950009424	ATCCAGACACAGGAAC	107999	107999	103407	91386	12021	9857	4592	LC462
LC462:ATATTCCTCGATGTAC	ITL5GL	0.7760630734264851	ATATTCCTCGATGTAC	113547	113547	108147	93327	14820	11521	5400	LC462
LC462:ATCCAGATCACACGTA	ITL45GL	0.8354433043859899	ATCCAGATCACACGTA	186073	186073	176679	148990	27688	22045	9394	LC462
LC462:ATCCAGAGTCTAAGAA	ITL23GL	0.9999944734154269	ATCCAGAGTCTAAGAA	365791	365791	349468	293831	55633	44387	16323	LC462
LC462:ATCCAGAGTATTGTGC	SSTGA	0.9999908157624304	ATCCAGAGTATTGTGC	360636	360636	346436	289679	56755	44375	14200	LC462
LC462:ATCCAGATCGCGGCAT	CLAGL	0.5466459583258256	ATCCAGATCGCGGCAT	283601	283601	269344	233382	35960	28587	14257	LC462
LC462:ATCCAGATCCCAATAG	ITL23GL	0.9636826526839286	ATCCAGATCCCAATAG	498069	498069	472716	416911	55800	44700	25353	LC462
LC462:ATCCAGATCGCTAGTA	OGC	0.9999932274222374	ATCCAGATCGCTAGTA	99870	99870	94049	82988	11060	9145	5821	LC462
LC462:ATCCCTGAGACCGCAA	OBGA	0.877053705509752	ATCCCTGAGACCGCAA	96932	96932	92864	81598	11266	9291	4068	LC462
LC462:ATCCAGATCTCTTCTC	VLMC	0.816051852889359	ATCCAGATCTCTTCTC	142533	142533	135634	117706	17927	14635	6899	LC462
LC462:ATCCCTGCAAGGGAGG	CLAGL	0.9999959340784699	ATCCCTGCAAGGGAGG	112957	112957	106039	91929	14108	11064	6918	LC462
LC462:ATCCCTGGTGCTTACA	MGL	0.9999926928430796	ATCCCTGGTGCTTACA	95868	95868	91424	77994	13429	10732	4444	LC462
LC462:ATCCCTGAGCACACCC	OBGA	0.9999953582882881	ATCCCTGAGCACACCC	342308	342308	323274	271778	51489	40200	19034	LC462
LC462:ATCCTCGCAAGGGTAC	VLMC	0.4295390844345093	ATCCTCGCAAGGGTAC	154481	154481	146893	126999	19892	15485	7588	LC462
LC462:ATCCCTGTCCATTGTT	OPC	0.9999880203977227	ATCCCTGTCCATTGTT	234584	234584	222383	187850	34532	27364	12201	LC462
LC462:ATCCCTGTCCCACGGA	OBGL	0.9999937331303954	ATCCCTGTCCCACGGA	297330	297330	278488	238833	39655	31447	18842	LC462
LC462:ATCCTCGCAAGTTGCT	ITL23GL	0.9999890737235546	ATCCTCGCAAGTTGCT	95099	95099	91389	79465	11924	9650	3710	LC462
LC462:ATCCTCGCAGATACAA	NPGL	0.8695606008404866	ATCCTCGCAGATACAA	120410	120410	114463	100688	13774	10585	5947	LC462
LC462:ATCCTCGCATCGACGC	ITL23GL	0.9999919137917459	ATCCTCGCATCGACGC	161941	161941	152207	130805	21399	16952	9734	LC462
LC462:ATCCTGCAGAGGTGGG	SSTGA	0.9467503279447556	ATCCTGCAGAGGTGGG	266374	266374	251998	216598	35397	27500	14376	LC462
LC462:ATCCTCGGTTGGAGGT	ITL45GL	0.747311108163558	ATCCTCGGTTGGAGGT	383109	383109	362754	305815	56936	47117	20355	LC462
LC462:ATCCTGCAGCATGTGG	ITL45GL	0.9999886179866735	ATCCTGCAGCATGTGG	272501	272501	260314	221302	39012	30355	12187	LC462
LC462:ATCCTGCAGGCACTAG	ITL23GL	0.9999953219667077	ATCCTGCAGGCACTAG	216978	216978	206880	174414	32463	25965	10098	LC462
LC462:ATCCTGCAGGTTGTTC	ITL23GL	0.8611134644597769	ATCCTGCAGGTTGTTC	93384	93384	89116	78223	10893	9093	4268	LC462
LC462:ATCCTGCGTGATGCGA	OBGA	0.9858908513560891	ATCCTGCGTGATGCGA	166719	166719	157977	133972	24004	19327	8742	LC462
LC462:ATCCTGCGTTTAGAAG	CTGL	0.7320884084329009	ATCCTGCGTTTAGAAG	283103	283103	251767	225504	26261	23162	31336	LC462
LC462:ATCCTGCTCTGGAAGG	STRGA	0.9999870285391808	ATCCTGCTCTGGAAGG	357492	357492	334051	289906	44142	36206	23441	LC462
LC462:ATCGAGTAGTTCAAGA	ITL45GL	0.9999929335899651	ATCGAGTAGTTCAAGA	347583	347583	328112	278951	49161	39273	19471	LC462
LC462:ATCGAGTCAATTAGGA	OGC	0.9372382052242756	ATCGAGTCAATTAGGA	141244	141244	129751	118022	11729	10478	11493	LC462
LC462:ATCGAGTTCGATAGCT	MGL	0.6475971387699246	ATCGAGTTCGATAGCT	87818	87818	83901	72709	11191	8950	3917	LC462
LC462:ATCGAGTAGTTGCGCC	ITL23GL	0.9665719002950937	ATCGAGTAGTTGCGCC	112436	112436	106696	81613	25083	19606	5740	LC462
LC462:ATCGAGTCATCGACCG	ITL5GL	0.5050715092074824	ATCGAGTCATCGACCG	319989	319989	301658	260551	41105	33401	18331	LC462
LC462:ATCGAGTTCTGAGTAC	ITL5GL	0.9999942658469081	ATCGAGTTCTGAGTAC	180302	180302	171189	145063	26125	20726	9113	LC462
LC462:ATGCATGCACTGTCGG	PTGL	0.9999947531614453	ATGCATGCACTGTCGG	99418	99418	94442	83876	10566	8554	4976	LC462
LC462:ATGCATGGTCATCAAC	MGL	0.9999959520064294	ATGCATGGTCATCAAC	142411	142411	135384	116020	19363	15162	7027	LC462
LC462:ATGCATGCAGATAAGT	ITL5GL	0.7911830022931099	ATGCATGCAGATAAGT	165690	165690	157579	135328	22249	17829	8111	LC462
LC462:ATGCATGGTGTCGTCG	ITL5GL	0.9944195451680571	ATGCATGGTGTCGTCG	189663	189663	180796	152769	28025	21709	8867	LC462
LC462:ATGCATGTCGTCTTAT	OBGA	0.9999929610639811	ATGCATGTCGTCTTAT	102330	102330	97823	84339	13483	10471	4507	LC462
LC462:ATGCATGTCGATAGCT	OGC	0.9999925830634311	ATGCATGTCGATAGCT	136468	136468	127407	112444	14963	12337	9061	LC462
LC462:ATGCATGTCTCTTCTC	ITL23GL	0.9999932094360702	ATGCATGTCTCTTCTC	155743	155743	150142	127711	22430	17834	5601	LC462
LC462:ATGGATCAGAGCTACG	OBGL	0.999991409946233	ATGGATCAGAGCTACG	295315	295315	277380	237469	39910	30849	17935	LC462
LC462:ATGGATCCAAACCGAG	OBGL	0.828028860501945	ATGGATCCAAACCGAG	126593	126593	120583	105358	15223	12262	6010	LC462
LC462:ATGGATCAGCCCATGC	STRGA	0.6454768422991037	ATGGATCAGCCCATGC	233291	233291	221989	187076	34907	27068	11302	LC462
LC462:ATGGATCAGGAAGACA	ITL23GL	0.6175510082393885	ATGGATCAGGAAGACA	106463	106463	101492	88947	12545	10155	4971	LC462
LC462:ATGGATCCAATGCATC	ITL45GL	0.9627964778919704	ATGGATCCAATGCATC	90604	90604	86055	74358	11694	9706	4549	LC462
LC462:ATGGATCCAGCGCGTT	NPGL	0.9999873670749366	ATGGATCCAGCGCGTT	288068	288068	273529	234019	39507	31180	14539	LC462
LC462:ATGGATCTCTATGAGC	PTGL	0.9999939636327326	ATGGATCTCTATGAGC	143112	143112	136167	117647	18517	14766	6945	LC462
LC462:ATGGATCTCTCTCAAT	MGL	0.9999957801774144	ATGGATCTCTCTCAAT	145489	145489	138605	116755	21847	17205	6884	LC462
LC462:ATGGATCGTCTGATTG	ITL45GL	0.7560631474480033	ATGGATCGTCTGATTG	440059	440059	411337	354179	57157	47359	28722	LC462
LC462:ATGGATCTCTCTGAGA	PTGL	0.9999954721424729	ATGGATCTCTCTGAGA	112655	112655	105350	93824	11526	9877	7305	LC462
LC462:ATGTACGAGAAATTCG	ITL23GL	0.9999936670064926	ATGTACGAGAAATTCG	222967	222967	211219	182610	28608	22105	11748	LC462
LC462:ATGTACGAGCTCCATA	ASC	0.99999107606709	ATGTACGAGCTCCATA	223239	223239	212352	180304	32047	25498	10887	LC462
LC462:ATGTACGAGGTACTCT	ITL45GL	0.9999951277859509	ATGTACGAGGTACTCT	311170	311170	293758	249680	44078	34508	17412	LC462
LC462:ATGTACGAGTATACCC	ITL23GL	0.9759141560643911	ATGTACGAGTATACCC	114261	114261	107602	95206	12396	10213	6659	LC462
LC462:ATGTACGCACAGGAAC	ITL45GL	0.7472879593260586	ATGTACGCACAGGAAC	177591	177591	167727	144434	23293	18538	9864	LC462
LC462:ATGTACGGTAAACGAT	ITL23GL	0.9999937368556857	ATGTACGGTAAACGAT	178445	178445	170218	145787	24430	19523	8227	LC462
LC462:ATGTACGGTCCAAGAG	ITL5GL	0.5945559290703386	ATGTACGGTCCAAGAG	198499	198499	189503	160010	29493	23477	8996	LC462
LC462:ATGTACGGTTCTTAGG	OBGL	0.5713598382426426	ATGTACGGTTCTTAGG	284958	284958	268865	227233	41630	34161	16093	LC462
LC462:ATGTACGTCAGAGTGG	OBGL	0.9108553959522396	ATGTACGTCAGAGTGG	377120	377120	361785	306948	54833	43227	15335	LC462
LC462:ATGTACGTCCAACGCG	OBGA	0.999982244335115	ATGTACGTCCAACGCG	202852	202852	193619	163366	30253	23670	9233	LC462
LC462:ATGTACGTCGTCTTAT	SSTGA	0.9999940025154501	ATGTACGTCGTCTTAT	371783	371783	347200	297015	50183	39697	24583	LC462
LC462:ATGTACGTCTGGCCAG	PTGL	0.9999953637307044	ATGTACGTCTGGCCAG	120848	120848	114103	100539	13564	10849	6745	LC462
LC462:ATGTCGAAGGCAGTAC	ITL45GL	0.6132961586117744	ATGTCGAAGGCAGTAC	101521	101521	96067	84570	11496	9309	5454	LC462
LC462:ATGTCGACACAAACGG	ITL23GL	0.9999959482811391	ATGTCGACACAAACGG	98433	98433	93553	80237	13316	10648	4880	LC462
LC462:ATGTCGACAAGGACCA	ITL23GL	0.9999891519546509	ATGTCGACAAGGACCA	116977	116977	111659	97566	14093	11638	5318	LC462
LC462:ATGTCGATCTAGCTGA	D12MSN	0.8981623889412731	ATGTCGATCTAGCTGA	95841	95841	90781	79638	11143	8648	5060	LC462
LC462:ATGTCGATCATGAACC	ITL5GL	0.4646784788928926	ATGTCGATCATGAACC	246483	246483	231686	196431	35252	27307	14797	LC462
LC462:ATGTCGAGTCCACCAG	D12MSN	0.9999944775481708	ATGTCGAGTCCACCAG	282313	282313	270589	226020	44565	35782	11724	LC462
LC462:ATGTCGATCTATACCT	STRGA	0.9999957252293825	ATGTCGATCTATACCT	127744	127744	120423	104773	15648	12152	7321	LC462
LC462:ATGTCTTAGACCGCAA	OBGA	0.9999970188364387	ATGTCTTAGACCGCAA	112770	112770	107261	94111	13149	10648	5509	LC462
LC462:ATGTCGATCTGAACGT	ITL23GL	0.5774779594503343	ATGTCGATCTGAACGT	308660	308660	288025	246327	41695	34418	20635	LC462
LC462:ATGTCTTAGGACCGAT	OBGL	0.8985506445169449	ATGTCTTAGGACCGAT	88344	88344	84544	73520	11024	8560	3800	LC462
LC462:ATGTCTTCATAGAATG	OBGA	0.5145287699997425	ATGTCTTCATAGAATG	122601	122601	116029	101748	14279	11645	6572	LC462
LC462:ATGTCTTGTTACACTG	SSTGA	0.9897097039502114	ATGTCTTGTTACACTG	148059	148059	140795	122293	18501	14848	7264	LC462
LC462:ATGTCTTTCACTGGTA	ITL23GL	0.6195484348572791	ATGTCTTTCACTGGTA	163963	163963	154744	132718	22025	17460	9219	LC462
LC462:ATGTCTTGTTAACTCG	OGC	0.754677340388298	ATGTCTTGTTAACTCG	340071	340071	308288	272399	35889	30688	31783	LC462
LC462:ATGTCTTTCAAGGCCC	OGC	0.9999953096266836	ATGTCTTTCAAGGCCC	247097	247097	233372	196656	36714	29308	13725	LC462
LC462:ATGTCTTTCCGGAAAG	OBGL	0.7074148170650005	ATGTCTTTCCGGAAAG	127294	127294	120987	106405	14580	12187	6307	LC462
LC462:ATGTTTCAGAACGACC	ITL23GL	0.9999904055148363	ATGTTTCAGAACGACC	113130	113130	105696	92497	13199	10609	7434	LC462
LC462:ATGTTTCAGCGCACAA	OPC	0.9999959915876389	ATGTTTCAGCGCACAA	338360	338360	321274	272637	48635	38343	17086	LC462
LC462:ATGTTTCAGTTCAAGA	OBGA	0.9999944972805679	ATGTTTCAGTTCAAGA	266476	266476	249887	214143	35743	28705	16589	LC462
LC462:ATGTTTCCAGTTACAC	OBGA	0.9999906318262219	ATGTTTCCAGTTACAC	190780	190780	183865	159937	23926	18195	6915	LC462
LC462:ATGTTTCGTTGGTAAA	SSTGA	0.9735055714845657	ATGTTTCGTTGGTAAA	218348	218348	207112	176793	30317	23624	11236	LC462
LC462:ATGTTTCGTGAATCAA	STRGA	0.9253085479140282	ATGTTTCGTGAATCAA	200222	200222	190635	161342	29290	23039	9587	LC462
LC462:ATTACCTAGAGAAGCA	OGC	0.9999888618476689	ATTACCTAGAGAAGCA	124025	124025	117804	103312	14492	11646	6221	LC462
LC462:ATTACCTAGAAACGCC	OPC	0.9999964993912727	ATTACCTAGAAACGCC	357208	357208	337459	286947	50511	39137	19749	LC462
LC462:ATTACCTCATGGCCTG	OBGA	0.9999946965835989	ATTACCTCATGGCCTG	155874	155874	150198	129618	20580	16403	5676	LC462
LC462:ATTACCTCAGGACTGA	ITL45GL	0.8768811775371432	ATTACCTCAGGACTGA	191751	191751	182948	157491	25456	20542	8803	LC462
LC462:ATTACCTTCCCGAAGC	ITL45GL	0.9971395414322615	ATTACCTTCCCGAAGC	302534	302534	281653	244282	37369	29866	20881	LC462
LC462:ATTACCTTCGAACACT	OPC	0.9999950146302581	ATTACCTTCGAACACT	399261	399261	374665	318334	56327	45122	24596	LC462
LC462:ATTACCTTCGATCTTT	ITL23GL	0.9712618784978986	ATTACCTTCGATCTTT	222854	222854	206601	178727	27871	22805	16253	LC462
LC462:ATTACCTTCTCGCGGA	OPC	0.9999934216029942	ATTACCTTCTCGCGGA	147626	147626	139806	121673	18133	14493	7820	LC462
LC462:ATTACCTTCGATAGTC	ITL45GL	0.999994670972228	ATTACCTTCGATAGTC	187520	187520	176279	148690	27588	22642	11241	LC462
LC462:ATTACTCCAACTGCGC	ITL23GL	0.9999953573569655	ATTACTCCAACTGCGC	254009	254009	239721	206081	33639	26377	14288	LC462
LC462:ATTACCTTCTGTTGCC	OBGA	0.9999924832955003	ATTACCTTCTGTTGCC	144658	144658	138264	118926	19338	15099	6394	LC462
LC462:ATTACTCAGAGGTACC	OPC	0.9999945918098092	ATTACTCAGAGGTACC	393636	393636	374027	323010	51013	40086	19609	LC462
LC462:ATTACTCCAGAGAGAA	VIPGA	0.9999948723707348	ATTACTCCAGAGAGAA	107910	107910	102594	90557	12037	9832	5316	LC462
LC462:ATTACTCGTGATCAGG	OBGA	0.6559816412627697	ATTACTCGTGATCAGG	237021	237021	225040	192052	32987	24866	11981	LC462
LC462:ATTACTCGTGGTACTT	SSTGA	0.8495669523254037	ATTACTCGTGGTACTT	139666	139666	134166	115155	19011	14866	5500	LC462
LC462:ATTACTCGTGGCCTCA	ITL45GL	0.9999926509335637	ATTACTCGTGGCCTCA	312983	312983	296579	252193	44383	34811	16404	LC462
LC462:ATTACTCTCAGAGTGG	ITL45GL	0.9999955091625452	ATTACTCTCAGAGTGG	184479	184479	174536	149236	25299	20206	9943	LC462
LC462:ATTACTCTCGTATAGC	ITL23GL	0.9999934495426714	ATTACTCTCGTATAGC	198850	198850	188423	160245	28176	21953	10427	LC462
LC462:ATTACTCTCCGTTAGA	PTGL	0.8946954254060984	ATTACTCTCCGTTAGA	108549	108549	102144	91296	10847	8863	6405	LC462
LC462:ATTCGTTAGACTAGGC	SSTGA	0.9999891114421189	ATTCGTTAGACTAGGC	102339	102339	98090	86191	11899	8958	4249	LC462
LC462:ATTCGTTAGCAGAAAG	CTGL	0.9999923058785498	ATTCGTTAGCAGAAAG	129696	129696	124100	106834	17264	13950	5596	LC462
LC462:ATTCGTTCACTTTGGA	ITL23GL	0.9999960963614285	ATTCGTTCACTTTGGA	109019	109019	103520	88644	14876	12003	5499	LC462
LC462:ATTCGTTCAACGTCCG	OPC	0.9999903165735304	ATTCGTTCAACGTCCG	173340	173340	161923	140423	21500	17180	11417	LC462
LC462:ATTCGTTCATTACTCT	CLAGL	0.6138336262665689	ATTCGTTCATTACTCT	86945	86945	82899	72047	10852	8852	4046	LC462
LC462:ATTCGTTGTGGACTGA	SSTGA	0.7597852302715182	ATTCGTTGTGGACTGA	89532	89532	86224	74750	11473	8881	3308	LC462
LC462:ATTCGTTTCCCAGCGA	ITL45GL	0.7968236820306629	ATTCGTTTCCCAGCGA	138037	138037	131028	113104	17924	14439	7009	LC462
LC462:ATTCGTTGTAGCGGTA	OBGA	0.9999880308459979	ATTCGTTGTAGCGGTA	391833	391833	372861	319651	53206	41965	18972	LC462
LC462:ATTGTCTAGACTAGGC	ITL23GL	0.6956297643482685	ATTGTCTAGACTAGGC	123093	123093	116506	100542	15964	12502	6587	LC462
LC462:ATTGTCTTCGGCAATT	ITL6GL	0.9999948684126139	ATTGTCTTCGGCAATT	102332	102332	98467	84584	13881	10850	3865	LC462
LC462:ATTGTCTGTTTGCATG	ITL45GL	0.8635080436943099	ATTGTCTGTTTGCATG	89986	89986	85333	74147	11186	9137	4653	LC462
LC462:ATTGTGGCACCTGAAT	OBGL	0.8658720604144037	ATTGTGGCACCTGAAT	364530	364530	348586	298447	50139	40248	15944	LC462
LC462:ATTGTGGGTGGACTGA	OGC	0.9999876031652093	ATTGTGGGTGGACTGA	150876	150876	140042	123976	16065	13997	10834	LC462
LC462:ATTGTGGCAGCGCGTT	ITL45GL	0.5601051691919565	ATTGTGGCAGCGCGTT	201048	201048	189226	159366	29860	23826	11822	LC462
LC462:ATTGTGGGTAACCATC	ITL45GL	0.9999914129730314	ATTGTGGGTAACCATC	181608	181608	169154	146108	23043	18197	12454	LC462
LC462:ATTGTGGTCTGGACAT	ITL23GL	0.9999959841370583	ATTGTGGTCTGGACAT	174126	174126	165051	140826	24222	19685	9075	LC462
LC462:ATTGTGGTCCTAAGTG	NPGL	0.9740673108026385	ATTGTGGTCCTAAGTG	176180	176180	169208	140907	28300	22941	6972	LC462
LC462:ATTTGTCAGGTTAGTA	ITL23GL	0.9999927403405309	ATTTGTCAGGTTAGTA	292373	292373	276186	235594	40589	32021	16187	LC462
LC462:ATTTGTCAGTCATCTG	VIPGA	0.9884404926560819	ATTTGTCAGTCATCTG	93544	93544	88025	77931	10094	8345	5519	LC462
LC462:ATTTGTCCATCACAGT	OBGA	0.9818054614588618	ATTTGTCCATCACAGT	165060	165060	154952	136951	18001	15012	10108	LC462
LC462:ATTTGTCGTGCAGACA	ITL5GL	0.6278823027387261	ATTTGTCGTGCAGACA	90851	90851	87200	74852	12348	9713	3651	LC462
LC462:ATTTGTCTCCATCTAT	VLMC	0.6967858858406544	ATTTGTCTCCATCTAT	121398	121398	116037	101557	14479	11206	5361	LC462
LC462:ATTTGTCTCGGTCCGA	OGC	0.999995335470885	ATTTGTCTCGGTCCGA	127817	127817	119595	103091	16503	13369	8222	LC462
LC462:CAAAGCTAGGCCAGTA	ITL45GL	0.9999961573630571	CAAAGCTAGGCCAGTA	197999	197999	187683	161688	25991	20490	10316	LC462
LC462:CAAAGCTGTAAGCCTT	OGC	0.9999934323132038	CAAAGCTGTAAGCCTT	119986	119986	113745	99015	14730	12046	6241	LC462
LC462:CAAAGCTGTAGCATGG	OBGL	0.6500314045697451	CAAAGCTGTAGCATGG	225445	225445	211971	180656	31312	24986	13474	LC462
LC462:CAAAGCTGTGGACAGT	ITL45GL	0.9999904205324128	CAAAGCTGTGGACAGT	101573	101573	97279	85246	12032	9775	4294	LC462
LC462:CAAAGCTTCCAACGCG	CTGL	0.8867645550053567	CAAAGCTTCCAACGCG	194057	194057	182759	154774	27985	21916	11298	LC462
LC462:CAAAGCTTCCCAATGA	ITL23GL	0.9355169013142586	CAAAGCTTCCCAATGA	141654	141654	136142	117080	19061	15023	5512	LC462
LC462:CAACCAACACATAAAG	ITL45GL	0.7673260306473821	CAACCAACACATAAAG	115726	115726	110562	96464	14097	10962	5164	LC462
LC462:CAACCAAAGCTTCAAC	CTGL	0.9999912474304438	CAACCAAAGCTTCAAC	92565	92565	87950	77202	10747	8262	4615	LC462
LC462:CAAAGCTTCTTCTTCC	OBGL	0.9343323539942503	CAAAGCTTCTTCTTCC	312009	312009	297401	253408	43990	35321	14608	LC462
LC462:CAAAGCTTCGGCATAT	ITL45GL	0.7283277101814747	CAAAGCTTCGGCATAT	468734	468734	438731	381774	56953	44465	30003	LC462
LC462:CAACCAACACGCTCAG	ITL45GL	0.7320170793682337	CAACCAACACGCTCAG	127061	127061	120161	105402	14759	12137	6900	LC462
LC462:CAACCAACATCTCACC	ITL45GL	0.9999921508133411	CAACCAACATCTCACC	97994	97994	93512	80434	13076	10327	4482	LC462
LC462:CAACCAACATGTGGGA	ITL23GL	0.9999945117160678	CAACCAACATGTGGGA	211418	211418	201764	170152	31609	24807	9654	LC462
LC462:CAACCAAGTAGAAAGG	ITL45GL	0.45254030800424516	CAACCAAGTAGAAAGG	88221	88221	84854	74382	10472	8059	3367	LC462
LC462:CAACCAAGTACGAGAC	CTGL	0.9016507724300027	CAACCAAGTACGAGAC	317201	317201	301300	257670	43630	35138	15901	LC462
LC462:CAACCAAGTCGCGCTA	ITL45GL	0.9999945908784866	CAACCAAGTCGCGCTA	245482	245482	233298	198813	34482	27136	12184	LC462
LC462:CAACCAAGTCTAAGAA	OGC	0.999986500479281	CAACCAAGTCTAAGAA	190258	190258	181892	153145	28746	22285	8366	LC462
LC462:CAACCAATCTGGCACG	CTGL	0.6807527276687324	CAACCAATCTGGCACG	109501	109501	104245	91661	12584	10413	5256	LC462
LC462:CAACGGCAGACACAAT	ITL23GL	0.9999910946935415	CAACGGCAGACACAAT	89219	89219	84415	72806	11608	9292	4804	LC462
LC462:CAACCAATCGCGCCAA	ITL45GL	0.5065854964777827	CAACCAATCGCGCCAA	450891	450891	429639	371350	58287	45844	21252	LC462
LC462:CAACGGCCACGTTAGT	ITL45GL	0.9999914695508778	CAACGGCCACGTTAGT	104622	104622	99891	84797	15094	12337	4731	LC462
LC462:CAACGGCAGCACACCC	PTGL	0.9999957261607051	CAACGGCAGCACACCC	137114	137114	131602	114374	17228	12897	5512	LC462
LC462:CAACGGCGTTCTTTGT	PVGA	0.6137955570593476	CAACGGCGTTCTTTGT	251070	251070	232572	201769	30800	23994	18498	LC462
LC462:CAACGGCAGATGTTGA	ITL45GL	0.9965571239590645	CAACGGCAGATGTTGA	462932	462932	431319	376856	54462	46783	31613	LC462
LC462:CAACGTAAGCAGAGCT	ITL45GL	0.9999939120607451	CAACGTAAGCAGAGCT	198034	198034	188490	160021	28467	22846	9544	LC462
LC462:CAACGGCTCCTTTGCG	MGL	0.9999943883158267	CAACGGCTCCTTTGCG	131420	131420	125155	107972	17183	14451	6265	LC462
LC462:CAACGGCGTTTGTAGC	STRGA	0.809831177815795	CAACGGCGTTTGTAGC	138639	138639	132534	112772	19761	14991	6105	LC462
LC462:CAACGTACACATAAAG	VIPGA	0.9999955957755446	CAACGTACACATAAAG	347511	347511	323816	280077	43738	34744	23695	LC462
LC462:CAACGTACACTGAAGG	ITL5GL	0.8526423256844282	CAACGTACACTGAAGG	169742	169742	161043	137905	23137	18198	8699	LC462
LC462:CAACGTACATTGAACC	ITL45GL	0.30702496506273746	CAACGTACATTGAACC	193984	193984	181728	158394	23334	19635	12256	LC462
LC462:CAACGTACATCCATAG	D12MSN	0.6019909605383873	CAACGTACATCCATAG	367377	367377	349677	295999	53673	42010	17700	LC462
LC462:CAACGTAGTAGGTAAT	OGC	0.9999876818619668	CAACGTAGTAGGTAAT	110353	110353	104372	91757	12615	10248	5981	LC462
LC462:CAACGTAGTAAAGGCC	OGC	0.9999939487315714	CAACGTAGTAAAGGCC	132086	132086	124822	108840	15981	12993	7264	LC462
LC462:CAACGTAGTCTCTAAG	ITL6GL	0.936361962929368	CAACGTAGTCTCTAAG	173472	173472	164577	140111	24464	19727	8895	LC462
LC462:CAACGTAGTTCTTAGG	STRGA	0.9999918518587947	CAACGTAGTTCTTAGG	138436	138436	131448	111913	19534	15240	6988	LC462
LC462:CAACGTAGTCCAACCG	PTGL	0.9999964591115713	CAACGTAGTCCAACCG	365700	365700	346124	293336	52785	41604	19576	LC462
LC462:CAACGTATCTATCTCA	MGL	0.999990469776094	CAACGTATCTATCTCA	95902	95902	91364	77685	13679	11064	4538	LC462
LC462:CAAGAAAAGAAATGGG	ITL23GL	0.9999943347647786	CAAGAAAAGAAATGGG	107032	107032	101720	89546	12173	9826	5312	LC462
LC462:CAACGTATCTTTATCG	ITL45GL	0.8805540393805131	CAACGTATCTTTATCG	238199	238199	224014	192280	31731	24415	14185	LC462
LC462:CAACGTATCCACTAGA	OPC	0.9058102034032345	CAACGTATCCACTAGA	426010	426010	402900	347017	55882	43634	23110	LC462
LC462:CAAGAAAAGGTTAGTA	ITL45GL	0.9999889840837568	CAAGAAAAGGTTAGTA	247712	247712	237217	202097	35118	28393	10495	LC462
LC462:CAAGAAAAGTCGAGCA	ITL45GL	0.8929668967612088	CAAGAAAAGTCGAGCA	209541	209541	197895	169080	28811	23059	11646	LC462
LC462:CAAGAAACACTGATTG	CTGL	0.9809948746114969	CAAGAAACACTGATTG	219346	219346	209789	178245	31543	25389	9557	LC462
LC462:CAAGAAAGTTGTGACT	ITL45GL	0.9999958677217364	CAAGAAAGTTGTGACT	110234	110234	106452	91980	14472	10875	3782	LC462
LC462:CAAGAAACAGTATACC	PTGL	0.89357356633991	CAAGAAACAGTATACC	111966	111966	106197	92668	13529	11198	5769	LC462
LC462:CAAGAAATCAAACCCA	VLMC	0.6336566200479865	CAAGAAATCAAACCCA	104606	104606	100913	87569	13344	10378	3693	LC462
LC462:CAAGAAATCAGAACGG	OGC	0.9999930476769805	CAAGAAATCAGAACGG	194453	194453	184894	155529	29361	22707	9559	LC462
LC462:CAAGAAATCTTGGCCT	VIPGA	0.9900392709532753	CAAGAAATCTTGGCCT	180203	180203	170468	145249	25218	19888	9735	LC462
LC462:CAAGCTAAGTTGCCGC	D12MSN	0.999992011114955	CAAGCTAAGTTGCCGC	288664	288664	274728	232489	42239	33670	13936	LC462
LC462:CAAGCTAAGTCACGCC	OBGL	0.6437719073146582	CAAGCTAAGTCACGCC	309340	309340	295879	248042	47832	37939	13461	LC462
LC462:CAAGCTAAGAAATTCG	ITL45GL	0.8676756918430328	CAAGCTAAGAAATTCG	405510	405510	386382	327152	59223	47409	19128	LC462
LC462:CAAGCTACAGGTGTCC	STRGA	0.914417072199285	CAAGCTACAGGTGTCC	110240	110240	105585	90686	14897	11660	4655	LC462
LC462:CAAGCTACATCATAGC	ITL45GL	0.9999923254363239	CAAGCTACATCATAGC	174833	174833	168175	145207	22968	17933	6658	LC462
LC462:CAAGCTACAAATGCTC	MGL	0.9999943113944028	CAAGCTACAAATGCTC	188985	188985	179274	155440	23832	19304	9711	LC462
LC462:CAAGCTAGTTCCGGCA	ITL23GL	0.9999959613196552	CAAGCTAGTTCCGGCA	136903	136903	130929	111374	19552	14979	5974	LC462
LC462:CAAGCTACACTTATGG	ITL23GL	0.9999942532740533	CAAGCTACACTTATGG	250397	250397	235613	200846	34766	27788	14784	LC462
LC462:CAAGGCCCAATGTGTC	OBGL	0.9999946826137602	CAAGGCCCAATGTGTC	124113	124113	118170	101421	16748	13064	5943	LC462
LC462:CAAGGCCCATGGTATC	ASC	0.9999947876203805	CAAGGCCCATGGTATC	152539	152539	142686	124382	18304	15447	9853	LC462
LC462:CAAGGCCCAGTAGTTC	VIPGA	0.9999954029917717	CAAGGCCCAGTAGTTC	324185	324185	296057	259050	37007	30656	28128	LC462
LC462:CAATCCCCACCAAGGA	ASC	0.9999915282242	CAATCCCCACCAAGGA	423559	423559	401057	341957	59098	48180	22502	LC462
LC462:CAATCCCCACCCTTAC	ITL45GL	0.5822144551202655	CAATCCCCACCCTTAC	169402	169402	160619	137973	22645	18182	8783	LC462
LC462:CAATCCCCACTACACA	ITL45GL	0.9019296670448966	CAATCCCCACTACACA	90677	90677	86962	76638	10323	8348	3715	LC462
LC462:CACAACAAGGTTGTGG	OGC	0.9999945914314594	CACAACAAGGTTGTGG	104265	104265	98317	84292	14025	11372	5948	LC462
LC462:CAATCCCGTAACCCAT	NPGL	0.9084247751161456	CAATCCCGTAACCCAT	195153	195153	184013	158207	25804	20050	11140	LC462
LC462:CAATCCCGTCATTGGT	SSTGA	0.9999963920563459	CAATCCCGTCATTGGT	476224	476224	446418	391036	55379	43982	29806	LC462
LC462:CACAACACAAGGTTCT	PTGL	0.9999852480832487	CACAACACAAGGTTCT	287110	287110	268125	230249	37875	31745	18985	LC462
LC462:CACAACAGTAACCATC	ITL5GL	0.955689855851233	CACAACAGTAACCATC	103891	103891	99753	86159	13594	10646	4138	LC462
LC462:CACAACAGTACGCCCA	ITL45GL	0.9999967785552144	CACAACAGTACGCCCA	126697	126697	119104	105196	13906	11377	7593	LC462
LC462:CACAACAGTTGTCGGC	ITL45GL	0.9999946556054056	CACAACAGTTGTCGGC	316332	316332	299937	256196	43741	34569	16395	LC462
LC462:CACAGATAGCAGAAAG	ITL23GL	0.9999931507045403	CACAGATAGCAGAAAG	173063	173063	163783	140009	23774	18767	9280	LC462
LC462:CACAGATAGTAGAAGG	OGC	0.7864656348247081	CACAGATAGTAGAAGG	185555	185555	172870	152942	19927	16591	12685	LC462
LC462:CACAGATCACTGATTG	CTGL	0.9999888986349106	CACAGATCACTGATTG	298124	298124	275610	239735	35874	29408	22514	LC462
LC462:CACAGATCAAACAGTA	ITL23GL	0.6694206111133099	CACAGATCAAACAGTA	113415	113415	108684	95719	12965	10298	4731	LC462
LC462:CACAGATCAGGTGTGA	ITL5GL	0.41125389002263546	CACAGATCAGGTGTGA	130572	130572	124127	105441	18682	15017	6445	LC462
LC462:CACAGATGTAGCGGTA	D12MSN	0.7222408724483103	CACAGATGTAGCGGTA	292724	292724	276596	236882	39712	31452	16128	LC462
LC462:CACAGATGTATTGTCG	OPC	0.9999959263950586	CACAGATGTATTGTCG	171225	171225	162083	137237	24845	19682	9142	LC462
LC462:CACATGAAGAAAGCAG	CTGL	0.9999960139393806	CACATGAAGAAAGCAG	204169	204169	192182	165280	26901	21806	11987	LC462
LC462:CACATGACAACACGGA	SSTGA	0.9999949233606458	CACATGACAACACGGA	345679	345679	328763	283120	45641	36079	16916	LC462
LC462:CACATGACACCTTGTC	NPGL	0.8807666955981404	CACATGACACCTTGTC	87077	87077	81410	71155	10255	8755	5667	LC462
LC462:CACATGACACAAACGG	VIPGA	0.8373296852223575	CACATGACACAAACGG	226751	226751	215425	182788	32636	25800	11326	LC462
LC462:CACATGACAAGCAGGT	NPGL	0.6809478949289769	CACATGACAAGCAGGT	416820	416820	395987	338131	57852	46384	20833	LC462
LC462:CACATGAGTAAGTGCG	ITL45GL	0.5012936964631081	CACATGAGTAAGTGCG	196570	196570	187495	158827	28667	22684	9075	LC462
LC462:CACATGACATGATTGC	ITL23GL	0.9754677418386564	CACATGACATGATTGC	99242	99242	93934	81927	12007	9679	5308	LC462
LC462:CACATGAGTCAGAAGC	ITL23GL	0.9999950109049678	CACATGAGTCAGAAGC	145443	145443	138262	118116	20145	15715	7181	LC462
LC462:CACATGAGTCGGCTGT	D12MSN	0.9925002639647573	CACATGAGTCGGCTGT	383071	383071	361200	310329	50867	40667	21871	LC462
LC462:CACATGATCTGGCCAG	ITL23GL	0.6294714546675095	CACATGATCTGGCCAG	88812	88812	84196	72875	11321	9084	4616	LC462
LC462:CACATGATCCTTTGCG	NPGL	0.9999953776132315	CACATGATCCTTTGCG	224784	224784	211440	180788	30648	24235	13344	LC462
LC462:CACATGATCAGCACTA	ITL45GL	0.9999944260343909	CACATGATCAGCACTA	194996	194996	184335	158096	26238	20881	10661	LC462
LC462:CACATGATCAGTACAC	PVGA	0.9501827638596296	CACATGATCAGTACAC	284880	284880	264018	230147	33870	26059	20862	LC462
LC462:CACATGATCTTGTGCC	ITL6GL	0.9999946167226881	CACATGATCTTGTGCC	219253	219253	207203	177133	30067	23898	12050	LC462
LC462:CACATGATCTTTCGAT	OGC	0.9999945773743093	CACATGATCTTTCGAT	140242	140242	131342	109542	21798	17416	8900	LC462
LC462:CACCACTAGTACAGTA	ITL45GL	0.9999937567627057	CACCACTAGTACAGTA	106034	106034	101165	88958	12207	9765	4869	LC462
LC462:CACCACTCAAAGCTTC	NPGL	0.9385088477283716	CACCACTCAAAGCTTC	146232	146232	140537	119909	20628	16424	5695	LC462
LC462:CACCACTGTTGGAGGT	ITL23GL	0.8399828732945025	CACCACTGTTGGAGGT	252883	252883	240646	209717	30928	24574	12237	LC462
LC462:CACCACTTCATGAACC	ITL45GL	0.9999900134280324	CACCACTTCATGAACC	93477	93477	88896	78589	10307	8344	4581	LC462
LC462:CACCACTTCGAGGTAG	D12MSN	0.9999925675801933	CACCACTTCGAGGTAG	309979	309979	293678	248649	45026	35279	16301	LC462
LC462:CACCACTTCGCGTGAC	OBGL	0.7474964838474989	CACCACTTCGCGTGAC	263840	263840	249802	211044	38756	32879	14038	LC462
LC462:CACCTGTAGTGATTAG	ITL23GL	0.9952115712221712	CACCTGTAGTGATTAG	179702	179702	166891	145010	21880	17494	12811	LC462
LC462:CACCTGTCAAGACACG	OGC	0.9999946712232486	CACCTGTCAAGACACG	271618	271618	253378	226080	27297	24057	18240	LC462
LC462:CACCTGTCACATGATC	ITL45GL	0.9999952125363052	CACCTGTCACATGATC	458234	458234	434733	376338	58391	47171	23501	LC462
LC462:CACCTGTGTCATGAGG	MGL	0.9999949932098389	CACCTGTGTCATGAGG	141183	141183	134248	114764	19484	15647	6935	LC462
LC462:CACCTGTTCGCTTACC	VIPGA	0.9999901148839854	CACCTGTTCGCTTACC	160938	160938	154410	132810	21599	17662	6528	LC462
LC462:CACCTGTTCAGCACTA	OGC	0.9999966565519571	CACCTGTTCAGCACTA	268020	268020	254843	215837	39005	30077	13177	LC462
LC462:CACCTGTGTTGCCGCA	OPC	0.9999923513969406	CACCTGTGTTGCCGCA	198078	198078	188007	160717	27290	21568	10071	LC462
LC462:CACCTGTTCGTGAACT	MGL	0.9999938481487334	CACCTGTTCGTGAACT	141110	141110	134190	114368	19822	15657	6920	LC462
LC462:CACCTGTCATTCTCGC	VIPGA	0.9999933978542686	CACCTGTCATTCTCGC	156572	156572	148077	129918	18159	14875	8495	LC462
LC462:CACCTTGAGAGTTTGA	ITL6GL	0.610923558473587	CACCTTGAGAGTTTGA	125513	125513	121211	103373	17837	14287	4302	LC462
LC462:CACCTTGAGAGAGTTT	ITL45GL	0.8741287151351571	CACCTTGAGAGAGTTT	211239	211239	202814	174845	27969	22289	8425	LC462
LC462:CACCTTGAGGTAGGAA	ITL23GL	0.7852065027691424	CACCTTGAGGTAGGAA	96804	96804	91652	79226	12425	10221	5152	LC462
LC462:CACCTTGAGTTCGTTG	ITL6GL	0.9824625151231885	CACCTTGAGTTCGTTG	308479	308479	290437	247643	42792	34210	18042	LC462
LC462:CACCTTGCACCGATCG	SSTGA	0.9999929079785943	CACCTTGCACCGATCG	196828	196828	185587	156816	28768	22364	11241	LC462
LC462:CACCTTGCATGCGCTG	CTGL	0.9999942872673273	CACCTTGCATGCGCTG	297196	297196	281527	240182	41343	34192	15669	LC462
LC462:CACCTTGGTCTGAGCC	ITL6GL	0.7089067669585347	CACCTTGGTCTGAGCC	154391	154391	143775	124569	19206	16061	10616	LC462
LC462:CACGTTCAGGATTTGA	MGL	0.9999878844246268	CACGTTCAGGATTTGA	105505	105505	100637	86064	14571	11774	4868	LC462
LC462:CACGTTCAGGTAGGCT	PTGL	0.9999949848279357	CACGTTCAGGTAGGCT	230210	230210	215443	183891	31552	25372	14767	LC462
LC462:CACGTTCCATCTGCAA	OBGA	0.9999885568395257	CACGTTCCATCTGCAA	138261	138261	132061	113188	18873	14748	6200	LC462
LC462:CACGTTCGTGATCAGG	ITL45GL	0.9999945310410112	CACGTTCGTGATCAGG	112783	112783	107781	93667	14114	11165	5002	LC462
LC462:CACGTTCGTTCCTGTC	OPC	0.999996361322701	CACGTTCGTTCCTGTC	174433	174433	162359	141069	21289	18152	12074	LC462
LC462:CACGTTCCACTTATGG	ITL45GL	0.9352969769388437	CACGTTCCACTTATGG	287199	287199	272995	232479	40512	31892	14204	LC462
LC462:CACGTTCGTACTTCGA	CLAGL	0.9999919068068266	CACGTTCGTACTTCGA	91166	91166	88203	75848	12355	9486	2963	LC462
LC462:CACGTTCGTTTAAGGA	ITL45GL	0.5342903584241867	CACGTTCGTTTAAGGA	99074	99074	94239	81320	12919	10271	4835	LC462
LC462:CACGTTCTCACGGGTC	PVGA	0.9320797165855765	CACGTTCTCACGGGTC	213350	213350	196789	169859	26926	21515	16561	LC462
LC462:CACGTTCTCCCTACCA	OPC	0.9999958407133818	CACGTTCTCCCTACCA	153186	153186	144384	123991	20393	15917	8802	LC462
LC462:CACGTTCTCGGGAATG	PTGL	0.9251650469377637	CACGTTCTCGGGAATG	98058	98058	93688	81218	12470	9856	4370	LC462
LC462:CACTAAGAGAAATGGG	ITL5GL	0.5033174902200699	CACTAAGAGAAATGGG	393628	393628	373629	316970	56658	44713	19999	LC462
LC462:CACTAAGAGACACTTC	OGC	0.9999958943808451	CACTAAGAGACACTTC	140796	140796	132550	113154	19396	15542	8246	LC462
LC462:CACTAAGAGTCATACC	ITL5GL	0.9999946122989058	CACTAAGAGTCATACC	332344	332344	309376	269062	40312	34230	22968	LC462
LC462:CACTAAGCAAAGGCCA	PTGL	0.28418553434312344	CACTAAGCAAAGGCCA	100335	100335	95560	84374	11186	9014	4775	LC462
LC462:CACTAAGCAGTTGCAT	ITL45GL	0.849160750862211	CACTAAGCAGTTGCAT	140533	140533	132968	116060	16907	14195	7565	LC462
LC462:CACTAAGCATACAACC	CLAGL	0.6459608376026154	CACTAAGCATACAACC	233304	233304	216547	184768	31775	26148	16757	LC462
LC462:CACTAAGCAACTACTG	ITL23GL	0.9999941682908684	CACTAAGCAACTACTG	309241	309241	292195	251745	40449	33716	17046	LC462
LC462:CACTAAGCACTTTGGA	CTGL	0.9999956574756652	CACTAAGCACTTTGGA	261575	261575	247870	208968	38897	30838	13705	LC462
LC462:CACTAAGGTAGATGAT	OBGL	0.8826912418007851	CACTAAGGTAGATGAT	249629	249629	235352	202504	32847	25660	14277	LC462
LC462:CACTAAGGTACGGTTT	OGC	0.8388345041312277	CACTAAGGTACGGTTT	112385	112385	107237	93302	13933	11232	5148	LC462
LC462:CACTAAGTCGGATAAA	CTGL	0.9999927407479845	CACTAAGTCGGATAAA	146916	146916	140258	123417	16841	13586	6658	LC462
LC462:CACTAAGTCCACACCT	SSTGA	0.9159065280109644	CACTAAGTCCACACCT	232037	232037	222495	187372	35120	27042	9542	LC462
LC462:CACTAAGTCCTGAAAC	STRGA	0.5764594040811062	CACTAAGTCCTGAAAC	385069	385069	362056	306319	55736	43303	23013	LC462
LC462:CACTAAGTCGGTCGAC	D12MSN	0.999994557350874	CACTAAGTCGGTCGAC	284871	284871	271015	233421	37592	29411	13856	LC462
LC462:CACTGAAAGTATGGGC	ITL5GL	0.9999885724391788	CACTGAAAGTATGGGC	137638	137638	129981	111000	18980	14631	7657	LC462
LC462:CACTGAAAGCTACGCC	ITL45GL	0.8465619059279561	CACTGAAAGCTACGCC	195310	195310	183623	150990	32629	25252	11687	LC462
LC462:CACTGAACAGGACCTC	OBGA	0.9999973895028234	CACTGAACAGGACCTC	237994	237994	222709	189498	33210	25425	15285	LC462
LC462:CACTGAACATAAAGTG	ITL5GL	0.5323304506018758	CACTGAACATAAAGTG	190117	190117	180077	154135	25940	20533	10040	LC462
LC462:CACTGAAGTAGCCATT	CTGL	0.9999905694276094	CACTGAAGTAGCCATT	188005	188005	180533	153831	26696	21131	7472	LC462
LC462:CACTGAAGTCCGCTTT	ITL45GL	0.9999832920730114	CACTGAAGTCCGCTTT	123231	123231	116960	100379	16580	13316	6271	LC462
LC462:CACTGAAGTGATTCCA	ITL45GL	0.9999945098534226	CACTGAAGTGATTCCA	117852	117852	113189	97637	15551	11918	4663	LC462
LC462:CACTGAATCCGGACTG	VIPGA	0.9227564102038741	CACTGAATCCGGACTG	187030	187030	178992	150428	28563	22667	8038	LC462
LC462:CAGCCTTAGTGAGTTA	ITL45GL	0.999993110075593	CAGCCTTAGTGAGTTA	133815	133815	128216	110228	17987	13927	5599	LC462
LC462:CAGCCTTCATCGCTAA	PVGA	0.8350357240997255	CAGCCTTCATCGCTAA	89796	89796	85653	75626	10025	8066	4143	LC462
LC462:CAGCCTTGTGCGCTCA	ITL23GL	0.9999935715459287	CAGCCTTGTGCGCTCA	119979	119979	114958	98254	16703	13587	5021	LC462
LC462:CAGCCTTGTTTAGGAA	ITL45GL	0.8363658860325813	CAGCCTTGTTTAGGAA	127255	127255	123197	104382	18813	14403	4058	LC462
LC462:CAGCTAAAGACTAATG	ITL45GL	0.9999932660721242	CAGCTAAAGACTAATG	98978	98978	94425	82846	11578	9259	4553	LC462
LC462:CAGCCTTGTGTCCTTC	ITL23GL	0.7758711818605661	CAGCCTTGTGTCCTTC	173649	173649	165194	141838	23355	18626	8455	LC462
LC462:CAGCCTTTCAACACGT	VIPGA	0.999993039004039	CAGCCTTTCAACACGT	190528	190528	178258	158401	19855	16497	12270	LC462
LC462:CAGCTAAAGTCACACT	OGC	0.999995693564415	CAGCTAAAGTCACACT	112668	112668	106547	93549	12998	10406	6121	LC462
LC462:CAGCCTTTCATCATGG	D12MSN	0.999992811041011	CAGCCTTTCATCATGG	246868	246868	235985	198638	37345	29784	10883	LC462
LC462:CAGCTAAAGTTCGACT	ITL23GL	0.5955710597336292	CAGCTAAAGTTCGACT	109333	109333	102664	87760	14903	11830	6669	LC462
LC462:CAGCTAACAATGTGCT	OBGA	0.9246932286769152	CAGCTAACAATGTGCT	102700	102700	98992	87330	11662	8952	3708	LC462
LC462:CAGCTAACACATTGCA	VIPGA	0.9999965657480061	CAGCTAACACATTGCA	275032	275032	259302	220422	38878	30776	15730	LC462
LC462:CAGCTAACATGATTGC	ITL45GL	0.9999936409294605	CAGCTAACATGATTGC	100152	100152	96970	82726	14241	10751	3182	LC462
LC462:CAGCTAAGTGCAACAG	ITL45GL	0.9999948530457914	CAGCTAAGTGCAACAG	257510	257510	245482	206735	38744	31200	12028	LC462
LC462:CAGCTAAGTGCTTTGA	MGL	0.9999911077320576	CAGCTAAGTGCTTTGA	114689	114689	109653	94418	15234	12483	5036	LC462
LC462:CAGCTGGAGTACAGAT	OGC	0.9999887410667725	CAGCTGGAGTACAGAT	216866	216866	205654	177657	27997	22469	11212	LC462
LC462:CAGCTGGGTTGTGAGG	ITL23GL	0.9999892036430538	CAGCTGGGTTGTGAGG	104640	104640	99944	86384	13559	10788	4696	LC462
LC462:CAGCTGGGTGATAACA	CTGL	0.9999961825087667	CAGCTGGGTGATAACA	97428	97428	93045	80345	12699	10159	4383	LC462
LC462:CAGCTGGCATAGCCGC	VLMC	0.6975049511529505	CAGCTGGCATAGCCGC	121795	121795	116452	98827	17624	13451	5343	LC462
LC462:CAGGATTAGTTGCTTG	ITL45GL	0.6020551701076329	CAGGATTAGTTGCTTG	117772	117772	113125	98044	15080	11759	4647	LC462
LC462:CAGCTGGTCTATAGGC	VIPGA	0.9999933654908091	CAGCTGGTCTATAGGC	136515	136515	130475	112553	17922	14112	6040	LC462
LC462:CAGCTGGTCATAGGTC	CTGL	0.7010572189465165	CAGCTGGTCATAGGTC	109356	109356	101975	83210	18764	14821	7381	LC462
LC462:CAGCTGGTCCCGAAGC	NPGL	0.8261548262089491	CAGCTGGTCCCGAAGC	394060	394060	366561	320189	46371	38337	27499	LC462
LC462:CAGGATTGTGGATTTC	D12MSN	0.9999918187968433	CAGGATTGTGGATTTC	268762	268762	256772	215632	41137	32803	11990	LC462
LC462:CAGGATTGTACAACGG	ITL45GL	0.9999946833704598	CAGGATTGTACAACGG	412005	412005	390457	332928	57528	47598	21548	LC462
LC462:CAGGATTGTTTGCCCT	ITL5GL	0.9987510610371828	CAGGATTGTTTGCCCT	136149	136149	130057	110391	19666	15608	6092	LC462
LC462:CAGGATTTCGCAAGCC	ASC	0.999992631142959	CAGGATTTCGCAAGCC	224960	224960	213242	182706	30536	24324	11718	LC462
LC462:CAGGGCTAGAGAGGTA	ITL6GL	0.8469779044389725	CAGGGCTAGAGAGGTA	203086	203086	193286	164475	28810	22819	9800	LC462
LC462:CAGGGCTAGAATACTG	VIPGA	0.9999918630346656	CAGGGCTAGAATACTG	406159	406159	387404	330801	56602	44864	18755	LC462
LC462:CAGGGCTAGGCCTCTG	SSTGA	0.7972409771755338	CAGGGCTAGGCCTCTG	129367	129367	121387	105920	15466	12950	7980	LC462
LC462:CAGGGCTCAGAAGTGC	ITL23GL	0.7654518214985728	CAGGGCTCAGAAGTGC	177651	177651	167085	142546	24539	18656	10566	LC462
LC462:CAGGGCTCATAGGCGA	OPC	0.9283804721198976	CAGGGCTCATAGGCGA	278566	278566	256504	225416	31086	26358	22062	LC462
LC462:CAGGGCTGTTTCGACA	ITL6GL	0.7870733079034835	CAGGGCTGTTTCGACA	93553	93553	89343	76901	12441	9719	4210	LC462
LC462:CAGGGCTCATCCTGGG	PVGA	0.6299148949910887	CAGGGCTCATCCTGGG	286220	286220	262495	229874	32620	25505	23725	LC462
LC462:CAGGGCTGTACGTAGG	VLMC	0.7852486884221435	CAGGGCTGTACGTAGG	91163	91163	87130	76342	10788	8451	4033	LC462
LC462:CAGGGCTGTTAACCAC	ITL23GL	0.8225566106848419	CAGGGCTGTTAACCAC	162903	162903	155653	134289	21364	17047	7250	LC462
LC462:CAGGGCTTCACAAGCT	MGL	0.9999884774442762	CAGGGCTTCACAAGCT	122595	122595	117226	101064	16161	13017	5369	LC462
LC462:CAGTATGAGAGAGGTA	SSTGA	0.9999956488609314	CAGTATGAGAGAGGTA	148028	148028	141879	121153	20726	16717	6149	LC462
LC462:CAGTATGAGTAGTTCC	OPC	0.9999952886719257	CAGTATGAGTAGTTCC	267991	267991	250057	216087	33969	28149	17934	LC462
LC462:CAGTATGAGTGCAACG	PTGL	0.9999918484827504	CAGTATGAGTGCAACG	476064	476064	452606	392939	59664	47196	23458	LC462
LC462:CAGTATGCACTGTCAA	CTGL	0.9545476376079023	CAGTATGCACTGTCAA	174678	174678	166336	140010	26325	21076	8342	LC462
LC462:CAGTATGGTAGCATGG	ITL45GL	0.9124473724514246	CAGTATGGTAGCATGG	93623	93623	88631	77485	11146	9218	4992	LC462
LC462:CAGTATGGTGTCGTGC	OGC	0.9999948734475765	CAGTATGGTGTCGTGC	319836	319836	295567	254994	40572	32906	24269	LC462
LC462:CAGTATGTCTTCCGTG	OGC	0.9999951012432575	CAGTATGTCTTCCGTG	173047	173047	161602	140219	21383	17384	11445	LC462
LC462:CAGTGCGGTAGTACAA	ITL45GL	0.6841266052797437	CAGTGCGGTAGTACAA	115334	115334	109900	94805	15093	12142	5434	LC462
LC462:CAGTGCGAGTCGGGAT	NPGL	0.9999964572489262	CAGTGCGAGTCGGGAT	180780	180780	171712	149034	22676	17903	9068	LC462
LC462:CAGTGCGAGATGCGAC	OPC	0.9999939691042528	CAGTGCGAGATGCGAC	231737	231737	217266	187978	29288	23183	14471	LC462
LC462:CAGTGCGTCCAACCTC	ITL45GL	0.9999952595680952	CAGTGCGTCCAACCTC	372719	372719	353959	299534	54422	43774	18760	LC462
LC462:CAGTGCGTCGCAGATT	VIPGA	0.8315836098045111	CAGTGCGTCGCAGATT	134030	134030	126558	112725	13833	10883	7472	LC462
LC462:CAGTGCGTCCTGGAAT	ITL23GL	0.9831444341689348	CAGTGCGTCCTGGAAT	142575	142575	135235	114904	20329	15708	7340	LC462
LC462:CAGTGTAAGGCTAAAT	ITL23GL	0.9999944498995319	CAGTGTAAGGCTAAAT	241147	241147	232050	203890	28157	21975	9097	LC462
LC462:CAGTGTACAGCTTACA	OBGA	0.9999906681478024	CAGTGTACAGCTTACA	162707	162707	149882	133757	16125	13624	12825	LC462
LC462:CATAACGCAAGCTTTG	ITL23GL	0.7581475600600243	CATAACGCAAGCTTTG	88952	88952	84815	74391	10424	8462	4137	LC462
LC462:CAGTGTATCGTTGTAG	ITL45GL	0.9999895951477811	CAGTGTATCGTTGTAG	370158	370158	351905	298709	53192	43455	18253	LC462
LC462:CATAACGCATCGAGTT	NPGL	0.9971268679946661	CATAACGCATCGAGTT	115265	115265	109217	96023	13193	10730	6048	LC462
LC462:CATAACGCATTCGTCC	OGC	0.9999953609949443	CATAACGCATTCGTCC	226424	226424	210806	185735	25071	21833	15618	LC462
LC462:CATAACGCATAGTCCA	ITL23GL	0.9999956083483994	CATAACGCATAGTCCA	237224	237224	226517	190962	35553	27854	10707	LC462
LC462:CATAACGGTAGTAACA	CTGL	0.9999952809885144	CATAACGGTAGTAACA	219953	219953	210116	176989	33124	26565	9837	LC462
LC462:CATAACGTCTACCCGT	ITL45GL	0.8572919936850667	CATAACGTCTACCCGT	106866	106866	101610	89385	12225	9510	5256	LC462
LC462:CATGCCTAGGTCGGTA	SSTGA	0.6970101331826299	CATGCCTAGGTCGGTA	144933	144933	139441	118854	20584	16475	5492	LC462
LC462:CATGCCTCAATTAGGA	ITL45GL	0.9165294356644154	CATGCCTCAATTAGGA	88807	88807	84492	73060	11431	9025	4315	LC462
LC462:CATGCCTCAATCACTG	VLMC	0.7396814562380314	CATGCCTCAATCACTG	91369	91369	88911	77136	11773	9079	2458	LC462
LC462:CATGCCTCACATTCTT	OGC	0.7424461767077446	CATGCCTCACATTCTT	261487	261487	245442	215749	29693	24242	16045	LC462
LC462:CATGCCTCACGCGTTG	ITL45GL	0.6380088847945444	CATGCCTCACGCGTTG	278559	278559	265204	223883	41320	32569	13355	LC462
LC462:CATGCCTGTTGCAGCC	STRGA	0.7161684265156509	CATGCCTGTTGCAGCC	218757	218757	204125	177307	26816	21850	14632	LC462
LC462:CATGCCTGTAACAATG	PTGL	0.9999967664480209	CATGCCTGTAACAATG	337621	337621	307799	270714	37080	30728	29822	LC462
LC462:CATGCCTGTCTGAGCC	D12MSN	0.9999938291730359	CATGCCTGTCTGAGCC	283091	283091	269994	226466	43525	34365	13097	LC462
LC462:CATGCCTTCAAAGTAG	ITL45GL	0.9999938339460641	CATGCCTTCAAAGTAG	263871	263871	249025	210878	38145	30162	14846	LC462
LC462:CATGCCTTCGTGAGTT	OBGL	0.9581036688759923	CATGCCTTCGTGAGTT	298404	298404	279170	240100	39068	32011	19234	LC462
LC462:CATGTTTAGAAGGGCG	ITL23GL	0.9999927669996396	CATGTTTAGAAGGGCG	164912	164912	157088	131777	25307	19987	7824	LC462
LC462:CATGTTTAGCCTTTGA	MGL	0.9999941270798445	CATGTTTAGCCTTTGA	212702	212702	202675	172680	29993	25153	10027	LC462
LC462:CATGTTTAGGAGGCGA	CTGL	0.8087676437571645	CATGTTTAGGAGGCGA	135511	135511	130280	111374	18906	14756	5231	LC462
LC462:CATGTTTCAAGCAGGT	OPC	0.9999930178455543	CATGTTTCAAGCAGGT	222041	222041	208863	176389	32471	25558	13178	LC462
LC462:CATGTTTAGGATTAAC	OBGA	0.9999973708763719	CATGTTTAGGATTAAC	99130	99130	94469	83814	10655	8841	4661	LC462
LC462:CATGTTTCAGGTCTGC	ITL23GL	0.9563908167183399	CATGTTTCAGGTCTGC	198944	198944	188029	161634	26392	20063	10915	LC462
LC462:CATGTTTGTAACCCAT	STRGA	0.9211417818441987	CATGTTTGTAACCCAT	122565	122565	116279	101862	14416	11289	6286	LC462
LC462:CATGTTTGTAGCAGGT	ITL45GL	0.9999956440879032	CATGTTTGTAGCAGGT	310914	310914	293290	257264	36025	29714	17624	LC462
LC462:CATGTTTGTGCGTAGA	D12MSN	0.5970135182142258	CATGTTTGTGCGTAGA	91309	91309	86527	75583	10944	8400	4782	LC462
LC462:CATGTTTGTTGTGACT	OBGA	0.5146179031580687	CATGTTTGTTGTGACT	161511	161511	152531	131351	21178	16920	8980	LC462
LC462:CATGTTTTCCAGAATC	MGL	0.9999773921445012	CATGTTTTCCAGAATC	108917	108917	104237	91391	12846	9898	4680	LC462
LC462:CATGTTTTCTGGGCGT	ITL23GL	0.5732411253266037	CATGTTTTCTGGGCGT	197079	197079	186353	165702	20650	16985	10726	LC462
LC462:CATTCATAGCCATTCA	ITL45GL	0.9999926779419184	CATTCATAGCCATTCA	209425	209425	198024	167926	30098	24224	11401	LC462
LC462:CATTCATCACATCATG	VLMC	0.896007776260376	CATTCATCACATCATG	139725	139725	133497	115428	18068	13671	6228	LC462
LC462:CATTCATAGGATTTGA	CTGL	0.9999941802234389	CATTCATAGGATTTGA	227103	227103	217469	182339	35129	27308	9634	LC462
LC462:CATTCATGTAGTTTGC	OBGL	0.8213807232677937	CATTCATGTAGTTTGC	344691	344691	326678	276742	49933	39396	18013	LC462
LC462:CATTCATGTGCAAGCA	ITL45GL	0.8062721891328692	CATTCATGTGCAAGCA	93145	93145	88478	76685	11791	9454	4667	LC462
LC462:CATTCATGTGCTTACA	ITL45GL	0.999989926815033	CATTCATGTGCTTACA	124482	124482	118502	101250	17249	13560	5980	LC462
LC462:CATTCCGCAAGGCTTT	OBGA	0.8680508004372314	CATTCCGCAAGGCTTT	130915	130915	124420	110184	14235	12015	6495	LC462
LC462:CATTCATTCCGAATTG	CLAGL	0.5930292815901339	CATTCATTCCGAATTG	109362	109362	104643	89171	15471	12808	4719	LC462
LC462:CATTCATGTGTAGGAC	ITL5GL	0.9999950248748064	CATTCATGTGTAGGAC	271271	271271	257785	219669	38113	30844	13486	LC462
LC462:CATTCCGCAAGTAACA	ITL5GL	0.6977303530729841	CATTCCGCAAGTAACA	276014	276014	263464	224592	38868	28666	12550	LC462
LC462:CATTCCGGTGCTGTGC	OPC	0.9999940516427159	CATTCCGGTGCTGTGC	196280	196280	183099	158064	25033	20495	13181	LC462
LC462:CATTCCGTCGCTTGAA	STRGA	0.9563407050445676	CATTCCGTCGCTTGAA	173256	173256	164581	141581	22999	18406	8675	LC462
LC462:CATTGGAAGAAGCCGT	CLAGL	0.40954616479575634	CATTGGAAGAAGCCGT	178206	178206	165875	151517	14358	12954	12331	LC462
LC462:CATTGGAAGAACCATA	STRGA	0.9557206601602957	CATTGGAAGAACCATA	190672	190672	179723	152387	27334	21178	10949	LC462
LC462:CATTGGACAGGTGGTA	ITL23GL	0.9999945111921988	CATTGGACAGGTGGTA	142018	142018	136439	117753	18686	14840	5579	LC462
LC462:CATTGGAGTAGAAGCC	ITL45GL	0.7493651378899813	CATTGGAGTAGAAGCC	241128	241128	226637	195063	31572	25454	14491	LC462
LC462:CATTGGAGTTAGCTCA	CTGL	0.9999910690821707	CATTGGAGTTAGCTCA	242030	242030	232961	194805	38154	30021	9069	LC462
LC462:CATTGGATCTCCAACC	PTGL	0.9999961253488436	CATTGGATCTCCAACC	107508	107508	102494	89086	13407	10715	5014	LC462
LC462:CCAATGAAGTCCGATT	MGL	0.9999916446395218	CCAATGAAGTCCGATT	109147	109147	103391	88401	14989	12267	5756	LC462
LC462:CATTGGATCTGGCTAA	CTGL	0.9999962579458952	CATTGGATCTGGCTAA	276365	276365	263668	221761	41907	33293	12697	LC462
LC462:CCAATGAAGGGAGTTC	OGC	0.9999936664826237	CCAATGAAGGGAGTTC	405946	405946	382242	330417	51824	40327	23704	LC462
LC462:CCAATGACAAGGCGTA	ITL6GL	0.9999941252171993	CCAATGACAAGGCGTA	211031	211031	203326	172868	30457	23540	7705	LC462
LC462:CCAATGAGTCAATCCA	MGL	0.9999913414940238	CCAATGAGTCAATCCA	90338	90338	86427	74935	11491	9251	3911	LC462
LC462:CCAATGATCGGTCGAC	ITL23GL	0.9999937368556857	CCAATGATCGGTCGAC	236688	236688	228154	199213	28940	21820	8534	LC462
LC462:CCAATGATCACATTCT	ITL45GL	0.9999935124069452	CCAATGATCACATTCT	307489	307489	293555	244592	48959	39303	13934	LC462
LC462:CCACAGGCACCACAGC	CLAGL	0.48787882551550865	CCACAGGCACCACAGC	123704	123704	117830	102144	15686	12869	5874	LC462
LC462:CCACAGGGTTACCCAA	PTGL	0.999996215570718	CCACAGGGTTACCCAA	254524	254524	243799	205260	38537	30160	10725	LC462
LC462:CCACAGGTCAAACCAC	NPGL	0.9999933019280434	CCACAGGTCAAACCAC	401465	401465	381069	321610	59458	47378	20396	LC462
LC462:CCACAGGTCTCTTCCT	ITL45GL	0.8803922238294035	CCACAGGTCTCTTCCT	200743	200743	190554	163751	26800	20492	10189	LC462
LC462:CCACGTTAGAACTAAC	OBGL	0.7392834909260273	CCACGTTAGAACTAAC	97227	97227	92119	81738	10380	8706	5108	LC462
LC462:CCACGTTAGTCGGGAT	ITL45GL	0.9999969732016325	CCACGTTAGTCGGGAT	102672	102672	98302	85749	12552	9870	4370	LC462
LC462:CCCAGAGTCATTCTTG	ITL5GL	0.8397403100971133	CCCAGAGTCATTCTTG	176978	176978	166885	144520	22364	18246	10093	LC462
LC462:CCCTCTCCAGCGTACC	ITL45GL	0.9999953876249492	CCCTCTCCAGCGTACC	147597	147597	140542	120744	19797	15756	7055	LC462
LC462:CCGTGAGGTTCTTATC	NPGL	0.9999959671404213	CCGTGAGGTTCTTATC	318337	318337	295792	254754	41032	32115	22545	LC462
LC462:CCACGTTAGAGCTCCC	SSTGA	0.9999945340678096	CCACGTTAGAGCTCCC	138462	138462	132476	113021	19453	15222	5986	LC462
LC462:CCTATTAGTCGTCGCA	PTGL	0.8357008793391287	CCTATTAGTCGTCGCA	139440	139440	132358	114982	17376	14190	7082	LC462
LC462:CCTTGCAGTCATCGTA	ITL45GL	0.5342566706240177	CCTTGCAGTCATCGTA	269596	269596	256220	219664	36555	28887	13376	LC462
LC462:CGATGATAGGCGTAGT	OGC	0.9999897852540016	CGATGATAGGCGTAGT	98296	98296	93537	82144	11393	9219	4759	LC462
LC462:CGATGATCACGCGACT	ASC	0.9999898171517998	CGATGATCACGCGACT	135473	135473	127144	109870	17274	14294	8329	LC462
LC462:CGATGATCAAGATTAG	CLAGL	0.7986032869666815	CGATGATCAAGATTAG	91886	91886	88819	77381	11437	8795	3067	LC462
LC462:CGATGATCACTGCTCT	OBGA	0.5052056247368455	CGATGATCACTGCTCT	134456	134456	128244	110805	17438	13636	6212	LC462
LC462:CGATGATCAGTATACC	CTGL	0.9999925228767097	CGATGATCAGTATACC	279887	279887	265079	227403	37675	30335	14808	LC462
LC462:CGATGATGTGTCGTCG	ITL23GL	0.9668494472280145	CGATGATGTGTCGTCG	135846	135846	128971	110595	18376	14861	6875	LC462
LC462:CGATGATGTTCTTATC	ITL23GL	0.9999910366022959	CGATGATGTTCTTATC	152506	152506	145654	122673	22980	18069	6852	LC462
LC462:CGATGATTCACACGTA	ITL45GL	0.6288103538972791	CGATGATTCACACGTA	98444	98444	94232	81866	12366	10018	4212	LC462
LC462:CGATGATGTATCTCAG	ITL5GL	0.9999975417740643	CGATGATGTATCTCAG	484300	484300	451035	392040	58995	50067	33265	LC462
LC462:CGCAATACAAACGTTC	ITL6GL	0.9999938565888442	CGCAATACAAACGTTC	144092	144092	137040	115750	21288	16944	7052	LC462
LC462:CGATGATTCCCGAAGC	CTGL	0.9999935636296868	CGATGATTCCCGAAGC	296281	296281	278408	237205	41200	33394	17873	LC462
LC462:CGCAATACAAGTGGCA	ITL45GL	0.9999892758205533	CGCAATACAAGTGGCA	141623	141623	135762	116850	18909	15029	5861	LC462
LC462:CGCAATAAGCATTGGG	ITL45GL	0.9999965009046718	CGCAATAAGCATTGGG	403532	403532	382048	330380	51667	43403	21484	LC462
LC462:CGCAATACACCTGTGG	ITL45GL	0.9999929619953036	CGCAATACACCTGTGG	134763	134763	128655	109513	19140	15282	6108	LC462
LC462:CGCAATAGTAAACGAT	PTGL	0.9999892010819167	CGCAATAGTAAACGAT	382629	382629	357025	310820	46204	38458	25604	LC462
LC462:CGCAATAGTTACCCAA	VIPGA	0.9999889203754719	CGCAATAGTTACCCAA	143515	143515	134376	119127	15249	12938	9139	LC462
LC462:CGCACAGAGTCTGTGT	CLAGL	0.9999954206869006	CGCACAGAGTCTGTGT	298351	298351	278066	238475	39589	32268	20285	LC462
LC462:CGCACAGAGTGTTCCA	OGC	0.9999965317547321	CGCACAGAGTGTTCCA	155189	155189	148042	127563	20479	16303	7147	LC462
LC462:CGCACAGGTACCTATG	NPGL	0.971428827760974	CGCACAGGTACCTATG	133165	133165	124106	111804	12302	9839	9059	LC462
LC462:CGCACAGGTCCTCAGG	ITL45GL	0.7957935804734007	CGCACAGGTCCTCAGG	287237	287237	274840	231440	43396	34011	12397	LC462
LC462:CGCACAGTCACTAGGT	STRGA	0.9999899426475167	CGCACAGTCACTAGGT	161780	161780	155386	132648	22736	17675	6394	LC462
LC462:CGCAGGTCAAGCGTCC	ITL45GL	0.5881606944021769	CGCAGGTCAAGCGTCC	126559	126559	114741	95320	19420	15590	11818	LC462
LC462:CGCAGGTAGAGTGGTC	ITL23GL	0.9999894240754656	CGCAGGTAGAGTGGTC	128941	128941	122997	102344	20653	16439	5944	LC462
LC462:CGCACAGTCAGATACC	OBGA	0.6989527894183993	CGCACAGTCAGATACC	249088	249088	237350	203132	34216	27393	11738	LC462
LC462:CGCAGGTCATGCCTTC	OGC	0.9999963035807014	CGCAGGTCATGCCTTC	132064	132064	124335	106804	17530	14356	7729	LC462
LC462:CGCAGGTCAGTTCGGC	ITL23GL	0.5796503969468176	CGCAGGTCAGTTCGGC	324710	324710	313797	260674	53119	42268	10913	LC462
LC462:CGCAGGTTCTTCGTTA	ITL45GL	0.9999942881986499	CGCAGGTTCTTCGTTA	427705	427705	405176	348689	56484	45664	22529	LC462
LC462:CGCGCAAGTACTTCGA	OBGA	0.9999926565214992	CGCGCAAGTACTTCGA	118124	118124	110515	98543	11972	9670	7609	LC462
LC462:CGCGCAAAGGGACGTT	ASC	0.8358362071448937	CGCGCAAAGGGACGTT	133656	133656	123728	110378	13350	11537	9928	LC462
LC462:CGCGCAAAGATGCGAC	OBGL	0.941612420596357	CGCGCAAAGATGCGAC	202619	202619	195386	165949	29437	22790	7233	LC462
LC462:CGCGCAAGTAGTCTGT	CLAGL	0.5322914160788059	CGCGCAAGTAGTCTGT	89788	89788	85008	73435	11572	9588	4780	LC462
LC462:CGCGCAATCCTCCAGT	OBGA	0.9999943571165204	CGCGCAATCCTCCAGT	197569	197569	187274	162225	25049	19902	10295	LC462
LC462:CGCGCAATCTTAAGCG	ITL45GL	0.9908484453335404	CGCGCAATCTTAAGCG	134908	134908	128845	110125	18720	14998	6063	LC462
LC462:CGCTAGGAGAAATTCG	OPC	0.999995997408405	CGCTAGGAGAAATTCG	361476	361476	339378	290479	48896	37528	22098	LC462
LC462:CGCTAGGAGACACTTC	VLMC	0.64126270217821	CGCTAGGAGACACTTC	93934	93934	89204	79021	10183	8065	4730	LC462
LC462:CGCTAGGGTATACGCT	ITL45GL	0.7700257218020852	CGCTAGGGTATACGCT	101212	101212	96296	83627	12668	10040	4916	LC462
LC462:CGCTAGGCACATAAAG	ITL5GL	0.9202083703130484	CGCTAGGCACATAAAG	443016	443016	414026	357032	56992	45779	28990	LC462
LC462:CGCTATCCAAGGAACC	CTGL	0.7933039966737852	CGCTATCCAAGGAACC	177354	177354	164849	144573	20273	16719	12505	LC462
LC462:CGCTATCGTATCCTTT	NPGL	0.9999912534840405	CGCTATCGTATCCTTT	109810	109810	103609	93100	10509	9163	6201	LC462
LC462:CGCTAGGCATTAACGC	CTGL	0.9999962938018143	CGCTAGGCATTAACGC	333715	333715	317262	265496	51764	41813	16453	LC462
LC462:CGCTATCGTGATAACA	SSTGA	0.9292140109464526	CGCTATCGTGATAACA	94480	94480	89788	78477	11311	9014	4692	LC462
LC462:CGCTATCTCATGCTTT	ITL45GL	0.6071668099611998	CGCTATCTCATGCTTT	210154	210154	199923	173031	26889	21184	10231	LC462
LC462:CGCTATCTCGTTCCGT	OBGL	0.8142779618501663	CGCTATCTCGTTCCGT	107017	107017	102663	89173	13489	10859	4354	LC462
LC462:CGCTATCTCTCATCCG	OPC	0.9999958560802042	CGCTATCTCTCATCCG	273399	273399	257472	219361	38110	30106	15927	LC462
LC462:CGCTGGAAGAAATACC	STRGA	0.5532315019518137	CGCTGGAAGAAATACC	334996	334996	319773	270212	49558	38496	15223	LC462
LC462:CGCTGGAAGTCGGGAT	CLAGL	0.7459107423201203	CGCTGGAAGTCGGGAT	122111	122111	116784	104784	12000	10243	5327	LC462
LC462:CGCTGGAGTAAAGCTA	STRGA	0.5473944954574108	CGCTGGAGTAAAGCTA	105328	105328	99998	87414	12583	10258	5330	LC462
LC462:CGCTGGAAGTGTCGCC	OGC	0.9999961514258757	CGCTGGAAGTGTCGCC	343689	343689	323469	276035	47431	37081	20220	LC462
LC462:CGCTGGAGTAAAGGCC	PTGL	0.9999936078675091	CGCTGGAGTAAAGGCC	93920	93920	89522	78078	11444	8873	4398	LC462
LC462:CGCTGGATCAGCGGTC	PVGA	0.9963351432234049	CGCTGGATCAGCGGTC	126678	126678	115491	101823	13666	10991	11187	LC462
LC462:CGCTGGATCGTGATAC	MGL	0.9999910425394773	CGCTGGATCGTGATAC	117542	117542	111891	95258	16633	13330	5651	LC462
LC462:CGGACCAAGTCTCCAA	ITL45GL	0.9155808502109721	CGGACCAAGTCTCCAA	107187	107187	100853	88617	12236	9903	6334	LC462
LC462:CGCTGGAGTATGTTCG	VLMC	0.7386518674902618	CGCTGGAGTATGTTCG	134411	134411	128334	109635	18699	14939	6077	LC462
LC462:CGGACCACATGGGAAC	D12MSN	0.9999948980985209	CGGACCACATGGGAAC	103520	103520	98149	85657	12490	9881	5371	LC462
LC462:CGGACCACATGCGCTG	PVGA	0.9999954402446747	CGGACCACATGCGCTG	343050	343050	322336	279550	42784	34308	20714	LC462
LC462:CGGACCACAACTAGAA	CTGL	0.795286214677617	CGGACCACAACTAGAA	95774	95774	90998	80000	10997	8374	4776	LC462
LC462:CGGACCACAATTGTGC	ITL45GL	0.9999938213732094	CGGACCACAATTGTGC	357753	357753	338016	288184	49832	39823	19737	LC462
LC462:CGGACCAGTAGTTTGC	ITL45GL	0.9439030820503831	CGGACCAGTAGTTTGC	167118	167118	159817	137422	22395	17926	7301	LC462
LC462:CGGACCATCAGGATCT	ITL23GL	0.9999943226575851	CGGACCATCAGGATCT	116624	116624	111963	96139	15824	12344	4661	LC462
LC462:CGGACCATCGATGTGT	ITL45GL	0.5856931321322918	CGGACCATCGATGTGT	123569	123569	117749	101648	16101	12758	5820	LC462
LC462:CGGACCATCTAGCAGT	ITL6GL	0.9759494956815615	CGGACCATCTAGCAGT	204122	204122	191155	164130	27025	21766	12967	LC462
LC462:CGGACCATCGTGGAAG	ITL5GL	0.9790128469467163	CGGACCATCGTGGAAG	399195	399195	373364	322748	50612	40909	25831	LC462
LC462:CGGACCATCTGTGTGA	OPC	0.9999966560862958	CGGACCATCTGTGTGA	329669	329669	310353	263264	47087	37591	19316	LC462
LC462:CGGACTGAGGAAGGTA	OBGL	0.9999969583004713	CGGACTGAGGAAGGTA	105122	105122	100225	86977	13248	10674	4897	LC462
LC462:CGGACTGAGACTAATG	MGL	0.9988046490470879	CGGACTGAGACTAATG	131005	131005	122903	108432	14471	12506	8102	LC462
LC462:CGGACTGAGTGAACCG	D12MSN	0.9999952308135107	CGGACTGAGTGAACCG	259839	259839	247994	207402	40590	31249	11845	LC462
LC462:CGGACTGAGGGCTTCC	OBGL	0.945565088186413	CGGACTGAGGGCTTCC	244415	244415	234341	195190	39149	30950	10074	LC462
LC462:CGGACTGCAACACGGA	D12MSN	0.999993818695657	CGGACTGCAACACGGA	282280	282280	269047	225169	43875	34497	13233	LC462
LC462:CGGACTGGTGTCGGTC	ASC	0.9999957680120133	CGGACTGGTGTCGGTC	134898	134898	125903	108299	17603	13893	8995	LC462
LC462:CGGACTGCATCATCGA	ITL45GL	0.9999944041483104	CGGACTGCATCATCGA	173367	173367	165128	140502	24626	18846	8239	LC462
LC462:CGGACTGGTGTCGTCG	ITL45GL	0.9999929205514491	CGGACTGGTGTCGTCG	125076	125076	119514	102782	16731	12812	5562	LC462
LC462:CGGACTGGTTCATTTC	OBGL	0.7117955824360251	CGGACTGGTTCATTTC	208411	208411	199466	167824	31642	25284	8945	LC462
LC462:CGGACTGGTTCTACCC	ITL23GL	0.9999955459497869	CGGACTGGTTCTACCC	114582	114582	109528	94681	14846	12058	5054	LC462
LC462:CGGACTGTCGCCTTAC	OBGA	0.7511850845767185	CGGACTGTCGCCTTAC	411976	411976	387531	328496	59034	48121	24445	LC462
LC462:CGGTGCAAGATAGGTT	CTGL	0.9999956376850605	CGGTGCAAGATAGGTT	224833	224833	211572	181523	30046	24360	13261	LC462
LC462:CGGTGCAAGCTGAATA	OGC	0.9999931622296572	CGGTGCAAGCTGAATA	312892	312892	296752	253803	42948	33868	16140	LC462
LC462:CGGTGCAGTTTCCACC	ITL6GL	0.999994061421603	CGGTGCAGTTTCCACC	144954	144954	137690	119005	18682	14523	7264	LC462
LC462:CGTAAACAGGTACACG	ITL23GL	0.9538933942094445	CGTAAACAGGTACACG	132098	132098	126395	108683	17710	13820	5703	LC462
LC462:CGTAAACCAGTTGCAT	ITL23GL	0.9999887477606535	CGTAAACCAGTTGCAT	139817	139817	131361	113452	17909	14899	8456	LC462
LC462:CGGTGCACATACCCGG	ITL45GL	0.9999951857607812	CGGTGCACATACCCGG	318965	318965	303579	258950	44628	35476	15386	LC462
LC462:CGTAAACCAATGATGA	SSTGA	0.9999881642870605	CGTAAACCAATGATGA	400118	400118	379264	325775	53487	41235	20854	LC462
LC462:CGTAAACGTCGCGCTA	ITL23GL	0.9999898623209447	CGTAAACGTCGCGCTA	94909	94909	91691	79739	11952	9314	3218	LC462
LC462:CGTACAAAGAGGTGGG	ITL23GL	0.9999951189383864	CGTACAAAGAGGTGGG	188640	188640	180280	155619	24661	19107	8360	LC462
LC462:CGTACAACACAGTTAC	CTGL	0.99999497551471	CGTACAACACAGTTAC	172311	172311	161853	137682	24170	19371	10458	LC462
LC462:CGTAAACGTCGTCGCA	PTGL	0.9883208747487515	CGTAAACGTCGTCGCA	383287	383287	354418	306033	48385	38969	28869	LC462
LC462:CGTACAAGTACCCATA	PTGL	0.6618449329398572	CGTACAAGTACCCATA	187350	187350	179120	154141	24977	19726	8230	LC462
LC462:CGTAAACGTTCTTTGT	CTGL	0.9999929630430415	CGTAAACGTTCTTTGT	379601	379601	357358	309486	47872	37743	22243	LC462
LC462:CGTACAACATTTGGTG	VLMC	0.9319256627932191	CGTACAACATTTGGTG	126866	126866	121484	105153	16331	12390	5382	LC462
LC462:CGTACAAGTAGTTTGC	ITL6GL	0.4924219183594687	CGTACAAGTAGTTTGC	152158	152158	145452	124741	20710	16117	6706	LC462
LC462:CGTACAATCATGCTTT	ITL45GL	0.9999950190540403	CGTACAATCATGCTTT	102201	102201	97469	84251	13218	10733	4732	LC462
LC462:CGTACAATCGGTCCGA	ITL45GL	0.9999938625842333	CGTACAATCGGTCCGA	263988	263988	244625	212716	31909	27098	19363	LC462
LC462:CGTACAATCTCATATC	ITL45GL	0.6861369544640183	CGTACAATCTCATATC	205683	205683	192751	165122	27627	20787	12932	LC462
LC462:CGTGGCAAGAGGAAGT	ITL23GL	0.8471553716808558	CGTGGCAAGAGGAAGT	124486	124486	120065	103745	16318	12848	4421	LC462
LC462:CGTACAATCTCATCCG	ITL45GL	0.5050929845310748	CGTACAATCTCATCCG	125895	125895	118871	103443	15428	11988	7024	LC462
LC462:CGTGGCAAGACCTATC	D12MSN	0.9999940656125546	CGTGGCAAGACCTATC	346938	346938	330430	277474	52954	41756	16508	LC462
LC462:CGTGGCAAGATGCGAC	CTGL	0.999990206444636	CGTGGCAAGATGCGAC	164402	164402	156047	133488	22559	18000	8355	LC462
LC462:CGTGGCAAGTACAGAT	ITL5GL	0.45711403898894787	CGTGGCAAGTACAGAT	220443	220443	209610	179515	30093	23623	10833	LC462
LC462:CGTGGCACACACGGTC	OPC	0.9999961331486702	CGTGGCACACACGGTC	138310	138310	130819	110288	20530	16388	7491	LC462
LC462:CGTGGCACAGAACAGC	ITL23GL	0.9999947663163766	CGTGGCACAGAACAGC	211693	211693	201700	170684	31014	24855	9993	LC462
LC462:CGTGGCAAGCTCCGGT	OBGA	0.4652704745531082	CGTGGCAAGCTCCGGT	310312	310312	297378	249885	47490	36907	12934	LC462
LC462:CGTGGCAGTGTGAGGT	OBGA	0.5729160322807729	CGTGGCAGTGTGAGGT	114037	114037	109062	95291	13770	11218	4975	LC462
LC462:CGTGGCATCAGTGGTT	ITL5GL	0.5766973169520497	CGTGGCATCAGTGGTT	286132	286132	271052	231275	39775	32290	15080	LC462
LC462:CGTGGCATCGATAGTC	OPC	0.999995915684849	CGTGGCATCGATAGTC	87061	87061	81345	66700	14645	11565	5716	LC462
LC462:CGTTCCAAGATCGAGC	VIPGA	0.9999949634075165	CGTTCCAAGATCGAGC	89947	89947	86299	75236	11063	9065	3648	LC462
LC462:CGTTCCAAGTCAGCCC	ITL6GL	0.9999917186796665	CGTTCCAAGTCAGCCC	125683	125683	115617	103627	11989	10228	10066	LC462
LC462:CGTTCCAAGTAGGTCG	ITL45GL	0.9999938192777336	CGTTCCAAGTAGGTCG	209803	209803	200279	173970	26308	20750	9524	LC462
LC462:CGTTCCAAGTTGACAA	STRGA	0.9699295884056482	CGTTCCAAGTTGACAA	236693	236693	224357	189163	35193	27525	12336	LC462
LC462:CGTTCCACACAGGAAC	STRGA	0.9579037493094802	CGTTCCACACAGGAAC	159278	159278	151242	129951	21288	16630	8036	LC462
LC462:CGTTCCACACAGTAGG	STRGA	0.988155665807426	CGTTCCACACAGTAGG	187657	187657	177333	151740	25592	19960	10324	LC462
LC462:CGTTCCACAGAATGCG	ITL23GL	0.9999948646873236	CGTTCCACAGAATGCG	114059	114059	108480	93709	14770	11590	5579	LC462
LC462:CGTTCCACACCTACCT	ITL45GL	0.7122339922934771	CGTTCCACACCTACCT	191590	191590	182266	155434	26830	21517	9324	LC462
LC462:CGTTCCAGTTTGTGAC	ITL45GL	0.9999906960874796	CGTTCCAGTTTGTGAC	174107	174107	163781	141476	22305	17520	10326	LC462
LC462:CGTTCCAGTTCCCAAA	ITL23GL	0.9053171267732978	CGTTCCAGTTCCCAAA	147300	147300	140079	119181	20898	16770	7221	LC462
LC462:CGTTCCACATGGAGGT	VLMC	0.6063959547318518	CGTTCCACATGGAGGT	86883	86883	84113	73317	10796	7980	2770	LC462
LC462:CGTTCCATCCAGGTAT	ITL6GL	0.6505318358540535	CGTTCCATCCAGGTAT	248515	248515	235471	199554	35914	28713	13044	LC462
LC462:CGTTCCATCTGAACGT	CTGL	0.9999934560619295	CGTTCCATCTGAACGT	120167	120167	113150	97441	15709	12122	7017	LC462
LC462:CTAACTTAGTTCAACC	OBGL	0.7764493273571134	CTAACTTAGTTCAACC	116380	116380	111061	97434	13627	11346	5319	LC462
LC462:CTAACTTCAAGCAACG	ITL23GL	0.9999850317835808	CTAACTTCAAGCAACG	119970	119970	114233	98065	16167	13078	5737	LC462
LC462:CTAACTTCACGACGAA	CTGL	0.7323131496086717	CTAACTTCACGACGAA	363417	363417	345966	292285	53679	42963	17451	LC462
LC462:CTAACTTCATGCCCTT	VIPGA	0.700568288564682	CTAACTTCATGCCCTT	201363	201363	191908	162930	28977	23181	9455	LC462
LC462:CTAACTTGTTCCCTTG	VIPGA	0.9999896664521657	CTAACTTGTTCCCTTG	388037	388037	365561	313161	52397	41648	22476	LC462
LC462:CTAACTTTCGAGGTAG	NPGL	0.9999926631571725	CTAACTTTCGAGGTAG	152500	152500	146813	126222	20589	15351	5687	LC462
LC462:CTACAGAAGAAGCCTG	OBGA	0.9864945183508098	CTACAGAAGAAGCCTG	115450	115450	110663	95879	14784	11410	4787	LC462
LC462:CTACAGAAGTAACTCC	VIPGA	0.5247063976712525	CTACAGAAGTAACTCC	336577	336577	317887	273522	44364	34504	18690	LC462
LC462:CTACAGACAGGACTGA	ITL5GL	0.8585019265301526	CTACAGACAGGACTGA	101817	101817	97366	84836	12529	9932	4451	LC462
LC462:CTACAGAAGTCTCTAG	ITL23GL	0.526470297947526	CTACAGAAGTCTCTAG	128366	128366	122263	105833	16429	12467	6103	LC462
LC462:CTACAGACAGATTTGC	ASC	0.9999951971694827	CTACAGACAGATTTGC	283336	283336	261985	232477	29507	24503	21351	LC462
LC462:CTACAGACAGGTAGGT	OGC	0.9999923146824585	CTACAGACAGGTAGGT	159286	159286	146181	127462	18717	15023	13105	LC462
LC462:CTACAGACATTACTCT	ITL45GL	0.6683406792581081	CTACAGACATTACTCT	115279	115279	109777	96717	13060	11626	5502	LC462
LC462:CTACAGAGTACGGAGT	OGC	0.9999950852943584	CTACAGAGTACGGAGT	154459	154459	145998	124834	21163	17120	8461	LC462
LC462:CTACAGAGTAAGCCGA	ITL5GL	0.832568786572665	CTACAGAGTAAGCCGA	264884	264884	249971	214563	35406	27619	14913	LC462
LC462:CTACAGAGTTAACCAC	ITL45GL	0.999985832720995	CTACAGAGTTAACCAC	126876	126876	120955	102690	18265	14765	5921	LC462
LC462:CTACAGAGTTACTTTC	STRGA	0.9593218885129318	CTACAGAGTTACTTTC	204048	204048	188853	165976	22877	18998	15195	LC462
LC462:CTACAGAGTAGCATGG	PTGL	0.9999966491013765	CTACAGAGTAGCATGG	369097	369097	352025	298438	53583	42884	17072	LC462
LC462:CTACTTAAGTCTGTGT	PTGL	0.9999839132651687	CTACTTAAGTCTGTGT	138398	138398	131319	113156	18162	14547	7079	LC462
LC462:CTACAGATCAAGGCCC	ITL5GL	0.8476708326488733	CTACAGATCAAGGCCC	102025	102025	97374	83643	13730	10973	4651	LC462
LC462:CTACTTACACAGTTAC	ITL23GL	0.6336954765720293	CTACTTACACAGTTAC	107915	107915	103151	90878	12272	10487	4764	LC462
LC462:CTACTTACATGGCCTG	OPC	0.9999944858718663	CTACTTACATGGCCTG	173603	173603	162674	139697	22975	18425	10929	LC462
LC462:CTACTTAGTAACGGTG	ITL45GL	0.9999915212392807	CTACTTAGTAACGGTG	369276	369276	338790	297156	41633	36353	30486	LC462
LC462:CTACTTAGTCAGCAAG	ITL45GL	0.9553955383598804	CTACTTAGTCAGCAAG	128160	128160	122424	105439	16983	13078	5736	LC462
LC462:CTACTTAGTGCATTCA	ITL6GL	0.4390258863568306	CTACTTAGTGCATTCA	126698	126698	119484	103212	16270	12599	7214	LC462
LC462:CTACTTAGTGTGAGGT	OBGA	0.9999952218495309	CTACTTAGTGTGAGGT	106302	106302	100840	88084	12756	9976	5462	LC462
LC462:CTACTTATCCTCTCTT	OBGL	0.9043506411835551	CTACTTATCCTCTCTT	157861	157861	152018	127995	24022	19498	5843	LC462
LC462:CTAGCGGAGAGCCTGA	ITL45GL	0.9763689315877855	CTAGCGGAGAGCCTGA	93657	93657	89320	77961	11358	9356	4337	LC462
LC462:CTAGCGGAGCTGAATA	D12MSN	0.999995356425643	CTAGCGGAGCTGAATA	312549	312549	297020	251489	45530	36049	15529	LC462
LC462:CTAGCGGGTACCGGCT	ASC	0.9082123124971986	CTAGCGGGTACCGGCT	257170	257170	236746	214604	22142	18943	20424	LC462
LC462:CTAGCGGTCAACACGT	ITL45GL	0.9999943876173347	CTAGCGGTCAACACGT	138403	138403	130996	112960	18034	14702	7407	LC462
LC462:CTAGCGGTCCATGTTT	ITL45GL	0.9999941283313092	CTAGCGGTCCATGTTT	309214	309214	291368	249788	41579	33231	17846	LC462
LC462:CTAGCGGTCGAGAAGC	OBGL	0.47525547817349434	CTAGCGGTCGAGAAGC	402217	402217	385977	329944	56032	43019	16240	LC462
LC462:CTAGGATAGATCTCAC	SSTGA	0.8806568463332951	CTAGGATAGATCTCAC	306844	306844	286153	246409	39738	31077	20691	LC462
LC462:CTAGCGGTCGTCTAGA	ITL5GL	0.774126872420311	CTAGCGGTCGTCTAGA	257976	257976	244267	211023	33243	26356	13709	LC462
LC462:CTAGGATGTAAACGAT	STRGA	0.9084612801671028	CTAGGATGTAAACGAT	100959	100959	96572	84438	12134	9352	4387	LC462
LC462:CTAGGATGTAAGTGCG	ITL45GL	0.9999922793358564	CTAGGATGTAAGTGCG	90476	90476	86332	75278	11052	8969	4144	LC462
LC462:CTAGGATGTGATTCCA	NPGL	0.9999955492094159	CTAGGATGTGATTCCA	189892	189892	178697	153758	24938	19759	11195	LC462
LC462:CTAGGATGTGCTTGAT	OGC	0.9999953790102154	CTAGGATGTGCTTGAT	86631	86631	81874	68685	13187	10446	4757	LC462
LC462:CTAGGATTCGACCCGA	OGC	0.9999950918136165	CTAGGATTCGACCCGA	203115	203115	189137	167268	21869	19328	13978	LC462
LC462:CTAGGATTCTGGAAGG	CLAGL	0.9901859275996685	CTAGGATTCTGGAAGG	90928	90928	87282	76579	10703	8781	3646	LC462
LC462:CTAGGATTCGATATGC	ITL5GL	0.9931085212156177	CTAGGATTCGATATGC	134303	134303	127918	111881	16036	13078	6385	LC462
LC462:CTAGGATTCTGACTTT	STRGA	0.5549140160437673	CTAGGATTCTGACTTT	120409	120409	114386	97786	16600	13064	6023	LC462
LC462:CTAGGGCAGAAGAGTG	OBGA	0.8111411528661847	CTAGGGCAGAAGAGTG	244180	244180	231844	195933	35908	27239	12336	LC462
LC462:CTAGGGCCACATGATC	ITL5GL	0.9725112919695675	CTAGGGCCACATGATC	112407	112407	107051	92811	14238	11162	5356	LC462
LC462:CTAGGATTCTGTTGCC	CTGL	0.9999947994947433	CTAGGATTCTGTTGCC	348205	348205	329638	277915	51721	41225	18567	LC462
LC462:CTCAACCAGGTGATGC	ITL45GL	0.6524775449361186	CTCAACCAGGTGATGC	93438	93438	90558	78146	12411	9524	2880	LC462
LC462:CTAGGGCCACGCTGTG	ITL45GL	0.6410151040181518	CTAGGGCCACGCTGTG	90127	90127	85067	74864	10203	8176	5060	LC462
LC462:CTAGGGCCATGCGACC	OGC	0.9079386561352294	CTAGGGCCATGCGACC	286491	286491	261510	228987	32522	26905	24981	LC462
LC462:CTCACCAAGCTTACCA	ITL45GL	0.6362470709136687	CTCACCAAGCTTACCA	123989	123989	118314	102696	15617	12174	5675	LC462
LC462:CTCAACCCATAGATAG	ITL23GL	0.9999972968362272	CTCAACCCATAGATAG	434021	434021	404357	348726	55629	44653	29664	LC462
LC462:CTCAACCCATGTGGGA	OPC	0.9999956581741571	CTCAACCCATGTGGGA	168556	168556	158338	135303	23034	18361	10218	LC462
LC462:CTCACCACATAGCCGC	OGC	0.9999920437112451	CTCACCACATAGCCGC	87850	87850	83557	72111	11446	9175	4293	LC462
LC462:CTCAACCGTCAACAGG	OGC	0.9999914979562163	CTCAACCGTCAACAGG	380623	380623	362745	305681	57058	44533	17878	LC462
LC462:CTCACCACATGCGACC	ITL23GL	0.9999951152130961	CTCACCACATGCGACC	98828	98828	95363	82901	12460	9782	3465	LC462
LC462:CTCACCAGTCAACGGA	OBGL	0.4215949457138777	CTCACCAGTCAACGGA	330911	330911	301115	269813	31301	26445	29796	LC462
LC462:CTCACCAGTCCTATTT	ITL45GL	0.9604277731850743	CTCACCAGTCCTATTT	272318	272318	251242	218491	32751	27857	21076	LC462
LC462:CTCACCAGTTCATTTC	ITL5GL	0.7534478958696127	CTCACCAGTTCATTTC	236980	236980	221850	189914	31935	25385	15130	LC462
LC462:CTCACCATCCTTTGAT	CLAGL	0.47398841427639127	CTCACCATCCTTTGAT	99168	99168	93171	82271	10899	9190	5997	LC462
LC462:CTCACCATCCCTACCA	OBGA	0.966182988602668	CTCACCATCCCTACCA	100118	100118	95025	83192	11832	9523	5093	LC462
LC462:CTCAGAACAAGCGAAC	OPC	0.9999958230182528	CTCAGAACAAGCGAAC	376698	376698	360251	303625	56623	46044	16447	LC462
LC462:CTCAGAATCTTTATCG	ITL23GL	0.9604111158987507	CTCAGAATCTTTATCG	184023	184023	172153	148959	23194	18597	11870	LC462
LC462:CTCAGAACATGGATGG	ITL23GL	0.999995875172317	CTCAGAACATGGATGG	229698	229698	220910	184503	36405	28976	8788	LC462
LC462:CTCAGCTAGTGTGTAA	NPGL	0.999992748722434	CTCAGCTAGTGTGTAA	119804	119804	113421	97963	15457	11971	6383	LC462
LC462:CTCAGCTAGTTTGGAA	ITL45GL	0.9712884747423232	CTCAGCTAGTTTGGAA	283045	283045	265201	226231	38965	31230	17844	LC462
LC462:CTCAGCTCACAGTTAC	CLAGL	0.7605855620931834	CTCAGCTCACAGTTAC	263081	263081	245128	213675	31453	25275	17953	LC462
LC462:CTCAGCTCAGCAACCC	ITL5GL	0.6013838541693985	CTCAGCTCAGCAACCC	165948	165948	154935	135255	19676	16307	11013	LC462
LC462:CTCAGCTGTGATTCCA	D12MSN	0.5795557368546724	CTCAGCTGTGATTCCA	127248	127248	120061	105456	14604	11697	7187	LC462
LC462:CTCAGCTTCGGTTCCT	ITL45GL	0.9999945180024952	CTCAGCTTCGGTTCCT	150301	150301	144084	123156	20926	16140	6217	LC462
LC462:CTCAGCTGTTGCAGCC	PVGA	0.9985052843112499	CTCAGCTGTTGCAGCC	317808	317808	290412	255514	34897	28961	27396	LC462
LC462:CTCATGCAGAAATACC	ITL45GL	0.9999955382663757	CTCATGCAGAAATACC	138723	138723	131424	113300	18123	14112	7299	LC462
LC462:CTCATGCAGACTTGAA	ITL23GL	0.998677471652627	CTCATGCAGACTTGAA	281823	281823	266338	226034	40302	32343	15485	LC462
LC462:CTCATGCAGGTAGGCT	ITL45GL	0.9999933526851237	CTCATGCAGGTAGGCT	285134	285134	273410	226466	46941	37338	11724	LC462
LC462:CTCATGCCAAAGACGC	ITL6GL	0.8550674724392593	CTCATGCCAAAGACGC	112713	112713	108170	93664	14506	11446	4543	LC462
LC462:CTCATGCCACAGATGG	PTGL	0.9999954481609166	CTCATGCCACAGATGG	93720	93720	89369	78067	11302	8835	4351	LC462
LC462:CTCATGCGTAAGCCTT	ITL23GL	0.9828538531437516	CTCATGCGTAAGCCTT	93621	93621	89456	76667	12789	10334	4165	LC462
LC462:CTCATGCCACTTTGGA	ITL45GL	0.9845410844136495	CTCATGCCACTTTGGA	284534	284534	256817	229520	27296	21666	27717	LC462
LC462:CTCATGCTCTTCCAGC	OBGA	0.8766160546801984	CTCATGCTCTTCCAGC	176737	176737	169886	141267	28618	22294	6851	LC462
LC462:CTCATGCGTAACGGAC	STRGA	0.7409490700811148	CTCATGCGTAACGGAC	319405	319405	300428	255392	45031	36951	18977	LC462
LC462:CTCCCAAAGATTGACA	MGL	0.9999916050583124	CTCCCAAAGATTGACA	129999	129999	123405	105355	18049	14384	6594	LC462
LC462:CTCATGCTCGAACCGC	ITL23GL	0.9999954248778522	CTCATGCTCGAACCGC	190938	190938	182319	154981	27337	21542	8619	LC462
LC462:CTCCCAACAACCTCCT	OBGL	0.979398159077391	CTCCCAACAACCTCCT	271604	271604	255371	226174	29195	23108	16233	LC462
LC462:CTCCCAAAGTACAACA	OBGL	0.7434148245956749	CTCCCAAAGTACAACA	164799	164799	156715	134149	22565	17748	8084	LC462
LC462:CTCCCAAGTCAGACGA	ITL6GL	0.6255133030936122	CTCCCAAGTCAGACGA	164143	164143	154527	131900	22624	17942	9616	LC462
LC462:CTCCCAAGTCATAGCT	OGC	0.9999920895788819	CTCCCAAGTCATAGCT	98415	98415	93828	82499	11329	9168	4587	LC462
LC462:CTCCCAAGTGGACAGT	D12MSN	0.9999909461475909	CTCCCAAGTGGACAGT	229965	229965	219843	183890	35952	28345	10122	LC462
LC462:CTCCCAAGTTAGGCTT	OPC	0.9999949539196678	CTCCCAAGTTAGGCTT	359219	359219	335165	284680	50483	39969	24054	LC462
LC462:CTCCCAAGTTGAATAG	OPC	0.9999933573417366	CTCCCAAGTTGAATAG	212259	212259	201031	172575	28456	22741	11228	LC462
LC462:CTCCCAATCAAACCAC	ITL45GL	0.5381803531199694	CTCCCAATCAAACCAC	371816	371816	346705	301269	45434	39240	25111	LC462
LC462:CTCGCTAAGAAACGCC	ITL45GL	0.904812122695148	CTCGCTAAGAAACGCC	361201	361201	340142	291775	48366	38390	21059	LC462
LC462:CTCGCTAAGTCTGTGT	ITL45GL	0.9527800001669675	CTCGCTAAGTCTGTGT	136018	136018	129342	110102	19239	15453	6676	LC462
LC462:CTCGCTAAGCATTCCA	ITL23GL	0.9315927964635193	CTCGCTAAGCATTCCA	225003	225003	211141	180856	30283	23430	13862	LC462
LC462:CTCGCTACATTTCACT	NPGL	0.9999913268256932	CTCGCTACATTTCACT	94105	94105	91001	78381	12619	9834	3104	LC462
LC462:CTCGCTAGTTACGCTA	CTGL	0.9999958705157042	CTCGCTAGTTACGCTA	307059	307059	294679	246511	48164	38089	12380	LC462
LC462:CTCGCTATCATCATGG	STRGA	0.5210624136961997	CTCGCTATCATCATGG	164458	164458	156072	134717	21353	16674	8386	LC462
LC462:CTCGCTATCTGACATG	ITL23GL	0.9999938467517495	CTCGCTATCTGACATG	108150	108150	103426	89987	13439	10697	4724	LC462
LC462:CTCGCTATCGCTTCAC	OBGA	0.41654500365257263	CTCGCTATCGCTTCAC	104419	104419	99495	86279	13216	10644	4924	LC462
LC462:CTCTACGAGAACGTCG	ITL6GL	0.7715769531205297	CTCTACGAGAACGTCG	135421	135421	129079	109446	19631	15510	6342	LC462
LC462:CTCGCTATCTTTGCAT	NPGL	0.9999954300001264	CTCGCTATCTTTGCAT	242877	242877	222598	193838	28759	23812	20279	LC462
LC462:CTCTACGCACGTTGTA	MGL	0.9999921731650829	CTCTACGCACGTTGTA	96046	96046	91553	78168	13385	10691	4493	LC462
LC462:CTCTACGCACCGAATT	PTGL	0.9999897715169936	CTCTACGCACCGAATT	188294	188294	179731	152547	27183	21446	8563	LC462
LC462:CTCTACGCATCTCACC	ASC	0.9999916213564575	CTCTACGCATCTCACC	216350	216350	199054	178683	20371	16844	17296	LC462
LC462:CTCTACGCATGGCCGT	ITL23GL	0.9999950132332742	CTCTACGCATGGCCGT	244854	244854	229957	198779	31177	26780	14897	LC462
LC462:CTCTAGCAGCTGGAGT	ITL23GL	0.9999962355941534	CTCTAGCAGCTGGAGT	119594	119594	113724	97730	15992	12629	5870	LC462
LC462:CTCTACGTCGAGGTAG	OPC	0.9999952772632241	CTCTACGTCGAGGTAG	405413	405413	386306	332131	54174	42289	19107	LC462
LC462:CTCTAGCAGGCCTAAG	VIPGA	0.9999891994521022	CTCTAGCAGGCCTAAG	179207	179207	169451	144185	25266	20006	9756	LC462
LC462:CTCTAGCAGTCGTATC	CTGL	0.9999920967966318	CTCTAGCAGTCGTATC	130254	130254	124824	107826	16998	13159	5430	LC462
LC462:CTCTAGCAGTCTGTGT	SSTGA	0.8603845229372382	CTCTAGCAGTCTGTGT	133444	133444	124673	110147	14525	11836	8771	LC462
LC462:CTCTAGCGTGAATGGC	ITL45GL	0.8578838407993317	CTCTAGCGTGAATGGC	123869	123869	116536	101447	15088	11807	7333	LC462
LC462:CTCTAGCGTGCAAAGC	OBGL	0.999991315882653	CTCTAGCGTGCAAAGC	144823	144823	136449	115923	20526	16158	8374	LC462
LC462:CTCTCAGAGGTCGTTT	ITL23GL	0.8078979081474245	CTCTCAGAGGTCGTTT	257428	257428	244377	206488	37887	30524	13051	LC462
LC462:CTCTCAGTCAGAATGA	ITL23GL	0.999993690289557	CTCTCAGTCAGAATGA	103332	103332	99354	86090	13263	10411	3978	LC462
LC462:CTCTCAGCAAGGGAGG	ITL45GL	0.9616257986053824	CTCTCAGCAAGGGAGG	237316	237316	226282	190514	35764	27968	11034	LC462
LC462:CTCTCAGCACCTACCT	OPC	0.9999951282225084	CTCTCAGCACCTACCT	274899	274899	254929	221420	33508	28233	19970	LC462
LC462:CTCTCGAAGCTGCTCG	ITL6GL	0.5968527272343636	CTCTCGAAGCTGCTCG	267923	267923	253342	216484	36858	29814	14581	LC462
LC462:CTCTCGAAGTCAACTC	ITL6GL	0.6900905033107847	CTCTCGAAGTCAACTC	109030	109030	104605	90214	14390	11141	4425	LC462
LC462:CTCTCAGTCGTCTTAT	ITL5GL	0.9295134162530303	CTCTCAGTCGTCTTAT	284239	284239	269211	229345	39864	31879	15028	LC462
LC462:CTCTCGAAGGTAAGTT	VLMC	0.9630410224199295	CTCTCGAAGGTAAGTT	129519	129519	119883	106686	13197	10269	9636	LC462
LC462:CTCTCGAAGTTATGAG	ITL6GL	0.9726753840222955	CTCTCGAAGTTATGAG	369061	369061	350168	299327	50838	40321	18893	LC462
LC462:CTCTCGACAGATTAAG	ITL5GL	0.8704916285350919	CTCTCGACAGATTAAG	193769	193769	183352	160364	22986	18644	10417	LC462
LC462:CTCTCGACATCGAGTT	VIPGA	0.9999950174242258	CTCTCGACATCGAGTT	209416	209416	199415	170851	28564	23189	10001	LC462
LC462:CTCTCGAGTCATCAAC	VIPGA	0.9999897638335824	CTCTCGAGTCATCAAC	119910	119910	114292	99088	15203	12232	5618	LC462
LC462:CTCTCGAGTGTGTGCC	OGC	0.9999955594539642	CTCTCGAGTGTGTGCC	200111	200111	189693	159736	29955	24129	10418	LC462
LC462:CTCTCGAGTCGTCGCA	SSTGA	0.9999903906136751	CTCTCGAGTCGTCGCA	262602	262602	249204	209691	39512	31111	13398	LC462
LC462:CTCTCGATCCATACCC	ITL6GL	0.7924258802086115	CTCTCGATCCATACCC	188605	188605	179226	151370	27855	22287	9379	LC462
LC462:CTCTCGATCTCTGCAC	VIPGA	0.9999918468529359	CTCTCGATCTCTGCAC	193294	193294	182483	154359	28123	22122	10811	LC462
LC462:CTGAATGAGAGTGGAA	ITL5GL	0.8126598875969648	CTGAATGAGAGTGGAA	129980	129980	123586	109391	14195	11453	6394	LC462
LC462:CTGAATGAGCTGGAGT	OPC	0.9999936268432066	CTGAATGAGCTGGAGT	172981	172981	162790	139188	23601	18902	10191	LC462
LC462:CTGAATGAGCGCCTAC	VLMC	0.6961382697336376	CTGAATGAGCGCCTAC	294892	294892	278569	235086	43482	34572	16323	LC462
LC462:CTGAATGAGGCACTAG	ITL45GL	0.9999927076860331	CTGAATGAGGCACTAG	200264	200264	187263	162055	25206	20197	13001	LC462
LC462:CTGAATGCACTGATTG	ITL45GL	0.9999922709539533	CTGAATGCACTGATTG	213591	213591	202724	171385	31336	24699	10867	LC462
LC462:CTGAATGCAGCAAACG	ASC	0.9999941941350698	CTGAATGCAGCAAACG	112057	112057	104708	91469	13238	10650	7349	LC462
LC462:CTGAATGCATTGCGAT	CTGL	0.8733938501682132	CTGAATGCATTGCGAT	188784	188784	179661	152542	27118	21625	9123	LC462
LC462:CTGAATGGTACCGGCT	OBGA	0.9999963149894029	CTGAATGGTACCGGCT	89538	89538	85661	74260	11401	8773	3877	LC462
LC462:CTGAATGGTGCATTGT	OGC	0.9999935161322355	CTGAATGGTGCATTGT	218439	218439	201388	177742	23646	20708	17051	LC462
LC462:CTGAATGGTGGCCTTG	ITL45GL	0.9188102683983743	CTGAATGGTGGCCTTG	331109	331109	313091	264390	48701	38880	18018	LC462
LC462:CTGAATGGTGGATTCT	D12MSN	0.9999936278909445	CTGAATGGTGGATTCT	322793	322793	308578	258351	50224	39904	14215	LC462
LC462:CTGAATGGTTTAGGAA	PTGL	0.999992161989212	CTGAATGGTTTAGGAA	173929	173929	165434	143657	21777	17747	8495	LC462
LC462:CTGCGTTAGTGAGTTA	ITL45GL	0.9999945212621242	CTGCGTTAGTGAGTTA	107640	107640	102583	88801	13782	11465	5057	LC462
LC462:CTGCGTTAGTCCGGAA	NPGL	0.9385205712169409	CTGCGTTAGTCCGGAA	233933	233933	207346	192897	14449	13323	26587	LC462
LC462:CTGCGTTCAATGCACT	ITL23GL	0.5795011825393885	CTGCGTTCAATGCACT	97580	97580	92990	79963	13026	10642	4590	LC462
LC462:CTGAATGGTTTGTAGC	CLAGL	0.9211928173899651	CTGAATGGTTTGTAGC	252818	252818	240894	203167	37723	29379	11924	LC462
LC462:CTGCGTTGTATATGGA	STRGA	0.9133615598548204	CTGCGTTGTATATGGA	259188	259188	244362	206211	38148	30672	14826	LC462
LC462:CTGCGTTCAGTAACTC	CTGL	0.9999951277859509	CTGCGTTCAGTAACTC	287113	287113	269642	233860	35782	28978	17471	LC462
LC462:CTGCGTTGTGGATTCT	MGL	0.9999911403283477	CTGCGTTGTGGATTCT	115240	115240	109790	93820	15970	12891	5450	LC462
LC462:CTGCGTTGTGGATTTC	PVGA	0.9999967133626342	CTGCGTTGTGGATTTC	383262	383262	363322	307785	55532	42808	19940	LC462
LC462:CTGCTCAAGAAACGCC	ITL23GL	0.9961989701259881	CTGCTCAAGAAACGCC	111597	111597	106823	92314	14508	11248	4774	LC462
LC462:CTGCGTTTCGACTGGC	ITL23GL	0.999995467835106	CTGCGTTTCGACTGGC	339103	339103	315236	273123	42109	35015	23867	LC462
LC462:CTGCTCAAGAGCTACG	OBGA	0.9999939171248116	CTGCTCAAGAGCTACG	339576	339576	319338	273345	45992	35850	20238	LC462
LC462:CTGCTCACAAGACTAA	CTGL	0.9999923673458397	CTGCTCACAAGACTAA	187421	187421	176543	151298	25244	20859	10878	LC462
LC462:CTGCTCAAGTACAGAT	ITL45GL	0.804795668747829	CTGCTCAAGTACAGAT	141381	141381	135450	116414	19034	14804	5931	LC462
LC462:CTGCTCACAGATAAGT	OGC	0.9999965514143696	CTGCTCACAGATAAGT	216980	216980	205770	174336	31433	25287	11210	LC462
LC462:CTGCTCAGTGGACTGA	ITL23GL	0.6880430970340967	CTGCTCAGTGGACTGA	141774	141774	132233	114743	17488	13407	9541	LC462
LC462:CTGCTCATCGAGGTAG	ITL23GL	0.9999967496842146	CTGCTCATCGAGGTAG	94117	94117	90503	78208	12294	9406	3614	LC462
LC462:CTGCTCATCCTAAAGC	ITL23GL	0.9999940917186905	CTGCTCATCCTAAAGC	211398	211398	201977	175450	26526	21602	9421	LC462
LC462:CTGGCAGAGAGAGGTA	ITL6GL	0.791873483452946	CTGGCAGAGAGAGGTA	218575	218575	208418	181225	27190	21631	10157	LC462
LC462:CTGGCAGAGAGCTCCC	VLMC	0.7614279626868665	CTGGCAGAGAGCTCCC	100542	100542	94949	83718	11231	9486	5593	LC462
LC462:CTGGCAGAGGCAGTAC	VIPGA	0.9999921713024378	CTGGCAGAGGCAGTAC	399951	399951	370049	319057	50989	40129	29902	LC462
LC462:CTGGCAGTCCGAGGAA	ITL6GL	0.9999954644590616	CTGGCAGTCCGAGGAA	140959	140959	133710	114252	19458	15562	7249	LC462
LC462:CTGGGACAGTGCAACG	ASC	0.9999928479082882	CTGGGACAGTGCAACG	156708	156708	147331	126866	20463	16480	9377	LC462
LC462:CTGGGACAGTTGCTTG	ITL45GL	0.931946228723973	CTGGGACAGTTGCTTG	161819	161819	150240	129885	20353	17089	11579	LC462
LC462:CTGGGACGTCTGGTTA	OGC	0.9999925661832094	CTGGGACGTCTGGTTA	104771	104771	99017	85588	13428	11010	5754	LC462
LC462:CTGGGACCATTGTTCT	ITL45GL	0.4223726410418749	CTGGGACCATTGTTCT	154903	154903	147601	125542	22057	16814	7302	LC462
LC462:CTGGGACCAGCGTAGA	ITL23GL	0.9999922541901469	CTGGGACCAGCGTAGA	227395	227395	212725	181575	31144	25616	14670	LC462
LC462:CTGGGACTCGATGTGT	ITL5GL	0.9476986350491643	CTGGGACTCGATGTGT	163679	163679	154557	136141	18415	15594	9122	LC462
LC462:CTGTATTAGGTTTCTG	ITL45GL	0.9110615904210135	CTGTATTAGGTTTCTG	320071	320071	297564	255360	42202	34676	22507	LC462
LC462:CTGTATTGTAACTGAA	ASC	0.9999934409861453	CTGTATTGTAACTGAA	192190	192190	181652	156812	24838	19858	10538	LC462
LC462:CTGTATTAGGATGTAT	ITL6GL	0.8494196431711316	CTGTATTAGGATGTAT	262782	262782	243371	211758	31610	26840	19411	LC462
LC462:CTGTATTTCTTACTCA	ITL6GL	0.8947747703641653	CTGTATTTCTTACTCA	186345	186345	176376	151062	25314	20243	9969	LC462
LC462:CTGTTCGAGTCGTGAG	ITL6GL	0.635120534338057	CTGTTCGAGTCGTGAG	225762	225762	214260	181885	32373	24953	11502	LC462
LC462:CTGTTCGCAAGTTGCT	OPC	0.9999966998584569	CTGTTCGCAAGTTGCT	348410	348410	331192	281817	49370	39104	17218	LC462
LC462:CTGTTCGGTGAATCGG	OBGA	0.9970146031118929	CTGTTCGGTGAATCGG	108208	108208	101539	90890	10648	8688	6669	LC462
LC462:CTGTTCGGTCATTGCA	CTGL	0.9057991325389594	CTGTTCGGTCATTGCA	267703	267703	252085	214447	37637	29465	15618	LC462
LC462:CTGTTCGCATGACTGT	D12MSN	0.9999907677993178	CTGTTCGCATGACTGT	310730	310730	294601	249789	44810	36243	16129	LC462
LC462:CTTAATCCAGATTAAG	CLAGL	0.7541266530752182	CTTAATCCAGATTAAG	94478	94478	89730	78288	11442	9294	4748	LC462
LC462:CTTAATCGTTTCTCTA	ITL45GL	0.8332950687035918	CTTAATCGTTTCTCTA	125084	125084	118749	102475	16273	12574	6335	LC462
LC462:CTTAATCCAGGTGGTA	ITL23GL	0.4844582946971059	CTTAATCCAGGTGGTA	407451	407451	378284	334265	44017	40201	29167	LC462
LC462:CTTAATCGTTTGAAGA	VLMC	0.7708186861127615	CTTAATCGTTTGAAGA	157085	157085	149824	127873	21948	17147	7261	LC462
LC462:CTTCCAGAGTAGTCGG	OBGL	0.7090719365514815	CTTCCAGAGTAGTCGG	121643	121643	115533	100440	15090	12322	6110	LC462
LC462:CTTCCAGCAAACCTAC	SSTGA	0.48085219971835613	CTTCCAGCAAACCTAC	170317	170317	162423	140594	21825	17232	7894	LC462
LC462:CTTCCAGCAGATTGTC	ITL45GL	0.9708376415073872	CTTCCAGCAGATTGTC	101550	101550	94684	79033	15651	11785	6866	LC462
LC462:CTTCCAGTCATCGCTC	MGL	0.9999909214675426	CTTCCAGTCATCGCTC	120391	120391	114877	98869	16008	12552	5514	LC462
LC462:CTTAATCTCTTAACGG	ITL45GL	0.6386013189330697	CTTAATCTCTTAACGG	308234	308234	289207	250999	38208	29730	19027	LC462
LC462:CTTCCAGAGTATACGA	ITL23GL	0.921943049877882	CTTCCAGAGTATACGA	360578	360578	339728	289840	49887	40440	20850	LC462
LC462:CTTCCAGTCGCTAGTA	CTGL	0.9999928087927401	CTTCCAGTCGCTAGTA	133235	133235	126150	107815	18334	14419	7085	LC462
LC462:CTTCCAGTCGCGGCAT	NPGL	0.9999956397358574	CTTCCAGTCGCGGCAT	178565	178565	168138	143445	24692	19558	10427	LC462
LC462:CTTCTAAAGTTCCCGG	OBGL	0.6263219381216913	CTTCTAAAGTTCCCGG	161107	161107	153689	132796	20892	16970	7418	LC462
LC462:CTTCCAGTCGGTCTAA	OGC	0.9999954523518682	CTTCCAGTCGGTCTAA	231985	231985	215895	185234	30660	25155	16090	LC462
LC462:CTTCTAAAGTACCTCA	ITL45GL	0.9999959912383929	CTTCTAAAGTACCTCA	114467	114467	108060	96390	11670	9734	6407	LC462
LC462:CTTCTAACACTGCTCT	CTGL	0.9999943692237139	CTTCTAACACTGCTCT	151363	151363	144159	123178	20979	16772	7204	LC462
LC462:CTTCTAACAGTCCTGG	VLMC	0.9142576386220753	CTTCTAACAGTCCTGG	106816	106816	102881	90589	12292	9350	3935	LC462
LC462:CTTCTAACAGCGTACC	ITL45GL	0.9999950854107738	CTTCTAACAGCGTACC	168928	168928	161562	140130	21432	17596	7366	LC462
LC462:CTTCTAAGTCTGGGCT	ITL6GL	0.8340941548813134	CTTCTAAGTCTGGGCT	97838	97838	94086	81983	12103	9507	3752	LC462
LC462:CTTCTAAGTCCGAGCT	OPC	0.9999939547851682	CTTCTAAGTCCGAGCT	194552	194552	184733	156778	27950	21956	9819	LC462
LC462:CTTCTAAGTTCTTAGG	CLAGL	0.9089690037071705	CTTCTAAGTTCTTAGG	109131	109131	104215	91852	12362	10425	4916	LC462
LC462:CTTCTAATCCAGGTCG	ITL45GL	0.8676241734065115	CTTCTAATCCAGGTCG	160470	160470	152067	130148	21912	17604	8403	LC462
LC462:CTTCTAATCAAATGGA	D12MSN	0.9999849770683795	CTTCTAATCAAATGGA	141425	141425	134505	114243	20261	15998	6920	LC462
LC462:CTTCTAATCGATGAAA	ITL45GL	0.7122471807524562	CTTCTAATCGATGAAA	207686	207686	196867	167582	29282	23812	10819	LC462
LC462:CTTCTAATCGAGGCTC	PVGA	0.8162155109457672	CTTCTAATCGAGGCTC	368450	368450	342228	294175	48050	37368	26222	LC462
LC462:CTTGAAGAGACACTTC	ITL23GL	0.8364307768642902	CTTGAAGAGACACTTC	99797	99797	94747	81836	12911	10372	5050	LC462
LC462:CTTGAAGAGCTAACAA	ITL6GL	0.7166373832151294	CTTGAAGAGCTAACAA	287628	287628	271325	229810	41513	32990	16303	LC462
LC462:CTTGAAGTCGTCCCAT	OGC	0.9999953708029352	CTTGAAGTCGTCCCAT	133050	133050	125397	109615	15782	12939	7653	LC462
LC462:CTTGAAGCACAACGGA	ITL45GL	0.5987784983590245	CTTGAAGCACAACGGA	164980	164980	157722	134133	23587	18245	7258	LC462
LC462:CTTGAAGGTGTCGTGC	OGC	0.9999953527003527	CTTGAAGGTGTCGTGC	406746	406746	383821	327044	56775	46001	22925	LC462
LC462:CTTGCCAAGTACGCGA	ASC	0.9999920217087492	CTTGCCAAGTACGCGA	186200	186200	173615	150594	23021	19467	12585	LC462
LC462:CTTGCCACATCACAAC	SSTGA	0.9999966900795698	CTTGCCACATCACAAC	302822	302822	286061	243083	42977	33407	16761	LC462
LC462:CTTGCCACATCCCTCA	OGC	0.9999927440658212	CTTGCCACATCCCTCA	87342	87342	83289	71545	11744	9447	4053	LC462
LC462:CTTGCCAGTTTGTAGC	OBGL	0.798137768637389	CTTGCCAGTTTGTAGC	100090	100090	95817	82670	13147	10305	4273	LC462
LC462:CTTGCCAGTTTGCGAT	ITL45GL	0.9499883633106947	CTTGCCAGTTTGCGAT	121921	121921	115096	102001	13094	10616	6825	LC462
LC462:CTTGCCATCCAAGAGG	MGL	0.9999954653903842	CTTGCCATCCAAGAGG	144581	144581	137387	116526	20856	16673	7194	LC462
LC462:CTTGCCATCCTAAAGC	STRGA	0.9999890538165346	CTTGCCATCCTAAAGC	155864	155864	147569	126921	20648	16342	8295	LC462
LC462:CTTGCCATCGAGGTCC	OBGA	0.8327190116979182	CTTGCCATCGAGGTCC	109517	109517	102550	92395	10154	9060	6967	LC462
LC462:CTTGCTGCAAGTTGCT	ITL45GL	0.9999873619526625	CTTGCTGCAAGTTGCT	154817	154817	147069	127053	20016	16067	7748	LC462
LC462:CTTGCTGCAATTGCCA	OBGA	0.999992152210325	CTTGCTGCAATTGCCA	185577	185577	177976	156240	21735	17135	7601	LC462
LC462:CTTGCTGCAGGTCTGC	ITL5GL	0.5714761245471891	CTTGCTGCAGGTCTGC	105169	105169	98194	83241	14953	12299	6975	LC462
LC462:CTTGCTGCATGTCCCT	OBGL	0.9999883915297687	CTTGCTGCATGTCCCT	278382	278382	264517	225532	38984	30492	13865	LC462
LC462:CTTGCTGCAGTTCGGC	ITL45GL	0.8657819759100676	CTTGCTGCAGTTCGGC	329052	329052	311188	267839	43344	33677	17864	LC462
LC462:CTTGCTGGTTCCAATG	STRGA	0.9895318113267422	CTTGCTGGTTCCAATG	141311	141311	136603	116980	19623	15584	4708	LC462
LC462:CTTGTCGAGGTACATA	OBGL	0.7673774790018797	CTTGTCGAGGTACATA	105068	105068	100834	86256	14576	11275	4234	LC462
LC462:CTTGCTGTCATCGCAA	ITL23GL	0.999990014359355	CTTGCTGTCATCGCAA	382121	382121	363871	305669	58198	46109	18250	LC462
LC462:CTTGTCGCACGAACGA	OGC	0.38656530575826764	CTTGTCGCACGAACGA	139476	139476	128745	115465	13280	11515	10731	LC462
LC462:CTTGTCGGTACGGATG	ITL45GL	0.9999954449012876	CTTGTCGGTACGGATG	143569	143569	135821	114063	21758	17281	7748	LC462
LC462:CTTGTCGCAAATAGTG	ITL23GL	0.9999947631731629	CTTGTCGCAAATAGTG	376390	376390	356185	305456	50725	40310	20205	LC462
LC462:CTTGTCGTCTGATCCC	ITL6GL	0.8981645763851702	CTTGTCGTCTGATCCC	87144	87144	82747	72533	10213	8271	4397	LC462
LC462:CTTGTCGTCGCTACCT	VIPGA	0.9999948717240841	CTTGTCGTCGCTACCT	246686	246686	231922	200055	31864	24989	14764	LC462
LC462:CTTTGCGAGAGCTGTG	OGC	0.9999949763878249	CTTTGCGAGAGCTGTG	123020	123020	115707	101317	14389	11656	7313	LC462
LC462:CTTTGCGAGGGACGTT	ITL45GL	0.9999960716813803	CTTTGCGAGGGACGTT	103421	103421	99915	85661	14252	11390	3506	LC462
LC462:CTTTGCGAGTACAACA	OBGL	0.55356415361166	CTTTGCGAGTACAACA	344785	344785	326143	277519	48620	37959	18642	LC462
LC462:CTTTGCGCACTGATTG	ITL5GL	0.9049534078221768	CTTTGCGCACTGATTG	195606	195606	182236	157782	24454	19714	13370	LC462
LC462:CTTTGCGGTATCCCTC	MGL	0.999986482784152	CTTTGCGGTATCCCTC	112294	112294	106924	91520	15404	12218	5370	LC462
LC462:CTTTGCGGTCAAATCC	CTGL	0.9215650792466477	CTTTGCGGTCAAATCC	135405	135405	130159	111367	18792	14753	5246	LC462
LC462:CTTTGCGTCATACTTC	ITL6GL	0.610079001635313	CTTTGCGTCATACTTC	108208	108208	102127	86555	15572	12598	6081	LC462
LC462:CTTTGCGTCCTTTGAT	ITL45GL	0.7536166924983263	CTTTGCGTCCTTTGAT	116132	116132	110338	95356	14982	11792	5794	LC462
LC462:CTTTGCGGTGGACGAT	SSTGA	0.9999887673184276	CTTTGCGGTGGACGAT	307611	307611	296356	249401	46950	37338	11255	LC462
LC462:GAAACAAAGTAGGTCG	STRGA	0.8940409738570452	GAAACAAAGTAGGTCG	314258	314258	294004	252047	41951	33417	20254	LC462
LC462:CTTTGCGTCTGGCACG	ITL45GL	0.9840175609569997	CTTTGCGTCTGGCACG	128937	128937	123616	106287	17328	13646	5321	LC462
LC462:GAAACAAAGTCAACTC	ITL23GL	0.6929556834511459	GAAACAAAGTCAACTC	105863	105863	100869	88239	12630	10194	4994	LC462
LC462:GAAACAACAAGGATGC	CTGL	0.9999959252309054	GAAACAACAAGGATGC	224045	224045	211103	179777	31322	25752	12942	LC462
LC462:GAAACAAGTCCCGTGA	CLAGL	0.5014123991131783	GAAACAAGTCCCGTGA	89276	89276	84758	73951	10807	8558	4518	LC462
LC462:GAAACAAGTCCGCTTT	ITL45GL	0.7836340274661779	GAAACAAGTCCGCTTT	251823	251823	235227	206668	28558	22322	16596	LC462
LC462:GAAACAAGTCCAGACC	ITL23GL	0.9999957821564749	GAAACAAGTCCAGACC	466191	466191	449245	392371	56870	44424	16946	LC462
LC462:GAAACAAGTGAAACAT	ITL45GL	0.9999852078035474	GAAACAAGTGAAACAT	181928	181928	174406	148634	25771	20052	7522	LC462
LC462:GAAACAAGTGTCTCGG	PVGA	0.8941521486267447	GAAACAAGTGTCTCGG	202468	202468	189504	160631	28871	22708	12964	LC462
LC462:GAAACAAGTTGCAGCC	OGC	0.9999967152252793	GAAACAAGTTGCAGCC	414413	414413	388509	332411	56098	46021	25904	LC462
LC462:GAAACAATCTTCATAC	VLMC	0.7490062080323696	GAAACAATCTTCATAC	145487	145487	138150	119835	18313	14203	7337	LC462
LC462:GAAACAATCTGGCGCA	ITL45GL	0.9999959738925099	GAAACAATCTGGCGCA	326201	326201	311097	261704	49388	39539	15104	LC462
LC462:GAAAGTAAGATCGCCC	OGC	0.9999970002099872	GAAAGTAAGATCGCCC	382075	382075	363364	304964	58400	47019	18711	LC462
LC462:GAAAGTACAACGCACC	CTGL	0.9999909130856395	GAAAGTACAACGCACC	102538	102538	98197	84884	13313	10379	4341	LC462
LC462:GAAAGTACAAATAGTG	SSTGA	0.9999964352464303	GAAAGTACAAATAGTG	282709	282709	266485	227626	38859	30264	16224	LC462
LC462:GAAAGTAAGCAACGGT	ITL23GL	0.5674541741027497	GAAAGTAAGCAACGGT	400722	400722	378389	322945	55442	45615	22333	LC462
LC462:GAAAGTACAATTCAGC	VIPGA	0.7255581859499216	GAAAGTACAATTCAGC	154215	154215	147793	124793	22998	17496	6422	LC462
LC462:GAAAGTACACCTGGTG	ASC	0.9999938807450235	GAAAGTACACCTGGTG	318683	318683	302967	257282	45683	36515	15716	LC462
LC462:GAAAGTAGTATGGTTC	ITL45GL	0.8694596970453858	GAAAGTAGTATGGTTC	171795	171795	164748	141051	23695	18003	7047	LC462
LC462:GAAAGTACAGAACAGC	ITL45GL	0.9999913243809715	GAAAGTACAGAACAGC	298122	298122	277129	237144	39983	31390	20993	LC462
LC462:GAAAGTAGTGAGTAAT	OBGA	0.9999932078644633	GAAAGTAGTGAGTAAT	90469	90469	86557	75830	10726	8657	3912	LC462
LC462:GAAAGTAGTAACAATG	ITL45GL	0.46278723515570164	GAAAGTAGTAACAATG	313222	313222	292003	251391	40609	33554	21219	LC462
LC462:GAAAGTAGTCTGTCCT	OBGA	0.9999923934228718	GAAAGTAGTCTGTCCT	113471	113471	108315	93055	15258	11805	5156	LC462
LC462:GAAAGTAGTGATAAGT	ITL23GL	0.7632813807576895	GAAAGTAGTGATAAGT	225489	225489	212777	180315	32460	25902	12712	LC462
LC462:GAAAGTATCCAACAAC	PTGL	0.9999944977462292	GAAAGTATCCAACAAC	169590	169590	162356	137679	24677	19111	7234	LC462
LC462:GAAAGTATCCGTCAAA	OPC	0.9999952046200633	GAAAGTATCCGTCAAA	254627	254627	237269	204562	32707	26247	17358	LC462
LC462:GAAATGACACACTAGT	ITL5GL	0.7274580439552665	GAAATGACACACTAGT	103527	103527	98244	84704	13540	11078	5283	LC462
LC462:GAAATGAAGCCGCAAA	ITL45GL	0.9999956497631501	GAAATGAAGCCGCAAA	116166	116166	112239	95848	16390	12309	3927	LC462
LC462:GAAATGACACCTACCT	STRGA	0.832847511395812	GAAATGACACCTACCT	164950	164950	150898	133916	16979	13557	14052	LC462
LC462:GAAATGACAGAGCCAA	D12MSN	0.9999892758205533	GAAATGACAGAGCCAA	370381	370381	348736	297228	51501	40321	21645	LC462
LC462:GAAATGAGTCCTCAGG	ITL45GL	0.613595811650157	GAAATGAGTCCTCAGG	223640	223640	206786	179934	26849	21628	16854	LC462
LC462:GAAATGAGTAATGCAA	ITL45GL	0.9999945014715195	GAAATGAGTAATGCAA	290897	290897	278098	232583	45513	36438	12799	LC462
LC462:GAAATGAGTCTGCGCA	D12MSN	0.9999910946935415	GAAATGAGTCTGCGCA	270369	270369	253766	216263	37501	30911	16603	LC462
LC462:GAAATGATCATGAACC	ITL5GL	0.8260884675692068	GAAATGATCATGAACC	225719	225719	213418	184766	28650	22356	12301	LC462
LC462:GAAATGATCACGATTG	D12MSN	0.5815997123718262	GAAATGATCACGATTG	102678	102678	98399	85584	12814	10270	4279	LC462
LC462:GAACCGCCATAGCAGG	OGC	0.9999962043948472	GAACCGCCATAGCAGG	114407	114407	108571	92391	16179	12821	5836	LC462
LC462:GAACCGCCATGATCGT	STRGA	0.5354018870457367	GAACCGCCATGATCGT	117773	117773	112176	94529	17646	14079	5597	LC462
LC462:GAACCGCAGCTACGCC	ITL23GL	0.9999948672484607	GAACCGCAGCTACGCC	153621	153621	145293	122395	22896	18184	8328	LC462
LC462:GAACCGCCACTCCTCA	CTGL	0.8935710014775395	GAACCGCCACTCCTCA	110183	110183	104326	91525	12798	10276	5857	LC462
LC462:GAACCGCCAAGGATGC	ITL45GL	0.9999904790893197	GAACCGCCAAGGATGC	295051	295051	281734	239077	42653	33018	13317	LC462
LC462:GAACCGCGTATCACAC	ITL6GL	0.9999941319110803	GAACCGCGTATCACAC	146686	146686	139029	116145	22884	18763	7657	LC462
LC462:GAACCGCGTATGGGTG	OBGL	0.44778663519537076	GAACCGCGTATGGGTG	321519	321519	305561	257770	47791	37942	15958	LC462
LC462:GAACCGCGTGCCGGTT	ITL23GL	0.9999922160059214	GAACCGCGTGCCGGTT	146736	146736	140341	117731	22608	18058	6395	LC462
LC462:GAACCTAGTGCTGTGC	ITL45GL	0.9999923297436908	GAACCTAGTGCTGTGC	116629	116629	110176	94091	16084	12860	6453	LC462
LC462:GAACCGCTCCGGAAAG	ITL23GL	0.9999954178929329	GAACCGCTCCGGAAAG	347111	347111	327861	280797	47064	37636	19250	LC462
LC462:GAACCTAGTGAATCGG	D12MSN	0.999997949693352	GAACCTAGTGAATCGG	367002	367002	353285	304798	48486	37406	13717	LC462
LC462:GAACCTAGTGGCCTCA	SSTGA	0.9999932385981083	GAACCTAGTGGCCTCA	88074	88074	84653	74141	10511	8618	3421	LC462
LC462:GAACCTATCAGTAGTC	ITL45GL	0.9999959859997034	GAACCTATCAGTAGTC	185421	185421	176879	150109	26768	21617	8542	LC462
LC462:GAACCTATCCCACGGA	ITL5GL	0.7795890725683421	GAACCTATCCCACGGA	116078	116078	112101	99831	12269	10108	3977	LC462
LC462:GAACCTATCGCGTGAC	OBGA	0.9999940388370305	GAACCTATCGCGTGAC	210486	210486	196549	165138	31411	26441	13937	LC462
LC462:GAACGTTAGGATTTGA	ITL23GL	0.5090207387693226	GAACGTTAGGATTTGA	107781	107781	102382	86934	15448	12221	5399	LC462
LC462:GAACCTATCCTATCAT	ITL45GL	0.8001455707708374	GAACCTATCCTATCAT	106552	106552	101441	90624	10816	9144	5111	LC462
LC462:GAACGTTCAACCTCTC	OBGL	0.5863070338964462	GAACGTTCAACCTCTC	88029	88029	84772	73948	10824	8130	3257	LC462
LC462:GAACGTTCAGTAACCT	OBGA	0.9999921582639217	GAACGTTCAGTAACCT	225903	225903	213064	181297	31767	26265	12839	LC462
LC462:GAACGTTCAGATTAAG	VIPGA	0.9939285321161151	GAACGTTCAGATTAAG	135998	135998	129897	115889	14007	11529	6101	LC462
LC462:GAACGTTCATCATAGC	ITL23GL	0.9330810541287065	GAACGTTCATCATAGC	92305	92305	87409	76184	11225	9172	4896	LC462
LC462:GAACGTTCATCCCTTG	ITL45GL	0.9999927124008536	GAACGTTCATCCCTTG	94813	94813	90148	78393	11755	9391	4665	LC462
LC462:GAACGTTGTCATGAGG	ITL6GL	0.9999921910930425	GAACGTTGTCATGAGG	227846	227846	211765	184478	27285	22360	16081	LC462
LC462:GAACGTTGTTGCTTGA	ASC	0.9999918721150607	GAACGTTGTTGCTTGA	94712	94712	88564	77995	10567	8459	6148	LC462
LC462:GAACGTTGTTTAGACC	ITL23GL	0.9999941833084449	GAACGTTGTTTAGACC	240654	240654	229188	193498	35689	28541	11466	LC462
LC462:GAACTTGGTCAAGACG	OPC	0.9999956907704473	GAACTTGGTCAAGACG	162838	162838	153543	130848	22694	18074	9295	LC462
LC462:GAACGTTTCTAGTCGA	ITL23GL	0.9999920155387372	GAACGTTTCTAGTCGA	186019	186019	176180	149771	26409	20746	9839	LC462
LC462:GAACTTGGTGCATTGT	VIPGA	0.9999946310999803	GAACTTGGTGCATTGT	116674	116674	110536	94748	15787	12732	6138	LC462
LC462:GAACTTGTCGCTTCAC	D12MSN	0.9999952053394736	GAACTTGTCGCTTCAC	215947	215947	205701	171638	34060	26971	10246	LC462
LC462:GAAGAGCAGCCTTTGA	VLMC	0.8053559213876724	GAAGAGCAGCCTTTGA	164224	164224	153296	133539	19753	16109	10928	LC462
LC462:GAAGAGCCACAGTTAC	ITL23GL	0.999995649792254	GAAGAGCCACAGTTAC	125737	125737	120618	103012	17605	14029	5119	LC462
LC462:GAACTTGTCTATTTCG	ITL45GL	0.9559135194867849	GAACTTGTCTATTTCG	363247	363247	337838	291346	46492	37319	25409	LC462
LC462:GAAGAGCTCGCCAGAC	CTGL	0.9999883318087086	GAAGAGCTCGCCAGAC	95526	95526	91595	80015	11580	8965	3931	LC462
LC462:GAAGAGCTCGTCAACA	ITL23GL	0.5545770209282637	GAAGAGCTCGTCAACA	356887	356887	337758	286165	51592	41578	19129	LC462
LC462:GAAGAGCTCTCGCGTT	ITL45GL	0.9999863700941205	GAAGAGCTCTCGCGTT	131199	131199	126246	109044	17200	13482	4953	LC462
LC462:GAAGAGCTCTGATCTT	OBGL	0.6495291045866907	GAAGAGCTCTGATCTT	137534	137534	131557	112648	18909	14436	5977	LC462
LC462:GAAGTCTAGCATTCCA	NPGL	0.766985097900033	GAAGTCTAGCATTCCA	151043	151043	140496	120202	20293	16224	10547	LC462
LC462:GAAGTCTAGTTCGCGC	NPGL	0.7732892949134111	GAAGTCTAGTTCGCGC	111724	111724	104104	82273	21831	17590	7620	LC462
LC462:GAAGTCTCATTAGCCA	CLAGL	0.5723763182759285	GAAGTCTCATTAGCCA	225309	225309	210451	180386	30064	24094	14858	LC462
LC462:GAAGTCTCACTTTGGA	ITL45GL	0.9999911491759121	GAAGTCTCACTTTGGA	316712	316712	301464	254577	46884	37293	15248	LC462
LC462:GAAGTCTTCCAAACCA	NPGL	0.9999917838722467	GAAGTCTTCCAAACCA	219777	219777	208346	177898	30445	24387	11431	LC462
LC462:GAAGTCTGTTTCGACA	STRGA	0.5500730210915208	GAAGTCTGTTTCGACA	144368	144368	138183	116795	21387	17128	6185	LC462
LC462:GAAGTCTGTAACGGTG	ITL23GL	0.9999938374385238	GAAGTCTGTAACGGTG	344420	344420	329720	278805	50913	40157	14700	LC462
LC462:GAAGTCTTCGCGCTGA	ITL5GL	0.7062092092819512	GAAGTCTTCGCGCTGA	284295	284295	269806	235449	34353	27072	14489	LC462
LC462:GAAGTCTTCTTCCAGC	NPGL	0.6693481523543596	GAAGTCTTCTTCCAGC	148380	148380	139515	119411	20102	15729	8865	LC462
LC462:GAAGTGGCACTACACA	ITL23GL	0.9999827803112566	GAAGTGGCACTACACA	124273	124273	118634	101475	17157	13331	5639	LC462
LC462:GAAGTGGGTGACGCAA	VIPGA	0.9999960837885737	GAAGTGGGTGACGCAA	119706	119706	113020	98215	14805	12312	6686	LC462
LC462:GAAGTGGAGAGAGGTA	CTGL	0.999991175631294	GAAGTGGAGAGAGGTA	228116	228116	213832	184805	29027	23791	14284	LC462
LC462:GAAGTGGGTAGACACG	ITL6GL	0.9999959915876389	GAAGTGGGTAGACACG	207568	207568	196847	165129	31717	24764	10721	LC462
LC462:GAAGTGGGTGATCAGG	ITL23GL	0.9999923328869045	GAAGTGGGTGATCAGG	110004	110004	104492	90139	14350	11312	5512	LC462
LC462:GAAGTGGTCAGGCCGT	ITL6GL	0.9999930111225694	GAAGTGGTCAGGCCGT	213077	213077	202944	172913	30031	24232	10133	LC462
LC462:GAAGTGGGTGGCCTCA	PTGL	0.9999963454902172	GAAGTGGGTGGCCTCA	281840	281840	264804	224351	40451	32495	17036	LC462
LC462:GAAGTGGGTGCACTTA	ITL23GL	0.999994482845068	GAAGTGGGTGCACTTA	138174	138174	132119	114856	17262	13665	6055	LC462
LC462:GAAGTGGTCTCTATTG	ITL45GL	0.9378703371621668	GAAGTGGTCTCTATTG	117240	117240	112555	97600	14955	11640	4685	LC462
LC462:GAAGTGGTCGATAGCT	CLAGL	0.7115183398127556	GAAGTGGTCGATAGCT	164905	164905	154458	136665	17793	15967	10447	LC462
LC462:GAAGTGGTCCCTACGT	CTGL	0.75212106393883	GAAGTGGTCCCTACGT	123847	123847	117708	102034	15671	12291	6139	LC462
LC462:GAATCTGAGAGTTTGA	VIPGA	0.9999945019371808	GAATCTGAGAGTTTGA	280361	280361	256226	225495	30730	25094	24135	LC462
LC462:GAATCTGAGCGCAATG	STRGA	0.9822645792737603	GAATCTGAGCGCAATG	97566	97566	94190	80703	13487	10456	3376	LC462
LC462:GAATCTGAGCTGATTC	ITL6GL	0.7730844551697373	GAATCTGAGCTGATTC	208695	208695	198781	167347	31434	25277	9914	LC462
LC462:GAATCTGAGGTAAGCC	D12MSN	0.9917030418291688	GAATCTGAGGTAAGCC	138387	138387	130482	112084	18396	14611	7905	LC462
LC462:GAATCTGAGTTATGAG	ITL45GL	0.9999916814267635	GAATCTGAGTTATGAG	152408	152408	146044	126377	19665	16181	6364	LC462
LC462:GAATCTGCACAGAAGC	PVGA	0.7785014696419239	GAATCTGCACAGAAGC	223802	223802	211069	178577	32491	25541	12733	LC462
LC462:GAATCTGCAGGTGTCC	OBGL	0.7894717608578503	GAATCTGCAGGTGTCC	151035	151035	142478	121837	20638	15529	8557	LC462
LC462:GAATCTGGTGAATGTA	ASC	0.9999911151826382	GAATCTGGTGAATGTA	96764	96764	93089	80509	12580	9773	3675	LC462
LC462:GAATCTGTCAATGCAC	ITL45GL	0.9999904618598521	GAATCTGTCAATGCAC	226514	226514	213124	182205	30915	24053	13390	LC462
LC462:GAATCTGTCAGGGTTT	ITL5GL	0.8220300911925733	GAATCTGTCAGGGTTT	96363	96363	92765	80142	12622	9810	3598	LC462
LC462:GAATCTGTCTCTGACC	MGL	0.9999930546618998	GAATCTGTCTCTGACC	131001	131001	124498	106690	17808	14607	6503	LC462
LC462:GACCAATGTAGCGTTT	OBGA	0.7980829309672117	GACCAATGTAGCGTTT	185363	185363	173591	153146	20445	16527	11772	LC462
LC462:GACCAATCAAGGAACC	NPGL	0.8392402580939233	GACCAATCAAGGAACC	92623	92623	88036	75555	12481	9782	4587	LC462
LC462:GACCAATGTCTCAAAC	OBGA	0.9999937701504678	GACCAATGTCTCAAAC	130628	130628	124241	104103	20138	16238	6387	LC462
LC462:GACCAATTCCGAGGAA	ITL23GL	0.8847112273797393	GACCAATTCCGAGGAA	138781	138781	131874	114388	17482	13997	6907	LC462
LC462:GACCAATGTGAGTCGA	OBGL	0.9999912409111857	GACCAATGTGAGTCGA	133773	133773	125686	107452	18234	15088	8087	LC462
LC462:GACCAATTCAAATGGA	CTGL	0.9999936275416985	GACCAATTCAAATGGA	241534	241534	228194	193461	34728	27684	13340	LC462
LC462:GACCAATTCTCCACTG	OBGL	0.5351730212569237	GACCAATTCTCCACTG	107657	107657	103775	90193	13582	10701	3882	LC462
LC462:GACCAATTCCATACGA	OPC	0.9999937107786536	GACCAATTCCATACGA	144066	144066	134717	116741	17972	14402	9349	LC462
LC462:GACCCAGCAAATTCCG	OGC	0.9999951589852571	GACCCAGCAAATTCCG	170691	170691	159433	137143	22289	17633	11258	LC462
LC462:GACCCAGCAGTTGCAT	STRGA	0.5708177583292127	GACCCAGCAGTTGCAT	213643	213643	200171	172657	27512	22134	13472	LC462
LC462:GACCCAGGTATCTGCA	OBGL	0.5440654903650284	GACCCAGGTATCTGCA	221799	221799	209787	176834	32953	26499	12012	LC462
LC462:GACCCAGGTCTCAAAC	ITL45GL	0.9999954009472276	GACCCAGGTCTCAAAC	188170	188170	176999	150064	26930	21656	11171	LC462
LC462:GACCCAGGTCTGTTGA	ITL5GL	0.9969152584671974	GACCCAGGTCTGTTGA	117628	117628	112762	95782	16979	13493	4866	LC462
LC462:GACCGACAGTTTGGAA	PTGL	0.9999944337178022	GACCGACAGTTTGGAA	101274	101274	96081	84110	11970	9289	5193	LC462
LC462:GACCCAGTCAGGCCGT	ITL45GL	0.9999948075274006	GACCCAGTCAGGCCGT	316872	316872	300371	257429	42940	33923	16501	LC462
LC462:GACCGACCACAAGTGG	ITL6GL	0.6097451974637806	GACCGACCACAAGTGG	88354	88354	83330	72257	11073	8729	5024	LC462
LC462:GACCGACTCAGCGGTC	ITL23GL	0.9999943904113024	GACCGACTCAGCGGTC	153113	153113	145255	124778	20475	16000	7858	LC462
LC462:GACCGACTCGTGATAC	ITL45GL	0.9999946812167764	GACCGACTCGTGATAC	215346	215346	204245	172883	31360	24985	11101	LC462
LC462:GACCGACCACTGCTTC	ITL5GL	0.7970274407416582	GACCGACCACTGCTTC	338190	338190	318919	274338	44579	33741	19271	LC462
LC462:GACCTTCCAAGAGCGT	ASC	0.4905282333493233	GACCTTCCAAGAGCGT	149365	149365	139857	124194	15662	13825	9508	LC462
LC462:GACCTTCGTCAGTGCC	SSTGA	0.9999918807297945	GACCTTCGTCAGTGCC	206158	206158	196973	166647	30324	24029	9185	LC462
LC462:GACCGACCACGGCCAT	ITL45GL	0.9999963771551847	GACCGACCACGGCCAT	414007	414007	392346	339597	52746	42378	21661	LC462
LC462:GACCTTCAGAGAACCC	OGC	0.9999947710311972	GACCTTCAGAGAACCC	225351	225351	211602	179115	32484	26437	13749	LC462
LC462:GACCTTCGTCTCAAAC	SSTGA	0.9999880756367929	GACCTTCGTCTCAAAC	90544	90544	86508	76316	10192	8529	4036	LC462
LC462:GACCTTCGTGCCGGTT	OBGA	0.9999946993775666	GACCTTCGTGCCGGTT	246414	246414	232399	196295	36101	29131	14015	LC462
LC462:GACCTTCGTTTGGATC	STRGA	0.7256181002012454	GACCTTCGTTTGGATC	206497	206497	196057	167161	28895	22823	10440	LC462
LC462:GACCTTCTCTATGAGC	CTGL	0.6965710144722834	GACCTTCTCTATGAGC	317575	317575	299356	255593	43762	34747	18219	LC462
LC462:GACTAACAGCGTCTGC	CTGL	0.9999961201101542	GACTAACAGCGTCTGC	135747	135747	129047	110109	18936	15074	6700	LC462
LC462:GACTAACAGTCACGCC	ITL23GL	0.6230772733688354	GACTAACAGTCACGCC	102090	102090	97627	83818	13809	11085	4463	LC462
LC462:GACTAACCAACGACAG	ITL6GL	0.9999958953121677	GACTAACCAACGACAG	171654	171654	163666	138741	24923	19841	7988	LC462
LC462:GACTAACGTAACGGCA	PTGL	0.9999942952999845	GACTAACGTAACGGCA	230118	230118	215759	182989	32770	26116	14359	LC462
LC462:GACTAACCAATGATGA	OGC	0.9999924208968878	GACTAACCAATGATGA	350933	350933	336287	285390	50895	38915	14646	LC462
LC462:GACTAACGTAGCGGTA	OBGA	0.9999959273263812	GACTAACGTAGCGGTA	228367	228367	214270	183118	31152	24426	14097	LC462
LC462:GACTAACGTCGTAATC	CTGL	0.9999878044473007	GACTAACGTCGTAATC	95974	95974	91633	79515	12117	9428	4341	LC462
LC462:GACTAACGTCTCTGGG	CTGL	0.8352794349193573	GACTAACGTCTCTGGG	251661	251661	241756	210086	31668	24606	9905	LC462
LC462:GACTAGTAGTTATGAG	NPGL	0.8070636559277773	GACTAGTAGTTATGAG	133623	133623	128055	111753	16302	13211	5568	LC462
LC462:GACTAACTCCCGAAGC	CLAGL	0.932014312944375	GACTAACTCCCGAAGC	130414	130414	124451	106546	17904	13941	5963	LC462
LC462:GACTAGTAGCCTGTAT	ITL45GL	0.4016430201008916	GACTAGTAGCCTGTAT	103373	103373	99668	85804	13864	11023	3705	LC462
LC462:GACTAACTCACGTCAA	ITL23GL	0.5405261367559433	GACTAACTCACGTCAA	374707	374707	350338	301823	48512	39591	24369	LC462
LC462:GACTAGTAGTCGTGAG	OPC	0.9999969755299389	GACTAGTAGTCGTGAG	257686	257686	242386	206567	35818	27900	15300	LC462
LC462:GACTAGTCACCATTCC	ITL23GL	0.9999925917945802	GACTAGTCACCATTCC	274612	274612	251959	221743	30213	25908	22653	LC462
LC462:GACTAGTCACCGATCG	OBGA	0.9999958109110594	GACTAGTCACCGATCG	130737	130737	124050	104408	19641	15697	6687	LC462
LC462:GACTAGTGTGACAAGC	ITL45GL	0.999993210658431	GACTAGTGTGACAAGC	100340	100340	97214	83598	13616	10818	3126	LC462
LC462:GACTAGTTCCAACCTC	ITL23GL	0.9999950577039272	GACTAGTTCCAACCTC	171598	171598	163497	138350	25145	20466	8101	LC462
LC462:GAGAACGAGGTACACG	ITL23GL	0.9999942547292449	GAGAACGAGGTACACG	117009	117009	111929	97611	14318	11158	5080	LC462
LC462:GAGAACGAGTGCAACG	OBGA	0.5519249476492405	GAGAACGAGTGCAACG	96375	96375	91942	81110	10831	8647	4433	LC462
LC462:GACTAGTTCGCATAAC	STRGA	0.7039320422336459	GACTAGTTCGCATAAC	483147	483147	450548	395051	55495	44052	32599	LC462
LC462:GACTAGTTCTACTGCC	VIPGA	0.9999931449419819	GACTAGTTCTACTGCC	144970	144970	136506	119701	16803	12989	8464	LC462
LC462:GAGAACGGTACTAGAA	VIPGA	0.5207744110375643	GAGAACGGTACTAGAA	159163	159163	153608	131349	22258	17448	5555	LC462
LC462:GAGAACGGTGTGTGCC	CTGL	0.9535005236975849	GAGAACGGTGTGTGCC	232610	232610	220147	187783	32361	25772	12463	LC462
LC462:GAGACTTAGCGCCTAC	ITL23GL	0.7351926339324564	GAGACTTAGCGCCTAC	141980	141980	136074	115507	20564	15884	5906	LC462
LC462:GAGAACGTCTCCAACC	ITL45GL	0.9999846639111638	GAGAACGTCTCCAACC	272783	272783	258194	219065	39126	29728	14589	LC462
LC462:GAGAACGTCTCGACCT	ITL5GL	0.9949609450995922	GAGAACGTCTCGACCT	108673	108673	104180	89417	14763	12219	4493	LC462
LC462:GAGAACGTCTTAGTGG	ITL45GL	0.6664891708642244	GAGAACGTCTTAGTGG	151478	151478	142350	125423	16926	13970	9128	LC462
LC462:GAGACTTAGTATACGA	OGC	0.9999935238156468	GAGACTTAGTATACGA	99680	99680	94706	82833	11872	9586	4974	LC462
LC462:GAGACTTCATAGAATG	ITL45GL	0.7247540848329663	GAGACTTCATAGAATG	402607	402607	381703	322795	58900	46651	20904	LC462
LC462:GAGACTTGTCTTAGCA	PTGL	0.4847271079197526	GAGACTTGTCTTAGCA	171062	171062	158941	141422	17519	15172	12121	LC462
LC462:GAGACTTTCCAACGCG	ITL23GL	0.9999973294325173	GAGACTTTCCAACGCG	118255	118255	113561	98787	14771	11153	4694	LC462
LC462:GAGACTTTCTTTGCAT	PTGL	0.9999956456013024	GAGACTTTCTTTGCAT	154604	154604	147832	127859	19973	16282	6772	LC462
LC462:GAGACTTTCGATGCAT	OBGA	0.9999962649308145	GAGACTTTCGATGCAT	335059	335059	317093	271907	45182	35179	17966	LC462
LC462:GAGATTCAGCTAGCAG	ITL23GL	0.6031484371051192	GAGATTCAGCTAGCAG	101012	101012	95717	82771	12946	10255	5295	LC462
LC462:GAGATTCCAGCAGGTA	ITL45GL	0.6576556288346183	GAGATTCCAGCAGGTA	154505	154505	146417	126282	20135	16308	8088	LC462
LC462:GAGATTCAGTCATCTG	CLAGL	0.7422818820923567	GAGATTCAGTCATCTG	195149	195149	182829	159191	23638	18636	12320	LC462
LC462:GAGATTCGTAATGCCT	ITL6GL	0.9119279710575938	GAGATTCGTAATGCCT	109933	109933	104780	90068	14709	11304	5153	LC462
LC462:GAGATTCCAGGCAAGT	ITL23GL	0.5315250307321548	GAGATTCCAGGCAAGT	305716	305716	289005	244754	44250	35382	16711	LC462
LC462:GAGATTCGTGTCCAGC	D12MSN	0.9683159086853266	GAGATTCGTGTCCAGC	262482	262482	242795	209228	33566	28121	19687	LC462
LC462:GAGATTCTCGAGAACG	NPGL	0.9900385488872416	GAGATTCTCGAGAACG	124653	124653	119435	103251	16184	12688	5218	LC462
LC462:GAGCATTAGGTTCGTT	ITL6GL	0.5649455757811666	GAGCATTAGGTTCGTT	189771	189771	178463	153602	24860	20540	11308	LC462
LC462:GAGCATTAGTTCAACC	ITL23GL	0.9999949698685668	GAGCATTAGTTCAACC	236664	236664	225030	190639	34389	27852	11634	LC462
LC462:GAGCATTCAACGCAAG	OBGL	0.4767241976223886	GAGCATTCAACGCAAG	336253	336253	316833	268144	48686	38321	19420	LC462
LC462:GAGCATTCACCCTTAC	PTGL	0.9999930537305772	GAGCATTCACCCTTAC	393437	393437	375871	318755	57112	44228	17566	LC462
LC462:GAGCATTCATCACAAC	ASC	0.9999912241473794	GAGCATTCATCACAAC	186072	186072	174956	152667	22288	18500	11116	LC462
LC462:GAGCATTGTAGTACAA	ITL5GL	0.926265056245029	GAGCATTGTAGTACAA	124096	124096	118062	102742	15319	11924	6034	LC462
LC462:GAGCATTGTGAAACAT	SSTGA	0.9999900395050645	GAGCATTGTGAAACAT	93833	93833	90062	78803	11259	9048	3771	LC462
LC462:GAGCATTGTATTCTCT	VIPGA	0.9999957520049065	GAGCATTGTATTCTCT	396343	396343	367859	324417	43438	36012	28484	LC462
LC462:GAGCATTTCAGGGTTT	MGL	0.9999910406768322	GAGCATTTCAGGGTTT	131801	131801	125221	108241	16979	13853	6580	LC462
LC462:GAGCGCTCAAGCAACG	PTGL	0.9999958272092044	GAGCGCTCAAGCAACG	185313	185313	172044	150962	21082	17139	13269	LC462
LC462:GAGCGCTAGATATGTG	ITL5GL	0.9055144926533103	GAGCGCTAGATATGTG	292289	292289	279811	235894	43916	34278	12478	LC462
LC462:GAGCGCTCAAGGGTAC	ITL45GL	0.8134569670073688	GAGCGCTCAAGGGTAC	222478	222478	207196	178786	28409	21723	15282	LC462
LC462:GAGCGCTCAATGGCTT	ITL45GL	0.771961685270071	GAGCGCTCAATGGCTT	131232	131232	125713	111059	14653	11936	5519	LC462
LC462:GAGCGCTGTAAGCCGA	CLAGL	0.9999888916499913	GAGCGCTGTAAGCCGA	277059	277059	256337	221895	34441	26695	20722	LC462
LC462:GAGCGCTGTAGAATAC	SSTGA	0.9999941889836919	GAGCGCTGTAGAATAC	370159	370159	358619	301934	56683	44027	11540	LC462
LC462:GAGCGCTGTGAGCTAG	CTGL	0.9999960283748806	GAGCGCTGTGAGCTAG	410971	410971	387294	330183	57108	46687	23677	LC462
LC462:GAGCGCTGTGATGCGA	SSTGA	0.9999928291654214	GAGCGCTGTGATGCGA	119258	119258	115107	98471	16635	12989	4151	LC462
LC462:GAGCGCTGTGCTTTGA	CLAGL	0.7769683944061399	GAGCGCTGTGCTTTGA	95315	95315	90608	79186	11422	9360	4707	LC462
LC462:GAGCGCTGTGATGCTT	SSTGA	0.9999921955168247	GAGCGCTGTGATGCTT	108953	108953	104806	91518	13288	10911	4147	LC462
LC462:GAGCGCTGTTATGCAC	VLMC	0.8884126737539191	GAGCGCTGTTATGCAC	158427	158427	149230	128269	20961	16630	9197	LC462
LC462:GAGCGCTTCAACTTGG	ITL45GL	0.9999942476861179	GAGCGCTTCAACTTGG	331081	331081	311984	266266	45713	35357	19097	LC462
LC462:GAGCGCTTCGCGTTCT	ITL45GL	0.9312812904827297	GAGCGCTTCGCGTTCT	119110	119110	113118	91707	21410	17342	5992	LC462
LC462:GAGGATGCAAACTACC	OPC	0.9999948000477161	GAGGATGCAAACTACC	219198	219198	208306	176189	32116	25701	10892	LC462
LC462:GAGGATGCAATCACTG	PTGL	0.9325293805450201	GAGGATGCAATCACTG	162995	162995	154897	132693	22200	17050	8098	LC462
LC462:GAGGATGAGCTTACCA	ITL6GL	0.6742729214020073	GAGGATGAGCTTACCA	194485	194485	181125	158041	23084	18536	13360	LC462
LC462:GAGGATGGTACAAATG	ITL45GL	0.9999922788701952	GAGGATGGTACAAATG	195311	195311	184567	158015	26549	20891	10744	LC462
LC462:GAGGATGCACTGTCAA	ITL23GL	0.9545879957731813	GAGGATGCACTGTCAA	330202	330202	313143	265922	47216	38154	17059	LC462
LC462:GAGGATGGTAGGTGAC	ITL45GL	0.9999943566945149	GAGGATGGTAGGTGAC	142512	142512	136325	117132	19191	15364	6187	LC462
LC462:GAGGATGTCGAGAACG	ITL23GL	0.9999952856451273	GAGGATGTCGAGAACG	100018	100018	95710	82039	13669	10960	4308	LC462
LC462:GAGGATGTCCTTACGC	SSTGA	0.9999972959049046	GAGGATGTCCTTACGC	358158	358158	338011	287739	50269	39629	20147	LC462
LC462:GAGGCTCCAAGGACCA	D12MSN	0.9999863025732338	GAGGCTCCAAGGACCA	312151	312151	288983	250089	38892	32730	23168	LC462
LC462:GAGGCTCCAGTAAGAT	ITL23GL	0.9999919729307294	GAGGCTCCAGTAAGAT	97248	97248	93023	79862	13161	10642	4225	LC462
LC462:GAGGATGTCGGTTAGT	PTGL	0.999995116260834	GAGGATGTCGGTTAGT	452756	452756	420158	372534	47623	40082	32598	LC462
LC462:GAGGCTCTCCACTAGA	ITL23GL	0.9999939489644021	GAGGCTCTCCACTAGA	319848	319848	308347	260218	48127	36927	11501	LC462
LC462:GAGGCTCGTAACCGAG	ITL23GL	0.9999968130141497	GAGGCTCGTAACCGAG	329544	329544	314587	266982	47604	38765	14957	LC462
LC462:GAGGCTCCATCGAGTT	ITL5GL	0.897820508107543	GAGGCTCCATCGAGTT	410685	410685	389209	330970	58239	48531	21476	LC462
LC462:GAGGCTCTCCGTGCAG	ITL23GL	0.9999932926148176	GAGGCTCTCCGTGCAG	157678	157678	151212	127657	23555	18310	6466	LC462
LC462:GAGGTCCGTCGTCGCA	OBGL	0.9433042788878083	GAGGTCCGTCGTCGCA	88473	88473	84835	73948	10886	8728	3638	LC462
LC462:GAGGTCCCACCCTTAC	ITL5GL	0.9623617064207792	GAGGTCCCACCCTTAC	182827	182827	173613	150738	22875	18240	9214	LC462
LC462:GAGGTCCTCCAACCTC	ITL45GL	0.9999932409264147	GAGGTCCTCCAACCTC	373416	373416	347003	297065	49934	39222	26413	LC462
LC462:GAGTGAGAGAGGCCTA	ITL45GL	0.99999606795609	GAGTGAGAGAGGCCTA	138661	138661	130605	112646	17958	14210	8056	LC462
LC462:GAGGTCCTCTCTGCGT	ITL45GL	0.9794584047049284	GAGGTCCTCTCTGCGT	336275	336275	317502	271152	46347	36812	18773	LC462
LC462:GAGGTCCTCGCTTACC	ITL45GL	0.9326553896535188	GAGGTCCTCGCTTACC	122579	122579	117883	105497	12386	10214	4696	LC462
LC462:GAGTGAGAGAGTGGTC	NPGL	0.9999899636022747	GAGTGAGAGAGTGGTC	113965	113965	106346	90565	15778	12934	7619	LC462
LC462:GAGTGAGAGCTCCGGT	ITL23GL	0.9999950002529658	GAGTGAGAGCTCCGGT	89688	89688	85183	73976	11206	8870	4505	LC462
LC462:GAGTGAGAGGTGTCGA	CLAGL	0.6845206208527088	GAGTGAGAGGTGTCGA	199571	199571	187895	159366	28529	22838	11676	LC462
LC462:GAGTGAGCAGGCAAGT	SSTGA	0.9999920879490674	GAGTGAGCAGGCAAGT	100994	100994	97656	84664	12992	10310	3338	LC462
LC462:GAGTGAGCAAGGCGTA	VIPGA	0.9873449406586587	GAGTGAGCAAGGCGTA	138896	138896	133158	115797	17361	14151	5738	LC462
LC462:GAGTGAGCATTCCCGT	OBGA	0.8845017135608941	GAGTGAGCATTCCCGT	134872	134872	128098	111118	16978	13548	6774	LC462
LC462:GAGTGAGGTATCTCAG	D12MSN	0.9999929396435618	GAGTGAGGTATCTCAG	133264	133264	127427	107801	19625	15217	5837	LC462
LC462:GAGTGAGTCTACCCGT	CTGL	0.9999951710924506	GAGTGAGTCTACCCGT	114210	114210	108937	93693	15242	12261	5273	LC462
LC462:GAGTGAGTCCAATCCC	SSTGA	0.99999058409594	GAGTGAGTCCAATCCC	107081	107081	101783	88244	13539	10679	5298	LC462
LC462:GAGTGAGTCTTACTCA	OBGA	0.5417998032644391	GAGTGAGTCTTACTCA	200711	200711	184626	160324	24300	19368	16085	LC462
LC462:GATCATGAGGTTAGTA	ITL6GL	0.9999922355636954	GATCATGAGGTTAGTA	153776	153776	146307	126208	20099	15898	7469	LC462
LC462:GATCATGCACAACGGA	SSTGA	0.9999924986623228	GATCATGCACAACGGA	113591	113591	107734	94206	13527	11041	5857	LC462
LC462:GATCATGCACAGAAGC	ITL6GL	0.9999957578256726	GATCATGCACAGAAGC	163842	163842	156182	132493	23686	19032	7660	LC462
LC462:GATCATGGTCGTCGCA	ITL45GL	0.999993309378624	GATCATGGTCGTCGCA	91609	91609	88114	76584	11529	8925	3495	LC462
LC462:GATCATGTCCATTGTT	STRGA	0.752956623211503	GATCATGTCCATTGTT	95153	95153	90637	78793	11844	9558	4516	LC462
LC462:GATCATGTCGCGTGAC	ITL6GL	0.9999953615479171	GATCATGTCGCGTGAC	180659	180659	172257	145237	27020	21529	8402	LC462
LC462:GATCGTACACAGCCAC	ITL45GL	0.6317812092602253	GATCGTACACAGCCAC	264777	264777	250659	213077	37581	29722	14118	LC462
LC462:GATCGTACACCTGGTG	VLMC	0.7556186513975263	GATCGTACACCTGGTG	147132	147132	137620	121752	15866	12685	9512	LC462
LC462:GATCGTACAGTTCGGC	ITL45GL	0.9963017329573631	GATCGTACAGTTCGGC	316576	316576	298913	256783	42130	33155	17663	LC462
LC462:GATCGTAGTAACACTC	CTGL	0.9579896433278918	GATCGTAGTAACACTC	125823	125823	118436	102994	15441	12280	7387	LC462
LC462:GATCGTATCACTCGGG	ITL23GL	0.9999920453883533	GATCGTATCACTCGGG	163729	163729	155039	134508	20531	16376	8690	LC462
LC462:GATCGTACATGCCTTC	ITL23GL	0.6966480962000787	GATCGTACATGCCTTC	340569	340569	323412	272810	50601	41233	17157	LC462
LC462:GATCGTATCGCCCTTA	ITL5GL	0.8974369138013572	GATCGTATCGCCCTTA	287117	287117	269125	230085	39039	31213	17992	LC462
LC462:GATCGTATCTAAACGC	ITL45GL	0.7642651521600783	GATCGTATCTAAACGC	544326	544326	509938	451135	58801	48568	34388	LC462
LC462:GATGATCAGTCAGCCC	ITL45GL	0.9999955268576741	GATGATCAGTCAGCCC	116614	116614	110905	96961	13944	11509	5709	LC462
LC462:GATGATCGTATGTTCG	ITL45GL	0.999986760201864	GATGATCGTATGTTCG	122330	122330	117782	101460	16322	12956	4548	LC462
LC462:GATGATCAGGCGTAGT	ITL5GL	0.7665061939042062	GATGATCAGGCGTAGT	197841	197841	186419	159381	27036	21743	11422	LC462
LC462:GATGATCTCGTCAACA	ITL45GL	0.7296511400490999	GATGATCTCGTCAACA	219497	219497	207416	176575	30841	24409	12081	LC462
LC462:GATGATCAGGGACGTT	PVGA	0.9505813811265398	GATGATCAGGGACGTT	394136	394136	364138	317779	46357	38712	29998	LC462
LC462:GATGATCTCTACTGCC	OBGL	0.9999956525862217	GATGATCTCTACTGCC	231061	231061	218098	186536	31560	25990	12963	LC462
LC462:GATGATCAGGTAAGCC	CTGL	0.9999931287020445	GATGATCAGGTAAGCC	160926	160926	153254	130569	22684	18198	7672	LC462
LC462:GATGATCTCTTTCGAT	OPC	0.999995099264197	GATGATCTCTTTCGAT	360801	360801	341101	289541	51556	40664	19700	LC462
LC462:GATGGCCAGACACAAT	ITL45GL	0.9274683268740773	GATGGCCAGACACAAT	349716	349716	321794	279975	41819	34571	27922	LC462
LC462:GATGGCCGTATTCGAC	PTGL	0.7609957102686167	GATGGCCGTATTCGAC	124988	124988	118946	102625	16319	12963	6042	LC462
LC462:GATGGCCAGTAGACCG	OBGL	0.7192099103704095	GATGGCCAGTAGACCG	191173	191173	180173	154245	25925	20802	11000	LC462
LC462:GATGGCCTCGGGAATG	ITL5GL	0.9356856211088598	GATGGCCTCGGGAATG	163094	163094	153902	132697	21205	17228	9192	LC462
LC462:GATGGCCGTGGCCTTG	ITL23GL	0.9999842285178602	GATGGCCGTGGCCTTG	195520	195520	183349	157091	26257	20825	12171	LC462
LC462:GATGGCCTCCGCCTAT	PVGA	0.9999937140382826	GATGGCCTCCGCCTAT	410572	410572	387478	331329	56146	43629	23094	LC462
LC462:GATTAGCCACGACGAA	ITL45GL	0.9999930374324322	GATTAGCCACGACGAA	95616	95616	92040	80766	11274	9195	3576	LC462
LC462:GATTAGCAGACTCGGA	ITL45GL	0.9675156814046204	GATTAGCAGACTCGGA	127738	127738	122484	106155	16327	12848	5254	LC462
LC462:GATTAGCAGGTAAGTT	NPGL	0.9999918201938272	GATTAGCAGGTAAGTT	210238	210238	200926	173615	27309	21643	9312	LC462
LC462:GATTAGCGTAGTAACA	NPGL	0.6620323657989502	GATTAGCGTAGTAACA	222012	222012	210440	176852	33586	26925	11572	LC462
LC462:GATTAGCTCGAGGTAG	VLMC	0.5581093630753458	GATTAGCTCGAGGTAG	102801	102801	97104	84582	12521	9940	5697	LC462
LC462:GATTGACAGAGGCGGA	PTGL	0.9999956991523504	GATTGACAGAGGCGGA	122874	122874	116211	105503	10708	9240	6663	LC462
LC462:GATTAGCTCGACTGGC	CTGL	0.7770989220589399	GATTAGCTCGACTGGC	258497	258497	246222	209457	36763	28944	12275	LC462
LC462:GATTAGCGTCGCTACG	CTGL	0.9999955138191581	GATTAGCGTCGCTACG	229417	229417	220095	188366	31729	24987	9322	LC462
LC462:GATTGACCAAGACACG	OGC	0.9999908041863819	GATTGACCAAGACACG	136075	136075	126247	111862	14385	12277	9828	LC462
LC462:GATTGACCACTCGCAG	ITL6GL	0.8853156743571162	GATTGACCACTCGCAG	116594	116594	112262	96756	15506	11662	4332	LC462
LC462:GATTGACCACAGATGG	OPC	0.9999922178103589	GATTGACCACAGATGG	185961	185961	173405	151251	22153	17663	12556	LC462
LC462:GATTGACTCCGATGCG	VIPGA	0.9999957401305437	GATTGACTCCGATGCG	267634	267634	251905	214935	36970	29455	15729	LC462
LC462:GCAAAGGAGGGTAGTC	ITL23GL	0.9999923696741462	GCAAAGGAGGGTAGTC	129669	129669	121361	102507	18853	15037	8308	LC462
LC462:GATTGACCATTTAGGC	ITL23GL	0.9999931147322059	GATTGACCATTTAGGC	434692	434692	407681	350846	56832	45427	27011	LC462
LC462:GCAAAGGAGTGAAGGA	ITL45GL	0.5819151792675257	GCAAAGGAGTGAAGGA	203156	203156	193618	164638	28979	22636	9538	LC462
LC462:GCAAAGGCAAACCTAC	CTGL	0.7776872664690018	GCAAAGGCAAACCTAC	159153	159153	150767	130855	19911	16393	8386	LC462
LC462:GCAAAGGCATACCCGG	ITL6GL	0.9999948646873236	GCAAAGGCATACCCGG	133448	133448	125658	108683	16975	13631	7790	LC462
LC462:GCAAAGGCACTCGCAG	ITL45GL	0.9999904641881585	GCAAAGGCACTCGCAG	148925	148925	142210	123264	18944	15479	6715	LC462
LC462:GCAAAGGTCGCTAGTA	PTGL	0.9444169817725196	GCAAAGGTCGCTAGTA	168546	168546	157094	138994	18099	15208	11452	LC462
LC462:GCAAAGGCATAGACGG	ITL45GL	0.9999972677323967	GCAAAGGCATAGACGG	304727	304727	290254	242991	47262	39270	14473	LC462
LC462:GCAACCGAGTCGATAA	PTGL	0.999991599470377	GCAACCGAGTCGATAA	388917	388917	370668	315269	55396	43395	18249	LC462
LC462:GCAACCGCATATACGC	CLAGL	0.29936923179775476	GCAACCGCATATACGC	145957	145957	138602	120958	17642	14266	7355	LC462
LC462:GCAACCGGTTTGACCA	PVGA	0.5997933000326157	GCAACCGGTTTGACCA	376171	376171	353837	302554	51283	39370	22334	LC462
LC462:GCAACCGTCGTGGCGT	ITL5GL	0.7409495543688536	GCAACCGTCGTGGCGT	118603	118603	113765	97001	16762	13268	4838	LC462
LC462:GCAACCGTCGCGGCAT	SSTGA	0.9999860470416024	GCAACCGTCGCGGCAT	95814	95814	90526	78412	12114	9601	5288	LC462
LC462:GCAACCGTCACACGTA	ITL23GL	0.9999944195151329	GCAACCGTCACACGTA	176022	176022	165998	141891	24104	19359	10024	LC462
LC462:GCACCTTAGAACGTTA	ITL45GL	0.509911194909364	GCACCTTAGAACGTTA	95417	95417	90749	79304	11444	9192	4668	LC462
LC462:GCAACCGTCGTTCCGT	D12MSN	0.6474118630867451	GCAACCGTCGTTCCGT	154548	154548	147290	126434	20854	16606	7258	LC462
LC462:GCACCTTAGGGTTCCC	ITL45GL	0.9999935044907033	GCACCTTAGGGTTCCC	104424	104424	99644	88180	11464	9354	4780	LC462
LC462:GCACCTTAGACCAATA	ITL23GL	0.901609071996063	GCACCTTAGACCAATA	149226	149226	144336	123847	20488	15846	4890	LC462
LC462:GCACCTTAGAGGTGGG	STRGA	0.999997042119503	GCACCTTAGAGGTGGG	143387	143387	135089	114507	20580	16081	8298	LC462
LC462:GCACCTTGTACCCACG	ITL45GL	0.9999931592028588	GCACCTTGTACCCACG	231197	231197	220168	186418	33750	27798	11029	LC462
LC462:GCACCTTAGTAGTCGG	ITL23GL	0.8461054165381938	GCACCTTAGTAGTCGG	125607	125607	118537	102522	16014	12958	7070	LC462
LC462:GCACGCAAGAACGTTA	ITL6GL	0.746002237778157	GCACGCAAGAACGTTA	238917	238917	227568	190328	37240	29975	11349	LC462
LC462:GCACGCAAGTATAGTG	OPC	0.9999951210047584	GCACGCAAGTATAGTG	236859	236859	224358	189959	34395	27245	12501	LC462
LC462:GCACGCAAGATGGGAA	ITL23GL	0.928093028254807	GCACGCAAGATGGGAA	157829	157829	150737	132095	18639	15122	7092	LC462
LC462:GCACGCAAGTTTGGAA	OPC	0.9999946746975183	GCACGCAAGTTTGGAA	320058	320058	301324	255776	45545	36224	18734	LC462
LC462:GCACGCATCATGCTTT	OGC	0.9999945852905512	GCACGCATCATGCTTT	286979	286979	271361	230855	40502	31183	15618	LC462
LC462:GCACGCACACGTTAGT	OGC	0.9999876978108659	GCACGCACACGTTAGT	141823	141823	134581	118427	16154	13850	7242	LC462
LC462:GCACGGTGTCATAGCT	MGL	0.9999915282242	GCACGGTGTCATAGCT	366099	366099	345015	298208	46803	38332	21084	LC462
LC462:GCACGGTGTTTCTCTA	VIPGA	0.6703583598136902	GCACGGTGTTTCTCTA	92991	92991	87997	76374	11622	9201	4994	LC462
LC462:GCACGGTTCCAACGCG	ITL23GL	0.999994492623955	GCACGGTTCCAACGCG	87535	87535	83514	73436	10078	7862	4021	LC462
LC462:GCACGCATCTGTAGAC	MGL	0.9999959554988891	GCACGCATCTGTAGAC	186170	186170	176638	149933	26705	22393	9532	LC462
LC462:GCACGGTTCGGTTAGT	ITL23GL	0.9627749999053776	GCACGGTTCGGTTAGT	100177	100177	95580	84698	10882	9230	4597	LC462
LC462:GCAGATTCAATTCTCT	STRGA	0.9755402551963925	GCAGATTCAATTCTCT	87162	87162	83259	72718	10538	8344	3903	LC462
LC462:GCACGGTGTTATCGAC	ITL23GL	0.9999955915845931	GCACGGTGTTATCGAC	339419	339419	323210	269058	54151	43597	16209	LC462
LC462:GCAGATTGTAACGGTG	OPC	0.999995204154402	GCAGATTGTAACGGTG	197959	197959	184020	158471	25548	20670	13939	LC462
LC462:GCAGATTGTCAGTGCC	ASC	0.9999918360263109	GCAGATTGTCAGTGCC	133812	133812	127564	111629	15935	12951	6248	LC462
LC462:GCAGATTGTATCACAC	ITL6GL	0.4121151100844145	GCAGATTGTATCACAC	132948	132948	126924	108234	18689	15406	6024	LC462
LC462:GCAGATTGTGAGTAAT	MGL	0.9999950025230646	GCAGATTGTGAGTAAT	126172	126172	119728	101315	18413	14942	6444	LC462
LC462:GCAGATTGTCCAACCG	ITL23GL	0.9999928083270788	GCAGATTGTCCAACCG	158792	158792	151050	128756	22294	17623	7742	LC462
LC462:GCAGATTGTGGTCGAA	ITL45GL	0.926636218035128	GCAGATTGTGGTCGAA	187375	187375	177172	149648	27523	21640	10203	LC462
LC462:GCAGATTTCCACTAGA	ITL6GL	0.9384641626384109	GCAGATTTCCACTAGA	120492	120492	114769	99004	15765	12441	5723	LC462
LC462:GCAGATTTCCCACTTG	CTGL	0.999993332196027	GCAGATTTCCCACTTG	153820	153820	146090	125484	20606	16776	7730	LC462
LC462:GCAGCCATCACCACAA	ITL23GL	0.9765074830502272	GCAGCCATCACCACAA	109398	109398	104207	88997	15209	12137	5191	LC462
LC462:GCAGCCAAGATCGATA	OBGA	0.9999918239191175	GCAGCCAAGATCGATA	249463	249463	235670	201906	33763	26573	13793	LC462
LC462:GCAGCCACACTTACAG	VIPGA	0.9999957596883178	GCAGCCACACTTACAG	211749	211749	201021	170813	30206	23505	10728	LC462
LC462:GCAGCCAGTAGAACGC	ITL45GL	0.917135825380683	GCAGCCAGTAGAACGC	219424	219424	203985	176535	27449	22109	15439	LC462
LC462:GCAGCCATCGGATAAA	VLMC	0.8942539216950536	GCAGCCATCGGATAAA	90133	90133	86150	75345	10802	8476	3983	LC462
LC462:GCAGCCAAGTTGCCGC	ITL23GL	0.9999942723661661	GCAGCCAAGTTGCCGC	248896	248896	237981	201239	36738	28660	10915	LC462
LC462:GCAGCCAGTGCTTCCT	PTGL	0.9999940074048936	GCAGCCAGTGCTTCCT	106346	106346	101585	88749	12836	10356	4761	LC462
LC462:GCAGCCATCTGAAAGA	MGL	0.9999933646759018	GCAGCCATCTGAAAGA	88450	88450	84013	72746	11266	9076	4437	LC462
LC462:GCAGCCATCTTAATCC	CTGL	0.9999950972851366	GCAGCCATCTTAATCC	169343	169343	159296	135390	23904	18996	10047	LC462
LC462:GCAGCTGAGCGAGAAA	PVGA	0.6898474366753362	GCAGCTGAGCGAGAAA	208300	208300	198097	169685	28409	22813	10203	LC462
LC462:GCAGCTGCAAACGACG	ITL23GL	0.9999955049715936	GCAGCTGCAAACGACG	217689	217689	205120	178396	26721	21761	12569	LC462
LC462:GCAGCTGCAAGTGGCA	ITL45GL	0.8805415509268641	GCAGCTGCAAGTGGCA	206080	206080	193697	165220	28474	22040	12383	LC462
LC462:GCAGCTGCAACGAGGT	OBGL	0.649923371616751	GCAGCTGCAACGAGGT	172448	172448	162588	142606	19979	15937	9860	LC462
LC462:GCAGCTGCAGATAAGT	ITL45GL	0.9999933857470751	GCAGCTGCAGATAAGT	295497	295497	277301	242626	34675	29289	18196	LC462
LC462:GCAGCTGCAGGTCCTG	ITL5GL	0.5639325453012134	GCAGCTGCAGGTCCTG	177610	177610	166803	144502	22301	18528	10807	LC462
LC462:GCAGCTGGTGCCCAGT	OBGA	0.999992623925209	GCAGCTGGTGCCCAGT	144748	144748	135541	117933	17606	14094	9207	LC462
LC462:GCAGCTGCATTGTTCT	ITL45GL	0.9999942458234727	GCAGCTGCATTGTTCT	148946	148946	141535	123550	17985	14511	7411	LC462
LC462:GCATGATCAATGTGTC	PVGA	0.6713530570268631	GCATGATCAATGTGTC	96111	96111	91080	76391	14687	11543	5031	LC462
LC462:GCATGATCAAGCACTT	ITL6GL	0.9531279038637877	GCATGATCAAGCACTT	334433	334433	311364	273874	37489	31334	23069	LC462
LC462:GCAGCTGTCGGATGTT	NPGL	0.6906182037200779	GCAGCTGTCGGATGTT	460707	460707	439550	383159	56389	43864	21157	LC462
LC462:GCATGATGTAGCAGCA	ASC	0.999994894489646	GCATGATGTAGCAGCA	221570	221570	200528	179824	20704	17470	21042	LC462
LC462:GCATTCCCAAACCCTA	ITL23GL	0.9531606901437044	GCATTCCCAAACCCTA	171453	171453	160137	139066	21071	17279	11316	LC462
LC462:GCATGATTCCGTGCAG	ITL45GL	0.9999875626526773	GCATGATTCCGTGCAG	271492	271492	258490	219956	38532	30217	13002	LC462
LC462:GCATTCCCAAAGGAAG	ITL6GL	0.999989784322679	GCATTCCCAAAGGAAG	138498	138498	131051	113112	17939	14409	7447	LC462
LC462:GCATTCCCAACTAGAA	CTGL	0.9999962968286127	GCATTCCCAACTAGAA	126409	126409	119122	102098	17022	13583	7287	LC462
LC462:GCATTCCGTTCAGTAC	PTGL	0.5985254351980984	GCATTCCGTTCAGTAC	109240	109240	104510	92471	12038	9747	4730	LC462
LC462:GCATTCCTCCTCCAGT	PTGL	0.999993666424416	GCATTCCTCCTCCAGT	98892	98892	94712	83116	11596	8912	4180	LC462
LC462:GCATTCCTCCTCAAGA	ITL45GL	0.9945290619507432	GCATTCCTCCTCAAGA	168741	168741	159598	136411	23187	18544	9143	LC462
LC462:GCATTCCTCTACATCT	ITL23GL	0.9999894632492214	GCATTCCTCTACATCT	99693	99693	95941	83097	12844	10371	3752	LC462
LC462:GCATTGAAGATCACCT	ITL5GL	0.9999893410131335	GCATTGAAGATCACCT	95531	95531	90714	78900	11814	9503	4817	LC462
LC462:GCATTGAAGCTTTCCC	ITL23GL	0.9999910435872152	GCATTGAAGCTTTCCC	170383	170383	160844	138668	22173	17445	9539	LC462
LC462:GCATTGAAGAGAGTTT	STRGA	0.9999789480061736	GCATTGAAGAGAGTTT	199583	199583	191724	163518	28206	22121	7859	LC462
LC462:GCATTGACAAAGGCCA	ITL23GL	0.8295574861112982	GCATTGACAAAGGCCA	204503	204503	192689	162944	29745	23672	11814	LC462
LC462:GCATTGACATTGCACA	SSTGA	0.9999912056373432	GCATTGACATTGCACA	204074	204074	191533	166380	25151	18657	12541	LC462
LC462:GCATTGACAATAGCGG	CTGL	0.9999953121878207	GCATTGACAATAGCGG	151573	151573	144302	121117	23183	18610	7271	LC462
LC462:GCATTGAAGTCCGTGC	STRGA	0.7562903445214033	GCATTGAAGTCCGTGC	375243	375243	354374	301989	52381	41902	20869	LC462
LC462:GCATTGAGTGTTAGAA	ITL45GL	0.8697427755687386	GCATTGAGTGTTAGAA	419006	419006	397661	341161	56499	44937	21345	LC462
LC462:GCATTGAGTATCCCTC	OBGA	0.9999915461521596	GCATTGAGTATCCCTC	342219	342219	321660	275233	46426	37836	20559	LC462
LC462:GCATTGATCAGGATCT	CLAGL	0.6202412002603523	GCATTGATCAGGATCT	101953	101953	97046	84967	12079	9772	4907	LC462
LC462:GCATTGATCATCATGG	VLMC	0.8548183378297836	GCATTGATCATCATGG	135694	135694	129465	112053	17411	12974	6229	LC462
LC462:GCATTGATCACTCGGG	ITL5GL	0.9999965528259054	GCATTGATCACTCGGG	352867	352867	329159	283372	45784	36881	23708	LC462
LC462:GCATTGATCCATGACA	ITL23GL	0.9999960418790579	GCATTGATCCATGACA	265498	265498	254602	214412	40188	31965	10896	LC462
LC462:GCCAGACAGTCAGGAC	OBGL	0.8640915546566248	GCCAGACAGTCAGGAC	142146	142146	133070	113511	19557	15109	9076	LC462
LC462:GCCAGACAGTGAATAC	ITL45GL	0.9999927692115307	GCCAGACAGTGAATAC	103390	103390	99634	85571	14061	11268	3756	LC462
LC462:GCCAGACCAAACCTAC	ASC	0.9999928902834654	GCCAGACCAAACCTAC	109371	109371	104091	91066	13025	10319	5280	LC462
LC462:GCCAGACTCCCAGCAG	STRGA	0.8155986149795353	GCCAGACTCCCAGCAG	123469	123469	115490	99929	15558	12498	7979	LC462
LC462:GCCAGCACAAAGGTCG	OBGL	0.8298853384330869	GCCAGCACAAAGGTCG	219682	219682	206617	176758	29858	22886	13065	LC462
LC462:GCCAGCACACTACACA	ITL6GL	0.9010741300880909	GCCAGCACACTACACA	137390	137390	131433	114774	16655	13148	5957	LC462
LC462:GCCAGCAAGGCCTCGT	STRGA	0.7561180349439383	GCCAGCAAGGCCTCGT	149339	149339	140366	120813	19552	15833	8973	LC462
LC462:GCCAGCACAGGGAGTT	ITL5GL	0.9749937164597213	GCCAGCACAGGGAGTT	314745	314745	298802	254961	43839	35179	15943	LC462
LC462:GCCAGCAGTACTTCAG	SSTGA	0.8223654516041279	GCCAGCAGTACTTCAG	113379	113379	108203	93214	14989	12149	5176	LC462
LC462:GCCAGCAGTAGAATAC	STRGA	0.5152993653900921	GCCAGCAGTAGAATAC	97613	97613	92232	80093	12139	9656	5381	LC462
LC462:GCCAGCATCAATTCCT	PTGL	0.9999866751022637	GCCAGCATCAATTCCT	105442	105442	101277	88783	12494	9803	4165	LC462
LC462:GCCAGCATCAGAACGG	SSTGA	0.9999859379604459	GCCAGCATCAGAACGG	254399	254399	240393	204986	35406	27603	14006	LC462
LC462:GCCAGCATCTCGCGGA	VLMC	0.9254299495369196	GCCAGCATCTCGCGGA	223521	223521	202206	181747	20458	16500	21315	LC462
LC462:GCCATAACACTGCTCT	ITL23GL	0.9999927589669824	GCCATAACACTGCTCT	132277	132277	126682	109305	17375	13920	5595	LC462
LC462:GCCAGCATCTGGCCAG	PVGA	0.9614186594262719	GCCAGCATCTGGCCAG	139057	139057	131327	112270	19055	14869	7730	LC462
LC462:GCCATAAAGATCCGAG	OGC	0.9440812654793262	GCCATAAAGATCCGAG	118061	118061	110912	98358	12553	10507	7149	LC462
LC462:GCCATAAGTATTCTCT	STRGA	0.8216838995285798	GCCATAAGTATTCTCT	132128	132128	125508	107193	18315	14556	6620	LC462
LC462:GCCATAATCCGATGCG	OBGL	0.9294320377521217	GCCATAATCCGATGCG	136705	136705	130310	113987	16321	13382	6395	LC462
LC462:GCCATAATCGGGACAA	ITL23GL	0.9999950509518385	GCCATAATCGGGACAA	219510	219510	207394	178129	29264	23432	12116	LC462
LC462:GCCCAGAAGTCGTGAG	CTGL	0.9999936235835776	GCCCAGAAGTCGTGAG	118581	118581	114059	97860	16199	12444	4522	LC462
LC462:GCCCGAACACTTACAG	PVGA	0.5214654498267919	GCCCGAACACTTACAG	114417	114417	109264	94701	14563	11579	5153	LC462
LC462:GCCCAGAGTGTACGCC	ITL6GL	0.9377269269898534	GCCCAGAGTGTACGCC	203076	203076	190648	161899	28749	22771	12428	LC462
LC462:GCCCGAATCCACCTAC	ITL5GL	0.9619491659104824	GCCCGAATCCACCTAC	101337	101337	97608	84375	13233	10428	3729	LC462
LC462:GCCCGAATCGTGGCGT	VLMC	0.77672119718045	GCCCGAATCGTGGCGT	109659	109659	105007	90659	14348	10966	4652	LC462
LC462:GCCCGAAGTCAGAGTG	D12MSN	0.9999951086938381	GCCCGAAGTCAGAGTG	314646	314646	293270	250152	43116	35973	21376	LC462
LC462:GCCTACTCAGGCATCC	OGC	0.9999906737357378	GCCTACTCAGGCATCC	350306	350306	331499	280290	51204	41036	18807	LC462
LC462:GCCTACTCATCATGTG	OBGA	0.6345585915260017	GCCTACTCATCATGTG	87996	87996	83028	71599	11427	8920	4968	LC462
LC462:GCCTACTGTGCTGGCT	ITL23GL	0.7566870067967102	GCCTACTGTGCTGGCT	108849	108849	102798	89320	13476	10727	6051	LC462
LC462:GCCTACTGTGTCCTTC	ITL23GL	0.5584792457520962	GCCTACTGTGTCCTTC	164390	164390	158293	134724	23569	18346	6097	LC462
LC462:GCCTACTGTTACCCAA	ITL23GL	0.9999964614398777	GCCTACTGTTACCCAA	201642	201642	191816	166440	25376	19854	9826	LC462
LC462:GCCTAGGAGCAATAAC	OGC	0.9999959953129292	GCCTAGGAGCAATAAC	176977	176977	166035	142091	23943	18901	10942	LC462
LC462:GCCTACTTCTTCCACG	ITL6GL	0.6867214604280889	GCCTACTTCTTCCACG	141611	141611	136004	118045	17959	13885	5607	LC462
LC462:GCCTAGGAGTGTAATG	OGC	0.9999939706176519	GCCTAGGAGTGTAATG	106088	106088	100224	84958	15266	12409	5864	LC462
LC462:GCCTACTTCCGATTGA	NPGL	0.9999920933041722	GCCTACTTCCGATTGA	92911	92911	89591	78110	11481	8419	3320	LC462
LC462:GCCTAGGCAGGTGTCC	ITL5GL	0.9821064630523324	GCCTAGGCAGGTGTCC	236645	236645	224382	189761	34621	27376	12263	LC462
LC462:GCCTAGGGTCGTCGCA	SSTGA	0.9999900465772953	GCCTAGGGTCGTCGCA	105776	105776	99915	86914	13001	10308	5861	LC462
LC462:GCCTAGGTCGCTTCAC	ITL45GL	0.5116350399330258	GCCTAGGTCGCTTCAC	96047	96047	91381	78913	12467	10211	4666	LC462
LC462:GCCTAGGGTGATGTGG	NPGL	0.9871297171339393	GCCTAGGGTGATGTGG	205268	205268	188275	166830	21445	17467	16993	LC462
LC462:GCCTAGGTCCAAGAGG	OBGL	0.8082836733665317	GCCTAGGTCCAAGAGG	116267	116267	111505	96833	14670	11460	4762	LC462
LC462:GCCTAGGTCGGGCTCA	ITL6GL	0.9286501053720713	GCCTAGGTCGGGCTCA	189721	189721	177105	152823	24282	19013	12616	LC462
LC462:GCGAGAACATTAACGC	MGL	0.9999963324517012	GCGAGAACATTAACGC	132021	132021	125892	110442	15450	12378	6129	LC462
LC462:GCGAGAACACATTCTT	PVGA	0.9999884362332523	GCGAGAACACATTCTT	102090	102090	97861	84558	13303	10434	4229	LC462
LC462:GCGAGTCAGAGCGAAA	ITL23GL	0.7556800311431289	GCGAGTCAGAGCGAAA	98469	98469	94346	82449	11897	9133	4123	LC462
LC462:GCGAGAATCAGGAAGC	ASC	0.9999943032162264	GCGAGAATCAGGAAGC	186188	186188	171804	151672	20130	17156	14384	LC462
LC462:GCGAGAATCGACTATG	VIPGA	0.9999948432669044	GCGAGAATCGACTATG	364214	364214	335737	293437	42298	35613	28477	LC462
LC462:GCGAGTCCACGTTGTA	VLMC	0.7127469079568982	GCGAGTCCACGTTGTA	144574	144574	136300	117386	18913	15134	8274	LC462
LC462:GCGAGTCCATAGAATG	ITL5GL	0.8376119695603848	GCGAGTCCATAGAATG	101580	101580	97187	84935	12251	10130	4393	LC462
LC462:GCGATCGAGAGAACCC	ITL45GL	0.9999934000661597	GCGATCGAGAGAACCC	131506	131506	124687	108007	16679	13369	6819	LC462
LC462:GCGAGTCCATGGTAAA	ITL23GL	0.8721355302259326	GCGAGTCCATGGTAAA	185382	185382	176367	149699	26667	20912	9015	LC462
LC462:GCGATCGAGCCATTCA	OPC	0.9999957298859954	GCGATCGAGCCATTCA	280667	280667	264621	225682	38938	32390	16046	LC462
LC462:GCGATCGCAGCAAACG	SSTGA	0.9999942571739666	GCGATCGCAGCAAACG	282323	282323	265091	226311	38780	30119	17232	LC462
LC462:GCGATCGCATGTAGAA	MGL	0.9999948069453239	GCGATCGCATGTAGAA	86662	86662	81148	70210	10938	8840	5514	LC462
LC462:GCGATCGTCTCTCAAT	STRGA	0.9999970111530274	GCGATCGTCTCTCAAT	117309	117309	112328	96598	15730	12703	4981	LC462
LC462:GCGATTATCAGTGTAC	PTGL	0.9999940935522318	GCGATTATCAGTGTAC	88445	88445	84548	74069	10479	8390	3897	LC462
LC462:GCGATTAAGTCCGGAA	VIPGA	0.9999939324334264	GCGATTAAGTCCGGAA	92655	92655	89052	77464	11588	8830	3603	LC462
LC462:GCGCATGAGAATCAAC	ITL23GL	0.5877950210124254	GCGCATGAGAATCAAC	133581	133581	127317	109945	17370	14324	6264	LC462
LC462:GCGATTACAATACTGC	ITL5GL	0.9999938246255624	GCGATTACAATACTGC	282301	282301	264453	226863	37589	29749	17848	LC462
LC462:GCGCATGAGACTAGCG	OBGA	0.6605663318186998	GCGCATGAGACTAGCG	154329	154329	147060	125991	21068	16928	7269	LC462
LC462:GCGCATGAGACCTATC	ITL6GL	0.8572206776589155	GCGCATGAGACCTATC	125107	125107	119313	102254	17059	13202	5794	LC462
LC462:GCGCATGAGCGGACTA	ITL45GL	0.999995986931026	GCGCATGAGCGGACTA	190224	190224	180115	154136	25979	20016	10109	LC462
LC462:GCGCATGAGCCTGGTC	ITL23GL	0.6602281928062439	GCGCATGAGCCTGGTC	101152	101152	95649	78420	17228	13535	5503	LC462
LC462:GCGCATGAGGTACACG	ITL23GL	0.5839900812134147	GCGCATGAGGTACACG	112407	112407	108236	95679	12557	10225	4171	LC462
LC462:GCGCATGGTGAATCGG	ITL5GL	0.6488076434470713	GCGCATGGTGAATCGG	139099	139099	130738	112020	18718	15421	8361	LC462
LC462:GCGCATGGTATACGCT	MGL	0.9999944069422781	GCGCATGGTATACGCT	208579	208579	198670	166989	31680	25584	9909	LC462
LC462:GCGCATGGTGGAGTGT	ITL45GL	0.8001142051070929	GCGCATGGTGGAGTGT	197419	197419	188384	160193	28190	22356	9035	LC462
LC462:GCGCATGGTTTGAAGA	SSTGA	0.9999932837672532	GCGCATGGTTTGAAGA	252149	252149	237411	201548	35862	27751	14738	LC462
LC462:GCGCATGTCGATGAAA	OPC	0.999995076097548	GCGCATGTCGATGAAA	294642	294642	278996	236275	42720	34684	15646	LC462
LC462:GCGCCAAAGCGAATAT	NPGL	0.885862447321415	GCGCCAAAGCGAATAT	250627	250627	236628	199582	37044	29459	13999	LC462
LC462:GCGCCAACACTCGGAC	MGL	0.9999924934236333	GCGCCAACACTCGGAC	103846	103846	98734	84420	14314	11439	5112	LC462
LC462:GCGCCAACATCATAGC	MGL	0.9999962095171213	GCGCCAACATCATAGC	185116	185116	176762	152760	24002	19582	8354	LC462
LC462:GCGCCAAGTCTCGGGT	CLAGL	0.3803863935172558	GCGCCAAGTCTCGGGT	99264	99264	95848	81886	13962	10646	3416	LC462
LC462:GCGCCAACATGGAGGT	ITL6GL	0.9999937349930406	GCGCCAACATGGAGGT	161465	161465	152999	131035	21962	17562	8466	LC462
LC462:GCGCCAAGTGCCCAGT	OBGA	0.8991313707083464	GCGCCAAGTGCCCAGT	100600	100600	95898	83338	12560	9890	4702	LC462
LC462:GCGCCAAGTTTGTACG	OBGL	0.9753995425999165	GCGCCAAGTTTGTACG	91649	91649	88442	77641	10799	8363	3207	LC462
LC462:GCGCCAAGTTGCCTGG	ITL23GL	0.9022099508438259	GCGCCAAGTTGCCTGG	99946	99946	95056	81398	13658	10979	4890	LC462
LC462:GCGCCAAGTGTGCTTA	ITL45GL	0.9999937221873552	GCGCCAAGTGTGCTTA	314777	314777	298535	252732	45801	35148	16242	LC462
LC462:GCGGAAAAGAGAACCC	OBGL	0.5978672244236805	GCGGAAAAGAGAACCC	123859	123859	114918	102620	12296	10171	8941	LC462
LC462:GCGCCAATCCAGTTAG	ITL45GL	0.9443823479814455	GCGCCAATCCAGTTAG	109693	109693	104131	90519	13611	11154	5562	LC462
LC462:GCGGAAAAGGCGATTG	OPC	0.9999950928613544	GCGGAAAAGGCGATTG	252206	252206	237423	201695	35727	28151	14783	LC462
LC462:GCGGAAAAGTGGACGT	OGC	0.9999928502365947	GCGGAAAAGTGGACGT	146419	146419	137980	117558	20419	16371	8439	LC462
LC462:GCGGAAATCTGATCTT	ITL6GL	0.9353868118487298	GCGGAAATCTGATCTT	96365	96365	91818	79417	12398	9924	4547	LC462
LC462:GCGGAAATCGATGAAA	VIPGA	0.9389908351004124	GCGGAAATCGATGAAA	121967	121967	117225	104001	13224	10756	4742	LC462
LC462:GCGGAAACACATCATG	D12MSN	0.9999954148661345	GCGGAAACACATCATG	375271	375271	360715	302042	58668	45251	14556	LC462
LC462:GCGGAAACATCGTGAT	CTGL	0.9367796395381447	GCGGAAACATCGTGAT	344288	344288	329723	280600	49119	38919	14565	LC462
LC462:GCGGGTTAGCTGCCAC	OGC	0.9999941595597193	GCGGGTTAGCTGCCAC	296134	296134	283390	242950	40438	31781	12744	LC462
LC462:GCGGGTTAGGGTCTGA	ITL23GL	0.9999872215557843	GCGGGTTAGGGTCTGA	138505	138505	130900	112257	18642	14840	7605	LC462
LC462:GCGGGTTAGTCCCTCT	STRGA	0.8080702173756436	GCGGGTTAGTCCCTCT	220192	220192	209555	177325	32230	26542	10637	LC462
LC462:GCGGGTTTCGCATAAC	NPGL	0.9032513268757612	GCGGGTTTCGCATAAC	170201	170201	161212	137632	23578	18267	8989	LC462
LC462:GCGGGTTTCGATGTGT	ITL45GL	0.9999856034992263	GCGGGTTTCGATGTGT	115810	115810	111532	96181	15349	11879	4278	LC462
LC462:GCGGGTTTCGTCCCTA	PTGL	0.9999950788915157	GCGGGTTTCGTCCCTA	145120	145120	136832	117597	19234	15155	8288	LC462
LC462:GCGGTGTAGGACTAGC	ITL23GL	0.6215095929801464	GCGGTGTAGGACTAGC	190482	190482	179958	151448	28510	22404	10524	LC462
LC462:GCGGTGTAGTTCAAGA	ITL23GL	0.7025855574756861	GCGGTGTAGTTCAAGA	129684	129684	123583	107188	16394	13292	6101	LC462
LC462:GCGGGTTTCTTCACTA	ITL45GL	0.8549967892467976	GCGGGTTTCTTCACTA	215322	215322	201922	171160	30759	24401	13400	LC462
LC462:GCGGTGTGTCCGTAGC	STRGA	0.9999958463013172	GCGGTGTGTCCGTAGC	171813	171813	163327	142465	20860	16592	8486	LC462
LC462:GCGGTGTGTAGGTAAT	OBGL	0.7236403953284025	GCGGTGTGTAGGTAAT	322665	322665	308198	267510	40679	30918	14467	LC462
LC462:GCGGTGTGTAAGCCGA	CTGL	0.9999919350375421	GCGGTGTGTAAGCCGA	370535	370535	347033	296575	50454	40914	23502	LC462
LC462:GCGGTGTGTTTGCCCT	ITL23GL	0.999993184581399	GCGGTGTGTTTGCCCT	145244	145244	138454	118949	19505	15192	6790	LC462
LC462:GCGGTGTGTGGATTTC	ITL45GL	0.24828115064883605	GCGGTGTGTGGATTTC	105292	105292	100533	86305	14228	11559	4759	LC462
LC462:GCGTAGCAGTGTCACT	SSTGA	0.9999959953129292	GCGTAGCAGTGTCACT	114420	114420	108619	95909	12708	10336	5801	LC462
LC462:GCGTAGCGTATGTCCA	ITL5GL	0.9373446609824896	GCGTAGCGTATGTCCA	101070	101070	96970	82656	14314	11364	4100	LC462
LC462:GCGTAGCAGCACGTAG	VIPGA	0.6555023901164532	GCGTAGCAGCACGTAG	285538	285538	270902	229569	41332	32487	14636	LC462
LC462:GCGTAGCGTAGACACG	ITL5GL	0.8215509373694658	GCGTAGCGTAGACACG	438140	438140	412415	353238	59174	48346	25725	LC462
LC462:GCGTAGCTCACAGGGA	PVGA	0.7705154437571764	GCGTAGCTCACAGGGA	163803	163803	155226	133522	21704	16779	8577	LC462
LC462:GCGTAGCTCCCAATGA	CTGL	0.9999946020543575	GCGTAGCTCCCAATGA	126421	126421	119649	104341	15307	12441	6772	LC462
LC462:GCGTAGCTCTCTTCTC	OBGA	0.8071737852878869	GCGTAGCTCTCTTCTC	104162	104162	98633	80893	17739	13635	5529	LC462
LC462:GCGTAGCGTTTAAGGA	ITL5GL	0.9272770981770009	GCGTAGCGTTTAAGGA	204932	204932	191057	162132	28922	23905	13875	LC462
LC462:GCGTAGCTCTTAATCC	PTGL	0.9999925995944068	GCGTAGCTCTTAATCC	91255	91255	85494	72871	12623	10069	5761	LC462
LC462:GCGTTGGCAACTTGGT	PTGL	0.9999927367898636	GCGTTGGCAACTTGGT	283373	283373	267499	228918	38580	29319	15874	LC462
LC462:GCGTTGGAGACTAGCG	ITL23GL	0.9999968719203025	GCGTTGGAGACTAGCG	445567	445567	420214	360900	59312	48896	25353	LC462
LC462:GCGTTGGCACTTTGGA	ASC	0.9999961345456541	GCGTTGGCACTTTGGA	187204	187204	176308	153042	23264	19254	10896	LC462
LC462:GCGTTGGCACCTGGTG	VIPGA	0.999994894489646	GCGTTGGCACCTGGTG	343670	343670	322158	275212	46943	37139	21512	LC462
LC462:GCGTTGGGTAGTATCC	ITL23GL	0.9999922467395663	GCGTTGGGTAGTATCC	242860	242860	223648	196066	27580	23640	19212	LC462
LC462:GCGTTGGGTGCCCAGT	VIPGA	0.9999945433810353	GCGTTGGGTGCCCAGT	235646	235646	219862	187244	32617	25903	15784	LC462
LC462:GCGTTGGGTTACTTTC	ITL45GL	0.9999945336021483	GCGTTGGGTTACTTTC	235552	235552	224592	188550	36040	28665	10960	LC462
LC462:GCGTTGGGTTGCAGCC	ITL23GL	0.9999947180040181	GCGTTGGGTTGCAGCC	234501	234501	220371	188518	31852	24637	14130	LC462
LC462:GCTCACTAGGGTATCG	VIPGA	0.999992409022525	GCTCACTAGGGTATCG	368044	368044	346697	296738	49952	37350	21347	LC462
LC462:GCGTTGGTCGCCTTAC	OBGL	0.999995686695911	GCGTTGGTCGCCTTAC	178672	178672	170478	142731	27745	21379	8194	LC462
LC462:GCTCACTCAAAGAAGG	ITL23GL	0.9999927380122244	GCTCACTCAAAGAAGG	140232	140232	132945	113802	19143	15317	7287	LC462
LC462:GCTCACTTCAGGCCGT	ITL23GL	0.7371980510652065	GCTCACTTCAGGCCGT	135222	135222	131851	115781	16069	12340	3371	LC462
LC462:GCTCACTAGTTCTCCC	ITL45GL	0.8653785642236471	GCTCACTAGTTCTCCC	128404	128404	120727	106207	14518	12082	7677	LC462
LC462:GCTCACTTCCTATCCG	STRGA	0.8563705936539918	GCTCACTTCCTATCCG	152221	152221	145642	124795	20843	16256	6579	LC462
LC462:GCTCACTTCGACTTAG	ITL45GL	0.8868507016450167	GCTCACTTCGACTTAG	118491	118491	114178	97810	16367	12645	4313	LC462
LC462:GCTCAGGCATGGAGGT	ITL6GL	0.5366842574439943	GCTCAGGCATGGAGGT	221853	221853	212250	181573	30675	23901	9603	LC462
LC462:GCTCAGGGTTCTTTGT	ITL45GL	0.5678432700224221	GCTCAGGGTTCTTTGT	112809	112809	106973	93644	13327	10937	5836	LC462
LC462:GCTCAGGTCGCACCTT	OBGL	0.9999904561555013	GCTCAGGTCGCACCTT	93206	93206	89312	78602	10709	8218	3894	LC462
LC462:GCTCAGGGTTTGTAGC	CLAGL	0.439859701320529	GCTCAGGGTTTGTAGC	184271	184271	174602	148651	25950	20518	9669	LC462
LC462:GCTCAGGTCGCATAAC	ASC	0.9999953226651996	GCTCAGGTCGCATAAC	176646	176646	166397	143530	22864	18058	10249	LC462
LC462:GCTCCTAAGCTCCGGT	ITL23GL	0.728374675149098	GCTCCTAAGCTCCGGT	142466	142466	134389	115579	18808	14691	8077	LC462
LC462:GCTCCTACAAAGCATA	OGC	0.9999931305646896	GCTCCTACAAAGCATA	110599	110599	104040	90833	13205	11145	6559	LC462
LC462:GCTCCTAAGGGTAATT	ITL5GL	0.7632850352674723	GCTCCTAAGGGTAATT	233150	233150	223188	192395	30792	24503	9962	LC462
LC462:GCTCCTAGTGCTGAAG	ITL5GL	0.6517233280465007	GCTCCTAGTGCTGAAG	111032	111032	106233	90278	15955	12154	4799	LC462
LC462:GCTCCTAGTATCCTTT	ITL45GL	0.9999876779038459	GCTCCTAGTATCCTTT	297929	297929	282092	240113	41977	33055	15837	LC462
LC462:GCTCCTAGTCTGGTCG	OGC	0.9999930532649159	GCTCCTAGTCTGGTCG	368500	368500	341969	305551	36416	32151	26531	LC462
LC462:GCTCCTAGTCGCTAGC	CTGL	0.999993160367012	GCTCCTAGTCGCTAGC	141495	141495	134557	115381	19175	15216	6938	LC462
LC462:GCTCCTAGTTTAGGAA	ITL23GL	0.9999948822660372	GCTCCTAGTTTAGGAA	163797	163797	155757	132826	22930	17815	8040	LC462
LC462:GCTCCTAGTTTCTCTA	ITL45GL	0.5860740225762129	GCTCCTAGTTTCTCTA	93755	93755	90499	78936	11563	9020	3256	LC462
LC462:GCTCGAGAGGATTTGA	OBGA	0.9999915175139904	GCTCGAGAGGATTTGA	130453	130453	124619	108489	16130	13100	5834	LC462
LC462:GCTCGAGAGGGAGTTC	ITL45GL	0.9999949103221297	GCTCGAGAGGGAGTTC	137225	137225	129660	110393	19266	14943	7565	LC462
LC462:GCTCGAGAGCTCGTTA	ITL6GL	0.9999951678328216	GCTCGAGAGCTCGTTA	98333	98333	94366	80267	14098	11085	3967	LC462
LC462:GCTCGAGCAACATAAG	ITL23GL	0.9433506798231974	GCTCGAGCAACATAAG	170767	170767	164370	137781	26586	19774	6397	LC462
LC462:GCTCGAGCAAGGCGTA	VLMC	0.6721353121101856	GCTCGAGCAAGGCGTA	157717	157717	150103	128675	21427	17202	7614	LC462
LC462:GCTCGAGCAGCAACCC	CTGL	0.9999933848157525	GCTCGAGCAGCAACCC	170592	170592	162945	138152	24793	19706	7647	LC462
LC462:GCTCGAGCAGAGAGAA	PTGL	0.9999954250524752	GCTCGAGCAGAGAGAA	312897	312897	290301	254316	35985	29467	22596	LC462
LC462:GCTCGAGCATGGCCTG	PTGL	0.887991358875297	GCTCGAGCATGGCCTG	137171	137171	131034	111899	19134	15903	6137	LC462
LC462:GCTCGAGCATTTGGCA	ITL23GL	0.999991831369698	GCTCGAGCATTTGGCA	262530	262530	249527	211694	37831	30154	13003	LC462
LC462:GCTGAGCAGATCTAAG	PTGL	0.9999949975172058	GCTGAGCAGATCTAAG	93559	93559	88650	78140	10509	8399	4909	LC462
LC462:GCTCGAGTCATACTTC	OBGA	0.999992803670466	GCTCGAGTCATACTTC	88753	88753	85312	72322	12990	10172	3441	LC462
LC462:GCTCGAGGTTTCGACA	ITL45GL	0.9999930490739644	GCTCGAGGTTTCGACA	112167	112167	103349	92320	11029	9100	8818	LC462
LC462:GCTGAGCAGAGAAGCA	ITL6GL	0.619821751024574	GCTGAGCAGAGAAGCA	374103	374103	360463	308140	52320	40560	13640	LC462
LC462:GCTGAGCAGGTACACG	ITL45GL	0.9999863165430725	GCTGAGCAGGTACACG	157533	157533	149241	129517	19724	15168	8292	LC462
LC462:GCTGAGCAGTTTGGAA	STRGA	0.5000583473592997	GCTGAGCAGTTTGGAA	255716	255716	238795	204937	33857	25962	16921	LC462
LC462:GCTGAGCCACTTACAG	CTGL	0.9999958598054945	GCTGAGCCACTTACAG	96918	96918	92397	80875	11520	9591	4521	LC462
LC462:GCTGAGCCATACTGCA	ITL45GL	0.6467253752052784	GCTGAGCCATACTGCA	122735	122735	115841	102522	13319	11118	6894	LC462
LC462:GCTGAGCCAATTCTCT	ITL5GL	0.828257036395371	GCTGAGCCAATTCTCT	222699	222699	211359	179318	32040	25537	11340	LC462
LC462:GCTGAGCTCCAAACCA	OGC	0.9999966167961247	GCTGAGCTCCAAACCA	150959	150959	143718	123192	20526	16479	7241	LC462
LC462:GCTGAGCGTTACTACG	ITL45GL	0.9999931273050606	GCTGAGCGTTACTACG	290824	290824	269325	234102	35220	29223	21499	LC462
LC462:GCTGCGACAAACCCTA	ITL23GL	0.9999927976168692	GCTGCGACAAACCCTA	145772	145772	140107	118302	21804	17112	5665	LC462
LC462:GCTGCGAGTGGATTTC	OGC	0.9999931370839477	GCTGCGAGTGGATTTC	87336	87336	82977	71995	10982	8938	4359	LC462
LC462:GCTGCGACACTCAGCG	ITL23GL	0.9999942565336823	GCTGCGACACTCAGCG	117914	117914	112504	95886	16616	13335	5410	LC462
LC462:GCTGCGATCCGGAAAG	VIPGA	0.8542201307136565	GCTGCGATCCGGAAAG	107604	107604	103175	87237	15937	12405	4429	LC462
LC462:GCTGTTCAGCAGAGCT	ITL23GL	0.73901192471385	GCTGTTCAGCAGAGCT	105128	105128	99699	88231	11467	9829	5429	LC462
LC462:GCTGTTCCAGCTTACA	ITL23GL	0.9329646211117506	GCTGTTCCAGCTTACA	122773	122773	115851	102043	13807	11463	6922	LC462
LC462:GCTGTTCGTAAGCCTT	OBGA	0.6060136128216982	GCTGTTCGTAAGCCTT	115907	115907	111117	96296	14820	11375	4790	LC462
LC462:GCTGTTCGTGATCAGG	OGC	0.9999944925075397	GCTGTTCGTGATCAGG	90291	90291	86081	74684	11397	9395	4210	LC462
LC462:GCTGTTCGTGGCGCTT	ITL45GL	0.9999862601980567	GCTGTTCGTGGCGCTT	160603	160603	153387	134570	18817	14891	7216	LC462
LC462:GCTGTTCTCGGTTGTA	ASC	0.9999939672707114	GCTGTTCTCGGTTGTA	174359	174359	162605	140339	22266	18164	11754	LC462
LC462:GCTTAAGAGCTACGCC	ITL23GL	0.9843770730076358	GCTTAAGAGCTACGCC	96914	96914	93144	81103	12041	9311	3770	LC462
LC462:GCTGTTCTCTCTTAAC	PVGA	0.9999970286153257	GCTGTTCTCTCTTAAC	301164	301164	284581	244524	40056	31042	16583	LC462
LC462:GCTGTTCTCAAGGCAG	OBGL	0.9609798062592745	GCTGTTCTCAAGGCAG	278619	278619	266717	222488	44228	35086	11902	LC462
LC462:GCTTAAGAGTCGACCC	ITL5GL	0.9072935751755722	GCTTAAGAGTCGACCC	133781	133781	125861	110151	15710	12319	7920	LC462
LC462:GCTTAAGAGACCGCAA	OBGL	0.5345426695421338	GCTTAAGAGACCGCAA	350301	350301	331108	281490	49615	39936	19193	LC462
LC462:GCTTAAGAGTTAGCAA	OPC	0.999994148965925	GCTTAAGAGTTAGCAA	279274	279274	265110	226075	39034	30781	14164	LC462
LC462:GCTTAAGCACAATAAG	ITL5GL	0.6031041811220348	GCTTAAGCACAATAAG	181327	181327	172885	146945	25936	20903	8442	LC462
LC462:GCTTAAGCACTAAACC	ITL23GL	0.9999951105564833	GCTTAAGCACTAAACC	111984	111984	106560	91398	15162	12409	5424	LC462
LC462:GCTTAAGCATCCCTTG	ITL45GL	0.5207182508893311	GCTTAAGCATCCCTTG	252818	252818	243598	205649	37948	29636	9220	LC462
LC462:GCTTAAGCATCGAGTT	SSTGA	0.9999961268622428	GCTTAAGCATCGAGTT	195135	195135	184414	156103	28310	21877	10721	LC462
LC462:GCTTAAGGTAGCTGTT	ITL23GL	0.9999959950800985	GCTTAAGGTAGCTGTT	303107	303107	288274	246049	42222	33148	14833	LC462
LC462:GCTTAAGGTGAATGTA	OBGL	0.43158849561586976	GCTTAAGGTGAATGTA	239005	239005	223573	191073	32500	25917	15432	LC462
LC462:GCTTAAGGTTTCGATG	ITL5GL	0.9687791413161904	GCTTAAGGTTTCGATG	99877	99877	95609	82526	13082	10558	4268	LC462
LC462:GCTTAAGGTTGAATAG	SSTGA	0.9999946911993902	GCTTAAGGTTGAATAG	301296	301296	282012	243463	38548	29994	19284	LC462
LC462:GCTTAAGTCCAGTTAG	PTGL	0.9999941950663924	GCTTAAGTCCAGTTAG	145780	145780	138865	119040	19824	16089	6915	LC462
LC462:GCTTAAGTCTAGTCGA	OPC	0.9999944670125842	GCTTAAGTCTAGTCGA	229870	229870	217097	181358	35738	27763	12773	LC462
LC462:GCTTGCTAGAGTTCGG	PTGL	0.9999971592333168	GCTTGCTAGAGTTCGG	101706	101706	95953	84625	11328	9325	5753	LC462
LC462:GCTTGCTAGTTTACGC	MGL	0.9458464113995433	GCTTGCTAGTTTACGC	271184	271184	258019	217523	40495	32051	13165	LC462
LC462:GCTTGCTCAACAACTC	MGL	0.9999958394910209	GCTTGCTCAACAACTC	158918	158918	151184	128445	22737	18360	7734	LC462
LC462:GCTTGCTCACAGATGG	PTGL	0.9999955325620249	GCTTGCTCACAGATGG	431464	431464	411163	358584	52579	42549	20301	LC462
LC462:GCTTGCTTCACTGGTA	PVGA	0.9999955343082547	GCTTGCTTCACTGGTA	430461	430461	399306	345171	54133	43782	31155	LC462
LC462:GCTTGCTTCGACCCGA	OPC	0.9999853316694498	GCTTGCTTCGACCCGA	176975	176975	166987	143864	23123	18804	9988	LC462
LC462:GCTTTCGCATGGCCCA	OBGA	0.9999966789036989	GCTTTCGCATGGCCCA	184092	184092	175423	147904	27519	22298	8669	LC462
LC462:GCTTTCGAGTAATCAG	CLAGL	0.7339915382908657	GCTTTCGAGTAATCAG	231716	231716	216605	186533	30071	23016	15111	LC462
LC462:GCTTTCGGTAGAAAGG	PTGL	0.9999961508437991	GCTTTCGGTAGAAAGG	440294	440294	415132	356886	58240	45843	25162	LC462
LC462:GCTTTCGTCTCTGTTA	ITL23GL	0.9999946802854538	GCTTTCGTCTCTGTTA	88470	88470	84895	72635	12260	9505	3575	LC462
LC462:GCTTTCGGTTCCAGTA	MGL	0.9999947395117488	GCTTTCGGTTCCAGTA	206519	206519	196171	165930	30240	24858	10348	LC462
LC462:GGAACCCAGCTAACAA	PTGL	0.326184269040823	GGAACCCAGCTAACAA	237521	237521	226002	190038	35962	29182	11519	LC462
LC462:GCTTTCGGTTATGCAC	ITL5GL	0.6113377952133305	GCTTTCGGTTATGCAC	409091	409091	381988	327363	54621	44562	27103	LC462
LC462:GGAACCCAGGTCTTGT	ITL5GL	0.7441586833447218	GGAACCCAGGTCTTGT	330109	330109	310961	266274	44685	35380	19148	LC462
LC462:GGAACCCCAAAGGAAG	ITL45GL	0.9999853754416108	GGAACCCCAAAGGAAG	160647	160647	152686	129971	22715	18275	7961	LC462
LC462:GGAACCCAGTATGGGC	CTGL	0.9999939445406199	GGAACCCAGTATGGGC	207524	207524	197023	169918	27105	21315	10501	LC462
LC462:GGAACCCGTCATTGGT	PTGL	0.9999942895956337	GGAACCCGTCATTGGT	96569	96569	92097	79224	12873	10749	4472	LC462
LC462:GGAACCCCATTCGTCC	ITL5GL	0.9146355772245442	GGAACCCCATTCGTCC	368898	368898	353313	298911	54401	42761	15585	LC462
LC462:GGAACCCGTTCTGAGT	ITL23GL	0.951158095500432	GGAACCCGTTCTGAGT	92924	92924	88738	78460	10277	8077	4186	LC462
LC462:GGAACCCGTCGACTGC	VIPGA	0.9999957727268338	GGAACCCGTCGACTGC	307256	307256	290272	246339	43931	34072	16984	LC462
LC462:GGAACTTAGAGGAAGT	ITL45GL	0.6974910059943795	GGAACTTAGAGGAAGT	113104	113104	108684	91246	17438	13674	4420	LC462
LC462:GGAACCCGTTGGACGA	ITL6GL	0.9999922834686004	GGAACCCGTTGGACGA	162195	162195	154578	131676	22901	17869	7617	LC462
LC462:GGAACTTAGTCTGGGA	ITL45GL	0.9999954327940941	GGAACTTAGTCTGGGA	93809	93809	90506	78144	12362	9616	3303	LC462
LC462:GGAACTTAGTGGGACT	ITL5GL	0.898833635263145	GGAACTTAGTGGGACT	258596	258596	241197	206971	34226	28047	17399	LC462
LC462:GGAACTTGTAGACACG	ITL45GL	0.8119843169115484	GGAACTTGTAGACACG	174885	174885	168507	146333	22174	17838	6378	LC462
LC462:GGAACTTCAGGCATCC	OPC	0.9999961741268635	GGAACTTCAGGCATCC	295091	295091	275479	234296	41183	32661	19612	LC462
LC462:GGAACTTAGTTAGCAA	OBGA	0.8503477019257843	GGAACTTAGTTAGCAA	264698	264698	249975	218298	31677	24950	14723	LC462
LC462:GGAACTTCAAAGCATA	PTGL	0.9999917671084404	GGAACTTCAAAGCATA	171800	171800	161913	137399	24513	19160	9887	LC462
LC462:GGAACTTGTATCTCAG	STRGA	0.9999939370900393	GGAACTTGTATCTCAG	214901	214901	200192	173489	26700	21070	14709	LC462
LC462:GGAACTTTCTCTATCA	OGC	0.9999917484819889	GGAACTTTCTCTATCA	134989	134989	126415	112573	13842	11578	8574	LC462
LC462:GGAATCTAGTAACATG	OBGA	0.8308356935158372	GGAATCTAGTAACATG	138828	138828	130626	113186	17440	13541	8202	LC462
LC462:GGAACTTTCTACTTTG	ITL5GL	0.7809889502823353	GGAACTTTCTACTTTG	264146	264146	243288	209447	33840	29536	20858	LC462
LC462:GGAATCTCAGAGTCGA	ITL45GL	0.9024483002722263	GGAATCTCAGAGTCGA	200079	200079	192303	162328	29973	23683	7776	LC462
LC462:GGAATCTGTACGACCC	ITL6GL	0.99999396270141	GGAATCTGTACGACCC	368895	368895	346010	294876	51132	43337	22885	LC462
LC462:GGAATCTGTCTGGATT	OGC	0.9999901107512414	GGAATCTGTCTGGATT	128708	128708	121642	106997	14645	12101	7066	LC462
LC462:GGAATCTGTTCACGTA	NPGL	0.5386353265494108	GGAATCTGTTCACGTA	108928	108928	103786	91566	12220	9865	5142	LC462
LC462:GGACACCAGCTGATTC	SSTGA	0.9999942192807794	GGACACCAGCTGATTC	101537	101537	96786	84073	12713	10349	4751	LC462
LC462:GGACACCAGTCTCTAG	ITL45GL	0.9999964432790875	GGACACCAGTCTCTAG	112749	112749	106976	91792	15183	12209	5773	LC462
LC462:GGACACCAGGTTCGAG	ITL5GL	0.896674504969269	GGACACCAGGTTCGAG	182537	182537	172026	146578	25447	20017	10511	LC462
LC462:GGACACCTCCATAACG	PTGL	0.6104097571223974	GGACACCTCCATAACG	215299	215299	204946	175349	29595	23155	10353	LC462
LC462:GGAGAACAGAATACTG	ITL6GL	0.8490308009495493	GGAGAACAGAATACTG	195515	195515	184073	156163	27908	22626	11442	LC462
LC462:GGAGAACAGACAGTGC	ITL5GL	0.7028699871152639	GGAGAACAGACAGTGC	187493	187493	179247	154877	24370	19463	8246	LC462
LC462:GGAGAACCAACGGACA	CLAGL	0.6972062271088362	GGAGAACCAACGGACA	90610	90610	86665	75974	10691	8711	3945	LC462
LC462:GGAGAACCAGCAACAG	CTGL	0.899470186792314	GGAGAACCAGCAACAG	164241	164241	151658	132448	19206	15763	12583	LC462
LC462:GGAGAACAGGTCTTGT	CLAGL	0.6339112734422088	GGAGAACAGGTCTTGT	206200	206200	194256	165084	29170	23898	11944	LC462
LC462:GGAGAACCAGTAAGAT	ITL45GL	0.5007019843906164	GGAGAACCAGTAAGAT	458576	458576	440819	383081	57734	44293	17757	LC462
LC462:GGAGAACTCACTAGCA	ASC	0.9999944684095681	GGAGAACTCACTAGCA	128838	128838	122141	105205	16936	13342	6697	LC462
LC462:GGAGAACTCCTCAAGA	CTGL	0.7305219462141395	GGAGAACTCCTCAAGA	312518	312518	296552	253437	43110	34163	15966	LC462
LC462:GGAGAACTCAGGAATA	ITL23GL	0.9999951524659991	GGAGAACTCAGGAATA	250492	250492	236729	200051	36671	29676	13763	LC462
LC462:GGAGAACTCTTTGCAT	OBGA	0.9999971392389853	GGAGAACTCTTTGCAT	171281	171281	159257	142479	16778	14650	12024	LC462
LC462:GGAGGATAGAATACTG	NPGL	0.6515191135695204	GGAGGATAGAATACTG	310430	310430	291833	248178	43655	33726	18597	LC462
LC462:GGAGGATCAAAGAAGG	MGL	0.9999913573265076	GGAGGATCAAAGAAGG	109251	109251	104163	88860	15301	12219	5088	LC462
LC462:GGAGGATCATGTGGGA	ITL23GL	0.8958980552852154	GGAGGATCATGTGGGA	106572	106572	101392	87789	13602	10961	5180	LC462
LC462:GGAGGATCACACTAGT	CLAGL	0.4351019151508808	GGAGGATCACACTAGT	144245	144245	136096	116740	19354	15719	8149	LC462
LC462:GGAGGATCAGTTACAC	ITL5GL	0.8046276803070214	GGAGGATCAGTTACAC	164196	164196	155771	132097	23673	19037	8425	LC462
LC462:GGAGGATGTCGTAGTT	ITL45GL	0.9999952092766762	GGAGGATGTCGTAGTT	104562	104562	99563	85275	14286	11536	4999	LC462
LC462:GGAGGATGTATCTCAG	ITL23GL	0.9999938638648018	GGAGGATGTATCTCAG	187905	187905	178679	150342	28335	22801	9226	LC462
LC462:GGAGGATGTACGGAGT	CTGL	0.9999937131069601	GGAGGATGTACGGAGT	278108	278108	260646	225318	35326	28688	17462	LC462
LC462:GGAGGATGTGAATACA	SSTGA	0.9390160064212978	GGAGGATGTGAATACA	442504	442504	419023	365281	53738	42330	23481	LC462
LC462:GGAGGATGTGCAACAG	ITL6GL	0.6885644104331732	GGAGGATGTGCAACAG	233190	233190	221017	187348	33668	27355	12173	LC462
LC462:GGAGGATGTTCCGCGA	OPC	0.9999946160241961	GGAGGATGTTCCGCGA	187797	187797	177719	150355	27361	21434	10078	LC462
LC462:GGAGGATTCGACTTAG	ITL45GL	0.9999903992284089	GGAGGATTCGACTTAG	94083	94083	90436	78305	12130	9666	3647	LC462
LC462:GGAGTAGAGGCCTAAG	VLMC	0.5736340447328985	GGAGTAGAGGCCTAAG	148712	148712	142283	122140	20142	15454	6429	LC462
LC462:GGAGTAGAGAAACGCC	OPC	0.9999933913350105	GGAGTAGAGAAACGCC	246097	246097	232623	197183	35440	28634	13474	LC462
LC462:GGAGTAGAGATCGATA	STRGA	0.9999945876188576	GGAGTAGAGATCGATA	169312	169312	162266	137871	24394	18988	7046	LC462
LC462:GGAGTAGCAAGTCTCA	ITL45GL	0.5144456983543932	GGAGTAGCAAGTCTCA	160372	160372	150831	130159	20669	16977	9541	LC462
LC462:GGAGTAGGTAACCGAG	ITL5GL	0.9999918537214398	GGAGTAGGTAACCGAG	108817	108817	103467	90765	12702	10326	5350	LC462
LC462:GGAGTAGTCGAGGTAG	ASC	0.9999936544336379	GGAGTAGTCGAGGTAG	167376	167376	157530	137252	20275	16628	9846	LC462
LC462:GGAGTAGGTGAATCAA	SSTGA	0.8353649362106808	GGAGTAGGTGAATCAA	145123	145123	138683	119323	19355	15772	6440	LC462
LC462:GGAGTAGGTGGCGCTT	MGL	0.9999924367875792	GGAGTAGGTGGCGCTT	143539	143539	136722	116104	20617	16697	6817	LC462
LC462:GGAGTAGGTGCGTTTA	OBGL	0.9601934859529138	GGAGTAGGTGCGTTTA	106367	106367	100750	88350	12400	10158	5617	LC462
LC462:GGAGTAGTCTCGTAGA	OGC	0.9999927271273918	GGAGTAGTCTCGTAGA	164416	164416	154230	130668	23561	19105	10186	LC462
LC462:GGATAGGAGCAACTGG	ITL5GL	0.9154004417359829	GGATAGGAGCAACTGG	100682	100682	96483	83435	13047	10480	4199	LC462
LC462:GGATAGGAGGCTAAAT	STRGA	0.9895341019146144	GGATAGGAGGCTAAAT	334550	334550	318006	273724	44282	37099	16544	LC462
LC462:GGATAGGCAAGGGAGG	ITL45GL	0.999993609264493	GGATAGGCAAGGGAGG	124721	124721	119812	103406	16406	12855	4909	LC462
LC462:GGATAGGCAAACCCTA	CTGL	0.9999907184392214	GGATAGGCAAACCCTA	294998	294998	277829	237584	40240	32904	17169	LC462
LC462:GGATAGGCAGGTTATC	STRGA	0.7568744294112548	GGATAGGCAGGTTATC	97017	97017	92901	80826	12074	9288	4116	LC462
LC462:GGATAGGGTAAAGGCC	ITL45GL	0.999995288439095	GGATAGGGTAAAGGCC	111279	111279	107772	92663	15108	12099	3507	LC462
LC462:GGATAGGGTTGCCGCA	VIPGA	0.9999920763075352	GGATAGGGTTGCCGCA	172951	172951	162921	139221	23699	17646	10030	LC462
LC462:GGATAGGGTATCTAGC	NPGL	0.9264471018686891	GGATAGGGTATCTAGC	284030	284030	268070	233095	34973	28167	15960	LC462
LC462:GGATAGGTCGACCCGA	CTGL	0.9999951387289912	GGATAGGTCGACCCGA	121899	121899	116393	99724	16668	13428	5506	LC462
LC462:GGATAGGGTTGCTTGA	ITL6GL	0.7578847478143871	GGATAGGGTTGCTTGA	207186	207186	196307	166112	30192	24010	10879	LC462
LC462:GGATGAGAGAGACTCG	OBGL	0.9999961676076055	GGATGAGAGAGACTCG	92323	92323	88551	77151	11400	9055	3772	LC462
LC462:GGATAGGTCGGATGTT	OGC	0.9999939706176519	GGATAGGTCGGATGTT	108306	108306	102113	89917	12194	10060	6193	LC462
LC462:GGATAGGTCGTTCTAT	ITL6GL	0.9999919096007943	GGATAGGTCGTTCTAT	209326	209326	194340	169268	25070	19501	14986	LC462
LC462:GGATGAGAGGATTAAC	ITL45GL	0.6159274224191904	GGATGAGAGGATTAAC	114223	114223	109727	95851	13876	11182	4496	LC462
LC462:GGATGAGAGAGAGGTA	ITL45GL	0.9101991993375123	GGATGAGAGAGAGGTA	276493	276493	252787	222513	30274	24979	23706	LC462
LC462:GGATGAGCAAACCGAG	CTGL	0.9999941370915622	GGATGAGCAAACCGAG	170785	170785	163252	136952	26298	21296	7533	LC462
LC462:GGATGAGCACCGTTGG	NPGL	0.9288450814783573	GGATGAGCACCGTTGG	171998	171998	161439	140253	21183	16419	10559	LC462
LC462:GGATGAGAGTCGAGCA	STRGA	0.9964183545671403	GGATGAGAGTCGAGCA	291772	291772	275605	232700	42902	34287	16167	LC462
LC462:GGATGAGCATACTGCA	ITL5GL	0.9199087405577302	GGATGAGCATACTGCA	279006	279006	267320	227055	40263	31527	11686	LC462
LC462:GGATGAGCAGTATCTG	VLMC	0.7237830366939306	GGATGAGCAGTATCTG	106174	106174	99998	88077	11921	8764	6176	LC462
LC462:GGATGAGGTCGATAGG	ITL45GL	0.9999928355682641	GGATGAGGTCGATAGG	258977	258977	243764	210121	33643	26955	15213	LC462
LC462:GGATGAGGTGCGCTCA	ITL23GL	0.9999959471606417	GGATGAGGTGCGCTCA	115557	115557	109219	95635	13584	11071	6338	LC462
LC462:GGATGAGTCCCACTAC	ITL23GL	0.9947155704721808	GGATGAGTCCCACTAC	104436	104436	99730	87344	12385	10168	4706	LC462
LC462:GGATGAGGTCTGGTTA	ITL45GL	0.9999956348910928	GGATGAGGTCTGGTTA	239029	239029	222864	194089	28773	22568	16165	LC462
LC462:GGATGAGTCTATATCC	ASC	0.9999948982149363	GGATGAGTCTATATCC	133271	133271	126584	108277	18306	14671	6687	LC462
LC462:GGATGAGTCTCCACTG	STRGA	0.7389963751193136	GGATGAGTCTCCACTG	124581	124581	118165	102991	15173	11923	6416	LC462
LC462:GGATGAGTCTGGCGCA	PVGA	0.9408408142626286	GGATGAGTCTGGCGCA	242870	242870	225912	196200	29710	24286	16958	LC462
LC462:GGCACGTAGAGGTCCA	ITL5GL	0.7181550627574325	GGCACGTAGAGGTCCA	160398	160398	152675	130221	22451	17784	7723	LC462
LC462:GGATGAGTCTTCATAC	VLMC	0.8667037300765514	GGATGAGTCTTCATAC	96987	96987	93115	81369	11745	8695	3872	LC462
LC462:GGCACGTGTGCCAAGA	CTGL	0.9989252844825387	GGCACGTGTGCCAAGA	161445	161445	149643	132651	16990	13399	11802	LC462
LC462:GGCACGTCAGAAGTGC	OBGA	0.9999928019242361	GGCACGTCAGAAGTGC	192934	192934	182716	151756	30956	24565	10218	LC462
LC462:GGCACGTAGTAATGTG	D12MSN	0.9999938062392175	GGCACGTAGTAATGTG	219149	219149	208523	175141	33381	26363	10626	LC462
LC462:GGCACGTAGGCAGTAC	NPGL	0.5392125910148025	GGCACGTAGGCAGTAC	448275	448275	429276	372441	56834	46963	18999	LC462
LC462:GGCACGTGTAGCATGG	ITL45GL	0.5026945734862238	GGCACGTGTAGCATGG	216023	216023	203453	172727	30724	25004	12570	LC462
LC462:GGCATTAAGACAGCTG	CTGL	0.9999953695805743	GGCATTAAGACAGCTG	190883	190883	180446	154706	25738	20807	10437	LC462
LC462:GGCATTAAGTGCAACG	ITL45GL	0.9999907677993178	GGCATTAAGTGCAACG	102577	102577	98455	84757	13698	10385	4122	LC462
LC462:GGCATTACACCACAGC	ITL45GL	0.9999954560771585	GGCATTACACCACAGC	116667	116667	112331	95066	17264	13255	4336	LC462
LC462:GGCATTAAGAGCCACA	OPC	0.999994769692421	GGCATTAAGAGCCACA	401039	401039	382673	325043	57629	45125	18366	LC462
LC462:GGCATTAAGTCAACTC	PVGA	0.9467657180503011	GGCATTAAGTCAACTC	310745	310745	287946	244461	43483	36020	22799	LC462
LC462:GGCATTAGTCCGTGCA	OGC	0.9999948292970657	GGCATTAGTCCGTGCA	189655	189655	179552	154536	25016	20015	10103	LC462
LC462:GGCATTACACCGAATT	ITL45GL	0.9901371831656434	GGCATTACACCGAATT	339408	339408	318649	274962	43686	35325	20759	LC462
LC462:GGCGAAAAGCACGTAG	ITL45GL	0.9999916614033282	GGCGAAAAGCACGTAG	140207	140207	132615	111273	21342	17136	7592	LC462
LC462:GGCGAAAAGACTCGGA	OBGL	0.6922580450773239	GGCGAAAAGACTCGGA	190898	190898	179703	154068	25634	20314	11195	LC462
LC462:GGCATTATCAGGGTTT	ASC	0.9999946281313896	GGCATTATCAGGGTTT	160622	160622	149991	132160	17831	14727	10631	LC462
LC462:GGCGAAACAAAGGAAG	OPC	0.9999944400042295	GGCGAAACAAAGGAAG	321469	321469	304508	257879	46627	37195	16961	LC462
LC462:GGCGAAACATCTCACC	MGL	0.9999921531416476	GGCGAAACATCTCACC	96127	96127	91717	78575	13142	10470	4410	LC462
LC462:GGCGAAACATCCCGGA	OGC	0.9999905684962869	GGCGAAACATCCCGGA	175598	175598	163485	141226	22258	18645	12113	LC462
LC462:GGCGAAAGTGGACTGA	NPGL	0.9999916891101748	GGCGAAAGTGGACTGA	118976	118976	112396	99044	13352	10860	6580	LC462
LC462:GGCGAAAGTATCATGC	OPC	0.9999951925128698	GGCGAAAGTATCATGC	266813	266813	249556	212910	36644	28914	17257	LC462
LC462:GGCGTTGAGCAATAAC	VLMC	0.6842332328669727	GGCGTTGAGCAATAAC	104380	104380	99348	87135	12213	9120	5032	LC462
LC462:GGCGAAATCACTACCC	ITL23GL	0.9999942211434245	GGCGAAATCACTACCC	297637	297637	278297	237988	40307	32122	19340	LC462
LC462:GGCGTTGAGGCAAGGG	ITL6GL	0.9999948897166178	GGCGTTGAGGCAAGGG	313158	313158	296343	250772	45568	35851	16815	LC462
LC462:GGCGTTGCACAAGGGT	ITL23GL	0.9999954701634124	GGCGTTGCACAAGGGT	162203	162203	154661	132189	22471	17846	7542	LC462
LC462:GGCGTTGCAATGTAAG	OPC	0.9999937806278467	GGCGTTGCAATGTAAG	388342	388342	364557	313594	50959	39213	23785	LC462
LC462:GGCGTTGAGTGAGCTG	ITL6GL	0.999993562232703	GGCGTTGAGTGAGCTG	154729	154729	148500	125429	23070	18397	6229	LC462
LC462:GGCGTTGCAGCGCGTT	ITL23GL	0.8228930537588894	GGCGTTGCAGCGCGTT	97015	97015	92801	80058	12743	10215	4214	LC462
LC462:GGCGTTGCATATTGGC	OBGL	0.9999909643083811	GGCGTTGCATATTGGC	113416	113416	109938	94421	15517	11918	3478	LC462
LC462:GGCGTTGGTATCATGC	ITL45GL	0.8413291089236736	GGCGTTGGTATCATGC	159830	159830	153898	131143	22755	17252	5932	LC462
LC462:GGCGTTGGTATTCTTC	ITL45GL	0.46085982024669647	GGCGTTGGTATTCTTC	137437	137437	130352	111614	18737	15216	7085	LC462
LC462:GGCGTTGTCGCTATAG	MGL	0.9999951790086925	GGCGTTGTCGCTATAG	105065	105065	100335	85191	15143	11987	4730	LC462
LC462:GGCGTTGTCTCTGACC	MGL	0.9999890055623837	GGCGTTGTCTCTGACC	121942	121942	116624	99838	16785	14374	5318	LC462
LC462:GGCGTTGGTTTGTCTT	CTGL	0.7390832633245736	GGCGTTGGTTTGTCTT	193401	193401	182970	156321	26649	21943	10431	LC462
LC462:GGGAACAAGATGGGAA	ITL23GL	0.9999952889047563	GGGAACAAGATGGGAA	98401	98401	94126	83267	10859	8797	4275	LC462
LC462:GGGAACAAGTCGAGCA	NPGL	0.8905084878206253	GGGAACAAGTCGAGCA	91533	91533	87511	76199	11311	9098	4022	LC462
LC462:GGGAACAGTATCCCTC	ITL23GL	0.9782936754636467	GGGAACAGTATCCCTC	177550	177550	169735	147465	22269	17652	7815	LC462
LC462:GGGAACACACCTACCT	ITL45GL	0.9999950304627419	GGGAACACACCTACCT	101378	101378	97241	84092	13149	10329	4137	LC462
LC462:GGGAACACATGCACTA	SSTGA	0.9999932115897536	GGGAACACATGCACTA	276826	276826	261784	221856	39927	30806	15042	LC462
LC462:GGGAACAGTATGGTTC	ITL45GL	0.9999958865810186	GGGAACAGTATGGTTC	93323	93323	89792	78639	11152	9230	3531	LC462
LC462:GGGAACATCACTACCC	ITL23GL	0.9999940627312753	GGGAACATCACTACCC	162091	162091	153036	130744	22290	18045	9055	LC462
LC462:GGGAACATCCCTACGT	ITL45GL	0.9999915044754744	GGGAACATCCCTACGT	105560	105560	100345	86340	14004	10881	5215	LC462
LC462:GGGAACATCTGTGTCC	OBGL	0.687238757032901	GGGAACATCTGTGTCC	197946	197946	190026	159356	30670	24756	7920	LC462
LC462:GGGACCTAGTACTCTG	OBGA	0.9999946975149214	GGGACCTAGTACTCTG	94128	94128	90217	76321	13896	10924	3911	LC462
LC462:GGGACCTAGGATGTAT	ITL23GL	0.9999931026250124	GGGACCTAGGATGTAT	123001	123001	116562	99880	16682	13295	6439	LC462
LC462:GGGAACATCTTACGGA	ITL45GL	0.99999361904338	GGGAACATCTTACGGA	225787	225787	209762	182094	27667	22058	16025	LC462
LC462:GGGACCTCAATGGCTT	ASC	0.9999958539847285	GGGACCTCAATGGCTT	260918	260918	248410	209185	39221	30502	12508	LC462
LC462:GGGACCTCACGATTAC	ITL6GL	0.9999933056533337	GGGACCTCACGATTAC	96946	96946	93130	81197	11931	9213	3816	LC462
LC462:GGGACCTCACTGCTTC	ITL23GL	0.9999866334255785	GGGACCTCACTGCTTC	114144	114144	109421	92906	16515	13026	4723	LC462
LC462:GGGACCTGTTGTGACT	PVGA	0.9999940125271678	GGGACCTGTTGTGACT	120576	120576	114510	99609	14901	11791	6066	LC462
LC462:GGGACCTGTGGTAGAC	ITL45GL	0.9999973539634084	GGGACCTGTGGTAGAC	182045	182045	166517	144009	22507	19622	15528	LC462
LC462:GGGACCTGTTTCTTAC	ITL45GL	0.9999944493174553	GGGACCTGTTTCTTAC	106239	106239	102028	88980	13047	10646	4211	LC462
LC462:GGGACCTTCTCGACAA	OBGA	0.9235276039689779	GGGACCTTCTCGACAA	115035	115035	107429	95228	12201	9814	7606	LC462
LC462:GGGACCTGTTTGCCAA	ITL23GL	0.9999952969374135	GGGACCTGTTTGCCAA	233758	233758	221742	185245	36496	29122	12016	LC462
LC462:GGGCCATAGACACGGT	ITL45GL	0.6460949183674529	GGGCCATAGACACGGT	128912	128912	121829	106421	15408	11945	7083	LC462
LC462:GGGACCTTCCTCCAGT	OPC	0.9999895909568295	GGGACCTTCCTCCAGT	173089	173089	162199	141445	20753	16970	10890	LC462
LC462:GGGCCATAGGATATCA	OPC	0.9999931005295366	GGGCCATAGGATATCA	232680	232680	215156	186673	28480	23455	17524	LC462
LC462:GGGCCATAGCTGCTCG	ITL23GL	0.9356083807069808	GGGCCATAGCTGCTCG	365012	365012	347535	294687	52843	41844	17477	LC462
LC462:GGGCCATAGTACGCGA	OBGA	0.9999953689984977	GGGCCATAGTACGCGA	187276	187276	176577	150445	26132	21100	10699	LC462
LC462:GGGCCATAGTTGGAAT	SSTGA	0.6180917024612427	GGGCCATAGTTGGAAT	215835	215835	196600	175360	21239	17424	19235	LC462
LC462:GGGCCATGTATTCTTC	ASC	0.9999947510659695	GGGCCATGTATTCTTC	210106	210106	199502	168333	31168	25019	10604	LC462
LC462:GGGCCATTCGATATGC	ITL45GL	0.8568117851391435	GGGCCATTCGATATGC	116075	116075	110350	97259	13090	10872	5725	LC462
LC462:GGGTCTGAGAGACTCG	STRGA	0.8752560303546488	GGGTCTGAGAGACTCG	96262	96262	91297	78423	12872	10301	4965	LC462
LC462:GGGCCATGTTCCCGGA	CTGL	0.9999947636879369	GGGCCATGTTCCCGGA	210165	210165	198487	168983	29502	23275	11678	LC462
LC462:GGGTCTGCAATGTAAG	ITL45GL	0.6664368574274704	GGGTCTGCAATGTAAG	183789	183789	172129	147490	24638	20335	11660	LC462
LC462:GGGTCTGCACCTCGTT	D12MSN	0.9999965475872159	GGGTCTGCACCTCGTT	233062	233062	222650	186751	35897	28193	10412	LC462
LC462:GGGTCTGCACGGTTAT	VLMC	0.982846568338573	GGGTCTGCACGGTTAT	248993	248993	234190	200256	33932	27168	14803	LC462
LC462:GGGTCTGGTTCTCGAA	NPGL	0.9999920837581158	GGGTCTGGTTCTCGAA	126768	126768	122075	105693	16382	12583	4693	LC462
LC462:GGGTCTGGTGGAAGCT	CTGL	0.9999928306788206	GGGTCTGGTGGAAGCT	190702	190702	181278	154065	27210	21591	9424	LC462
LC462:GGGTCTGCAGGCACAA	OBGA	0.9807422179728746	GGGTCTGCAGGCACAA	297125	297125	285732	240340	45392	34435	11393	LC462
LC462:GGGTCTGTCCCGCAAG	VIPGA	0.7339717231225222	GGGTCTGTCCCGCAAG	103234	103234	99238	85952	13283	10226	3996	LC462
LC462:GGGTGTCAGCGTCAAG	VIPGA	0.9999954598024487	GGGTGTCAGCGTCAAG	91905	91905	88260	77975	10284	8295	3645	LC462
LC462:GGGTGTCGTATCCCTC	CTGL	0.9999938849359751	GGGTGTCGTATCCCTC	129745	129745	122953	105836	17115	13011	6792	LC462
LC462:GGGTGTCGTTTCTTAC	ITL45GL	0.6665161070413888	GGGTGTCGTTTCTTAC	106956	106956	103452	89788	13664	10412	3504	LC462
LC462:GGGTGTCCAAGCGACA	ITL45GL	0.8381284326314926	GGGTGTCCAAGCGACA	315183	315183	299774	252819	46955	37956	15409	LC462
LC462:GGGTTATGTGCAACAG	STRGA	0.9999911196064204	GGGTTATGTGCAACAG	121611	121611	116051	100342	15709	12469	5560	LC462
LC462:GGGTTATGTGTAGGAC	STRGA	0.9999959447886795	GGGTTATGTGTAGGAC	193224	193224	184578	154798	29778	23367	8646	LC462
LC462:GGGTTATGTTTCGACA	OGC	0.3928293539211154	GGGTTATGTTTCGACA	220582	220582	206329	177890	28439	23332	14253	LC462
LC462:GGGTTATTCAGTTGAC	ITL45GL	0.8132567796856165	GGGTTATTCAGTTGAC	138636	138636	130454	113758	16695	13470	8182	LC462
LC462:GGGTTATTCACCACAA	CLAGL	0.603261137381196	GGGTTATTCACCACAA	232308	232308	221471	189791	31680	25134	10837	LC462
LC462:GGGTTATTCGTTCTAT	OGC	0.9999913079664111	GGGTTATTCGTTCTAT	115805	115805	108627	96324	12302	10195	7178	LC462
LC462:GGTACCGAGTTCAAGA	OGC	0.999995489633875	GGTACCGAGTTCAAGA	195202	195202	182556	158112	24442	19689	12646	LC462
LC462:GGTACCGAGGAGTACC	D12MSN	0.9894424099475145	GGTACCGAGGAGTACC	269143	269143	255406	218137	37265	28872	13737	LC462
LC462:GGTACCGCAGACTAAA	OBGL	0.9559068465605378	GGTACCGCAGACTAAA	101517	101517	96532	82527	14005	11362	4985	LC462
LC462:GGGTTATTCGTTACAG	OGC	0.9999950188212097	GGGTTATTCGTTACAG	417897	417897	398551	341872	56675	44890	19346	LC462
LC462:GGTACCGGTGGAAAGA	VIPGA	0.7454674057662487	GGTACCGGTGGAAAGA	99126	99126	95037	82158	12877	9926	4089	LC462
LC462:GGTACCGTCAATGCAC	ITL23GL	0.9999880595132709	GGTACCGTCAATGCAC	100527	100527	95649	82747	12902	10184	4878	LC462
[truncated: 4,236 more rows]
