# Supplementary material for: Droplet Hi-C enables scalable, single-cell profiling of chromatin architecture in heterogeneous tissues
Source: Nat Biotechnol. 2024 Oct 18;43(10):1694–707. doi: 10.1038/s41587-024-02447-1 (PMC12520981; doi:10.1038/s41587-024-02447-1)
Supplement: Supplementary file 6 — Paired Hi-C mouse cortex metadata. [file 41587_2024_2447_MOESM6_ESM.xls]

orig.ident	nCount_RNA	nFeature_RNA	bc	atac_bc	rna	dna	percent.mt	percent.ribo	scrublet_score	scrublet_ident	RNA_snn_res.0.8	seurat_clusters	Anno_yel	dna_bc	total	unmapped	duplicate	cis	cis_1kb.	cis_10kb.	trans	Subclass.color	predicted.id	prediction.score.OPC	prediction.score.OGC	prediction.score.ASC	prediction.score.SSTGA	prediction.score.ITL23GL	prediction.score.VIPGA	prediction.score.ITL45GL	prediction.score.D12MSN	prediction.score.STRGA	prediction.score.CTGL	prediction.score.NPGL	prediction.score.ITL5GL	prediction.score.OBGA	prediction.score.OBGL	prediction.score.ITL6GL	prediction.score.PTGL	prediction.score.MGL	prediction.score.PVGA	prediction.score.CLAGL	prediction.score.VLMC	prediction.score.max
LC466:AAACAGCCACAGGGAC-1	SeuratProject	8722	2833	AAACAGCCACAGGGAC-1	ACAGCGGGTAAACCGA	LC466	LC464	0.0229305205228159	0.240770465489567	0.0533642691415313	False	0	12	ITL23GL	LC464:ACAGCGGGTAAACCGA	15789	0	0	15142	1363	1174	647	#E59D9F	ITL23GL	0	0	0	0	1	0	0	0	0	0	0	0	0	0	0	0	0	0	0	0	1
LC466:AAACAGCCACTGACTA-1	SeuratProject	4646	1746	AAACAGCCACTGACTA-1	ACAGCGGGTTAAACGG	LC466	LC464	0.0645716745587602	0.344382264313388	0.0703472840605521	False	2	1	CTGL	LC464:ACAGCGGGTTAAACGG	26631	0	0	25451	1779	1509	1180	#A78533	CTGL	0	0	0	0	0	0	0	0	0	0.967341415619826	0.0326585843801741	0	0	0	0	0	0	0	0	0	0.967341415619826
LC466:AAACATGCACGTGCTG-1	SeuratProject	1900	1078	AAACATGCACGTGCTG-1	CATTTAGGTTACTTCT	LC466	LC464	0.0526315789473684	0.421052631578947	0.0684210526315789	False	14	19	NPGL	LC464:CATTTAGGTTACTTCT	29104	0	0	27966	2016	1699	1138	#D38362	NPGL	0	0	0	0	0	0	0	0	0	0	1	0	0	0	0	0	0	0	0	0	1
LC466:AAACCAACAATAATCC-1	SeuratProject	6625	2269	AAACCAACAATAATCC-1	CTTTATCGTAGGTTCT	LC466	LC464	0.030188679245283	0.271698113207547	0.088145896656535	False	7	15	ITL6GL	LC464:CTTTATCGTAGGTTCT	17009	0	0	16404	1255	1053	605	#9E4954	ITL6GL	0	0	0	0	0	0	0	0	0	0	0	0.103515530856875	0	0	0.885474923720251	0.0110095454228743	0	0	0	0	0.885474923720251
LC466:AAACCAACACAAAGAC-1	SeuratProject	5003	1938	AAACCAACACAAAGAC-1	CTTTATCGTGACGTAA	LC466	LC464	0.119928043174096	0.259844093543874	0.118727050183599	False	4	6	ITL5GL	LC464:CTTTATCGTGACGTAA	20117	0	0	19208	1742	1466	909	#E1A462	ITL5GL	0	0	0	0	0	0	0	0	0	0	0	0.999999999999999	0	0	0	0	0	0	0	0	0.999999999999999
LC466:AAACCAACACACTAAT-1	SeuratProject	3732	1708	AAACCAACACACTAAT-1	CTTTATCGTTCACCTC	LC466	LC464	0.107181136120043	0.348338692390139	0.165378670788253	False	0	12	ITL23GL	LC464:CTTTATCGTTCACCTC	81595	0	0	78722	6064	5080	2873	#E59D9F	ITL23GL	0	0	0	0	1	0	0	0	0	0	0	0	0	0	0	0	0	0	0	0	1
LC466:AAACCAACACTGACTA-1	SeuratProject	7002	2450	AAACCAACACTGACTA-1	CTTTATCGTTAAACGG	LC466	LC464	0.0856898029134533	0.271351042559269	0.0961538461538461	False	4	6	ITL5GL	LC464:CTTTATCGTTAAACGG	31875	0	0	30716	2607	2188	1159	#E1A462	ITL5GL	0	0	0	0	0	0	0.159818470010073	0	0	0	0	0.840181529989927	0	0	0	0	0	0	0	0	0.840181529989927
LC466:AAACCAACAGATTCAT-1	SeuratProject	5123	1834	AAACCAACAGATTCAT-1	CTTTATCGTTATTTGG	LC466	LC464	0.0780792504391958	0.312317001756783	0.0273159144893112	False	2	1	CTGL	LC464:CTTTATCGTTATTTGG	20504	0	0	19680	1580	1369	824	#A78533	CTGL	0	0	0	0	0	0	0	0	0	1	0	0	0	0	0	0	0	0	0	0	1
LC466:AAACCGAAGCCGCTAA-1	SeuratProject	4551	1863	AAACCGAAGCCGCTAA-1	TGACTATTCAGTTTAC	LC466	LC464	0.0659195781147001	0.3076246978686	0.0491071428571429	False	0	12	ITL23GL	LC464:TGACTATTCAGTTTAC	19474	0	0	18787	1389	1140	687	#E59D9F	ITL23GL	0	0	0	0	1	0	0	0	0	0	0	0	0	0	0	0	0	0	0	0	1
LC466:AAACCGAAGGAACCAA-1	SeuratProject	2088	1125	AAACCGAAGGAACCAA-1	TGACTATTCAAGGTTA	LC466	LC464	0.0957854406130268	0.431034482758621	0.0743801652892562	False	3	3	VIPGA	LC464:TGACTATTCAAGGTTA	29236	0	0	28103	1606	1316	1133	#3C81BB	VIPGA	0	0	0	0	0	1	0	0	0	0	0	0	0	0	0	0	0	0	0	0	1
LC466:AAACCGAAGTTTGGTA-1	SeuratProject	3081	1518	AAACCGAAGTTTGGTA-1	TGACTATTCGCTTCGG	LC466	LC464	0.0973709834469328	0.35702693930542	0.0612582781456954	False	0	0	ITL23GL	LC464:TGACTATTCGCTTCGG	24924	0	0	23963	2202	1864	961	#E59D9F	ITL23GL	0	0	0	0	1	0	0	0	0	0	0	0	0	0	0	0	0	0	0	0	1
LC466:AAACCGCGTTCACTGT-1	SeuratProject	1433	783	AAACCGCGTTCACTGT-1	AATAGCTCAATAGCCA	LC466	LC464	0.279134682484299	0.348918353105373	0.0563939634630659	False	0	0	ITL23GL	LC464:AATAGCTCAATAGCCA	46874	0	0	45280	3306	2800	1594	#E59D9F	ITL23GL	0	0	0	0	0.935159399759167	0	0	0	0	0	0	0	0	0	0	0	0	0	0.0648406002408329	0	0.935159399759167
LC466:AAACCGCGTTGCACGG-1	SeuratProject	2583	1310	AAACCGCGTTGCACGG-1	AATAGCTCAGGTCAAC	LC466	LC464	0.0774293457220286	0.503290747193186	0.0194174757281553	False	11	17	D12MSN	LC464:AATAGCTCAGGTCAAC	84399	0	0	81480	5678	4858	2919	#4BBFE5	D12MSN	0	0	0	0	0	0	0	1	0	0	0	0	0	0	0	0	0	0	0	0	1
LC466:AAACCGGCACAAAGAC-1	SeuratProject	9143	2821	AAACCGGCACAAAGAC-1	ATTGACCGTGACGTAA	LC466	LC464	0.0328119873126982	0.31718254402275	0.126436781609195	False	4	6	ITL5GL	LC464:ATTGACCGTGACGTAA	59942	0	0	57834	4418	3712	2108	#E1A462	ITL5GL	0	0	0	0	0.243168785492196	0	0.189852480074977	0	0	0	0	0.243251610407505	0	0.106506853450359	0	0.217220270574963	0	0	0	0	0.243251610407505
LC466:AAACGCGCAGAAATTG-1	SeuratProject	3592	1682	AAACGCGCAGAAATTG-1	ATAACCCGTTTAGCGT	LC466	LC464	0.0835189309576837	0.361915367483296	0.0563939634630659	False	0	0	ITL23GL	LC464:ATAACCCGTTTAGCGT	41730	0	0	40153	3523	2983	1577	#E59D9F	ITL23GL	0	0	0	0	1	0	0	0	0	0	0	0	0	0	0	0	0	0	0	0	1
LC466:AAACGGATCGTTAGCG-1	SeuratProject	3040	1511	AAACGGATCGTTAGCG-1	GAGGCCTAGATGAAGG	LC466	LC464	0.0657894736842105	0.427631578947368	0.1019955654102	False	0	0	ITL23GL	LC464:GAGGCCTAGATGAAGG	25510	0	0	24274	1859	1584	1236	#E59D9F	ITL23GL	0	0	0	0	1	0	0	0	0	0	0	0	0	0	0	0	0	0	0	0	1
LC466:AAACGTACAATGCCTA-1	SeuratProject	3605	1553	AAACGTACAATGCCTA-1	GCGCTTAGTAACCGTT	LC466	LC464	0.0554785020804438	0.388349514563107	0.0990206746463547	False	0	0	ITL23GL	LC464:GCGCTTAGTAACCGTT	44828	0	0	42800	3049	2581	2028	#E59D9F	ITL23GL	0	0	0	0	0.916514744984812	0	0.0834852550151881	0	0	0	0	0	0	0	0	0	0	0	0	0	0.916514744984812
LC466:AAACGTACAATTAGCT-1	SeuratProject	11499	3007	AAACGTACAATTAGCT-1	GCGCTTAGTCCAAATC	LC466	LC464	0.0695712670667015	0.191320984433429	0.0743801652892562	False	4	8	ITL5GL	LC464:GCGCTTAGTCCAAATC	38621	0	0	36873	3254	2684	1748	#E1A462	ITL45GL	0	0	0	0	0	0	1	0	0	0	0	0	0	0	0	0	0	0	0	0	1
LC466:AAACGTACACAAAGAC-1	SeuratProject	2208	1064	AAACGTACACAAAGAC-1	GCGCTTAGTGACGTAA	LC466	LC464	0	0.271739130434783	0.118727050183599	False	8	5	PTGL	LC464:GCGCTTAGTGACGTAA	18769	0	0	18031	1410	1203	738	#9C5224	ITL23GL	0	0	0	0	0.492159889970996	0	0.454905210020524	0	0	0	0	0	0	0	0	0	0	0	0.0529349000084801	0	0.492159889970996
LC466:AAACGTACACACTAAT-1	SeuratProject	1172	702	AAACGTACACACTAAT-1	GCGCTTAGTTCACCTC	LC466	LC464	0.170648464163823	0.511945392491468	0.139344262295082	False	8	5	PTGL	LC464:GCGCTTAGTTCACCTC	29472	0	0	28395	1592	1398	1077	#9C5224	ITL45GL	0	0	0	0	0	0	0.395973600222128	0	0	0	0	0.212368604030488	0	0	0.00244520170985779	0	0	0	0.389212594037526	0	0.395973600222128
LC466:AAAGCACCACCTGTAA-1	SeuratProject	2457	1285	AAAGCACCACCTGTAA-1	AGGGTTAGTTTATGGC	LC466	LC464	0.0814000814000814	0.854700854700855	0.148997134670487	False	15	21	CLAGL	LC464:AGGGTTAGTTTATGGC	57464	0	0	55790	4112	3488	1674	#AE716E	CLAGL	0	0	0	0	0	0	0.0103228948964438	0	0	0	0	0	0	0	0.134181747587569	0	0	0	0.855495357515988	0	0.855495357515988
LC466:AAAGCCCGTCACACCC-1	SeuratProject	8300	3097	AAAGCCCGTCACACCC-1	CAGTTTCCAAGCCATA	LC466	LC464	0.120481927710843	0.397590361445783	0.177814029363785	False	11	17	D12MSN	LC464:CAGTTTCCAAGCCATA	57826	0	0	55543	4224	3550	2283	#4BBFE5	D12MSN	0	0	0	0	0	0	0	0.589891114729332	0.340238848855837	0	0	0	0	0.0698700364148311	0	0	0	0	0	0	0.589891114729332
LC466:AAAGCGGGTTCGCTTG-1	SeuratProject	5482	2295	AAAGCGGGTTCGCTTG-1	TTGTGTCCACTTGCTG	LC466	LC464	0.0912075884713608	0.383071871579715	0.0809248554913295	False	4	8	ITL5GL	LC464:TTGTGTCCACTTGCTG	19232	0	0	18532	1275	1112	700	#E1A462	ITL45GL	0	0	0	0	0.0745540062079006	0	0.925445993792099	0	0	0	0	0	0	0	0	0	0	0	0	0	0.925445993792099
LC466:AAAGCTTGTGCAATGC-1	SeuratProject	949	597	AAAGCTTGTGCAATGC-1	TCCTCAGCAGGACTAC	LC466	LC464	0.210748155953635	0.737618545837724	0.04644412191582	False	1	7	OGC	LC464:TCCTCAGCAGGACTAC	22306	0	0	21475	1334	1142	831	#985695	OGC	0.0276175913364528	0.972382408663547	0	0	0	0	0	0	0	0	0	0	0	0	0	0	0	0	0	0	0.972382408663547
LC466:AAAGCTTGTTATAGCG-1	SeuratProject	2919	1462	AAAGCTTGTTATAGCG-1	TCCTCAGCATTCAGGA	LC466	LC464	0.0342583076396026	0.342583076396026	0.0647359454855196	False	0	0	ITL23GL	LC464:TCCTCAGCATTCAGGA	16019	0	0	15224	1273	1085	795	#E59D9F	ITL23GL	0	0	0	0	1	0	0	0	0	0	0	0	0	0	0	0	0	0	0	0	1
LC466:AAAGCTTGTTGCGCGA-1	SeuratProject	9045	2675	AAAGCTTGTTGCGCGA-1	TCCTCAGCACTAGCTT	LC466	LC464	0.033167495854063	0.287451630735213	0.144055944055944	False	4	6	ITL5GL	LC464:TCCTCAGCACTAGCTT	31916	0	0	30462	2483	2050	1454	#E1A462	ITL5GL	0	0	0	0	0	0	0.175257769106933	0	0	0	0	0.824742230893067	0	0	0	0	0	0	0	0	0.824742230893067
LC466:AAAGGACGTAGGTTAT-1	SeuratProject	4242	1754	AAAGGACGTAGGTTAT-1	AATTAGCCATTATCTG	LC466	LC464	0.0707213578500707	0.33003300330033	0.144055944055944	False	7	14	ETL5GL	LC464:AATTAGCCATTATCTG	29517	0	0	28576	2214	1884	941	#B27427	ITL5GL	0	0	0	0	0	0	0.0187520017956084	0	0	0	0	0.958870215139479	0	0	0.00780036102416212	0.0145774220407502	0	0	0	0	0.958870215139479
LC466:AAAGGACGTTTATTCG-1	SeuratProject	2557	1233	AAAGGACGTTTATTCG-1	AATTAGCCATATGGTG	LC466	LC464	0	0.351974970668752	0.0907216494845361	False	0	0	ITL23GL	LC464:AATTAGCCATATGGTG	39802	0	0	38189	3210	2721	1613	#E59D9F	ITL23GL	0	0	0	0	0.516300586448146	0	0.174778988388285	0	0	0	0	0	0	0	0.14645948419208	0	0	0	0.162460940971489	0	0.516300586448146
LC466:AAAGGAGCAATGCGCT-1	SeuratProject	1660	996	AAAGGAGCAATGCGCT-1	GAACGGTGTTTCACCC	LC466	LC464	0.240963855421687	0.843373493975904	0.0595918367346939	False	10	13	OPC	LC464:GAACGGTGTTTCACCC	51200	0	0	49354	3114	2585	1846	#B9A0D6	OPC	1	0	0	0	0	0	0	0	0	0	0	0	0	0	0	0	0	0	0	0	1
LC466:AAAGGCTCAGAAACGT-1	SeuratProject	5772	2166	AAAGGCTCAGAAACGT-1	GGATTAGGTGCACGCT	LC466	LC464	0.051975051975052	0.294525294525295	0.1225	False	7	15	ITL6GL	LC464:GGATTAGGTGCACGCT	128913	0	0	125221	8671	7034	3692	#9E4954	ITL5GL	0	0	0	0	0	0	0	0	0	0	0	0.983792082538342	0	0	0.0162079174616583	0	0	0	0	0	0.983792082538342
LC466:AAAGGCTCAGAACCGA-1	SeuratProject	4083	1717	AAAGGCTCAGAACCGA-1	GGATTAGGTTAATCGC	LC466	LC464	0.0489835904971834	0.759245652706343	0.023972602739726	False	13	22	CTGL	LC464:GGATTAGGTTAATCGC	50068	0	0	48206	3891	3203	1862	#A78533	CTGL	0	0	0	0	0	0	0	0	0	1	0	0	0	0	0	0	0	0	0	0	1
LC466:AAAGGCTCAGTTTGTG-1	SeuratProject	1293	796	AAAGGCTCAGTTTGTG-1	GGATTAGGTGTTACTA	LC466	LC464	0.154679040989946	1.00541376643465	0.020141535111595	False	10	13	OPC	LC464:GGATTAGGTGTTACTA	30214	0	0	28935	2282	1960	1279	#B9A0D6	OPC	1	0	0	0	0	0	0	0	0	0	0	0	0	0	0	0	0	0	0	0	1
LC466:AAAGGTTAGTCGCTAG-1	SeuratProject	2343	1240	AAAGGTTAGTCGCTAG-1	GTTTAGTTCCATCAGC	LC466	LC464	0.0426803243704652	0.384122919334187	0.1019955654102	False	0	0	ITL23GL	LC464:GTTTAGTTCCATCAGC	84137	0	0	81566	6618	5585	2571	#E59D9F	ITL23GL	0	0	0	0	1	0	0	0	0	0	0	0	0	0	0	0	0	0	0	0	1
LC466:AAATCCGGTAAGCTTG-1	SeuratProject	7128	2547	AAATCCGGTAAGCTTG-1	CATGCAACACCTAAAG	LC466	LC464	0.0701459034792368	0.308641975308642	0.154185022026432	False	4	8	ITL5GL	LC464:CATGCAACACCTAAAG	43796	0	0	41791	3497	2896	2005	#E1A462	ITL45GL	0	0	0	0	0.0785852663737628	0	0.900821492166462	0	0	0	0	0.0205932414597756	0	0	0	0	0	0	0	0	0.900821492166462
LC466:AAATCCGGTCACCAAA-1	SeuratProject	2637	1287	AAATCCGGTCACCAAA-1	CATGCAACAATGAGCC	LC466	LC464	0.151687523701176	0.492984452028821	0.0348837209302326	False	6	2	ITL5GL	LC464:CATGCAACAATGAGCC	15235	0	0	14574	1227	1071	661	#E1A462	ITL45GL	0	0	0	0	0	0	1	0	0	0	0	0	0	0	0	0	0	0	0	0	1
LC466:AAATCCGGTGCATTAG-1	SeuratProject	6922	2580	AAATCCGGTGCATTAG-1	CATGCAACAACCAACA	LC466	LC464	0.101126841953193	0.288933834151979	0.0990206746463547	False	4	6	ITL5GL	LC464:CATGCAACAACCAACA	138872	0	0	134042	9809	8305	4830	#E1A462	ITL45GL	0	0	0	0	0	0	0.678353844110561	0	0.0178317494683152	0	0.019306115060287	0.284508291360837	0	0	0	0	0	0	0	0	0.678353844110561
LC466:AAATCCGGTTCGCGCT-1	SeuratProject	2867	1438	AAATCCGGTTCGCGCT-1	CATGCAACAATCATGG	LC466	LC464	0.139518660620858	0.453435647017789	0.0477590007347539	False	2	1	CTGL	LC464:CATGCAACAATCATGG	30701	0	0	29444	2476	2126	1257	#A78533	CTGL	0	0	0	0	0	0	0	0	0	1	0	0	0	0	0	0	0	0	0	0	1
LC466:AAATGCCTCCTAGTCC-1	SeuratProject	2836	1368	AAATGCCTCCTAGTCC-1	GATTCTTAGCGAAGCC	LC466	LC464	0	0.317348377997179	0.0563939634630659	False	6	2	ITL5GL	LC464:GATTCTTAGCGAAGCC	23533	0	0	22421	1765	1503	1112	#E1A462	ITL23GL	0	0	0	0	0.557882197300707	0	0.40727430851863	0	0	0	0	0	0	0	0.00296365747831554	0	0	0	0.0318798367023471	0	0.557882197300707
LC466:AAATGGCCAATATGGA-1	SeuratProject	4485	1867	AAATGGCCAATATGGA-1	CAGGTAAGTGCAATAG	LC466	LC464	0.0668896321070234	0.222965440356745	0.144055944055944	False	4	8	ITL5GL	LC464:CAGGTAAGTGCAATAG	19899	0	0	19027	1248	1073	872	#E1A462	ITL45GL	0	0	0	0	0	0	1	0	0	0	0	0	0	0	0	0	0	0	0	0	1
LC466:AAATGGCCATTAGGCC-1	SeuratProject	5466	1952	AAATGGCCATTAGGCC-1	CAGGTAAGTGTCCGGT	LC466	LC464	0	0.237833882180754	0.0579710144927536	False	0	0	ITL23GL	LC464:CAGGTAAGTGTCCGGT	19834	0	0	19005	1558	1335	829	#E59D9F	ITL23GL	0	0	0	0	0.94038457765789	0	0.0476489343985186	0	0	0	0	0	0	0	0.011966487943591	0	0	0	0	0	0.94038457765789
LC466:AACAAAGGTAAGGTCC-1	SeuratProject	5826	2096	AACAAAGGTAAGGTCC-1	TAGTGTGCAATTTGGG	LC466	LC464	0.0514933058702369	0.205973223480947	0.0290909090909091	False	2	1	CTGL	LC464:TAGTGTGCAATTTGGG	17050	0	0	16272	1289	1079	778	#A78533	CTGL	0	0	0	0	0	0	0	0	0	1	0	0	0	0	0	0	0	0	0	0	1
LC466:AACAAAGGTCAAAGAA-1	SeuratProject	1780	988	AACAAAGGTCAAAGAA-1	TAGTGTGCATGTTGGA	LC466	LC464	0.224719101123596	0.50561797752809	0.0764925373134328	False	0	0	ITL23GL	LC464:TAGTGTGCATGTTGGA	16243	0	0	15300	832	768	943	#E59D9F	CLAGL	0	0	0	0	0.116881247622876	0	0.0637961893053279	0	0	0	0	0	0	0	0.0403143247831814	0	0	0	0.779008238288615	0	0.779008238288615
LC466:AACAAAGGTGAACAAA-1	SeuratProject	14577	4032	AACAAAGGTGAACAAA-1	TAGTGTGCAAATGCTG	LC466	LC464	0.061741098991562	0.919256362763257	0.199288256227758	False	4	6	ITL5GL	LC464:TAGTGTGCAAATGCTG	39772	0	0	38180	2748	2339	1592	#E1A462	ITL5GL	0	0	0	0	0	0	0	0	0	0.0441153036830185	0	0.955884696316981	0	0	0	0	0	0	0	0	0.955884696316981
LC466:AACAAAGGTGGTGAGA-1	SeuratProject	3360	1547	AACAAAGGTGGTGAGA-1	TAGTGTGCAATTGAGT	LC466	LC464	0.0595238095238095	0.446428571428571	0.0907216494845361	False	0	0	ITL23GL	LC464:TAGTGTGCAATTGAGT	17661	0	0	16892	1370	1161	769	#E59D9F	ITL23GL	0	0	0	0	0.477202925677731	0	0.0130015382191523	0	0	0	0	0	0	0	0.0590979250879148	0	0	0	0.450697611015202	0	0.477202925677731
LC466:AACAAAGGTTAGACCA-1	SeuratProject	2906	1405	AACAAAGGTTAGACCA-1	TAGTGTGCAGGAGGTA	LC466	LC464	0.137646249139711	0.447350309704061	0.0612582781456954	False	3	3	VIPGA	LC464:TAGTGTGCAGGAGGTA	70261	0	0	67823	4776	3999	2438	#3C81BB	SSTGA	0	0	0	1	0	0	0	0	0	0	0	0	0	0	0	0	0	0	0	0	1
LC466:AACAAGCCATATAACC-1	SeuratProject	3248	1591	AACAAGCCATATAACC-1	CAACTACGTTAGGCTT	LC466	LC464	0.061576354679803	0.369458128078818	0.021630615640599	False	3	3	VIPGA	LC464:CAACTACGTTAGGCTT	62055	0	0	60334	4149	3450	1721	#3C81BB	VIPGA	0	0	0	0	0	1	0	0	0	0	0	0	0	0	0	0	0	0	0	0	1
LC466:AACAGATAGGAATAAC-1	SeuratProject	1272	794	AACAGATAGGAATAAC-1	AGCACCTTCTAGTTGT	LC466	LC464	0.0786163522012579	0.550314465408805	0.088145896656535	False	3	3	VIPGA	LC464:AGCACCTTCTAGTTGT	56567	0	0	54771	3462	2912	1796	#3C81BB	VIPGA	0	0	0	0	0	1	0	0	0	0	0	0	0	0	0	0	0	0	0	0	1
LC466:AACAGATAGTAAAGGT-1	SeuratProject	2851	1434	AACAGATAGTAAAGGT-1	AGCACCTTCTAAGCGG	LC466	LC464	0.0350754121360926	0.491055769905296	0.0348837209302326	False	3	3	VIPGA	LC464:AGCACCTTCTAAGCGG	36690	0	0	35049	2796	2353	1641	#3C81BB	VIPGA	0	0	0	0	0	1	0	0	0	0	0	0	0	0	0	0	0	0	0	0	1
LC466:AACAGATAGTCATGCG-1	SeuratProject	9647	3049	AACAGATAGTCATGCG-1	AGCACCTTCACAAAGC	LC466	LC464	0.0207318337306935	0.321343422825749	0.105084745762712	False	4	8	ITL5GL	LC464:AGCACCTTCACAAAGC	16991	0	0	16256	1496	1233	735	#E1A462	ITL45GL	0	0	0	0	0.36397816190801	0	0.594807504031391	0	0	0	0	0	0	0	0	0.041214334060599	0	0	0	0	0.594807504031391
LC466:AACAGCAAGACAAGTG-1	SeuratProject	2076	1126	AACAGCAAGACAAGTG-1	GTCACACTCCTCACTT	LC466	LC464	0.0481695568400771	0.481695568400771	0.0146984287886467	False	6	2	ITL5GL	LC464:GTCACACTCCTCACTT	16666	0	0	15959	1223	1027	707	#E1A462	ITL45GL	0	0	0	0	0	0	1	0	0	0	0	0	0	0	0	0	0	0	0	0	1
LC466:AACAGCAAGGGATGAC-1	SeuratProject	2031	1100	AACAGCAAGGGATGAC-1	GTCACACTCACAGCAG	LC466	LC464	0.147710487444609	0.393894633185623	0.154185022026432	False	0	0	ITL23GL	LC464:GTCACACTCACAGCAG	26717	0	0	25625	2068	1753	1092	#E59D9F	CLAGL	0	0	0	0	0.0192470395998419	0	0.107781718672183	0	0	0	0	0	0	0	0	0	0	0	0.872971241727975	0	0.872971241727975
LC466:AACAGCAAGTCAATCA-1	SeuratProject	4953	1898	AACAGCAAGTCAATCA-1	GTCACACTCCACGTTA	LC466	LC464	0.0807591358772461	0.323036543508984	0.0451612903225806	False	2	1	CTGL	LC464:GTCACACTCCACGTTA	19319	0	0	18535	1514	1278	784	#A78533	CTGL	0	0	0	0	0	0	0	0	0	1	0	0	0	0	0	0	0	0	0	0	1
LC466:AACAGGATCAACCAAC-1	SeuratProject	2287	1197	AACAGGATCAACCAAC-1	GCCTCATAGTCTTGCA	LC466	LC464	0.131176213379974	0.568430257979886	0.0723327305605787	False	0	0	ITL23GL	LC464:GCCTCATAGTCTTGCA	67877	0	0	65395	5051	4363	2482	#E59D9F	ITL23GL	0	0	0	0	1	0	0	0	0	0	0	0	0	0	0	0	0	0	0	0	1
LC466:AACAGGATCTTTAAGG-1	SeuratProject	4147	1740	AACAGGATCTTTAAGG-1	GCCTCATAGTTTGTCG	LC466	LC464	0.0723414516517965	0.313479623824451	0.0231769361221029	False	2	1	CTGL	LC464:GCCTCATAGTTTGTCG	34258	0	0	32749	2846	2393	1509	#A78533	CTGL	0	0	0	0	0	0	0	0	0	1	0	0	0	0	0	0	0	0	0	0	1
LC466:AACATAGCAATGAGGT-1	SeuratProject	5326	1984	AACATAGCAATGAGGT-1	AACAAGTGTCGCAATT	LC466	LC464	0.0751032669921142	0.337964701464514	0.0264550264550265	False	2	1	CTGL	LC464:AACAAGTGTCGCAATT	47421	0	0	45035	3700	3085	2386	#A78533	CTGL	0	0	0	0	0	0	0	0	0	1	0	0	0	0	0	0	0	0	0	0	1
LC466:AACATTGTCATGACCG-1	SeuratProject	4194	1752	AACATTGTCATGACCG-1	CTATTACAGTCAAGAC	LC466	LC464	0.119217930376729	0.16690510252742	0.105084745762712	False	8	5	PTGL	LC464:CTATTACAGTCAAGAC	54229	0	0	51777	3655	3111	2452	#9C5224	ITL5GL	0	0	0	0	0	0	0.00779772881814138	0	0	0	0	0.781442900828508	0	0	0.210759370353351	0	0	0	0	0	0.781442900828508
LC466:AACATTGTCCTTAGGG-1	SeuratProject	11022	3040	AACATTGTCCTTAGGG-1	CTATTACAGCATCCTA	LC466	LC464	0.0272182906913446	0.335692251859917	0.0595918367346939	False	7	15	ITL6GL	LC464:CTATTACAGCATCCTA	43462	0	0	41555	3996	3316	1907	#9E4954	ITL6GL	0	0	0	0	0	0	0	0	0	0	0	0.055426703873872	0	0	0.944573296126128	0	0	0	0	0	0.944573296126128
LC466:AACCCGCAGGAACGCG-1	SeuratProject	3650	1714	AACCCGCAGGAACGCG-1	CGTAACCTCCAGGATG	LC466	LC464	0.136986301369863	0.575342465753425	0.184563758389262	False	3	16	PVGA	LC464:CGTAACCTCCAGGATG	74320	0	0	71507	5008	4204	2813	#377549	PVGA	0	0	0	0	0	0	0	0	0	0	0	0	0	0	0	0	0	1	0	0	1
LC466:AACCGCTCAACCTAAT-1	SeuratProject	5952	2091	AACCGCTCAACCTAAT-1	GCTACTGGTAGCTTAC	LC466	LC464	0.0168010752688172	0.168010752688172	0.0933892969569779	False	15	21	CLAGL	LC464:GCTACTGGTAGCTTAC	20085	0	0	18981	1493	1238	1104	#AE716E	CLAGL	0	0	0	0	0	0	0	0	0	0	0	0	0	0	0	0	0	0	1	0	1
LC466:AACCGCTCAATTAAGG-1	SeuratProject	4791	1890	AACCGCTCAATTAAGG-1	GCTACTGGTTGCAATC	LC466	LC464	0.0626174076393237	0.438321853475266	0.0439093484419263	False	14	19	NPGL	LC464:GCTACTGGTTGCAATC	22690	0	0	21506	1793	1526	1184	#D38362	NPGL	0	0	0	0	0	0	0	0	0	0	1	0	0	0	0	0	0	0	0	0	1
LC466:AACCGCTCAATTGAGA-1	SeuratProject	5358	2088	AACCGCTCAATTGAGA-1	GCTACTGGTCCTGCAA	LC466	LC464	0.0559910414333707	0.447928331466965	0.207339449541284	False	4	6	ITL5GL	LC464:GCTACTGGTCCTGCAA	36811	0	0	35309	2754	2329	1502	#E1A462	ITL5GL	0	0	0	0	0	0	0.0185331162731759	0	0	0	0	0.981466883726824	0	0	0	0	0	0	0	0	0.981466883726824
LC466:AACCGCTCACCCTCAC-1	SeuratProject	4604	1982	AACCGCTCACCCTCAC-1	GCTACTGGTAAGTGGC	LC466	LC464	0.108601216333623	0.369244135534318	0.0380761523046092	False	3	3	VIPGA	LC464:GCTACTGGTAAGTGGC	57807	0	0	55938	4072	3360	1869	#3C81BB	VIPGA	0	0	0	0	0	1	0	0	0	0	0	0	0	0	0	0	0	0	0	0	1
LC466:AACCGCTCATGAATCT-1	SeuratProject	6089	1967	AACCGCTCATGAATCT-1	GCTACTGGTTTATGTG	LC466	LC464	0.0985383478403679	0.295615043521104	0.0612582781456954	False	2	1	CTGL	LC464:GCTACTGGTTTATGTG	46640	0	0	45096	3544	2975	1544	#A78533	CTGL	0	0	0	0	0	0	0	0	0	1	0	0	0	0	0	0	0	0	0	0	1
LC466:AACCGCTCATTGCGGT-1	SeuratProject	2317	1189	AACCGCTCATTGCGGT-1	GCTACTGGTCATTGAC	LC466	LC464	0.0431592576607682	0.474751834268451	0.126436781609195	False	0	0	ITL23GL	LC464:GCTACTGGTCATTGAC	87192	0	0	83534	6201	5235	3658	#E59D9F	ITL23GL	0	0	0	0	0.924335576676803	0	0.0756644233231969	0	0	0	0	0	0	0	0	0	0	0	0	0	0.924335576676803
LC466:AACCGGCTCCAGGAAA-1	SeuratProject	6364	2299	AACCGGCTCCAGGAAA-1	GCTAAGTAGGTACCGA	LC466	LC464	0.0471401634192332	0.172847265870522	0.154185022026432	False	7	14	ETL5GL	LC464:GCTAAGTAGGTACCGA	22758	0	0	21874	1631	1362	884	#B27427	PTGL	0	0	0	0	0	0	0	0	0	0	0	0	0	0	0	1	0	0	0	0	1
LC466:AACCTCACAGGAACCA-1	SeuratProject	4599	1878	AACCTCACAGGAACCA-1	CTTAGCGGTTATGTTG	LC466	LC464	0.0869754294411829	0.369645575125027	0.0439093484419263	False	3	3	VIPGA	LC464:CTTAGCGGTTATGTTG	93495	0	0	90115	7032	5647	3380	#3C81BB	VIPGA	0	0	0	0	0	1	0	0	0	0	0	0	0	0	0	0	0	0	0	0	1
LC466:AACCTCACATGAGCAG-1	SeuratProject	6311	2162	AACCTCACATGAGCAG-1	CTTAGCGGTCATAACC	LC466	LC464	0.0316906987799081	0.285216289019173	0.0647359454855196	False	6	8	ITL5GL	LC464:CTTAGCGGTCATAACC	17374	0	0	16586	1471	1250	788	#E1A462	ITL45GL	0	0	0	0	0	0	1	0	0	0	0	0	0	0	0	0	0	0	0	0	1
LC466:AACCTTAAGGCATTAC-1	SeuratProject	12893	3565	AACCTTAAGGCATTAC-1	GTTAATCTCAAAGGGA	LC466	LC464	0.0542930272240751	0.310245869851858	0.177814029363785	False	7	14	ETL5GL	LC464:GTTAATCTCAAAGGGA	113731	0	0	109583	7564	6222	4148	#B27427	PTGL	0	0	0	0	0	0	0	0	0	0	0	0	0	0.0598638548626195	0	0.940136145137381	0	0	0	0	0.940136145137381
LC466:AACGACAAGCCTAACG-1	SeuratProject	4857	2020	AACGACAAGCCTAACG-1	CAAGGTGTCGTCCTTT	LC466	LC464	0.0205888408482602	0.411776816965205	0.0579710144927536	False	3	16	PVGA	LC464:CAAGGTGTCGTCCTTT	62688	0	0	59883	5005	4203	2805	#377549	PVGA	0	0	0	0	0	0	0	0	0	0	0	0	0	0	0	0	0	1	0	0	1
LC466:AACGACAAGCGGCTGT-1	SeuratProject	3848	1868	AACGACAAGCGGCTGT-1	CAAGGTGTCAGCGATG	LC466	LC464	0.051975051975052	0.675675675675676	0.130548302872063	False	7	15	ITL6GL	LC464:CAAGGTGTCAGCGATG	173101	0	0	166785	12059	10152	6316	#9E4954	ITL23GL	0	0	0	0	0.680832056947458	0	0.0110906381093507	0	0	0	0	0.00403598784809084	0	0	0.290363433193125	0	0	0	0.0136778839019756	0	0.680832056947458
LC466:AACGACAAGCTTAGTA-1	SeuratProject	7769	2727	AACGACAAGCTTAGTA-1	CAAGGTGTCCGCTAAC	LC466	LC464	0.0643583472776419	0.270305058566096	0.171428571428571	False	11	17	D12MSN	LC464:CAAGGTGTCCGCTAAC	80784	0	0	77596	6446	5420	3188	#4BBFE5	OBGL	0	0	0	0	0	0	0	0.286724556790137	0.0521933549088111	0	0	0	0	0.661082088301052	0	0	0	0	0	0	0.661082088301052
LC466:AACGACAAGGTGAAGC-1	SeuratProject	7761	2712	AACGACAAGGTGAAGC-1	CAAGGTGTCATAGCCC	LC466	LC464	0.0257698750161062	0.270583687669115	0.139344262295082	False	0	0	ITL23GL	LC464:CAAGGTGTCATAGCCC	56325	0	0	53751	4917	4150	2574	#E59D9F	ITL23GL	0	0	0	0	1	0	0	0	0	0	0	0	0	0	0	0	0	0	0	0	1
LC466:AACGACAAGTAGGCGG-1	SeuratProject	2590	1261	AACGACAAGTAGGCGG-1	CAAGGTGTCCCGCTGA	LC466	LC464	0.154440154440154	0.463320463320463	0.0907216494845361	False	0	0	ITL23GL	LC464:CAAGGTGTCCCGCTGA	27811	0	0	26412	1872	1608	1399	#E59D9F	ITL23GL	0	0	0	0	1	0	0	0	0	0	0	0	0	0	0	0	0	0	0	0	1
LC466:AACGCCCAGGACAATG-1	SeuratProject	13650	3585	AACGCCCAGGACAATG-1	TTGCCTTTCGAGGAGG	LC466	LC464	0.0366300366300366	0.285714285714286	0.184563758389262	False	15	21	CLAGL	LC464:TTGCCTTTCGAGGAGG	22616	0	0	21645	1874	1573	971	#AE716E	CLAGL	0	0	0	0	0	0	0	0	0	0	0	0	0	0	0	0	0	0	1	0	1
LC466:AACGCCCAGGGCCATC-1	SeuratProject	6850	2334	AACGCCCAGGGCCATC-1	TTGCCTTTCACCCTCC	LC466	LC464	0	0.262773722627737	0.118727050183599	False	7	15	ITL6GL	LC464:TTGCCTTTCACCCTCC	22036	0	0	21002	1629	1348	1034	#9E4954	ITL6GL	0	0	0	0	0	0	0	0	0	0	0	0.0171892865937452	0	0	0.982810713406255	0	0	0	0	0	0.982810713406255
LC466:AACGGTAAGCCGCTAA-1	SeuratProject	4872	2106	AACGGTAAGCCGCTAA-1	AGTAGGTTCAGTTTAC	LC466	LC464	0.0205254515599343	0.431034482758621	0.0647359454855196	False	3	16	PVGA	LC464:AGTAGGTTCAGTTTAC	15463	0	0	14875	1095	907	588	#377549	PVGA	0	0	0	0.081103506752194	0	0	0	0	0	0	0	0	0	0	0	0	0	0.918896493247806	0	0	0.918896493247806
LC466:AACGGTAAGGACACTT-1	SeuratProject	3170	1533	AACGGTAAGGACACTT-1	AGTAGGTTCAGCCATC	LC466	LC464	0.126182965299685	0.536277602523659	0.148997134670487	False	4	6	ITL5GL	LC464:AGTAGGTTCAGCCATC	33082	0	0	31848	2795	2337	1234	#E1A462	ITL45GL	0	0	0	0	0	0	1	0	0	0	0	0	0	0	0	0	0	0	0	0	1
LC466:AACTAGCTCAAGCTTA-1	SeuratProject	1129	756	AACTAGCTCAAGCTTA-1	GACGAGGAGCAGCCAA	LC466	LC464	0.531443755535872	0.620017714791851	0.0264550264550265	False	10	13	OPC	LC464:GACGAGGAGCAGCCAA	36834	0	0	35278	2700	2296	1556	#B9A0D6	OPC	1	0	0	0	0	0	0	0	0	0	0	0	0	0	0	0	0	0	0	0	1
LC466:AACTAGCTCATTGCAA-1	SeuratProject	2280	1205	AACTAGCTCATTGCAA-1	GACGAGGAGGTTATAG	LC466	LC464	0.263157894736842	0.263157894736842	0.0426871938418474	False	3	3	VIPGA	LC464:GACGAGGAGGTTATAG	73773	0	0	71557	4500	3687	2216	#3C81BB	SSTGA	0	0	0	1	0	0	0	0	0	0	0	0	0	0	0	0	0	0	0	0	1
LC466:AACTAGCTCCCGCATT-1	SeuratProject	8703	3011	AACTAGCTCCCGCATT-1	GACGAGGAGTTAGGCG	LC466	LC464	0.0344708721130645	0.298747558313225	0.184563758389262	False	2	1	CTGL	LC464:GACGAGGAGTTAGGCG	17983	0	0	17159	1371	1144	824	#A78533	CTGL	0	0	0	0	0	0	0	0	0	0.950035732845893	0.0339074402136794	0	0	0	0	0.0160568269404274	0	0	0	0	0.950035732845893
LC466:AACTAGTGTAGCCTCC-1	SeuratProject	1458	908	AACTAGTGTAGCCTCC-1	CAACGGTCATGAGCTA	LC466	LC464	0	0.411522633744856	0.0990206746463547	False	14	19	NPGL	LC464:CAACGGTCATGAGCTA	22066	0	0	21194	1696	1462	872	#D38362	NPGL	0	0	0	0	0	0	0	0	0	0	1	0	0	0	0	0	0	0	0	0	1
LC466:AACTCACAGGTCATTA-1	SeuratProject	5701	2170	AACTCACAGGTCATTA-1	GCTTCAATCATTGAGA	LC466	LC464	0.12278547623224	0.315734081740046	0.0451612903225806	False	7	14	ETL5GL	LC464:GCTTCAATCATTGAGA	50372	0	0	48860	3384	2759	1512	#B27427	PTGL	0	0	0	0	0	0	0	0	0	0	0	0	0	0.0762890992839411	0	0.923710900716059	0	0	0	0	0.923710900716059
LC466:AACTCACAGTTGTCTT-1	SeuratProject	9508	2734	AACTCACAGTTGTCTT-1	GCTTCAATCAAGGTGT	LC466	LC464	0.0210349179638199	0.326041228439209	0.115107913669065	False	4	6	ITL5GL	LC464:GCTTCAATCAAGGTGT	31991	0	0	30574	2273	1898	1417	#E1A462	ITL45GL	0	0	0	0	0.0251665189379543	0	0.480248743119338	0	0	0	0	0.454228388485453	0	0	0.0262854551131237	0.0140708943441308	0	0	0	0	0.480248743119338
LC466:AACTGTTCAGGTTCAC-1	SeuratProject	8142	2476	AACTGTTCAGGTTCAC-1	AGGTATGGTCCTGACA	LC466	LC464	0.0245639891918448	0.331613854089904	0.154185022026432	False	2	1	CTGL	LC464:AGGTATGGTCCTGACA	17614	0	0	16912	1325	1116	702	#A78533	CTGL	0	0	0	0	0	0	0	0	0	1	0	0	0	0	0	0	0	0	0	0	1
LC466:AAGAACAGTGACCTGG-1	SeuratProject	1010	631	AAGAACAGTGACCTGG-1	AAACGGGCATAGCTTC	LC466	LC464	0.099009900990099	0.495049504950495	0.144055944055944	False	8	5	PTGL	LC464:AAACGGGCATAGCTTC	34900	0	0	33347	1800	1579	1553	#9C5224	CLAGL	0	0	0	0	0	0	0.311870437857111	0	0	0	0	0.0784650845521608	0.0312262501181633	0	0.00457253052672653	0	0	0	0.573865696945838	0	0.573865696945838
LC466:AAGACAAGTTAGTGAT-1	SeuratProject	4685	1900	AAGACAAGTTAGTGAT-1	GTTGCTTCACTAGCGG	LC466	LC464	0.0213447171824973	0.32017075773746	0.0348837209302326	False	0	12	ITL23GL	LC464:GTTGCTTCACTAGCGG	31641	0	0	30633	2283	1935	1008	#E59D9F	ITL23GL	0	0	0	0	0.771985806126799	0	0	0	0	0	0	0	0	0.228014193873201	0	0	0	0	0	0	0.771985806126799
LC466:AAGACAAGTTCGCTTG-1	SeuratProject	6544	2286	AAGACAAGTTCGCTTG-1	GTTGCTTCACTTGCTG	LC466	LC464	0.0305623471882641	0.366748166259169	0.0491071428571429	False	0	0	ITL23GL	LC464:GTTGCTTCACTTGCTG	16240	0	0	15466	1266	1082	774	#E59D9F	ITL23GL	0	0	0	0	1	0	0	0	0	0	0	0	0	0	0	0	0	0	0	0	1
LC466:AAGACATAGACTAAGG-1	SeuratProject	2870	1507	AAGACATAGACTAAGG-1	AACGGTGTCACAATAG	LC466	LC464	0.139372822299652	0.278745644599303	0.0519083969465649	False	1	7	OGC	LC464:AACGGTGTCACAATAG	26991	0	0	25950	2025	1711	1041	#985695	OGC	0	1	0	0	0	0	0	0	0	0	0	0	0	0	0	0	0	0	0	0	1
LC466:AAGACATAGAGGCTAA-1	SeuratProject	3621	1611	AAGACATAGAGGCTAA-1	AACGGTGTCTGTTGCA	LC466	LC464	0.193316763325048	0.414250207125104	0.0647359454855196	False	0	0	ITL23GL	LC464:AACGGTGTCTGTTGCA	54690	0	0	52817	3952	3339	1873	#E59D9F	ITL23GL	0	0	0	0	1	0	0	0	0	0	0	0	0	0	0	0	0	0	0	0	1
LC466:AAGACCAAGGTCAAAG-1	SeuratProject	3313	1501	AAGACCAAGGTCAAAG-1	GATGGATTCCTTTAGG	LC466	LC464	0	0.513130093570782	0.0439093484419263	False	6	2	ITL5GL	LC464:GATGGATTCCTTTAGG	28369	0	0	27195	2297	1941	1174	#E1A462	ITL45GL	0	0	0	0	0	0	1	0	0	0	0	0	0	0	0	0	0	0	0	0	1
LC466:AAGCAAGTCAAAGGCA-1	SeuratProject	1772	1045	AAGCAAGTCAAAGGCA-1	CGACCTTAGGAGCCGT	LC466	LC464	0.169300225733634	1.01580135440181	0.154185022026432	False	14	19	NPGL	LC464:CGACCTTAGGAGCCGT	48536	0	0	46584	4158	3573	1952	#D38362	NPGL	0	0	0	0	0	0	0	0	0	0	1	0	0	0	0	0	0	0	0	0	1
LC466:AAGCAAGTCCGTTAAA-1	SeuratProject	5586	2251	AAGCAAGTCCGTTAAA-1	CGACCTTAGTAACCGG	LC466	LC464	0.0895094880057286	0.465449337629789	0.1019955654102	False	3	3	VIPGA	LC464:CGACCTTAGTAACCGG	77497	0	0	74362	5594	4707	3135	#3C81BB	STRGA	0	0	0	0.420791200986615	0	0	0	0.154672483001551	0.424536316011834	0	0	0	0	0	0	0	0	0	0	0	0.424536316011834
LC466:AAGCAAGTCTAAGTGC-1	SeuratProject	3801	1593	AAGCAAGTCTAAGTGC-1	CGACCTTAGCAATAGC	LC466	LC464	0.0789265982636148	0.342015259142331	0.0391891891891892	False	3	3	VIPGA	LC464:CGACCTTAGCAATAGC	42703	0	0	41086	3040	2497	1617	#3C81BB	SSTGA	0	0	0	1	0	0	0	0	0	0	0	0	0	0	0	0	0	0	0	0	1
LC466:AAGCATGAGCCTGACA-1	SeuratProject	863	591	AAGCATGAGCCTGACA-1	ACCTGGTTCGACCTTA	LC466	LC464	0.463499420625724	0.579374275782155	0.0194174757281553	False	1	7	OGC	LC464:ACCTGGTTCGACCTTA	15291	0	0	14487	1218	1039	804	#985695	OGC	0	1	0	0	0	0	0	0	0	0	0	0	0	0	0	0	0	0	0	0	1
LC466:AAGCATGAGTCAATCA-1	SeuratProject	2801	1414	AAGCATGAGTCAATCA-1	ACCTGGTTCCACGTTA	LC466	LC464	0.0714030703320243	0.571224562656194	0.199288256227758	False	0	0	ITL23GL	LC464:ACCTGGTTCCACGTTA	93034	0	0	90381	6652	5706	2653	#E59D9F	ITL23GL	0	0	0	0	0.988116049878075	0	0	0	0	0	0	0	0	0	0.0118839501219251	0	0	0	0	0	0.988116049878075
LC466:AAGCCACGTAACCTAG-1	SeuratProject	641	472	AAGCCACGTAACCTAG-1	ACCAAATCAACCTGCC	LC466	LC464	0.31201248049922	0.46801872074883	0.023972602739726	False	1	7	OGC	LC464:ACCAAATCAACCTGCC	15138	0	0	14515	1193	1033	623	#985695	OGC	0	1	0	0	0	0	0	0	0	0	0	0	0	0	0	0	0	0	0	0	1
LC466:AAGCCACGTCAGGCAT-1	SeuratProject	1319	919	AAGCCACGTCAGGCAT-1	ACCAAATCAACCTCGC	LC466	LC464	0.303260045489007	0.90978013646702	0.207339449541284	False	5	9	ASC	LC464:ACCAAATCAACCTCGC	53395	0	0	51212	3607	3066	2183	#A13F9E	ASC	0	0	1	0	0	0	0	0	0	0	0	0	0	0	0	0	0	0	0	0	1
LC466:AAGCCTCCAGTAGCCT-1	SeuratProject	3443	1603	AAGCCTCCAGTAGCCT-1	AGCTTTAGTTGCTCAG	LC466	LC464	0.0871333139703747	0.348533255881499	0.0338658146964856	False	14	19	NPGL	LC464:AGCTTTAGTTGCTCAG	17570	0	0	16954	1375	1160	616	#D38362	NPGL	0	0	0	0	0	0	0	0	0	0	0.999999999999999	0	0	0	0	0	0	0	0	0	0.999999999999999
LC466:AAGCCTCCATCTTGAG-1	SeuratProject	4317	1725	AAGCCTCCATCTTGAG-1	AGCTTTAGTGATCCTG	LC466	LC464	0.0231642344220524	0.347463516330785	0.0159876224858174	False	11	17	D12MSN	LC464:AGCTTTAGTGATCCTG	89568	0	0	86899	5770	4816	2669	#4BBFE5	D12MSN	0	0	0	0	0	0	0	1	0	0	0	0	0	0	0	0	0	0	0	0	1
LC466:AAGCCTCCATTGTTGG-1	SeuratProject	1238	810	AAGCCTCCATTGTTGG-1	AGCTTTAGTCACCAAT	LC466	LC464	0.24232633279483	0.403877221324717	0.088145896656535	False	3	3	VIPGA	LC464:AGCTTTAGTCACCAAT	19172	0	0	18312	1023	922	860	#3C81BB	OBGA	0	0	0	0	0	0.0830848898869777	0	0	0	0	0	0	0.900295034961137	0	0	0	0	0	0	0.0166200751518847	0.900295034961137
LC466:AAGCCTGTCGCAATCG-1	SeuratProject	2447	1270	AAGCCTGTCGCAATCG-1	TGAAGGAAGCCGCAAA	LC466	LC464	0.081732733959951	0.44953003677973	0.148997134670487	False	0	0	ITL23GL	LC464:TGAAGGAAGCCGCAAA	112013	0	0	108607	8163	6939	3406	#E59D9F	ITL23GL	0	0	0	0	1	0	0	0	0	0	0	0	0	0	0	0	0	0	0	0	1
LC466:AAGCCTTAGCTCCTTA-1	SeuratProject	3983	1891	AAGCCTTAGCTCCTTA-1	TGCTAATTCGAAGCAT	LC466	LC464	0.175746924428822	0.552347476776299	0.115107913669065	False	17	25	PVGA	LC464:TGCTAATTCGAAGCAT	95956	0	0	93245	6184	5190	2711	#377549	SSTGA	0	0	0	1	0	0	0	0	0	0	0	0	0	0	0	0	0	0	0	0	1
LC466:AAGCCTTAGGTCCACA-1	SeuratProject	1859	1065	AAGCCTTAGGTCCACA-1	TGCTAATTCGTTAGCC	LC466	LC464	0	0.376546530392684	0.021630615640599	False	5	11	ASC	LC464:TGCTAATTCGTTAGCC	16306	0	0	15500	1081	928	806	#A13F9E	ASC	0	0	1	0	0	0	0	0	0	0	0	0	0	0	0	0	0	0	0	0	1
LC466:AAGCGAATCAGGCCTA-1	SeuratProject	1234	773	AAGCGAATCAGGCCTA-1	GGTTGCAAGGCCCTTG	LC466	LC464	0.162074554294976	0.567260940032415	0.0504898266767144	False	5	9	ASC	LC464:GGTTGCAAGGCCCTTG	18412	0	0	17668	1306	1073	744	#A13F9E	ASC	0	0	1	0	0	0	0	0	0	0	0	0	0	0	0	0	0	0	0	0	1
LC466:AAGCGAATCCTTAATC-1	SeuratProject	7860	2620	AAGCGAATCCTTAATC-1	GGTTGCAAGGAGCTAT	LC466	LC464	0.0508905852417303	0.356234096692112	0.0369881109643329	False	0	12	ITL23GL	LC464:GGTTGCAAGGAGCTAT	17167	0	0	16404	1511	1276	763	#E59D9F	ITL23GL	0	0	0	0	1	0	0	0	0	0	0	0	0	0	0	0	0	0	0	0	1
LC466:AAGCGAATCGGCCATA-1	SeuratProject	1918	1073	AAGCGAATCGGCCATA-1	GGTTGCAAGGCTCACT	LC466	LC464	0.104275286757039	0.417101147028154	0.0180084745762712	False	3	16	PVGA	LC464:GGTTGCAAGGCTCACT	19501	0	0	18719	1316	1113	782	#377549	PVGA	0	0	0	0	0	0	0	0	0	0	0	0	0	0	0	0	0	1	0	0	1
LC466:AAGCGAATCTCCTCAA-1	SeuratProject	2021	1050	AAGCGAATCTCCTCAA-1	GGTTGCAAGCGCTAAG	LC466	LC464	0.0989609104403761	0.296882731321128	0.0809248554913295	False	8	5	PTGL	LC464:GGTTGCAAGCGCTAAG	26126	0	0	25367	1886	1594	759	#9C5224	CLAGL	0	0	0	0	0.171574623919313	0	0.28466003861072	0	0	0	0	0	0	0	0.00609567991517688	0	0	0	0.53766965755479	0	0.53766965755479
LC466:AAGCGAGGTCCTTCAG-1	SeuratProject	1868	1089	AAGCGAGGTCCTTCAG-1	CAAGGCTCATAAGTCG	LC466	LC464	0.0535331905781585	0.588865096359743	0.1225	False	7	14	ETL5GL	LC464:CAAGGCTCATAAGTCG	78652	0	0	76029	5117	4247	2623	#B27427	CLAGL	0	0	0	0	0	0	0	0	0	0	0	0	0	0.0132396830851568	0	0.300716719586997	0	0	0.686043597327846	0	0.686043597327846
LC466:AAGCGAGGTTTGAGCA-1	SeuratProject	1646	981	AAGCGAGGTTTGAGCA-1	CAAGGCTCATAGACGC	LC466	LC464	0.0607533414337789	0.486026731470231	0.04644412191582	False	11	17	D12MSN	LC464:CAAGGCTCATAGACGC	59462	0	0	57536	4347	3659	1926	#4BBFE5	D12MSN	0	0	0	0	0	0	0	1	0	0	0	0	0	0	0	0	0	0	0	0	1
LC466:AAGCGCTGTCCCGGAA-1	SeuratProject	3507	1556	AAGCGCTGTCCCGGAA-1	GGTTGCGCAAATGAAG	LC466	LC464	0.0570287995437696	0.399201596806387	0.0809248554913295	False	0	0	ITL23GL	LC464:GGTTGCGCAAATGAAG	16806	0	0	16183	1478	1240	623	#E59D9F	ITL23GL	0	0	0	0	1	0	0	0	0	0	0	0	0	0	0	0	0	0	0	0	1
LC466:AAGCGGGTCAAGCGCC-1	SeuratProject	3000	1378	AAGCGGGTCAAGCGCC-1	GTCCGTTAGCCTGTCG	LC466	LC464	0.166666666666667	0.333333333333333	0.0595918367346939	False	0	0	ITL23GL	LC464:GTCCGTTAGCCTGTCG	35292	0	0	33856	2955	2538	1436	#E59D9F	ITL23GL	0	0	0	0	0.982325896871632	0	0.0176741031283682	0	0	0	0	0	0	0	0	0	0	0	0	0	0.982325896871632
LC466:AAGCGGGTCATGCTCC-1	SeuratProject	3870	1739	AAGCGGGTCATGCTCC-1	GTCCGTTAGCTCCCTC	LC466	LC464	0.0258397932816537	0.284237726098191	0.0764925373134328	False	0	0	ITL23GL	LC464:GTCCGTTAGCTCCCTC	28795	0	0	27471	2270	1916	1324	#E59D9F	ITL23GL	0	0	0	0	1	0	0	0	0	0	0	0	0	0	0	0	0	0	0	0	1
LC466:AAGCGGGTCCATCAGG-1	SeuratProject	4879	1852	AAGCGGGTCCATCAGG-1	GTCCGTTAGGCTAAAC	LC466	LC464	0.102480016396803	0.184464029514245	0.165378670788253	False	2	1	CTGL	LC464:GTCCGTTAGGCTAAAC	42291	0	0	40371	3115	2564	1920	#A78533	CTGL	0	0	0	0	0	0	0	0	0	1	0	0	0	0	0	0	0	0	0	0	1
LC466:AAGCGTTTCAAGCTAC-1	SeuratProject	2178	1233	AAGCGTTTCAAGCTAC-1	GGGATGGAGCAAGACT	LC466	LC464	0.0918273645546373	0.367309458218549	0.0723327305605787	False	3	3	VIPGA	LC464:GGGATGGAGCAAGACT	73320	0	0	71268	4544	3774	2052	#3C81BB	SSTGA	0	0	0	1	0	0	0	0	0	0	0	0	0	0	0	0	0	0	0	0	1
LC466:AAGCTAGAGCAAGGAC-1	SeuratProject	1985	1126	AAGCTAGAGCAAGGAC-1	CGTTACATCGCGAAAT	LC466	LC464	0.0503778337531486	0.251889168765743	0.118727050183599	False	8	5	PTGL	LC464:CGTTACATCGCGAAAT	28528	0	0	27403	2119	1792	1125	#9C5224	CLAGL	0	0	0	0	0.188384033553375	0	0.00843700631255284	0	0	0	0	0	0	0	0.0388497698739751	0	0	0	0.764329190260097	0	0.764329190260097
LC466:AAGCTAGAGCTCGCTT-1	SeuratProject	8231	2974	AAGCTAGAGCTCGCTT-1	CGTTACATCACACCGT	LC466	LC464	0.0121491920787268	0.583161219778885	0.108294930875576	False	0	12	ITL23GL	LC464:CGTTACATCACACCGT	133980	0	0	129304	11485	9647	4676	#E59D9F	ITL23GL	0	0	0	0	1	0	0	0	0	0	0	0	0	0	0	0	0	0	0	0	1
LC466:AAGCTAGAGCTTCCCG-1	SeuratProject	3599	1563	AAGCTAGAGCTTCCCG-1	CGTTACATCATTCAGT	LC466	LC464	0.0833564879133093	0.388996943595443	0.0786729857819905	False	0	0	ITL23GL	LC464:CGTTACATCATTCAGT	29372	0	0	28054	2230	1880	1318	#E59D9F	ITL23GL	0	0	0	0	1	0	0	0	0	0	0	0	0	0	0	0	0	0	0	0	1
LC466:AAGCTTGGTCATGCCC-1	SeuratProject	16581	3875	AAGCTTGGTCATGCCC-1	CGCTAAACATTCCTGG	LC466	LC464	0.0542789940293106	0.295518967492914	0.0451612903225806	False	7	14	ETL5GL	LC464:CGCTAAACATTCCTGG	131241	0	0	127291	10002	7912	3950	#B27427	PTGL	0	0	0	0	0	0	0	0	0	0	0	0	0	0	0	1	0	0	0	0	1
LC466:AAGCTTGGTGGTTCTT-1	SeuratProject	7255	2365	AAGCTTGGTGGTTCTT-1	CGCTAAACAGAAACCC	LC466	LC464	0.0137835975189524	0.330806340454859	0.0786729857819905	False	4	8	ITL5GL	LC464:CGCTAAACAGAAACCC	63747	0	0	61158	5143	4322	2589	#E1A462	ITL45GL	0	0	0	0	0	0	1	0	0	0	0	0	0	0	0	0	0	0	0	0	1
LC466:AAGGATCCACGAACAG-1	SeuratProject	3330	1517	AAGGATCCACGAACAG-1	CGATTACGTCACACTG	LC466	LC464	0.0900900900900901	0.27027027027027	0.0665514261019879	False	14	19	NPGL	LC464:CGATTACGTCACACTG	24589	0	0	23395	1703	1468	1194	#D38362	NPGL	0	0	0	0	0	0	0	0	0	0	1	0	0	0	0	0	0	0	0	0	1
LC466:AAGGATCCAGTATGTT-1	SeuratProject	1930	1082	AAGGATCCAGTATGTT-1	CGATTACGTGCAGTAA	LC466	LC464	0.155440414507772	0.414507772020725	0.021630615640599	False	11	17	D12MSN	LC464:CGATTACGTGCAGTAA	75239	0	0	72900	4937	4190	2339	#4BBFE5	D12MSN	0	0	0	0	0	0	0	0.978827829654576	0.0211721703454239	0	0	0	0	0	0	0	0	0	0	0	0.978827829654576
LC466:AAGGCCCTCATGTTTC-1	SeuratProject	1287	815	AAGGCCCTCATGTTTC-1	TACTGTTAGGCAATCG	LC466	LC464	0.233100233100233	0.543900543900544	0.0723327305605787	False	3	3	VIPGA	LC464:TACTGTTAGGCAATCG	73115	0	0	70529	3936	3327	2586	#3C81BB	SSTGA	0	0	0	0.535939849506355	0	0	0	0	0	0	0	0	0	0	0	0	0	0.464060150493645	0	0	0.535939849506355
LC466:AAGGCCCTCCAAATCA-1	SeuratProject	5135	2001	AAGGCCCTCCAAATCA-1	TACTGTTAGCTTGCCG	LC466	LC464	0.0778967867575463	0.175267770204479	0.154185022026432	False	4	8	ITL5GL	LC464:TACTGTTAGCTTGCCG	34913	0	0	33224	2612	2205	1689	#E1A462	ITL45GL	0	0	0	0	0	0	1	0	0	0	0	0	0	0	0	0	0	0	0	0	1
LC466:AAGGCCCTCGAGGAAC-1	SeuratProject	10046	3018	AAGGCCCTCGAGGAAC-1	TACTGTTAGCGATGCA	LC466	LC464	0.0497710531554848	0.318534740195103	0.191709844559585	False	4	8	ITL5GL	LC464:TACTGTTAGCGATGCA	60300	0	0	57854	4836	4089	2446	#E1A462	ITL45GL	0	0	0	0	0	0	1	0	0	0	0	0	0	0	0	0	0	0	0	0	1
LC466:AAGGTCAAGCTTAACA-1	SeuratProject	1648	967	AAGGTCAAGCTTAACA-1	ACCGAAGTCCGTTAGC	LC466	LC464	0.242718446601942	0.242718446601942	0.0159876224858174	False	5	11	ASC	LC464:ACCGAAGTCCGTTAGC	18842	0	0	18051	1451	1252	791	#A13F9E	ASC	0	0	1	0	0	0	0	0	0	0	0	0	0	0	0	0	0	0	0	0	1
LC466:AAGGTCAAGCTTTGGG-1	SeuratProject	5415	2315	AAGGTCAAGCTTTGGG-1	ACCGAAGTCCCAATAT	LC466	LC464	0.0738688827331486	0.369344413665743	0.144055944055944	False	4	6	ITL5GL	LC464:ACCGAAGTCCCAATAT	48777	0	0	46830	3013	2535	1947	#E1A462	ITL45GL	0	0	0	0	0.0123407589686909	0	0.440541966593543	0	0	0	0	0.124020355406068	0	0.0330017541722688	0	0.390095164859429	0	0	0	0	0.440541966593543
LC466:AAGGTCAAGGAGGTTA-1	SeuratProject	691	504	AAGGTCAAGGAGGTTA-1	ACCGAAGTCTAAATCC	LC466	LC464	0	0.723589001447178	0.0426871938418474	False	1	4	OGC	LC464:ACCGAAGTCTAAATCC	19130	0	0	18308	1439	1247	822	#985695	OGC	0	1	0	0	0	0	0	0	0	0	0	0	0	0	0	0	0	0	0	0	1
LC466:AAGGTGCAGCATTATG-1	SeuratProject	4085	1955	AAGGTGCAGCATTATG-1	TCCTGAATCTCCTCAT	LC466	LC464	0.0979192166462668	0.734394124847001	0.184563758389262	False	15	21	CLAGL	LC464:TCCTGAATCTCCTCAT	243170	0	0	223498	3715	3507	19672	#AE716E	ITL23GL	0	0	0.0593046103579618	0	0.654676180456562	0	0.0910418248825259	0	0	0	0	0	0	0.00388852311750634	0	0.0237153544660789	0	0	0.167373506719365	0	0.654676180456562
LC466:AAGGTGCAGCTTAGTA-1	SeuratProject	3939	1696	AAGGTGCAGCTTAGTA-1	TCCTGAATCCGCTAAC	LC466	LC464	0.0253871541000254	0.634678852500635	0.0703472840605521	False	7	14	ETL5GL	LC464:TCCTGAATCCGCTAAC	98261	0	0	94733	6115	5057	3528	#B27427	PTGL	0	0	0	0	0	0	0	0	0	0	0	0	0	0	0	1	0	0	0	0	1
LC466:AAGTAGCCATAATCGT-1	SeuratProject	709	427	AAGTAGCCATAATCGT-1	CTTTGTTGTTCTTTGT	LC466	LC464	0	0.282087447108604	0.0933892969569779	False	8	5	PTGL	LC464:CTTTGTTGTTCTTTGT	23340	0	0	22470	1422	1184	870	#9C5224	CLAGL	0	0	0	0	0	0.0159644898394562	0	0	0	0	0	0	0.454246358981624	0	0	0.0423733521541294	0	0	0.471528006276682	0.0158877927481083	0.471528006276682
LC466:AAGTCTATCGACCTGA-1	SeuratProject	8441	2764	AAGTCTATCGACCTGA-1	CAAAGTCAGTTTGACT	LC466	LC464	0.0355408126999171	0.343561189432532	0.0684210526315789	False	0	12	ITL23GL	LC464:CAAAGTCAGTTTGACT	20018	0	0	19321	1354	1143	697	#E59D9F	ITL23GL	0	0	0	0	0.955975560651123	0	0.0423752012700989	0	0	0	0	0	0	0.00164923807877775	0	0	0	0	0	0	0.955975560651123
LC466:AAGTGCAAGCACAGGG-1	SeuratProject	3366	1709	AAGTGCAAGCACAGGG-1	GCGCAAATCCAATTGT	LC466	LC464	0.05941770647653	1.57456922162805	0.130548302872063	False	0	0	ITL23GL	LC464:GCGCAAATCCAATTGT	39695	0	0	38212	2645	2244	1483	#E59D9F	ITL23GL	0	0	0	0	1	0	0	0	0	0	0	0	0	0	0	0	0	0	0	0	1
LC466:AAGTGCAAGGACCTTG-1	SeuratProject	695	510	AAGTGCAAGGACCTTG-1	GCGCAAATCCACTAAT	LC466	LC464	0.287769784172662	2.01438848920863	0.199288256227758	False	5	9	ASC	LC464:GCGCAAATCCACTAAT	51493	0	0	49563	3029	2581	1930	#A13F9E	OBGA	0.0300534108873344	0	0.102529346515644	0	0	0.00515020817967565	0	0	0	0	0	0	0.786350553692986	0	0	0	0	0	0.0083686115301684	0.0675478691941908	0.786350553692986
LC466:AAGTGTTGTAATGGCC-1	SeuratProject	2591	1337	AAGTGTTGTAATGGCC-1	TGCGCCTCACTCCCTT	LC466	LC464	0.154380548050946	0.308761096101891	0.0723327305605787	False	3	16	PVGA	LC464:TGCGCCTCACTCCCTT	55401	0	0	52815	3243	2666	2586	#377549	PVGA	0	0	0	0	0	0	0	0	0	0	0	0	0	0	0	0	0	1	0	0	1
LC466:AAGTTACGTCACGAAC-1	SeuratProject	2637	1247	AAGTTACGTCACGAAC-1	TCGCTCACATGAGGAG	LC466	LC464	0.0379218809252939	0.455062571103527	0.0273159144893112	False	1	4	OGC	LC464:TCGCTCACATGAGGAG	33548	0	0	32221	2381	2057	1327	#985695	OGC	0.0223991119242648	0.977600888075735	0	0	0	0	0	0	0	0	0	0	0	0	0	0	0	0	0	0	0.977600888075735
LC466:AAGTTACGTGTTAAAC-1	SeuratProject	5859	2180	AAGTTACGTGTTAAAC-1	TCGCTCACACCGGTAG	LC466	LC464	0.0170677590032429	0.153609831029186	0.0786729857819905	False	0	0	ITL23GL	LC464:TCGCTCACACCGGTAG	25665	0	0	24585	2088	1714	1080	#E59D9F	ITL23GL	0	0	0	0	0.985022004484365	0	0.0149779955156346	0	0	0	0	0	0	0	0	0	0	0	0	0	0.985022004484365
LC466:AAGTTACGTTTACCGT-1	SeuratProject	3138	1507	AAGTTACGTTTACCGT-1	TCGCTCACAGCAAGTC	LC466	LC464	0.159337157425112	0.254939451880178	0.088145896656535	False	7	15	ITL6GL	LC464:TCGCTCACAGCAAGTC	32470	0	0	31100	2792	2378	1370	#9E4954	ITL6GL	0	0	0	0	0	0	0	0	0	0	0	0	0	0	1	0	0	0	0	0	1
LC466:AAGTTAGCACCCACCT-1	SeuratProject	9827	3083	AAGTTAGCACCCACCT-1	CCTGTGAGTCCAGCAC	LC466	LC464	0.0610562735321054	0.305281367660527	0.0166493236212279	False	3	16	PVGA	LC464:CCTGTGAGTCCAGCAC	34662	0	0	33348	2745	2266	1314	#377549	PVGA	0	0	0	0	0	0	0	0	0	0	0	0	0	0	0	0	0	1	0	0	1
LC466:AAGTTAGCACGGTTTA-1	SeuratProject	3570	1725	AAGTTAGCACGGTTTA-1	CCTGTGAGTTCGCTTC	LC466	LC464	0.196078431372549	0.392156862745098	0.0116618075801749	False	10	13	OPC	LC464:CCTGTGAGTTCGCTTC	26276	0	0	24946	2149	1870	1330	#B9A0D6	OPC	1	0	0	0	0	0	0	0	0	0	0	0	0	0	0	0	0	0	0	0	1
LC466:AAGTTAGCAGCGCTTG-1	SeuratProject	9713	3176	AAGTTAGCAGCGCTTG-1	CCTGTGAGTGGACAAC	LC466	LC464	0.0514774014207763	0.308864408524658	0.191709844559585	False	4	6	ITL5GL	LC464:CCTGTGAGTGGACAAC	29886	0	0	28693	2559	2169	1193	#E1A462	ITL6GL	0	0	0	0	0.00855237869003939	0	0.123900319299706	0	0	0	0	0.387588568041781	0	0	0.459173563264595	0.0207851707038791	0	0	0	0	0.459173563264595
LC466:AATAACCGTGAAACAA-1	SeuratProject	4132	1771	AATAACCGTGAAACAA-1	ACGCACGCACACTAAG	LC466	LC464	0.121006776379477	0.387221684414327	0.165378670788253	False	4	6	ITL5GL	LC464:ACGCACGCACACTAAG	15300	0	0	14780	979	823	520	#E1A462	ITL5GL	0	0	0	0	0	0	0.0238914242184656	0	0	0	0	0.733154377468463	0	0	0.242954198313072	0	0	0	0	0	0.733154377468463
LC466:AATACCGGTTAGAGGG-1	SeuratProject	2467	1280	AATACCGGTTAGAGGG-1	TGATGGCCAAGGATGG	LC466	LC464	0.16214025131739	0.364815565464126	0.1225	False	4	6	ITL5GL	LC464:TGATGGCCAAGGATGG	41207	0	0	39793	2303	1923	1414	#E1A462	ITL5GL	0	0	0	0	0	0	0.0611054430131054	0	0	0	0	0.923908006662451	0	0	0	0	0	0	0.0149865503244435	0	0.923908006662451
LC466:AATACCGGTTGAGCCG-1	SeuratProject	2390	1217	AATACCGGTTGAGCCG-1	TGATGGCCAGCAAATT	LC466	LC464	0.167364016736402	0.543933054393305	0.111633372502938	False	4	6	ITL5GL	LC464:TGATGGCCAGCAAATT	50264	0	0	48367	3483	2912	1897	#E1A462	ITL5GL	0	0	0	0	0	0	0.0225791705780125	0	0	0	0	0.977420829421988	0	0	0	0	0	0	0	0	0.977420829421988
LC466:AATAGAGGTAACCACA-1	SeuratProject	5207	1894	AATAGAGGTAACCACA-1	TCCATTACATCATCAC	LC466	LC464	0.0768196658344536	0.326483579796428	0.0180084745762712	False	2	1	CTGL	LC464:TCCATTACATCATCAC	23596	0	0	22695	1851	1569	901	#A78533	CTGL	0	0	0	0	0	0	0	0	0	1	0	0	0	0	0	0	0	0	0	0	1
LC466:AATAGAGGTAACCTAG-1	SeuratProject	3511	1508	AATAGAGGTAACCTAG-1	TCCATTACAACCTGCC	LC466	LC464	0.0284819139846198	0.398746795784677	0.0743801652892562	False	7	15	ITL6GL	LC464:TCCATTACAACCTGCC	100616	0	0	97837	6518	5472	2779	#9E4954	ITL5GL	0	0	0	0	0	0	0.190363649740009	0	0	0	0	0.809636350259991	0	0	0	0	0	0	0	0	0.809636350259991
LC466:AATAGAGGTACTGAAT-1	SeuratProject	2472	1255	AATAGAGGTACTGAAT-1	TCCATTACAAACCAGC	LC466	LC464	0.0809061488673139	0.444983818770227	0.0231769361221029	False	11	17	D12MSN	LC464:TCCATTACAAACCAGC	62137	0	0	60645	4078	3440	1492	#4BBFE5	D12MSN	0	0	0	0	0	0	0	1	0	0	0	0	0	0	0	0	0	0	0	0	1
LC466:AATAGAGGTCATCCTG-1	SeuratProject	2922	1361	AATAGAGGTCATCCTG-1	TCCATTACAATAAAGG	LC466	LC464	0.0684462696783025	0.308008213552361	0.126436781609195	False	8	5	PTGL	LC464:TCCATTACAATAAAGG	21604	0	0	20683	1762	1526	921	#9C5224	CLAGL	0	0	0	0	0	0	0	0	0	0	0	0	0	0	0	0	0	0	1	0	1
LC466:AATAGAGGTTTACCGT-1	SeuratProject	13103	3623	AATAGAGGTTTACCGT-1	TCCATTACAGCAAGTC	LC466	LC464	0.0610547202930627	0.473174082271236	0.148997134670487	False	4	6	ITL5GL	LC464:TCCATTACAGCAAGTC	50037	0	0	47715	4204	3569	2322	#E1A462	ITL5GL	0	0	0	0	0.00622200313411892	0	0.00102039635272815	0	0	0	0	0.641033586437817	0	0	0.351724014075336	0	0	0	0	0	0.641033586437817
LC466:AATAGCTGTCAGGCAT-1	SeuratProject	3455	1611	AATAGCTGTCAGGCAT-1	TACCGAACAACCTCGC	LC466	LC464	0.115774240231548	0.20260492040521	0.105084745762712	False	7	15	ITL6GL	LC464:TACCGAACAACCTCGC	33534	0	0	31732	2207	1921	1802	#9E4954	ITL6GL	0	0	0	0	0	0	0	0	0	0	0	0.0498333577679512	0	0	0.932045395604867	0.0181212466271817	0	0	0	0	0.932045395604867
LC466:AATAGCTGTGCTCCAC-1	SeuratProject	2761	1309	AATAGCTGTGCTCCAC-1	TACCGAACATGCTTTA	LC466	LC464	0.0362187613183629	0.325968851865266	0.154185022026432	False	4	6	ITL5GL	LC464:TACCGAACATGCTTTA	34072	0	0	32913	2214	1884	1159	#E1A462	ITL5GL	0	0	0	0	0	0	0.131618994509175	0	0	0	0	0.863968522311997	0	0	0	0	0	0	0.00441248317882788	0	0.863968522311997
LC466:AATAGCTGTTAGTTGG-1	SeuratProject	2243	1110	AATAGCTGTTAGTTGG-1	TACCGAACAATAGCAT	LC466	LC464	0.133749442710655	0.267498885421311	0.165378670788253	False	6	2	ITL5GL	LC464:TACCGAACAATAGCAT	33766	0	0	32433	2459	2096	1333	#E1A462	ITL45GL	0	0	0	0	0	0	1	0	0	0	0	0	0	0	0	0	0	0	0	0	1
LC466:AATATCCCAGGCGATA-1	SeuratProject	5561	2247	AATATCCCAGGCGATA-1	GTAGGCGGTGGATTGA	LC466	LC464	0.107894263621651	0.341665168135227	0.0786729857819905	False	3	24	PVGA	LC464:GTAGGCGGTGGATTGA	126179	0	0	121996	8096	6656	4183	#377549	PVGA	0	0	0	0.487310541036305	0	0	0	0	0	0	0	0	0	0	0	0	0	0.512689458963695	0	0	0.512689458963695
LC466:AATATCCCAGGCTGTT-1	SeuratProject	2981	1490	AATATCCCAGGCTGTT-1	GTAGGCGGTTCATTCT	LC466	LC464	0.100637370010064	0.167728950016773	0.0990206746463547	False	3	16	PVGA	LC464:GTAGGCGGTTCATTCT	66167	0	0	63647	4782	4102	2520	#377549	PVGA	0	0	0	0	0	0	0	0	0	0	0	0	0	0	0	0	0	1	0	0	1
LC466:AATATCCCATAATCGT-1	SeuratProject	4699	1845	AATATCCCATAATCGT-1	GTAGGCGGTTCTTTGT	LC466	LC464	0.0212811236433284	0.25537348371994	0.0684210526315789	False	6	2	ITL5GL	LC464:GTAGGCGGTTCTTTGT	18799	0	0	17902	1505	1264	897	#E1A462	ITL45GL	0	0	0	0	0.0168163959114808	0	0.983183604088519	0	0	0	0	0	0	0	0	0	0	0	0	0	0.983183604088519
LC466:AATCAGGAGACAAGTG-1	SeuratProject	1169	704	AATCAGGAGACAAGTG-1	CTGAGTCTCCTCACTT	LC466	LC464	0	0.256629597946963	0.0359242325277596	False	8	5	PTGL	LC464:CTGAGTCTCCTCACTT	34331	0	0	33341	2391	1981	990	#9C5224	CLAGL	0	0	0	0	0.259392129140191	0	0	0	0	0	0	0	0.0814343019363681	0	0.0174467865594656	0	0	0	0.61962230084872	0.0221044815152551	0.61962230084872
LC466:AATCCATCAATTAAGG-1	SeuratProject	8109	2654	AATCCATCAATTAAGG-1	GAATCAGGTTGCAATC	LC466	LC464	0.0493279072635344	0.394623258108275	0.207339449541284	False	4	6	ITL5GL	LC464:GAATCAGGTTGCAATC	22018	0	0	20990	1850	1534	1028	#E1A462	CTGL	0	0	0	0	0	0	0.0125727910387385	0	0	0.918794781348078	0	0.0304811508936089	0	0	0.0381512767195741	0	0	0	0	0	0.918794781348078
LC466:AATCCATCACATACTG-1	SeuratProject	5322	1975	AATCCATCACATACTG-1	GAATCAGGTCGGTTCA	LC466	LC464	0.0187899285982713	0.300638857572341	0.0328697850821745	False	3	3	VIPGA	LC464:GAATCAGGTCGGTTCA	38868	0	0	37649	2327	1887	1219	#3C81BB	SSTGA	0	0	0	0.931329972226426	0	0	0	0	0	0	0	0	0	0	0	0	0	0.0686700277735741	0	0	0.931329972226426
LC466:AATCCATCAGCACGTT-1	SeuratProject	2608	1354	AATCCATCAGCACGTT-1	GAATCAGGTCAGTAAG	LC466	LC464	0	0.690184049079755	0.0533642691415313	False	0	0	ITL23GL	LC464:GAATCAGGTCAGTAAG	31253	0	0	30174	1960	1656	1079	#E59D9F	ITL23GL	0	0	0	0	1	0	0	0	0	0	0	0	0	0	0	0	0	0	0	0	1
LC466:AATCCATCAGGATGGC-1	SeuratProject	1767	986	AATCCATCAGGATGGC-1	GAATCAGGTTGTTTGA	LC466	LC464	0.0565930956423316	0.509337860780985	0.108294930875576	False	8	5	PTGL	LC464:GAATCAGGTTGTTTGA	45584	0	0	43837	2711	2286	1747	#9C5224	ITL45GL	0	0	0	0	0	0	0.899190437501126	0	0	0	0	0.0569206190025957	0	0	0	0	0	0	0.0438889434962778	0	0.899190437501126
LC466:AATCCATCAGGCATCT-1	SeuratProject	8474	2596	AATCCATCAGGCATCT-1	GAATCAGGTAGGTTTC	LC466	LC464	0.0472032098182676	0.200613641727637	0.199288256227758	False	4	6	ITL5GL	LC464:GAATCAGGTAGGTTTC	85477	0	0	82233	5898	4835	3244	#E1A462	ITL5GL	0	0	0	0	0	0	0.134090380963397	0	0	0	0	0.865909619036603	0	0	0	0	0	0	0	0	0.865909619036603
LC466:AATCCATCAGGCTAGA-1	SeuratProject	4427	1693	AATCCATCAGGCTAGA-1	GAATCAGGTTGGCGGA	LC466	LC464	0.0451773209848656	0.361418567878925	0.0281943611277744	False	2	1	CTGL	LC464:GAATCAGGTTGGCGGA	48128	0	0	46317	4080	3442	1811	#A78533	CTGL	0	0	0	0	0	0	0	0	0	1	0	0	0	0	0	0	0	0	0	0	1
LC466:AATCCATCATGGTTAT-1	SeuratProject	2889	1386	AATCCATCATGGTTAT-1	GAATCAGGTCATTATG	LC466	LC464	0.242298373139495	0.484596746278989	0.0359242325277596	False	3	3	VIPGA	LC464:GAATCAGGTCATTATG	21771	0	0	20912	1305	1131	859	#3C81BB	SSTGA	0	0	0	1	0	0	0	0	0	0	0	0	0	0	0	0	0	0	0	0	1
LC466:AATCCATCATTAGGTT-1	SeuratProject	4088	1894	AATCCATCATTAGGTT-1	GAATCAGGTCCTTGAG	LC466	LC464	0.195694716242661	0.562622309197652	0.0256111757857974	False	3	16	PVGA	LC464:GAATCAGGTCCTTGAG	73361	0	0	70981	4674	3820	2380	#377549	PVGA	0	0	0	0	0	0	0	0	0	0	0	0	0	0	0	0	0	1	0	0	1
LC466:AATCCCTGTAACCACA-1	SeuratProject	5259	1991	AATCCCTGTAACCACA-1	GGCTTAACATCATCAC	LC466	LC464	0.0380300437345503	0.247195284274577	0.0519083969465649	False	2	1	CTGL	LC464:GGCTTAACATCATCAC	18269	0	0	17341	1403	1173	928	#A78533	NPGL	0	0	0	0	0	0	0	0	0	0.0349162703547652	0.965083729645235	0	0	0	0	0	0	0	0	0	0.965083729645235
LC466:AATCCCTGTACTTAGG-1	SeuratProject	2280	1210	AATCCCTGTACTTAGG-1	GGCTTAACACTCGCTA	LC466	LC464	0.131578947368421	0.526315789473684	0.0723327305605787	False	8	5	PTGL	LC464:GGCTTAACACTCGCTA	18310	0	0	17504	1392	1194	806	#9C5224	CLAGL	0	0	0	0	0.00335625333397614	0	0	0	0	0	0	0	0	0	0	0	0	0	0.996643746666024	0	0.996643746666024
LC466:AATCCCTGTTAGGATT-1	SeuratProject	1898	1115	AATCCCTGTTAGGATT-1	GGCTTAACAAGCGAAG	LC466	LC464	0.105374077976818	0.526870389884089	0.154185022026432	False	5	11	ASC	LC464:GGCTTAACAAGCGAAG	25137	0	0	24197	1587	1359	940	#A13F9E	ASC	0	0	1	0	0	0	0	0	0	0	0	0	0	0	0	0	0	0	0	0	1
LC466:AATCCGTAGAGGAGTC-1	SeuratProject	3830	1941	AATCCGTAGAGGAGTC-1	TGGCGAATCTACTAAC	LC466	LC464	0.10443864229765	0.626631853785901	0.111633372502938	False	3	16	PVGA	LC464:TGGCGAATCTACTAAC	78198	0	0	74886	5780	4915	3312	#377549	PVGA	0	0	0	0	0	0	0	0	0	0	0	0	0	0	0	0	0	1	0	0	1
LC466:AATCCTAAGCAAACCT-1	SeuratProject	7525	2443	AATCCTAAGCAAACCT-1	CGCCTAGTCGGTTCAC	LC466	LC464	0.053156146179402	0.305647840531561	0.0369881109643329	False	0	0	ITL23GL	LC464:CGCCTAGTCGGTTCAC	27040	0	0	25823	2367	1981	1217	#E59D9F	ITL23GL	0	0	0	0	1	0	0	0	0	0	0	0	0	0	0	0	0	0	0	0	1
LC466:AATCCTAAGCCTGACA-1	SeuratProject	6582	2338	AATCCTAAGCCTGACA-1	CGCCTAGTCGACCTTA	LC466	LC464	0.0607718018839259	0.334244910361592	0.111633372502938	False	4	6	ITL5GL	LC464:CGCCTAGTCGACCTTA	30843	0	0	29612	2447	2060	1231	#E1A462	ITL45GL	0	0	0	0	0	0	0.753009738546587	0	0	0	0	0.246990261453413	0	0	0	0	0	0	0	0	0.753009738546587
LC466:AATCCTAAGTTTCCTG-1	SeuratProject	4558	1826	AATCCTAAGTTTCCTG-1	CGCCTAGTCACGGATG	LC466	LC464	0.175515577007459	0.285212812637122	0.159638554216868	False	4	6	ITL5GL	LC464:CGCCTAGTCACGGATG	26669	0	0	25508	2107	1801	1161	#E1A462	ITL5GL	0	0	0	0	0	0	0.0270223717449739	0	0	0	0	0.972977628255026	0	0	0	0	0	0	0	0	0.972977628255026
LC466:AATCGCCCAACAACAA-1	SeuratProject	6307	2298	AATCGCCCAACAACAA-1	CATAGCTGTTCAATTG	LC466	LC464	0	0.28539717773902	0.118727050183599	False	4	6	ITL5GL	LC464:CATAGCTGTTCAATTG	37303	0	0	35762	3067	2582	1541	#E1A462	ITL5GL	0	0	0	0	0	0	0.0132063442261281	0	0	0	0	0.973091439295795	0	0	0.0137022164780771	0	0	0	0	0	0.973091439295795
LC466:AATCGCCCACAACAAA-1	SeuratProject	11216	3229	AATCGCCCACAACAAA-1	CATAGCTGTTACGAAG	LC466	LC464	0.098074179743224	0.303138373751783	0.144055944055944	False	4	6	ITL5GL	LC464:CATAGCTGTTACGAAG	20971	0	0	20113	1537	1287	858	#E1A462	ITL6GL	0	0	0	0	0.00758764196569182	0	0.158994513614832	0	0	0	0	0.0974525212878179	0	0	0.735965323131658	0	0	0	0	0	0.735965323131658
LC466:AATCGCCCACCCACAG-1	SeuratProject	6785	2470	AATCGCCCACCCACAG-1	CATAGCTGTCGCAACC	LC466	LC464	0.0884303610906411	0.368459837877671	0.0533642691415313	False	3	16	PVGA	LC464:CATAGCTGTCGCAACC	126686	0	0	121531	7532	6167	5155	#377549	PVGA	0	0	0	0.0226815227193351	0	0	0	0	0	0	0	0	0	0	0	0	0	0.977318477280665	0	0	0.977318477280665
LC466:AATCGCCCACTGACCG-1	SeuratProject	3462	1563	AATCGCCCACTGACCG-1	CATAGCTGTGAGTAGC	LC466	LC464	0.144425187752744	0.317735413056037	0.105084745762712	False	3	3	VIPGA	LC464:CATAGCTGTGAGTAGC	61795	0	0	59352	3719	3096	2443	#3C81BB	VIPGA	0	0	0	0	0	1	0	0	0	0	0	0	0	0	0	0	0	0	0	0	1
LC466:AATCGCCCATAGACCC-1	SeuratProject	3777	1721	AATCGCCCATAGACCC-1	CATAGCTGTAAAGGTT	LC466	LC464	0.052952078369076	0.317712470214456	0.0146984287886467	False	11	17	D12MSN	LC464:CATAGCTGTAAAGGTT	47914	0	0	46104	3280	2807	1810	#4BBFE5	D12MSN	0	0	0	0	0	0	0	1	0	0	0	0	0	0	0	0	0	0	0	0	1
LC466:AATCGCCCATAGCGAG-1	SeuratProject	3815	1679	AATCGCCCATAGCGAG-1	CATAGCTGTCTAACCG	LC466	LC464	0.0524246395806029	0.393184796854522	0.0990206746463547	False	0	0	ITL23GL	LC464:CATAGCTGTCTAACCG	22157	0	0	21088	1788	1479	1069	#E59D9F	ITL23GL	0	0	0	0	0.977907828931911	0	0.022092171068089	0	0	0	0	0	0	0	0	0	0	0	0	0	0.977907828931911
LC466:AATCTCAAGCGAGGTG-1	SeuratProject	1998	1106	AATCTCAAGCGAGGTG-1	TTCCGGGTCCAATATC	LC466	LC464	0.05005005005005	0.550550550550551	0.0380761523046092	False	6	2	ITL5GL	LC464:TTCCGGGTCCAATATC	18138	0	0	17268	1604	1362	870	#E1A462	ITL45GL	0	0	0	0	0	0	1	0	0	0	0	0	0	0	0	0	0	0	0	0	1
LC466:AATCTCAAGTGAGCGG-1	SeuratProject	2677	1268	AATCTCAAGTGAGCGG-1	TTCCGGGTCATCACAT	LC466	LC464	0.0747104968248039	0.298841987299216	0.0477590007347539	False	2	22	CTGL	LC464:TTCCGGGTCATCACAT	36177	0	0	34595	3161	2688	1582	#A78533	CTGL	0	0	0	0	0	0	0	0	0	1	0	0	0	0	0	0	0	0	0	0	1
LC466:AATCTTGAGGCCATCA-1	SeuratProject	5178	1869	AATCTTGAGGCCATCA-1	AACGTAATCGGTCAAG	LC466	LC464	0.0579374275782155	0.115874855156431	0.0990206746463547	False	4	8	ITL5GL	LC464:AACGTAATCGGTCAAG	15051	0	0	14255	992	846	796	#E1A462	ITL45GL	0	0	0	0	0	0	1	0	0	0	0	0	0	0	0	0	0	0	0	0	1
LC466:AATGAAGGTAACGTGC-1	SeuratProject	1844	1027	AATGAAGGTAACGTGC-1	CTTGGTTCATTGAGGC	LC466	LC464	0	0.162689804772234	0.0359242325277596	False	6	2	ITL5GL	LC464:CTTGGTTCATTGAGGC	23994	0	0	22834	1621	1400	1160	#E1A462	ITL45GL	0	0	0	0	0	0	1	0	0	0	0	0	0	0	0	0	0	0	0	0	1
LC466:AATGAAGGTGTTTGAG-1	SeuratProject	1991	1131	AATGAAGGTGTTTGAG-1	CTTGGTTCATAGACTG	LC466	LC464	0.0502260170768458	0.652938221998995	0.0743801652892562	False	6	2	ITL5GL	LC464:CTTGGTTCATAGACTG	22704	0	0	21546	1400	1180	1158	#E1A462	ITL45GL	0	0	0	0	0.00986889735504659	0	0.990131102644954	0	0	0	0	0	0	0	0	0	0	0	0	0	0.990131102644954
LC466:AATGCAACATAGTCAT-1	SeuratProject	2557	1466	AATGCAACATAGTCAT-1	GCTTAGTGTGTACCGC	LC466	LC464	0.117324990222917	0.586624951114587	0.0328697850821745	False	12	18	VEC	LC464:GCTTAGTGTGTACCGC	15842	0	0	15115	1056	918	727	#DC84D2	VLMC	0	0	0.150029019390292	0	0	0	0	0	0	0	0	0	0	0	0	0	0	0	0	0.849970980609708	0.849970980609708
LC466:AATGTCATCAGCATTA-1	SeuratProject	3429	1590	AATGTCATCAGCATTA-1	CTGTTGCAGCGAAGTT	LC466	LC464	0.0874890638670166	0.495771361913094	0.144055944055944	False	4	8	ITL5GL	LC464:CTGTTGCAGCGAAGTT	32713	0	0	31766	2021	1698	947	#E1A462	ITL45GL	0	0	0	0	0	0	0.967547930234898	0	0	0	0	0.0324520697651021	0	0	0	0	0	0	0	0	0.967547930234898
LC466:AATGTCATCTGCAAGT-1	SeuratProject	3407	1692	AATGTCATCTGCAAGT-1	CTGTTGCAGTTTGAGA	LC466	LC464	0.176108012914588	0.675080716172586	0.0933892969569779	False	3	24	PVGA	LC464:CTGTTGCAGTTTGAGA	34682	0	0	33474	1957	1575	1208	#377549	PVGA	0	0	0	0.465256464918849	0	0	0	0	0	0	0	0	0	0	0	0	0	0.534743535081151	0	0	0.534743535081151
LC466:AATGTCCAGGGCCACT-1	SeuratProject	4703	1900	AATGTCCAGGGCCACT-1	TACCTAGTCCAACCTA	LC466	LC464	0.106315118009781	0.340208377631299	0.0348837209302326	False	3	16	PVGA	LC464:TACCTAGTCCAACCTA	25729	0	0	24413	1975	1626	1316	#377549	PVGA	0	0	0	0	0	0	0	0	0	0	0	0	0	0	0	0	0	1	0	0	1
LC466:AATTACCCAAGGACCA-1	SeuratProject	561	363	AATTACCCAAGGACCA-1	CCGGTTAGTAACCGCC	LC466	LC464	0	0.35650623885918	0.148997134670487	False	8	5	PTGL	LC464:CCGGTTAGTAACCGCC	16366	0	0	15693	844	731	673	#9C5224	OBGA	0	0	0	0	0	0.0355984754053362	0	0	0	0	0.0137377201707209	0	0.596324523676987	0	0	0	0	0	0.337565161181746	0.0167741195652099	0.596324523676987
LC466:AATTACCCATAACGGG-1	SeuratProject	2460	1263	AATTACCCATAACGGG-1	CCGGTTAGTCCTCCCA	LC466	LC464	0	0.0813008130081301	0.171428571428571	False	0	0	ITL23GL	LC464:CCGGTTAGTCCTCCCA	47018	0	0	44985	3389	2864	2033	#E59D9F	ITL23GL	0	0	0	0	0.974531080815345	0	0	0	0	0	0	0	0	0	0.0254689191846554	0	0	0	0	0	0.974531080815345
LC466:AATTAGCGTTAACACG-1	SeuratProject	1803	1034	AATTAGCGTTAACACG-1	AAGCTTGCACATTGTC	LC466	LC464	0.110926234054354	0.332778702163062	0.0105162523900574	False	10	13	OPC	LC464:AAGCTTGCACATTGTC	27929	0	0	26782	1835	1587	1147	#B9A0D6	OPC	1	0	0	0	0	0	0	0	0	0	0	0	0	0	0	0	0	0	0	0	1
LC466:AATTAGGCAAGTGTTT-1	SeuratProject	803	538	AATTAGGCAAGTGTTT-1	GGGCAATGTGATGCAA	LC466	LC464	0	0.62266500622665	0.111633372502938	False	3	3	VIPGA	LC464:GGGCAATGTGATGCAA	48493	0	0	46276	2591	2187	2217	#3C81BB	VIPGA	0	0	0	0	0	0.985883631286431	0	0	0	0	0	0	0.0141163687135692	0	0	0	0	0	0	0	0.985883631286431
LC466:AATTAGGCAATATACC-1	SeuratProject	4670	1861	AATTAGGCAATATACC-1	GGGCAATGTAGGCGCA	LC466	LC464	0.0428265524625268	0.321199143468951	0.134846461949266	False	4	6	ITL5GL	LC464:GGGCAATGTAGGCGCA	23238	0	0	22294	1519	1272	944	#E1A462	ITL5GL	0	0	0	0	0	0	0.0733761464953599	0	0	0	0	0.92662385350464	0	0	0	0	0	0	0	0	0.92662385350464
LC466:AATTCGTCAATCGCAC-1	SeuratProject	11478	3396	AATTCGTCAATCGCAC-1	AGTTACCGTTACAACC	LC466	LC464	0.043561596096881	0.453040599407562	0.207339449541284	False	4	6	ITL5GL	LC464:AGTTACCGTTACAACC	90644	0	0	87643	5996	4908	3001	#E1A462	ITL45GL	0	0	0	0	0.0371660793107214	0	0.646416194891744	0	0	0	0	0.172307137245091	0	0.0222829350991273	0.0181620684537539	0.103665584999562	0	0	0	0	0.646416194891744
LC466:AATTGGACAAATTCGT-1	SeuratProject	4904	1909	AATTGGACAAATTCGT-1	TAGTTTGGTACTTATG	LC466	LC464	0.0407830342577488	0.244698205546493	0.0208791208791209	False	3	3	VIPGA	LC464:TAGTTTGGTACTTATG	44239	0	0	42690	2738	2289	1549	#3C81BB	VIPGA	0	0	0	0	0	1	0	0	0	0	0	0	0	0	0	0	0	0	0	0	1
LC466:AATTGGACAAGCTACC-1	SeuratProject	1855	1042	AATTGGACAAGCTACC-1	TAGTTTGGTGGCTTCA	LC466	LC464	0.161725067385445	0.592991913746631	0.0579710144927536	False	3	3	VIPGA	LC464:TAGTTTGGTGGCTTCA	90434	0	0	87372	5411	4517	3062	#3C81BB	VIPGA	0	0	0	0	0	1	0	0	0	0	0	0	0	0	0	0	0	0	0	0	1
LC466:AATTGGACACAGGATG-1	SeuratProject	5453	2006	AATTGGACACAGGATG-1	TAGTTTGGTTTGCTCC	LC466	LC464	0.0183385292499542	0.238400880249404	0.0647359454855196	False	6	8	ITL5GL	LC464:TAGTTTGGTTTGCTCC	16123	0	0	15395	1257	1062	728	#E1A462	ITL45GL	0	0	0	0	0	0	0.999999999999999	0	0	0	0	0	0	0	0	0	0	0	0	0	0.999999999999999
LC466:AATTGGGAGCGCCTAA-1	SeuratProject	676	534	AATTGGGAGCGCCTAA-1	AACATGATCTTGGACC	LC466	LC464	0.14792899408284	0.739644970414201	0.020141535111595	False	5	9	ASC	LC464:AACATGATCTTGGACC	18898	0	0	18131	1000	874	767	#A13F9E	ASC	0.0169736765948676	0	0.483090008253453	0	0	0	0	0	0	0	0	0	0.341706241846033	0	0	0	0	0	0	0.158230073305645	0.483090008253453
LC466:AATTGGGAGGCCCAGT-1	SeuratProject	3763	1716	AATTGGGAGGCCCAGT-1	AACATGATCAATCCAT	LC466	LC464	0.0265745415891576	0.478341748604837	0.0612582781456954	False	2	1	CTGL	LC464:AACATGATCAATCCAT	23466	0	0	22276	1948	1630	1190	#A78533	CTGL	0	0	0	0	0	0	0	0	0	1	0	0	0	0	0	0	0	0	0	0	1
LC466:AATTGTGTCCCTCAAC-1	SeuratProject	7157	2405	AATTGTGTCCCTCAAC-1	ACTCAGGAGATTGACA	LC466	LC464	0.055889339108565	0.321363699874249	0.0809248554913295	False	2	1	CTGL	LC464:ACTCAGGAGATTGACA	40291	0	0	38793	3460	2904	1498	#A78533	NPGL	0	0	0	0	0	0	0	0	0	0.445217839021118	0.554782160978881	0	0	0	0	0	0	0	0	0	0.554782160978881
LC466:AATTGTGTCCTCCTAA-1	SeuratProject	8875	3111	AATTGTGTCCTCCTAA-1	ACTCAGGAGAAGGGTA	LC466	LC464	0.101408450704225	0.687323943661972	0.191709844559585	False	4	12	ITL23GL	LC464:ACTCAGGAGAAGGGTA	22411	0	0	21473	1860	1574	938	#E59D9F	ITL23GL	0	0	0.0397408638805192	0	0.754221804995006	0	0	0	0	0	0	0	0	0.00316540764387409	0	0	0	0	0.202871923480601	0	0.754221804995006
LC466:AATTTCCTCATGCTAA-1	SeuratProject	3384	1493	AATTTCCTCATGCTAA-1	TTTAAGGAGCTCGACT	LC466	LC464	0.0295508274231678	0.265957446808511	0.0359242325277596	False	6	2	ITL5GL	LC464:TTTAAGGAGCTCGACT	37494	0	0	36079	2733	2310	1415	#E1A462	ITL45GL	0	0	0	0	0	0	1	0	0	0	0	0	0	0	0	0	0	0	0	0	1
LC466:AATTTCCTCCACCCTG-1	SeuratProject	2999	1468	AATTTCCTCCACCCTG-1	TTTAAGGAGCTCATGC	LC466	LC464	0.266755585195065	0.566855618539513	0.0426871938418474	False	14	19	NPGL	LC464:TTTAAGGAGCTCATGC	86843	0	0	84059	5389	4524	2784	#D38362	NPGL	0	0	0	0	0	0	0	0	0	0	1	0	0	0	0	0	0	0	0	0	1
LC466:AATTTCCTCCCATAGG-1	SeuratProject	4191	1889	AATTTCCTCCCATAGG-1	TTTAAGGAGCTTATCG	LC466	LC464	0.0715819613457409	0.453352421856359	0.130548302872063	False	1	7	OGC	LC464:TTTAAGGAGCTTATCG	55056	0	0	52721	3707	3094	2335	#985695	OPC	0.542011238837656	0.457988761162344	0	0	0	0	0	0	0	0	0	0	0	0	0	0	0	0	0	0	0.542011238837656
LC466:AATTTCCTCGCTCACT-1	SeuratProject	5343	2044	AATTTCCTCGCTCACT-1	TTTAAGGAGAAACCTA	LC466	LC464	0.0374321542204754	0.374321542204754	0.159638554216868	False	7	14	ETL5GL	LC464:TTTAAGGAGAAACCTA	93730	0	0	90180	5736	4795	3550	#B27427	PTGL	0	0	0	0	0	0	0	0	0	0	0	0	0	0	0	1	0	0	0	0	1
LC466:AATTTGCCAATGAATG-1	SeuratProject	6448	2425	AATTTGCCAATGAATG-1	CGTAAAGGTCATCACG	LC466	LC464	0	0.325682382133995	0.191709844559585	False	0	12	ITL23GL	LC464:CGTAAAGGTCATCACG	68955	0	0	66474	4694	3946	2481	#E59D9F	ITL23GL	0	0	0	0	1	0	0	0	0	0	0	0	0	0	0	0	0	0	0	0	1
LC466:AATTTGCCACACTAAT-1	SeuratProject	6008	2019	AATTTGCCACACTAAT-1	CGTAAAGGTTCACCTC	LC466	LC464	0.0166444740346205	0.183089214380826	0.0309405940594059	False	2	1	CTGL	LC464:CGTAAAGGTTCACCTC	15979	0	0	15191	1370	1151	788	#A78533	NPGL	0	0	0	0	0	0	0	0	0	0	1	0	0	0	0	0	0	0	0	0	1
LC466:AATTTGCCACTCAACA-1	SeuratProject	6468	2194	AATTTGCCACTCAACA-1	CGTAAAGGTTAACCAC	LC466	LC464	0.0618429189857761	0.247371675943105	0.0273159144893112	False	2	1	CTGL	LC464:CGTAAAGGTTAACCAC	27950	0	0	26696	2380	1981	1254	#A78533	CTGL	0	0	0	0	0	0	0	0	0	1	0	0	0	0	0	0	0	0	0	0	1
LC466:AATTTGCCAGATTCAT-1	SeuratProject	6987	2388	AATTTGCCAGATTCAT-1	CGTAAAGGTTATTTGG	LC466	LC464	0.05724917704308	0.24330900243309	0.144055944055944	False	4	6	ITL5GL	LC464:CGTAAAGGTTATTTGG	18159	0	0	17289	1524	1277	870	#E1A462	ITL6GL	0	0	0	0	0.0233099164002775	0	0.202135300061221	0	0	0	0	0.128447125787679	0	0	0.646107657750822	0	0	0	0	0	0.646107657750822
LC466:AATTTGCCAGGTTATT-1	SeuratProject	3849	1688	AATTTGCCAGGTTATT-1	CGTAAAGGTTTGGTGT	LC466	LC464	0.0519615484541439	0.233826968043648	0.171428571428571	False	0	0	ITL23GL	LC464:CGTAAAGGTTTGGTGT	26575	0	0	25837	1822	1566	738	#E59D9F	ITL45GL	0	0	0	0	0	0	0.739736127336445	0	0	0	0	0.260263872663555	0	0	0	0	0	0	0	0	0.739736127336445
LC466:AATTTGGTCAAATCGC-1	SeuratProject	5834	2114	AATTTGGTCAAATCGC-1	TAGTAGCAGCGAGTTG	LC466	LC464	0.0514226945491944	0.308536167295166	0.126436781609195	False	7	14	ETL5GL	LC464:TAGTAGCAGCGAGTTG	113647	0	0	110233	7562	6140	3414	#B27427	PTGL	0	0	0	0	0	0	0	0	0	0	0	0	0	0	0	1	0	0	0	0	1
LC466:AATTTGGTCCTAGTTT-1	SeuratProject	6192	2177	AATTTGGTCCTAGTTT-1	TAGTAGCAGGTCCGTT	LC466	LC464	0.0968992248062016	0.419896640826873	0.177814029363785	False	4	6	ITL5GL	LC464:TAGTAGCAGGTCCGTT	65506	0	0	63232	5203	4381	2274	#E1A462	ITL5GL	0	0	0	0	0	0	0.0645364248528209	0	0	0	0	0.781708299076566	0	0	0.153755276070613	0	0	0	0	0	0.781708299076566
LC466:ACAAAGGTCCACCTGT-1	SeuratProject	4268	1814	ACAAAGGTCCACCTGT-1	CTGGCTTAGGTAAGTC	LC466	LC464	0.117150890346767	0.3514526710403	0.0173228346456693	False	3	16	PVGA	LC464:CTGGCTTAGGTAAGTC	41038	0	0	39602	2614	2140	1436	#377549	PVGA	0	0	0	0	0	0	0	0	0	0	0	0	0	0	0	0	0	1	0	0	1
LC466:ACAACACTCGATATTG-1	SeuratProject	1872	959	ACAACACTCGATATTG-1	GGGTTGCAGATTCTGT	LC466	LC464	0.16025641025641	0.16025641025641	0.0380761523046092	False	0	0	ITL23GL	LC464:GGGTTGCAGATTCTGT	20623	0	0	19978	1790	1500	645	#E59D9F	ITL23GL	0	0	0	0	1	0	0	0	0	0	0	0	0	0	0	0	0	0	0	0	1
LC466:ACAACACTCGATTCTT-1	SeuratProject	2930	1333	ACAACACTCGATTCTT-1	GGGTTGCAGTGAGCCA	LC466	LC464	0.0341296928327645	0.341296928327645	0.165378670788253	False	4	6	ITL5GL	LC464:GGGTTGCAGTGAGCCA	16368	0	0	15655	852	726	713	#E1A462	ITL5GL	0	0	0	0	0	0	0	0	0	0	0	1	0	0	0	0	0	0	0	0	1
LC466:ACAACAGAGGAACCGG-1	SeuratProject	1747	1028	ACAACAGAGGAACCGG-1	ATAAGCATCCTAACCA	LC466	LC464	0.114481969089868	0.400686891814539	0.0273159144893112	False	5	11	ASC	LC464:ATAAGCATCCTAACCA	15211	0	0	14533	1129	951	678	#A13F9E	ASC	0	0	1	0	0	0	0	0	0	0	0	0	0	0	0	0	0	0	0	0	1
LC466:ACACCTTGTTAGCGTA-1	SeuratProject	699	451	ACACCTTGTTAGCGTA-1	TTCGTTACACCTTGCA	LC466	LC464	0.143061516452074	0.572246065808298	0.191709844559585	False	8	5	PTGL	LC464:TTCGTTACACCTTGCA	21696	0	0	20948	1249	1063	748	#9C5224	OBGA	0	0	0	0	0	0.00805948263305709	0.00640118741622489	0	0	0	0.0194484170663029	0	0.584611785966595	0	0	0	0	0	0.36788127623344	0.0135978506843797	0.584611785966595
LC466:ACACCTTGTTCCGCAC-1	SeuratProject	11810	3161	ACACCTTGTTCCGCAC-1	TTCGTTACATGAGGGA	LC466	LC464	0.00846740050804403	0.313293818797629	0.115107913669065	False	4	6	ITL5GL	LC464:TTCGTTACATGAGGGA	40788	0	0	39394	3174	2612	1394	#E1A462	ITL5GL	0	0	0	0	0	0	0	0	0	0	0	1	0	0	0	0	0	0	0	0	1
LC466:ACACCTTGTTGCATCT-1	SeuratProject	6852	2208	ACACCTTGTTGCATCT-1	TTCGTTACATTTGTGC	LC466	LC464	0.0145942790426153	0.218914185639229	0.0990206746463547	False	4	6	ITL5GL	LC464:TTCGTTACATTTGTGC	27109	0	0	25927	1980	1641	1182	#E1A462	ITL5GL	0	0	0	0	0	0	0	0	0	0	0	1	0	0	0	0	0	0	0	0	1
LC466:ACACGGACACTCAACA-1	SeuratProject	2906	1382	ACACGGACACTCAACA-1	ATACCTAGTTAACCAC	LC466	LC464	0.137646249139711	0.344115622849277	0.0647359454855196	False	0	0	ITL23GL	LC464:ATACCTAGTTAACCAC	77381	0	0	74696	5433	4645	2685	#E59D9F	ITL23GL	0	0	0	0	1	0	0	0	0	0	0	0	0	0	0	0	0	0	0	0	1
LC466:ACACGGACATAATCGT-1	SeuratProject	4860	1873	ACACGGACATAATCGT-1	ATACCTAGTTCTTTGT	LC466	LC464	0.0411522633744856	0.308641975308642	0.0173228346456693	False	11	17	D12MSN	LC464:ATACCTAGTTCTTTGT	97213	0	0	94009	7150	5911	3204	#4BBFE5	D12MSN	0	0	0	0	0	0	0	1	0	0	0	0	0	0	0	0	0	0	0	0	1
LC466:ACACTAATCCTAAATG-1	SeuratProject	6439	2350	ACACTAATCCTAAATG-1	TCACATTAGATAACCA	LC466	LC464	0.0465910855722938	0.279546513433763	0.0231769361221029	False	2	1	CTGL	LC464:TCACATTAGATAACCA	32243	0	0	30903	2497	2091	1340	#A78533	CTGL	0	0	0	0	0	0	0	0	0	1	0	0	0	0	0	0	0	0	0	0	1
LC466:ACACTAGGTAATCGCA-1	SeuratProject	2900	1429	ACACTAGGTAATCGCA-1	GCTTCATCAACGGGAA	LC466	LC464	0.0689655172413793	0.310344827586207	0.04149377593361	False	11	17	D12MSN	LC464:GCTTCATCAACGGGAA	72807	0	0	70611	4938	4102	2196	#4BBFE5	D12MSN	0	0	0	0	0	0	0	0.937565346138338	0.0624346538616617	0	0	0	0	0	0	0	0	0	0	0	0.937565346138338
LC466:ACACTTAAGGCTACAT-1	SeuratProject	4286	1746	ACACTTAAGGCTACAT-1	CGAATAATCTTTAAGC	LC466	LC464	0.0466635557629491	0.25664955669622	0.0231769361221029	False	2	1	CTGL	LC464:CGAATAATCTTTAAGC	22798	0	0	21774	1725	1473	1024	#A78533	CTGL	0	0	0	0	0	0	0	0	0	1	0	0	0	0	0	0	0	0	0	0	1
LC466:ACACTTAAGTATCGCG-1	SeuratProject	2542	1302	ACACTTAAGTATCGCG-1	CGAATAATCGCCCGTA	LC466	LC464	0.1573564122738	1.29819040125885	0.130548302872063	False	0	0	ITL23GL	LC464:CGAATAATCGCCCGTA	90825	0	0	87661	6117	5198	3164	#E59D9F	ITL23GL	0	0	0	0	0.960171844369357	0	0.0398281556306426	0	0	0	0	0	0	0	0	0	0	0	0	0	0.960171844369357
LC466:ACACTTGCAAAGCGGC-1	SeuratProject	1105	799	ACACTTGCAAAGCGGC-1	TAGTGAGGTGGATTAG	LC466	LC464	0.452488687782805	1.26696832579186	0.0764925373134328	False	1	7	OGC	LC464:TAGTGAGGTGGATTAG	30141	0	0	28288	1588	1390	1853	#985695	OGC	0.0737213331807744	0.926278666819225	0	0	0	0	0	0	0	0	0	0	0	0	0	0	0	0	0	0	0.926278666819225
LC466:ACACTTGCATTAGCCA-1	SeuratProject	5057	1904	ACACTTGCATTAGCCA-1	TAGTGAGGTCCATTAA	LC466	LC464	0.0197745699031046	0.276843978643464	0.0318949343339587	False	14	19	NPGL	LC464:TAGTGAGGTCCATTAA	52558	0	0	50552	3730	3175	2006	#D38362	NPGL	0	0	0	0	0	0	0	0	0	0	1	0	0	0	0	0	0	0	0	0	1
LC466:ACAGCCGGTACTGAAT-1	SeuratProject	2266	1206	ACAGCCGGTACTGAAT-1	CGGCCAACAAACCAGC	LC466	LC464	0.088261253309797	0.617828773168579	0.014070351758794	False	11	17	D12MSN	LC464:CGGCCAACAAACCAGC	39348	0	0	38250	2501	2104	1098	#4BBFE5	D12MSN	0	0	0	0	0	0	0	1	0	0	0	0	0	0	0	0	0	0	0	0	1
LC466:ACAGCCGGTGATGAGG-1	SeuratProject	2561	1369	ACAGCCGGTGATGAGG-1	CGGCCAACAGTTAAAC	LC466	LC464	0.156188988676298	1.21046466224131	0.184563758389262	False	2	1	CTGL	LC464:CGGCCAACAGTTAAAC	22554	0	0	21507	1651	1388	1047	#A78533	CTGL	0	0	0	0	0	0	0	0	0	1	0	0	0	0	0	0	0	0	0	0	1
LC466:ACAGCGCTCCCTGACT-1	SeuratProject	3389	1528	ACAGCGCTCCCTGACT-1	GCACCTTAGGTGGGAG	LC466	LC464	0	0.383593980525229	0.144055944055944	False	4	6	ITL5GL	LC464:GCACCTTAGGTGGGAG	38297	0	0	37075	2570	2116	1222	#E1A462	ITL45GL	0	0	0	0	0	0	0.944737462578593	0	0	0	0	0.0552625374214068	0	0	0	0	0	0	0	0	0.944737462578593
LC466:ACAGCGCTCCTCATCA-1	SeuratProject	8190	2549	ACAGCGCTCCTCATCA-1	GCACCTTAGGATCCAG	LC466	LC464	0.0122100122100122	0.170940170940171	0.0990206746463547	False	4	6	ITL5GL	LC464:GCACCTTAGGATCCAG	39945	0	0	38143	3069	2540	1802	#E1A462	ITL5GL	0	0	0	0	0	0	0.110470842359621	0	0	0	0	0.663306033613659	0	0	0.190961126972301	0.0352619970544183	0	0	0	0	0.663306033613659
LC466:ACAGCGCTCTTGTCTG-1	SeuratProject	2316	1270	ACAGCGCTCTTGTCTG-1	GCACCTTAGGGATTTA	LC466	LC464	0.0431778929188256	0.431778929188256	0.0579710144927536	False	7	15	ITL6GL	LC464:GCACCTTAGGGATTTA	23058	0	0	22214	1998	1696	844	#9E4954	ITL6GL	0	0	0	0	0	0	0	0	0	0	0	0	0	0	1	0	0	0	0	0	1
LC466:ACAGGAATCCCTCACG-1	SeuratProject	7288	2314	ACAGGAATCCCTCACG-1	GAAGTGAAGGCTTATT	LC466	LC464	0.0137211855104281	0.192096597145993	0.0223964165733483	False	2	1	CTGL	LC464:GAAGTGAAGGCTTATT	46837	0	0	44748	3625	3039	2089	#A78533	CTGL	0	0	0	0	0	0	0	0	0	0.977835223149378	0.0221647768506225	0	0	0	0	0	0	0	0	0	0.977835223149378
LC466:ACAGGAATCCCTTGCG-1	SeuratProject	4131	1783	ACAGGAATCCCTTGCG-1	GAAGTGAAGCTTGTTG	LC466	LC464	0.0242072137496974	0.290486564996369	0.191709844559585	False	4	6	ITL5GL	LC464:GAAGTGAAGCTTGTTG	86761	0	0	83794	6166	5157	2967	#E1A462	ITL5GL	0	0	0	0	0	0	0.0578663373535829	0	0	0	0	0.942133662646417	0	0	0	0	0	0	0	0	0.942133662646417
LC466:ACAGGATCACCTCACC-1	SeuratProject	4329	1773	ACAGGATCACCTCACC-1	TGTGCTGGTATTGTCA	LC466	LC464	0.0462000462000462	0.346500346500347	0.134846461949266	False	6	2	ITL5GL	LC464:TGTGCTGGTATTGTCA	20615	0	0	19768	1688	1449	847	#E1A462	ITL45GL	0	0	0	0	0	0	1	0	0	0	0	0	0	0	0	0	0	0	0	0	1
LC466:ACAGGATCAGGTCCTG-1	SeuratProject	1869	1010	ACAGGATCAGGTCCTG-1	TGTGCTGGTCACGCAC	LC466	LC464	0	0.856072766185126	0.0369881109643329	False	3	3	VIPGA	LC464:TGTGCTGGTCACGCAC	36444	0	0	35310	2524	2131	1134	#3C81BB	SSTGA	0	0	0	1	0	0	0	0	0	0	0	0	0	0	0	0	0	0	0	0	1
LC466:ACAGGCTGTCCCGGAA-1	SeuratProject	2575	1296	ACAGGCTGTCCCGGAA-1	CCTAATCCAAATGAAG	LC466	LC464	0.0776699029126214	0.349514563106796	0.0629722921914358	False	3	3	VIPGA	LC464:CCTAATCCAAATGAAG	63497	0	0	61483	3831	3157	2014	#3C81BB	SSTGA	0	0	0	0.705187532754553	0	0	0	0	0	0	0	0	0	0	0	0	0	0.294812467245447	0	0	0.705187532754553
LC466:ACAGGTAAGCGCATTG-1	SeuratProject	4784	2035	ACAGGTAAGCGCATTG-1	GCCTTAATCAAACCGG	LC466	LC464	0.146321070234114	0.334448160535117	0.139344262295082	False	4	12	ITL23GL	LC464:GCCTTAATCAAACCGG	86952	0	0	83695	6713	5763	3257	#E59D9F	ITL5GL	0	0	0	0	0.121347327083996	0	0.0937436714110651	0	0	0	0	0.751456194984574	0	0.0154494941242791	0	0.0180033123960854	0	0	0	0	0.751456194984574
LC466:ACAGGTAAGCTTACTT-1	SeuratProject	1951	1242	ACAGGTAAGCTTACTT-1	GCCTTAATCGCACACT	LC466	LC464	0.256278831368529	0.512557662737058	0.0504898266767144	False	5	9	ASC	LC464:GCCTTAATCGCACACT	22152	0	0	21280	1464	1276	872	#A13F9E	ASC	0	0	1	0	0	0	0	0	0	0	0	0	0	0	0	0	0	0	0	0	1
LC466:ACAGGTAAGTAACGAG-1	SeuratProject	1418	824	ACAGGTAAGTAACGAG-1	GCCTTAATCTATCGGC	LC466	LC464	0.0705218617771509	0.352609308885755	0.0491071428571429	False	0	0	ITL23GL	LC464:GCCTTAATCTATCGGC	55408	0	0	53228	3885	3361	2180	#E59D9F	ITL23GL	0	0	0	0	0.917499998447349	0	0.0398803112231275	0	0	0	0	0	0	0	0	0	0	0	0.0426196903295231	0	0.917499998447349
LC466:ACAGGTAAGTCAATCA-1	SeuratProject	12558	3452	ACAGGTAAGTCAATCA-1	GCCTTAATCCACGTTA	LC466	LC464	0.0637044115304985	0.342411211976429	0.118727050183599	False	4	6	ITL5GL	LC464:GCCTTAATCCACGTTA	78877	0	0	75571	5673	4832	3306	#E1A462	ITL45GL	0	0	0	0	0	0	0.947868964635631	0	0	0	0	0.0521310353643692	0	0	0	0	0	0	0	0	0.947868964635631
LC466:ACAGTATGTGCACGCA-1	SeuratProject	1360	847	ACAGTATGTGCACGCA-1	ACCAGGTCATAAGCAT	LC466	LC464	0.220588235294118	0.514705882352941	0.0194174757281553	False	11	17	D12MSN	LC464:ACCAGGTCATAAGCAT	47872	0	0	46362	2939	2507	1510	#4BBFE5	D12MSN	0	0	0	0	0	0	0	0.815618175676227	0.174042219002108	0	0	0	0.010339605321666	0	0	0	0	0	0	0	0.815618175676227
LC466:ACATAGCTCGCTAGAT-1	SeuratProject	4517	1873	ACATAGCTCGCTAGAT-1	TTGATGAAGAATGACC	LC466	LC464	0	0.46491033872039	0.0856573705179283	False	4	8	ITL5GL	LC464:TTGATGAAGAATGACC	51992	0	0	50349	3295	2744	1643	#E1A462	ITL45GL	0	0	0	0	0	0	0.95445143374115	0	0	0	0	0.0139625304194266	0	0	0	0.0315860358394229	0	0	0	0	0.95445143374115
LC466:ACATCATCACGAATCC-1	SeuratProject	6364	2338	ACATCATCACGAATCC-1	TTACCGGGTAACCTTA	LC466	LC464	0	0.204274041483344	0.021630615640599	False	3	16	PVGA	LC464:TTACCGGGTAACCTTA	77677	0	0	75258	5620	4585	2419	#377549	PVGA	0	0	0	0	0	0	0	0	0	0	0	0	0	0	0	0	0	1	0	0	1
LC466:ACATCATCAGCAAGAT-1	SeuratProject	1707	964	ACATCATCAGCAAGAT-1	TTACCGGGTTTACTGA	LC466	LC464	0	0.468658465143527	0.0612582781456954	False	3	3	VIPGA	LC464:TTACCGGGTTTACTGA	54752	0	0	52454	3702	3105	2298	#3C81BB	VIPGA	0	0	0	0	0	1	0	0	0	0	0	0	0	0	0	0	0	0	0	0	1
LC466:ACATCATCAGGAATCG-1	SeuratProject	3816	1801	ACATCATCAGGAATCG-1	TTACCGGGTATCCGTG	LC466	LC464	0.131027253668763	0.471698113207547	0.111633372502938	False	3	3	VIPGA	LC464:TTACCGGGTATCCGTG	163035	0	0	156382	9957	8286	6653	#3C81BB	PVGA	0	0	0	0.465996514116161	0	0	0	0	0	0	0	0	0	0	0	0	0	0.53400348588384	0	0	0.53400348588384
LC466:ACATCATCATTGTGCA-1	SeuratProject	8846	2921	ACATCATCATTGTGCA-1	TTACCGGGTTAGCCAT	LC466	LC464	0.0452181777074384	0.260004521817771	0.0273159144893112	False	3	16	PVGA	LC464:TTACCGGGTTAGCCAT	20837	0	0	19880	1787	1515	957	#377549	SSTGA	0	0	0	0.954196085894368	0	0	0	0	0	0	0	0	0	0	0	0	0	0.0458039141056326	0	0	0.954196085894368
LC466:ACATTAGTCATTAGTG-1	SeuratProject	3071	1471	ACATTAGTCATTAGTG-1	CGTACCTAGAAATGCC	LC466	LC464	0.0976880494952784	0.618690980136763	0.0907216494845361	False	7	15	ITL6GL	LC464:CGTACCTAGAAATGCC	48941	0	0	47029	3965	3373	1912	#9E4954	ITL6GL	0	0	0	0	0	0	0	0	0	0	0	0.0172962719814657	0	0	0.967106475393518	0.015597252625016	0	0	0	0	0.967106475393518
LC466:ACATTAGTCCCGTTTA-1	SeuratProject	1705	973	ACATTAGTCCCGTTTA-1	CGTACCTAGCAAGGAA	LC466	LC464	0.293255131964809	0.527859237536657	0.0231769361221029	False	1	7	OGC	LC464:CGTACCTAGCAAGGAA	58947	0	0	56403	3302	2815	2544	#985695	OGC	0.088918938882096	0.911081061117904	0	0	0	0	0	0	0	0	0	0	0	0	0	0	0	0	0	0	0.911081061117904
LC466:ACATTAGTCCTTGCGT-1	SeuratProject	2493	1256	ACATTAGTCCTTGCGT-1	CGTACCTAGATTCATC	LC466	LC464	0.0401123144805455	0.36101083032491	0.184563758389262	False	7	14	ETL5GL	LC464:CGTACCTAGATTCATC	32523	0	0	30942	2063	1735	1581	#B27427	STRGA	0	0	0	0.0271398843659354	0	0.0514589984882749	0	0	0.786972653577732	0	0	0	0.015480615820441	0	0	0	0	0	0.118947847747617	0	0.786972653577732
LC466:ACATTAGTCCTTTACG-1	SeuratProject	2023	1060	ACATTAGTCCTTTACG-1	CGTACCTAGCGCAAAT	LC466	LC464	0.0494315373208107	0.494315373208107	0.020141535111595	False	1	4	OGC	LC464:CGTACCTAGCGCAAAT	64649	0	0	62440	3928	3297	2209	#985695	OGC	0	1	0	0	0	0	0	0	0	0	0	0	0	0	0	0	0	0	0	0	1
LC466:ACATTAGTCGTTACAA-1	SeuratProject	4221	1712	ACATTAGTCGTTACAA-1	CGTACCTAGTGCAACG	LC466	LC464	0.0473821369343757	0.0947642738687515	0.111633372502938	False	7	15	ITL6GL	LC464:CGTACCTAGTGCAACG	21897	0	0	20953	1762	1493	944	#9E4954	ITL6GL	0	0	0	0	0	0	0	0	0	0	0	0	0	0	1	0	0	0	0	0	1
LC466:ACATTAGTCTTGCAGG-1	SeuratProject	4748	2026	ACATTAGTCTTGCAGG-1	CGTACCTAGCTTCCTT	LC466	LC464	0.12636899747262	0.31592249368155	0.184563758389262	False	0	0	ITL23GL	LC464:CGTACCTAGCTTCCTT	102839	0	0	99518	7616	6381	3321	#E59D9F	ITL23GL	0	0	0	0	0.969775927560948	0	0	0	0	0	0	0	0	0	0.0302240724390516	0	0	0	0	0	0.969775927560948
LC466:ACATTGCAGTTAGGCT-1	SeuratProject	13214	3460	ACATTGCAGTTAGGCT-1	AACCTGCTCAAACTGA	LC466	LC464	0.0302709247767519	0.249735129408203	0.1019955654102	False	0	8	ITL5GL	LC464:AACCTGCTCAAACTGA	37301	0	0	35769	2359	2005	1532	#E1A462	ITL45GL	0	0	0	0	0.217276050332717	0	0.782723949667283	0	0	0	0	0	0	0	0	0	0	0	0	0	0.782723949667283
LC466:ACCAAGCGTCGTTACT-1	SeuratProject	1883	1052	ACCAAGCGTCGTTACT-1	TGCTCCACAAAGGACG	LC466	LC464	0.0531067445565587	0.265533722782793	0.126436781609195	False	7	15	ITL6GL	LC464:TGCTCCACAAAGGACG	15387	0	0	14844	1055	885	543	#9E4954	ITL23GL	0	0	0	0	0.693891165020064	0	0.00640745491537486	0	0	0	0	0.0121404349930964	0	0	0.234841203201016	0.00738908399664601	0	0	0.0453306578738029	0	0.693891165020064
LC466:ACCAAGCGTGAAACAA-1	SeuratProject	3739	1645	ACCAAGCGTGAAACAA-1	TGCTCCACACACTAAG	LC466	LC464	0.0802353570473389	0.347686547205135	0.014070351758794	False	11	17	D12MSN	LC464:TGCTCCACACACTAAG	45350	0	0	43493	3397	2870	1857	#4BBFE5	D12MSN	0	0	0	0	0	0	0	1	0	0	0	0	0	0	0	0	0	0	0	0	1
LC466:ACCAAGCGTGCGCAAT-1	SeuratProject	4791	1955	ACCAAGCGTGCGCAAT-1	TGCTCCACATAAGCCA	LC466	LC464	0.0626174076393237	0.438321853475266	0.0281943611277744	False	0	0	ITL23GL	LC464:TGCTCCACATAAGCCA	57489	0	0	55197	4600	3831	2292	#E59D9F	ITL23GL	0	0	0	0	1	0	0	0	0	0	0	0	0	0	0	0	0	0	0	0	1
LC466:ACCAAGTTCAGGTTTA-1	SeuratProject	2427	1193	ACCAAGTTCAGGTTTA-1	AGGGAGTAGTGCACCT	LC466	LC464	0.247218788627936	0.57684384013185	0.111633372502938	False	4	8	ITL5GL	LC464:AGGGAGTAGTGCACCT	40482	0	0	39062	2756	2359	1420	#E1A462	ITL45GL	0	0	0	0	0	0	1	0	0	0	0	0	0	0	0	0	0	0	0	0	1
LC466:ACCAAGTTCATCCTCA-1	SeuratProject	6116	2251	ACCAAGTTCATCCTCA-1	AGGGAGTAGAACAAGG	LC466	LC464	0.0327011118378025	0.376062786134729	0.0166493236212279	False	3	16	PVGA	LC464:AGGGAGTAGAACAAGG	74976	0	0	72249	5217	4252	2727	#377549	PVGA	0	0	0	0	0	0	0	0	0	0	0	0	0	0	0	0	0	1	0	0	1
LC466:ACCAATATCGATTCTT-1	SeuratProject	4311	1866	ACCAATATCGATTCTT-1	GGCACTAAGTGAGCCA	LC466	LC464	0.162375318951519	0.510322430990489	0.0764925373134328	False	7	14	ETL5GL	LC464:GGCACTAAGTGAGCCA	94148	0	0	90970	5932	4804	3178	#B27427	PTGL	0	0	0	0	0	0	0	0	0	0	0	0	0	0.00852787933668083	0	0.991472120663319	0	0	0	0	0.991472120663319
LC466:ACCAATATCTTGGACG-1	SeuratProject	5088	2127	ACCAATATCTTGGACG-1	GGCACTAAGAATCACA	LC466	LC464	0.0393081761006289	0.393081761006289	0.0612582781456954	False	0	12	ITL23GL	LC464:GGCACTAAGAATCACA	88581	0	0	85634	6232	5293	2947	#E59D9F	ITL23GL	0	0	0	0	1	0	0	0	0	0	0	0	0	0	0	0	0	0	0	0	1
LC466:ACCACACCAGAGGGAG-1	SeuratProject	2368	1275	ACCACACCAGAGGGAG-1	AATCCTAGTGCAACAA	LC466	LC464	0.126689189189189	0.929054054054054	0.165378670788253	False	4	8	ITL5GL	LC464:AATCCTAGTGCAACAA	95499	0	0	92729	6391	5327	2770	#E1A462	ITL5GL	0	0	0	0	0	0	0.243541124393981	0	0	0	0	0.756458875606019	0	0	0	0	0	0	0	0	0.756458875606019
LC466:ACCACATAGGCTACAT-1	SeuratProject	5038	1953	ACCACATAGGCTACAT-1	GGTTACCTCTTTAAGC	LC466	LC464	0.0396982929734021	0.37713378324732	0.0703472840605521	False	0	12	ITL23GL	LC464:GGTTACCTCTTTAAGC	63310	0	0	61022	4608	3849	2288	#E59D9F	ITL23GL	0	0	0	0	1	0	0	0	0	0	0	0	0	0	0	0	0	0	0	0	1
LC466:ACCAGCTCAATACTGT-1	SeuratProject	6764	2475	ACCAGCTCAATACTGT-1	GCGTGCTGTTGTAACC	LC466	LC464	0.0887049083382614	0.340035481963335	0.159638554216868	False	0	0	ITL23GL	LC464:GCGTGCTGTTGTAACC	34195	0	0	32794	2659	2290	1401	#E59D9F	ITL23GL	0	0	0	0	0.774154819586863	0	0.128889925532026	0	0	0	0	0.013157739835339	0	0.0837975150457716	0	0	0	0	0	0	0.774154819586863
LC466:ACCAGCTCAATTATGC-1	SeuratProject	8735	2738	ACCAGCTCAATTATGC-1	GCGTGCTGTTGTCATA	LC466	LC464	0.0572409845449342	0.263308528906697	0.191709844559585	False	4	6	ITL5GL	LC464:GCGTGCTGTTGTCATA	43272	0	0	41373	3142	2675	1899	#E1A462	ITL45GL	0	0	0	0	0	0	0.865720615032692	0	0	0	0	0.0748828584657405	0	0	0.0593965265015673	0	0	0	0	0	0.865720615032692
LC466:ACCAGCTCAGGAACAT-1	SeuratProject	4023	1757	ACCAGCTCAGGAACAT-1	GCGTGCTGTGCGGTTC	LC466	LC464	0.0745712155108128	0.124285359184688	0.148997134670487	False	0	0	ITL23GL	LC464:GCGTGCTGTGCGGTTC	42011	0	0	40366	3096	2602	1645	#E59D9F	ITL23GL	0	0	0	0	1	0	0	0	0	0	0	0	0	0	0	0	0	0	0	0	1
LC466:ACCAGGACAAGCGAGC-1	SeuratProject	5753	2307	ACCAGGACAAGCGAGC-1	TCGCAATGTGAGTCCC	LC466	LC464	0.1042934121328	0.469320354597601	0.088145896656535	False	7	14	ETL5GL	LC464:TCGCAATGTGAGTCCC	139115	0	0	134362	11201	9361	4753	#B27427	PTGL	0	0	0	0	0	0	0	0	0	0	0	0	0	0.0138183407055973	0	0.986181659294403	0	0	0	0	0.986181659294403
LC466:ACCAGGACAGAAATTG-1	SeuratProject	5314	2059	ACCAGGACAGAAATTG-1	TCGCAATGTTTAGCGT	LC466	LC464	0.0376364320662401	0.319909672563041	0.130548302872063	False	4	8	ITL5GL	LC464:TCGCAATGTTTAGCGT	69347	0	0	66559	4733	4044	2788	#E1A462	ITL45GL	0	0	0	0	0	0	0.825686805172823	0	0	0	0	0.174313194827177	0	0	0	0	0	0	0	0	0.825686805172823
LC466:ACCAGGACAGCCGCTA-1	SeuratProject	2305	1112	ACCAGGACAGCCGCTA-1	TCGCAATGTGTCCGTA	LC466	LC464	0.17353579175705	0.3470715835141	0.0743801652892562	False	10	13	OPC	LC464:TCGCAATGTGTCCGTA	44468	0	0	42424	3385	2914	2044	#B9A0D6	OPC	1	0	0	0	0	0	0	0	0	0	0	0	0	0	0	0	0	0	0	0	1
LC466:ACCAGGCTCCCTCTAA-1	SeuratProject	5702	1973	ACCAGGCTCCCTCTAA-1	CGTCAAGAGTCCCTGG	LC466	LC464	0.0175377060680463	0.227990178884602	0.0391891891891892	False	2	1	CTGL	LC464:CGTCAAGAGTCCCTGG	23759	0	0	22708	1958	1628	1051	#A78533	CTGL	0	0	0	0	0	0	0	0	0	1	0	0	0	0	0	0	0	0	0	0	1
LC466:ACCAGGCTCTCGACCT-1	SeuratProject	2860	1258	ACCAGGCTCTCGACCT-1	CGTCAAGAGTATTTGC	LC466	LC464	0.034965034965035	0.524475524475524	0.144055944055944	False	8	5	PTGL	LC464:CGTCAAGAGTATTTGC	30469	0	0	29259	2398	2050	1210	#9C5224	ITL5GL	0	0	0	0	0	0	0.191905298992199	0	0	0	0	0.798773729182931	0	0	0	0	0	0	0.00932097182487038	0	0.798773729182931
LC466:ACCAGGGAGCCGCTTT-1	SeuratProject	1980	1124	ACCAGGGAGCCGCTTT-1	GACATCCTCCTGGATC	LC466	LC464	0.101010101010101	0.454545454545455	0.0264550264550265	False	3	16	PVGA	LC464:GACATCCTCCTGGATC	19567	0	0	18566	1346	1109	1001	#377549	PVGA	0	0	0	0.018873655505305	0	0	0	0	0	0	0	0	0	0	0	0	0	0.981126344494695	0	0	0.981126344494695
LC466:ACCATTAAGCCTTAAA-1	SeuratProject	3408	1483	ACCATTAAGCCTTAAA-1	CATGTCATCTGGTCTA	LC466	LC464	0.0586854460093897	0.352112676056338	0.171428571428571	False	7	15	ITL6GL	LC464:CATGTCATCTGGTCTA	35134	0	0	33971	2130	1775	1163	#9E4954	ITL5GL	0	0	0	0	0	0	0	0	0	0	0	0.983311038642954	0	0	0.0166889613570461	0	0	0	0	0	0.983311038642954
LC466:ACCCAACCAACAGGAT-1	SeuratProject	4778	1993	ACCCAACCAACAGGAT-1	TTGGTTAGTAGTTACC	LC466	LC464	0.104646295521139	0.418585182084554	0.184563758389262	False	4	6	ITL5GL	LC464:TTGGTTAGTAGTTACC	63827	0	0	61826	4582	3819	2001	#E1A462	ITL5GL	0	0	0	0	0	0	0	0	0	0	0	1	0	0	0	0	0	0	0	0	1
LC466:ACCCAACCAATATGGA-1	SeuratProject	5284	1876	ACCCAACCAATATGGA-1	TTGGTTAGTGCAATAG	LC466	LC464	0.0378501135503407	0.246025738077214	0.0338658146964856	False	2	1	CTGL	LC464:TTGGTTAGTGCAATAG	25737	0	0	24567	1958	1665	1170	#A78533	CTGL	0	0	0	0	0	0	0	0	0	1	0	0	0	0	0	0	0	0	0	0	1
LC466:ACCCAGGGTTCGGTAA-1	SeuratProject	3216	1628	ACCCAGGGTTCGGTAA-1	GCCGCAACAAACAAAG	LC466	LC464	0.124378109452736	0.373134328358209	0.0491071428571429	False	3	16	PVGA	LC464:GCCGCAACAAACAAAG	26730	0	0	25429	2220	1831	1301	#377549	PVGA	0	0	0	0.0250716011517839	0	0	0	0	0	0	0	0	0	0	0	0	0	0.974928398848216	0	0	0.974928398848216
LC466:ACCCGCTGTAACGTGC-1	SeuratProject	6748	2352	ACCCGCTGTAACGTGC-1	ATTGTCCCATTGAGGC	LC466	LC464	0.14819205690575	0.370480142264375	0.177814029363785	False	4	8	ITL5GL	LC464:ATTGTCCCATTGAGGC	29641	0	0	28391	2147	1861	1250	#E1A462	CLAGL	0	0	0	0	0.300896735202119	0	0.0660718389954692	0	0	0	0	0	0	0	0.00461744357644465	0.0285127360015789	0	0	0.599901246224388	0	0.599901246224388
LC466:ACCCGCTGTCATGCAA-1	SeuratProject	2601	1438	ACCCGCTGTCATGCAA-1	ATTGTCCCAAGCCTGG	LC466	LC464	0.192233756247597	0.615148019992311	0.0809248554913295	False	10	13	OPC	LC464:ATTGTCCCAAGCCTGG	71484	0	0	68453	4565	3879	3031	#B9A0D6	OPC	0.999999999999999	0	0	0	0	0	0	0	0	0	0	0	0	0	0	0	0	0	0	0	0.999999999999999
LC466:ACCCGGTAGGGATGCG-1	SeuratProject	5623	2185	ACCCGGTAGGGATGCG-1	GCATTATTCCGAAACG	LC466	LC464	0.071136404054775	0.462386626356038	0.1225	False	7	15	ITL6GL	LC464:GCATTATTCCGAAACG	39849	0	0	38295	3372	2812	1554	#9E4954	ITL6GL	0	0	0	0	0	0	0	0	0	0	0	0.0175937195844267	0	0	0.982406280415573	0	0	0	0	0	0.982406280415573
LC466:ACCCGTAAGTGATTCA-1	SeuratProject	3938	1665	ACCCGTAAGTGATTCA-1	CTCCAAATCTCACTTC	LC466	LC464	0.101574403250381	0.330116810563738	0.0629722921914358	False	6	2	ITL5GL	LC464:CTCCAAATCTCACTTC	26504	0	0	25499	2169	1827	1005	#E1A462	ITL45GL	0	0	0	0	0	0	1	0	0	0	0	0	0	0	0	0	0	0	0	0	1
LC466:ACCCTCCCACCGGTAT-1	SeuratProject	3139	1468	ACCCTCCCACCGGTAT-1	ACATTCAGTCTTGAAC	LC466	LC464	0.159286396941701	0.127429117553361	0.0247838616714697	False	3	3	VIPGA	LC464:ACATTCAGTCTTGAAC	60603	0	0	58248	3329	2710	2355	#3C81BB	VIPGA	0	0	0	0	0	1	0	0	0	0	0	0	0	0	0	0	0	0	0	0	1
LC466:ACCCTCCCAGTTAAAG-1	SeuratProject	8553	3175	ACCCTCCCAGTTAAAG-1	ACATTCAGTAAATAGC	LC466	LC464	0.0818426283175494	0.923652519583772	0.177814029363785	False	4	12	ITL23GL	LC464:ACATTCAGTAAATAGC	98332	0	0	94670	6133	5238	3662	#E59D9F	ASC	0	0	0.433110844279658	0	0.300839043072769	0	0.00449163720594929	0	0	0	0	0	0	0.00589673826385119	0.0170180625321697	0	0	0	0.217879621530321	0.0207640531152816	0.433110844279658
LC466:ACCCTGTTCAGGTCCA-1	SeuratProject	3920	1677	ACCCTGTTCAGGTCCA-1	TTTGGTTAGTCATCAT	LC466	LC464	0.127551020408163	0.408163265306122	0.118727050183599	False	4	6	ITL5GL	LC464:TTTGGTTAGTCATCAT	68651	0	0	66502	4766	3960	2149	#E1A462	ITL5GL	0	0	0	0	0	0	0.174538072821025	0	0	0	0	0.825461927178975	0	0	0	0	0	0	0	0	0.825461927178975
LC466:ACCGAAGCATCATGTG-1	SeuratProject	2811	1384	ACCGAAGCATCATGTG-1	TTCATGAGTCCCGGAT	LC466	LC464	0.142298114549982	0.391319815012451	0.199288256227758	False	0	0	ITL23GL	LC464:TTCATGAGTCCCGGAT	48264	0	0	46792	3001	2526	1472	#E59D9F	ITL45GL	0	0	0	0	0.176560991181439	0	0.392898311021064	0	0	0	0	0.0163229341575204	0	0	0.0696669317070422	0	0	0	0.344550831932934	0	0.392898311021064
LC466:ACCGGCTAGCCGCAAC-1	SeuratProject	2885	1394	ACCGGCTAGCCGCAAC-1	AGGCTGATCTTTGGGC	LC466	LC464	0.103986135181976	0.207972270363951	0.191709844559585	False	7	14	ETL5GL	LC464:AGGCTGATCTTTGGGC	54099	0	0	52300	3469	2874	1799	#B27427	PTGL	0	0	0	0	0	0	0	0	0	0	0	0	0	0	0	0.958739934833297	0	0	0.0412600651667023	0	0.958739934833297
LC466:ACCGGCTAGCTTACTT-1	SeuratProject	13267	3618	ACCGGCTAGCTTACTT-1	AGGCTGATCGCACACT	LC466	LC464	0.105524986809377	0.271349966081254	0.177814029363785	False	4	6	ITL5GL	LC464:AGGCTGATCGCACACT	22130	0	0	21346	1540	1286	784	#E1A462	ITL5GL	0	0	0	0	0	0	0.0249963642976808	0	0.0254801001656777	0	0	0.782818143334485	0	0.00951755839248035	0	0.116785693280611	0	0	0.0404021405290653	0	0.782818143334485
LC466:ACCGGTTCACATTGCA-1	SeuratProject	2119	1130	ACCGGTTCACATTGCA-1	ACGCCACGTTAAGTGG	LC466	LC464	0.188768286927796	0.235960358659745	0.0223964165733483	False	3	3	VIPGA	LC464:ACGCCACGTTAAGTGG	29379	0	0	28460	1908	1615	919	#3C81BB	VIPGA	0	0	0	0	0	1	0	0	0	0	0	0	0	0	0	0	0	0	0	0	1
LC466:ACCTAAATCCCTCAAC-1	SeuratProject	4076	1692	ACCTAAATCCCTCAAC-1	GGTTCCTAGATTGACA	LC466	LC464	0.0736015701668302	0.220804710500491	0.0187065740245858	False	11	17	D12MSN	LC464:GGTTCCTAGATTGACA	51108	0	0	48777	3484	2923	2331	#4BBFE5	D12MSN	0	0	0	0	0	0	0	1	0	0	0	0	0	0	0	0	0	0	0	0	1
LC466:ACCTAAATCGCTTGCT-1	SeuratProject	7185	2508	ACCTAAATCGCTTGCT-1	GGTTCCTAGAGCCGGT	LC466	LC464	0.0556715379262352	0.2366040361865	0.184563758389262	False	7	15	ITL6GL	LC464:GGTTCCTAGAGCCGGT	128747	0	0	123986	9071	7620	4761	#9E4954	ITL6GL	0	0	0	0	0	0	0	0	0	0.451505024909825	0	0.0101551746882411	0	0	0.538339800401934	0	0	0	0	0	0.538339800401934
LC466:ACCTAAGGTAGACAAA-1	SeuratProject	1375	874	ACCTAAGGTAGACAAA-1	CTAGTAGCAATCGCCC	LC466	LC464	0.0727272727272727	0.727272727272727	0.0281943611277744	False	10	13	OPC	LC464:CTAGTAGCAATCGCCC	16563	0	0	15696	1258	1099	867	#B9A0D6	OPC	1	0	0	0	0	0	0	0	0	0	0	0	0	0	0	0	0	0	0	0	1
LC466:ACCTAAGGTCCGGTTC-1	SeuratProject	2231	1159	ACCTAAGGTCCGGTTC-1	CTAGTAGCAAGTAAAG	LC466	LC464	0.268937696100403	0.403406544150605	0.1019955654102	False	0	0	ITL23GL	LC464:CTAGTAGCAAGTAAAG	36701	0	0	35548	2550	2209	1153	#E59D9F	ITL23GL	0	0	0	0	0.912375848549102	0	0	0	0	0	0	0	0	0	0.0503477852778887	0	0	0	0.0372763661730092	0	0.912375848549102
LC466:ACCTAAGGTGGTTAGC-1	SeuratProject	5158	2098	ACCTAAGGTGGTTAGC-1	CTAGTAGCAACCGTTT	LC466	LC464	0.0387747188832881	0.368359829391237	0.0533642691415313	False	0	12	ITL23GL	LC464:CTAGTAGCAACCGTTT	30973	0	0	29658	2663	2232	1315	#E59D9F	ITL23GL	0	0	0	0	0.999999999999999	0	0	0	0	0	0	0	0	0	0	0	0	0	0	0	0.999999999999999
LC466:ACCTACCTCAATGTGC-1	SeuratProject	9807	2939	ACCTACCTCAATGTGC-1	CTCATCAAGGTTGGTG	LC466	LC464	0.0101967982053635	0.407871928214541	0.191709844559585	False	4	6	ITL5GL	LC464:CTCATCAAGGTTGGTG	19272	0	0	18333	1434	1185	939	#E1A462	ITL45GL	0	0	0	0	0	0	0.988723776086207	0	0	0	0	0.0112762239137934	0	0	0	0	0	0	0	0	0.988723776086207
LC466:ACCTACCTCAGTTCCC-1	SeuratProject	9724	2772	ACCTACCTCAGTTCCC-1	CTCATCAAGAGCAAGA	LC466	LC464	0.0205676676264912	0.205676676264912	0.054858934169279	False	7	15	ITL6GL	LC464:CTCATCAAGAGCAAGA	21803	0	0	20932	1676	1397	871	#9E4954	ITL6GL	0	0	0	0	0	0	0	0	0	0	0	0.17923496457588	0	0	0.792267237468311	0.0284977979558092	0	0	0	0	0.792267237468311
LC466:ACCTCACTCGCCTAAG-1	SeuratProject	3154	1416	ACCTCACTCGCCTAAG-1	CGGGACTAGTAAAGGG	LC466	LC464	0.15852885225111	0.348763474952441	0.04149377593361	False	2	1	CTGL	LC464:CGGGACTAGTAAAGGG	17453	0	0	16721	1412	1223	732	#A78533	CTGL	0	0	0	0	0	0	0	0	0	1	0	0	0	0	0	0	0	0	0	0	1
LC466:ACCTCACTCTAAGTGC-1	SeuratProject	6218	2207	ACCTCACTCTAAGTGC-1	CGGGACTAGCAATAGC	LC466	LC464	0.0321646831778707	0.353811514956578	0.0256111757857974	False	2	1	CTGL	LC464:CGGGACTAGCAATAGC	46049	0	0	44106	3800	3221	1943	#A78533	CTGL	0	0	0	0	0	0	0	0	0	0.718309217091194	0.281690782908806	0	0	0	0	0	0	0	0	0	0.718309217091194
LC466:ACCTGGATCCTTCTAG-1	SeuratProject	10054	2996	ACCTGGATCCTTCTAG-1	AGTTATGAGCTAAGCG	LC466	LC464	0.0198925800676348	0.248657250845435	0.0579710144927536	False	2	1	CTGL	LC464:AGTTATGAGCTAAGCG	39784	0	0	38532	2569	2148	1252	#A78533	CTGL	0	0	0	0	0	0	0	0	0	1	0	0	0	0	0	0	0	0	0	0	1
LC466:ACCTGGATCGCACAAT-1	SeuratProject	2890	1393	ACCTGGATCGCACAAT-1	AGTTATGAGGCTAGCA	LC466	LC464	0.207612456747405	0.449826989619377	0.1019955654102	False	8	5	PTGL	LC464:AGTTATGAGGCTAGCA	23214	0	0	22240	1689	1451	974	#9C5224	CLAGL	0	0	0	0	0.0469102003180685	0	0	0	0	0	0	0.0077412209766167	0	0	0.023387685635044	0.00501112326771397	0	0	0.916949769802557	0	0.916949769802557
LC466:ACCTTCATCAAGGACA-1	SeuratProject	6956	2405	ACCTTCATCAAGGACA-1	TTCTGTGAGTTTCACG	LC466	LC464	0.0431282346175963	0.273145485911443	0.130548302872063	False	4	6	ITL5GL	LC464:TTCTGTGAGTTTCACG	33979	0	0	32297	2484	2076	1682	#E1A462	ITL5GL	0	0	0	0	0	0	0.124267011802958	0	0	0	0	0.875732988197042	0	0	0	0	0	0	0	0	0.875732988197042
LC466:ACCTTCATCACATTGA-1	SeuratProject	6501	2255	ACCTTCATCACATTGA-1	TTCTGTGAGAGAGCAA	LC466	LC464	0.0615289955391478	0.338409475465313	0.165378670788253	False	4	8	ITL5GL	LC464:TTCTGTGAGAGAGCAA	45143	0	0	43715	3474	2846	1428	#E1A462	ITL45GL	0	0	0	0	0	0	1	0	0	0	0	0	0	0	0	0	0	0	0	0	1
LC466:ACCTTCATCCTCGATC-1	SeuratProject	3108	1488	ACCTTCATCCTCGATC-1	TTCTGTGAGAACCTGG	LC466	LC464	0.0643500643500644	0.160875160875161	0.0665514261019879	False	0	0	ITL23GL	LC464:TTCTGTGAGAACCTGG	26140	0	0	24590	1761	1578	1550	#E59D9F	ITL23GL	0	0	0	0	1	0	0	0	0	0	0	0	0	0	0	0	0	0	0	0	1
LC466:ACCTTCATCCTTGCAC-1	SeuratProject	9346	2758	ACCTTCATCCTTGCAC-1	TTCTGTGAGAGCAATC	LC466	LC464	0	0.24609458591911	0.0180084745762712	False	3	16	PVGA	LC464:TTCTGTGAGAGCAATC	52178	0	0	49477	3934	3195	2701	#377549	PVGA	0	0	0	0.00730365937298888	0	0	0	0	0	0	0	0	0	0	0	0	0	0.992696340627011	0	0	0.992696340627011
LC466:ACCTTCATCGTTCACC-1	SeuratProject	1612	928	ACCTTCATCGTTCACC-1	TTCTGTGAGCAACAAC	LC466	LC464	0.310173697270472	0.558312655086849	0.0318949343339587	False	1	7	OGC	LC464:TTCTGTGAGCAACAAC	47202	0	0	45651	3082	2589	1551	#985695	OGC	0	1	0	0	0	0	0	0	0	0	0	0	0	0	0	0	0	0	0	0	1
LC466:ACCTTCATCTCAATTC-1	SeuratProject	6229	2243	ACCTTCATCTCAATTC-1	TTCTGTGAGCTTAGGG	LC466	LC464	0.112377588698025	0.240809118638626	0.165378670788253	False	4	6	ITL5GL	LC464:TTCTGTGAGCTTAGGG	73639	0	0	70540	5398	4575	3099	#E1A462	ITL5GL	0	0	0	0	0	0	0	0	0	0	0	1	0	0	0	0	0	0	0	0	1
LC466:ACCTTCATCTGCAAAC-1	SeuratProject	4505	1827	ACCTTCATCTGCAAAC-1	TTCTGTGAGTTACAAG	LC466	LC464	0.0887902330743618	0.0665926748057714	0.023972602739726	False	3	3	VIPGA	LC464:TTCTGTGAGTTACAAG	34369	0	0	32837	2673	2223	1532	#3C81BB	VIPGA	0	0	0	0	0	1	0	0	0	0	0	0	0	0	0	0	0	0	0	0	1
LC466:ACCTTCCAGAGGCTAA-1	SeuratProject	4970	1973	ACCTTCCAGAGGCTAA-1	CCATGACTCTGTTGCA	LC466	LC464	0.0201207243460765	0.201207243460765	0.0533642691415313	False	0	12	ITL23GL	LC464:CCATGACTCTGTTGCA	17595	0	0	16777	1309	1103	818	#E59D9F	ITL23GL	0	0	0	0	1	0	0	0	0	0	0	0	0	0	0	0	0	0	0	0	1
LC466:ACCTTCCAGCCTCTCG-1	SeuratProject	10327	2974	ACCTTCCAGCCTCTCG-1	CCATGACTCCTGCCAG	LC466	LC464	0.0193667086278687	0.271133920790162	0.139344262295082	False	4	6	ITL5GL	LC464:CCATGACTCCTGCCAG	27706	0	0	26380	2010	1671	1326	#E1A462	ITL5GL	0	0	0	0	0.0236434131199618	0	0.0754323113644718	0	0	0	0	0.815056171273539	0	0	0.0784232587431039	0.00744484549892297	0	0	0	0	0.815056171273539
LC466:ACCTTCCAGCTCAATA-1	SeuratProject	16162	4021	ACCTTCCAGCTCAATA-1	CCATGACTCATGGTCC	LC466	LC464	0.0804355896547457	0.340304417770078	0.0907216494845361	False	7	14	ETL5GL	LC464:CCATGACTCATGGTCC	98408	0	0	95715	5724	4632	2693	#B27427	PTGL	0	0	0	0	0	0	0	0	0	0	0	0	0	0	0	1	0	0	0	0	1
LC466:ACCTTCCAGTAACTCA-1	SeuratProject	6187	2291	ACCTTCCAGTAACTCA-1	CCATGACTCCCTGGTG	LC466	LC464	0.0808146112817197	0.290932600614191	0.020141535111595	False	11	17	D12MSN	LC464:CCATGACTCCCTGGTG	16867	0	0	16324	1057	865	543	#4BBFE5	D12MSN	0	0	0	0	0	0	0	1	0	0	0	0	0	0	0	0	0	0	0	0	1
LC466:ACCTTCCAGTGTTGCG-1	SeuratProject	3528	1704	ACCTTCCAGTGTTGCG-1	CCATGACTCGCTAATT	LC466	LC464	0.14172335600907	0.481859410430839	0.0990206746463547	False	3	16	PVGA	LC464:CCATGACTCGCTAATT	17478	0	0	16682	1196	955	796	#377549	PVGA	0	0	0	0.013955950184629	0	0	0	0	0	0	0	0	0	0	0	0	0	0.986044049815371	0	0	0.986044049815371
LC466:ACCTTGCTCATGCTAA-1	SeuratProject	5377	1954	ACCTTGCTCATGCTAA-1	GTGCTAGAGCTCGACT	LC466	LC464	0.0185977310768086	0.446345545843407	0.0309405940594059	False	0	12	ITL23GL	LC464:GTGCTAGAGCTCGACT	44922	0	0	42994	3485	2961	1928	#E59D9F	ITL23GL	0	0	0	0	0.989428719439788	0	0	0	0	0	0	0	0	0.0105712805602119	0	0	0	0	0	0	0.989428719439788
LC466:ACCTTGCTCGGGACCT-1	SeuratProject	3735	1730	ACCTTGCTCGGGACCT-1	GTGCTAGAGCTGGATG	LC466	LC464	0	0.240963855421687	0.199288256227758	False	7	15	ITL6GL	LC464:GTGCTAGAGCTGGATG	28898	0	0	27584	2289	1940	1314	#9E4954	ITL6GL	0	0	0	0	0	0	0	0	0	0	0	0	0	0	1	0	0	0	0	0	1
LC466:ACCTTGTGTAGTTAAC-1	SeuratProject	3136	1509	ACCTTGTGTAGTTAAC-1	AGTCTAGCATCCGGGA	LC466	LC464	0.159438775510204	0.350765306122449	0.0764925373134328	False	0	0	ITL23GL	LC464:AGTCTAGCATCCGGGA	54070	0	0	51970	4078	3481	2100	#E59D9F	ITL23GL	0	0	0	0	1	0	0	0	0	0	0	0	0	0	0	0	0	0	0	0	1
LC466:ACCTTGTGTTACCGGG-1	SeuratProject	14378	3423	ACCTTGTGTTACCGGG-1	AGTCTAGCACTTCAAC	LC466	LC464	0.013910140492419	0.153011545416609	0.0723327305605787	False	7	14	ETL5GL	LC464:AGTCTAGCACTTCAAC	24109	0	0	22717	1928	1555	1392	#B27427	PTGL	0	0	0	0	0	0	0	0	0	0	0	0	0	0	0	1	0	0	0	0	1
LC466:ACGAACAAGAGGAAGG-1	SeuratProject	2647	1359	ACGAACAAGAGGAAGG-1	GATTCGCTCGCATTGC	LC466	LC464	0	0.491122024933887	0.0961538461538461	False	0	0	ITL23GL	LC464:GATTCGCTCGCATTGC	35744	0	0	34403	2797	2400	1341	#E59D9F	ITL23GL	0	0	0	0	1	0	0	0	0	0	0	0	0	0	0	0	0	0	0	0	1
LC466:ACGAAGTCAAAGGTAC-1	SeuratProject	4157	1689	ACGAAGTCAAAGGTAC-1	AAGGCTAGTAGCTAAG	LC466	LC464	0.2165022853019	0.336781332691845	0.0348837209302326	False	2	1	CTGL	LC464:AAGGCTAGTAGCTAAG	25218	0	0	24064	1896	1583	1154	#A78533	CTGL	0	0	0	0	0	0	0	0	0	1	0	0	0	0	0	0	0	0	0	0	1
LC466:ACGAAGTCAAATGCCC-1	SeuratProject	10236	3066	ACGAAGTCAAATGCCC-1	AAGGCTAGTATTACTG	LC466	LC464	0.0293083235638921	0.244236029699101	0.165378670788253	False	4	6	ITL5GL	LC464:AAGGCTAGTATTACTG	54938	0	0	52389	4493	3812	2549	#E1A462	ITL5GL	0	0	0	0	0	0	0.19238162058082	0	0	0	0	0.80761837941918	0	0	0	0	0	0	0	0	0.80761837941918
LC466:ACGAAGTCAATAATCC-1	SeuratProject	3176	1526	ACGAAGTCAATAATCC-1	AAGGCTAGTAGGTTCT	LC466	LC464	0	0.346347607052897	0.0369881109643329	False	3	3	VIPGA	LC464:AAGGCTAGTAGGTTCT	15645	0	0	15188	923	754	457	#3C81BB	VIPGA	0	0	0	0	0	1	0	0	0	0	0	0	0	0	0	0	0	0	0	0	1
LC466:ACGAATCTCCGCCTAT-1	SeuratProject	1443	765	ACGAATCTCCGCCTAT-1	GGAACTTAGCTTGCAC	LC466	LC464	0	0.0693000693000693	0.0612582781456954	False	6	2	ITL5GL	LC464:GGAACTTAGCTTGCAC	18684	0	0	18052	1382	1152	632	#E1A462	ITL45GL	0	0	0	0	0.248346924459277	0	0.670155132283338	0	0	0	0	0	0	0	0	0	0	0	0.0814979432573854	0	0.670155132283338
LC466:ACGACAAAGTAACGAG-1	SeuratProject	7797	2668	ACGACAAAGTAACGAG-1	AGCATGGTCTATCGGC	LC466	LC464	0.0384763370527126	0.359112479158651	0.0961538461538461	False	0	0	ITL23GL	LC464:AGCATGGTCTATCGGC	24538	0	0	23516	1877	1568	1022	#E59D9F	ITL23GL	0	0	0	0	0.932828656231924	0	0.0671713437680759	0	0	0	0	0	0	0	0	0	0	0	0	0	0.932828656231924
LC466:ACGACAAAGTTAGACC-1	SeuratProject	4101	1770	ACGACAAAGTTAGACC-1	AGCATGGTCCCGGATT	LC466	LC464	0.121921482565228	0.512070226773958	0.0907216494845361	False	7	15	ITL6GL	LC464:AGCATGGTCCCGGATT	32393	0	0	31124	2693	2285	1269	#9E4954	ITL6GL	0	0	0	0	0	0	0	0	0	0	0	0	0	0	1	0	0	0	0	0	1
LC466:ACGACAAAGTTCCCGT-1	SeuratProject	1935	1086	ACGACAAAGTTCCCGT-1	AGCATGGTCCTAATGT	LC466	LC464	0.0516795865633075	0.361757105943152	0.0208791208791209	False	5	11	ASC	LC464:AGCATGGTCCTAATGT	17799	0	0	17023	1375	1157	776	#A13F9E	ASC	0	0	1	0	0	0	0	0	0	0	0	0	0	0	0	0	0	0	0	0	1
LC466:ACGACTTAGATAGACG-1	SeuratProject	2655	1342	ACGACTTAGATAGACG-1	TGATTACTCATAATGG	LC466	LC464	0.0753295668549906	0.527306967984934	0.0328697850821745	False	3	3	VIPGA	LC464:TGATTACTCATAATGG	39788	0	0	38460	2328	1932	1328	#3C81BB	SSTGA	0	0	0	1	0	0	0	0	0	0	0	0	0	0	0	0	0	0	0	0	1
LC466:ACGACTTAGCAAGGAC-1	SeuratProject	4323	1933	ACGACTTAGCAAGGAC-1	TGATTACTCGCGAAAT	LC466	LC464	0.046264168401573	0.300717094610224	0.111633372502938	False	0	12	ITL23GL	LC464:TGATTACTCGCGAAAT	124772	0	0	121057	8173	6843	3715	#E59D9F	ITL23GL	0	0	0	0	1	0	0	0	0	0	0	0	0	0	0	0	0	0	0	0	1
LC466:ACGACTTAGGAGGCAT-1	SeuratProject	1821	1002	ACGACTTAGGAGGCAT-1	TGATTACTCTTGTCGA	LC466	LC464	0.0549148819330038	0.384404173531027	0.0451612903225806	False	14	19	NPGL	LC464:TGATTACTCTTGTCGA	39192	0	0	37938	2150	1794	1254	#D38362	NPGL	0	0	0	0	0	0	0	0	0	0	1	0	0	0	0	0	0	0	0	0	1
LC466:ACGACTTAGGGCTTTG-1	SeuratProject	4761	1976	ACGACTTAGGGCTTTG-1	TGATTACTCAATAGCA	LC466	LC464	0.0210039907582441	0.273051879857173	0.0764925373134328	False	0	0	ITL23GL	LC464:TGATTACTCAATAGCA	53180	0	0	51414	4235	3554	1766	#E59D9F	ITL23GL	0	0	0	0	0.988685464436469	0	0.0113145355635314	0	0	0	0	0	0	0	0	0	0	0	0	0	0.988685464436469
LC466:ACGACTTAGTCAATTG-1	SeuratProject	5001	2031	ACGACTTAGTCAATTG-1	TGATTACTCTTTGGTG	LC466	LC464	0.0399920015996801	0.299940011997601	0.165378670788253	False	0	0	ITL23GL	LC464:TGATTACTCTTTGGTG	79400	0	0	76465	5943	4990	2935	#E59D9F	ITL23GL	0	0	0	0	0.974625050622184	0	0	0	0	0	0	0	0	0	0.0253749493778163	0	0	0	0	0	0.974625050622184
LC466:ACGAGTAAGACAGGCG-1	SeuratProject	715	500	ACGAGTAAGACAGGCG-1	AAGGTTATCACTATGT	LC466	LC464	0	0.699300699300699	0.0338658146964856	False	5	9	ASC	LC464:AAGGTTATCACTATGT	19936	0	0	19061	1524	1303	875	#A13F9E	ASC	0	0	0.65061338482251	0	0	0	0	0	0	0	0	0	0.248624391364707	0	0	0	0	0	0	0.100762223812782	0.65061338482251
LC466:ACGAGTAAGCTAAAGG-1	SeuratProject	927	615	ACGAGTAAGCTAAAGG-1	AAGGTTATCGCTCAGT	LC466	LC464	0.215749730312837	1.07874865156419	0.054858934169279	False	11	17	D12MSN	LC464:AAGGTTATCGCTCAGT	61189	0	0	59165	3864	3315	2024	#4BBFE5	D12MSN	0	0	0	0	0	0	0	0.678769883990296	0.0431525608644489	0	0	0	0.0584885188950229	0	0	0	0	0	0.219589036250232	0	0.678769883990296
LC466:ACGATTCAGCTGAGGG-1	SeuratProject	2623	1390	ACGATTCAGCTGAGGG-1	ATGCAAATCCGGATTC	LC466	LC464	0.0381242851696531	0.343118566526878	0.105084745762712	False	3	3	VIPGA	LC464:ATGCAAATCCGGATTC	29362	0	0	28314	2236	1852	1048	#3C81BB	SSTGA	0	0	0	1	0	0	0	0	0	0	0	0	0	0	0	0	0	0	0	0	1
LC466:ACGCAAGCATCGCTTT-1	SeuratProject	4441	1869	ACGCAAGCATCGCTTT-1	CGAGCGAGTTGCTGGC	LC466	LC464	0.180139608196352	0.427831569466336	0.0723327305605787	False	7	14	ETL5GL	LC464:CGAGCGAGTTGCTGGC	121196	0	0	117260	8281	6664	3936	#B27427	PTGL	0	0	0	0	0	0	0	0	0	0	0	0	0	0	0	1	0	0	0	0	1
LC466:ACGCACGGTAGCTAAT-1	SeuratProject	6197	2248	ACGCACGGTAGCTAAT-1	TAGCGCGCAGAACCGT	LC466	LC464	0.0806842020332419	0.306599967726319	0.1019955654102	False	4	6	ITL5GL	LC464:TAGCGCGCAGAACCGT	25434	0	0	24311	1548	1293	1123	#E1A462	ITL5GL	0	0	0	0	0	0	0	0	0	0	0	1	0	0	0	0	0	0	0	0	1
LC466:ACGCACGGTTAAGTGT-1	SeuratProject	2879	1378	ACGCACGGTTAAGTGT-1	TAGCGCGCAGGAACCT	LC466	LC464	0.0347342827370615	0.555748523792984	0.0856573705179283	False	0	0	ITL23GL	LC464:TAGCGCGCAGGAACCT	21669	0	0	20862	1677	1417	807	#E59D9F	ITL23GL	0	0	0	0	1	0	0	0	0	0	0	0	0	0	0	0	0	0	0	0	1
LC466:ACGCACGGTTAGAGCC-1	SeuratProject	1928	1065	ACGCACGGTTAGAGCC-1	TAGCGCGCACCTCACA	LC466	LC464	0.103734439834025	0.518672199170124	0.159638554216868	False	2	1	CTGL	LC464:TAGCGCGCACCTCACA	50676	0	0	48520	3688	3124	2156	#A78533	CTGL	0	0	0	0	0	0	0	0	0	1	0	0	0	0	0	0	0	0	0	0	1
LC466:ACGCCTAAGCAGGTGG-1	SeuratProject	3789	1703	ACGCCTAAGCAGGTGG-1	ACATGAATCGCGACTT	LC466	LC464	0.158353127474268	0.422275006598047	0.0477590007347539	False	0	0	ITL23GL	LC464:ACATGAATCGCGACTT	54468	0	0	52426	4490	3750	2042	#E59D9F	ITL23GL	0	0	0	0	1	0	0	0	0	0	0	0	0	0	0	0	0	0	0	0	1
LC466:ACGCCTAAGCTATTGA-1	SeuratProject	3867	1705	ACGCCTAAGCTATTGA-1	ACATGAATCCAGGTGA	LC466	LC464	0.0517196793379881	0.413757434703905	0.148997134670487	False	15	21	CLAGL	LC464:ACATGAATCCAGGTGA	26227	0	0	25164	2086	1766	1063	#AE716E	CLAGL	0	0	0	0	0	0	0	0	0	0	0	0	0	0	0	0	0	0	1	0	1
LC466:ACGCCTAAGCTGCACA-1	SeuratProject	5247	1886	ACGCCTAAGCTGCACA-1	ACATGAATCGCATTTG	LC466	LC464	0.0571755288736421	0.476462740613684	0.0173228346456693	False	2	1	CTGL	LC464:ACATGAATCGCATTTG	25540	0	0	24325	2167	1860	1215	#A78533	CTGL	0	0	0	0	0	0	0	0	0	1	0	0	0	0	0	0	0	0	0	0	1
LC466:ACGCCTAAGTTTCCGC-1	SeuratProject	5546	2012	ACGCCTAAGTTTCCGC-1	ACATGAATCCCGCACA	LC466	LC464	0.0540930400288496	0.108186080057699	0.171428571428571	False	4	6	ITL5GL	LC464:ACATGAATCCCGCACA	43263	0	0	41379	3509	2956	1884	#E1A462	ITL5GL	0	0	0	0	0	0	0	0	0	0	0	1	0	0	0	0	0	0	0	0	1
LC466:ACGCCTTTCGCATTAA-1	SeuratProject	4955	2027	ACGCCTTTCGCATTAA-1	TCTAATCAGCTAGTTT	LC466	LC464	0.100908173562059	0.302724520686176	0.105084745762712	False	0	0	ITL23GL	LC464:TCTAATCAGCTAGTTT	59949	0	0	58186	4742	3979	1763	#E59D9F	ITL23GL	0	0	0	0	1	0	0	0	0	0	0	0	0	0	0	0	0	0	0	0	1
LC466:ACGCCTTTCTCGACCT-1	SeuratProject	6052	2153	ACGCCTTTCTCGACCT-1	TCTAATCAGTATTTGC	LC466	LC464	0.0660938532716457	0.280898876404494	0.0723327305605787	False	7	15	ITL6GL	LC464:TCTAATCAGTATTTGC	29039	0	0	27755	2411	2036	1284	#9E4954	ITL6GL	0	0	0	0	0	0	0	0	0	0	0	0.00591612430855366	0	0	0.960717434635056	0.0333664410563901	0	0	0	0	0.960717434635056
LC466:ACGGTTAGTCCTTTAA-1	SeuratProject	5529	2158	ACGGTTAGTCCTTTAA-1	CGCATTTCAGAAATGA	LC466	LC464	0.0904322662325918	0.361729064930367	0.0961538461538461	False	0	12	ITL23GL	LC464:CGCATTTCAGAAATGA	57129	0	0	55241	4681	3914	1888	#E59D9F	ITL23GL	0	0	0	0	1	0	0	0	0	0	0	0	0	0	0	0	0	0	0	0	1
LC466:ACGTACCCAGGAACAT-1	SeuratProject	14628	3722	ACGTACCCAGGAACAT-1	GAACCTTGTGCGGTTC	LC466	LC464	0.0410172272354389	0.259775772491113	0.199288256227758	False	4	8	ITL5GL	LC464:GAACCTTGTGCGGTTC	41921	0	0	39915	3140	2611	2006	#E1A462	ITL23GL	0	0	0	0	0.666620400375792	0	0.333379599624207	0	0	0	0	0	0	0	0	0	0	0	0	0	0.666620400375792
LC466:ACGTCAAGTTTGTCTA-1	SeuratProject	2427	1284	ACGTCAAGTTTGTCTA-1	GATTAACCAGGTTGTA	LC466	LC464	0.206015657189946	0.494437577255871	0.171428571428571	False	0	0	ITL23GL	LC464:GATTAACCAGGTTGTA	39578	0	0	38422	2801	2376	1156	#E59D9F	ITL23GL	0	0	0	0	1	0	0	0	0	0	0	0	0	0	0	0	0	0	0	0	1
LC466:ACGTCCAAGCATGTCG-1	SeuratProject	7451	2475	ACGTCCAAGCATGTCG-1	TGTGGCTTCCCTCGTC	LC466	LC464	0.0268420346262247	0.295262380888471	0.0338658146964856	False	3	3	VIPGA	LC464:TGTGGCTTCCCTCGTC	70591	0	0	67796	5307	4407	2795	#3C81BB	SSTGA	0	0	0	1	0	0	0	0	0	0	0	0	0	0	0	0	0	0	0	0	1
LC466:ACGTCCAAGTAGCCAT-1	SeuratProject	1546	984	ACGTCCAAGTAGCCAT-1	TGTGGCTTCCCTCATT	LC466	LC464	0.258732212160414	0.452781371280724	0.0256111757857974	False	1	4	OGC	LC464:TGTGGCTTCCCTCATT	61089	0	0	59314	4116	3477	1775	#985695	OGC	0.0163906564064159	0.983609343593584	0	0	0	0	0	0	0	0	0	0	0	0	0	0	0	0	0	0	0.983609343593584
LC466:ACGTCCTTCCCTTGCG-1	SeuratProject	900	577	ACGTCCTTCCCTTGCG-1	GTTCTTGAGCTTGTTG	LC466	LC464	0	0.333333333333333	0.0491071428571429	False	3	3	VIPGA	LC464:GTTCTTGAGCTTGTTG	27818	0	0	26816	1712	1424	1002	#3C81BB	VIPGA	0	0	0	0	0	0.627534824240736	0	0	0	0	0	0	0.347619177903853	0	0	0	0	0	0.0248459978554108	0	0.627534824240736
LC466:ACGTCCTTCTCCTCTT-1	SeuratProject	7226	2367	ACGTCCTTCTCCTCTT-1	GTTCTTGAGCTGCATC	LC466	LC464	0.0691945751453086	0.207583725435926	0.0743801652892562	False	2	1	CTGL	LC464:GTTCTTGAGCTGCATC	41197	0	0	39410	3235	2768	1787	#A78533	CTGL	0	0	0	0	0	0	0	0	0	1	0	0	0	0	0	0	0	0	0	0	1
LC466:ACGTTACAGCAAGGGT-1	SeuratProject	1537	948	ACGTTACAGCAAGGGT-1	ACCTAGCTCAGAAAGG	LC466	LC464	0.325309043591412	1.30123617436565	0.171428571428571	False	7	15	ITL6GL	LC464:ACCTAGCTCAGAAAGG	71653	0	0	69119	5334	4572	2534	#9E4954	ITL5GL	0	0	0	0	0	0	0.0362291931147347	0	0	0	0	0.920498860505893	0	0	0	0.0188116363948857	0	0	0.0244603099844864	0	0.920498860505893
LC466:ACGTTACAGCTTGCTC-1	SeuratProject	4429	1887	ACGTTACAGCTTGCTC-1	ACCTAGCTCCTAATCG	LC466	LC464	0.0451569202980357	0.338676902235268	0.0629722921914358	False	0	12	ITL23GL	LC464:ACCTAGCTCCTAATCG	89330	0	0	86282	6760	5712	3048	#E59D9F	ITL23GL	0	0	0	0	1	0	0	0	0	0	0	0	0	0	0	0	0	0	0	0	1
LC466:ACGTTGTAGAGGCTAA-1	SeuratProject	4560	1872	ACGTTGTAGAGGCTAA-1	CCCATAATCTGTTGCA	LC466	LC464	0.087719298245614	0.328947368421053	0.130548302872063	False	2	1	CTGL	LC464:CCCATAATCTGTTGCA	44964	0	0	43204	3213	2707	1760	#A78533	CTGL	0	0	0	0	0	0	0	0	0	0.873603047188483	0.126396952811517	0	0	0	0	0	0	0	0	0	0.873603047188483
LC466:ACGTTGTAGGAGGGTT-1	SeuratProject	4741	2002	ACGTTGTAGGAGGGTT-1	CCCATAATCGCTATGC	LC466	LC464	0.126555578991774	0.379666736975322	0.171428571428571	False	7	14	ETL5GL	LC464:CCCATAATCGCTATGC	81951	0	0	79139	5813	4783	2812	#B27427	ITL5GL	0	0	0	0	0	0	0.442096862612419	0	0	0	0	0.557903137387581	0	0	0	0	0	0	0	0	0.557903137387581
LC466:ACGTTGTAGGTGCTGC-1	SeuratProject	3666	1619	ACGTTGTAGGTGCTGC-1	CCCATAATCAAACTAG	LC466	LC464	0.136388434260775	0.245499181669394	0.0403280929596719	False	11	17	D12MSN	LC464:CCCATAATCAAACTAG	27187	0	0	26376	1655	1374	811	#4BBFE5	D12MSN	0	0	0	0	0	0	0	1	0	0	0	0	0	0	0	0	0	0	0	0	1
LC466:ACGTTGTAGTAAACCC-1	SeuratProject	1856	1006	ACGTTGTAGTAAACCC-1	CCCATAATCATAAGCA	LC466	LC464	0.161637931034483	0.161637931034483	0.0563939634630659	False	8	5	PTGL	LC464:CCCATAATCATAAGCA	47002	0	0	45451	3474	2963	1551	#9C5224	ITL23GL	0	0	0	0	0.619559267338719	0	0.308043225883066	0	0	0	0	0	0	0	0	0	0	0	0.0723975067782152	0	0.619559267338719
LC466:ACTAAAGCAATCATGT-1	SeuratProject	3248	1396	ACTAAAGCAATCATGT-1	GAAGTATGTAGAGGGA	LC466	LC464	0.0307881773399015	0.21551724137931	0.0533642691415313	False	0	0	ITL23GL	LC464:GAAGTATGTAGAGGGA	28337	0	0	27344	2117	1795	993	#E59D9F	ITL23GL	0	0	0	0	1	0	0	0	0	0	0	0	0	0	0	0	0	0	0	0	1
LC466:ACTAAAGCAGGTTATT-1	SeuratProject	4726	1942	ACTAAAGCAGGTTATT-1	GAAGTATGTTTGGTGT	LC466	LC464	0.0634786288616166	0.317393144308083	0.207339449541284	False	4	6	ITL5GL	LC464:GAAGTATGTTTGGTGT	30273	0	0	29256	2127	1775	1017	#E1A462	ITL5GL	0	0	0	0	0.026679495295786	0	0.0221353631804452	0	0	0	0	0.796240545214986	0	0	0.00955609219969532	0.137296949039317	0	0	0.00809155506977097	0	0.796240545214986
LC466:ACTAACCAGATTGAGG-1	SeuratProject	2683	1362	ACTAACCAGATTGAGG-1	TCCGGATTCAAGCCAG	LC466	LC464	0.0372717107715244	0.484532240029817	0.0256111757857974	False	11	17	D12MSN	LC464:TCCGGATTCAAGCCAG	44143	0	0	41960	3193	2689	2183	#4BBFE5	D12MSN	0	0	0	0	0	0	0	0.91064303423904	0.0893569657609599	0	0	0	0	0	0	0	0	0	0	0	0.91064303423904
LC466:ACTAACCAGCTATTAG-1	SeuratProject	1527	909	ACTAACCAGCTATTAG-1	TCCGGATTCATTTGGT	LC466	LC464	0.0654878847413229	0.720366732154551	0.0961538461538461	False	11	17	D12MSN	LC464:TCCGGATTCATTTGGT	25729	0	0	24998	1725	1452	731	#4BBFE5	D12MSN	0	0	0	0	0	0	0	1	0	0	0	0	0	0	0	0	0	0	0	0	1
LC466:ACTAACCAGGCCAATT-1	SeuratProject	3696	1663	ACTAACCAGGCCAATT-1	TCCGGATTCTTAGCTG	LC466	LC464	0.108225108225108	0.378787878787879	0.191709844559585	False	4	8	ITL5GL	LC464:TCCGGATTCTTAGCTG	56605	0	0	54168	4094	3503	2437	#E1A462	ITL23GL	0	0	0	0	0.539206722514066	0	0	0	0	0	0	0	0	0	0.0681465598638712	0	0	0	0.392646717622063	0	0.539206722514066
LC466:ACTAACCAGGTCCTGA-1	SeuratProject	2349	1233	ACTAACCAGGTCCTGA-1	TCCGGATTCTATATGC	LC466	LC464	0.0851426138782461	0.297999148573861	0.144055944055944	False	6	2	ITL5GL	LC464:TCCGGATTCTATATGC	69939	0	0	67314	5345	4536	2625	#E1A462	ITL45GL	0	0	0	0	0.0584863751341126	0	0.941513624865888	0	0	0	0	0	0	0	0	0	0	0	0	0	0.941513624865888
LC466:ACTAACGGTCTTACTA-1	SeuratProject	2961	1368	ACTAACGGTCTTACTA-1	GACTCAACAAGCTATG	LC466	LC464	0	0.371496116176967	0.0743801652892562	False	0	0	ITL23GL	LC464:GACTCAACAAGCTATG	53893	0	0	52055	4078	3450	1838	#E59D9F	ITL23GL	0	0	0	0	1	0	0	0	0	0	0	0	0	0	0	0	0	0	0	0	1
LC466:ACTAACGGTGTTGTAG-1	SeuratProject	1596	978	ACTAACGGTGTTGTAG-1	GACTCAACACTATACC	LC466	LC464	0.12531328320802	0.68922305764411	0.0743801652892562	False	2	1	CTGL	LC464:GACTCAACACTATACC	44611	0	0	43127	3133	2603	1484	#A78533	CTGL	0	0	0	0	0	0	0	0	0	1	0	0	0	0	0	0	0	0	0	0	1
LC466:ACTAACTCAAACCCTA-1	SeuratProject	1169	735	ACTAACTCAAACCCTA-1	GAGGTACGTAACAGGC	LC466	LC464	0.256629597946963	0.427715996578272	0.0153374233128834	False	10	13	OPC	LC464:GAGGTACGTAACAGGC	38895	0	0	36916	2213	1905	1979	#B9A0D6	OPC	1	0	0	0	0	0	0	0	0	0	0	0	0	0	0	0	0	0	0	0	1
LC466:ACTAACTCAACTAACT-1	SeuratProject	5383	2024	ACTAACTCAACTAACT-1	GAGGTACGTTCCCGTT	LC466	LC464	0.0185770016719301	0.390117035110533	0.108294930875576	False	6	8	ITL5GL	LC464:GAGGTACGTTCCCGTT	56584	0	0	54349	4944	4113	2235	#E1A462	ITL23GL	0	0	0	0	0.700950036532956	0	0.299049963467044	0	0	0	0	0	0	0	0	0	0	0	0	0	0.700950036532956
LC466:ACTAACTCACCTGGTG-1	SeuratProject	5826	2128	ACTAACTCACCTGGTG-1	GAGGTACGTTAATCCA	LC466	LC464	0.0514933058702369	0.360453141091658	0.0281943611277744	False	3	3	VIPGA	LC464:GAGGTACGTTAATCCA	60061	0	0	58019	4953	4138	2042	#3C81BB	SSTGA	0	0	0	1	0	0	0	0	0	0	0	0	0	0	0	0	0	0	0	0	1
LC466:ACTAATCCAGCACCAT-1	SeuratProject	3562	1635	ACTAATCCAGCACCAT-1	CGCTAATGTTGACTAC	LC466	LC464	0.0280741156653565	0.336889387984278	0.0533642691415313	False	14	19	NPGL	LC464:CGCTAATGTTGACTAC	75102	0	0	72772	4952	4146	2330	#D38362	NPGL	0	0	0	0	0	0	0	0	0	0	1	0	0	0	0	0	0	0	0	0	1
LC466:ACTAGGCGTCGAAGTC-1	SeuratProject	5910	2482	ACTAGGCGTCGAAGTC-1	TCACGCCCAACAGAGG	LC466	LC464	0.0846023688663283	0.862944162436548	0.184563758389262	False	4	5	PTGL	LC464:TCACGCCCAACAGAGG	34149	0	0	32663	2446	2050	1486	#9C5224	ITL6GL	0	0	0	0	0.0139852841411622	0	0.0446453043416977	0	0	0	0	0.032490425408501	0	0.0572984234187016	0.791509532424314	0.0240160506105338	0	0	0.0360549796550896	0	0.791509532424314
LC466:ACTATCCGTCCTAATC-1	SeuratProject	8184	2722	ACTATCCGTCCTAATC-1	TTTCCGGCACGGTAAC	LC466	LC464	0.0244379276637341	0.20772238514174	0.0208791208791209	False	3	16	PVGA	LC464:TTTCCGGCACGGTAAC	22274	0	0	21093	1713	1436	1181	#377549	PVGA	0	0	0	0	0	0	0	0	0	0	0	0	0	0	0	0	0	1	0	0	1
LC466:ACTATCCGTGAACAAA-1	SeuratProject	3706	1641	ACTATCCGTGAACAAA-1	TTTCCGGCAAATGCTG	LC466	LC464	0.0269832703723691	0.431732325957906	0.0194174757281553	False	3	16	PVGA	LC464:TTTCCGGCAAATGCTG	27199	0	0	26068	1757	1467	1131	#377549	PVGA	0	0	0	0.00931055280718113	0	0	0	0	0	0	0	0	0	0	0	0	0	0.990689447192819	0	0	0.990689447192819
LC466:ACTATCCGTGGGTACT-1	SeuratProject	3883	1693	ACTATCCGTGGGTACT-1	TTTCCGGCAATATCCC	LC466	LC464	0.128766417718259	0.180272984805563	0.054858934169279	False	0	0	ITL23GL	LC464:TTTCCGGCAATATCCC	18056	0	0	17285	1562	1323	771	#E59D9F	ITL23GL	0	0	0	0	1	0	0	0	0	0	0	0	0	0	0	0	0	0	0	0	1
LC466:ACTATCCGTTTGCTGT-1	SeuratProject	4618	2020	ACTATCCGTTTGCTGT-1	TTTCCGGCATTGTGGA	LC466	LC464	0.043308791684712	0.454742312689476	0.0907216494845361	False	0	0	ITL23GL	LC464:TTTCCGGCATTGTGGA	48138	0	0	46262	3313	2771	1876	#E59D9F	ITL23GL	0	0	0	0	1	0	0	0	0	0	0	0	0	0	0	0	0	0	0	0	1
LC466:ACTCACCTCAGCAAAG-1	SeuratProject	4841	2014	ACTCACCTCAGCAAAG-1	TAGGGTTAGTAATGCA	LC466	LC464	0.061970667217517	0.392480892377608	0.0612582781456954	False	12	18	VEC	LC464:TAGGGTTAGTAATGCA	15604	0	0	15023	1172	1003	581	#DC84D2	CTGL	0	0	0	0	0	0	0	0	0	0.993619754350226	0.00638024564977426	0	0	0	0	0	0	0	0	0	0.993619754350226
LC466:ACTCACCTCTAATCTC-1	SeuratProject	3338	1449	ACTCACCTCTAATCTC-1	TAGGGTTAGCTACCTA	LC466	LC464	0.0599161174355902	0.359496704613541	0.021630615640599	False	11	17	D12MSN	LC464:TAGGGTTAGCTACCTA	22777	0	0	21708	1731	1506	1069	#4BBFE5	D12MSN	0	0	0	0	0	0	0	1	0	0	0	0	0	0	0	0	0	0	0	0	1
LC466:ACTCACTGTTCGCGCT-1	SeuratProject	3772	1746	ACTCACTGTTCGCGCT-1	TGGTTCTCAATCATGG	LC466	LC464	0.0265111346765642	0.477200424178155	0.1225	False	0	12	ITL23GL	LC464:TGGTTCTCAATCATGG	77732	0	0	75133	5417	4631	2599	#E59D9F	ITL23GL	0	0	0	0	1	0	0	0	0	0	0	0	0	0	0	0	0	0	0	0	1
LC466:ACTCACTGTTTGCTGT-1	SeuratProject	5916	2034	ACTCACTGTTTGCTGT-1	TGGTTCTCATTGTGGA	LC466	LC464	0.0338066260987153	0.28735632183908	0.118727050183599	False	4	8	ITL5GL	LC464:TGGTTCTCATTGTGGA	15438	0	0	14666	1011	873	772	#E1A462	ITL45GL	0	0	0	0	0.0184187647482162	0	0.981581235251784	0	0	0	0	0	0	0	0	0	0	0	0	0	0.981581235251784
LC466:ACTCAGTAGGAGCACG-1	SeuratProject	3507	1656	ACTCAGTAGGAGCACG-1	TAGGATATCTAGTTCG	LC466	LC464	0.0570287995437696	0.342172797262618	0.023972602739726	False	3	16	PVGA	LC464:TAGGATATCTAGTTCG	79903	0	0	76941	5100	4267	2962	#377549	PVGA	0	0	0	0.0200485930508082	0	0	0	0	0	0	0	0	0	0	0	0	0	0.979951406949192	0	0	0.979951406949192
LC466:ACTCAGTAGGTCATTA-1	SeuratProject	2618	1327	ACTCAGTAGGTCATTA-1	TAGGATATCATTGAGA	LC466	LC464	0.0381970970206264	0.343773873185638	0.021630615640599	False	3	16	PVGA	LC464:TAGGATATCATTGAGA	17585	0	0	16760	1231	1038	825	#377549	PVGA	0	0	0	0.0703091947603059	0	0	0	0	0	0	0	0	0	0	0	0	0	0.929690805239694	0	0	0.929690805239694
LC466:ACTCCTCAGCTATTGA-1	SeuratProject	10968	3008	ACTCCTCAGCTATTGA-1	CAAGCCTTCCAGGTGA	LC466	LC464	0.0547045951859956	0.24617067833698	0.105084745762712	False	7	14	ETL5GL	LC464:CAAGCCTTCCAGGTGA	29628	0	0	28576	2179	1774	1052	#B27427	PTGL	0	0	0	0	0	0	0	0	0	0	0	0	0	0	0	1	0	0	0	0	1
LC466:ACTGAAACACACAATT-1	SeuratProject	4959	2091	ACTGAAACACACAATT-1	TAACCGTGTCGGTTTG	LC466	LC464	0.0604960677555959	0.967937084089534	0.144055944055944	False	6	2	ITL5GL	LC464:TAACCGTGTCGGTTTG	25543	0	0	24329	1884	1600	1214	#E1A462	ITL45GL	0	0	0	0	0	0	1	0	0	0	0	0	0	0	0	0	0	0	0	0	1
LC466:ACTGAAACATTAGGTT-1	SeuratProject	2821	1317	ACTGAAACATTAGGTT-1	TAACCGTGTCCTTGAG	LC466	LC464	0.0708968450903935	0.248138957816377	0.0990206746463547	False	6	2	ITL5GL	LC464:TAACCGTGTCCTTGAG	22999	0	0	22107	1712	1473	892	#E1A462	ITL45GL	0	0	0	0	0	0	1	0	0	0	0	0	0	0	0	0	0	0	0	0	1
LC466:ACTGAATGTGGGTGAA-1	SeuratProject	1545	918	ACTGAATGTGGGTGAA-1	TAAAGGACAAGTATCG	LC466	LC464	0.323624595469256	0.647249190938511	0.130548302872063	False	4	6	ITL5GL	LC464:TAAAGGACAAGTATCG	80278	0	0	77770	5486	4692	2508	#E1A462	ITL45GL	0	0	0	0	0	0	0.518716746058909	0	0	0	0	0.174461901167264	0	0	0	0	0	0	0.306821352773827	0	0.518716746058909
LC466:ACTTACAAGAAAGCAT-1	SeuratProject	1611	912	ACTTACAAGAAAGCAT-1	TTTCTCATCGACAAAC	LC466	LC464	0.248292985723153	0.37243947858473	0.0961538461538461	False	3	3	VIPGA	LC464:TTTCTCATCGACAAAC	82165	0	0	79435	5354	4590	2730	#3C81BB	VIPGA	0	0	0	0	0	1	0	0	0	0	0	0	0	0	0	0	0	0	0	0	1
LC466:ACTTACAAGCCGCAAC-1	SeuratProject	4346	1938	ACTTACAAGCCGCAAC-1	TTTCTCATCTTTGGGC	LC466	LC464	0.0230096640589047	0.460193281178095	0.0933892969569779	False	0	0	ITL23GL	LC464:TTTCTCATCTTTGGGC	63581	0	0	61185	4890	4041	2396	#E59D9F	ITL23GL	0	0	0	0	0.978809080685703	0	0.0211909193142968	0	0	0	0	0	0	0	0	0	0	0	0	0	0.978809080685703
LC466:ACTTACAAGTTATCCT-1	SeuratProject	9877	2972	ACTTACAAGTTATCCT-1	TTTCTCATCCTGAAGG	LC466	LC464	0.030373595221221	0.212615166548547	0.0743801652892562	False	0	12	ITL23GL	LC464:TTTCTCATCCTGAAGG	27885	0	0	26643	2206	1833	1242	#E59D9F	ITL23GL	0	0	0	0	1	0	0	0	0	0	0	0	0	0	0	0	0	0	0	0	1
LC466:ACTTACAAGTTTGAGC-1	SeuratProject	1255	783	ACTTACAAGTTTGAGC-1	TTTCTCATCAAATCCT	LC466	LC464	0.159362549800797	0.557768924302789	0.0180084745762712	False	11	17	D12MSN	LC464:TTTCTCATCAAATCCT	30010	0	0	29117	1810	1535	893	#4BBFE5	D12MSN	0	0	0	0	0	0	0	1	0	0	0	0	0	0	0	0	0	0	0	0	1
LC466:ACTTACTTCCTTCGTA-1	SeuratProject	3829	1709	ACTTACTTCCTTCGTA-1	CGCAGGTAGAACCTAA	LC466	LC464	0.104465917994254	0.36563071297989	0.0208791208791209	False	3	16	PVGA	LC464:CGCAGGTAGAACCTAA	28070	0	0	26714	2017	1653	1356	#377549	PVGA	0	0	0	0.0264533157274344	0	0	0	0	0	0	0	0	0	0	0	0	0	0.973546684272566	0	0	0.973546684272566
LC466:ACTTACTTCGATATTG-1	SeuratProject	549	393	ACTTACTTCGATATTG-1	CGCAGGTAGATTCTGT	LC466	LC464	0	0.364298724954463	0.0247838616714697	False	1	7	OGC	LC464:CGCAGGTAGATTCTGT	16395	0	0	15626	998	873	769	#985695	OGC	0	1	0	0	0	0	0	0	0	0	0	0	0	0	0	0	0	0	0	0	1
LC466:ACTTAGGGTCACAAAT-1	SeuratProject	2337	1261	ACTTAGGGTCACAAAT-1	TCCTTAACAGGAGGAC	LC466	LC464	0.0427899015832264	0.556268720581943	0.0231769361221029	False	3	3	VIPGA	LC464:TCCTTAACAGGAGGAC	22737	0	0	21708	1421	1254	1029	#3C81BB	VIPGA	0	0	0	0	0	1	0	0	0	0	0	0	0	0	0	0	0	0	0	0	1
LC466:ACTTAGTCAATCCCTT-1	SeuratProject	6044	2155	ACTTAGTCAATCCCTT-1	TGCGCGTGTAACGTGA	LC466	LC464	0.0661813368630046	0.314361350099272	0.0595918367346939	False	0	0	ITL23GL	LC464:TGCGCGTGTAACGTGA	22309	0	0	21421	1624	1342	888	#E59D9F	ITL23GL	0	0	0	0	0.679096371514413	0	0.320903628485587	0	0	0	0	0	0	0	0	0	0	0	0	0	0.679096371514413
LC466:ACTTAGTCACCTGCTC-1	SeuratProject	3234	1629	ACTTAGTCACCTGCTC-1	TGCGCGTGTACACCGC	LC466	LC464	0.0618429189857761	0.556586270871985	0.0832517140058766	False	0	12	ITL23GL	LC464:TGCGCGTGTACACCGC	131937	0	0	128983	8074	6787	2954	#E59D9F	ITL23GL	0	0	0	0	0.962554767447441	0	0	0	0	0	0	0	0	0.0374452325525591	0	0	0	0	0	0	0.962554767447441
LC466:ACTTAGTCACTCAACA-1	SeuratProject	2767	1333	ACTTAGTCACTCAACA-1	TGCGCGTGTTAACCAC	LC466	LC464	0.0361402240693892	0.433682688832671	0.0426871938418474	False	6	2	ITL5GL	LC464:TGCGCGTGTTAACCAC	38636	0	0	37141	2614	2225	1495	#E1A462	ITL45GL	0	0	0	0	0	0	1	0	0	0	0	0	0	0	0	0	0	0	0	0	1
LC466:ACTTATCTCATAACCA-1	SeuratProject	9970	3030	ACTTATCTCATAACCA-1	GTGAGGGAGGCTTTCA	LC466	LC464	0.0601805416248746	0.290872617853561	0.165378670788253	False	4	6	ITL5GL	LC464:GTGAGGGAGGCTTTCA	24308	0	0	23123	1947	1691	1185	#E1A462	ITL6GL	0	0	0	0	0.0911475179120265	0	0.376537812179696	0	0	0	0	0.0734222045911376	0	0	0.458892465317139	0	0	0	0	0	0.458892465317139
LC466:ACTTATCTCATTCATC-1	SeuratProject	8350	2827	ACTTATCTCATTCATC-1	GTGAGGGAGACAAGCT	LC466	LC464	0.0239520958083832	0.335329341317365	0.191709844559585	False	7	14	ETL5GL	LC464:GTGAGGGAGACAAGCT	113054	0	0	109343	8189	7033	3711	#B27427	NPGL	0	0	0	0	0	0	0	0	0.00818404203369702	0	0.961071676042248	0.0307442819240549	0	0	0	0	0	0	0	0	0.961071676042248
LC466:ACTTATCTCCCGTTGT-1	SeuratProject	8153	2446	ACTTATCTCCCGTTGT-1	GTGAGGGAGGTAGCTG	LC466	LC464	0.0122654237703913	0.331166441800564	0.014070351758794	False	2	1	CTGL	LC464:GTGAGGGAGGTAGCTG	38782	0	0	36836	3181	2619	1946	#A78533	CTGL	0	0	0	0	0	0	0	0	0	0.871054945651427	0.128945054348573	0	0	0	0	0	0	0	0	0	0.871054945651427
LC466:ACTTATCTCGCTATAA-1	SeuratProject	1600	910	ACTTATCTCGCTATAA-1	GTGAGGGAGGATTGAC	LC466	LC464	0.375	0.5625	0.0256111757857974	False	1	7	OGC	LC464:GTGAGGGAGGATTGAC	32919	0	0	32055	2033	1706	864	#985695	OGC	0	1	0	0	0	0	0	0	0	0	0	0	0	0	0	0	0	0	0	0	1
LC466:ACTTATCTCGGGACCT-1	SeuratProject	9150	2840	ACTTATCTCGGGACCT-1	GTGAGGGAGCTGGATG	LC466	LC464	0.0546448087431694	0.284153005464481	0.0318949343339587	False	0	12	ITL23GL	LC464:GTGAGGGAGCTGGATG	75988	0	0	73500	6761	5724	2488	#E59D9F	ITL23GL	0	0	0	0	0.987729776973541	0	0	0	0	0	0	0	0	0.0122702230264584	0	0	0	0	0	0	0.987729776973541
LC466:ACTTCGCTCAATGACC-1	SeuratProject	7707	2489	ACTTCGCTCAATGACC-1	GAAGCTTAGACTAATG	LC466	LC464	0.0129752173348904	0.311405216037369	0.154185022026432	False	0	8	ITL5GL	LC464:GAAGCTTAGACTAATG	24128	0	0	22952	1869	1574	1176	#E1A462	ITL23GL	0	0	0	0	0.947791336704063	0	0.03577883830496	0	0	0	0	0	0	0	0.0164298249909773	0	0	0	0	0	0.947791336704063
LC466:ACTTGAATCCGGGACT-1	SeuratProject	5205	2225	ACTTGAATCCGGGACT-1	TCCTAATAGAATCTAG	LC466	LC464	0.0768491834774256	0.403458213256484	0.165378670788253	False	3	3	VIPGA	LC464:TCCTAATAGAATCTAG	134891	0	0	130330	9257	7772	4561	#3C81BB	D12MSN	0	0	0	0.0359483975622804	0	0	0	0.831121155170876	0.124491350033908	0	0	0	0	0	0	0	0	0.00843909723293548	0	0	0.831121155170876
LC466:ACTTGAATCGCCTGTT-1	SeuratProject	17682	4674	ACTTGAATCGCCTGTT-1	TCCTAATAGCCTTCAA	LC466	LC464	0.180975002827734	0.656034385250537	0.177814029363785	False	15	21	CLAGL	LC464:TCCTAATAGCCTTCAA	348730	0	0	322201	9277	8351	26529	#AE716E	ITL23GL	0	0	0.128046982948304	0	0.315713071467538	0	0.0537398241168069	0	0.0728101217923409	0	0	0	0	0.175039828240264	0.0117298899550806	0.0386255882468075	0	0	0.204294693232858	0	0.315713071467538
LC466:ACTTGCACACCAAAGG-1	SeuratProject	4105	1651	ACTTGCACACCAAAGG-1	TCGGTATGTTTCCAAA	LC466	LC464	0.0243605359317905	0.316686967113276	0.0273159144893112	False	2	1	CTGL	LC464:TCGGTATGTTTCCAAA	46542	0	0	44851	3661	3120	1691	#A78533	CTGL	0	0	0	0	0	0	0	0	0	0.984510699001725	0.0154893009982757	0	0	0	0	0	0	0	0	0	0.984510699001725
LC466:ACTTGTAAGCTTGCTC-1	SeuratProject	1116	822	ACTTGTAAGCTTGCTC-1	GGCTTGTTCCTAATCG	LC466	LC464	0.0896057347670251	0.716845878136201	0.130548302872063	False	8	5	PTGL	LC464:GGCTTGTTCCTAATCG	18566	0	0	18026	1327	1170	540	#9C5224	OBGA	0	0	0	0	0	0	0	0	0	0	0	0	0.977691321227168	0	0	0	0	0	0.0101267307250844	0.012181948047748	0.977691321227168
LC466:AGAAACCCAACCCTAA-1	SeuratProject	6945	2303	AGAAACCCAACCCTAA-1	GGCTGAGGTTCCGGGT	LC466	LC464	0	0.244780417566595	0.0309405940594059	False	0	12	ITL23GL	LC464:GGCTGAGGTTCCGGGT	49492	0	0	47748	4321	3701	1744	#E59D9F	ITL23GL	0	0	0	0	1	0	0	0	0	0	0	0	0	0	0	0	0	0	0	0	1
LC466:AGAAACCCACAATTAC-1	SeuratProject	9653	3244	AGAAACCCACAATTAC-1	GGCTGAGGTGGGTGTG	LC466	LC464	0.0828757899098726	0.517973686936704	0.144055944055944	False	7	14	ETL5GL	LC464:GGCTGAGGTGGGTGTG	121806	0	0	117437	8440	7084	4369	#B27427	OBGL	0	0	0	0	0	0	0	0.327774656598481	0.329519824936193	0	0	0	0	0.33042366873429	0	0.0122818497310366	0	0	0	0	0.33042366873429
LC466:AGAAACCCATAGGCGA-1	SeuratProject	856	556	AGAAACCCATAGGCGA-1	GGCTGAGGTGCACAAA	LC466	LC464	0.58411214953271	1.28504672897196	0.134846461949266	False	8	5	PTGL	LC464:GGCTGAGGTGCACAAA	33039	0	0	30622	287	276	2417	#9C5224	CLAGL	0	0	0	0	0.0345339289431982	0	0.11355091060277	0	0	0	0	0	0	0	0.00636573734789574	0	0	0	0.845549423106136	0	0.845549423106136
LC466:AGAACAAGTAAGCACC-1	SeuratProject	1359	819	AGAACAAGTAAGCACC-1	GATGAGGCATCCCTCT	LC466	LC464	0.147167034584253	0.441501103752759	0.0231769361221029	False	1	4	OGC	LC464:GATGAGGCATCCCTCT	19662	0	0	18986	1232	1062	676	#985695	OGC	0.022473698688024	0.977526301311976	0	0	0	0	0	0	0	0	0	0	0	0	0	0	0	0	0	0	0.977526301311976
LC466:AGAAGGTGTCGACTAA-1	SeuratProject	3193	1703	AGAAGGTGTCGACTAA-1	TGTGATGCAGTTTCTA	LC466	LC464	0.0313185092389602	1.09614782336361	0.130548302872063	False	0	0	ITL23GL	LC464:TGTGATGCAGTTTCTA	31294	0	0	29873	2458	2026	1421	#E59D9F	ITL23GL	0	0	0	0	1	0	0	0	0	0	0	0	0	0	0	0	0	0	0	0	1
LC466:AGAAGGTGTGCTTTAC-1	SeuratProject	2307	1194	AGAAGGTGTGCTTTAC-1	TGTGATGCAGGAATAA	LC466	LC464	0.173385348938015	0.606848721283052	0.0961538461538461	False	8	14	ETL5GL	LC464:TGTGATGCAGGAATAA	78525	0	0	76106	4560	3776	2419	#B27427	PTGL	0	0	0	0	0.00294878550119494	0	0.0138699005574401	0	0	0	0	0.0502723412858577	0	0	0	0.715542042374814	0	0	0.217366930280693	0	0.715542042374814
LC466:AGAAGGTGTTACGCGG-1	SeuratProject	2712	1349	AGAAGGTGTTACGCGG-1	TGTGATGCAACGGTTA	LC466	LC464	0.0368731563421829	0.442477876106195	0.134846461949266	False	4	6	ITL5GL	LC464:TGTGATGCAACGGTTA	29243	0	0	27958	2015	1669	1285	#E1A462	ITL5GL	0	0	0	0	0	0	0	0	0	0	0	1	0	0	0	0	0	0	0	0	1
LC466:AGAAGGTGTTAGGACC-1	SeuratProject	2787	1351	AGAAGGTGTTAGGACC-1	TGTGATGCACGCTAGG	LC466	LC464	0.143523501973448	0.394689630426982	0.0426871938418474	False	6	2	ITL5GL	LC464:TGTGATGCACGCTAGG	27261	0	0	26127	2096	1788	1134	#E1A462	ITL45GL	0	0	0	0	0	0	1	0	0	0	0	0	0	0	0	0	0	0	0	0	1
LC466:AGAAGGTGTTGCGCGA-1	SeuratProject	1815	1060	AGAAGGTGTTGCGCGA-1	TGTGATGCACTAGCTT	LC466	LC464	0.165289256198347	0.330578512396694	0.088145896656535	False	8	5	PTGL	LC464:TGTGATGCACTAGCTT	61453	0	0	59003	4159	3507	2450	#9C5224	ITL45GL	0	0	0	0	0	0	0.612847037582444	0	0	0	0	0.318514332427244	0	0	0	0	0	0	0.0686386299903126	0	0.612847037582444
LC466:AGACAATAGGCATTAC-1	SeuratProject	1798	1081	AGACAATAGGCATTAC-1	ACCATATTCAAAGGGA	LC466	LC464	0.111234705228031	0.611790878754171	0.0231769361221029	False	5	11	ASC	LC464:ACCATATTCAAAGGGA	17020	0	0	16308	1370	1135	712	#A13F9E	ASC	0	0	1	0	0	0	0	0	0	0	0	0	0	0	0	0	0	0	0	0	1
LC466:AGACACGCAGGGAGGA-1	SeuratProject	3715	1680	AGACACGCAGGGAGGA-1	CGACTTGGTACGCACC	LC466	LC464	0.053835800807537	0.484522207267833	0.0290909090909091	False	2	1	CTGL	LC464:CGACTTGGTACGCACC	63866	0	0	61812	5360	4578	2054	#A78533	CTGL	0	0	0	0	0	0	0	0	0	1	0	0	0	0	0	0	0	0	0	0	1
LC466:AGACCCGGTTCACCCA-1	SeuratProject	2120	1066	AGACCCGGTTCACCCA-1	GGATGGACAGCTAACA	LC466	LC464	0.188679245283019	0.471698113207547	0.0348837209302326	False	3	3	VIPGA	LC464:GGATGGACAGCTAACA	52115	0	0	49826	3378	2824	2289	#3C81BB	VIPGA	0	0	0	0	0	1	0	0	0	0	0	0	0	0	0	0	0	0	0	0	1
LC466:AGAGAAGCATCAGTAT-1	SeuratProject	3887	1667	AGAGAAGCATCAGTAT-1	CAGGATAGTTTGAGGA	LC466	LC464	0.0257267815796244	0.41162850527399	0.139344262295082	False	4	6	ITL5GL	LC464:CAGGATAGTTTGAGGA	45818	0	0	44217	3467	2928	1601	#E1A462	ITL5GL	0	0	0	0	0	0	0	0	0	0	0	1	0	0	0	0	0	0	0	0	1
LC466:AGAGAGGAGGCGGGTA-1	SeuratProject	1612	1006	AGAGAGGAGGCGGGTA-1	TTGCAGCTCAATACAG	LC466	LC464	0.248138957816377	0.86848635235732	0.04149377593361	False	0	0	ITL23GL	LC464:TTGCAGCTCAATACAG	38853	0	0	37551	3008	2513	1302	#E59D9F	ITL23GL	0	0	0	0	1	0	0	0	0	0	0	0	0	0	0	0	0	0	0	0	1
LC466:AGAGATTAGAAGGTGC-1	SeuratProject	1024	655	AGAGATTAGAAGGTGC-1	GATTACTTCACCAACC	LC466	LC464	0	0.78125	0.159638554216868	False	8	5	PTGL	LC464:GATTACTTCACCAACC	23527	0	0	22364	1766	1474	1163	#9C5224	CLAGL	0	0	0	0	0	0	0.293060922940709	0	0	0	0	0.0393665908503394	0	0	0.00115578039786071	0	0	0	0.666416705811091	0	0.666416705811091
LC466:AGAGATTAGCTCAAAC-1	SeuratProject	4987	2055	AGAGATTAGCTCAAAC-1	GATTACTTCGGTAATA	LC466	LC464	0.0401042711048727	0.360938439943854	0.177814029363785	False	0	0	ITL23GL	LC464:GATTACTTCGGTAATA	17758	0	0	17062	1434	1221	696	#E59D9F	ITL23GL	0	0	0	0	1	0	0	0	0	0	0	0	0	0	0	0	0	0	0	0	1
LC466:AGAGATTAGCTGAGGG-1	SeuratProject	2104	1124	AGAGATTAGCTGAGGG-1	GATTACTTCCGGATTC	LC466	LC464	0.0950570342205323	0.285171102661597	0.207339449541284	False	8	5	PTGL	LC464:GATTACTTCCGGATTC	24190	0	0	23245	1851	1602	945	#9C5224	ITL45GL	0	0	0	0	0.174963889642347	0	0.471350299543152	0	0	0	0	0	0	0	0.00700381635837635	0	0	0	0.346681994456124	0	0.471350299543152
LC466:AGAGGAACAGCAAGGC-1	SeuratProject	6061	2284	AGAGGAACAGCAAGGC-1	GAACAATGTCGCATAT	LC466	LC464	0.115492492987956	0.362976406533575	0.148997134670487	False	4	8	ITL5GL	LC464:GAACAATGTCGCATAT	57109	0	0	54446	4464	3665	2663	#E1A462	ITL45GL	0	0	0	0	0	0	1	0	0	0	0	0	0	0	0	0	0	0	0	0	1
LC466:AGATGAAGTAATCGCA-1	SeuratProject	1195	726	AGATGAAGTAATCGCA-1	GCCCGAACAACGGGAA	LC466	LC464	0.0836820083682008	0.167364016736402	0.0743801652892562	False	3	3	VIPGA	LC464:GCCCGAACAACGGGAA	68733	0	0	65996	3984	3300	2737	#3C81BB	VIPGA	0	0	0	0	0	1	0	0	0	0	0	0	0	0	0	0	0	0	0	0	1
LC466:AGATGAAGTCAAGTAT-1	SeuratProject	3139	1516	AGATGAAGTCAAGTAT-1	GCCCGAACATGACAGC	LC466	LC464	0.0955718381650207	0.541573749601784	0.0477590007347539	False	7	15	ITL6GL	LC464:GCCCGAACATGACAGC	71195	0	0	68718	5058	4232	2477	#9E4954	ITL6GL	0	0	0	0	0	0	0	0	0	0	0	0.180253544150059	0	0	0.784889036595448	0.0348574192544938	0	0	0	0	0.784889036595448
LC466:AGATGCTTCATGCATA-1	SeuratProject	3637	1563	AGATGCTTCATGCATA-1	GACTTAAAGCACCTAC	LC466	LC464	0.0274951883420401	0.192466318394281	0.139344262295082	False	7	15	ITL6GL	LC464:GACTTAAAGCACCTAC	46944	0	0	44907	3597	3050	2037	#9E4954	ITL6GL	0	0	0	0	0	0	0	0	0	0	0	0.0147975701728728	0	0	0.974227232435271	0.0109751973918557	0	0	0	0	0.974227232435271
LC466:AGATGCTTCCAGGTTG-1	SeuratProject	6859	2268	AGATGCTTCCAGGTTG-1	GACTTAAAGTCATGCC	LC466	LC464	0.0145793847499636	0.20411138649949	0.0187065740245858	False	0	12	ITL23GL	LC464:GACTTAAAGTCATGCC	15566	0	0	14862	1451	1223	704	#E59D9F	ITL23GL	0	0	0	0	1	0	0	0	0	0	0	0	0	0	0	0	0	0	0	0	1
LC466:AGCAAATAGCCTCTCG-1	SeuratProject	2670	1333	AGCAAATAGCCTCTCG-1	CATAATCTCCTGCCAG	LC466	LC464	0.0749063670411985	0.449438202247191	0.0110843373493976	False	10	13	OPC	LC464:CATAATCTCCTGCCAG	21503	0	0	20564	1401	1190	939	#B9A0D6	OPC	1	0	0	0	0	0	0	0	0	0	0	0	0	0	0	0	0	0	0	0	1
LC466:AGCAAATAGGACCTTG-1	SeuratProject	8262	2632	AGCAAATAGGACCTTG-1	CATAATCTCCACTAAT	LC466	LC464	0.0605180343742435	0.314693778746066	0.0426871938418474	False	7	14	ETL5GL	LC464:CATAATCTCCACTAAT	40909	0	0	39318	3101	2556	1591	#B27427	PTGL	0	0	0	0	0	0	0	0	0	0	0	0	0	0	0	1	0	0	0	0	1
LC466:AGCAAATAGGTTTGCG-1	SeuratProject	3579	1640	AGCAAATAGGTTTGCG-1	CATAATCTCAGCCTTA	LC466	LC464	0.139703827884884	0.307348421346745	0.148997134670487	False	4	6	ITL5GL	LC464:CATAATCTCAGCCTTA	16180	0	0	15487	1178	1005	693	#E1A462	ITL5GL	0	0	0	0	0	0	0.152956285482143	0	0	0	0	0.847043714517857	0	0	0	0	0	0	0	0	0.847043714517857
LC466:AGCAAATAGTTTGGTA-1	SeuratProject	3195	1519	AGCAAATAGTTTGGTA-1	CATAATCTCGCTTCGG	LC466	LC464	0.0312989045383412	0.344287949921753	0.0743801652892562	False	14	19	NPGL	LC464:CATAATCTCGCTTCGG	91752	0	0	88783	6452	5448	2969	#D38362	NPGL	0	0	0	0	0	0	0	0	0	0	1	0	0	0	0	0	0	0	0	0	1
LC466:AGCAACAAGCCATCAG-1	SeuratProject	2773	1413	AGCAACAAGCCATCAG-1	CCAAACCTCGAGCAAT	LC466	LC464	0.0360620266858998	0.613054453660296	0.0856573705179283	False	14	19	NPGL	LC464:CCAAACCTCGAGCAAT	22110	0	0	21069	1639	1385	1041	#D38362	NPGL	0	0	0	0	0	0	0	0	0	0	1	0	0	0	0	0	0	0	0	0	1
LC466:AGCAACAAGCTTAACA-1	SeuratProject	9414	3005	AGCAACAAGCTTAACA-1	CCAAACCTCCGTTAGC	LC466	LC464	0.0424899086466964	0.286806883365201	0.171428571428571	False	7	14	ETL5GL	LC464:CCAAACCTCCGTTAGC	91188	0	0	87857	5666	4676	3331	#B27427	PTGL	0	0	0	0	0	0	0.0170063949751918	0	0	0	0	0.129935685482376	0	0.210978135534664	0.0370664743735191	0.605013309634249	0	0	0	0	0.605013309634249
LC466:AGCAACAAGTCAATCA-1	SeuratProject	5889	2198	AGCAACAAGTCAATCA-1	CCAAACCTCCACGTTA	LC466	LC464	0.0679232467311938	0.152827305145186	0.177814029363785	False	4	8	ITL5GL	LC464:CCAAACCTCCACGTTA	82685	0	0	80228	6112	5106	2457	#E1A462	ITL45GL	0	0	0	0	0	0	1	0	0	0	0	0	0	0	0	0	0	0	0	0	1
LC466:AGCAAGGGTTAGAGGG-1	SeuratProject	6072	2415	AGCAAGGGTTAGAGGG-1	TGCCTCACAAGGATGG	LC466	LC464	0.0988142292490119	0.428194993412385	0.199288256227758	False	2	1	CTGL	LC464:TGCCTCACAAGGATGG	16064	0	0	15278	1169	972	786	#A78533	CTGL	0	0	0	0	0	0	0	0	0	1	0	0	0	0	0	0	0	0	0	0	1
LC466:AGCAATACAGCTAACC-1	SeuratProject	1898	1094	AGCAATACAGCTAACC-1	AAGACCAGTATGGTCT	LC466	LC464	0.0526870389884088	0.47418335089568	0.148997134670487	False	0	0	ITL23GL	LC464:AAGACCAGTATGGTCT	65045	0	0	62878	4316	3702	2167	#E59D9F	ITL23GL	0	0	0	0	1	0	0	0	0	0	0	0	0	0	0	0	0	0	0	0	1
LC466:AGCAATACATTGTGTG-1	SeuratProject	3253	1503	AGCAATACATTGTGTG-1	AAGACCAGTTAAAGCG	LC466	LC464	0.0922225637872733	0.491853673532124	0.0491071428571429	False	0	0	ITL23GL	LC464:AAGACCAGTTAAAGCG	21698	0	0	20879	1458	1246	819	#E59D9F	ITL23GL	0	0	0	0	0.987789287449109	0	0	0	0	0	0	0	0	0.0122107125508909	0	0	0	0	0	0	0.987789287449109
LC466:AGCAATTGTGAAACAA-1	SeuratProject	2485	1379	AGCAATTGTGAAACAA-1	AGAACAACACACTAAG	LC466	LC464	0.0804828973843058	0.6841046277666	0.139344262295082	False	0	0	ITL23GL	LC464:AGAACAACACACTAAG	28181	0	0	27413	1779	1511	768	#E59D9F	ITL23GL	0	0	0	0	0.891957248769016	0	0	0	0	0	0	0	0	0.108042751230984	0	0	0	0	0	0	0.891957248769016
LC466:AGCACTAGTCCTTTAA-1	SeuratProject	3583	1642	AGCACTAGTCCTTTAA-1	CCGCCATCAGAAATGA	LC466	LC464	0.111638291934133	0.307005302818867	0.0173228346456693	False	3	16	PVGA	LC464:CCGCCATCAGAAATGA	29655	0	0	28444	1844	1557	1211	#377549	PVGA	0	0	0	0	0	0	0	0	0	0	0	0	0	0	0	0	0	1	0	0	1
LC466:AGCACTTAGGGCTTAT-1	SeuratProject	2527	1311	AGCACTTAGGGCTTAT-1	AACATAGTCAAATACG	LC466	LC464	0.237435694499406	0.514444004748714	0.139344262295082	False	4	6	ITL5GL	LC464:AACATAGTCAAATACG	53102	0	0	51330	3507	2996	1772	#E1A462	ITL45GL	0	0	0	0	0	0	0.949142052509049	0	0	0	0	0.0508579474909507	0	0	0	0	0	0	0	0	0.949142052509049
LC466:AGCACTTAGGTCAAAG-1	SeuratProject	5341	2191	AGCACTTAGGTCAAAG-1	AACATAGTCCTTTAGG	LC466	LC464	0.18723085564501	0.655307994757536	0.177814029363785	False	6	2	ITL5GL	LC464:AACATAGTCCTTTAGG	109745	0	0	106165	6765	5760	3580	#E1A462	ITL23GL	0	0	0	0	0.746245661512373	0	0.19887304833281	0	0	0	0	0	0	0	0.0548812901548166	0	0	0	0	0	0.746245661512373
LC466:AGCACTTAGTAACGGA-1	SeuratProject	2446	1215	AGCACTTAGTAACGGA-1	AACATAGTCACAAGCG	LC466	LC464	0.204415372035977	0.408830744071954	0.139344262295082	False	3	3	VIPGA	LC464:AACATAGTCACAAGCG	65212	0	0	62674	4024	3363	2538	#3C81BB	VIPGA	0	0	0	0	0	1	0	0	0	0	0	0	0	0	0	0	0	0	0	0	1
LC466:AGCACTTAGTAGGCGG-1	SeuratProject	746	511	AGCACTTAGTAGGCGG-1	AACATAGTCCCGCTGA	LC466	LC464	0.134048257372654	1.4745308310992	0.0348837209302326	False	1	7	OGC	LC464:AACATAGTCCCGCTGA	16485	0	0	15712	1127	994	773	#985695	OGC	0	1	0	0	0	0	0	0	0	0	0	0	0	0	0	0	0	0	0	0	1
LC466:AGCAGGTAGTCACTCC-1	SeuratProject	3983	1622	AGCAGGTAGTCACTCC-1	GTTGTCATCGCGATAG	LC466	LC464	0.0753201104694954	0.401707255837309	0.020141535111595	False	0	12	ITL23GL	LC464:GTTGTCATCGCGATAG	107446	0	0	104597	7138	6066	2849	#E59D9F	ITL23GL	0	0	0	0	0.972344808327273	0	0	0	0	0	0	0	0	0.0276551916727265	0	0	0	0	0	0	0.972344808327273
LC466:AGCAGGTAGTTAGAGG-1	SeuratProject	4405	1757	AGCAGGTAGTTAGAGG-1	GTTGTCATCTAAGCTT	LC466	LC464	0.0454029511918275	0.295119182746879	0.0439093484419263	False	2	1	CTGL	LC464:GTTGTCATCTAAGCTT	22409	0	0	21413	1796	1499	996	#A78533	CTGL	0	0	0	0	0	0	0	0	0	1	0	0	0	0	0	0	0	0	0	0	1
LC466:AGCAGGTAGTTATCCT-1	SeuratProject	1654	945	AGCAGGTAGTTATCCT-1	GTTGTCATCCTGAAGG	LC466	LC464	0.060459492140266	0.30229746070133	0.1225	False	6	2	ITL5GL	LC464:GTTGTCATCCTGAAGG	46906	0	0	45757	2321	2093	1149	#E1A462	ITL45GL	0	0	0	0	0	0	1	0	0	0	0	0	0	0	0	0	0	0	0	0	1
LC466:AGCATCCCAACACCTA-1	SeuratProject	3429	1552	AGCATCCCAACACCTA-1	GGCTTGCGTTTCCTCA	LC466	LC464	0.0291630212890055	0.437445319335083	0.0665514261019879	False	0	0	ITL23GL	LC464:GGCTTGCGTTTCCTCA	21079	0	0	20289	1585	1311	790	#E59D9F	ITL23GL	0	0	0	0	0.553549615898487	0	0.356990513033293	0	0	0	0	0	0	0	0	0	0	0	0.0894598710682204	0	0.553549615898487
LC466:AGCATTTCAATGAAGC-1	SeuratProject	1814	1034	AGCATTTCAATGAAGC-1	CCTTAGGGTATAGCGA	LC466	LC464	0.0551267916207277	0.385887541345094	0.159638554216868	False	8	5	PTGL	LC464:CCTTAGGGTATAGCGA	20987	0	0	20015	1615	1378	972	#9C5224	CLAGL	0	0	0	0	0	0	0	0	0	0	0	0	0	0	0	0	0	0	1	0	1
LC466:AGCATTTCACCATATG-1	SeuratProject	8973	2760	AGCATTTCACCATATG-1	CCTTAGGGTAATTGGG	LC466	LC464	0.0445781789813886	0.278613618633679	0.0281943611277744	False	3	3	VIPGA	LC464:CCTTAGGGTAATTGGG	57637	0	0	55545	4477	3727	2092	#3C81BB	SSTGA	0	0	0	1	0	0	0	0	0	0	0	0	0	0	0	0	0	0	0	0	1
LC466:AGCATTTCAGGCAAGC-1	SeuratProject	2117	1152	AGCATTTCAGGCAAGC-1	CCTTAGGGTAAACCCT	LC466	LC464	0.0944733112895607	0.377893245158243	0.0208791208791209	False	11	17	D12MSN	LC464:CCTTAGGGTAAACCCT	72919	0	0	70840	4780	4020	2079	#4BBFE5	D12MSN	0	0	0	0	0	0	0	1	0	0	0	0	0	0	0	0	0	0	0	0	1
LC466:AGCATTTCATCAGTAT-1	SeuratProject	4441	1877	AGCATTTCATCAGTAT-1	CCTTAGGGTTTGAGGA	LC466	LC464	0.045034902049088	0.22517451024544	0.0723327305605787	False	0	0	ITL23GL	LC464:CCTTAGGGTTTGAGGA	26293	0	0	25344	2147	1812	949	#E59D9F	ITL23GL	0	0	0	0	1	0	0	0	0	0	0	0	0	0	0	0	0	0	0	0	1
LC466:AGCCAGTGTAGGATTT-1	SeuratProject	2087	1219	AGCCAGTGTAGGATTT-1	CTAGGACCATATTGCC	LC466	LC464	0.143747005270724	0.574988021082894	0.0477590007347539	False	3	16	PVGA	LC464:CTAGGACCATATTGCC	42081	0	0	40536	3069	2552	1545	#377549	PVGA	0	0	0	0.00784716131956496	0	0	0	0	0	0	0	0	0	0	0	0	0	0.992152838680435	0	0	0.992152838680435
LC466:AGCCGGTTCATTAGCA-1	SeuratProject	10004	3047	AGCCGGTTCATTAGCA-1	AGCTAACAGCTATATC	LC466	LC464	0.039984006397441	0.279888044782087	0.0856573705179283	False	0	8	ITL5GL	LC464:AGCTAACAGCTATATC	36999	0	0	35331	3073	2585	1668	#E1A462	ITL23GL	0	0	0	0	1	0	0	0	0	0	0	0	0	0	0	0	0	0	0	0	1
LC466:AGCCTCCGTCAGGCAT-1	SeuratProject	6409	2152	AGCCTCCGTCAGGCAT-1	CTTGCTGCAACCTCGC	LC466	LC464	0.0780152909970354	0.202839756592292	0.0338658146964856	False	3	3	VIPGA	LC464:CTTGCTGCAACCTCGC	122265	0	0	118594	8381	6878	3671	#3C81BB	VIPGA	0	0	0	0	0	1	0	0	0	0	0	0	0	0	0	0	0	0	0	0	1
LC466:AGCCTCCGTGCTCCGT-1	SeuratProject	4107	1805	AGCCTCCGTGCTCCGT-1	CTTGCTGCAACAAGTT	LC466	LC464	0.0730460189919649	0.43827611395179	0.0856573705179283	False	0	12	ITL23GL	LC464:CTTGCTGCAACAAGTT	37260	0	0	35822	3084	2600	1438	#E59D9F	ITL23GL	0	0	0	0	0.970740092530789	0	0	0	0	0	0	0	0	0.0292599074692109	0	0	0	0	0	0	0.970740092530789
LC466:AGCCTCCGTTCACCCA-1	SeuratProject	1658	950	AGCCTCCGTTCACCCA-1	CTTGCTGCAGCTAACA	LC466	LC464	0.060313630880579	0.301568154402895	0.0264550264550265	False	10	13	OPC	LC464:CTTGCTGCAGCTAACA	17867	0	0	17051	1209	1030	816	#B9A0D6	OPC	1	0	0	0	0	0	0	0	0	0	0	0	0	0	0	0	0	0	0	0	1
LC466:AGCCTCCGTTGAGCCG-1	SeuratProject	4722	1983	AGCCTCCGTTGAGCCG-1	CTTGCTGCAGCAAATT	LC466	LC464	0.0211774671749259	0.296484540448962	0.0477590007347539	False	3	3	VIPGA	LC464:CTTGCTGCAGCAAATT	62344	0	0	60076	4562	3775	2268	#3C81BB	SSTGA	0	0	0	1	0	0	0	0	0	0	0	0	0	0	0	0	0	0	0	0	1
LC466:AGCGATTTCACTTCAT-1	SeuratProject	4117	1786	AGCGATTTCACTTCAT-1	AGCTGGCAGTGTCCAC	LC466	LC464	0.0971581248481904	0.315763905756619	0.0223964165733483	False	3	16	PVGA	LC464:AGCTGGCAGTGTCCAC	46152	0	0	44578	3086	2580	1574	#377549	PVGA	0	0	0	0.118558316158155	0	0	0	0	0	0	0	0	0	0	0	0	0	0.881441683841845	0	0	0.881441683841845
LC466:AGCGATTTCTAAATCG-1	SeuratProject	1492	894	AGCGATTTCTAAATCG-1	AGCTGGCAGCTATTGT	LC466	LC464	0.268096514745308	0.46916890080429	0.0665514261019879	False	3	3	VIPGA	LC464:AGCTGGCAGCTATTGT	43481	0	0	42042	2349	1962	1439	#3C81BB	SSTGA	0	0	0	0.851384425901275	0	0	0	0	0	0	0	0	0	0	0	0	0	0.148615574098726	0	0	0.851384425901275
LC466:AGCGCCTAGATGGACA-1	SeuratProject	1486	909	AGCGCCTAGATGGACA-1	ATGTTGTTCTCAAGAA	LC466	LC464	0	0.336473755047106	0.159638554216868	False	8	5	PTGL	LC464:ATGTTGTTCTCAAGAA	39684	0	0	38163	2838	2397	1521	#9C5224	CLAGL	0	0	0	0	0	0	0	0	0	0	0.00702300985795592	0	0	0	0.0308020836521361	0	0	0	0.962174906489908	0	0.962174906489908
LC466:AGCGCCTAGGCTGTGC-1	SeuratProject	3034	1355	AGCGCCTAGGCTGTGC-1	ATGTTGTTCCGCTGTG	LC466	LC464	0.0988793671720501	0.29663810151615	0.0247838616714697	False	2	1	CTGL	LC464:ATGTTGTTCCGCTGTG	31906	0	0	30565	2207	1872	1341	#A78533	CTGL	0	0	0	0	0	0	0	0	0	0.988247701995414	0.0117522980045851	0	0	0	0	0	0	0	0	0	0.988247701995414
LC466:AGCGCCTAGGGATGCG-1	SeuratProject	2649	1393	AGCGCCTAGGGATGCG-1	ATGTTGTTCCGAAACG	LC466	LC464	0.0755001887504719	0.490751226878067	0.111633372502938	False	0	0	ITL23GL	LC464:ATGTTGTTCCGAAACG	114201	0	0	110518	8185	7009	3683	#E59D9F	ITL23GL	0	0	0	0	1	0	0	0	0	0	0	0	0	0	0	0	0	0	0	0	1
LC466:AGCGCCTAGTCATTTC-1	SeuratProject	3107	1604	AGCGCCTAGTCATTTC-1	ATGTTGTTCAAGCTCC	LC466	LC464	0.160926939169617	0.354039266173157	0.0764925373134328	False	10	13	OPC	LC464:ATGTTGTTCAAGCTCC	64226	0	0	62159	4326	3631	2067	#B9A0D6	OPC	0.965396818590193	0	0.0346031814098072	0	0	0	0	0	0	0	0	0	0	0	0	0	0	0	0	0	0.965396818590193
LC466:AGCGCTCAGGTGAAGC-1	SeuratProject	624	445	AGCGCTCAGGTGAAGC-1	GCTCAGTTCATAGCCC	LC466	LC464	0.16025641025641	0.641025641025641	0.0338658146964856	False	1	7	OGC	LC464:GCTCAGTTCATAGCCC	26014	0	0	24973	1658	1412	1041	#985695	OGC	0	1	0	0	0	0	0	0	0	0	0	0	0	0	0	0	0	0	0	0	1
LC466:AGCGGACCAAGCCACT-1	SeuratProject	8549	2658	AGCGGACCAAGCCACT-1	CGATTTAGTTTACCGG	LC466	LC464	0.0233945490700667	0.257340039770733	0.0764925373134328	False	7	14	ETL5GL	LC464:CGATTTAGTTTACCGG	117454	0	0	112540	8678	7045	4914	#B27427	PTGL	0	0	0	0	0	0	0	0	0	0	0	0	0	0	0	1	0	0	0	0	1
LC466:AGCGGACCAATGCCTA-1	SeuratProject	2743	1383	AGCGGACCAATGCCTA-1	CGATTTAGTAACCGTT	LC466	LC464	0.1458257382428	0.4739336492891	0.105084745762712	False	11	17	D12MSN	LC464:CGATTTAGTAACCGTT	87880	0	0	85121	6629	5619	2759	#4BBFE5	D12MSN	0	0	0	0	0	0	0	0.971677704435614	0	0	0	0	0	0.0283222955643855	0	0	0	0	0	0	0.971677704435614
LC466:AGCGGATAGAAAGCAT-1	SeuratProject	6564	2585	AGCGGATAGAAAGCAT-1	CCTTGTTTCGACAAAC	LC466	LC464	0.137111517367459	0.533211456429007	0.165378670788253	False	7	6	ITL5GL	LC464:CCTTGTTTCGACAAAC	80579	0	0	76207	5052	4352	4372	#E1A462	ITL6GL	0	0	0	0	0.00608864898782122	0	0	0	0	0	0	0	0	0	0.993911351012179	0	0	0	0	0	0.993911351012179
LC466:AGCGGATAGACTAAGG-1	SeuratProject	1980	1095	AGCGGATAGACTAAGG-1	CCTTGTTTCACAATAG	LC466	LC464	0.101010101010101	0.353535353535354	0.144055944055944	False	8	5	PTGL	LC464:CCTTGTTTCACAATAG	20067	0	0	19206	1615	1376	861	#9C5224	CLAGL	0	0	0	0	0	0	0	0	0	0	0	0	0	0	0	0	0	0	1	0	1
LC466:AGCGGATAGCCTAACG-1	SeuratProject	2312	1272	AGCGGATAGCCTAACG-1	CCTTGTTTCGTCCTTT	LC466	LC464	0.0865051903114187	0.302768166089965	0.126436781609195	False	0	0	ITL23GL	LC464:CCTTGTTTCGTCCTTT	61442	0	0	59074	4747	3972	2368	#E59D9F	ITL23GL	0	0	0	0	1	0	0	0	0	0	0	0	0	0	0	0	0	0	0	0	1
LC466:AGCGGATAGCTTAGCG-1	SeuratProject	2962	1465	AGCGGATAGCTTAGCG-1	CCTTGTTTCGAGGCGT	LC466	LC464	0.0337609723160027	0.438892640108035	0.0519083969465649	False	0	0	ITL23GL	LC464:CCTTGTTTCGAGGCGT	27912	0	0	26796	2134	1805	1116	#E59D9F	ITL23GL	0	0	0	0	1	0	0	0	0	0	0	0	0	0	0	0	0	0	0	0	1
LC466:AGCGGATAGGCGGATG-1	SeuratProject	7778	2774	AGCGGATAGGCGGATG-1	CCTTGTTTCTAACTAC	LC466	LC464	0.0514271020827976	0.398560041141682	0.0832517140058766	False	7	14	ETL5GL	LC464:CCTTGTTTCTAACTAC	63363	0	0	61040	4978	4032	2323	#B27427	PTGL	0	0	0	0	0	0	0	0	0	0	0	0	0	0	0	1	0	0	0	0	1
LC466:AGCGGATAGGGTCCAC-1	SeuratProject	1064	751	AGCGGATAGGGTCCAC-1	CCTTGTTTCATAGCTT	LC466	LC464	0	1.12781954887218	0.148997134670487	False	12	18	VEC	LC464:CCTTGTTTCATAGCTT	20811	0	0	20077	1273	1090	734	#DC84D2	VLMC	0	0	0	0	0	0	0	0	0	0	0	0	0	0	0	0	0	0	0.0202062232668177	0.979793776733182	0.979793776733182
LC466:AGCGGATAGTCACTCC-1	SeuratProject	8189	2760	AGCGGATAGTCACTCC-1	CCTTGTTTCGCGATAG	LC466	LC464	0.0488460129441934	0.268653071193064	0.144055944055944	False	4	8	ITL5GL	LC464:CCTTGTTTCGCGATAG	95035	0	0	91785	7262	6068	3250	#E1A462	ITL23GL	0	0	0	0	0.891856857043417	0	0.0985378162222753	0	0	0	0	0	0	0	0.00960532673430795	0	0	0	0	0	0.891856857043417
LC466:AGCGGATAGTGAACAG-1	SeuratProject	3197	1578	AGCGGATAGTGAACAG-1	CCTTGTTTCCGCAATC	LC466	LC464	0.0625586487331874	0.59430716296528	0.020141535111595	False	3	16	PVGA	LC464:CCTTGTTTCCGCAATC	19083	0	0	17980	1147	1009	1103	#377549	PVGA	0	0	0	0	0	0	0	0	0	0	0	0	0	0	0	0	0	1	0	0	1
LC466:AGCGTGCTCACATTGA-1	SeuratProject	5140	2106	AGCGTGCTCACATTGA-1	GCTTATTAGAGAGCAA	LC466	LC464	0.0972762645914397	0.350194552529183	0.0612582781456954	False	7	14	ETL5GL	LC464:GCTTATTAGAGAGCAA	118899	0	0	114053	7135	6015	4846	#B27427	PTGL	0	0	0	0	0	0	0.0638249163048398	0	0	0	0	0.00609328303634646	0	0.016906905070086	0	0.913174895588728	0	0	0	0	0.913174895588728
LC466:AGCGTGCTCATCAGTA-1	SeuratProject	1258	810	AGCGTGCTCATCAGTA-1	GCTTATTAGCTTAGCC	LC466	LC464	0.0794912559618442	0.715421303656598	0.0318949343339587	False	5	9	ASC	LC464:GCTTATTAGCTTAGCC	16177	0	0	15459	1271	1085	718	#A13F9E	ASC	0	0	1	0	0	0	0	0	0	0	0	0	0	0	0	0	0	0	0	0	1
LC466:AGCGTGCTCATGCATA-1	SeuratProject	3327	1528	AGCGTGCTCATGCATA-1	GCTTATTAGCACCTAC	LC466	LC464	0.150285542530809	0.36068530207394	0.159638554216868	False	6	2	ITL5GL	LC464:GCTTATTAGCACCTAC	75862	0	0	73617	5256	4426	2245	#E1A462	ITL45GL	0	0	0	0	0	0	1	0	0	0	0	0	0	0	0	0	0	0	0	0	1
LC466:AGCGTGCTCCTAAGAC-1	SeuratProject	4322	1817	AGCGTGCTCCTAAGAC-1	GCTTATTAGTCAATAG	LC466	LC464	0	0.2776492364646	0.105084745762712	False	0	0	ITL23GL	LC464:GCTTATTAGTCAATAG	19789	0	0	18869	1557	1306	920	#E59D9F	ITL23GL	0	0	0	0	1	0	0	0	0	0	0	0	0	0	0	0	0	0	0	0	1
LC466:AGCTAAACAAAGGTAC-1	SeuratProject	2343	1205	AGCTAAACAAAGGTAC-1	CTTCATTGTAGCTAAG	LC466	LC464	0.170721297481861	0.640204865556978	0.134846461949266	False	6	0	ITL23GL	LC464:CTTCATTGTAGCTAAG	28894	0	0	28030	1897	1643	864	#E59D9F	ITL45GL	0	0	0	0	0	0	0.95787676243328	0	0	0	0	0.0421232375667204	0	0	0	0	0	0	0	0	0.95787676243328
LC466:AGCTAAACACCGGTAT-1	SeuratProject	8202	2451	AGCTAAACACCGGTAT-1	CTTCATTGTCTTGAAC	LC466	LC464	0.0487685930260912	0.292611558156547	0.0856573705179283	False	4	8	ITL5GL	LC464:CTTCATTGTCTTGAAC	36014	0	0	34759	2956	2451	1255	#E1A462	ITL45GL	0	0	0	0	0	0	1	0	0	0	0	0	0	0	0	0	0	0	0	0	1
LC466:AGCTACGTCCCTCGCA-1	SeuratProject	4700	2090	AGCTACGTCCCTCGCA-1	ATAATCGAGCCGGTAA	LC466	LC464	0.106382978723404	0.765957446808511	0.139344262295082	False	0	12	ITL23GL	LC464:ATAATCGAGCCGGTAA	81449	0	0	78994	6522	5534	2455	#E59D9F	ITL23GL	0	0	0	0	0.98778114181795	0	0	0	0	0	0	0	0	0.0122188581820503	0	0	0	0	0	0	0.98778114181795
LC466:AGCTACGTCGCAACAT-1	SeuratProject	3787	1535	AGCTACGTCGCAACAT-1	ATAATCGAGATTCGTT	LC466	LC464	0.0264061262212833	0.3168735146554	0.0223964165733483	False	2	1	CTGL	LC464:ATAATCGAGATTCGTT	43353	0	0	41766	3522	2933	1587	#A78533	CTGL	0	0	0	0	0	0	0	0	0	1	0	0	0	0	0	0	0	0	0	0	1
LC466:AGCTACGTCGCTAAAC-1	SeuratProject	2359	1298	AGCTACGTCGCTAAAC-1	ATAATCGAGGTGCACA	LC466	LC464	0.127172530733362	1.3141161509114	0.134846461949266	False	0	0	ITL23GL	LC464:ATAATCGAGGTGCACA	46752	0	0	44948	3120	2686	1804	#E59D9F	ITL23GL	0	0	0	0	0.529089550790717	0	0.00716049742197494	0	0	0	0	0	0.0470542232055558	0	0.00365575605095967	0	0	0	0.413039972530793	0	0.529089550790717
LC466:AGCTACTAGAATCTCA-1	SeuratProject	2160	1186	AGCTACTAGAATCTCA-1	AATTGGATCTTAGGTT	LC466	LC464	0.0462962962962963	0.462962962962963	0.0166493236212279	False	5	11	ASC	LC464:AATTGGATCTTAGGTT	16523	0	0	15732	1087	897	791	#A13F9E	ASC	0	0	0.999999999999999	0	0	0	0	0	0	0	0	0	0	0	0	0	0	0	0	0	0.999999999999999
LC466:AGCTACTAGCTATTGA-1	SeuratProject	1521	1045	AGCTACTAGCTATTGA-1	AATTGGATCCAGGTGA	LC466	LC464	0	0.394477317554241	0.021630615640599	False	5	11	ASC	LC464:AATTGGATCCAGGTGA	15536	0	0	14895	873	776	641	#A13F9E	ASC	0	0	0.989751219178564	0	0	0	0	0	0	0	0	0	0	0	0	0	0	0	0	0.0102487808214364	0.989751219178564
LC466:AGCTACTAGGCGAATA-1	SeuratProject	5350	1958	AGCTACTAGGCGAATA-1	AATTGGATCCTGCAAC	LC466	LC464	0.0747663551401869	0.317757009345794	0.0231769361221029	False	2	1	CTGL	LC464:AATTGGATCCTGCAAC	93962	0	0	90752	7085	5944	3210	#A78533	CTGL	0	0	0	0	0	0	0	0	0	0.549971219138747	0.450028780861253	0	0	0	0	0	0	0	0	0	0.549971219138747
LC466:AGCTATATCCATAAGC-1	SeuratProject	9756	2779	AGCTATATCCATAAGC-1	TCAATGAAGGAGCTTG	LC466	LC464	0.010250102501025	0.235752357523575	0.0403280929596719	False	2	1	CTGL	LC464:TCAATGAAGGAGCTTG	71914	0	0	69380	6135	5061	2534	#A78533	NPGL	0	0	0	0	0	0	0	0	0	0	1	0	0	0	0	0	0	0	0	0	1
LC466:AGCTCATAGTTTGGTA-1	SeuratProject	4551	1830	AGCTCATAGTTTGGTA-1	TAGCTGCTCGCTTCGG	LC466	LC464	0.0219731927049	0.2636783124588	0.0856573705179283	False	7	15	ITL6GL	LC464:TAGCTGCTCGCTTCGG	43707	0	0	42027	3475	2947	1680	#9E4954	ITL6GL	0	0	0	0	0	0	0	0	0	0	0	0.459503768299176	0	0.042649972871585	0.497846258829239	0	0	0	0	0	0.497846258829239
LC466:AGCTGCTCAGAAATTG-1	SeuratProject	3078	1477	AGCTGCTCAGAAATTG-1	CCAGTATGTTTAGCGT	LC466	LC464	0.0649772579597141	0.487329434697856	0.0309405940594059	False	3	3	VIPGA	LC464:CCAGTATGTTTAGCGT	47654	0	0	45996	2916	2423	1658	#3C81BB	SSTGA	0	0	0	1	0	0	0	0	0	0	0	0	0	0	0	0	0	0	0	0	1
LC466:AGCTGCTCATAGTCAT-1	SeuratProject	4675	1919	AGCTGCTCATAGTCAT-1	CCAGTATGTGTACCGC	LC466	LC464	0.0855614973262032	0.192513368983957	0.0146984287886467	False	11	17	D12MSN	LC464:CCAGTATGTGTACCGC	19838	0	0	19202	1374	1157	636	#4BBFE5	D12MSN	0	0	0	0	0	0	0	1	0	0	0	0	0	0	0	0	0	0	0	0	1
LC466:AGCTTAATCCCTTGCG-1	SeuratProject	4534	1813	AGCTTAATCCCTTGCG-1	TCGAAGTAGCTTGTTG	LC466	LC464	0	0.264666960741067	0.020141535111595	False	6	2	ITL5GL	LC464:TCGAAGTAGCTTGTTG	16590	0	0	15875	1395	1198	715	#E1A462	ITL45GL	0	0	0	0	0	0	1	0	0	0	0	0	0	0	0	0	0	0	0	0	1
LC466:AGCTTTAAGGTTAGCT-1	SeuratProject	5948	2031	AGCTTTAAGGTTAGCT-1	ATTCCTCTCTAACCAT	LC466	LC464	0.0336247478143914	0.336247478143914	0.023972602739726	False	2	1	CTGL	LC464:ATTCCTCTCTAACCAT	25704	0	0	24591	2250	1916	1113	#A78533	CTGL	0	0	0	0	0	0	0	0	0	1	0	0	0	0	0	0	0	0	0	0	1
LC466:AGCTTTAAGTAACGAG-1	SeuratProject	2005	1091	AGCTTTAAGTAACGAG-1	ATTCCTCTCTATCGGC	LC466	LC464	0.199501246882793	0.29925187032419	0.00940733772342427	False	10	13	OPC	LC464:ATTCCTCTCTATCGGC	33027	0	0	31518	2367	1972	1509	#B9A0D6	OPC	1	0	0	0	0	0	0	0	0	0	0	0	0	0	0	0	0	0	0	0	1
LC466:AGGAACCAGCATCCAG-1	SeuratProject	3238	1559	AGGAACCAGCATCCAG-1	ACGGTTCTCATCAGTT	LC466	LC464	0.154416306361952	0.308832612723904	0.0612582781456954	False	11	17	D12MSN	LC464:ACGGTTCTCATCAGTT	74205	0	0	71560	4603	3804	2645	#4BBFE5	D12MSN	0	0	0	0	0	0	0	1	0	0	0	0	0	0	0	0	0	0	0	0	1
LC466:AGGACGTAGGCCAATT-1	SeuratProject	3294	1630	AGGACGTAGGCCAATT-1	GTCAGGATCTTAGCTG	LC466	LC464	0.21250758955677	0.242865816636308	0.134846461949266	False	7	14	ETL5GL	LC464:GTCAGGATCTTAGCTG	123631	0	0	120192	7999	6606	3439	#B27427	PTGL	0	0	0	0	0	0	0	0	0	0	0	0	0	0	0	1	0	0	0	0	1
LC466:AGGACGTAGGCTGTCA-1	SeuratProject	3717	1633	AGGACGTAGGCTGTCA-1	GTCAGGATCTTGCAGC	LC466	LC464	0.0538068334678504	0.457358084476729	0.0809248554913295	False	2	1	CTGL	LC464:GTCAGGATCTTGCAGC	47875	0	0	45969	3873	3257	1906	#A78533	CTGL	0	0	0	0	0	0	0	0	0	1	0	0	0	0	0	0	0	0	0	0	1
LC466:AGGACTAAGGCCAATT-1	SeuratProject	5713	2138	AGGACTAAGGCCAATT-1	AACAACATCTTAGCTG	LC466	LC464	0.0525118151584106	0.315070890950464	0.0391891891891892	False	0	0	ITL23GL	LC464:AACAACATCTTAGCTG	36625	0	0	35077	3072	2571	1548	#E59D9F	ITL23GL	0	0	0	0	1	0	0	0	0	0	0	0	0	0	0	0	0	0	0	0	1
LC466:AGGACTAAGTAGCGGG-1	SeuratProject	1826	1152	AGGACTAAGTAGCGGG-1	AACAACATCTAACCGC	LC466	LC464	0.219058050383352	0.438116100766703	0.0629722921914358	False	3	3	VIPGA	LC464:AACAACATCTAACCGC	121308	0	0	117972	7919	6622	3336	#3C81BB	VIPGA	0	0	0	0.145403785673456	0	0.838487846097537	0	0	0	0	0	0	0	0	0	0	0	0.0161083682290065	0	0	0.838487846097537
LC466:AGGAGCTAGGCAAGTA-1	SeuratProject	2076	1129	AGGAGCTAGGCAAGTA-1	TAGCGAGTCTTGAATC	LC466	LC464	0.0481695568400771	0.240847784200385	0.088145896656535	False	0	0	ITL23GL	LC464:TAGCGAGTCTTGAATC	55489	0	0	53411	4444	3837	2078	#E59D9F	ITL23GL	0	0	0	0	0.984557350936537	0	0	0	0	0	0	0	0	0.0154426490634631	0	0	0	0	0	0	0.984557350936537
LC466:AGGATATAGTATTGGC-1	SeuratProject	7744	2637	AGGATATAGTATTGGC-1	ACAGTAATCACTTGCA	LC466	LC464	0.0645661157024793	0.258264462809917	0.0369881109643329	False	0	12	ITL23GL	LC464:ACAGTAATCACTTGCA	36604	0	0	34905	2858	2436	1699	#E59D9F	ITL23GL	0	0	0	0	1	0	0	0	0	0	0	0	0	0	0	0	0	0	0	0	1
LC466:AGGATATAGTGTTGCG-1	SeuratProject	913	608	AGGATATAGTGTTGCG-1	ACAGTAATCGCTAATT	LC466	LC464	0.547645125958379	0.547645125958379	0.0231769361221029	False	10	13	OPC	LC464:ACAGTAATCGCTAATT	32553	0	0	31246	2546	2158	1307	#B9A0D6	OPC	1	0	0	0	0	0	0	0	0	0	0	0	0	0	0	0	0	0	0	0	1
LC466:AGGATCCGTGGCTTCC-1	SeuratProject	3154	1464	AGGATCCGTGGCTTCC-1	TGAGGTCCAGCATTAG	LC466	LC464	0	0.285351934051997	0.1225	False	14	19	NPGL	LC464:TGAGGTCCAGCATTAG	36262	0	0	34678	2935	2490	1584	#D38362	NPGL	0	0	0	0	0	0	0	0	0	0.0204688327334857	0.979531167266514	0	0	0	0	0	0	0	0	0	0.979531167266514
LC466:AGGATCCGTTGTTGTC-1	SeuratProject	3818	1698	AGGATCCGTTGTTGTC-1	TGAGGTCCAAATGCGC	LC466	LC464	0.0785751702462022	0.36668412781561	0.165378670788253	False	4	8	ITL5GL	LC464:TGAGGTCCAAATGCGC	19278	0	0	18469	1529	1279	809	#E1A462	ITL45GL	0	0	0	0	0	0	1	0	0	0	0	0	0	0	0	0	0	0	0	0	1
LC466:AGGATGCAGGTACCGC-1	SeuratProject	5745	2153	AGGATGCAGGTACCGC-1	GCAAATATCAAGCTTT	LC466	LC464	0.10443864229765	0.139251523063533	0.054858934169279	False	2	1	CTGL	LC464:GCAAATATCAAGCTTT	48885	0	0	47137	3897	3242	1748	#A78533	CTGL	0	0	0	0	0	0	0	0	0	1	0	0	0	0	0	0	0	0	0	0	1
LC466:AGGATGTCACCTGCCT-1	SeuratProject	3528	1552	AGGATGTCACCTGCCT-1	GAAATACGTATATTCG	LC466	LC464	0.0283446712018141	0.226757369614512	0.159638554216868	False	4	6	ITL5GL	LC464:GAAATACGTATATTCG	60113	0	0	57758	4672	3960	2355	#E1A462	ITL5GL	0	0	0	0	0	0	0	0	0	0	0	1	0	0	0	0	0	0	0	0	1
LC466:AGGATGTCATAGGCGA-1	SeuratProject	5032	2064	AGGATGTCATAGGCGA-1	GAAATACGTGCACAAA	LC466	LC464	0.0596184419713831	0.178855325914149	0.0369881109643329	False	0	0	ITL23GL	LC464:GAAATACGTGCACAAA	30292	0	0	28843	2558	2145	1449	#E59D9F	ITL23GL	0	0	0	0	1	0	0	0	0	0	0	0	0	0	0	0	0	0	0	0	1
LC466:AGGCAGGTCCGCACAA-1	SeuratProject	1814	1006	AGGCAGGTCCGCACAA-1	TGCAATAAGTAAACTG	LC466	LC464	0.0551267916207277	0.71664829106946	0.0166493236212279	False	10	13	OPC	LC464:TGCAATAAGTAAACTG	17366	0	0	16589	1189	1007	777	#B9A0D6	OPC	1	0	0	0	0	0	0	0	0	0	0	0	0	0	0	0	0	0	0	0	1
LC466:AGGCAGGTCCGTGACA-1	SeuratProject	2044	1143	AGGCAGGTCCGTGACA-1	TGCAATAAGATTGCCC	LC466	LC464	0.0489236790606654	0.293542074363992	0.108294930875576	False	3	3	VIPGA	LC464:TGCAATAAGATTGCCC	68093	0	0	65517	4562	3874	2576	#3C81BB	VIPGA	0	0	0	0.0135968395734109	0	0.986403160426589	0	0	0	0	0	0	0	0	0	0	0	0	0	0	0.986403160426589
LC466:AGGCAGGTCGAGGAAC-1	SeuratProject	1162	735	AGGCAGGTCGAGGAAC-1	TGCAATAAGCGATGCA	LC466	LC464	0.172117039586919	0.516351118760757	0.0134529147982063	False	1	4	OGC	LC464:TGCAATAAGCGATGCA	43045	0	0	41425	2831	2404	1620	#985695	OGC	0	1	0	0	0	0	0	0	0	0	0	0	0	0	0	0	0	0	0	0	1
LC466:AGGCAGGTCGCTTCTA-1	SeuratProject	6069	2659	AGGCAGGTCGCTTCTA-1	TGCAATAAGGATTGGT	LC466	LC464	0.148294611962432	0.576701268742791	0.0832517140058766	False	5	11	ASC	LC464:TGCAATAAGGATTGGT	20812	0	0	19978	1287	1080	834	#A13F9E	ASC	0	0	1	0	0	0	0	0	0	0	0	0	0	0	0	0	0	0	0	0	1
LC466:AGGCCCAGTCGTAAAT-1	SeuratProject	1988	1114	AGGCCCAGTCGTAAAT-1	CCCTCAACATTTCATG	LC466	LC464	0.100603621730382	0.45271629778672	0.0907216494845361	False	0	0	ITL23GL	LC464:CCCTCAACATTTCATG	18834	0	0	17934	1237	1039	900	#E59D9F	ITL23GL	0	0	0	0	0.63626785271654	0	0.36373214728346	0	0	0	0	0	0	0	0	0	0	0	0	0	0.63626785271654
LC466:AGGCGGATCCCTGTTA-1	SeuratProject	1569	853	AGGCGGATCCCTGTTA-1	GGTCAATAGCCAGTAG	LC466	LC464	0	0.637348629700446	0.0146984287886467	False	10	13	OPC	LC464:GGTCAATAGCCAGTAG	21906	0	0	20907	1671	1409	999	#B9A0D6	OPC	1	0	0	0	0	0	0	0	0	0	0	0	0	0	0	0	0	0	0	0	1
LC466:AGGCGGATCTCAATTC-1	SeuratProject	3315	1437	AGGCGGATCTCAATTC-1	GGTCAATAGCTTAGGG	LC466	LC464	0.0904977375565611	0.301659125188537	0.0723327305605787	False	2	1	CTGL	LC464:GGTCAATAGCTTAGGG	18429	0	0	17589	1399	1176	840	#A78533	CTGL	0	0	0	0	0	0	0	0	0	1	0	0	0	0	0	0	0	0	0	0	1
LC466:AGGCTAAAGCTTCTCA-1	SeuratProject	1696	939	AGGCTAAAGCTTCTCA-1	TACCCGGTCTTTAGGT	LC466	LC464	0.17688679245283	0.471698113207547	0.111633372502938	False	10	13	OPC	LC464:TACCCGGTCTTTAGGT	17791	0	0	16983	1232	1053	808	#B9A0D6	OPC	0.950759693280952	0.0492403067190482	0	0	0	0	0	0	0	0	0	0	0	0	0	0	0	0	0	0	0.950759693280952
LC466:AGGCTAGCAACCCTAA-1	SeuratProject	7548	2571	AGGCTAGCAACCCTAA-1	GTCGCTAGTTCCGGGT	LC466	LC464	0.0529941706412295	0.225225225225225	0.0519083969465649	False	6	2	ITL5GL	LC464:GTCGCTAGTTCCGGGT	45708	0	0	43474	3278	2857	2234	#E1A462	ITL45GL	0	0	0	0	0	0	1	0	0	0	0	0	0	0	0	0	0	0	0	0	1
LC466:AGGGCCTTCACACAGT-1	SeuratProject	2371	1198	AGGGCCTTCACACAGT-1	CACCTTAAGTCCCGCA	LC466	LC464	0.210881484605652	0.506115563053564	0.0809248554913295	False	6	2	ITL5GL	LC464:CACCTTAAGTCCCGCA	27939	0	0	26662	2062	1789	1277	#E1A462	ITL45GL	0	0	0	0	0.0205269434273185	0	0.689474115514215	0	0	0	0	0.123453219082056	0	0	0.0255559614274539	0	0	0	0.140989760548957	0	0.689474115514215
LC466:AGGGCTACATGACTAT-1	SeuratProject	1387	873	AGGGCTACATGACTAT-1	TGTTCCCGTTAGCTCG	LC466	LC464	0.288392213410238	0.937274693583273	0.0247838616714697	False	5	9	ASC	LC464:TGTTCCCGTTAGCTCG	17596	0	0	16688	1126	950	908	#A13F9E	ASC	0	0	1	0	0	0	0	0	0	0	0	0	0	0	0	0	0	0	0	0	1
LC466:AGGGTTGCACAATTAC-1	SeuratProject	3892	1690	AGGGTTGCACAATTAC-1	CATTATGGTGGGTGTG	LC466	LC464	0.0770811921891058	0.25693730729702	0.108294930875576	False	4	6	ITL5GL	LC464:CATTATGGTGGGTGTG	31015	0	0	29767	2312	1969	1248	#E1A462	ITL5GL	0	0	0	0	0	0	0.190043844442067	0	0	0	0	0.485566565010171	0	0	0.324389590547762	0	0	0	0	0	0.485566565010171
LC466:AGGGTTGCACTGGCTG-1	SeuratProject	3813	1625	AGGGTTGCACTGGCTG-1	CATTATGGTAGGATCA	LC466	LC464	0.0524521374246001	0.3671649619722	0.0231769361221029	False	3	3	VIPGA	LC464:CATTATGGTAGGATCA	36561	0	0	35422	2432	2026	1139	#3C81BB	SSTGA	0	0	0	1	0	0	0	0	0	0	0	0	0	0	0	0	0	0	0	0	1
LC466:AGGTAACCAAGTGTTT-1	SeuratProject	2087	1113	AGGTAACCAAGTGTTT-1	ACCGCTAGTGATGCAA	LC466	LC464	0.095831336847149	0.52707235265932	0.111633372502938	False	6	2	ITL5GL	LC464:ACCGCTAGTGATGCAA	41991	0	0	40224	3089	2658	1767	#E1A462	ITL23GL	0	0	0	0	0.676912232084087	0	0.323087767915913	0	0	0	0	0	0	0	0	0	0	0	0	0	0.676912232084087
LC466:AGGTAACCATAATGTC-1	SeuratProject	2788	1291	AGGTAACCATAATGTC-1	ACCGCTAGTGCAAGTA	LC466	LC464	0.0717360114777618	0.39454806312769	0.0786729857819905	False	4	6	ITL5GL	LC464:ACCGCTAGTGCAAGTA	16346	0	0	15672	1195	997	674	#E1A462	ITL5GL	0	0	0	0	0	0	0.014901198497866	0	0	0	0	0.985098801502134	0	0	0	0	0	0	0	0	0.985098801502134
LC466:AGGTACGCAACAACAA-1	SeuratProject	3874	1807	AGGTACGCAACAACAA-1	ATGCAAGGTTCAATTG	LC466	LC464	0.0774393391843056	0.567888487351575	0.0273159144893112	False	3	16	PVGA	LC464:ATGCAAGGTTCAATTG	91612	0	0	88824	6027	4941	2788	#377549	PVGA	0	0	0	0	0	0	0	0	0	0	0	0	0	0	0	0	0	1	0	0	1
LC466:AGGTACGCAACAGGAT-1	SeuratProject	3461	1522	AGGTACGCAACAGGAT-1	ATGCAAGGTAGTTACC	LC466	LC464	0.173360300491188	0.404507367812771	0.1225	False	4	6	ITL5GL	LC464:ATGCAAGGTAGTTACC	18919	0	0	18028	1035	928	891	#E1A462	ITL45GL	0	0	0	0	0	0	0.520463026476128	0	0	0	0	0.445145503207667	0	0	0.0343914703162054	0	0	0	0	0	0.520463026476128
LC466:AGGTACGCAATTGAGA-1	SeuratProject	3352	1513	AGGTACGCAATTGAGA-1	ATGCAAGGTCCTGCAA	LC466	LC464	0.0298329355608592	0.387828162291169	0.130548302872063	False	7	15	ITL6GL	LC464:ATGCAAGGTCCTGCAA	57325	0	0	55288	4309	3633	2037	#9E4954	ITL6GL	0	0	0	0	0	0	0	0	0	0	0	0.0513129061066494	0	0	0.94868709389335	0	0	0	0	0	0.94868709389335
LC466:AGGTACGCACATACTG-1	SeuratProject	3607	1607	AGGTACGCACATACTG-1	ATGCAAGGTCGGTTCA	LC466	LC464	0.110895481009149	0.332686443027447	0.199288256227758	False	4	6	ITL5GL	LC464:ATGCAAGGTCGGTTCA	74658	0	0	71549	5315	4514	3109	#E1A462	ITL5GL	0	0	0	0	0	0	0.0475859844072538	0	0	0	0	0.948511300263331	0	0	0.00390271532941501	0	0	0	0	0	0.948511300263331
LC466:AGGTATTGTCATCCTG-1	SeuratProject	9420	2818	AGGTATTGTCATCCTG-1	GTTCCCACAATAAAGG	LC466	LC464	0.0530785562632696	0.222929936305732	0.0290909090909091	False	0	12	ITL23GL	LC464:GTTCCCACAATAAAGG	75132	0	0	72579	6637	5538	2553	#E59D9F	ITL23GL	0	0	0	0	1	0	0	0	0	0	0	0	0	0	0	0	0	0	0	0	1
LC466:AGGTATTGTGAGCAAG-1	SeuratProject	567	433	AGGTATTGTGAGCAAG-1	GTTCCCACATCTATGC	LC466	LC464	0.17636684303351	0.705467372134039	0.0231769361221029	False	5	9	ASC	LC464:GTTCCCACATCTATGC	34587	0	0	33072	2219	1890	1515	#A13F9E	ASC	0	0	0.618608623493383	0	0	0	0	0	0	0	0	0	0.287305148069907	0	0	0	0	0	0	0.09408622843671	0.618608623493383
LC466:AGGTCATTCGATAACC-1	SeuratProject	3830	1680	AGGTCATTCGATAACC-1	ACTCGCTAGGCCTTGT	LC466	LC464	0.0522193211488251	0.182767624020888	0.021630615640599	False	3	16	PVGA	LC464:ACTCGCTAGGCCTTGT	25300	0	0	23867	1568	1333	1433	#377549	PVGA	0	0	0	0	0	0	0	0	0	0	0	0	0	0	0	0	0	1	0	0	1
LC466:AGGTCATTCGCCTAAG-1	SeuratProject	6640	2421	AGGTCATTCGCCTAAG-1	ACTCGCTAGTAAAGGG	LC466	LC464	0.0753012048192771	0.301204819277108	0.0391891891891892	False	0	12	ITL23GL	LC464:ACTCGCTAGTAAAGGG	78731	0	0	76207	6059	4963	2524	#E59D9F	ITL23GL	0	0	0	0	1	0	0	0	0	0	0	0	0	0	0	0	0	0	0	0	1
LC466:AGGTCATTCTTGTTCG-1	SeuratProject	5019	1847	AGGTCATTCTTGTTCG-1	ACTCGCTAGCTGCTAC	LC466	LC464	0.0597728631201434	0.318788603307432	0.118727050183599	False	6	8	ITL5GL	LC464:ACTCGCTAGCTGCTAC	22782	0	0	21879	1771	1503	903	#E1A462	ITL45GL	0	0	0	0	0	0	1	0	0	0	0	0	0	0	0	0	0	0	0	0	1
LC466:AGGTCTTAGCCTGTGA-1	SeuratProject	5008	2003	AGGTCTTAGCCTGTGA-1	CCCAATATCCGCACAT	LC466	LC464	0.0199680511182109	0.519169329073482	0.0403280929596719	False	13	22	CTGL	LC464:CCCAATATCCGCACAT	16017	0	0	15227	1197	1024	790	#A78533	CTGL	0	0	0	0	0	0	0	0	0	1	0	0	0	0	0	0	0	0	0	0	1
LC466:AGGTCTTAGCGCAATT-1	SeuratProject	2682	1353	AGGTCTTAGCGCAATT-1	CCCAATATCAATAGGC	LC466	LC464	0.0372856077554064	0.484712900820283	0.115107913669065	False	6	2	ITL5GL	LC464:CCCAATATCAATAGGC	90683	0	0	87395	6491	5643	3288	#E1A462	ITL45GL	0	0	0	0	0	0	1	0	0	0	0	0	0	0	0	0	0	0	0	0	1
LC466:AGGTCTTAGCTTTGTT-1	SeuratProject	522	385	AGGTCTTAGCTTTGTT-1	CCCAATATCAAATCAG	LC466	LC464	0	0.574712643678161	0.148997134670487	False	8	5	PTGL	LC464:CCCAATATCAAATCAG	16698	0	0	16082	1243	1049	616	#9C5224	CLAGL	0	0	0	0	0	0.0100488995407628	0.14147402582577	0	0	0	0.0169519446169624	0	0.161653459014182	0	0.00166712183309626	0	0	0	0.645435998390661	0.022768550778565	0.645435998390661
LC466:AGGTCTTAGTTAGGCT-1	SeuratProject	3569	1575	AGGTCTTAGTTAGGCT-1	CCCAATATCAAACTGA	LC466	LC464	0.0280190529560101	0.392266741384141	0.0491071428571429	False	2	1	CTGL	LC464:CCCAATATCAAACTGA	25825	0	0	24707	1958	1623	1118	#A78533	CTGL	0	0	0	0	0	0	0	0	0	1	0	0	0	0	0	0	0	0	0	0	1
LC466:AGGTGAATCTCCTCTT-1	SeuratProject	4636	1830	AGGTGAATCTCCTCTT-1	AGCGGTCAGCTGCATC	LC466	LC464	0.0215703192407248	0.366695427092321	0.0743801652892562	False	0	0	ITL23GL	LC464:AGCGGTCAGCTGCATC	23933	0	0	23050	1906	1576	883	#E59D9F	ITL23GL	0	0	0	0	1	0	0	0	0	0	0	0	0	0	0	0	0	0	0	0	1
LC466:AGGTGAGGTTACCGGG-1	SeuratProject	3206	1464	AGGTGAGGTTACCGGG-1	CAGGTTACACTTCAAC	LC466	LC464	0.155957579538366	0.187149095446039	0.171428571428571	False	15	21	CLAGL	LC464:CAGGTTACACTTCAAC	48954	0	0	46697	3724	3223	2257	#AE716E	ITL45GL	0	0	0	0	0	0	0.879649699053225	0	0	0	0	0.120350300946775	0	0	0	0	0	0	0	0	0.879649699053225
LC466:AGGTGAGGTTTAGCTC-1	SeuratProject	4369	1989	AGGTGAGGTTTAGCTC-1	CAGGTTACAGCAAGCT	LC466	LC464	0.228885328450446	0.389105058365759	0.126436781609195	False	7	14	ETL5GL	LC464:CAGGTTACAGCAAGCT	35697	0	0	34550	2392	1975	1147	#B27427	PTGL	0	0	0	0	0	0	0	0	0	0	0	0	0	0	0	1	0	0	0	0	1
LC466:AGGTTAACACAAGCCT-1	SeuratProject	4081	1734	AGGTTAACACAAGCCT-1	AACGCTTGTTCATTGA	LC466	LC464	0	0.465572163685371	0.134846461949266	False	4	6	ITL5GL	LC464:AACGCTTGTTCATTGA	28503	0	0	27252	1587	1330	1251	#E1A462	ITL5GL	0	0	0	0	0	0	0	0	0	0	0	1	0	0	0	0	0	0	0	0	1
LC466:AGGTTAACAGCCTAAC-1	SeuratProject	5796	2149	AGGTTAACAGCCTAAC-1	AACGCTTGTAAACCAG	LC466	LC464	0.0690131124913734	0.327812284334023	0.0504898266767144	False	0	0	ITL23GL	LC464:AACGCTTGTAAACCAG	34485	0	0	33009	2664	2223	1476	#E59D9F	ITL23GL	0	0	0	0	1	0	0	0	0	0	0	0	0	0	0	0	0	0	0	0	1
LC466:AGGTTAACATAGCTTG-1	SeuratProject	7330	2756	AGGTTAACATAGCTTG-1	AACGCTTGTGTGATGA	LC466	LC464	0.0545702592087312	0.286493860845839	0.191709844559585	False	0	12	ITL23GL	LC464:AACGCTTGTGTGATGA	20910	0	0	20169	1485	1270	741	#E59D9F	ITL23GL	0	0	0	0	0.939825591114137	0	0.0594687628288933	0	0	0	0	0	0	0.000705646056970025	0	0	0	0	0	0	0.939825591114137
LC466:AGGTTAACATCCCTCA-1	SeuratProject	2935	1497	AGGTTAACATCCCTCA-1	AACGCTTGTTAAGTCC	LC466	LC464	0.10221465076661	0.0681431005110733	0.0328697850821745	False	3	16	PVGA	LC464:AACGCTTGTTAAGTCC	57661	0	0	55664	3676	2994	1997	#377549	PVGA	0	0	0	0.0625642475800424	0	0	0	0	0	0	0	0	0	0	0	0	0	0.937435752419957	0	0	0.937435752419957
LC466:AGGTTGCGTATTGTCC-1	SeuratProject	2924	1439	AGGTTGCGTATTGTCC-1	GGATTATCATTAGTGG	LC466	LC464	0.136798905608755	0.547195622435021	0.0933892969569779	False	7	15	ITL6GL	LC464:GGATTATCATTAGTGG	28610	0	0	27220	2097	1799	1390	#9E4954	ITL6GL	0	0	0	0	0	0	0	0	0	0	0	0.0411366503391591	0	0	0.958863349660841	0	0	0	0	0	0.958863349660841
LC466:AGGTTGCGTCATCCTG-1	SeuratProject	3249	1472	AGGTTGCGTCATCCTG-1	GGATTATCAATAAAGG	LC466	LC464	0.0923361034164358	0.738688827331487	0.130548302872063	False	4	6	ITL5GL	LC464:GGATTATCAATAAAGG	62111	0	0	59596	4354	3707	2515	#E1A462	ITL5GL	0	0	0	0	0	0	0.195905221096053	0	0	0	0	0.804094778903947	0	0	0	0	0	0	0	0	0.804094778903947
LC466:AGGTTGCGTTCGGTAA-1	SeuratProject	3881	1793	AGGTTGCGTTCGGTAA-1	GGATTATCAAACAAAG	LC466	LC464	0.180365885081165	0.334965215150734	0.134846461949266	False	4	8	ITL5GL	LC464:GGATTATCAAACAAAG	32670	0	0	31276	2462	2080	1394	#E1A462	ITL45GL	0	0	0	0	0	0	1	0	0	0	0	0	0	0	0	0	0	0	0	0	1
LC466:AGGTTTGGTGTCACGG-1	SeuratProject	976	611	AGGTTTGGTGTCACGG-1	AATGACTCATAGCTAG	LC466	LC464	0	0.717213114754098	0.0665514261019879	False	2	22	CTGL	LC464:AATGACTCATAGCTAG	47340	0	0	45444	3377	2861	1896	#A78533	CTGL	0	0	0	0	0	0	0	0	0	1	0	0	0	0	0	0	0	0	0	0	1
LC466:AGTAAACAGCTCAAAC-1	SeuratProject	5782	2122	AGTAAACAGCTCAAAC-1	CAGGGACTCGGTAATA	LC466	LC464	0.0345901072293324	0.224835696990661	0.0723327305605787	False	0	12	ITL23GL	LC464:CAGGGACTCGGTAATA	70345	0	0	67322	5860	4945	3023	#E59D9F	ITL23GL	0	0	0	0	0.969332310914636	0	0	0	0	0	0	0	0	0.030667689085364	0	0	0	0	0	0	0.969332310914636
LC466:AGTAAACAGTAGGATG-1	SeuratProject	6257	2377	AGTAAACAGTAGGATG-1	CAGGGACTCTAGTTAC	LC466	LC464	0.0479463001438389	0.30365990091098	0.108294930875576	False	15	21	CLAGL	LC464:CAGGGACTCTAGTTAC	16334	0	0	15669	1277	1088	665	#AE716E	CLAGL	0	0	0	0	0	0	0	0	0	0	0	0	0	0	0	0	0	0	1	0	1
LC466:AGTAACACAAGCCAGA-1	SeuratProject	7698	2830	AGTAACACAAGCCAGA-1	GCTATTAGTCGCATTG	LC466	LC464	0.103923096908288	0.415692387633152	0.144055944055944	False	0	12	ITL23GL	LC464:GCTATTAGTCGCATTG	44354	0	0	42510	3760	3210	1844	#E59D9F	ITL23GL	0	0	0	0	0.917694756433379	0	0.0823052435666213	0	0	0	0	0	0	0	0	0	0	0	0	0	0.917694756433379
LC466:AGTAACACACTAGCGT-1	SeuratProject	1320	734	AGTAACACACTAGCGT-1	GCTATTAGTGCTCACA	LC466	LC464	0	0.303030303030303	0.0451612903225806	False	8	5	PTGL	LC464:GCTATTAGTGCTCACA	16892	0	0	16333	1310	1084	559	#9C5224	ITL23GL	0	0	0	0	1	0	0	0	0	0	0	0	0	0	0	0	0	0	0	0	1
LC466:AGTAACCTCCACCTGT-1	SeuratProject	9496	2677	AGTAACCTCCACCTGT-1	TAGATTGAGGTAAGTC	LC466	LC464	0.031592249368155	0.242207245155855	0.0338658146964856	False	2	1	CTGL	LC464:TAGATTGAGGTAAGTC	36708	0	0	35045	3059	2568	1663	#A78533	CTGL	0	0	0	0	0	0	0	0	0	1	0	0	0	0	0	0	0	0	0	0	1
LC466:AGTAACCTCGATAACC-1	SeuratProject	3366	1502	AGTAACCTCGATAACC-1	TAGATTGAGGCCTTGT	LC466	LC464	0.05941770647653	0.267379679144385	0.159638554216868	False	4	6	ITL5GL	LC464:TAGATTGAGGCCTTGT	52729	0	0	50810	3936	3310	1919	#E1A462	ITL6GL	0	0	0	0	0	0	0.000991795284979106	0	0	0	0	0.0566710982912301	0	0	0.942337106423791	0	0	0	0	0	0.942337106423791
LC466:AGTAACGAGCGATAAG-1	SeuratProject	2672	1270	AGTAACGAGCGATAAG-1	GGTTGCTTCGCTTCTT	LC466	LC464	0.0748502994011976	0.411676646706587	0.134846461949266	False	4	6	ITL5GL	LC464:GGTTGCTTCGCTTCTT	50956	0	0	49195	4070	3428	1761	#E1A462	ITL5GL	0	0	0	0	0	0	0.0334833867152735	0	0	0	0	0.551289872597704	0	0	0.415226740687023	0	0	0	0	0	0.551289872597704
LC466:AGTAACGAGGAGGCAT-1	SeuratProject	513	368	AGTAACGAGGAGGCAT-1	GGTTGCTTCTTGTCGA	LC466	LC464	0.194931773879142	1.364522417154	0.0451612903225806	False	1	7	OGC	LC464:GGTTGCTTCTTGTCGA	15349	0	0	14592	1115	953	757	#985695	OGC	0	1	0	0	0	0	0	0	0	0	0	0	0	0	0	0	0	0	0	0	1
LC466:AGTAACGAGTGACCTG-1	SeuratProject	2059	1176	AGTAACGAGTGACCTG-1	GGTTGCTTCTAGGCGA	LC466	LC464	0.339970859640602	0.631374453618261	0.105084745762712	False	7	15	ITL6GL	LC464:GGTTGCTTCTAGGCGA	16014	0	0	15540	953	789	474	#9E4954	PTGL	0	0	0	0	0	0	0	0	0	0	0	0.0117631537119629	0	0	0	0.794756538035962	0	0	0.193480308252075	0	0.794756538035962
LC466:AGTAAGTAGAATCTCA-1	SeuratProject	1798	998	AGTAAGTAGAATCTCA-1	ATGCGGATCTTAGGTT	LC466	LC464	0.222469410456062	0.611790878754171	0.0933892969569779	False	0	0	ITL23GL	LC464:ATGCGGATCTTAGGTT	20360	0	0	19803	1264	1080	557	#E59D9F	ITL23GL	0	0	0	0	0.98524648731953	0	0	0	0	0	0	0	0	0.0147535126804697	0	0	0	0	0	0	0.98524648731953
LC466:AGTAAGTAGCTATGAC-1	SeuratProject	3466	1546	AGTAAGTAGCTATGAC-1	ATGCGGATCTAACCCA	LC466	LC464	0.0288517022504328	0.346220427005193	0.118727050183599	False	7	15	ITL6GL	LC464:ATGCGGATCTAACCCA	57387	0	0	55350	4719	4029	2037	#9E4954	ITL6GL	0	0	0	0	0	0	0	0	0	0	0	0	0	0	1	0	0	0	0	0	1
LC466:AGTAATCGTACTGAAT-1	SeuratProject	2501	1307	AGTAATCGTACTGAAT-1	TCACTCGCAAACCAGC	LC466	LC464	0.199920031987205	0.439824070371851	0.0519083969465649	False	3	16	PVGA	LC464:TCACTCGCAAACCAGC	44101	0	0	42494	2424	1981	1607	#377549	PVGA	0	0	0	0	0	0	0	0	0	0	0	0	0	0	0	0	0	1	0	0	1
LC466:AGTAATCGTGCTAGCG-1	SeuratProject	6962	2454	AGTAATCGTGCTAGCG-1	TCACTCGCAATGACCA	LC466	LC464	0.057454754380925	0.34472852628555	0.165378670788253	False	7	15	ITL6GL	LC464:TCACTCGCAATGACCA	64129	0	0	61624	5121	4348	2505	#9E4954	ITL6GL	0	0	0	0	0	0	0	0	0	0	0	0.0745094250417796	0	0	0.881162705000123	0.0443278699580977	0	0	0	0	0.881162705000123
LC466:AGTAATGCAAGGTAAC-1	SeuratProject	1329	826	AGTAATGCAAGGTAAC-1	TAGGTAGGTTAGCTAC	LC466	LC464	0.150489089541008	0.376222723852521	0.00780891134588884	False	10	13	OPC	LC464:TAGGTAGGTTAGCTAC	26291	0	0	24973	1832	1582	1318	#B9A0D6	OPC	1	0	0	0	0	0	0	0	0	0	0	0	0	0	0	0	0	0	0	0	1
LC466:AGTAATGCAGCCAGTT-1	SeuratProject	3704	1995	AGTAATGCAGCCAGTT-1	TAGGTAGGTACGGTTT	LC466	LC464	0.0809935205183585	0.647948164146868	0.0173228346456693	False	5	11	ASC	LC464:TAGGTAGGTACGGTTT	57500	0	0	55207	3439	3079	2293	#A13F9E	ASC	0	0	1	0	0	0	0	0	0	0	0	0	0	0	0	0	0	0	0	0	1
LC466:AGTAATGCAGTCTATG-1	SeuratProject	3073	1401	AGTAATGCAGTCTATG-1	TAGGTAGGTTGACCAT	LC466	LC464	0.097624471200781	0.423039375203384	0.0281943611277744	False	3	3	VIPGA	LC464:TAGGTAGGTTGACCAT	43664	0	0	41759	3427	2913	1905	#3C81BB	VIPGA	0	0	0	0	0	1	0	0	0	0	0	0	0	0	0	0	0	0	0	0	1
LC466:AGTAATGCATTGTTGG-1	SeuratProject	3600	1552	AGTAATGCATTGTTGG-1	TAGGTAGGTCACCAAT	LC466	LC464	0.0555555555555556	0.277777777777778	0.0359242325277596	False	14	19	NPGL	LC464:TAGGTAGGTCACCAAT	84236	0	0	81082	6226	5180	3154	#D38362	NPGL	0	0	0	0	0	0	0	0	0	0	1	0	0	0	0	0	0	0	0	0	1
LC466:AGTACGCGTATACTGG-1	SeuratProject	687	462	AGTACGCGTATACTGG-1	CCTGGTCCACAGCAAC	LC466	LC464	0.291120815138282	0.145560407569141	0.148997134670487	False	3	3	VIPGA	LC464:CCTGGTCCACAGCAAC	46905	0	0	44939	2382	2023	1966	#3C81BB	SSTGA	0	0	0	0.447496938540323	0	0.0475460751011326	0	0	0	0	0	0	0.432586421420779	0	0	0	0	0.00493327805487366	0.0530486065062422	0.0143886803766496	0.447496938540323
LC466:AGTACGCGTCATGCCC-1	SeuratProject	2183	1202	AGTACGCGTCATGCCC-1	CCTGGTCCATTCCTGG	LC466	LC464	0.0916170407695831	0.458085203847916	0.021630615640599	False	3	16	PVGA	LC464:CCTGGTCCATTCCTGG	29903	0	0	28389	2319	1908	1514	#377549	PVGA	0	0	0	0	0	0	0	0	0	0	0	0	0	0	0	0	0	1	0	0	1
LC466:AGTACGCGTTTATTCG-1	SeuratProject	871	550	AGTACGCGTTTATTCG-1	CCTGGTCCATATGGTG	LC466	LC464	0.114810562571757	0.68886337543054	0.0629722921914358	False	8	5	PTGL	LC464:CCTGGTCCATATGGTG	28618	0	0	27757	1729	1416	861	#9C5224	CLAGL	0	0	0	0	0	0.016585395545877	0	0	0	0	0.0128116364094078	0	0.258209489994266	0	0	0	0	0	0.700878216274355	0.0115152617760937	0.700878216274355
LC466:AGTAGCTTCGGTTCCT-1	SeuratProject	4420	1880	AGTAGCTTCGGTTCCT-1	CACAGTGAGGCTCAAG	LC466	LC464	0.0226244343891403	0.339366515837104	0.144055944055944	False	0	0	ITL23GL	LC464:CACAGTGAGGCTCAAG	23595	0	0	22590	1886	1550	1005	#E59D9F	ITL23GL	0	0	0	0	0.894741382650849	0	0.105258617349151	0	0	0	0	0	0	0	0	0	0	0	0	0	0.894741382650849
LC466:AGTAGGATCCTAAGTA-1	SeuratProject	2448	1298	AGTAGGATCCTAAGTA-1	TGGACATAGTTTCTGG	LC466	LC464	0.163398692810458	0.531045751633987	0.023972602739726	False	3	3	VIPGA	LC464:TGGACATAGTTTCTGG	92056	0	0	89446	5867	4949	2610	#3C81BB	VIPGA	0	0	0	0	0	1	0	0	0	0	0	0	0	0	0	0	0	0	0	0	1
LC466:AGTAGGATCGCTAGAT-1	SeuratProject	5844	2157	AGTAGGATCGCTAGAT-1	TGGACATAGAATGACC	LC466	LC464	0.0342231348391513	0.359342915811088	0.144055944055944	False	4	8	ITL5GL	LC464:TGGACATAGAATGACC	31571	0	0	30172	2462	2050	1399	#E1A462	ITL5GL	0	0	0	0	0	0	0.0178668942687185	0	0	0	0	0.982133105731282	0	0	0	0	0	0	0	0	0.982133105731282
LC466:AGTATAGCAAGCGAGC-1	SeuratProject	3523	1601	AGTATAGCAAGCGAGC-1	TCATGGTGTGAGTCCC	LC466	LC464	0.0283848992336077	0.227079193868862	0.0439093484419263	False	0	0	ITL23GL	LC464:TCATGGTGTGAGTCCC	37211	0	0	35541	3074	2550	1670	#E59D9F	ITL23GL	0	0	0	0	0.994161966737841	0	0.00583803326215924	0	0	0	0	0	0	0	0	0	0	0	0	0	0.994161966737841
LC466:AGTATAGCATTGACAT-1	SeuratProject	2401	1340	AGTATAGCATTGACAT-1	TCATGGTGTCAATTGC	LC466	LC464	0	0.499791753436068	0.0961538461538461	False	3	3	VIPGA	LC464:TCATGGTGTCAATTGC	107979	0	0	104954	7442	6209	3025	#3C81BB	VIPGA	0	0	0	0.0307053980474014	0	0.969294601952599	0	0	0	0	0	0	0	0	0	0	0	0	0	0	0.969294601952599
LC466:AGTCAAGAGCTGAGGG-1	SeuratProject	3044	1489	AGTCAAGAGCTGAGGG-1	CTACTGATCCGGATTC	LC466	LC464	0.0985545335085414	0.361366622864652	0.171428571428571	False	4	6	ITL5GL	LC464:CTACTGATCCGGATTC	68870	0	0	66059	5226	4393	2811	#E1A462	ITL5GL	0	0	0	0	0	0	0.0162803828262762	0	0	0	0	0.983719617173724	0	0	0	0	0	0	0	0	0.983719617173724
LC466:AGTCAATGTCATGAGC-1	SeuratProject	1564	898	AGTCAATGTCATGAGC-1	GATCCAACAAGGCCTG	LC466	LC464	0.0639386189258312	0.447570332480818	0.0907216494845361	False	8	5	PTGL	LC464:GATCCAACAAGGCCTG	59075	0	0	57009	4200	3589	2066	#9C5224	CLAGL	0	0	0	0	0.0411527183380278	0	0.40363177552082	0	0	0	0	0.0189622538597938	0	0	0.0067524096005534	0	0	0	0.529500842680806	0	0.529500842680806
LC466:AGTCAATGTTTAACGG-1	SeuratProject	2365	1310	AGTCAATGTTTAACGG-1	GATCCAACATTTGTCA	LC466	LC464	0.0422832980972516	0.507399577167019	0.0723327305605787	False	7	14	ETL5GL	LC464:GATCCAACATTTGTCA	35012	0	0	33637	2989	2504	1375	#B27427	PTGL	0	0	0	0	0	0	0	0	0	0	0	0	0	0.0192259192391723	0	0.980774080760828	0	0	0	0	0.980774080760828
LC466:AGTCAATGTTTAGTCC-1	SeuratProject	3109	1435	AGTCAATGTTTAGTCC-1	GATCCAACAATACCGA	LC466	LC464	0.0643293663557414	0.353811514956578	0.0273159144893112	False	3	3	VIPGA	LC464:GATCCAACAATACCGA	74842	0	0	72398	5028	4165	2444	#3C81BB	SSTGA	0	0	0	1	0	0	0	0	0	0	0	0	0	0	0	0	0	0	0	0	1
LC466:AGTCCTGAGGTCCACA-1	SeuratProject	3255	1479	AGTCCTGAGGTCCACA-1	GGTTATTTCGTTAGCC	LC466	LC464	0.153609831029186	0.522273425499232	0.0907216494845361	False	4	8	ITL5GL	LC464:GGTTATTTCGTTAGCC	91292	0	0	88641	6771	5741	2651	#E1A462	ITL45GL	0	0	0	0	0	0	1	0	0	0	0	0	0	0	0	0	0	0	0	0	1
LC466:AGTCCTGAGTAACGAG-1	SeuratProject	2562	1269	AGTCCTGAGTAACGAG-1	GGTTATTTCTATCGGC	LC466	LC464	0.078064012490242	0.546448087431694	0.0723327305605787	False	7	15	ITL6GL	LC464:GGTTATTTCTATCGGC	28586	0	0	27504	2563	2176	1082	#9E4954	ITL6GL	0	0	0	0	0	0	0	0	0	0	0	0	0	0	1	0	0	0	0	0	1
LC466:AGTCCTTGTCCGCTGT-1	SeuratProject	8114	2710	AGTCCTTGTCCGCTGT-1	GGAGCAACAGCTCATT	LC466	LC464	0.0985950209514419	0.332758195711117	0.159638554216868	False	4	8	ITL5GL	LC464:GGAGCAACAGCTCATT	86195	0	0	82912	6459	5498	3283	#E1A462	ITL45GL	0	0	0	0	0.00369990922050951	0	0.568646651214088	0	0	0	0	0.427653439565403	0	0	0	0	0	0	0	0	0.568646651214088
LC466:AGTCGCATCATCCTCA-1	SeuratProject	3066	1423	AGTCGCATCATCCTCA-1	GTGTGCAAGAACAAGG	LC466	LC464	0.0652315720808871	0.358773646444879	0.144055944055944	False	4	6	ITL5GL	LC464:GTGTGCAAGAACAAGG	24657	0	0	23578	1933	1658	1079	#E1A462	ITL5GL	0	0	0	0	0	0	0.0138977047093391	0	0	0	0.00661273004437178	0.971471657802865	0	0	0	0	0	0	0.00801790744342369	0	0.971471657802865
LC466:AGTCGCATCGATATTG-1	SeuratProject	2360	1225	AGTCGCATCGATATTG-1	GTGTGCAAGATTCTGT	LC466	LC464	0.127118644067797	0.593220338983051	0.0563939634630659	False	3	16	PVGA	LC464:GTGTGCAAGATTCTGT	86993	0	0	84091	6132	5114	2902	#377549	PVGA	0	0	0	0	0	0	0	0	0	0	0	0	0	0	0	0	0	1	0	0	1
LC466:AGTCTTGCAATTTGGT-1	SeuratProject	2191	1202	AGTCTTGCAATTTGGT-1	CTAACCGGTTTGAGTC	LC466	LC464	0.0456412596987677	1.46052031036057	0.111633372502938	False	6	2	ITL5GL	LC464:CTAACCGGTTTGAGTC	74924	0	0	71604	4916	4249	3320	#E1A462	ITL45GL	0	0	0	0	0	0	1	0	0	0	0	0	0	0	0	0	0	0	0	0	1
LC466:AGTCTTGCACAGCCTG-1	SeuratProject	2368	1293	AGTCTTGCACAGCCTG-1	CTAACCGGTATTGAGG	LC466	LC464	0.0844594594594595	0.422297297297297	0.1019955654102	False	12	18	VEC	LC464:CTAACCGGTATTGAGG	40208	0	0	38395	2777	2372	1813	#DC84D2	CLAGL	0	0	0	0	0.0279121619910242	0	0.00141364666991052	0	0.0596527451074499	0	0	0	0.000447893105323152	0.0035223800193957	0	0	0	0	0.907051173106896	0	0.907051173106896
LC466:AGTCTTGCAGTTATCG-1	SeuratProject	3294	1500	AGTCTTGCAGTTATCG-1	CTAACCGGTTTATTCC	LC466	LC464	0.0303582270795386	0.485731633272617	0.144055944055944	False	4	8	ITL5GL	LC464:CTAACCGGTTTATTCC	17439	0	0	16689	1487	1252	750	#E1A462	ITL45GL	0	0	0	0	0	0	0.671007510663862	0	0	0	0	0.287360249688669	0	0	0.0416322396474688	0	0	0	0	0	0.671007510663862
LC466:AGTGAACCAATTAGGA-1	SeuratProject	3794	1729	AGTGAACCAATTAGGA-1	GCTGTTGGTGGTTAAG	LC466	LC464	0.0527148128624143	0.263574064312072	0.184563758389262	False	4	6	ITL5GL	LC464:GCTGTTGGTGGTTAAG	99975	0	0	96556	7107	5895	3419	#E1A462	ITL45GL	0	0	0	0	0	0	0.796128828549345	0	0	0	0	0.203871171450655	0	0	0	0	0	0	0	0	0.796128828549345
LC466:AGTGAACCATGAATCT-1	SeuratProject	8505	2743	AGTGAACCATGAATCT-1	GCTGTTGGTTTATGTG	LC466	LC464	0.0235155790711346	0.293944738389183	0.108294930875576	False	4	8	ITL5GL	LC464:GCTGTTGGTTTATGTG	26269	0	0	25200	1997	1679	1069	#E1A462	ITL5GL	0	0	0	0	0	0	0.388328853797829	0	0	0	0	0.611671146202171	0	0	0	0	0	0	0	0	0.611671146202171
LC466:AGTGAGTCAACGTGCT-1	SeuratProject	4427	1949	AGTGAGTCAACGTGCT-1	GCATTGTGTTCTCACC	LC466	LC464	0.0225886604924328	0.40659588886379	0.0256111757857974	False	3	16	PVGA	LC464:GCATTGTGTTCTCACC	93833	0	0	90855	6629	5549	2978	#377549	PVGA	0	0	0	0	0	0	0	0	0	0	0	0	0	0	0	0	0	1	0	0	1
LC466:AGTGAGTCAAGTAAGC-1	SeuratProject	3881	1672	AGTGAGTCAAGTAAGC-1	GCATTGTGTTAGCGTT	LC466	LC464	0.10306622004638	0.386498325173924	0.0264550264550265	False	2	1	CTGL	LC464:GCATTGTGTTAGCGTT	23307	0	0	22404	1710	1398	903	#A78533	NPGL	0	0	0	0	0	0	0	0	0	0.298163308167535	0.701836691832465	0	0	0	0	0	0	0	0	0	0.701836691832465
LC466:AGTGAGTCAATACTGT-1	SeuratProject	2635	1297	AGTGAGTCAATACTGT-1	GCATTGTGTTGTAACC	LC466	LC464	0.0759013282732448	0.455407969639469	0.0194174757281553	False	6	2	ITL5GL	LC464:GCATTGTGTTGTAACC	27890	0	0	26798	2241	1922	1092	#E1A462	ITL45GL	0	0	0	0	0	0	1	0	0	0	0	0	0	0	0	0	0	0	0	0	1
LC466:AGTGAGTCAATGAGGT-1	SeuratProject	4086	1697	AGTGAGTCAATGAGGT-1	GCATTGTGTCGCAATT	LC466	LC464	0.0244738130200685	0.146842878120411	0.088145896656535	False	4	6	ITL5GL	LC464:GCATTGTGTCGCAATT	21566	0	0	20678	1795	1533	888	#E1A462	ITL6GL	0	0	0	0	0	0	0.0326203319514253	0	0	0	0	0.268868063731008	0	0	0.687823599336972	0.0106880049805949	0	0	0	0	0.687823599336972
LC466:AGTGAGTCACCTGCCT-1	SeuratProject	1888	1035	AGTGAGTCACCTGCCT-1	GCATTGTGTATATTCG	LC466	LC464	0.0529661016949153	0.582627118644068	0.0491071428571429	False	3	3	VIPGA	LC464:GCATTGTGTATATTCG	33745	0	0	32647	1774	1482	1098	#3C81BB	VIPGA	0	0	0	0	0	1	0	0	0	0	0	0	0	0	0	0	0	0	0	0	1
LC466:AGTGAGTCAGCACGAA-1	SeuratProject	6912	2300	AGTGAGTCAGCACGAA-1	GCATTGTGTAATCACC	LC466	LC464	0.0434027777777778	0.318287037037037	0.126436781609195	False	4	8	ITL5GL	LC464:GCATTGTGTAATCACC	31088	0	0	29644	2619	2164	1444	#E1A462	ITL45GL	0	0	0	0	0	0	1	0	0	0	0	0	0	0	0	0	0	0	0	0	1
LC466:AGTGATGAGCAAACCT-1	SeuratProject	2375	1204	AGTGATGAGCAAACCT-1	GCTTAGCTCGGTTCAC	LC466	LC464	0.0421052631578947	0.547368421052632	0.04149377593361	False	14	19	NPGL	LC464:GCTTAGCTCGGTTCAC	26929	0	0	25730	2033	1710	1199	#D38362	NPGL	0	0	0	0	0	0	0	0	0	0	1	0	0	0	0	0	0	0	0	0	1
LC466:AGTGATGAGCGAGGTG-1	SeuratProject	1146	713	AGTGATGAGCGAGGTG-1	GCTTAGCTCCAATATC	LC466	LC464	0.349040139616056	1.04712041884817	0.0786729857819905	False	11	17	D12MSN	LC464:GCTTAGCTCCAATATC	83898	0	0	81485	5490	4620	2413	#4BBFE5	D12MSN	0	0	0	0	0	0	0	0.955464696140126	0.0445353038598743	0	0	0	0	0	0	0	0	0	0	0	0.955464696140126
LC466:AGTGATGAGGAAGCTA-1	SeuratProject	2302	1238	AGTGATGAGGAAGCTA-1	GCTTAGCTCCTTTGAG	LC466	LC464	0.260642919200695	0.477845351867941	0.0990206746463547	False	0	0	ITL23GL	LC464:GCTTAGCTCCTTTGAG	74292	0	0	72288	5351	4564	2004	#E59D9F	ITL23GL	0	0	0	0	0.721555337044801	0	0	0	0	0	0	0.0161792538603043	0	0.262265409094895	0	0	0	0	0	0	0.721555337044801
LC466:AGTGATGAGTTATCTC-1	SeuratProject	3389	1592	AGTGATGAGTTATCTC-1	GCTTAGCTCGCAATTT	LC466	LC464	0.0295072292711714	0.295072292711714	0.165378670788253	False	7	14	ETL5GL	LC464:GCTTAGCTCGCAATTT	90409	0	0	86739	5693	4720	3670	#B27427	PTGL	0	0	0	0	0	0	0	0	0	0	0	0	0	0	0	1	0	0	0	0	1
LC466:AGTGCACGTCCTTAGT-1	SeuratProject	2642	1402	AGTGCACGTCCTTAGT-1	TGGATCACACTTAGCT	LC466	LC464	0.0378501135503407	0.378501135503407	0.207339449541284	False	7	14	ETL5GL	LC464:TGGATCACACTTAGCT	15670	0	0	14886	1159	976	784	#B27427	STRGA	0	0	0	0.00761483031155917	0	0	0.0172468016095397	0	0.611099820791837	0	0.0083195128653677	0.00990536740842571	0.0629343470867811	0.00525139755979396	0	0	0	0	0.277627922366695	0	0.611099820791837
LC466:AGTGCACGTGTTAAAC-1	SeuratProject	778	529	AGTGCACGTGTTAAAC-1	TGGATCACACCGGTAG	LC466	LC464	0.12853470437018	0.12853470437018	0.0180084745762712	False	1	7	OGC	LC464:TGGATCACACCGGTAG	23112	0	0	22030	1680	1463	1082	#985695	OGC	0	1	0	0	0	0	0	0	0	0	0	0	0	0	0	0	0	0	0	0	1
LC466:AGTGCACGTTGAGGTC-1	SeuratProject	3379	1554	AGTGCACGTTGAGGTC-1	TGGATCACAAACTAAC	LC466	LC464	0.0591891092039065	0.473512873631252	0.030006123698714	False	2	1	CTGL	LC464:TGGATCACAAACTAAC	17343	0	0	16662	1400	1181	681	#A78533	CTGL	0	0	0	0	0	0	0	0	0	1	0	0	0	0	0	0	0	0	0	0	1
LC466:AGTGCCGGTAGCAGCT-1	SeuratProject	3918	1730	AGTGCCGGTAGCAGCT-1	TCTAGCTCAGGAAGCA	LC466	LC464	0.0255232261357836	0.408371618172537	0.139344262295082	False	7	14	ETL5GL	LC464:TCTAGCTCAGGAAGCA	41059	0	0	39460	2879	2379	1599	#B27427	PTGL	0	0	0	0	0	0	0	0	0	0	0	0.00814592367195791	0	0.0319388554144193	0	0.959915220913623	0	0	0	0	0.959915220913623
LC466:AGTGCGGAGAGGAAGG-1	SeuratProject	1276	786	AGTGCGGAGAGGAAGG-1	GTTGTTGTCGCATTGC	LC466	LC464	0.156739811912226	0.470219435736677	0.171428571428571	False	8	5	PTGL	LC464:GTTGTTGTCGCATTGC	45098	0	0	43073	3327	2842	2025	#9C5224	CLAGL	0	0	0	0	0	0	0.0479246878259216	0	0	0	0	0.0116823215236651	0	0	0.0279446585895696	0	0	0	0.912448332060844	0	0.912448332060844
LC466:AGTGCGGAGGAAGTAT-1	SeuratProject	2501	1269	AGTGCGGAGGAAGTAT-1	GTTGTTGTCTTGCTCT	LC466	LC464	0.0799680127948821	0.479808076769292	0.0533642691415313	False	2	1	CTGL	LC464:GTTGTTGTCTTGCTCT	51791	0	0	49576	3688	3065	2215	#A78533	NPGL	0	0	0	0	0	0	0	0	0	0.308355846743937	0.691644153256062	0	0	0	0	0	0	0	0	0	0.691644153256062
LC466:AGTGCGGAGGCACAGG-1	SeuratProject	2098	1179	AGTGCGGAGGCACAGG-1	GTTGTTGTCGCTCAAC	LC466	LC464	0.0476644423260248	0.476644423260248	0.0247838616714697	False	3	3	VIPGA	LC464:GTTGTTGTCGCTCAAC	92865	0	0	90584	6648	5562	2281	#3C81BB	VIPGA	0	0	0	0	0	1	0	0	0	0	0	0	0	0	0	0	0	0	0	0	1
LC466:AGTGGACAGAATGACG-1	SeuratProject	2211	1230	AGTGGACAGAATGACG-1	GGTTGGATCCCACCCT	LC466	LC464	0.0452284034373587	0.361827227498869	0.139344262295082	False	0	0	ITL23GL	LC464:GGTTGGATCCCACCCT	75187	0	0	72514	5418	4563	2673	#E59D9F	ITL23GL	0	0	0	0	0.979466556482797	0	0.0205334435172032	0	0	0	0	0	0	0	0	0	0	0	0	0	0.979466556482797
LC466:AGTGGACAGGACCAGG-1	SeuratProject	2776	1298	AGTGGACAGGACCAGG-1	GGTTGGATCTGTGCTA	LC466	LC464	0.0360230547550432	0.396253602305476	0.0723327305605787	False	6	2	ITL5GL	LC464:GGTTGGATCTGTGCTA	15601	0	0	15006	1207	1025	595	#E1A462	ITL45GL	0	0	0	0	0	0	1	0	0	0	0	0	0	0	0	0	0	0	0	0	1
LC466:AGTGTTTCAGTAGCCT-1	SeuratProject	1761	1050	AGTGTTTCAGTAGCCT-1	TTACCTTGTTGCTCAG	LC466	LC464	0.283929585462805	0.227143668370244	0.0328697850821745	False	3	3	VIPGA	LC464:TTACCTTGTTGCTCAG	27165	0	0	26252	1564	1299	913	#3C81BB	VIPGA	0	0	0	0	0	1	0	0	0	0	0	0	0	0	0	0	0	0	0	0	1
LC466:AGTTACATCACTTTAC-1	SeuratProject	3645	1536	AGTTACATCACTTTAC-1	GTGGACCAGGAACCTG	LC466	LC464	0.0548696844993141	0.384087791495199	0.04644412191582	False	14	19	NPGL	LC464:GTGGACCAGGAACCTG	25673	0	0	24611	1855	1547	1062	#D38362	NPGL	0	0	0	0	0	0	0	0	0	0	1	0	0	0	0	0	0	0	0	0	1
LC466:AGTTACTCACCAAAGG-1	SeuratProject	2617	1277	AGTTACTCACCAAAGG-1	CATCCAGGTTTCCAAA	LC466	LC464	0.11463507833397	0.458540313335881	0.115107913669065	False	3	3	VIPGA	LC464:CATCCAGGTTTCCAAA	17108	0	0	16411	1155	982	697	#3C81BB	VIPGA	0	0	0	0	0	1	0	0	0	0	0	0	0	0	0	0	0	0	0	0	1
LC466:AGTTACTCATGCTATG-1	SeuratProject	2501	1445	AGTTACTCATGCTATG-1	CATCCAGGTCACCAGC	LC466	LC464	0.0799680127948821	0.479808076769292	0.199288256227758	False	10	13	OPC	LC464:CATCCAGGTCACCAGC	20886	0	0	19963	1316	1126	923	#B9A0D6	OPC	0.91447201530344	0.0855279846965604	0	0	0	0	0	0	0	0	0	0	0	0	0	0	0	0	0	0	0.91447201530344
LC466:AGTTATGTCCATCAGG-1	SeuratProject	1458	870	AGTTATGTCCATCAGG-1	CACGGTAAGGCTAAAC	LC466	LC464	0.0685871056241426	0.548696844993141	0.0166493236212279	False	10	13	OPC	LC464:CACGGTAAGGCTAAAC	46154	0	0	44466	2771	2375	1688	#B9A0D6	OPC	1	0	0	0	0	0	0	0	0	0	0	0	0	0	0	0	0	0	0	0	1
LC466:AGTTATGTCCGCACAA-1	SeuratProject	10725	3232	AGTTATGTCCGCACAA-1	CACGGTAAGTAAACTG	LC466	LC464	0.0839160839160839	0.848484848484849	0.154185022026432	False	0	0	ITL23GL	LC464:CACGGTAAGTAAACTG	35242	0	0	33591	2390	2003	1651	#E59D9F	ITL23GL	0	0	0	0	1	0	0	0	0	0	0	0	0	0	0	0	0	0	0	0	1
LC466:AGTTATGTCGGCCAGT-1	SeuratProject	1012	704	AGTTATGTCGGCCAGT-1	CACGGTAAGAGATTCA	LC466	LC464	0.395256916996047	1.48221343873518	0.177814029363785	False	8	5	PTGL	LC464:CACGGTAAGAGATTCA	41069	0	0	39743	2284	1940	1326	#9C5224	CLAGL	0	0	0	0	0	0	0	0	0	0.0265077131809557	0.473369973565354	0	0	0	0	0	0	0	0.50012231325369	0	0.50012231325369
LC466:AGTTGCAGTAGCTAGC-1	SeuratProject	1300	818	AGTTGCAGTAGCTAGC-1	GATTGATCAATTGACG	LC466	LC464	0.230769230769231	0.769230769230769	0.0180084745762712	False	1	7	OGC	LC464:GATTGATCAATTGACG	54069	0	0	52479	3205	2711	1590	#985695	OGC	0	1	0	0	0	0	0	0	0	0	0	0	0	0	0	0	0	0	0	0	1
LC466:AGTTGCAGTCATAGAT-1	SeuratProject	2853	1405	AGTTGCAGTCATAGAT-1	GATTGATCACCATGCC	LC466	LC464	0	0.420609884332282	0.1225	False	14	19	NPGL	LC464:GATTGATCACCATGCC	15260	0	0	14710	1061	894	550	#D38362	NPGL	0	0	0	0	0	0	0	0	0	0	1	0	0	0	0	0	0	0	0	0	1
LC466:AGTTGCGTCATGGTTA-1	SeuratProject	5867	2420	AGTTGCGTCATGGTTA-1	CGGTAATAGTTACCGC	LC466	LC464	0.0852224305437191	0.477245611044827	0.171428571428571	False	15	21	CLAGL	LC464:CGGTAATAGTTACCGC	107328	0	0	102991	8305	7103	4337	#AE716E	ITL23GL	0	0	0	0	0.92862244592059	0	0.0713775540794093	0	0	0	0	0	0	0	0	0	0	0	0	0	0.92862244592059
LC466:AGTTGCGTCGCACACA-1	SeuratProject	828	555	AGTTGCGTCGCACACA-1	CGGTAATAGTAGAGGA	LC466	LC464	0	0.241545893719807	0.139344262295082	False	8	5	PTGL	LC464:CGGTAATAGTAGAGGA	21089	0	0	20856	979	846	233	#9C5224	CLAGL	0	0	0	0	0	0	0.427779121809976	0	0	0	0	0.0861963946999976	0	0	0.00364635521850715	0	0	0	0.48237812827152	0	0.48237812827152
LC466:AGTTGGCGTATTACCC-1	SeuratProject	2685	1406	AGTTGGCGTATTACCC-1	CCGCACTCACCTTAGT	LC466	LC464	0.186219739292365	0.409683426443203	0.0743801652892562	False	7	15	ITL6GL	LC464:CCGCACTCACCTTAGT	99054	0	0	96088	6431	5330	2966	#9E4954	PTGL	0	0	0	0	0	0	0	0	0	0	0	0	0	0	0	1	0	0	0	0	1
LC466:AGTTGGCGTCCTTCAG-1	SeuratProject	821	523	AGTTGGCGTCCTTCAG-1	CCGCACTCATAAGTCG	LC466	LC464	0	0	0.191709844559585	False	8	5	PTGL	LC464:CCGCACTCATAAGTCG	23085	0	0	22076	1786	1481	1009	#9C5224	CLAGL	0	0	0	0	0	0	0.109443055398133	0	0	0	0	0.136766875535193	0	0	0.00354061607587191	0	0	0	0.750249452990802	0	0.750249452990802
LC466:AGTTGTCAGACTAAGG-1	SeuratProject	3457	1614	AGTTGTCAGACTAAGG-1	GCCTTCCTCACAATAG	LC466	LC464	0.144634075788256	0.491755857680069	0.159638554216868	False	4	6	ITL5GL	LC464:GCCTTCCTCACAATAG	51674	0	0	49840	3947	3339	1834	#E1A462	ITL5GL	0	0	0	0	0	0	0	0	0	0	0	1	0	0	0	0	0	0	0	0	1
LC466:AGTTTGATCCTGGTGA-1	SeuratProject	2702	1365	AGTTTGATCCTGGTGA-1	ATTACGAAGACACGCA	LC466	LC464	0.148038490007402	0.592153960029608	0.0369881109643329	False	3	3	VIPGA	LC464:ATTACGAAGACACGCA	100966	0	0	97651	5967	4954	3315	#3C81BB	SSTGA	0	0	0	1	0	0	0	0	0	0	0	0	0	0	0	0	0	0	0	0	1
LC466:AGTTTGCAGGTAGCTT-1	SeuratProject	1962	1079	AGTTTGCAGGTAGCTT-1	CTGGCCATCAATGAGC	LC466	LC464	0.152905198776758	0.662589194699286	0.207339449541284	False	11	17	D12MSN	LC464:CTGGCCATCAATGAGC	96334	0	0	92817	6092	5224	3517	#4BBFE5	D12MSN	0	0	0	0	0	0	0	0.962657394991273	0.037342605008727	0	0	0	0	0	0	0	0	0	0	0	0.962657394991273
LC466:ATAACGACAATTAGCT-1	SeuratProject	894	645	ATAACGACAATTAGCT-1	TTCGCCTGTCCAAATC	LC466	LC464	0.111856823266219	0.782997762863535	0.0519083969465649	False	5	9	ASC	LC464:TTCGCCTGTCCAAATC	15713	0	0	14791	1092	922	922	#A13F9E	ASC	0	0	0.963942068137413	0	0	0	0	0	0	0	0	0	0	0	0	0	0	0	0	0.036057931862587	0.963942068137413
LC466:ATAACGACACCTGGTG-1	SeuratProject	5351	2032	ATAACGACACCTGGTG-1	TTCGCCTGTTAATCCA	LC466	LC464	0.0560642870491497	0.448514296393198	0.144055944055944	False	0	0	ITL23GL	LC464:TTCGCCTGTTAATCCA	36040	0	0	34581	2877	2429	1459	#E59D9F	ITL23GL	0	0	0	0	0.473088098978418	0	0.423584899790969	0	0	0	0	0	0	0	0.103327001230613	0	0	0	0	0	0.473088098978418
LC466:ATAACGACAGTACCGT-1	SeuratProject	1380	781	ATAACGACAGTACCGT-1	TTCGCCTGTATAGCTC	LC466	LC464	0.217391304347826	0.36231884057971	0.130548302872063	False	0	0	ITL23GL	LC464:TTCGCCTGTATAGCTC	19634	0	0	18590	1153	1002	1044	#E59D9F	CLAGL	0	0	0	0	0.057858151631229	0	0.228930799480949	0	0	0	0	0	0	0	0.0163597141444589	0	0	0	0.696851334743363	0	0.696851334743363
LC466:ATAAGCCTCACAAGCT-1	SeuratProject	4170	1730	ATAAGCCTCACAAGCT-1	ATGTTTCAGCTAACGG	LC466	LC464	0.0719424460431655	0.383693045563549	0.0504898266767144	False	0	0	ITL23GL	LC464:ATGTTTCAGCTAACGG	38778	0	0	37526	2764	2320	1252	#E59D9F	ITL23GL	0	0	0	0	1	0	0	0	0	0	0	0	0	0	0	0	0	0	0	0	1
LC466:ATAAGTCGTACGTTTC-1	SeuratProject	1778	1038	ATAAGTCGTACGTTTC-1	GAGGCTTCATTTCTTC	LC466	LC464	0.281214848143982	0.843644544431946	0.0629722921914358	False	3	3	VIPGA	LC464:GAGGCTTCATTTCTTC	45593	0	0	43881	2939	2475	1712	#3C81BB	SSTGA	0	0	0	0.952743855125074	0	0	0	0	0	0	0	0	0	0	0	0	0	0.0472561448749263	0	0	0.952743855125074
LC466:ATACCGGTCCCTTGCG-1	SeuratProject	4652	1806	ATACCGGTCCCTTGCG-1	ATTTACCAGCTTGTTG	LC466	LC464	0.0429922613929493	0.27944969905417	0.0933892969569779	False	0	0	ITL23GL	LC464:ATTTACCAGCTTGTTG	31133	0	0	29731	2480	2121	1402	#E59D9F	ITL23GL	0	0	0	0	0.579120367319068	0	0.00919424511158996	0	0	0	0	0	0	0	0.0518430584731296	0	0	0	0.359842329096212	0	0.579120367319068
LC466:ATACCTGCAAGCGAGC-1	SeuratProject	539	396	ATACCTGCAAGCGAGC-1	CCTGTTCGTGAGTCCC	LC466	LC464	0	0.927643784786642	0.184563758389262	False	8	5	PTGL	LC464:CCTGTTCGTGAGTCCC	57436	0	0	55169	3919	3509	2267	#9C5224	CLAGL	0	0	0	0	0	0	0.15659910730726	0	0.0195220258746606	0	0	0	0.0539333053734722	0.013023188752908	0.00127337504303744	0	0	0	0.744003177449923	0.011645820198739	0.744003177449923
LC466:ATACCTGCAGCCAGTT-1	SeuratProject	668	447	ATACCTGCAGCCAGTT-1	CCTGTTCGTACGGTTT	LC466	LC464	0.149700598802395	1.04790419161677	0.1225	False	8	5	PTGL	LC464:CCTGTTCGTACGGTTT	20448	0	0	18993	244	222	1455	#9C5224	CLAGL	0	0	0	0	0	0	0.286651565100753	0	0	0.0121215087749083	0.00840088297779201	0	0.187034360504919	0	0.00126207429028406	0	0	0	0.47861057215104	0.0259190362003034	0.47861057215104
LC466:ATAGATGCAATCGCAC-1	SeuratProject	985	590	ATAGATGCAATCGCAC-1	CGTAGTTGTTACAACC	LC466	LC464	0	0	0.118727050183599	False	8	5	PTGL	LC464:CGTAGTTGTTACAACC	16523	0	0	15716	1389	1185	807	#9C5224	ITL45GL	0	0	0	0	0	0	1	0	0	0	0	0	0	0	0	0	0	0	0	0	1
LC466:ATAGCATGTCATGCAA-1	SeuratProject	10038	2961	ATAGCATGTCATGCAA-1	CGGTGCACAAGCCTGG	LC466	LC464	0.0199242877067145	0.229129308627217	0.115107913669065	False	7	14	ETL5GL	LC464:CGGTGCACAAGCCTGG	50604	0	0	48514	4055	3356	2090	#B27427	PTGL	0	0	0	0	0	0	0	0	0	0	0	0	0	0	0	1	0	0	0	0	1
LC466:ATAGGTACATTGTCAG-1	SeuratProject	3209	1410	ATAGGTACATTGTCAG-1	TCCTGAGGTTTAATCG	LC466	LC464	0.15581177937052	0.467435338111561	0.0264550264550265	False	0	0	ITL23GL	LC464:TCCTGAGGTTTAATCG	94414	0	0	91916	7535	6369	2498	#E59D9F	ITL23GL	0	0	0	0	0.892573554138166	0	0	0	0	0	0	0	0	0.107426445861834	0	0	0	0	0	0	0.892573554138166
LC466:ATATAGGCATTTGCTC-1	SeuratProject	7979	2621	ATATAGGCATTTGCTC-1	CCCACTTGTGCGGTAG	LC466	LC464	0.0250657977190124	0.225592179471112	0.144055944055944	False	2	1	CTGL	LC464:CCCACTTGTGCGGTAG	18669	0	0	17932	1433	1208	737	#A78533	CTGL	0	0	0	0	0	0	0	0	0	0.743054196802991	0.256945803197009	0	0	0	0	0	0	0	0	0	0.743054196802991
LC466:ATATGCATCAGAAACG-1	SeuratProject	8874	3036	ATATGCATCAGAAACG-1	CTGTTCAAGGCAATGT	LC466	LC464	0.0225377507324769	0.484561640748253	0.154185022026432	False	4	6	ITL5GL	LC464:CTGTTCAAGGCAATGT	123460	0	0	119279	9237	7744	4181	#E1A462	ITL5GL	0	0	0	0	0	0	0	0	0	0	0	1	0	0	0	0	0	0	0	0	1
LC466:ATATGCATCGTTATCT-1	SeuratProject	757	532	ATATGCATCGTTATCT-1	CTGTTCAAGGCTATAA	LC466	LC464	0.264200792602378	0.396301188903567	0.00780891134588884	False	10	13	OPC	LC464:CTGTTCAAGGCTATAA	16091	0	0	15360	910	777	731	#B9A0D6	OPC	1	0	0	0	0	0	0	0	0	0	0	0	0	0	0	0	0	0	0	0	1
LC466:ATATGCATCGTTTCCA-1	SeuratProject	779	562	ATATGCATCGTTTCCA-1	CTGTTCAAGCCGCTAT	LC466	LC464	0	0.641848523748395	0.014070351758794	False	1	4	OGC	LC464:CTGTTCAAGCCGCTAT	30011	0	0	28766	2266	1986	1245	#985695	OGC	0	1	0	0	0	0	0	0	0	0	0	0	0	0	0	0	0	0	0	0	1
LC466:ATATGGTGTTTCCTCC-1	SeuratProject	9915	2779	ATATGGTGTTTCCTCC-1	CGGGCTACATCCTGCA	LC466	LC464	0.0302571860816944	0.151285930408472	0.0533642691415313	False	0	0	ITL23GL	LC464:CGGGCTACATCCTGCA	26936	0	0	25728	2015	1702	1208	#E59D9F	ITL23GL	0	0	0	0	0.948908541370562	0	0.0510914586294381	0	0	0	0	0	0	0	0	0	0	0	0	0	0.948908541370562
LC466:ATATGTCCACCCTCAC-1	SeuratProject	8816	2496	ATATGTCCACCCTCAC-1	GACTAAGGTAAGTGGC	LC466	LC464	0.0340290381125227	0.21551724137931	0.0348837209302326	False	0	0	ITL23GL	LC464:GACTAAGGTAAGTGGC	32145	0	0	30886	2687	2284	1259	#E59D9F	ITL23GL	0	0	0	0	1	0	0	0	0	0	0	0	0	0	0	0	0	0	0	0	1
LC466:ATATGTCCACTGACCG-1	SeuratProject	6133	2312	ATATGTCCACTGACCG-1	GACTAAGGTGAGTAGC	LC466	LC464	0.0652209359204305	0.505462253383336	0.0348837209302326	False	2	1	CTGL	LC464:GACTAAGGTGAGTAGC	17564	0	0	16827	1311	1100	737	#A78533	CTGL	0	0	0	0	0	0	0	0	0	0.947584740753535	0.0443727792779928	0	0	0	0	0.00804247996847244	0	0	0	0	0.947584740753535
LC466:ATCAAGACAGCTCAAC-1	SeuratProject	1728	1009	ATCAAGACAGCTCAAC-1	CTCACCTGTCACTATA	LC466	LC464	0.289351851851852	0.636574074074074	0.199288256227758	False	3	3	VIPGA	LC464:CTCACCTGTCACTATA	19072	0	0	18291	770	646	781	#3C81BB	VIPGA	0	0	0	0.0525965429094225	0	0.87841035459396	0	0	0	0	0	0	0.0689931024966171	0	0	0	0	0	0	0	0.87841035459396
LC466:ATCAATCCAAATGCCC-1	SeuratProject	11011	3245	ATCAATCCAAATGCCC-1	CTAGAAGGTATTACTG	LC466	LC464	0.0272454817909363	0.345109436018527	0.154185022026432	False	3	3	VIPGA	LC464:CTAGAAGGTATTACTG	62307	0	0	59441	4845	4138	2866	#3C81BB	SSTGA	0	0	0	1	0	0	0	0	0	0	0	0	0	0	0	0	0	0	0	0	1
LC466:ATCAATCCAAGGGTTG-1	SeuratProject	7391	2597	ATCAATCCAAGGGTTG-1	CTAGAAGGTCCTCCTG	LC466	LC464	0.0811798132864294	0.311189284264646	0.111633372502938	False	0	8	ITL5GL	LC464:CTAGAAGGTCCTCCTG	104337	0	0	100796	8058	6791	3541	#E1A462	ITL45GL	0	0	0	0	0.136892504430424	0	0.852642942697706	0	0	0	0	0.00946896601469627	0	0	0	0.0009955868571733	0	0	0	0	0.852642942697706
LC466:ATCACAATCCCTCTAA-1	SeuratProject	1066	708	ATCACAATCCCTCTAA-1	GCCCTTGAGTCCCTGG	LC466	LC464	0	0.375234521575985	0.0116618075801749	False	9	10	MGL	LC464:GCCCTTGAGTCCCTGG	21176	0	0	20288	1485	1252	888	#DF8DB1	MGL	0	0	0	0	0	0	0	0	0	0	0	0	0	0	0	0	1	0	0	0	1
LC466:ATCACAATCCTTCTAG-1	SeuratProject	564	411	ATCACAATCCTTCTAG-1	GCCCTTGAGCTAAGCG	LC466	LC464	0.177304964539007	0.531914893617021	0.0451612903225806	False	3	3	VIPGA	LC464:GCCCTTGAGCTAAGCG	20246	0	0	19524	1152	967	722	#3C81BB	OBGA	0	0	0	0	0	0.0108189794276713	0	0	0	0	0	0	0.951305523321325	0	0	0	0	0	0.0237027789614833	0.01417271828952	0.951305523321325
LC466:ATCACAATCTCCATAT-1	SeuratProject	4010	1798	ATCACAATCTCCATAT-1	GCCCTTGAGCAATTGA	LC466	LC464	0.0498753117206982	0.498753117206983	0.0786729857819905	False	2	1	CTGL	LC464:GCCCTTGAGCAATTGA	42471	0	0	40835	3733	3151	1636	#A78533	CTGL	0	0	0	0	0	0	0	0	0	0.980475087600554	0.019524912399446	0	0	0	0	0	0	0	0	0	0.980475087600554
LC466:ATCACACAGCTCATAA-1	SeuratProject	3212	1478	ATCACACAGCTCATAA-1	ACCTCCCTCCCTGTGG	LC466	LC464	0.12453300124533	0.280199252801993	0.04644412191582	False	14	19	NPGL	LC464:ACCTCCCTCCCTGTGG	23705	0	0	22629	1885	1585	1076	#D38362	NPGL	0	0	0	0	0	0	0	0	0	0	1	0	0	0	0	0	0	0	0	0	1
LC466:ATCACACAGGCTGTCA-1	SeuratProject	6435	2188	ATCACACAGGCTGTCA-1	ACCTCCCTCTTGCAGC	LC466	LC464	0.0155400155400155	0.310800310800311	0.1019955654102	False	4	6	ITL5GL	LC464:ACCTCCCTCTTGCAGC	17449	0	0	16647	1365	1191	802	#E1A462	ITL5GL	0	0	0	0	0	0	0.100883397037493	0	0	0	0	0.659288735121975	0	0	0.239827867840532	0	0	0	0	0	0.659288735121975
LC466:ATCACCCTCATTAGCA-1	SeuratProject	4647	1825	ATCACCCTCATTAGCA-1	TGAGCATAGCTATATC	LC466	LC464	0.0430385194749301	0.365827415536906	0.0264550264550265	False	2	1	CTGL	LC464:TGAGCATAGCTATATC	34433	0	0	32907	2850	2428	1526	#A78533	CTGL	0	0	0	0	0	0	0	0	0	1	0	0	0	0	0	0	0	0	0	0	1
LC466:ATCACCCTCTAACCAA-1	SeuratProject	4087	1800	ATCACCCTCTAACCAA-1	TGAGCATAGGCTTAGG	LC466	LC464	0.0244678248103744	0.56275997063861	0.115107913669065	False	0	12	ITL23GL	LC464:TGAGCATAGGCTTAGG	53042	0	0	51394	3479	2849	1648	#E59D9F	ITL23GL	0	0	0	0	1	0	0	0	0	0	0	0	0	0	0	0	0	0	0	0	1
LC466:ATCACCCTCTAACCTT-1	SeuratProject	8671	2604	ATCACCCTCTAACCTT-1	TGAGCATAGCAAATTG	LC466	LC464	0.0576634759543305	0.299850074962519	0.111633372502938	False	4	6	ITL5GL	LC464:TGAGCATAGCAAATTG	31237	0	0	29764	2632	2200	1473	#E1A462	ITL5GL	0	0	0	0	0	0	0	0	0	0	0	1	0	0	0	0	0	0	0	0	1
LC466:ATCACCCTCTGGTCCT-1	SeuratProject	4198	1761	ATCACCCTCTGGTCCT-1	TGAGCATAGTCAACAA	LC466	LC464	0.0476417341591234	0.309671272034302	0.0519083969465649	False	3	3	VIPGA	LC464:TGAGCATAGTCAACAA	101282	0	0	98401	6078	5037	2881	#3C81BB	SSTGA	0	0	0	1	0	0	0	0	0	0	0	0	0	0	0	0	0	0	0	0	1
LC466:ATCACTAAGCTGCACA-1	SeuratProject	4921	1855	ATCACTAAGCTGCACA-1	GTCTAATTCGCATTTG	LC466	LC464	0.0406421459053038	0.32513716724243	0.088145896656535	False	6	2	ITL5GL	LC464:GTCTAATTCGCATTTG	21946	0	0	20952	1820	1590	994	#E1A462	ITL45GL	0	0	0	0	0.0371488358419633	0	0.962851164158037	0	0	0	0	0	0	0	0	0	0	0	0	0	0.962851164158037
LC466:ATCACTAAGCTGGACC-1	SeuratProject	4900	1796	ATCACTAAGCTGGACC-1	GTCTAATTCCGCACCA	LC466	LC464	0.0204081632653061	0.244897959183673	0.0743801652892562	False	0	0	ITL23GL	LC464:GTCTAATTCCGCACCA	35922	0	0	34658	3021	2524	1264	#E59D9F	ITL23GL	0	0	0	0	0.972040335733437	0	0.0279596642665628	0	0	0	0	0	0	0	0	0	0	0	0	0	0.972040335733437
LC466:ATCACTAAGGTGAAAT-1	SeuratProject	3153	1562	ATCACTAAGGTGAAAT-1	GTCTAATTCTCAATCG	LC466	LC464	0	0.317158261972724	0.023972602739726	False	3	16	PVGA	LC464:GTCTAATTCTCAATCG	92601	0	0	89391	5709	4818	3210	#377549	PVGA	0	0	0	0.352329397693661	0	0	0	0	0	0	0	0	0	0	0	0	0	0.647670602306339	0	0	0.647670602306339
LC466:ATCAGGTTCAATTACG-1	SeuratProject	3001	1484	ATCAGGTTCAATTACG-1	ATTAGTGAGGACAACT	LC466	LC464	0.0333222259246918	0.466511162945685	0.108294930875576	False	0	0	ITL23GL	LC464:ATTAGTGAGGACAACT	29330	0	0	28319	2404	2098	1011	#E59D9F	ITL23GL	0	0	0	0	0.771917308073455	0	0	0	0	0	0	0	0	0.129617005878258	0	0	0	0	0.0984656860482863	0	0.771917308073455
LC466:ATCAGGTTCCCTGATC-1	SeuratProject	1112	701	ATCAGGTTCCCTGATC-1	ATTAGTGAGCATATAG	LC466	LC464	0.359712230215827	0.629496402877698	0.0328697850821745	False	14	19	NPGL	LC464:ATTAGTGAGCATATAG	39148	0	0	37969	2541	2143	1179	#D38362	NPGL	0	0	0	0	0	0	0	0	0	0	1	0	0	0	0	0	0	0	0	0	1
LC466:ATCAGGTTCGGCCATA-1	SeuratProject	2067	1104	ATCAGGTTCGGCCATA-1	ATTAGTGAGGCTCACT	LC466	LC464	0.19351717464925	0.3870343492985	0.0595918367346939	False	3	3	VIPGA	LC464:ATTAGTGAGGCTCACT	40969	0	0	38927	2856	2440	2042	#3C81BB	VIPGA	0	0	0	0	0	1	0	0	0	0	0	0	0	0	0	0	0	0	0	0	1
LC466:ATCAGGTTCGTAACGT-1	SeuratProject	1694	979	ATCAGGTTCGTAACGT-1	ATTAGTGAGGCGCAGT	LC466	LC464	0.236127508854782	0.354191263282172	0.00780891134588884	False	10	13	OPC	LC464:ATTAGTGAGGCGCAGT	43592	0	0	41700	3267	2831	1892	#B9A0D6	OPC	1	0	0	0	0	0	0	0	0	0	0	0	0	0	0	0	0	0	0	0	1
LC466:ATCAGGTTCGTTAAGC-1	SeuratProject	2753	1423	ATCAGGTTCGTTAAGC-1	ATTAGTGAGCAAATCA	LC466	LC464	0.0726480203414457	0.544860152560843	0.111633372502938	False	0	12	ITL23GL	LC464:ATTAGTGAGCAAATCA	97906	0	0	95549	7273	6227	2357	#E59D9F	ITL23GL	0	0	0	0	0.631694890701348	0	0	0	0	0	0	0	0	0.368305109298652	0	0	0	0	0	0	0.631694890701348
LC466:ATCAGGTTCTGTAATG-1	SeuratProject	3392	1488	ATCAGGTTCTGTAATG-1	ATTAGTGAGTCGCGAA	LC466	LC464	0.0589622641509434	0.35377358490566	0.177814029363785	False	4	8	ITL5GL	LC464:ATTAGTGAGTCGCGAA	87326	0	0	84227	6551	5467	3099	#E1A462	ITL45GL	0	0	0	0	0	0	1	0	0	0	0	0	0	0	0	0	0	0	0	0	1
LC466:ATCATCAAGGTCAAAG-1	SeuratProject	4930	1894	ATCATCAAGGTCAAAG-1	TTGCGACTCCTTTAGG	LC466	LC464	0.0202839756592292	0.385395537525355	0.130548302872063	False	6	2	ITL5GL	LC464:TTGCGACTCCTTTAGG	24652	0	0	23609	1934	1611	1043	#E1A462	ITL45GL	0	0	0	0	0	0	1	0	0	0	0	0	0	0	0	0	0	0	0	0	1
LC466:ATCATCAAGTAAAGGT-1	SeuratProject	3912	1635	ATCATCAAGTAAAGGT-1	TTGCGACTCTAAGCGG	LC466	LC464	0.102249488752556	0.28118609406953	0.030006123698714	False	2	1	CTGL	LC464:TTGCGACTCTAAGCGG	17484	0	0	16762	1298	1114	722	#A78533	CTGL	0	0	0	0	0	0	0	0	0	1	0	0	0	0	0	0	0	0	0	0	1
LC466:ATCATCAAGTTATCCT-1	SeuratProject	4935	1937	ATCATCAAGTTATCCT-1	TTGCGACTCCTGAAGG	LC466	LC464	0.0810536980749747	0.364741641337386	0.0579710144927536	False	0	12	ITL23GL	LC464:TTGCGACTCCTGAAGG	70700	0	0	68767	5111	4368	1933	#E59D9F	ITL23GL	0	0	0	0	1	0	0	0	0	0	0	0	0	0	0	0	0	0	0	0	1
LC466:ATCATCAAGTTATCTC-1	SeuratProject	10604	3116	ATCATCAAGTTATCTC-1	TTGCGACTCGCAATTT	LC466	LC464	0.047152018106375	0.39607695209355	0.165378670788253	False	4	6	ITL5GL	LC464:TTGCGACTCGCAATTT	26243	0	0	25011	2030	1729	1232	#E1A462	ITL6GL	0	0	0	0	0.044241262159244	0	0.241581352395023	0	0	0	0	0.311565861264664	0	0	0.402611524181069	0	0	0	0	0	0.402611524181069
LC466:ATCATCAAGTTGTCTT-1	SeuratProject	2885	1369	ATCATCAAGTTGTCTT-1	TTGCGACTCAAGGTGT	LC466	LC464	0	0.346620450606586	0.134846461949266	False	0	0	ITL23GL	LC464:TTGCGACTCAAGGTGT	29486	0	0	28670	2010	1727	816	#E59D9F	ITL23GL	0	0	0	0	1	0	0	0	0	0	0	0	0	0	0	0	0	0	0	0	1
LC466:ATCATGTCATCAGTAT-1	SeuratProject	7787	2712	ATCATGTCATCAGTAT-1	AATACCCGTTTGAGGA	LC466	LC464	0.0256838320277385	0.243996404263516	0.126436781609195	False	0	8	ITL5GL	LC464:AATACCCGTTTGAGGA	98417	0	0	95036	7449	6271	3381	#E1A462	ITL23GL	0	0	0	0	0.629174426363146	0	0.370825573636854	0	0	0	0	0	0	0	0	0	0	0	0	0	0.629174426363146
LC466:ATCCAACAGAGGGACT-1	SeuratProject	3365	1636	ATCCAACAGAGGGACT-1	GTAACCCTCCCACCTC	LC466	LC464	0.148588410104012	0.62407132243685	0.0273159144893112	False	3	16	PVGA	LC464:GTAACCCTCCCACCTC	31613	0	0	30539	1924	1556	1074	#377549	PVGA	0	0	0	0	0	0	0	0	0	0	0	0	0	0	0	0	0	1	0	0	1
LC466:ATCCAACAGCCGGTAC-1	SeuratProject	3564	1609	ATCCAACAGCCGGTAC-1	GTAACCCTCCTACTAG	LC466	LC464	0.112233445566779	0.364758698092031	0.0595918367346939	False	0	0	ITL23GL	LC464:GTAACCCTCCTACTAG	76844	0	0	74098	5597	4749	2746	#E59D9F	ITL23GL	0	0	0	0	1	0	0	0	0	0	0	0	0	0	0	0	0	0	0	0	1
LC466:ATCCAACAGTAGCGCC-1	SeuratProject	6213	2457	ATCCAACAGTAGCGCC-1	GTAACCCTCTGTCAGC	LC466	LC464	0.0321905681635281	0.59552551102527	0.1225	False	12	18	VEC	LC464:GTAACCCTCTGTCAGC	29770	0	0	28658	2394	2054	1112	#DC84D2	ITL6GL	0	0	0	0	0	0	0	0	0	0	0	0.0185872419213785	0	0.0163063997616782	0.965106358316943	0	0	0	0	0	0.965106358316943
LC466:ATCCACCTCTAATCTC-1	SeuratProject	4786	1851	ATCCACCTCTAATCTC-1	AGTGATCAGCTACCTA	LC466	LC464	0.125365649811952	0.334308399498537	0.0533642691415313	False	0	12	ITL23GL	LC464:AGTGATCAGCTACCTA	19604	0	0	19122	1291	1075	482	#E59D9F	ITL23GL	0	0	0	0	1	0	0	0	0	0	0	0	0	0	0	0	0	0	0	0	1
LC466:ATCCACCTCTTGACCC-1	SeuratProject	3103	1433	ATCCACCTCTTGACCC-1	AGTGATCAGGAGCAGG	LC466	LC464	0.0322268772155978	0.322268772155978	0.0348837209302326	False	0	0	ITL23GL	LC464:AGTGATCAGGAGCAGG	34497	0	0	33323	2498	2128	1174	#E59D9F	ITL23GL	0	0	0	0	1	0	0	0	0	0	0	0	0	0	0	0	0	0	0	0	1
LC466:ATCCATAAGCCTTAAA-1	SeuratProject	2700	1320	ATCCATAAGCCTTAAA-1	AACGGATTCTGGTCTA	LC466	LC464	0.148148148148148	0.222222222222222	0.0809248554913295	False	7	15	ITL6GL	LC464:AACGGATTCTGGTCTA	36533	0	0	35336	3100	2600	1197	#9E4954	ITL5GL	0	0	0	0	0	0	0.276879209279578	0	0	0	0	0.500725837875456	0	0	0.207149658887431	0.0152452939575358	0	0	0	0	0.500725837875456
LC466:ATCCCGCGTATTACCC-1	SeuratProject	4879	1805	ATCCCGCGTATTACCC-1	GGATCCGCACCTTAGT	LC466	LC464	0.0409920065587211	0.225456036072966	0.1019955654102	False	0	0	ITL23GL	LC464:GGATCCGCACCTTAGT	15473	0	0	14634	1070	903	839	#E59D9F	ITL23GL	0	0	0	0	0.74588278649836	0	0.0230663498139052	0	0	0	0	0.0054186688917109	0	0	0.0929958080223901	0	0	0	0.132636386773634	0	0.74588278649836
LC466:ATCCCGCGTCGCGCAA-1	SeuratProject	2279	1272	ATCCCGCGTCGCGCAA-1	GGATCCGCAGCCGGTA	LC466	LC464	0.0877577885037297	0.526546731022378	0.0961538461538461	False	7	14	ETL5GL	LC464:GGATCCGCAGCCGGTA	34614	0	0	33287	2018	1684	1327	#B27427	PTGL	0	0	0	0	0	0	0	0	0	0	0	0	0	0	0	0.770621832526854	0	0	0.229378167473146	0	0.770621832526854
LC466:ATCCGTGAGACACTTA-1	SeuratProject	15593	3790	ATCCGTGAGACACTTA-1	CTCCTCATCCTAAGCC	LC466	LC464	0.06413134098634	0.166741486564484	0.130548302872063	False	4	6	ITL5GL	LC464:CTCCTCATCCTAAGCC	71981	0	0	69159	6161	5246	2822	#E1A462	ITL5GL	0	0	0	0	0	0	0.0146608758307482	0	0	0	0	0.961796505966942	0	0	0	0.0235426182023097	0	0	0	0	0.961796505966942
LC466:ATCCGTGAGGCGAATA-1	SeuratProject	2034	1150	ATCCGTGAGGCGAATA-1	CTCCTCATCCTGCAAC	LC466	LC464	0.0491642084562439	0.442477876106195	0.0180084745762712	False	1	4	OGC	LC464:CTCCTCATCCTGCAAC	56106	0	0	54332	3714	3106	1774	#985695	OGC	0	1	0	0	0	0	0	0	0	0	0	0	0	0	0	0	0	0	0	0	1
LC466:ATCCTCATCTGTAAGC-1	SeuratProject	3493	1579	ATCCTCATCTGTAAGC-1	AGGGTCCAGTTAACCT	LC466	LC464	0.143143429716576	0.200400801603206	0.177814029363785	False	2	1	CTGL	LC464:AGGGTCCAGTTAACCT	15577	0	0	14927	1166	989	650	#A78533	CTGL	0	0	0	0	0	0	0	0	0	1	0	0	0	0	0	0	0	0	0	0	1
LC466:ATCCTGACAAGCGAGC-1	SeuratProject	4847	2101	ATCCTGACAAGCGAGC-1	GATAACGGTGAGTCCC	LC466	LC464	0.020631318341242	0.41262636682484	0.115107913669065	False	10	13	OPC	LC464:GATAACGGTGAGTCCC	111419	0	0	106865	7365	6078	4554	#B9A0D6	SSTGA	0	0	0	1	0	0	0	0	0	0	0	0	0	0	0	0	0	0	0	0	1
LC466:ATCCTGACAATTAGCT-1	SeuratProject	3916	1740	ATCCTGACAATTAGCT-1	GATAACGGTCCAAATC	LC466	LC464	0.102145045965271	0.306435137895812	0.130548302872063	False	7	15	ITL6GL	LC464:GATAACGGTCCAAATC	96742	0	0	93185	6489	5525	3557	#9E4954	ITL5GL	0	0	0	0	0	0	0	0	0	0	0	1	0	0	0	0	0	0	0	0	1
LC466:ATCCTTAGTGCTTAGA-1	SeuratProject	3166	1538	ATCCTTAGTGCTTAGA-1	TCAGGACCAAGGTGCT	LC466	LC464	0.0947567909033481	0.536955148452306	0.118727050183599	False	7	14	ETL5GL	LC464:TCAGGACCAAGGTGCT	15752	0	0	15170	829	707	582	#B27427	PTGL	0	0	0	0	0.006597047656945	0	0.272630358632001	0	0	0	0	0.242114320562373	0	0.00424503916544167	0	0.329396725627691	0	0	0.145016508355548	0	0.329396725627691
LC466:ATCGAGGCAATTGAAG-1	SeuratProject	4193	1691	ATCGAGGCAATTGAAG-1	CTAGGTTGTAGTCCTG	LC466	LC464	0.0238492725971858	0.214643453374672	0.165378670788253	False	2	1	CTGL	LC464:CTAGGTTGTAGTCCTG	21858	0	0	20798	1604	1323	1060	#A78533	CTGL	0	0	0	0	0	0	0	0	0	1	0	0	0	0	0	0	0	0	0	0	1
LC466:ATCGAGGCACACAATT-1	SeuratProject	4326	1755	ATCGAGGCACACAATT-1	CTAGGTTGTCGGTTTG	LC466	LC464	0.0231160425335183	0.254276467868701	0.088145896656535	False	4	8	ITL5GL	LC464:CTAGGTTGTCGGTTTG	33858	0	0	32331	2896	2446	1527	#E1A462	ITL45GL	0	0	0	0	0	0	0.98671115167519	0	0	0	0	0.0132888483248103	0	0	0	0	0	0	0	0	0.98671115167519
LC466:ATCGAGGCACTTCATC-1	SeuratProject	800	517	ATCGAGGCACTTCATC-1	CTAGGTTGTATTTGGC	LC466	LC464	0.25	0.25	0.154185022026432	False	14	19	NPGL	LC464:CTAGGTTGTATTTGGC	35809	0	0	33953	1810	1556	1856	#D38362	CLAGL	0	0	0	0	0	0	0	0	0	0.213530716068632	0.023053112300748	0	0	0	0.0117048802217758	0	0	0	0.751711291408844	0	0.751711291408844
LC466:ATCGAGGCAGGAACCA-1	SeuratProject	5919	2242	ATCGAGGCAGGAACCA-1	CTAGGTTGTTATGTTG	LC466	LC464	0.0506842372022301	0.219631694542997	0.0703472840605521	False	0	0	ITL23GL	LC464:CTAGGTTGTTATGTTG	15194	0	0	14399	1496	1270	795	#E59D9F	ITL23GL	0	0	0	0	1	0	0	0	0	0	0	0	0	0	0	0	0	0	0	0	1
LC466:ATCGCCCGTCATGCCC-1	SeuratProject	4029	1755	ATCGCCCGTCATGCCC-1	GTAAGAACATTCCTGG	LC466	LC464	0.124100273020601	0.198560436832961	0.0348837209302326	False	3	3	VIPGA	LC464:GTAAGAACATTCCTGG	55698	0	0	53368	4379	3646	2330	#3C81BB	SSTGA	0	0	0	1	0	0	0	0	0	0	0	0	0	0	0	0	0	0	0	0	1
LC466:ATCGCCCGTGCATTTC-1	SeuratProject	5469	2324	ATCGCCCGTGCATTTC-1	GTAAGAACACCAGCTC	LC466	LC464	0.146279027244469	0.566831230572317	0.0533642691415313	False	3	16	PVGA	LC464:GTAAGAACACCAGCTC	106890	0	0	103659	6649	5441	3231	#377549	PVGA	0	0	0	0	0	0	0	0	0	0	0	0	0	0	0	0	0	1	0	0	1
LC466:ATCGCCCGTTAGGTTG-1	SeuratProject	4324	1818	ATCGCCCGTTAGGTTG-1	GTAAGAACATTAACCC	LC466	LC464	0.0231267345050879	0.346901017576318	0.0612582781456954	False	0	12	ITL23GL	LC464:GTAAGAACATTAACCC	68786	0	0	66462	5742	4917	2324	#E59D9F	ITL23GL	0	0	0	0	1	0	0	0	0	0	0	0	0	0	0	0	0	0	0	0	1
LC466:ATCGCCCGTTGCAATG-1	SeuratProject	7460	2510	ATCGCCCGTTGCAATG-1	GTAAGAACAACCGTAA	LC466	LC464	0.0268096514745308	0.32171581769437	0.1225	False	0	12	ITL23GL	LC464:GTAAGAACAACCGTAA	42539	0	0	40852	3659	3073	1687	#E59D9F	ITL23GL	0	0	0	0	1	0	0	0	0	0	0	0	0	0	0	0	0	0	0	0	1
LC466:ATCGGCCAGCGCCTAA-1	SeuratProject	3421	1684	ATCGGCCAGCGCCTAA-1	GCAATAATCTTGGACC	LC466	LC464	0.0876936568254896	0.409237065185618	0.108294930875576	False	2	19	NPGL	LC464:GCAATAATCTTGGACC	33769	0	0	32336	2418	2009	1433	#D38362	NPGL	0	0	0	0	0	0	0	0	0	0	1	0	0	0	0	0	0	0	0	0	1
LC466:ATCGGCCAGGTAGCTT-1	SeuratProject	4348	1792	ATCGGCCAGGTAGCTT-1	GCAATAATCAATGAGC	LC466	LC464	0.0229990800367985	0.0919963201471941	0.0647359454855196	False	2	1	CTGL	LC464:GCAATAATCAATGAGC	26064	0	0	24840	2188	1844	1224	#A78533	CTGL	0	0	0	0	0	0	0	0	0	1	0	0	0	0	0	0	0	0	0	0	1
LC466:ATCGGCCAGTTATCTC-1	SeuratProject	11798	3536	ATCGGCCAGTTATCTC-1	GCAATAATCGCAATTT	LC466	LC464	0.0847601288353958	1.32225800983218	0.191709844559585	False	7	14	ETL5GL	LC464:GCAATAATCGCAATTT	154243	0	0	148307	11043	9104	5936	#B27427	PTGL	0	0	0	0	0	0	0	0	0	0	0	0	0	0.0114973289765225	0	0.988502671023478	0	0	0	0	0.988502671023478
LC466:ATCTATGAGGCGAAAC-1	SeuratProject	4974	1926	ATCTATGAGGCGAAAC-1	TTTCTTGTCACGCCCA	LC466	LC464	0.060313630880579	0.221149979895456	0.023972602739726	False	2	1	CTGL	LC464:TTTCTTGTCACGCCCA	30119	0	0	28794	2623	2237	1325	#A78533	CTGL	0	0	0	0	0	0	0	0	0	1	0	0	0	0	0	0	0	0	0	0	1
LC466:ATGAAGCCATAGCGAG-1	SeuratProject	777	526	ATGAAGCCATAGCGAG-1	ACTTAGCGTCTAACCG	LC466	LC464	0	0	0.171428571428571	False	8	5	PTGL	LC464:ACTTAGCGTCTAACCG	60766	0	0	58415	3785	3293	2351	#9C5224	CLAGL	0	0	0	0	0.0211297409180611	0	0.169621455250389	0	0	0	0	0	0.334087021734305	0	0	0	0	0	0.438889504548879	0.0362722775483657	0.438889504548879
LC466:ATGAAGCCATTGTTGG-1	SeuratProject	1124	719	ATGAAGCCATTGTTGG-1	ACTTAGCGTCACCAAT	LC466	LC464	0.0889679715302491	0.266903914590747	0.0194174757281553	False	11	17	D12MSN	LC464:ACTTAGCGTCACCAAT	26779	0	0	25788	1931	1678	991	#4BBFE5	D12MSN	0	0	0	0	0	0	0	0.988233828472585	0.0117661715274151	0	0	0	0	0	0	0	0	0	0	0	0.988233828472585
LC466:ATGAAGTAGCTGGACC-1	SeuratProject	3876	1693	ATGAAGTAGCTGGACC-1	GTGCTTATCCGCACCA	LC466	LC464	0.0515995872033024	0.386996904024768	0.111633372502938	False	2	1	CTGL	LC464:GTGCTTATCCGCACCA	15460	0	0	14794	1257	1060	666	#A78533	CTGL	0	0	0	0	0	0	0	0	0	1	0	0	0	0	0	0	0	0	0	0	1
LC466:ATGAAGTAGGTCGATT-1	SeuratProject	17955	4741	ATGAAGTAGGTCGATT-1	GTGCTTATCTCTCGCC	LC466	LC464	0.050125313283208	0.345307713728766	0.191709844559585	False	4	12	ITL23GL	LC464:GTGCTTATCTCTCGCC	208238	0	0	200594	13852	11716	7644	#E59D9F	ITL23GL	0	0	0	0	0.836592488713736	0	0.0633036481634627	0	0	0	0	0	0	0.00516012906505342	0	0	0	0	0.0949437340577476	0	0.836592488713736
LC466:ATGAAGTAGTAACGAG-1	SeuratProject	3006	1538	ATGAAGTAGTAACGAG-1	GTGCTTATCTATCGGC	LC466	LC464	0.166333998669328	0.465735196274118	0.020141535111595	False	3	16	PVGA	LC464:GTGCTTATCTATCGGC	113479	0	0	109695	7051	5819	3784	#377549	PVGA	0	0	0	0.0112385255837847	0	0	0	0	0	0	0	0	0	0	0	0	0	0.988761474416215	0	0	0.988761474416215
LC466:ATGAAGTAGTGAGGGT-1	SeuratProject	2782	1366	ATGAAGTAGTGAGGGT-1	GTGCTTATCGCAACCT	LC466	LC464	0.0718907260963336	0.503235082674335	0.0533642691415313	False	6	2	ITL5GL	LC464:GTGCTTATCGCAACCT	25057	0	0	23973	1926	1589	1084	#E1A462	ITL45GL	0	0	0	0	0.0453541930238943	0	0.954645806976106	0	0	0	0	0	0	0	0	0	0	0	0	0	0.954645806976106
LC466:ATGAATGCAAGGTGCA-1	SeuratProject	3760	1676	ATGAATGCAAGGTGCA-1	GGAGTCGGTGCGTAAA	LC466	LC464	0.0265957446808511	0.425531914893617	0.0595918367346939	False	0	0	ITL23GL	LC464:GGAGTCGGTGCGTAAA	68122	0	0	65757	5462	4561	2365	#E59D9F	ITL23GL	0	0	0	0	1	0	0	0	0	0	0	0	0	0	0	0	0	0	0	0	1
LC466:ATGAATGCAATAATGG-1	SeuratProject	966	637	ATGAATGCAATAATGG-1	GGAGTCGGTCAATTCA	LC466	LC464	0.5175983436853	1.0351966873706	0.207339449541284	False	8	5	PTGL	LC464:GGAGTCGGTCAATTCA	51543	0	0	47819	1033	962	3724	#9C5224	CLAGL	0	0	0	0	0.00872976802655789	0	0.0459210686883458	0	0	0	0	0	0.0822445235083138	0	0.0731053906801867	0	0	0	0.775291917915709	0.0147073311808875	0.775291917915709
LC466:ATGAATGCAATTGACT-1	SeuratProject	834	580	ATGAATGCAATTGACT-1	GGAGTCGGTAAGGTGC	LC466	LC464	0.119904076738609	0.239808153477218	0.0281943611277744	False	1	7	OGC	LC464:GGAGTCGGTAAGGTGC	20345	0	0	19542	1560	1341	803	#985695	OGC	0	1	0	0	0	0	0	0	0	0	0	0	0	0	0	0	0	0	0	0	1
LC466:ATGAATGCACTCGCTC-1	SeuratProject	726	540	ATGAATGCACTCGCTC-1	GGAGTCGGTTGTTCCC	LC466	LC464	0	0.275482093663912	0.0786729857819905	False	5	9	ASC	LC464:GGAGTCGGTTGTTCCC	20355	0	0	19314	1351	1213	1041	#A13F9E	OBGA	0.00881706726220558	0	0.165903868832869	0	0	0	0	0	0	0	0	0	0.694910579256396	0	0	0	0	0	0.0378736315022722	0.0924948531462574	0.694910579256396
LC466:ATGAATGCATAGCGAG-1	SeuratProject	5855	2270	ATGAATGCATAGCGAG-1	GGAGTCGGTCTAACCG	LC466	LC464	0.0341588385994876	0.307429547395389	0.126436781609195	False	15	21	CLAGL	LC464:GGAGTCGGTCTAACCG	28385	0	0	26988	2485	2041	1397	#AE716E	CLAGL	0	0	0	0	0	0	0	0	0	0	0	0	0	0	0	0	0	0	0.999999999999999	0	0.999999999999999
LC466:ATGACAACAAACTGTT-1	SeuratProject	3962	1706	ATGACAACAAACTGTT-1	GCTTAACGTTTGTTGA	LC466	LC464	0.0504795557799091	0.353356890459364	0.139344262295082	False	0	0	ITL23GL	LC464:GCTTAACGTTTGTTGA	15656	0	0	15205	1168	986	451	#E59D9F	ITL23GL	0	0	0	0	0.951815830932324	0	0.0481841690676761	0	0	0	0	0	0	0	0	0	0	0	0	0	0.951815830932324
LC466:ATGACAACAGCTTAGC-1	SeuratProject	24821	4894	ATGACAACAGCTTAGC-1	GCTTAACGTCTATCTT	LC466	LC464	0.0684903912009992	0.334394262922525	0.111633372502938	False	7	14	ETL5GL	LC464:GCTTAACGTCTATCTT	177876	0	0	172053	13690	11652	5823	#B27427	OBGL	0	0	0	0	0.417526800964112	0	0	0	0.0266205348421444	0	0	0	0	0.447838983605158	0.108013680588586	0	0	0	0	0	0.447838983605158
LC466:ATGACAACAGGAACTG-1	SeuratProject	1776	1024	ATGACAACAGGAACTG-1	GCTTAACGTCCGTTAG	LC466	LC464	0.168918918918919	0.731981981981982	0.0723327305605787	False	1	4	OGC	LC464:GCTTAACGTCCGTTAG	28602	0	0	27648	1489	1232	954	#985695	OGC	0.175107373468846	0.824892626531154	0	0	0	0	0	0	0	0	0	0	0	0	0	0	0	0	0	0	0.824892626531154
LC466:ATGACCAGTCCCGGAA-1	SeuratProject	4967	2073	ATGACCAGTCCCGGAA-1	ATTGTGGCAAATGAAG	LC466	LC464	0.0201328769881216	0.301993154821824	0.0369881109643329	False	3	3	VIPGA	LC464:ATTGTGGCAAATGAAG	19113	0	0	18394	1356	1161	719	#3C81BB	SSTGA	0	0	0	0.999999999999999	0	0	0	0	0	0	0	0	0	0	0	0	0	0	0	0	0.999999999999999
LC466:ATGACCAGTGCTCCAC-1	SeuratProject	6864	2436	ATGACCAGTGCTCCAC-1	ATTGTGGCATGCTTTA	LC466	LC464	0.0437062937062937	0.305944055944056	0.126436781609195	False	4	6	ITL5GL	LC464:ATTGTGGCATGCTTTA	63772	0	0	61370	5044	4278	2402	#E1A462	ITL5GL	0	0	0	0	0	0	0	0	0	0	0	1	0	0	0	0	0	0	0	0	1
LC466:ATGACCAGTTGGATAT-1	SeuratProject	3510	1664	ATGACCAGTTGGATAT-1	ATTGTGGCAATGTCAG	LC466	LC464	0	0.341880341880342	0.115107913669065	False	12	18	VEC	LC464:ATTGTGGCAATGTCAG	28570	0	0	27510	2077	1764	1060	#DC84D2	ITL45GL	0	0	0	0	0.0172086272453914	0	0.974936269936444	0	0	0	0	0	0	0	0	0.00785510281816439	0	0	0	0	0.974936269936444
LC466:ATGACCAGTTGTTCAC-1	SeuratProject	4796	1885	ATGACCAGTTGTTCAC-1	ATTGTGGCAAATAAGG	LC466	LC464	0.0834028356964137	0.437864887406172	0.1225	False	4	6	ITL5GL	LC464:ATTGTGGCAAATAAGG	92766	0	0	89450	6488	5477	3316	#E1A462	ITL5GL	0	0	0	0	0	0	0	0	0	0	0	1	0	0	0	0	0	0	0	0	1
LC466:ATGACGAAGGCAGGTG-1	SeuratProject	1992	1024	ATGACGAAGGCAGGTG-1	AATTCGTTCGGGATGC	LC466	LC464	0	0.602409638554217	0.184563758389262	False	2	22	CTGL	LC464:AATTCGTTCGGGATGC	33862	0	0	32389	2641	2202	1473	#A78533	CTGL	0	0	0	0	0	0	0	0	0	0.996265156074111	0	0	0	0	0.00373484392588875	0	0	0	0	0	0.996265156074111
LC466:ATGACGAAGGGTCCAC-1	SeuratProject	4543	1762	ATGACGAAGGGTCCAC-1	AATTCGTTCATAGCTT	LC466	LC464	0.0880475456746643	0.374202069117323	0.04149377593361	False	2	1	CTGL	LC464:AATTCGTTCATAGCTT	17806	0	0	17030	1301	1115	776	#A78533	CTGL	0	0	0	0	0	0	0	0	0	1	0	0	0	0	0	0	0	0	0	0	1
LC466:ATGACGAAGGTCTTGG-1	SeuratProject	2968	1590	ATGACGAAGGTCTTGG-1	AATTCGTTCTGTTGGC	LC466	LC464	0.101078167115903	0.235849056603774	0.139344262295082	False	17	25	PVGA	LC464:AATTCGTTCTGTTGGC	30146	0	0	28857	2018	1777	1289	#377549	SSTGA	0	0	0	0.567328605391938	0	0	0	0	0	0	0	0	0	0	0	0	0	0.432671394608062	0	0	0.567328605391938
LC466:ATGACTCAGCAATAGG-1	SeuratProject	1612	938	ATGACTCAGCAATAGG-1	GAGGCTATCACTAAGA	LC466	LC464	0.310173697270472	0.43424317617866	0.0281943611277744	False	3	3	VIPGA	LC464:GAGGCTATCACTAAGA	59468	0	0	57754	3813	3223	1714	#3C81BB	VIPGA	0	0	0	0	0	0.999999999999999	0	0	0	0	0	0	0	0	0	0	0	0	0	0	0.999999999999999
LC466:ATGACTCAGTGAACAG-1	SeuratProject	4510	1871	ATGACTCAGTGAACAG-1	GAGGCTATCCGCAATC	LC466	LC464	0.0886917960088692	0.354767184035477	0.0579710144927536	False	2	1	CTGL	LC464:GAGGCTATCCGCAATC	66644	0	0	64119	5146	4294	2525	#A78533	NPGL	0	0	0	0	0	0	0	0	0	0.322743806949245	0.677256193050755	0	0	0	0	0	0	0	0	0	0.677256193050755
LC466:ATGAGCCGTAAGGTTT-1	SeuratProject	1117	728	ATGAGCCGTAAGGTTT-1	GGGAACACAAGGTGGA	LC466	LC464	0	0.26857654431513	0.0907216494845361	False	8	5	PTGL	LC464:GGGAACACAAGGTGGA	18936	0	0	18424	1120	940	512	#9C5224	ITL23GL	0	0	0	0	0.636336432024114	0	0.0699010951480555	0	0	0	0	0	0	0	0	0	0	0	0.293762472827831	0	0.636336432024114
LC466:ATGAGCCGTGATTACG-1	SeuratProject	2387	1264	ATGAGCCGTGATTACG-1	GGGAACACAACCGCCT	LC466	LC464	0	0.251361541684122	0.0563939634630659	False	0	0	ITL23GL	LC464:GGGAACACAACCGCCT	25204	0	0	24006	2232	1883	1198	#E59D9F	ITL23GL	0	0	0	0	0.959992988734621	0	0.0400070112653792	0	0	0	0	0	0	0	0	0	0	0	0	0	0.959992988734621
LC466:ATGAGCCGTTTGCTGT-1	SeuratProject	2291	1177	ATGAGCCGTTTGCTGT-1	GGGAACACATTGTGGA	LC466	LC464	0.0872981230903535	0.611086861632475	0.0961538461538461	False	6	2	ITL5GL	LC464:GGGAACACATTGTGGA	48398	0	0	46868	3530	2998	1530	#E1A462	ITL45GL	0	0	0	0	0	0	1	0	0	0	0	0	0	0	0	0	0	0	0	0	1
LC466:ATGATGGAGGTTAGCT-1	SeuratProject	3030	1453	ATGATGGAGGTTAGCT-1	CCTTTGTTCTAACCAT	LC466	LC464	0.099009900990099	0.297029702970297	0.0647359454855196	False	2	1	CTGL	LC464:CCTTTGTTCTAACCAT	17957	0	0	17119	1404	1198	838	#A78533	CTGL	0	0	0	0	0	0	0	0	0	1	0	0	0	0	0	0	0	0	0	0	1
LC466:ATGCAAACACTCAACA-1	SeuratProject	7005	2535	ATGCAAACACTCAACA-1	TTATCGAGTTAACCAC	LC466	LC464	0.0856531049250535	0.428265524625268	0.0665514261019879	False	7	14	ETL5GL	LC464:TTATCGAGTTAACCAC	132695	0	0	128463	9458	7730	4232	#B27427	PTGL	0	0	0	0	0	0	0	0	0	0	0	0	0	0	0	1	0	0	0	0	1
LC466:ATGCAAACAGTTGCGT-1	SeuratProject	2475	1317	ATGCAAACAGTTGCGT-1	TTATCGAGTGAACGGT	LC466	LC464	0.0808080808080808	0.404040404040404	0.126436781609195	False	3	3	VIPGA	LC464:TTATCGAGTGAACGGT	25563	0	0	24620	1789	1481	943	#3C81BB	SSTGA	0	0	0	0.55557232276669	0	0	0	0	0	0	0	0	0	0	0	0	0	0.44442767723331	0	0	0.55557232276669
LC466:ATGCATTCATTGCGGT-1	SeuratProject	2113	1140	ATGCATTCATTGCGGT-1	GAAGTCAGTCATTGAC	LC466	LC464	0.0946521533364884	0.615238996687175	0.0856573705179283	False	3	3	VIPGA	LC464:GAAGTCAGTCATTGAC	71556	0	0	68785	4441	3673	2771	#3C81BB	VIPGA	0	0	0	0	0	1	0	0	0	0	0	0	0	0	0	0	0	0	0	0	1
LC466:ATGCCTGAGGACCTTG-1	SeuratProject	5574	1951	ATGCCTGAGGACCTTG-1	GCGTGTTTCCACTAAT	LC466	LC464	0	0.430570505920344	0.0273159144893112	False	2	1	CTGL	LC464:GCGTGTTTCCACTAAT	28110	0	0	26985	2046	1717	1125	#A78533	CTGL	0	0	0	0	0	0	0	0	0	1	0	0	0	0	0	0	0	0	0	0	1
LC466:ATGCCTGAGGCTGTGC-1	SeuratProject	4190	1698	ATGCCTGAGGCTGTGC-1	GCGTGTTTCCGCTGTG	LC466	LC464	0.0238663484486874	0.262529832935561	0.0290909090909091	False	2	1	CTGL	LC464:GCGTGTTTCCGCTGTG	22683	0	0	21807	1652	1416	876	#A78533	CTGL	0	0	0	0	0	0	0	0	0	1	0	0	0	0	0	0	0	0	0	0	1
LC466:ATGCGATTCCTTTACG-1	SeuratProject	1791	992	ATGCGATTCCTTTACG-1	TAATGCAAGCGCAAAT	LC466	LC464	0.223338916806254	0.558347292015634	0.0491071428571429	False	3	3	VIPGA	LC464:TAATGCAAGCGCAAAT	55846	0	0	53561	2681	2289	2285	#3C81BB	SSTGA	0	0	0	0.525711516751497	0	0	0	0	0	0	0	0	0	0	0	0	0	0.474288483248504	0	0	0.525711516751497
LC466:ATGCGATTCGTTACTT-1	SeuratProject	2821	1321	ATGCGATTCGTTACTT-1	TAATGCAAGGGACTTG	LC466	LC464	0.10634526763559	0.531726338177951	0.111633372502938	False	0	0	ITL23GL	LC464:TAATGCAAGGGACTTG	59557	0	0	57315	4481	3807	2242	#E59D9F	ITL23GL	0	0	0	0	1	0	0	0	0	0	0	0	0	0	0	0	0	0	0	0	1
LC466:ATGCGATTCGTTTCCA-1	SeuratProject	5220	1956	ATGCGATTCGTTTCCA-1	TAATGCAAGCCGCTAT	LC466	LC464	0.0574712643678161	0.24904214559387	0.0223964165733483	False	2	1	CTGL	LC464:TAATGCAAGCCGCTAT	29631	0	0	28081	2331	2001	1550	#A78533	CTGL	0	0	0	0	0	0	0	0	0	1	0	0	0	0	0	0	0	0	0	0	1
LC466:ATGGACAAGATAGACG-1	SeuratProject	4516	1814	ATGGACAAGATAGACG-1	TGATGAATCATAATGG	LC466	LC464	0.0442869796279894	0.310008857395926	0.0309405940594059	False	2	1	CTGL	LC464:TGATGAATCATAATGG	20980	0	0	20079	1664	1394	901	#A78533	CTGL	0	0	0	0	0	0	0	0	0	1	0	0	0	0	0	0	0	0	0	0	1
LC466:ATGGACAAGCGATAAG-1	SeuratProject	2667	1313	ATGGACAAGCGATAAG-1	TGATGAATCGCTTCTT	LC466	LC464	0.0374953130858643	0.299962504686914	0.148997134670487	False	4	6	ITL5GL	LC464:TGATGAATCGCTTCTT	26986	0	0	25776	2092	1749	1210	#E1A462	ITL5GL	0	0	0	0	0	0	0.00440396942746861	0	0	0	0	0.995596030572531	0	0	0	0	0	0	0	0	0.995596030572531
LC466:ATGGACAAGCTATTGA-1	SeuratProject	1298	750	ATGGACAAGCTATTGA-1	TGATGAATCCAGGTGA	LC466	LC464	0.154083204930663	0.462249614791988	0.0786729857819905	False	8	5	PTGL	LC464:TGATGAATCCAGGTGA	20862	0	0	20077	1081	904	785	#9C5224	CLAGL	0	0	0	0	0	0	0	0	0	0	0	0	0	0.0237744373586442	0	0.473496962584551	0	0	0.502728600056805	0	0.502728600056805
LC466:ATGGACAAGCTTTGTT-1	SeuratProject	4419	1826	ATGGACAAGCTTTGTT-1	TGATGAATCAAATCAG	LC466	LC464	0	0.316813758768952	0.111633372502938	False	4	6	ITL5GL	LC464:TGATGAATCAAATCAG	15436	0	0	14800	1084	898	636	#E1A462	ITL6GL	0	0	0	0	0.0151627841504512	0	0.0640368813858747	0	0	0	0	0.247756823947217	0	0	0.673043510516457	0	0	0	0	0	0.673043510516457
LC466:ATGGCCCAGCATTAGC-1	SeuratProject	6438	2404	ATGGCCCAGCATTAGC-1	CCATAGCTCGTGATAA	LC466	LC464	0.0465983224603914	0.248524386455421	0.0491071428571429	False	11	17	D12MSN	LC464:CCATAGCTCGTGATAA	18080	0	0	17460	1088	887	620	#4BBFE5	D12MSN	0	0	0	0	0	0	0	0.946863439339343	0	0	0	0	0	0.0531365606606574	0	0	0	0	0	0	0.946863439339343
LC466:ATGGCCCAGGTGTTAC-1	SeuratProject	5134	1912	ATGGCCCAGGTGTTAC-1	CCATAGCTCGCAATCC	LC466	LC464	0.0389559797428905	0.253213868328789	0.207339449541284	False	4	8	ITL5GL	LC464:CCATAGCTCGCAATCC	50964	0	0	49389	3476	2936	1575	#E1A462	ITL5GL	0	0	0	0	0	0	0.0224603107380452	0	0	0	0	0.977539689261955	0	0	0	0	0	0	0	0	0.977539689261955
LC466:ATGGCTAGTCCAAGAC-1	SeuratProject	4246	1641	ATGGCTAGTCCAAGAC-1	GGCAATCCACTAGTAG	LC466	LC464	0.0706547338671691	0.329722091380122	0.0290909090909091	False	2	1	CTGL	LC464:GGCAATCCACTAGTAG	33017	0	0	31754	2572	2149	1263	#A78533	CTGL	0	0	0	0	0	0	0	0	0	1	0	0	0	0	0	0	0	0	0	0	1
LC466:ATGGCTGTCTTAATGG-1	SeuratProject	9633	2911	ATGGCTGTCTTAATGG-1	CGCATGAAGATGAACC	LC466	LC464	0.0934288383681096	0.373715353472439	0.177814029363785	False	4	8	ITL5GL	LC464:CGCATGAAGATGAACC	47077	0	0	45622	3338	2797	1455	#E1A462	ITL45GL	0	0	0	0	0	0	0.894206346397727	0	0	0	0	0.105793653602272	0	0	0	0	0	0	0	0	0.894206346397727
LC466:ATGGCTTAGTTATGTG-1	SeuratProject	5726	2109	ATGGCTTAGTTATGTG-1	CGGTTTATCGACAAGT	LC466	LC464	0.069856793573175	0.192106182326231	0.0116618075801749	False	2	1	CTGL	LC464:CGGTTTATCGACAAGT	20990	0	0	20092	1797	1514	898	#A78533	CTGL	0	0	0	0	0	0	0	0	0	1	0	0	0	0	0	0	0	0	0	0	1
LC466:ATGGTCTAGGACGTAA-1	SeuratProject	2821	1382	ATGGTCTAGGACGTAA-1	CGTTATGTCCTGTGAC	LC466	LC464	0	0.708968450903935	0.0856573705179283	False	0	0	ITL23GL	LC464:CGTTATGTCCTGTGAC	33980	0	0	32818	2803	2390	1162	#E59D9F	ITL23GL	0	0	0	0	1	0	0	0	0	0	0	0	0	0	0	0	0	0	0	0	1
LC466:ATGGTCTAGGGTCCAC-1	SeuratProject	3456	1527	ATGGTCTAGGGTCCAC-1	CGTTATGTCATAGCTT	LC466	LC464	0.115740740740741	0.636574074074074	0.1019955654102	False	0	0	ITL23GL	LC464:CGTTATGTCATAGCTT	19613	0	0	18852	1514	1301	761	#E59D9F	ITL23GL	0	0	0	0	0.508090774239618	0	0.0903751338752406	0	0	0	0	0	0	0	0.110370467848143	0.00861315448205715	0	0	0.282550469554942	0	0.508090774239618
LC466:ATGGTCTAGGTCCAAT-1	SeuratProject	1589	1098	ATGGTCTAGGTCCAAT-1	CGTTATGTCCACAATT	LC466	LC464	0.251730648206419	0.566393958464443	0.126436781609195	False	8	5	PTGL	LC464:CGTTATGTCCACAATT	16992	0	0	16397	1341	1192	595	#9C5224	OBGA	0	0	0	0	0	0	0	0	0	0	0	0	0.954559813058741	0	0	0	0	0	0	0.0454401869412588	0.954559813058741
LC466:ATGGTGCGTATTGAGT-1	SeuratProject	5007	2114	ATGGTGCGTATTGAGT-1	TAAGACTCACTCGCAC	LC466	LC464	0.0998601957259836	0.339524665468344	0.0256111757857974	False	3	16	PVGA	LC464:TAAGACTCACTCGCAC	39258	0	0	37593	2696	2223	1665	#377549	PVGA	0	0	0	0	0	0	0	0	0	0	0	0	0	0	0	0	0	1	0	0	1
LC466:ATGGTGCGTGTCCAAA-1	SeuratProject	2169	1215	ATGGTGCGTGTCCAAA-1	TAAGACTCATTGTTTG	LC466	LC464	0.138312586445367	0.599354541263255	0.04149377593361	False	3	16	PVGA	LC464:TAAGACTCATTGTTTG	64614	0	0	62771	4409	3577	1843	#377549	PVGA	0	0	0	0.133770225078347	0	0	0	0	0	0	0	0	0	0	0	0	0	0.866229774921652	0	0	0.866229774921652
LC466:ATGGTGCGTTAGCGTA-1	SeuratProject	2851	1361	ATGGTGCGTTAGCGTA-1	TAAGACTCACCTTGCA	LC466	LC464	0.0350754121360926	0.596282006313574	0.0359242325277596	False	2	1	CTGL	LC464:TAAGACTCACCTTGCA	20870	0	0	19962	1651	1403	908	#A78533	CTGL	0	0	0	0	0	0	0	0	0	1	0	0	0	0	0	0	0	0	0	0	1
LC466:ATGGTTATCTATCGCC-1	SeuratProject	5084	1957	ATGGTTATCTATCGCC-1	GCAACATAGGCTAATA	LC466	LC464	0.03933910306845	0.373721479150275	0.0477590007347539	False	0	0	ITL23GL	LC464:GCAACATAGGCTAATA	33571	0	0	32142	2636	2232	1429	#E59D9F	ITL23GL	0	0	0	0	1	0	0	0	0	0	0	0	0	0	0	0	0	0	0	0	1
LC466:ATGTAACGTGGATTCA-1	SeuratProject	8050	2527	ATGTAACGTGGATTCA-1	GAAGGTGCAGGTTCCC	LC466	LC464	0.0745341614906832	0.136645962732919	0.177814029363785	False	0	12	ITL23GL	LC464:GAAGGTGCAGGTTCCC	46772	0	0	44651	3946	3324	2121	#E59D9F	ITL23GL	0	0	0	0	0.707173089500296	0	0.0103904902605182	0	0	0	0	0.0311451569245469	0	0.129008190312373	0.103899946689674	0.0183831263125922	0	0	0	0	0.707173089500296
LC466:ATGTAACGTTAAATGC-1	SeuratProject	3806	1730	ATGTAACGTTAAATGC-1	GAAGGTGCATTGTCTA	LC466	LC464	0.0525486074619023	0.499211770888071	0.0595918367346939	False	7	14	ETL5GL	LC464:GAAGGTGCATTGTCTA	40309	0	0	38659	2813	2373	1650	#B27427	ITL6GL	0	0	0	0	0	0	0	0	0	0	0	0.1751310034559	0	0	0.772052710470754	0.0528162860733455	0	0	0	0	0.772052710470754
LC466:ATGTAACGTTAATGCG-1	SeuratProject	6176	2239	ATGTAACGTTAATGCG-1	GAAGGTGCACCTCGAC	LC466	LC464	0.0161917098445596	0.194300518134715	0.0933892969569779	False	0	0	ITL23GL	LC464:GAAGGTGCACCTCGAC	28070	0	0	26879	2428	2048	1191	#E59D9F	ITL23GL	0	0	0	0	1	0	0	0	0	0	0	0	0	0	0	0	0	0	0	0	1
LC466:ATGTAACGTTGAGCCG-1	SeuratProject	1365	834	ATGTAACGTTGAGCCG-1	GAAGGTGCAGCAAATT	LC466	LC464	0.0732600732600733	0.43956043956044	0.191709844559585	False	8	5	PTGL	LC464:GAAGGTGCAGCAAATT	17438	0	0	16523	1392	1146	915	#9C5224	CLAGL	0	0	0	0	0	0	0.0719512435809284	0	0	0	0	0	0	0	0	0	0	0	0.928048756419072	0	0.928048756419072
LC466:ATGTAAGCATTGTCCT-1	SeuratProject	2587	1287	ATGTAAGCATTGTCCT-1	ACGCCTAGTCCTTAGG	LC466	LC464	0.193274062620796	0.425202937765752	0.1225	False	6	0	ITL23GL	LC464:ACGCCTAGTCCTTAGG	33801	0	0	32433	2429	2041	1368	#E59D9F	ITL45GL	0	0	0	0	0	0	1	0	0	0	0	0	0	0	0	0	0	0	0	0	1
LC466:ATGTCAATCGCTAAAC-1	SeuratProject	2604	1367	ATGTCAATCGCTAAAC-1	TGCATTTAGGTGCACA	LC466	LC464	0.0768049155145929	0.422427035330261	0.0990206746463547	False	0	12	ITL23GL	LC464:TGCATTTAGGTGCACA	19385	0	0	18641	1283	1107	744	#E59D9F	ITL23GL	0	0	0	0	0.983114955040254	0	0	0	0	0	0	0	0	0.0168850449597457	0	0	0	0	0	0	0.983114955040254
LC466:ATGTCAATCTAGCTTT-1	SeuratProject	14795	3735	ATGTCAATCTAGCTTT-1	TGCATTTAGGGAGTAA	LC466	LC464	0.0135180804325786	0.3785062521122	0.177814029363785	False	4	6	ITL5GL	LC464:TGCATTTAGGGAGTAA	63195	0	0	60469	4452	3696	2726	#E1A462	ITL5GL	0	0	0	0	0.102595214475031	0	0.230884730759292	0	0	0	0	0.336242645114153	0	0.00255859455253787	0.307382790046422	0.020336025052564	0	0	0	0	0.336242645114153
LC466:ATGTCAATCTGGCATG-1	SeuratProject	2808	1388	ATGTCAATCTGGCATG-1	TGCATTTAGTATAGTG	LC466	LC464	0.142450142450142	0.284900284900285	0.0439093484419263	False	0	0	ITL23GL	LC464:TGCATTTAGTATAGTG	66665	0	0	64370	4898	4161	2295	#E59D9F	ITL23GL	0	0	0	0	0.962849592256898	0	0.0371504077431017	0	0	0	0	0	0	0	0	0	0	0	0	0	0.962849592256898
LC466:ATGTCAATCTGGTCCT-1	SeuratProject	4136	1658	ATGTCAATCTGGTCCT-1	TGCATTTAGTCAACAA	LC466	LC464	0	0.483558994197292	0.105084745762712	False	4	8	ITL5GL	LC464:TGCATTTAGTCAACAA	22732	0	0	21740	1602	1346	992	#E1A462	ITL45GL	0	0	0	0	0	0	0.982437406131169	0	0	0	0	0.017562593868831	0	0	0	0	0	0	0	0	0.982437406131169
LC466:ATGTCATCAGCACGTT-1	SeuratProject	4171	1747	ATGTCATCAGCACGTT-1	GAGCTGGGTCAGTAAG	LC466	LC464	0.0479501318628626	0.239750659314313	0.1019955654102	False	4	6	ITL5GL	LC464:GAGCTGGGTCAGTAAG	77252	0	0	74641	5394	4540	2611	#E1A462	ITL5GL	0	0	0	0	0	0	0.0451177109729388	0	0	0	0	0.954882289027061	0	0	0	0	0	0	0	0	0.954882289027061
LC466:ATGTCATCAGTTTGGC-1	SeuratProject	1470	849	ATGTCATCAGTTTGGC-1	GAGCTGGGTCGGTTAT	LC466	LC464	0	0.340136054421769	0.0273159144893112	False	3	3	VIPGA	LC464:GAGCTGGGTCGGTTAT	34711	0	0	33458	2381	1995	1253	#3C81BB	VIPGA	0	0	0	0	0	1	0	0	0	0	0	0	0	0	0	0	0	0	0	0	1
LC466:ATGTCCACATAATTGC-1	SeuratProject	4057	1763	ATGTCCACATAATTGC-1	AGCGCCTGTTCTTAAG	LC466	LC464	0.0246487552378605	0.394380083805768	0.144055944055944	False	11	17	D12MSN	LC464:AGCGCCTGTTCTTAAG	34610	0	0	33591	2244	1873	1019	#4BBFE5	D12MSN	0	0	0	0	0	0	0	0.939574323114619	0.0604256768853808	0	0	0	0	0	0	0	0	0	0	0	0.939574323114619
LC466:ATGTGAGAGCTGGAAA-1	SeuratProject	2341	1172	ATGTGAGAGCTGGAAA-1	TACTACGTCCTAAGAA	LC466	LC464	0.0427167876975651	0.640751815463477	0.0764925373134328	False	6	2	ITL5GL	LC464:TACTACGTCCTAAGAA	31437	0	0	30080	2514	2147	1357	#E1A462	ITL45GL	0	0	0	0	0	0	1	0	0	0	0	0	0	0	0	0	0	0	0	0	1
LC466:ATGTTGTCAAGCCACT-1	SeuratProject	2875	1403	ATGTTGTCAAGCCACT-1	TACCGGCGTTTACCGG	LC466	LC464	0.104347826086957	0.417391304347826	0.0264550264550265	False	3	16	PVGA	LC464:TACCGGCGTTTACCGG	78813	0	0	75951	5159	4297	2862	#377549	PVGA	0	0	0	0	0	0	0	0	0	0	0	0	0	0	0	0	0	1	0	0	1
LC466:ATGTTGTCAAGGAATC-1	SeuratProject	1182	704	ATGTTGTCAAGGAATC-1	TACCGGCGTCAACCGC	LC466	LC464	0.0846023688663283	0.846023688663283	0.1225	False	8	5	PTGL	LC464:TACCGGCGTCAACCGC	17266	0	0	16493	968	830	773	#9C5224	CLAGL	0	0	0	0	0.0219062931524733	0	0.0715007895816073	0	0	0	0	0	0	0	0.0163664330213585	0	0	0	0.89022648424456	0	0.89022648424456
LC466:ATGTTTGAGCTATTAG-1	SeuratProject	7486	2395	ATGTTTGAGCTATTAG-1	TCCACAATCATTTGGT	LC466	LC464	0.0400748063051029	0.347314987977558	0.165378670788253	False	4	6	ITL5GL	LC464:TCCACAATCATTTGGT	23425	0	0	22342	1621	1335	1083	#E1A462	ITL5GL	0	0	0	0	0	0	0.172215394171807	0	0	0	0	0.827784605828193	0	0	0	0	0	0	0	0	0.827784605828193
LC466:ATGTTTGAGCTTAACA-1	SeuratProject	12600	3378	ATGTTTGAGCTTAACA-1	TCCACAATCCGTTAGC	LC466	LC464	0.0317460317460317	0.26984126984127	0.130548302872063	False	4	8	ITL5GL	LC464:TCCACAATCCGTTAGC	71856	0	0	68587	5523	4584	3269	#E1A462	ITL45GL	0	0	0	0	0	0	0.913831587446926	0	0	0	0	0.086168412553074	0	0	0	0	0	0	0	0	0.913831587446926
LC466:ATGTTTGAGTCAATTG-1	SeuratProject	8255	2605	ATGTTTGAGTCAATTG-1	TCCACAATCTTTGGTG	LC466	LC464	0.0726832222895215	0.218049666868565	0.0318949343339587	False	3	3	VIPGA	LC464:TCCACAATCTTTGGTG	69970	0	0	67021	5481	4492	2949	#3C81BB	SSTGA	0	0	0	0.828604800597703	0	0	0	0	0	0	0	0	0	0	0	0	0	0.171395199402297	0	0	0.828604800597703
LC466:ATTAACCCAATAACCT-1	SeuratProject	3678	1809	ATTAACCCAATAACCT-1	CCTATTTGTCGAGGCA	LC466	LC464	0.0543773790103317	0.407830342577488	0.0533642691415313	False	17	25	PVGA	LC464:CCTATTTGTCGAGGCA	120313	0	0	116390	7959	6659	3923	#377549	PVGA	0	0	0	0.184020586587336	0	0	0	0	0	0	0	0	0	0	0	0	0	0.815979413412665	0	0	0.815979413412665
LC466:ATTAACCCAATAATGG-1	SeuratProject	560	409	ATTAACCCAATAATGG-1	CCTATTTGTCAATTCA	LC466	LC464	0.178571428571429	0.714285714285714	0.1225	False	8	5	PTGL	LC464:CCTATTTGTCAATTCA	16939	0	0	16427	1115	962	512	#9C5224	OBGA	0	0	0	0	0	0	0	0	0	0	0	0.00348085384135393	0.449831597629367	0	0.106569357028273	0	0	0	0.435737739752438	0.00438045174856708	0.449831597629367
LC466:ATTAACCCATCATGGC-1	SeuratProject	1818	1049	ATTAACCCATCATGGC-1	CCTATTTGTCCTAAGT	LC466	LC464	0	0.495049504950495	0.134846461949266	False	3	3	VIPGA	LC464:CCTATTTGTCCTAAGT	88042	0	0	85006	5450	4637	3036	#3C81BB	VIPGA	0	0	0	0.0360600202913877	0	0.963939979708612	0	0	0	0	0	0	0	0	0	0	0	0	0	0	0.963939979708612
LC466:ATTACCCGTTCGGTAA-1	SeuratProject	11122	3511	ATTACCCGTTCGGTAA-1	CCACACCCAAACAAAG	LC466	LC464	0.0719295090811005	0.359647545405503	0.184563758389262	False	4	8	ITL5GL	LC464:CCACACCCAAACAAAG	60685	0	0	58047	4640	3963	2638	#E1A462	ITL45GL	0	0	0	0	0.0606451080849861	0	0.939354891915014	0	0	0	0	0	0	0	0	0	0	0	0	0	0.939354891915014
LC466:ATTACCGCAAGATTCT-1	SeuratProject	4832	1779	ATTACCGCAAGATTCT-1	CTCATAAGTTATGGAG	LC466	LC464	0.0620860927152318	0.310430463576159	0.184563758389262	False	4	6	ITL5GL	LC464:CTCATAAGTTATGGAG	26816	0	0	25939	2126	1784	877	#E1A462	ITL5GL	0	0	0	0	0	0	0.498116440646334	0	0	0	0	0.501883559353666	0	0	0	0	0	0	0	0	0.501883559353666
LC466:ATTACCGCAAGGAATC-1	SeuratProject	3586	1579	ATTACCGCAAGGAATC-1	CTCATAAGTCAACCGC	LC466	LC464	0.0557724484104852	0.474065811489124	0.199288256227758	False	4	8	ITL5GL	LC464:CTCATAAGTCAACCGC	107229	0	0	103590	7124	5953	3639	#E1A462	ITL5GL	0	0	0	0	0	0	0.24096539455233	0	0	0	0	0.75903460544767	0	0	0	0	0	0	0	0	0.75903460544767
LC466:ATTACGTCAATGCCTA-1	SeuratProject	1659	901	ATTACGTCAATGCCTA-1	AACTGAGGTAACCGTT	LC466	LC464	0.0602772754671489	0.421940928270042	0.0290909090909091	False	3	3	VIPGA	LC464:AACTGAGGTAACCGTT	51596	0	0	49728	4013	3357	1868	#3C81BB	SSTGA	0	0	0	1	0	0	0	0	0	0	0	0	0	0	0	0	0	0	0	0	1
LC466:ATTACGTCACTAAGCC-1	SeuratProject	4935	1906	ATTACGTCACTAAGCC-1	AACTGAGGTTAGGCGG	LC466	LC464	0.0405268490374873	0.324214792299899	0.0256111757857974	False	2	1	CTGL	LC464:AACTGAGGTTAGGCGG	23515	0	0	22470	1925	1648	1045	#A78533	CTGL	0	0	0	0	0	0	0	0	0	1	0	0	0	0	0	0	0	0	0	0	1
LC466:ATTACGTCAGCACGAA-1	SeuratProject	4198	1684	ATTACGTCAGCACGAA-1	AACTGAGGTAATCACC	LC466	LC464	0	0.28585040495474	0.134846461949266	False	4	8	ITL5GL	LC464:AACTGAGGTAATCACC	32661	0	0	31231	2606	2198	1430	#E1A462	ITL45GL	0	0	0	0	0	0	1	0	0	0	0	0	0	0	0	0	0	0	0	0	1
LC466:ATTACTGAGAGAGCCG-1	SeuratProject	3166	1489	ATTACTGAGAGAGCCG-1	CTTGATGTCTAGGAAC	LC466	LC464	0.0631711939355654	0.34744156664561	0.0208791208791209	False	2	1	CTGL	LC464:CTTGATGTCTAGGAAC	21002	0	0	20043	1441	1217	959	#A78533	CTGL	0	0	0	0	0	0	0	0	0	1	0	0	0	0	0	0	0	0	0	0	1
LC466:ATTACTGAGGCCAATT-1	SeuratProject	15440	3800	ATTACTGAGGCCAATT-1	CTTGATGTCTTAGCTG	LC466	LC464	0.0712435233160622	0.362694300518135	0.0723327305605787	False	0	12	ITL23GL	LC464:CTTGATGTCTTAGCTG	227444	0	0	219400	17824	14993	8044	#E59D9F	ITL23GL	0	0	0	0	0.997996557768987	0	0.00200344223101326	0	0	0	0	0	0	0	0	0	0	0	0	0	0.997996557768987
LC466:ATTACTGAGTAAACCC-1	SeuratProject	1181	725	ATTACTGAGTAAACCC-1	CTTGATGTCATAAGCA	LC466	LC464	0.169348010160881	0.423370025402202	0.0256111757857974	False	5	11	ASC	LC464:CTTGATGTCATAAGCA	31753	0	0	30435	2225	1945	1318	#A13F9E	ASC	0	0	1	0	0	0	0	0	0	0	0	0	0	0	0	0	0	0	0	0	1
LC466:ATTAGCGGTCTCACTG-1	SeuratProject	3281	1543	ATTAGCGGTCTCACTG-1	TTACTTGCAAGGGAGC	LC466	LC464	0.0304785126485827	0.33526363913441	0.199288256227758	False	4	6	ITL5GL	LC464:TTACTTGCAAGGGAGC	28889	0	0	27929	1855	1523	960	#E1A462	ITL45GL	0	0	0	0	0	0	0.599409577008062	0	0	0	0	0.400590422991938	0	0	0	0	0	0	0	0	0.599409577008062
LC466:ATTAGCTCACATAGCC-1	SeuratProject	2015	1067	ATTAGCTCACATAGCC-1	GCAGTTTGTAATCCCG	LC466	LC464	0.198511166253102	0.496277915632754	0.0187065740245858	False	10	13	OPC	LC464:GCAGTTTGTAATCCCG	37939	0	0	36207	2696	2253	1732	#B9A0D6	OPC	1	0	0	0	0	0	0	0	0	0	0	0	0	0	0	0	0	0	0	0	1
LC466:ATTAGCTCACCAGCAT-1	SeuratProject	5487	2079	ATTAGCTCACCAGCAT-1	GCAGTTTGTTCGGTAT	LC466	LC464	0.0728995808274102	0.236923637689083	0.118727050183599	False	4	6	ITL5GL	LC464:GCAGTTTGTTCGGTAT	35626	0	0	34173	2825	2344	1453	#E1A462	ITL5GL	0	0	0	0	0	0	0	0	0	0	0	1	0	0	0	0	0	0	0	0	1
LC466:ATTAGCTCAGGTTACC-1	SeuratProject	4550	1817	ATTAGCTCAGGTTACC-1	GCAGTTTGTATGTTTG	LC466	LC464	0.043956043956044	0.351648351648352	0.126436781609195	False	7	15	ITL6GL	LC464:GCAGTTTGTATGTTTG	15240	0	0	14721	1064	896	519	#9E4954	ITL6GL	0	0	0	0	0	0	0	0	0	0	0	0.00500511703521594	0	0	0.968774969392142	0.026219913572642	0	0	0	0	0.968774969392142
LC466:ATTAGTCCAGCCGCTA-1	SeuratProject	5445	2083	ATTAGTCCAGCCGCTA-1	GAAGCACGTGTCCGTA	LC466	LC464	0.0734618916437098	0.293847566574839	0.184563758389262	False	2	1	CTGL	LC464:GAAGCACGTGTCCGTA	46031	0	0	44269	3449	2864	1762	#A78533	NPGL	0	0	0	0	0	0	0	0	0	0	1	0	0	0	0	0	0	0	0	0	1
LC466:ATTATCCTCACGAATC-1	SeuratProject	5460	1976	ATTATCCTCACGAATC-1	GGTGTGCAGGATTATG	LC466	LC464	0.0549450549450549	0.183150183150183	0.0933892969569779	False	2	1	CTGL	LC464:GGTGTGCAGGATTATG	22730	0	0	21586	1622	1337	1144	#A78533	CTGL	0	0	0	0	0	0	0	0	0	1	0	0	0	0	0	0	0	0	0	0	1
LC466:ATTCAACCACATTAAC-1	SeuratProject	6149	2172	ATTCAACCACATTAAC-1	CAATTGCGTTCACGCA	LC466	LC464	0.0325256139209628	0.374044560091072	0.0359242325277596	False	2	1	CTGL	LC464:CAATTGCGTTCACGCA	76618	0	0	73680	5606	4701	2938	#A78533	CTGL	0	0	0	0	0	0	0	0	0	0.588255196939024	0.411744803060975	0	0	0	0	0	0	0	0	0	0.588255196939024
LC466:ATTCACTTCATAATCG-1	SeuratProject	5363	2057	ATTCACTTCATAATCG-1	TGCGCTTAGCTCAAGG	LC466	LC464	0.0745851202685064	0.298340481074026	0.0194174757281553	False	2	1	CTGL	LC464:TGCGCTTAGCTCAAGG	18960	0	0	18162	1392	1150	798	#A78533	CTGL	0	0	0	0	0	0	0	0	0	1	0	0	0	0	0	0	0	0	0	0	1
LC466:ATTCACTTCTAGCTTT-1	SeuratProject	1097	694	ATTCACTTCTAGCTTT-1	TGCGCTTAGGGAGTAA	LC466	LC464	0.182315405651778	0.72926162260711	0.130548302872063	False	8	5	PTGL	LC464:TGCGCTTAGGGAGTAA	25865	0	0	25115	1363	1176	750	#9C5224	CLAGL	0	0	0	0	0.00603202537063834	0.0109986161528676	0.00726942713131089	0	0.00769360289935772	0	0	0	0.0576076320189869	0	0.0327651981111767	0	0	0	0.867031945685123	0.0106015526305395	0.867031945685123
LC466:ATTCATGAGCAGGTTT-1	SeuratProject	2792	1392	ATTCATGAGCAGGTTT-1	GTCGTTATCGCCTAAC	LC466	LC464	0.107449856733524	0.393982808022923	0.115107913669065	False	4	6	ITL5GL	LC464:GTCGTTATCGCCTAAC	95237	0	0	92038	7051	5907	3199	#E1A462	ITL5GL	0	0	0	0	0	0	0.285365841577843	0	0	0	0	0.714634158422157	0	0	0	0	0	0	0	0	0.714634158422157
LC466:ATTCCGGAGCGCATTG-1	SeuratProject	1815	1062	ATTCCGGAGCGCATTG-1	TTCCTGTTCAAACCGG	LC466	LC464	0.0550964187327824	0.550964187327824	0.154185022026432	False	2	1	CTGL	LC464:TTCCTGTTCAAACCGG	19158	0	0	18531	1315	1129	627	#A78533	CTGL	0	0	0	0	0	0	0	0	0	0.939909294399366	0.0600907056006345	0	0	0	0	0	0	0	0	0	0.939909294399366
LC466:ATTCCGGAGTTTCCTG-1	SeuratProject	4459	1871	ATTCCGGAGTTTCCTG-1	TTCCTGTTCACGGATG	LC466	LC464	0.0448531060775959	0.493384166853555	0.0703472840605521	False	0	0	ITL23GL	LC464:TTCCTGTTCACGGATG	28920	0	0	28019	2161	1806	901	#E59D9F	ITL23GL	0	0	0	0	1	0	0	0	0	0	0	0	0	0	0	0	0	0	0	0	1
LC466:ATTCCTAGTCACAGCG-1	SeuratProject	4385	1810	ATTCCTAGTCACAGCG-1	GTTATCCCACGCAATA	LC466	LC464	0.0912200684150513	0.296465222348917	0.0907216494845361	False	7	14	ETL5GL	LC464:GTTATCCCACGCAATA	108180	0	0	104172	6536	5431	4008	#B27427	PTGL	0	0	0	0	0	0	0	0	0	0	0	0	0	0	0	1	0	0	0	0	1
LC466:ATTCCTAGTTATGTGG-1	SeuratProject	1425	925	ATTCCTAGTTATGTGG-1	GTTATCCCATCCTGTG	LC466	LC464	0.491228070175439	0.421052631578947	0.0856573705179283	False	12	18	VEC	LC464:GTTATCCCATCCTGTG	16596	0	0	14795	485	431	1801	#DC84D2	VLMC	0.00996705799091094	0.00922517188311945	0	0	0	0	0	0	0	0	0	0	0	0	0	0	0	0	0.0264452407265557	0.954362529399414	0.954362529399414
LC466:ATTCCTCCAATTGAAG-1	SeuratProject	2622	1270	ATTCCTCCAATTGAAG-1	CAATGAGGTAGTCCTG	LC466	LC464	0.07627765064836	0.34324942791762	0.023972602739726	False	0	0	ITL23GL	LC464:CAATGAGGTAGTCCTG	70555	0	0	68116	5529	4666	2439	#E59D9F	ITL23GL	0	0	0	0	1	0	0	0	0	0	0	0	0	0	0	0	0	0	0	0	1
LC466:ATTCGTTTCCTAATTC-1	SeuratProject	922	686	ATTCGTTTCCTAATTC-1	ATCGCTCAGCTTGAAA	LC466	LC464	0.216919739696312	0.325379609544469	0.0439093484419263	False	9	10	MGL	LC464:ATCGCTCAGCTTGAAA	15575	0	0	14928	1141	990	647	#DF8DB1	MGL	0	0	0	0	0	0	0	0	0	0	0	0	0	0	0	0	1	0	0	0	1
LC466:ATTCGTTTCGATATTG-1	SeuratProject	1811	1063	ATTCGTTTCGATATTG-1	ATCGCTCAGATTCTGT	LC466	LC464	0.0552181115405853	0.662617338487024	0.0579710144927536	False	10	13	OPC	LC464:ATCGCTCAGATTCTGT	16386	0	0	15874	1108	985	512	#B9A0D6	OPC	1	0	0	0	0	0	0	0	0	0	0	0	0	0	0	0	0	0	0	0	1
LC466:ATTGAAGCAGTTTGGC-1	SeuratProject	2967	1359	ATTGAAGCAGTTTGGC-1	GGTTCGCGTCGGTTAT	LC466	LC464	0.168520390967307	0.269632625547691	0.0194174757281553	False	11	17	D12MSN	LC464:GGTTCGCGTCGGTTAT	38009	0	0	36872	2660	2285	1137	#4BBFE5	D12MSN	0	0	0	0	0	0	0	1	0	0	0	0	0	0	0	0	0	0	0	0	1
LC466:ATTGACTCAACCTGGT-1	SeuratProject	3741	1634	ATTGACTCAACCTGGT-1	TTTAACGGTAGCGCTC	LC466	LC464	0.0801924619085806	0.45442395081529	0.0477590007347539	False	14	19	NPGL	LC464:TTTAACGGTAGCGCTC	74271	0	0	71834	5108	4249	2437	#D38362	NPGL	0	0	0	0	0	0	0	0	0	0	1	0	0	0	0	0	0	0	0	0	1
LC466:ATTGCACAGCAAGACA-1	SeuratProject	934	694	ATTGCACAGCAAGACA-1	TTAGCTGTCGCATTAT	LC466	LC464	0.321199143468951	1.49892933618844	0.088145896656535	False	12	18	VEC	LC464:TTAGCTGTCGCATTAT	25120	0	0	23374	1056	943	1746	#DC84D2	VLMC	0	0.0246598005427075	0	0	0	0	0	0	0	0	0	0	0.448454960426125	0	0	0	0	0	0	0.526885239031167	0.526885239031167
LC466:ATTGCACAGGTAGCTT-1	SeuratProject	1782	1004	ATTGCACAGGTAGCTT-1	TTAGCTGTCAATGAGC	LC466	LC464	0.0561167227833895	0.448933782267116	0.00780891134588884	False	10	13	OPC	LC464:TTAGCTGTCAATGAGC	31975	0	0	30511	2293	1927	1464	#B9A0D6	OPC	1	0	0	0	0	0	0	0	0	0	0	0	0	0	0	0	0	0	0	0	1
LC466:ATTGCAGGTTCATTTG-1	SeuratProject	4875	1972	ATTGCAGGTTCATTTG-1	CGGGTTGCAAGGCTTA	LC466	LC464	0.041025641025641	0.512820512820513	0.0338658146964856	False	3	3	VIPGA	LC464:CGGGTTGCAAGGCTTA	78897	0	0	75998	5110	4345	2899	#3C81BB	SSTGA	0	0	0	1	0	0	0	0	0	0	0	0	0	0	0	0	0	0	0	0	1
LC466:ATTGCGCCAAGGTACG-1	SeuratProject	13694	3703	ATTGCGCCAAGGTACG-1	GAGTTAGGTCTAGCGC	LC466	LC464	0.0219074047027895	0.262888856433474	0.159638554216868	False	4	6	ITL5GL	LC464:GAGTTAGGTCTAGCGC	65171	0	0	62223	5139	4331	2948	#E1A462	PTGL	0	0	0	0	0	0	0.0378853467062922	0	0	0	0	0.018006535600338	0	0.0548347576432867	0	0.889273360050083	0	0	0	0	0.889273360050083
LC466:ATTGCGCCACAAACTT-1	SeuratProject	4395	1744	ATTGCGCCACAAACTT-1	GAGTTAGGTCAATACC	LC466	LC464	0.068259385665529	0.273037542662116	0.0348837209302326	False	2	1	CTGL	LC464:GAGTTAGGTCAATACC	53007	0	0	50797	4278	3637	2210	#A78533	CTGL	0	0	0	0	0	0	0	0	0	1	0	0	0	0	0	0	0	0	0	0	1
LC466:ATTGGTTCATAAGTTC-1	SeuratProject	3226	1484	ATTGGTTCATAAGTTC-1	GTATCCGGTGGACATA	LC466	LC464	0.0929944203347799	0.433973961562306	0.0208791208791209	False	3	3	VIPGA	LC464:GTATCCGGTGGACATA	75114	0	0	72408	4698	3997	2706	#3C81BB	VIPGA	0	0	0	0	0	1	0	0	0	0	0	0	0	0	0	0	0	0	0	0	1
LC466:ATTGTCCGTACTGAAT-1	SeuratProject	4452	1813	ATTGTCCGTACTGAAT-1	CGATATGCAAACCAGC	LC466	LC464	0	0.157232704402516	0.0403280929596719	False	3	3	VIPGA	LC464:CGATATGCAAACCAGC	33916	0	0	32476	2209	1854	1440	#3C81BB	SSTGA	0	0	0	1	0	0	0	0	0	0	0	0	0	0	0	0	0	0	0	0	1
LC466:ATTGTGATCAGTGAAG-1	SeuratProject	957	607	ATTGTGATCAGTGAAG-1	CGCAACAAGCCAATCC	LC466	LC464	0.104493207941484	0.313479623824451	0.134846461949266	False	8	5	PTGL	LC464:CGCAACAAGCCAATCC	23645	0	0	22960	1502	1231	685	#9C5224	ITL45GL	0	0	0	0	0	0	0.520040846991853	0	0	0	0	0.0131585445610004	0	0	0	0	0	0	0.466800608447146	0	0.520040846991853
LC466:ATTTAGCCAACTAGCC-1	SeuratProject	2521	1241	ATTTAGCCAACTAGCC-1	TTTATCCGTTGTTGTA	LC466	LC464	0.198333994446648	0.476001586671956	0.159638554216868	False	0	0	ITL23GL	LC464:TTTATCCGTTGTTGTA	40688	0	0	39418	2949	2558	1270	#E59D9F	ITL23GL	0	0	0	0	0.991693962631846	0	0	0	0	0	0	0	0	0.00830603736815419	0	0	0	0	0	0	0.991693962631846
LC466:ATTTAGCCAATGCCTA-1	SeuratProject	2002	1142	ATTTAGCCAATGCCTA-1	TTTATCCGTAACCGTT	LC466	LC464	0.34965034965035	1.0989010989011	0.171428571428571	False	3	3	VIPGA	LC464:TTTATCCGTAACCGTT	120448	0	0	111315	3512	3215	9133	#3C81BB	SSTGA	0	0	0	0.687303823322479	0	0.123864359666355	0	0	0.0434713300673602	0	0	0	0.0973262413594429	0	0	0	0	0.0480342455843638	0	0	0.687303823322479
LC466:ATTTAGCCAGGCTTCG-1	SeuratProject	2600	1308	ATTTAGCCAGGCTTCG-1	TTTATCCGTAACCGGG	LC466	LC464	0	0.423076923076923	0.130548302872063	False	8	5	PTGL	LC464:TTTATCCGTAACCGGG	19211	0	0	18243	1686	1422	968	#9C5224	CLAGL	0	0	0	0	0.0793090207610348	0	0.0195240200471577	0	0	0	0	0	0	0	0.017771353256688	0	0	0	0.88339560593512	0	0.88339560593512
LC466:ATTTGTGAGGCGAAAC-1	SeuratProject	10993	3338	ATTTGTGAGGCGAAAC-1	TAAAGGCTCACGCCCA	LC466	LC464	0.0545801873919767	0.427544801237151	0.111633372502938	False	2	1	CTGL	LC464:TAAAGGCTCACGCCCA	41480	0	0	39770	3047	2631	1710	#A78533	CTGL	0	0	0	0	0	0	0	0	0	0.66844303548562	0.306789587712435	0	0	0	0	0.0247673768019456	0	0	0	0	0.66844303548562
LC466:ATTTGTGAGTCATTTC-1	SeuratProject	10138	2958	ATTTGTGAGTCATTTC-1	TAAAGGCTCAAGCTCC	LC466	LC464	0.0493193923850858	0.197277569540343	0.171428571428571	False	4	6	ITL5GL	LC464:TAAAGGCTCAAGCTCC	32837	0	0	31254	2643	2160	1583	#E1A462	ITL45GL	0	0	0	0	0	0	0.902314740465767	0	0	0	0	0.0976852595342328	0	0	0	0	0	0	0	0	0.902314740465767
LC466:CAAACAACAGTCTATG-1	SeuratProject	5256	2033	CAAACAACAGTCTATG-1	GCCAATTGTTGACCAT	LC466	LC464	0.0190258751902588	0.30441400304414	0.177814029363785	False	4	6	ITL5GL	LC464:GCCAATTGTTGACCAT	15184	0	0	14489	1272	1079	695	#E1A462	ITL6GL	0	0	0	0	0	0	0.0403650669650614	0	0	0	0	0.17998607811483	0	0	0.779648854920108	0	0	0	0	0	0.779648854920108
LC466:CAAACACTCCCTGATC-1	SeuratProject	2968	1468	CAAACACTCCCTGATC-1	TGAGACTAGCATATAG	LC466	LC464	0.101078167115903	0.471698113207547	0.177814029363785	False	4	6	ITL5GL	LC464:TGAGACTAGCATATAG	96886	0	0	94254	6351	5317	2632	#E1A462	ITL45GL	0	0	0	0	0	0	1	0	0	0	0	0	0	0	0	0	0	0	0	0	1
LC466:CAAACACTCCCTGTTA-1	SeuratProject	4207	1880	CAAACACTCCCTGTTA-1	TGAGACTAGCCAGTAG	LC466	LC464	0.213929165676254	0.404088424055146	0.0391891891891892	False	3	16	PVGA	LC464:TGAGACTAGCCAGTAG	106237	0	0	102704	6545	5436	3533	#377549	PVGA	0	0	0	0	0	0	0	0	0	0	0	0	0	0	0	0	0	1	0	0	1
LC466:CAAACACTCTAATCAG-1	SeuratProject	5850	2207	CAAACACTCTAATCAG-1	TGAGACTAGTATTGGA	LC466	LC464	0.0854700854700855	0.239316239316239	0.105084745762712	False	0	12	ITL23GL	LC464:TGAGACTAGTATTGGA	41970	0	0	40689	2950	2517	1281	#E59D9F	ITL23GL	0	0	0	0	1	0	0	0	0	0	0	0	0	0	0	0	0	0	0	0	1
LC466:CAAACACTCTTGAGGT-1	SeuratProject	3057	1443	CAAACACTCTTGAGGT-1	TGAGACTAGGCTTAAA	LC466	LC464	0.0654236179260713	0.588812561334642	0.0223964165733483	False	11	17	D12MSN	LC464:TGAGACTAGGCTTAAA	33134	0	0	31931	2506	2124	1203	#4BBFE5	D12MSN	0	0	0	0	0	0	0	0.979799357675196	0.0202006423248038	0	0	0	0	0	0	0	0	0	0	0	0.979799357675196
LC466:CAAACATGTCATGCCC-1	SeuratProject	12718	3517	CAAACATGTCATGCCC-1	GAGTGAGCATTCCTGG	LC466	LC464	0.0393143576033968	0.314514860827174	0.134846461949266	False	12	18	VEC	LC464:GAGTGAGCATTCCTGG	130817	0	0	125973	9627	8046	4844	#DC84D2	ITL6GL	0	0	0	0	0.125647808133094	0	0.081941482161815	0	0.0215885106046291	0.0299483828191031	0	0.0113570166972601	0	0.16296149413533	0.3252642081402	0.20818652209998	0	0	0.0331045752085874	0	0.3252642081402
LC466:CAAACATGTTTACCGT-1	SeuratProject	7022	2680	CAAACATGTTTACCGT-1	GAGTGAGCAGCAAGTC	LC466	LC464	0.0427228709769297	0.427228709769297	0.030006123698714	False	3	3	VIPGA	LC464:GAGTGAGCAGCAAGTC	173402	0	0	167597	11757	9819	5805	#3C81BB	SSTGA	0	0	0	0.82652644425609	0	0	0	0	0	0	0	0	0	0	0	0	0	0.17347355574391	0	0	0.82652644425609
LC466:CAAACCGTCAGAAACG-1	SeuratProject	2328	1178	CAAACCGTCAGAAACG-1	GGCTAATAGGCAATGT	LC466	LC464	0.0429553264604811	0.343642611683849	0.0990206746463547	False	6	2	ITL5GL	LC464:GGCTAATAGGCAATGT	54885	0	0	52630	4028	3455	2255	#E1A462	ITL45GL	0	0	0	0	0	0	1	0	0	0	0	0	0	0	0	0	0	0	0	0	1
LC466:CAAACCGTCATGCGTG-1	SeuratProject	1320	805	CAAACCGTCATGCGTG-1	GGCTAATAGCTAATCT	LC466	LC464	0.227272727272727	0.984848484848485	0.0194174757281553	False	10	13	OPC	LC464:GGCTAATAGCTAATCT	17175	0	0	16350	1133	974	825	#B9A0D6	OPC	0.999999999999999	0	0	0	0	0	0	0	0	0	0	0	0	0	0	0	0	0	0	0	0.999999999999999
LC466:CAAACCGTCGGTACGC-1	SeuratProject	1365	876	CAAACCGTCGGTACGC-1	GGCTAATAGCCATAAA	LC466	LC464	0.21978021978022	0.366300366300366	0.0907216494845361	False	0	0	ITL23GL	LC464:GGCTAATAGCCATAAA	46140	0	0	44635	3062	2576	1505	#E59D9F	ITL23GL	0	0	0	0	1	0	0	0	0	0	0	0	0	0	0	0	0	0	0	0	1
LC466:CAAACGCGTTCGCTCA-1	SeuratProject	2647	1306	CAAACGCGTTCGCTCA-1	GTTGTTCCAGGTGAGA	LC466	LC464	0.151114469210427	0.491122024933887	0.0403280929596719	False	2	1	CTGL	LC464:GTTGTTCCAGGTGAGA	31033	0	0	30086	1897	1614	947	#A78533	CTGL	0	0	0	0	0	0	0	0	0	1	0	0	0	0	0	0	0	0	0	0	1
LC466:CAAACTGGTGTCACGG-1	SeuratProject	8231	2737	CAAACTGGTGTCACGG-1	TTCCGCACATAGCTAG	LC466	LC464	0.0728951524723606	0.352326570283076	0.134846461949266	False	0	0	ITL23GL	LC464:TTCCGCACATAGCTAG	71775	0	0	68569	5033	4247	3206	#E59D9F	ITL23GL	0	0	0	0	1	0	0	0	0	0	0	0	0	0	0	0	0	0	0	0	1
LC466:CAAAGCGCATAATGTC-1	SeuratProject	3043	1445	CAAAGCGCATAATGTC-1	ATCACTAGTGCAAGTA	LC466	LC464	0	0.394347683207361	0.0743801652892562	False	0	0	ITL23GL	LC464:ATCACTAGTGCAAGTA	18925	0	0	18079	1371	1155	846	#E59D9F	ITL23GL	0	0	0	0	1	0	0	0	0	0	0	0	0	0	0	0	0	0	0	0	1
LC466:CAAAGCGCATAGCAGG-1	SeuratProject	2982	1583	CAAAGCGCATAGCAGG-1	ATCACTAGTAGTCATC	LC466	LC464	0.16767270288397	0.804828973843058	0.159638554216868	False	7	15	ITL6GL	LC464:ATCACTAGTAGTCATC	36752	0	0	35351	2491	2088	1401	#9E4954	PTGL	0	0	0	0	0	0	0	0	0	0	0	0	0	0.0519704356811207	0	0.86200935682149	0	0	0.0860202074973896	0	0.86200935682149
LC466:CAAAGGATCCAAATCA-1	SeuratProject	3820	1682	CAAAGGATCCAAATCA-1	GGCCTTTAGCTTGCCG	LC466	LC464	0.0523560209424084	0.471204188481675	0.0990206746463547	False	6	2	ITL5GL	LC464:GGCCTTTAGCTTGCCG	32403	0	0	31034	2679	2265	1369	#E1A462	ITL23GL	0	0	0	0	0.689269447589974	0	0.310730552410026	0	0	0	0	0	0	0	0	0	0	0	0	0	0.689269447589974
LC466:CAAAGGATCTTGTTCG-1	SeuratProject	2538	1198	CAAAGGATCTTGTTCG-1	GGCCTTTAGCTGCTAC	LC466	LC464	0.0394011032308905	0.394011032308905	0.0703472840605521	False	3	3	VIPGA	LC464:GGCCTTTAGCTGCTAC	46603	0	0	45173	2650	2148	1430	#3C81BB	SSTGA	0	0	0	0.918679512134896	0	0	0	0	0.0813204878651041	0	0	0	0	0	0	0	0	0	0	0	0.918679512134896
LC466:CAACAATGTGTTTGTC-1	SeuratProject	1381	821	CAACAATGTGTTTGTC-1	CTGTTTACACAAACGC	LC466	LC464	0.289645184648805	0.724112961622013	0.030006123698714	False	5	9	ASC	LC464:CTGTTTACACAAACGC	33923	0	0	32653	2478	2089	1270	#A13F9E	ASC	0	0	0.990644887716497	0	0	0	0	0	0	0	0	0	0	0	0	0	0	0	0	0.00935511228350272	0.990644887716497
LC466:CAACAATGTTGGATCA-1	SeuratProject	3998	1704	CAACAATGTTGGATCA-1	CTGTTTACATCCTTAA	LC466	LC464	0.0750375187593797	0.400200100050025	0.115107913669065	False	4	6	ITL5GL	LC464:CTGTTTACATCCTTAA	23568	0	0	22551	1825	1554	1017	#E1A462	ITL5GL	0	0	0	0	0	0	0	0	0	0	0	1	0	0	0	0	0	0	0	0	1
LC466:CAACAGGCAGAAACGT-1	SeuratProject	2960	1348	CAACAGGCAGAAACGT-1	TTCAAGCGTGCACGCT	LC466	LC464	0.0675675675675676	0.439189189189189	0.0256111757857974	False	0	0	ITL23GL	LC464:TTCAAGCGTGCACGCT	22914	0	0	21876	1800	1521	1038	#E59D9F	ITL23GL	0	0	0	0	1	0	0	0	0	0	0	0	0	0	0	0	0	0	0	0	1
LC466:CAACCCGCACCTATAG-1	SeuratProject	2379	1301	CAACCCGCACCTATAG-1	GGACATAGTAACGAGC	LC466	LC464	0.210172341319882	0.798654897015553	0.207339449541284	False	10	13	OPC	LC464:GGACATAGTAACGAGC	15932	0	0	15182	1040	900	750	#B9A0D6	OPC	0.971979994016337	0	0.0280200059836638	0	0	0	0	0	0	0	0	0	0	0	0	0	0	0	0	0	0.971979994016337
LC466:CAACCCTTCATTTGCT-1	SeuratProject	8306	2814	CAACCCTTCATTTGCT-1	TAGTCAAAGCTTTAGT	LC466	LC464	0.0361184685769323	0.313026727666747	0.0439093484419263	False	3	16	PVGA	LC464:TAGTCAAAGCTTTAGT	55370	0	0	53408	4333	3593	1962	#377549	PVGA	0	0	0	0	0	0	0	0	0	0	0	0	0	0	0	0	0	0.999999999999999	0	0	0.999999999999999
LC466:CAACCCTTCTAACCTT-1	SeuratProject	5416	2143	CAACCCTTCTAACCTT-1	TAGTCAAAGCAAATTG	LC466	LC464	0.0923190546528803	0.350812407680945	0.0723327305605787	False	0	12	ITL23GL	LC464:TAGTCAAAGCAAATTG	90996	0	0	88389	6463	5485	2607	#E59D9F	ITL23GL	0	0	0	0	1	0	0	0	0	0	0	0	0	0	0	0	0	0	0	0	1
LC466:CAACCCTTCTCAATTC-1	SeuratProject	6518	2101	CAACCCTTCTCAATTC-1	TAGTCAAAGCTTAGGG	LC466	LC464	0.0153421294875729	0.184105553850875	0.0328697850821745	False	2	1	CTGL	LC464:TAGTCAAAGCTTAGGG	21347	0	0	20439	1847	1530	908	#A78533	CTGL	0	0	0	0	0	0	0	0	0	1	0	0	0	0	0	0	0	0	0	0	1
LC466:CAACTAGGTGTCACGG-1	SeuratProject	2876	1316	CAACTAGGTGTCACGG-1	TAAGAAGCATAGCTAG	LC466	LC464	0.0695410292072323	0.243393602225313	0.0743801652892562	False	3	3	VIPGA	LC464:TAAGAAGCATAGCTAG	36969	0	0	35298	2669	2194	1671	#3C81BB	VIPGA	0	0	0	0	0	1	0	0	0	0	0	0	0	0	0	0	0	0	0	0	1
LC466:CAAGAACCACAAAGAC-1	SeuratProject	7063	2546	CAAGAACCACAAAGAC-1	TCTTTGTGTGACGTAA	LC466	LC464	0.0991080277502478	1.40167067818208	0.0629722921914358	False	2	1	CTGL	LC464:TCTTTGTGTGACGTAA	38477	0	0	36542	2421	2059	1935	#A78533	CTGL	0	0	0	0	0	0	0	0	0	1	0	0	0	0	0	0	0	0	0	0	1
LC466:CAAGAACCACGTAAGG-1	SeuratProject	920	621	CAAGAACCACGTAAGG-1	TCTTTGTGTCCGGTTA	LC466	LC464	0.217391304347826	0.434782608695652	0.0338658146964856	False	1	7	OGC	LC464:TCTTTGTGTCCGGTTA	17870	0	0	17074	1442	1218	796	#985695	OGC	0	1	0	0	0	0	0	0	0	0	0	0	0	0	0	0	0	0	0	0	1
LC466:CAAGAACCAGGCATCT-1	SeuratProject	3390	1501	CAAGAACCAGGCATCT-1	TCTTTGTGTAGGTTTC	LC466	LC464	0.147492625368732	0.589970501474926	0.0264550264550265	False	11	17	D12MSN	LC464:TCTTTGTGTAGGTTTC	17071	0	0	16381	1227	1058	690	#4BBFE5	D12MSN	0	0	0	0	0	0	0	1	0	0	0	0	0	0	0	0	0	0	0	0	1
LC466:CAAGACAAGAACCTAC-1	SeuratProject	4514	1816	CAAGACAAGAACCTAC-1	CCACTAATCATTAACC	LC466	LC464	0.0443066016836509	0.398759415152858	0.054858934169279	False	0	12	ITL23GL	LC464:CCACTAATCATTAACC	16802	0	0	16205	1353	1144	597	#E59D9F	ITL23GL	0	0	0	0	0.997894340862741	0	0.0021056591372593	0	0	0	0	0	0	0	0	0	0	0	0	0	0.997894340862741
LC466:CAAGACAAGCCTGGTA-1	SeuratProject	2349	1207	CAAGACAAGCCTGGTA-1	CCACTAATCGAAGTTA	LC466	LC464	0.0851426138782461	0.340570455512984	0.0072926162260711	False	10	13	OPC	LC464:CCACTAATCGAAGTTA	20299	0	0	19432	1235	1068	867	#B9A0D6	OPC	1	0	0	0	0	0	0	0	0	0	0	0	0	0	0	0	0	0	0	0	1
LC466:CAAGACAAGGAACCAA-1	SeuratProject	2955	1478	CAAGACAAGGAACCAA-1	CCACTAATCAAGGTTA	LC466	LC464	0.0676818950930626	0.338409475465313	0.0403280929596719	False	3	3	VIPGA	LC464:CCACTAATCAAGGTTA	77681	0	0	74976	5472	4563	2705	#3C81BB	SSTGA	0	0	0	1	0	0	0	0	0	0	0	0	0	0	0	0	0	0	0	0	1
LC466:CAAGACAAGGTCGATT-1	SeuratProject	2458	1334	CAAGACAAGGTCGATT-1	CCACTAATCTCTCGCC	LC466	LC464	0.203417412530513	0.610252237591538	0.126436781609195	False	10	13	OPC	LC464:CCACTAATCTCTCGCC	45203	0	0	43252	3187	2681	1951	#B9A0D6	OPC	1	0	0	0	0	0	0	0	0	0	0	0	0	0	0	0	0	0	0	0	1
LC466:CAAGCTAGTACCGAAC-1	SeuratProject	1059	679	CAAGCTAGTACCGAAC-1	CTTATTGCACAAAGCC	LC466	LC464	0.28328611898017	0.84985835694051	0.0146984287886467	False	10	13	OPC	LC464:CTTATTGCACAAAGCC	38286	0	0	36638	2816	2365	1648	#B9A0D6	OPC	1	0	0	0	0	0	0	0	0	0	0	0	0	0	0	0	0	0	0	0	1
LC466:CAAGCTAGTGCACGCA-1	SeuratProject	2166	1227	CAAGCTAGTGCACGCA-1	CTTATTGCATAAGCAT	LC466	LC464	0.0923361034164358	1.10803324099723	0.199288256227758	False	6	2	ITL5GL	LC464:CTTATTGCATAAGCAT	15692	0	0	14837	911	778	855	#E1A462	ITL45GL	0	0	0	0	0.0905381510134035	0	0.787611339000932	0	0	0	0	0	0	0	0.0608935544788137	0	0	0	0.0609569555068508	0	0.787611339000932
LC466:CAAGCTAGTTAACAGT-1	SeuratProject	2631	1318	CAAGCTAGTTAACAGT-1	CTTATTGCACGGATTA	LC466	LC464	0.0380083618396047	0.266058532877233	0.023972602739726	False	6	2	ITL5GL	LC464:CTTATTGCACGGATTA	16384	0	0	15678	1210	1012	706	#E1A462	ITL45GL	0	0	0	0	0	0	1	0	0	0	0	0	0	0	0	0	0	0	0	0	1
LC466:CAAGCTAGTTGGCGTG-1	SeuratProject	2275	1131	CAAGCTAGTTGGCGTG-1	CTTATTGCACTAGTCT	LC466	LC464	0.043956043956044	0.483516483516484	0.0595918367346939	False	3	3	VIPGA	LC464:CTTATTGCACTAGTCT	21404	0	0	20375	1498	1268	1029	#3C81BB	VIPGA	0	0	0	0	0	1	0	0	0	0	0	0	0	0	0	0	0	0	0	0	1
LC466:CAAGGCTGTCCTTAGT-1	SeuratProject	6520	2389	CAAGGCTGTCCTTAGT-1	TATGCTCCACTTAGCT	LC466	LC464	0.0613496932515337	0.322085889570552	0.148997134670487	False	4	6	ITL5GL	LC464:TATGCTCCACTTAGCT	25442	0	0	24430	1618	1344	1012	#E1A462	ITL5GL	0	0	0	0	0	0	0	0	0	0	0	1	0	0	0	0	0	0	0	0	1
LC466:CAAGGCTGTTGAGGTC-1	SeuratProject	3020	1532	CAAGGCTGTTGAGGTC-1	TATGCTCCAAACTAAC	LC466	LC464	0.033112582781457	0.298013245033113	0.0491071428571429	False	3	3	VIPGA	LC464:TATGCTCCAAACTAAC	57188	0	0	55250	4444	3655	1938	#3C81BB	SSTGA	0	0	0	1	0	0	0	0	0	0	0	0	0	0	0	0	0	0	0	0	1
LC466:CAAGGGAGTTGTTGGA-1	SeuratProject	4300	1906	CAAGGGAGTTGTTGGA-1	TAGTACGCATCCTCCT	LC466	LC464	0.0930232558139535	0.395348837209302	0.115107913669065	False	4	6	ITL5GL	LC464:TAGTACGCATCCTCCT	65773	0	0	63150	5012	4197	2623	#E1A462	ITL5GL	0	0	0	0	0	0	0.243478721272952	0	0	0	0	0.572780906825523	0	0	0.177941292002496	0.00579907989902798	0	0	0	0	0.572780906825523
LC466:CAAGGTAAGACAAACG-1	SeuratProject	2366	1284	CAAGGTAAGACAAACG-1	TCCTTGTTCCCGCAAT	LC466	LC464	0.126796280642434	0.549450549450549	0.04644412191582	False	0	12	ITL23GL	LC464:TCCTTGTTCCCGCAAT	59582	0	0	57708	5034	4258	1874	#E59D9F	ITL23GL	0	0	0	0	0.972759978228367	0	0	0	0	0	0	0	0	0.0272400217716326	0	0	0	0	0	0	0.972759978228367
LC466:CAAGGTTTCCTAATAG-1	SeuratProject	3650	1577	CAAGGTTTCCTAATAG-1	GCCTACTAGGTCACGA	LC466	LC464	0.0547945205479452	0.219178082191781	0.0318949343339587	False	0	0	ITL23GL	LC464:GCCTACTAGGTCACGA	17381	0	0	16742	1168	1010	639	#E59D9F	ITL23GL	0	0	0	0	1	0	0	0	0	0	0	0	0	0	0	0	0	0	0	0	1
LC466:CAAGGTTTCCTCATCA-1	SeuratProject	4733	1891	CAAGGTTTCCTCATCA-1	GCCTACTAGGATCCAG	LC466	LC464	0.10564124234101	0.274667230086626	0.191709844559585	False	4	8	ITL5GL	LC464:GCCTACTAGGATCCAG	66524	0	0	64414	5379	4563	2110	#E1A462	ITL45GL	0	0	0	0	0	0	1	0	0	0	0	0	0	0	0	0	0	0	0	0	1
LC466:CAAGTAACAAGGCCAA-1	SeuratProject	3533	1666	CAAGTAACAAGGCCAA-1	TAACTTGGTGAATCGA	LC466	LC464	0.198131899235777	0.509482026606284	0.1225	False	4	6	ITL5GL	LC464:TAACTTGGTGAATCGA	76212	0	0	72923	5509	4693	3289	#E1A462	ITL5GL	0	0	0	0	0	0	0	0	0	0	0	1	0	0	0	0	0	0	0	0	1
LC466:CAAGTAACAGCATGGA-1	SeuratProject	7202	2562	CAAGTAACAGCATGGA-1	TAACTTGGTAGCCTTG	LC466	LC464	0.111080255484588	0.333240766453763	0.199288256227758	False	4	6	ITL5GL	LC464:TAACTTGGTAGCCTTG	115354	0	0	110588	9081	7699	4766	#E1A462	ITL45GL	0	0	0	0	0	0	0.577599606002591	0	0	0	0	0.381263049601799	0	0	0.0411373443956096	0	0	0	0	0	0.577599606002591
LC466:CAAGTAACATTGACAT-1	SeuratProject	3612	1583	CAAGTAACATTGACAT-1	TAACTTGGTCAATTGC	LC466	LC464	0.0553709856035437	0.304540420819491	0.0533642691415313	False	2	1	CTGL	LC464:TAACTTGGTCAATTGC	26961	0	0	25640	1790	1568	1321	#A78533	CTGL	0	0	0	0	0	0	0	0	0	1	0	0	0	0	0	0	0	0	0	0	1
LC466:CAAGTATGTAGCTAAT-1	SeuratProject	4870	2150	CAAGTATGTAGCTAAT-1	GATGTCACAGAACCGT	LC466	LC464	0.0616016427104723	0.410677618069815	0.0629722921914358	False	11	17	D12MSN	LC464:GATGTCACAGAACCGT	23965	0	0	23304	1637	1352	661	#4BBFE5	D12MSN	0	0	0	0	0	0	0	0.99216703673748	0	0	0	0	0	0.00783296326252019	0	0	0	0	0	0	0.99216703673748
LC466:CAAGTGAAGTAATCCA-1	SeuratProject	11693	3346	CAAGTGAAGTAATCCA-1	GGGTTTCTCAGCTAAA	LC466	LC464	0.0598648764217908	0.350637133327632	0.171428571428571	False	0	12	ITL23GL	LC464:GGGTTTCTCAGCTAAA	57424	0	0	55321	3567	2991	2103	#E59D9F	ITL5GL	0	0	0	0	0	0	0.0712106498566604	0	0	0	0	0.902259155670398	0	0.00221970650771904	0	0.0243104879652226	0	0	0	0	0.902259155670398
LC466:CAAGTGAAGTCCTTCA-1	SeuratProject	5409	1965	CAAGTGAAGTCCTTCA-1	GGGTTTCTCTCAGCTA	LC466	LC464	0.0554631170271769	0.240340173784433	0.0208791208791209	False	2	1	CTGL	LC464:GGGTTTCTCTCAGCTA	16909	0	0	16174	1319	1141	735	#A78533	CTGL	0	0	0	0	0	0	0	0	0	1	0	0	0	0	0	0	0	0	0	0	1
LC466:CAAGTTATCATTACTC-1	SeuratProject	6744	2527	CAAGTTATCATTACTC-1	TATGATGAGGGTTAAC	LC466	LC464	0.0889679715302491	0.370699881376038	0.0223964165733483	False	3	16	PVGA	LC464:TATGATGAGGGTTAAC	124465	0	0	120794	7877	6415	3671	#377549	PVGA	0	0	0	0	0	0	0	0	0	0	0	0	0	0	0	0	0	1	0	0	1
LC466:CAAGTTATCGGTTAGT-1	SeuratProject	2794	1487	CAAGTTATCGGTTAGT-1	TATGATGAGTCATGAA	LC466	LC464	0.0715819613457409	0.393700787401575	0.0328697850821745	False	3	3	VIPGA	LC464:TATGATGAGTCATGAA	20327	0	0	19472	1673	1408	855	#3C81BB	SSTGA	0	0	0	1	0	0	0	0	0	0	0	0	0	0	0	0	0	0	0	0	1
LC466:CAATAAGCAAACCTAT-1	SeuratProject	4153	1794	CAATAAGCAAACCTAT-1	GTATTGCGTGCGCGAA	LC466	LC464	0.0722369371538647	0.361184685769323	0.139344262295082	False	0	12	ITL23GL	LC464:GTATTGCGTGCGCGAA	64657	0	0	62672	4662	3866	1985	#E59D9F	ITL23GL	0	0	0	0	0.574077111133528	0	0	0	0	0	0	0	0	0.425922888866472	0	0	0	0	0	0	0.574077111133528
LC466:CAATAAGCACATGCTA-1	SeuratProject	6122	2137	CAATAAGCACATGCTA-1	GTATTGCGTTTGACTA	LC466	LC464	0.081672655994773	0.457366873570729	0.0439093484419263	False	0	0	ITL23GL	LC464:GTATTGCGTTTGACTA	36797	0	0	35233	2788	2372	1564	#E59D9F	ITL23GL	0	0	0	0	1	0	0	0	0	0	0	0	0	0	0	0	0	0	0	0	1
LC466:CAATAAGCAGCAACCT-1	SeuratProject	660	456	CAATAAGCAGCAACCT-1	GTATTGCGTTCTGGCA	LC466	LC464	0.757575757575758	1.21212121212121	0.0907216494845361	False	8	5	PTGL	LC464:GTATTGCGTTCTGGCA	34345	0	0	31895	316	307	2450	#9C5224	CLAGL	0	0	0	0	0	0.0122553748617762	0.255140161251428	0	0	0	0	0	0.0424102929948431	0	0.000910135831098179	0	0	0	0.680149644999172	0.00913439006168198	0.680149644999172
LC466:CAATAGCTCCGGCTAA-1	SeuratProject	4803	1966	CAATAGCTCCGGCTAA-1	CACAGATAGATAGCTA	LC466	LC464	0.0416406412658755	0.291484488861128	0.0318949343339587	False	3	3	VIPGA	LC464:CACAGATAGATAGCTA	73597	0	0	71076	5093	4130	2521	#3C81BB	SSTGA	0	0	0	1	0	0	0	0	0	0	0	0	0	0	0	0	0	0	0	0	1
LC466:CAATAGCTCTTTAAGG-1	SeuratProject	4042	1730	CAATAGCTCTTTAAGG-1	CACAGATAGTTTGTCG	LC466	LC464	0.12370113805047	0.37110341415141	0.0231769361221029	False	11	17	D12MSN	LC464:CACAGATAGTTTGTCG	74386	0	0	72115	5573	4703	2271	#4BBFE5	D12MSN	0	0	0	0	0	0	0	1	0	0	0	0	0	0	0	0	0	0	0	0	1
LC466:CAATATGTCGGGCCAT-1	SeuratProject	4160	1727	CAATATGTCGGGCCAT-1	TGGCTAGAGCATATTC	LC466	LC464	0.0961538461538462	0.576923076923077	0.0105162523900574	False	6	2	ITL5GL	LC464:TGGCTAGAGCATATTC	17409	0	0	16721	1399	1190	688	#E1A462	ITL45GL	0	0	0	0	0	0	1	0	0	0	0	0	0	0	0	0	0	0	0	0	1
LC466:CAATATGTCGTTTCTG-1	SeuratProject	1322	860	CAATATGTCGTTTCTG-1	TGGCTAGAGCATGAGT	LC466	LC464	0.151285930408472	0.453857791225416	0.0612582781456954	False	10	13	OPC	LC464:TGGCTAGAGCATGAGT	28855	0	0	27889	1597	1330	966	#B9A0D6	OPC	1	0	0	0	0	0	0	0	0	0	0	0	0	0	0	0	0	0	0	0	1
LC466:CAATATGTCTAATCCT-1	SeuratProject	7830	2529	CAATATGTCTAATCCT-1	TGGCTAGAGGATGCGC	LC466	LC464	0	0.319284802043423	0.115107913669065	False	0	12	ITL23GL	LC464:TGGCTAGAGGATGCGC	37217	0	0	35599	2875	2394	1618	#E59D9F	ITL23GL	0	0	0	0	1	0	0	0	0	0	0	0	0	0	0	0	0	0	0	0	1
LC466:CAATCCTGTTAAGCGC-1	SeuratProject	4626	1652	CAATCCTGTTAAGCGC-1	TGCAAGCCAACCGCTC	LC466	LC464	0.0648508430609598	0.237786424556853	0.0264550264550265	False	3	3	VIPGA	LC464:TGCAAGCCAACCGCTC	16895	0	0	16229	1092	906	666	#3C81BB	VIPGA	0	0	0	0	0	1	0	0	0	0	0	0	0	0	0	0	0	0	0	0	1
LC466:CAATCGCCAAGCCACT-1	SeuratProject	2370	1142	CAATCGCCAAGCCACT-1	CGAATCTGTTTACCGG	LC466	LC464	0.126582278481013	0.253164556962025	0.177814029363785	False	7	15	ITL6GL	LC464:CGAATCTGTTTACCGG	42094	0	0	40645	3158	2651	1449	#9E4954	ITL6GL	0	0	0	0	0	0	0	0	0	0	0	0.00138975084996547	0	0	0.975708579651276	0.022901669498758	0	0	0	0	0.975708579651276
LC466:CAATCTAAGAAGCTAG-1	SeuratProject	3134	1521	CAATCTAAGAAGCTAG-1	CAATTACTCTCAATAC	LC466	LC464	0.0957243139757498	0.478621569878749	0.0629722921914358	False	14	19	NPGL	LC464:CAATTACTCTCAATAC	36854	0	0	35226	3040	2519	1628	#D38362	NPGL	0	0	0	0	0	0	0	0	0	0	1	0	0	0	0	0	0	0	0	0	1
LC466:CAATCTAAGCATGCAT-1	SeuratProject	6340	2136	CAATCTAAGCATGCAT-1	CAATTACTCCCAATTG	LC466	LC464	0.0315457413249211	0.252365930599369	0.0187065740245858	False	2	1	CTGL	LC464:CAATTACTCCCAATTG	24313	0	0	23071	1964	1629	1242	#A78533	CTGL	0	0	0	0	0	0	0	0	0	1	0	0	0	0	0	0	0	0	0	0	1
LC466:CAATGAACAACTAACT-1	SeuratProject	1320	859	CAATGAACAACTAACT-1	CAAGTGAGTTCCCGTT	LC466	LC464	0.227272727272727	0.681818181818182	0.0256111757857974	False	1	7	OGC	LC464:CAAGTGAGTTCCCGTT	15923	0	0	15178	974	849	745	#985695	OGC	0	1	0	0	0	0	0	0	0	0	0	0	0	0	0	0	0	0	0	0	1
LC466:CAATGACTCCGCCAAA-1	SeuratProject	3525	1558	CAATGACTCCGCCAAA-1	TCTCAATAGCCTGGTT	LC466	LC464	0.0567375886524823	0.141843971631206	0.0128458498023715	False	6	2	ITL5GL	LC464:TCTCAATAGCCTGGTT	16890	0	0	16266	1220	1027	624	#E1A462	ITL45GL	0	0	0	0	0.0127439838992884	0	0.987256016100711	0	0	0	0	0	0	0	0	0	0	0	0	0	0.987256016100711
LC466:CAATGCCCAATTGAGA-1	SeuratProject	1110	804	CAATGCCCAATTGAGA-1	CGCACTAGTCCTGCAA	LC466	LC464	0.36036036036036	4.86486486486486	0.154185022026432	False	10	13	OPC	LC464:CGCACTAGTCCTGCAA	30110	0	0	28858	2096	1838	1252	#B9A0D6	OPC	1	0	0	0	0	0	0	0	0	0	0	0	0	0	0	0	0	0	0	0	1
LC466:CAATGTCAGCAAGACA-1	SeuratProject	4829	1980	CAATGTCAGCAAGACA-1	CAACCGTTCGCATTAT	LC466	LC464	0.0621246634914061	0.641954856077863	0.134846461949266	False	4	6	ITL5GL	LC464:CAACCGTTCGCATTAT	31317	0	0	29948	2574	2157	1369	#E1A462	ITL45GL	0	0	0	0	0.322800586059876	0	0.629808484304697	0	0	0	0	0.0473909296354271	0	0	0	0	0	0	0	0	0.629808484304697
LC466:CAATGTCAGCTAAGTC-1	SeuratProject	2073	1106	CAATGTCAGCTAAGTC-1	CAACCGTTCTGGCTGT	LC466	LC464	0.337674867342016	0.530631934394597	0.0281943611277744	False	3	16	PVGA	LC464:CAACCGTTCTGGCTGT	49893	0	0	48054	2725	2229	1839	#377549	PVGA	0	0	0	0	0	0	0	0	0	0	0	0	0	0	0	0	0	1	0	0	1
LC466:CAATGTCAGCTTAGTA-1	SeuratProject	2638	1206	CAATGTCAGCTTAGTA-1	CAACCGTTCCGCTAAC	LC466	LC464	0.113722517058378	0.45489006823351	0.134846461949266	False	2	1	CTGL	LC464:CAACCGTTCCGCTAAC	52885	0	0	50470	3342	2905	2415	#A78533	CTGL	0	0	0	0	0	0	0	0	0	1	0	0	0	0	0	0	0	0	0	0	1
LC466:CAATGTGGTGACATAT-1	SeuratProject	1977	1111	CAATGTGGTGACATAT-1	CGGCTCTCATGGTGAC	LC466	LC464	0.101163378856854	0.859888720283257	0.04149377593361	False	14	19	NPGL	LC464:CGGCTCTCATGGTGAC	25203	0	0	24051	1692	1421	1152	#D38362	NPGL	0	0	0	0	0	0	0	0	0	0	1	0	0	0	0	0	0	0	0	0	1
LC466:CAATGTGGTGGAGCAA-1	SeuratProject	3126	1529	CAATGTGGTGGAGCAA-1	CGGCTCTCAGCCTAAA	LC466	LC464	0.0639795265515035	0.479846449136276	0.1019955654102	False	0	0	ITL23GL	LC464:CGGCTCTCAGCCTAAA	17678	0	0	16984	1396	1160	694	#E59D9F	ITL23GL	0	0	0	0	1	0	0	0	0	0	0	0	0	0	0	0	0	0	0	0	1
LC466:CACAAGCGTAGTTAAC-1	SeuratProject	3350	1575	CACAAGCGTAGTTAAC-1	GTTCGTTCATCCGGGA	LC466	LC464	0.0597014925373134	0.417910447761194	0.0809248554913295	False	0	0	ITL23GL	LC464:GTTCGTTCATCCGGGA	25545	0	0	24408	2226	1883	1137	#E59D9F	ITL23GL	0	0	0	0	1	0	0	0	0	0	0	0	0	0	0	0	0	0	0	0	1
LC466:CACAATATCATCAGTA-1	SeuratProject	3713	1576	CACAATATCATCAGTA-1	CAACAACAGCTTAGCC	LC466	LC464	0.0807971990304336	0.377053595475357	0.154185022026432	False	4	6	ITL5GL	LC464:CAACAACAGCTTAGCC	72798	0	0	69930	4676	4009	2868	#E1A462	ITL5GL	0	0	0	0	0	0	0.0139430850280671	0	0	0	0	0.523482322753262	0	0	0.445995335468747	0	0	0	0.0165792567499242	0	0.523482322753262
LC466:CACAATATCGCATTAA-1	SeuratProject	6396	2207	CACAATATCGCATTAA-1	CAACAACAGCTAGTTT	LC466	LC464	0.0312695434646654	0.187617260787992	0.023972602739726	False	2	1	CTGL	LC464:CAACAACAGCTAGTTT	31400	0	0	30018	2586	2195	1382	#A78533	CTGL	0	0	0	0	0	0	0	0	0	1	0	0	0	0	0	0	0	0	0	0	1
LC466:CACAATATCTCAATTC-1	SeuratProject	4136	1812	CACAATATCTCAATTC-1	CAACAACAGCTTAGGG	LC466	LC464	0.0967117988394584	0.338491295938104	0.0247838616714697	False	3	3	VIPGA	LC464:CAACAACAGCTTAGGG	80812	0	0	78334	5648	4711	2478	#3C81BB	VIPGA	0	0	0	0	0	1	0	0	0	0	0	0	0	0	0	0	0	0	0	0	1
LC466:CACAGGGAGCTATGAC-1	SeuratProject	4985	1975	CACAGGGAGCTATGAC-1	CCAACCGTCTAACCCA	LC466	LC464	0.0200601805416249	0.421263791374122	0.184563758389262	False	7	14	ETL5GL	LC464:CCAACCGTCTAACCCA	23099	0	0	22047	1748	1495	1052	#B27427	ITL23GL	0	0	0	0	0.829874524866405	0	0	0	0	0	0	0	0	0.0503918014019013	0.0143805265460141	0.0122516007464173	0	0	0.0931015464392622	0	0.829874524866405
LC466:CACAGGGAGCTCAAAC-1	SeuratProject	2223	1165	CACAGGGAGCTCAAAC-1	CCAACCGTCGGTAATA	LC466	LC464	0.134952766531714	0.35987404408457	0.0338658146964856	False	11	17	D12MSN	LC464:CCAACCGTCGGTAATA	32435	0	0	31443	2126	1813	992	#4BBFE5	D12MSN	0	0	0	0	0	0	0	1	0	0	0	0	0	0	0	0	0	0	0	0	1
LC466:CACATTAAGGCTACAT-1	SeuratProject	831	549	CACATTAAGGCTACAT-1	CTAGCTATCTTTAAGC	LC466	LC464	0	0.842358604091456	0.207339449541284	False	8	5	PTGL	LC464:CTAGCTATCTTTAAGC	38578	0	0	37241	2415	2092	1337	#9C5224	CLAGL	0	0	0	0	0	0.0685527388688937	0	0	0	0.0098868839670398	0.199771898224618	0	0.119396443189692	0	0	0	0	0	0.56662066931372	0.0357713664360365	0.56662066931372
LC466:CACATTAAGGTCCAAT-1	SeuratProject	5088	2076	CACATTAAGGTCCAAT-1	CTAGCTATCCACAATT	LC466	LC464	0.0393081761006289	0.432389937106918	0.0439093484419263	False	11	17	D12MSN	LC464:CTAGCTATCCACAATT	97633	0	0	94605	6593	5492	3028	#4BBFE5	D12MSN	0	0	0	0	0	0	0	1	0	0	0	0	0	0	0	0	0	0	0	0	1
LC466:CACATTAAGTTGTCAA-1	SeuratProject	7058	2709	CACATTAAGTTGTCAA-1	CTAGCTATCACCTGGT	LC466	LC464	0.0850099178237461	0.439217908756022	0.207339449541284	False	11	17	D12MSN	LC464:CTAGCTATCACCTGGT	106289	0	0	102805	6873	5803	3484	#4BBFE5	NPGL	0	0	0	0	0	0	0	0.114597240597687	0.157507882051426	0	0.714306510187261	0	0	0	0	0.0135883671636254	0	0	0	0	0.714306510187261
LC466:CACCAACCATAAGCAA-1	SeuratProject	12086	3390	CACCAACCATAAGCAA-1	TCTTCATGTAAGGCCG	LC466	LC464	0.0496442164487837	0.231673010094324	0.0832517140058766	False	7	15	ITL6GL	LC464:TCTTCATGTAAGGCCG	114769	0	0	110943	8651	7132	3826	#9E4954	ITL23GL	0	0	0	0	0.667084213951358	0	0.0724973064305351	0	0	0.01740535974142	0.0573211729114165	0	0	0.00308622419406493	0.0129932571264394	0.169612465644766	0	0	0	0	0.667084213951358
LC466:CACCGGTAGGCTGTCA-1	SeuratProject	1351	872	CACCGGTAGGCTGTCA-1	GAAGCCATCTTGCAGC	LC466	LC464	0.074019245003701	0.370096225018505	0.0856573705179283	False	8	5	PTGL	LC464:GAAGCCATCTTGCAGC	16036	0	0	15332	1253	1094	704	#9C5224	CLAGL	0	0	0	0	0	0	0	0	0	0	0	0	0	0	0	0	0	0	1	0	1
LC466:CACCGGTAGTAGCGGG-1	SeuratProject	2583	1286	CACCGGTAGTAGCGGG-1	GAAGCCATCTAACCGC	LC466	LC464	0.0387146728610143	0.2710027100271	0.191709844559585	False	0	0	ITL23GL	LC464:GAAGCCATCTAACCGC	31486	0	0	30123	2758	2313	1363	#E59D9F	ITL45GL	0	0	0	0	0.0813886546480002	0	0.311964385227312	0	0	0	0	0.0726592149270347	0	0	0.204029982106416	0.0254626676514813	0	0	0.304495095439755	0	0.311964385227312
LC466:CACCTGTTCACATTGA-1	SeuratProject	4484	1974	CACCTGTTCACATTGA-1	TACAACAAGAGAGCAA	LC466	LC464	0.133809099018733	0.468331846565566	0.191709844559585	False	14	19	NPGL	LC464:TACAACAAGAGAGCAA	36115	0	0	34715	2702	2306	1400	#D38362	NPGL	0	0	0	0	0	0	0	0	0	0.00677311494850274	0.993226885051498	0	0	0	0	0	0	0	0	0	0.993226885051498
LC466:CACCTGTTCCCGCAAA-1	SeuratProject	6648	2289	CACCTGTTCCCGCAAA-1	TACAACAAGATTCAAG	LC466	LC464	0.0451263537906137	0.255716004813478	0.054858934169279	False	0	12	ITL23GL	LC464:TACAACAAGATTCAAG	69977	0	0	67061	5189	4359	2916	#E59D9F	ITL23GL	0	0	0	0	1	0	0	0	0	0	0	0	0	0	0	0	0	0	0	0	1
LC466:CACCTGTTCGATTTAG-1	SeuratProject	3264	1514	CACCTGTTCGATTTAG-1	TACAACAAGACAACGT	LC466	LC464	0.183823529411765	0.367647058823529	0.177814029363785	False	4	15	ITL6GL	LC464:TACAACAAGACAACGT	66846	0	0	63687	3977	3342	3159	#9E4954	ITL5GL	0	0	0	0	0	0	0	0	0	0	0	1	0	0	0	0	0	0	0	0	1
LC466:CACCTGTTCTAGCTTT-1	SeuratProject	16561	3954	CACCTGTTCTAGCTTT-1	TACAACAAGGGAGTAA	LC466	LC464	0.0483062616991728	0.229454743071071	0.184563758389262	False	4	6	ITL5GL	LC464:TACAACAAGGGAGTAA	49140	0	0	47201	3991	3372	1939	#E1A462	PTGL	0	0	0	0	0.118689541552987	0	0.11803007590501	0	0	0	0	0.053519421704155	0	0.218895827882301	0.0122509961385445	0.478614136817002	0	0	0	0	0.478614136817002
LC466:CACCTGTTCTGTGCCT-1	SeuratProject	9471	2898	CACCTGTTCTGTGCCT-1	TACAACAAGAGGCTTG	LC466	LC464	0.010558547143913	0.242846584309999	0.0629722921914358	False	0	12	ITL23GL	LC464:TACAACAAGAGGCTTG	63701	0	0	61466	5458	4586	2235	#E59D9F	ITL23GL	0	0	0	0	1	0	0	0	0	0	0	0	0	0	0	0	0	0	0	0	1
LC466:CACGCAATCAGGGCCT-1	SeuratProject	5737	2155	CACGCAATCAGGGCCT-1	CTGTGAGAGCCGATAG	LC466	LC464	0.0522921387484748	0.244029980826216	0.0391891891891892	False	0	12	ITL23GL	LC464:CTGTGAGAGCCGATAG	70617	0	0	68380	6340	5340	2237	#E59D9F	OBGL	0	0	0	0	0.355782687863373	0	0	0	0	0	0	0	0	0.644217312136628	0	0	0	0	0	0	0.644217312136628
LC466:CACGCAATCATGGTTA-1	SeuratProject	1673	969	CACGCAATCATGGTTA-1	CTGTGAGAGTTACCGC	LC466	LC464	0.17931858936043	0.418410041841004	0.0309405940594059	False	11	17	D12MSN	LC464:CTGTGAGAGTTACCGC	102117	0	0	99154	6630	5700	2963	#4BBFE5	D12MSN	0	0	0	0	0	0	0	1	0	0	0	0	0	0	0	0	0	0	0	0	1
LC466:CACGCAATCATTGTCT-1	SeuratProject	2863	1300	CACGCAATCATTGTCT-1	CTGTGAGAGGGCTATG	LC466	LC464	0.0349283967865875	0.244498777506112	0.1019955654102	False	11	17	D12MSN	LC464:CTGTGAGAGGGCTATG	57474	0	0	55304	4040	3467	2170	#4BBFE5	D12MSN	0	0	0	0	0	0	0	0.803208995083921	0.163886978773366	0	0	0	0	0.0329040261427125	0	0	0	0	0	0	0.803208995083921
LC466:CACGCAATCCGTTAAA-1	SeuratProject	2794	1332	CACGCAATCCGTTAAA-1	CTGTGAGAGTAACCGG	LC466	LC464	0.143163922691482	0.393700787401575	0.0369881109643329	False	6	2	ITL5GL	LC464:CTGTGAGAGTAACCGG	73446	0	0	70971	5532	4705	2475	#E1A462	ITL45GL	0	0	0	0	0.00858088468707911	0	0.991419115312921	0	0	0	0	0	0	0	0	0	0	0	0	0	0.991419115312921
LC466:CACGCAATCGAAGCGG-1	SeuratProject	4793	1983	CACGCAATCGAAGCGG-1	CTGTGAGAGTGAGGAA	LC466	LC464	0.104318798247444	0.605049029835176	0.0809248554913295	False	0	0	ITL23GL	LC464:CTGTGAGAGTGAGGAA	32233	0	0	31013	2510	2096	1220	#E59D9F	ITL23GL	0	0	0	0	1	0	0	0	0	0	0	0	0	0	0	0	0	0	0	0	1
LC466:CACGCTAAGCCTCTCG-1	SeuratProject	3798	1698	CACGCTAAGCCTCTCG-1	TAGCAAATCCTGCCAG	LC466	LC464	0.0526592943654555	0.447604002106372	0.0990206746463547	False	6	2	ITL5GL	LC464:TAGCAAATCCTGCCAG	88145	0	0	85383	6615	5575	2762	#E1A462	ITL45GL	0	0	0	0	0	0	1	0	0	0	0	0	0	0	0	0	0	0	0	0	1
LC466:CACGCTAAGGTTAGAG-1	SeuratProject	4838	2006	CACGCTAAGGTTAGAG-1	TAGCAAATCAATCGTT	LC466	LC464	0.020669698222406	0.454733360892931	0.139344262295082	False	0	8	ITL5GL	LC464:TAGCAAATCAATCGTT	69006	0	0	66782	5355	4541	2224	#E1A462	ITL45GL	0	0	0	0	0.23755872478067	0	0.76244127521933	0	0	0	0	0	0	0	0	0	0	0	0	0	0.76244127521933
LC466:CACTAAGGTAAATTGC-1	SeuratProject	3721	1595	CACTAAGGTAAATTGC-1	ACCCTTGCACCTTCCT	LC466	LC464	0.0537489922063961	0.403117441547971	0.159638554216868	False	4	6	ITL5GL	LC464:ACCCTTGCACCTTCCT	22300	0	0	21600	1455	1243	700	#E1A462	ITL45GL	0	0	0	0	0	0	0.999999999999999	0	0	0	0	0	0	0	0	0	0	0	0	0	0.999999999999999
LC466:CACTAAGGTAAGGTCC-1	SeuratProject	1655	942	CACTAAGGTAAGGTCC-1	ACCCTTGCAATTTGGG	LC466	LC464	0	0.483383685800604	0.00579064587973274	False	10	13	OPC	LC464:ACCCTTGCAATTTGGG	43408	0	0	41794	2559	2133	1614	#B9A0D6	OPC	1	0	0	0	0	0	0	0	0	0	0	0	0	0	0	0	0	0	0	0	1
LC466:CACTAAGGTCATGCAA-1	SeuratProject	9539	3065	CACTAAGGTCATGCAA-1	ACCCTTGCAAGCCTGG	LC466	LC464	0.0209665583394486	0.272565258412832	0.108294930875576	False	0	0	ITL23GL	LC464:ACCCTTGCAAGCCTGG	91259	0	0	87628	8141	6813	3631	#E59D9F	ITL23GL	0	0	0	0	1	0	0	0	0	0	0	0	0	0	0	0	0	0	0	0	1
LC466:CACTAAGGTGGACCTG-1	SeuratProject	4305	1894	CACTAAGGTGGACCTG-1	ACCCTTGCACAATAAC	LC466	LC464	0.209059233449477	0.534262485481998	0.126436781609195	False	0	0	ITL23GL	LC464:ACCCTTGCACAATAAC	48303	0	0	46033	3191	2754	2270	#E59D9F	ITL23GL	0	0	0	0	0.827181545466232	0	0.172818454533768	0	0	0	0	0	0	0	0	0	0	0	0	0	0.827181545466232
LC466:CACTAAGGTTCCGGGA-1	SeuratProject	4656	1950	CACTAAGGTTCCGGGA-1	ACCCTTGCAATCCTAC	LC466	LC464	0	0.38659793814433	0.0703472840605521	False	2	1	CTGL	LC464:ACCCTTGCAATCCTAC	56961	0	0	54815	4195	3580	2146	#A78533	CTGL	0	0	0	0	0	0	0	0	0	1	0	0	0	0	0	0	0	0	0	0	1
LC466:CACTAGCCAAGGAATC-1	SeuratProject	15677	3898	CACTAGCCAAGGAATC-1	GCCGTTAGTCAACCGC	LC466	LC464	0.06378771448619	0.204120686355808	0.139344262295082	False	4	6	ITL5GL	LC464:GCCGTTAGTCAACCGC	78566	0	0	75133	6673	5672	3433	#E1A462	ITL6GL	0	0	0	0	0.0475693734338652	0	0	0	0	0	0	0.265444878976801	0	0	0.686985747589333	0	0	0	0	0	0.686985747589333
LC466:CACTAGCCACCTGTAA-1	SeuratProject	11371	3253	CACTAGCCACCTGTAA-1	GCCGTTAGTTTATGGC	LC466	LC464	0.061560109049336	0.316594846539442	0.199288256227758	False	4	8	ITL5GL	LC464:GCCGTTAGTTTATGGC	117506	0	0	112982	8989	7453	4524	#E1A462	ITL45GL	0	0	0	0	0.214019976061059	0	0.721407077667025	0	0	0	0	0	0	0.00372381115593442	0.0145989465405653	0.0462501885754158	0	0	0	0	0.721407077667025
LC466:CACTAGCCACTGACCG-1	SeuratProject	5382	2022	CACTAGCCACTGACCG-1	GCCGTTAGTGAGTAGC	LC466	LC464	0.0557413600891862	0.278706800445931	0.0684210526315789	False	0	0	ITL23GL	LC464:GCCGTTAGTGAGTAGC	47913	0	0	46101	3824	3231	1812	#E59D9F	ITL23GL	0	0	0	0	0.998444018619458	0	0.00155598138054176	0	0	0	0	0	0	0	0	0	0	0	0	0	0.998444018619458
LC466:CACTGACCAATAGCCC-1	SeuratProject	3622	1608	CACTGACCAATAGCCC-1	GTCCGTAGTTGAAGCA	LC466	LC464	0.0552181115405853	0.248481501932634	0.088145896656535	False	0	0	ITL23GL	LC464:GTCCGTAGTTGAAGCA	53236	0	0	51812	3677	3112	1424	#E59D9F	ITL23GL	0	0	0	0	0.998029753008532	0	0.00197024699146772	0	0	0	0	0	0	0	0	0	0	0	0	0	0.998029753008532
LC466:CACTGACCATGATTGT-1	SeuratProject	11156	3254	CACTGACCATGATTGT-1	GTCCGTAGTAGGTTAG	LC466	LC464	0.0537827178200072	0.313732520616708	0.184563758389262	False	4	6	ITL5GL	LC464:GTCCGTAGTAGGTTAG	23181	0	0	22454	1569	1328	727	#E1A462	ITL6GL	0	0	0	0	0.0101594308466029	0	0.00154784534128389	0	0	0	0	0.0594190244798071	0	0	0.928873699332306	0	0	0	0	0	0.928873699332306
LC466:CACTTAAAGCATTTCT-1	SeuratProject	2125	1095	CACTTAAAGCATTTCT-1	GGTGTGATCCAAATTC	LC466	LC464	0.0470588235294118	0.329411764705882	0.021630615640599	False	11	17	D12MSN	LC464:GGTGTGATCCAAATTC	85679	0	0	83456	5759	4857	2223	#4BBFE5	D12MSN	0	0	0	0	0	0	0	1	0	0	0	0	0	0	0	0	0	0	0	0	1
LC466:CACTTAAAGCCTGATG-1	SeuratProject	5215	2048	CACTTAAAGCCTGATG-1	GGTGTGATCAGGTTGG	LC466	LC464	0.0575263662511985	0.287631831255992	0.139344262295082	False	11	17	D12MSN	LC464:GGTGTGATCAGGTTGG	54506	0	0	52694	4007	3389	1812	#4BBFE5	D12MSN	0	0	0	0	0	0	0	0.598843039588301	0.181210601897571	0	0	0	0	0.219946358514128	0	0	0	0	0	0	0.598843039588301
LC466:CACTTAAAGGTCCTGA-1	SeuratProject	2685	1261	CACTTAAAGGTCCTGA-1	GGTGTGATCTATATGC	LC466	LC464	0	0.260707635009311	0.020141535111595	False	6	2	ITL5GL	LC464:GGTGTGATCTATATGC	49216	0	0	47135	3532	3036	2081	#E1A462	ITL45GL	0	0	0	0	0	0	1	0	0	0	0	0	0	0	0	0	0	0	0	0	1
LC466:CACTTTGTCAATCTCT-1	SeuratProject	3948	1769	CACTTTGTCAATCTCT-1	AGGAGGTAGGCCTAAG	LC466	LC464	0.177304964539007	0.481256332320162	0.111633372502938	False	10	13	OPC	LC464:AGGAGGTAGGCCTAAG	83003	0	0	79823	6270	5342	3180	#B9A0D6	OPC	1	0	0	0	0	0	0	0	0	0	0	0	0	0	0	0	0	0	0	0	1
LC466:CACTTTGTCACATTGA-1	SeuratProject	1089	685	CACTTTGTCACATTGA-1	AGGAGGTAGAGAGCAA	LC466	LC464	0.183654729109275	0.183654729109275	0.118727050183599	False	8	5	PTGL	LC464:AGGAGGTAGAGAGCAA	37880	0	0	36349	2236	1893	1531	#9C5224	CLAGL	0	0	0	0	0	0	0.0797355675608094	0	0	0	0.00852689977104901	0.0191562325299523	0	0	0.0149778751065045	0	0	0	0.877603425031685	0	0.877603425031685
LC466:CACTTTGTCAGGATGA-1	SeuratProject	5987	2293	CACTTTGTCAGGATGA-1	AGGAGGTAGGGCTTTC	LC466	LC464	0.0835142809420411	0.18373141807249	0.159638554216868	False	15	21	CLAGL	LC464:AGGAGGTAGGGCTTTC	65692	0	0	62469	4383	3741	3223	#AE716E	ITL23GL	0	0	0	0	0.49708500663204	0	0.36588143101959	0	0	0	0	0.00677480442699158	0	0	0.1170344659197	0	0	0	0.0132242920016784	0	0.49708500663204
LC466:CACTTTGTCGGCCATA-1	SeuratProject	6173	2147	CACTTTGTCGGCCATA-1	AGGAGGTAGGCTCACT	LC466	LC464	0.0323991576219018	0.226794103353313	0.0439093484419263	False	0	0	ITL23GL	LC464:AGGAGGTAGGCTCACT	55385	0	0	53034	4913	4066	2351	#E59D9F	ITL23GL	0	0	0	0	0.856529981358584	0	0.115014045209005	0	0	0	0	0	0	0	0.0284559734324102	0	0	0	0	0	0.856529981358584
LC466:CAGAACCGTTAGAGGG-1	SeuratProject	1835	966	CAGAACCGTTAGAGGG-1	AGTCACACAAGGATGG	LC466	LC464	0.108991825613079	0.381471389645777	0.115107913669065	False	7	14	ETL5GL	LC464:AGTCACACAAGGATGG	32056	0	0	30985	1995	1698	1071	#B27427	PTGL	0	0	0	0	0	0	0	0	0	0	0	0	0	0	0	0.844294965662064	0	0	0.155705034337936	0	0.844294965662064
LC466:CAGAATCTCCTGTTCA-1	SeuratProject	6290	2244	CAGAATCTCCTGTTCA-1	CCGTTACAGGTATAGC	LC466	LC464	0.0635930047694754	0.238473767885533	0.0309405940594059	False	3	3	VIPGA	LC464:CCGTTACAGGTATAGC	61657	0	0	59126	4303	3534	2531	#3C81BB	SSTGA	0	0	0	1	0	0	0	0	0	0	0	0	0	0	0	0	0	0	0	0	1
LC466:CAGAATCTCGGTTAGT-1	SeuratProject	3136	1566	CAGAATCTCGGTTAGT-1	CCGTTACAGTCATGAA	LC466	LC464	0.159438775510204	0.478316326530612	0.0369881109643329	False	0	0	ITL23GL	LC464:CCGTTACAGTCATGAA	57081	0	0	55354	4070	3430	1727	#E59D9F	ITL23GL	0	0	0	0	0.987766067010757	0	0	0	0	0	0	0	0	0.0122339329892435	0	0	0	0	0	0	0.987766067010757
LC466:CAGATTCAGGCTACTG-1	SeuratProject	3781	1742	CAGATTCAGGCTACTG-1	TGAAGTATCCTTGAGC	LC466	LC464	0.0528960592435864	0.290928325839725	0.1019955654102	False	7	14	ETL5GL	LC464:TGAAGTATCCTTGAGC	122694	0	0	118392	7430	6101	4302	#B27427	PTGL	0	0	0	0	0	0	0	0	0	0	0	0	0	0	0	1	0	0	0	0	1
LC466:CAGATTCAGGGCCACT-1	SeuratProject	3962	1715	CAGATTCAGGGCCACT-1	TGAAGTATCCAACCTA	LC466	LC464	0.0504795557799091	0.429076224129228	0.0856573705179283	False	0	0	ITL23GL	LC464:TGAAGTATCCAACCTA	94533	0	0	91571	6940	5870	2962	#E59D9F	ITL23GL	0	0	0	0	1	0	0	0	0	0	0	0	0	0	0	0	0	0	0	0	1
LC466:CAGATTCAGGTCCACA-1	SeuratProject	8161	2591	CAGATTCAGGTCCACA-1	TGAAGTATCGTTAGCC	LC466	LC464	0.0490136012743536	0.343095208920475	0.118727050183599	False	4	6	ITL5GL	LC464:TGAAGTATCGTTAGCC	27964	0	0	26629	2426	2003	1335	#E1A462	ITL6GL	0	0	0	0	0	0	0.135891059898889	0	0	0	0	0.165189193355801	0	0	0.698919746745309	0	0	0	0	0	0.698919746745309
LC466:CAGATTCAGTTACCGG-1	SeuratProject	5608	2334	CAGATTCAGTTACCGG-1	TGAAGTATCCCTGATA	LC466	LC464	0.0891583452211127	1.49786019971469	0.199288256227758	False	13	22	CTGL	LC464:TGAAGTATCCCTGATA	91046	0	0	88046	6281	5326	3000	#A78533	CTGL	0	0	0	0	0	0	0	0	0	0.556280066965008	0.443719933034992	0	0	0	0	0	0	0	0	0	0.556280066965008
LC466:CAGCAAGCAGATAGAC-1	SeuratProject	3394	1580	CAGCAAGCAGATAGAC-1	CTTACTTGTTAAAGGT	LC466	LC464	0.0294637595757219	0.383028874484384	0.111633372502938	False	2	1	CTGL	LC464:CTTACTTGTTAAAGGT	62240	0	0	60154	4551	3863	2086	#A78533	CTGL	0	0	0	0	0	0	0	0	0	1	0	0	0	0	0	0	0	0	0	0	1
LC466:CAGCATGTCAATCTAG-1	SeuratProject	3054	1496	CAGCATGTCAATCTAG-1	AAGCTCGAGTAAGCTA	LC466	LC464	0.196463654223969	0.523903077930583	0.0786729857819905	False	3	3	VIPGA	LC464:AAGCTCGAGTAAGCTA	78182	0	0	75477	4995	4102	2705	#3C81BB	VIPGA	0	0	0	0	0	1	0	0	0	0	0	0	0	0	0	0	0	0	0	0	1
LC466:CAGCATGTCCTTAATC-1	SeuratProject	1025	699	CAGCATGTCCTTAATC-1	AAGCTCGAGGAGCTAT	LC466	LC464	0.195121951219512	0.292682926829268	0.0187065740245858	False	10	13	OPC	LC464:AAGCTCGAGGAGCTAT	15316	0	0	14473	915	822	843	#B9A0D6	OPC	1	0	0	0	0	0	0	0	0	0	0	0	0	0	0	0	0	0	0	0	1
LC466:CAGCATGTCTTAGCCC-1	SeuratProject	8590	2643	CAGCATGTCTTAGCCC-1	AAGCTCGAGTCTTAGT	LC466	LC464	0.0582072176949942	0.325960419091967	0.0451612903225806	False	7	14	ETL5GL	LC464:AAGCTCGAGTCTTAGT	70651	0	0	67583	5654	4733	3068	#B27427	PTGL	0	0	0	0	0	0	0	0	0	0	0	0	0	0	0	1	0	0	0	0	1
LC466:CAGCATTAGCCTGTGA-1	SeuratProject	1116	732	CAGCATTAGCCTGTGA-1	GTGTTTGTCCGCACAT	LC466	LC464	0.268817204301075	0.627240143369176	0.04149377593361	False	10	13	OPC	LC464:GTGTTTGTCCGCACAT	32883	0	0	31356	2363	2026	1527	#B9A0D6	OPC	1	0	0	0	0	0	0	0	0	0	0	0	0	0	0	0	0	0	0	0	1
LC466:CAGCATTAGCGCCTTT-1	SeuratProject	2141	1097	CAGCATTAGCGCCTTT-1	GTGTTTGTCTATTGAC	LC466	LC464	0.18682858477347	0.420364315740308	0.108294930875576	False	10	13	OPC	LC464:GTGTTTGTCTATTGAC	55767	0	0	53443	3795	3175	2324	#B9A0D6	OPC	1	0	0	0	0	0	0	0	0	0	0	0	0	0	0	0	0	0	0	0	1
LC466:CAGCCAATCTAATTGG-1	SeuratProject	4215	1780	CAGCCAATCTAATTGG-1	GTCATTTAGCTATCGC	LC466	LC464	0.0948991696322657	0.403321470937129	0.148997134670487	False	4	8	ITL5GL	LC464:GTCATTTAGCTATCGC	27327	0	0	25896	2602	2236	1431	#E1A462	ITL5GL	0	0	0	0	0	0	0.1456817540268	0	0	0	0	0.580902419864944	0	0	0.273415826108256	0	0	0	0	0	0.580902419864944
LC466:CAGCCTAAGCGATAAG-1	SeuratProject	2600	1339	CAGCCTAAGCGATAAG-1	ACCATGCTCGCTTCTT	LC466	LC464	0.0769230769230769	0.5	0.0477590007347539	False	3	16	PVGA	LC464:ACCATGCTCGCTTCTT	27474	0	0	26396	1681	1400	1078	#377549	PVGA	0	0	0	0	0	0	0	0	0	0	0	0	0	0	0	0	0	1	0	0	1
LC466:CAGCTAAGTACTGATG-1	SeuratProject	5066	2159	CAGCTAAGTACTGATG-1	TGTTGAGCAGTTCCTG	LC466	LC464	0.157915515199368	0.434267666798263	0.0743801652892562	False	4	8	ITL5GL	LC464:TGTTGAGCAGTTCCTG	68397	0	0	65545	3862	3348	2852	#E1A462	ITL23GL	0	0	0	0	0.648304656666825	0	0.351695343333175	0	0	0	0	0	0	0	0	0	0	0	0	0	0.648304656666825
LC466:CAGCTAAGTCAATACG-1	SeuratProject	2756	1348	CAGCTAAGTCAATACG-1	TGTTGAGCACGCGCAA	LC466	LC464	0.0725689404934688	0.435413642960813	0.144055944055944	False	0	0	ITL23GL	LC464:TGTTGAGCACGCGCAA	18566	0	0	17760	1491	1263	806	#E59D9F	ITL23GL	0	0	0	0	0.508878085875654	0	0.0372856531790442	0	0	0	0	0	0	0	0.0923192494759736	0	0	0	0.361517011469328	0	0.508878085875654
LC466:CAGCTAAGTGGTTAGC-1	SeuratProject	1454	905	CAGCTAAGTGGTTAGC-1	TGTTGAGCAACCGTTT	LC466	LC464	0.0687757909215956	0.687757909215956	0.0223964165733483	False	3	3	VIPGA	LC464:TGTTGAGCAACCGTTT	75704	0	0	73158	4961	4205	2546	#3C81BB	VIPGA	0	0	0	0	0	1	0	0	0	0	0	0	0	0	0	0	0	0	0	0	1
LC466:CAGCTAAGTTAAGGTT-1	SeuratProject	2495	1251	CAGCTAAGTTAAGGTT-1	TGTTGAGCATTGTCCG	LC466	LC464	0.120240480961924	0.480961923847695	0.126436781609195	False	6	2	ITL5GL	LC464:TGTTGAGCATTGTCCG	22250	0	0	21422	1693	1431	828	#E1A462	ITL45GL	0	0	0	0	0	0	1	0	0	0	0	0	0	0	0	0	0	0	0	0	1
LC466:CAGCTAAGTTACCTGT-1	SeuratProject	1380	856	CAGCTAAGTTACCTGT-1	TGTTGAGCATGAATCG	LC466	LC464	0.144927536231884	0.507246376811594	0.0990206746463547	False	10	13	OPC	LC464:TGTTGAGCATGAATCG	18429	0	0	17695	1173	992	734	#B9A0D6	OPC	0.922661224924403	0	0.0773387750755975	0	0	0	0	0	0	0	0	0	0	0	0	0	0	0	0	0	0.922661224924403
LC466:CAGCTATAGAGCCGCT-1	SeuratProject	2347	1337	CAGCTATAGAGCCGCT-1	GTATCGCTCCGCTAGT	LC466	LC464	0.127822752449936	0.383468257349808	0.118727050183599	False	17	25	PVGA	LC464:GTATCGCTCCGCTAGT	96106	0	0	92993	6785	5634	3113	#377549	PVGA	0	0	0	0.391152062514037	0	0	0	0	0	0	0	0	0	0	0	0	0	0.608847937485963	0	0	0.608847937485963
LC466:CAGCTATAGCAAGGGT-1	SeuratProject	2229	1156	CAGCTATAGCAAGGGT-1	GTATCGCTCAGAAAGG	LC466	LC464	0.224315836698071	0.493494840735756	0.1225	False	6	2	ITL5GL	LC464:GTATCGCTCAGAAAGG	15978	0	0	15387	1201	1018	591	#E1A462	ITL45GL	0	0	0	0	0.0133993582603187	0	0.986600641739682	0	0	0	0	0	0	0	0	0	0	0	0	0	0.986600641739682
LC466:CAGCTATAGCATTTCT-1	SeuratProject	4637	1770	CAGCTATAGCATTTCT-1	GTATCGCTCCAAATTC	LC466	LC464	0.107828337287039	0.301919344403709	0.126436781609195	False	4	6	ITL5GL	LC464:GTATCGCTCCAAATTC	55378	0	0	53237	4476	3793	2141	#E1A462	ITL5GL	0	0	0	0	0	0	0.0348019852682074	0	0	0	0	0.697794002644989	0	0	0.267404012086804	0	0	0	0	0	0.697794002644989
LC466:CAGGAAGGTCACCAAA-1	SeuratProject	1532	859	CAGGAAGGTCACCAAA-1	CGTGAACCAATGAGCC	LC466	LC464	0.195822454308094	0.848563968668407	0.0273159144893112	False	10	13	OPC	LC464:CGTGAACCAATGAGCC	23088	0	0	22025	1720	1472	1063	#B9A0D6	OPC	1	0	0	0	0	0	0	0	0	0	0	0	0	0	0	0	0	0	0	0	1
LC466:CAGGAAGGTTACAAAC-1	SeuratProject	2517	1277	CAGGAAGGTTACAAAC-1	CGTGAACCATTAGCAG	LC466	LC464	0.119189511323004	0.55621771950735	0.088145896656535	False	3	3	VIPGA	LC464:CGTGAACCATTAGCAG	64912	0	0	62641	3471	2812	2271	#3C81BB	SSTGA	0	0	0	0.903585381109866	0	0	0	0	0.0964146188901334	0	0	0	0	0	0	0	0	0	0	0	0.903585381109866
LC466:CAGGACACAGGAACTG-1	SeuratProject	2546	1349	CAGGACACAGGAACTG-1	TATGTTGGTCCGTTAG	LC466	LC464	0.0392772977219167	0.628436763550668	0.0665514261019879	False	0	0	ITL23GL	LC464:TATGTTGGTCCGTTAG	112208	0	0	108981	8344	7082	3227	#E59D9F	ITL23GL	0	0	0	0	1	0	0	0	0	0	0	0	0	0	0	0	0	0	0	0	1
LC466:CAGGACACATTATGGT-1	SeuratProject	14106	3703	CAGGACACATTATGGT-1	TATGTTGGTACTTACA	LC466	LC464	0.0567134552672622	0.311924003969942	0.159638554216868	False	2	1	CTGL	LC464:TATGTTGGTACTTACA	70294	0	0	67409	5464	4629	2885	#A78533	CTGL	0	0	0	0	0	0	0	0	0	0.916099436566675	0.0839005634333255	0	0	0	0	0	0	0	0	0	0.916099436566675
LC466:CAGGACCTCGTTATCT-1	SeuratProject	9008	2694	CAGGACCTCGTTATCT-1	CAGCTAGAGGCTATAA	LC466	LC464	0.033303730017762	0.255328596802842	0.0426871938418474	False	7	14	ETL5GL	LC464:CAGCTAGAGGCTATAA	34659	0	0	33252	2218	1818	1407	#B27427	PTGL	0	0	0	0	0	0	0	0	0	0	0	0	0	0	0	1	0	0	0	0	1
LC466:CAGGATGCACCTATAG-1	SeuratProject	3471	1637	CAGGATGCACCTATAG-1	GACCAGGGTAACGAGC	LC466	LC464	0.0576202823393835	0.432152117545376	0.0743801652892562	False	11	17	D12MSN	LC464:GACCAGGGTAACGAGC	69057	0	0	67249	4815	4113	1808	#4BBFE5	D12MSN	0	0	0	0	0	0	0	0.922165991390613	0.0471978239002997	0	0	0	0	0.0306361847090878	0	0	0	0	0	0	0.922165991390613
LC466:CAGGATGCACTATGGC-1	SeuratProject	7464	2672	CAGGATGCACTATGGC-1	GACCAGGGTACTAGGA	LC466	LC464	0.0267952840300107	0.321543408360129	0.207339449541284	False	0	12	ITL23GL	LC464:GACCAGGGTACTAGGA	19213	0	0	18337	1628	1378	876	#E59D9F	ITL23GL	0	0	0	0	1	0	0	0	0	0	0	0	0	0	0	0	0	0	0	0	1
LC466:CAGGATGCATCAGTAT-1	SeuratProject	6185	2193	CAGGATGCATCAGTAT-1	GACCAGGGTTTGAGGA	LC466	LC464	0.0161681487469685	0.194017784963622	0.148997134670487	False	4	6	ITL5GL	LC464:GACCAGGGTTTGAGGA	47930	0	0	45806	3346	2812	2124	#E1A462	ITL5GL	0	0	0	0	0	0	0.00816200182086426	0	0	0	0	0.991837998179136	0	0	0	0	0	0	0	0	0.991837998179136
LC466:CAGGGCTTCGCATTAA-1	SeuratProject	3533	1698	CAGGGCTTCGCATTAA-1	CAAAGGAAGCTAGTTT	LC466	LC464	0.0283045570336824	0.594395697707331	0.0439093484419263	False	6	2	ITL5GL	LC464:CAAAGGAAGCTAGTTT	30828	0	0	29461	2311	1973	1367	#E1A462	ITL45GL	0	0	0	0	0	0	1	0	0	0	0	0	0	0	0	0	0	0	0	0	1
LC466:CAGGGCTTCGGTCAAT-1	SeuratProject	2644	1300	CAGGGCTTCGGTCAAT-1	CAAAGGAAGTTTACGT	LC466	LC464	0.075642965204236	0.56732223903177	0.0961538461538461	False	4	6	ITL5GL	LC464:CAAAGGAAGTTTACGT	23454	0	0	22400	1685	1425	1054	#E1A462	ITL6GL	0	0	0	0	0	0	0.111314393843244	0	0	0	0	0.420747964446579	0	0	0.467937641710177	0	0	0	0	0	0.467937641710177
LC466:CAGGGTGAGCATGTCG-1	SeuratProject	2293	1281	CAGGGTGAGCATGTCG-1	TGGTGAGTCCCTCGTC	LC466	LC464	0	0.479720889664195	0.054858934169279	False	2	1	CTGL	LC464:TGGTGAGTCCCTCGTC	25773	0	0	24596	2245	1873	1177	#A78533	CTGL	0	0	0	0	0	0	0	0	0	1	0	0	0	0	0	0	0	0	0	0	1
LC466:CAGGGTGAGTCATTAG-1	SeuratProject	1484	887	CAGGGTGAGTCATTAG-1	TGGTGAGTCATTAAGG	LC466	LC464	0.202156334231806	0.336927223719677	0.0187065740245858	False	11	17	D12MSN	LC464:TGGTGAGTCATTAAGG	83386	0	0	80129	5485	4668	3257	#4BBFE5	D12MSN	0	0	0	0	0	0	0	1	0	0	0	0	0	0	0	0	0	0	0	0	1
LC466:CAGGTCCAGCAACATC-1	SeuratProject	6222	2236	CAGGTCCAGCAACATC-1	ATAATGGTCCAAGTGG	LC466	LC464	0.0482160077145612	0.241080038572806	0.0231769361221029	False	2	1	CTGL	LC464:ATAATGGTCCAAGTGG	19844	0	0	18959	1650	1412	885	#A78533	CTGL	0	0	0	0	0	0	0	0	0	1	0	0	0	0	0	0	0	0	0	0	1
LC466:CAGGTCCAGCGGCTGT-1	SeuratProject	2855	1458	CAGGTCCAGCGGCTGT-1	ATAATGGTCAGCGATG	LC466	LC464	0.10507880910683	0.420315236427321	0.159638554216868	False	7	15	ITL6GL	LC464:ATAATGGTCAGCGATG	62849	0	0	60641	5455	4657	2208	#9E4954	ITL6GL	0	0	0	0	0	0	0	0	0	0	0	0.00432074962739465	0	0	0.995679250372606	0	0	0	0	0	0.995679250372606
LC466:CAGGTCCAGTTGTCAA-1	SeuratProject	7678	2783	CAGGTCCAGTTGTCAA-1	ATAATGGTCACCTGGT	LC466	LC464	0.0781453503516541	0.26048450117218	0.0703472840605521	False	0	12	ITL23GL	LC464:ATAATGGTCACCTGGT	56361	0	0	54061	4310	3704	2300	#E59D9F	ITL45GL	0	0	0	0	0.0169121500893974	0	0.837208681389667	0	0	0	0	0	0	0.145879168520936	0	0	0	0	0	0	0.837208681389667
LC466:CAGGTGGAGGGTTATC-1	SeuratProject	3867	1716	CAGGTGGAGGGTTATC-1	ACTGAGGTCGTCCTAA	LC466	LC464	0.155159038013964	0.362037755365917	0.177814029363785	False	4	8	ITL5GL	LC464:ACTGAGGTCGTCCTAA	83562	0	0	80604	7197	5933	2958	#E1A462	ITL45GL	0	0	0	0	0	0	0.987281545816947	0	0	0	0	0.012718454183053	0	0	0	0	0	0	0	0	0.987281545816947
LC466:CAGGTGGAGTTGTCCC-1	SeuratProject	1745	1069	CAGGTGGAGTTGTCCC-1	ACTGAGGTCGTACAAA	LC466	LC464	0.229226361031519	1.08882521489971	0.0933892969569779	False	3	3	VIPGA	LC464:ACTGAGGTCGTACAAA	116803	0	0	113311	7534	6338	3492	#3C81BB	SSTGA	0	0	0	0.512594866202003	0	0	0	0	0	0	0	0	0	0	0	0	0	0.487405133797998	0	0	0.512594866202003
LC466:CAGGTTAGTACCGAAC-1	SeuratProject	5487	1978	CAGGTTAGTACCGAAC-1	TATGTCCCACAAAGCC	LC466	LC464	0.0182248952068526	0.419172589757609	0.0809248554913295	False	2	1	CTGL	LC464:TATGTCCCACAAAGCC	33303	0	0	31848	2785	2374	1455	#A78533	CTGL	0	0	0	0	0	0	0	0	0	1	0	0	0	0	0	0	0	0	0	0	1
LC466:CAGTACCCAAGGACCA-1	SeuratProject	12401	3240	CAGTACCCAAGGACCA-1	TGTTGACGTAACCGCC	LC466	LC464	0.0241915974518184	0.153213450528183	0.0743801652892562	False	7	14	ETL5GL	LC464:TGTTGACGTAACCGCC	53292	0	0	51089	4686	3868	2203	#B27427	PTGL	0	0	0	0	0	0	0	0	0	0	0	0	0	0	0	1	0	0	0	0	1
LC466:CAGTACCCAAGGATTA-1	SeuratProject	657	478	CAGTACCCAAGGATTA-1	TGTTGACGTAACAGCA	LC466	LC464	0.15220700152207	0.60882800608828	0.0665514261019879	False	1	7	OGC	LC464:TGTTGACGTAACAGCA	24256	0	0	23184	1480	1277	1072	#985695	OGC	0	1	0	0	0	0	0	0	0	0	0	0	0	0	0	0	0	0	0	0	1
LC466:CAGTACCCAATAGTCT-1	SeuratProject	8860	2649	CAGTACCCAATAGTCT-1	TGTTGACGTGTCCTGA	LC466	LC464	0.0225733634311512	0.203160270880361	0.020141535111595	False	2	1	CTGL	LC464:TGTTGACGTGTCCTGA	20102	0	0	19170	1728	1437	932	#A78533	CTGL	0	0	0	0	0	0	0	0	0	0.999999999999999	0	0	0	0	0	0	0	0	0	0	0.999999999999999
LC466:CAGTACCCACCTACGG-1	SeuratProject	9987	3099	CAGTACCCACCTACGG-1	TGTTGACGTGGCTTAT	LC466	LC464	0.0400520676879944	0.320416541503955	0.108294930875576	False	0	8	ITL5GL	LC464:TGTTGACGTGGCTTAT	54158	0	0	51826	4415	3718	2332	#E1A462	ITL23GL	0	0	0	0	0.924011566306744	0	0.0759884336932557	0	0	0	0	0	0	0	0	0	0	0	0	0	0.924011566306744
LC466:CAGTACCCATGAGTTT-1	SeuratProject	1563	889	CAGTACCCATGAGTTT-1	TGTTGACGTCACAGGG	LC466	LC464	0.383877159309021	0.575815738963532	0.0338658146964856	False	11	17	D12MSN	LC464:TGTTGACGTCACAGGG	85585	0	0	82829	5445	4721	2756	#4BBFE5	D12MSN	0	0	0	0	0	0	0	1	0	0	0	0	0	0	0	0	0	0	0	0	1
LC466:CATAACGGTGTTGCAA-1	SeuratProject	1887	1035	CATAACGGTGTTGCAA-1	ACCTGTTCACCGTTAT	LC466	LC464	0.158982511923688	0.317965023847377	0.118727050183599	False	6	2	ITL5GL	LC464:ACCTGTTCACCGTTAT	30181	0	0	29118	2278	1959	1063	#E1A462	ITL45GL	0	0	0	0	0	0	1	0	0	0	0	0	0	0	0	0	0	0	0	0	1
LC466:CATAAGCTCACAGCGC-1	SeuratProject	2607	1359	CATAAGCTCACAGCGC-1	GCATGCAAGGGCTACA	LC466	LC464	0.0767165324127349	0.421940928270042	0.054858934169279	False	14	19	NPGL	LC464:GCATGCAAGGGCTACA	23204	0	0	22158	1841	1571	1046	#D38362	NPGL	0	0	0	0	0	0	0	0	0	0	1	0	0	0	0	0	0	0	0	0	1
LC466:CATAATCCAAGTGTTT-1	SeuratProject	3848	1602	CATAATCCAAGTGTTT-1	CGGTATTGTGATGCAA	LC466	LC464	0.025987525987526	0.311850311850312	0.0491071428571429	False	2	1	CTGL	LC464:CGGTATTGTGATGCAA	31768	0	0	30250	2577	2157	1518	#A78533	CTGL	0	0	0	0	0	0	0	0	0	1	0	0	0	0	0	0	0	0	0	0	1
LC466:CATAATCCAATTGACT-1	SeuratProject	3028	1384	CATAATCCAATTGACT-1	CGGTATTGTAAGGTGC	LC466	LC464	0.0990752972258917	0.429326287978864	0.191709844559585	False	0	0	ITL23GL	LC464:CGGTATTGTAAGGTGC	91696	0	0	88822	6325	5390	2874	#E59D9F	ITL23GL	0	0	0	0	0.834185278187935	0	0.165814721812065	0	0	0	0	0	0	0	0	0	0	0	0	0	0.834185278187935
LC466:CATAATCCAGACAAAC-1	SeuratProject	6882	2422	CATAATCCAGACAAAC-1	CGGTATTGTAGTTGGA	LC466	LC464	0.0581226387678001	0.2615518744551	0.0703472840605521	False	7	14	ETL5GL	LC464:CGGTATTGTAGTTGGA	23698	0	0	22515	1842	1496	1183	#B27427	PTGL	0	0	0	0	0	0	0	0	0	0	0	0	0	0	0	1	0	0	0	0	1
LC466:CATAATCCAGTCTATG-1	SeuratProject	7395	2591	CATAATCCAGTCTATG-1	CGGTATTGTTGACCAT	LC466	LC464	0.0676132521974307	0.581473968897904	0.126436781609195	False	4	6	ITL5GL	LC464:CGGTATTGTTGACCAT	35447	0	0	33898	2860	2385	1549	#E1A462	ITL6GL	0	0	0	0	0	0	0	0	0	0	0	0	0	0	1	0	0	0	0	0	1
LC466:CATAATGTCAGCATTA-1	SeuratProject	3439	1587	CATAATGTCAGCATTA-1	CAGTTAAAGCGAAGTT	LC466	LC464	0.0872346612387322	0.465251526606572	0.134846461949266	False	4	6	ITL5GL	LC464:CAGTTAAAGCGAAGTT	28654	0	0	27659	1819	1506	995	#E1A462	ITL5GL	0	0	0	0	0	0	0	0	0	0	0	1	0	0	0	0	0	0	0	0	1
LC466:CATAATGTCAGTATTG-1	SeuratProject	3998	1735	CATAATGTCAGTATTG-1	CAGTTAAAGCGATATA	LC466	LC464	0.0500250125062531	0.225112556278139	0.0612582781456954	False	3	3	VIPGA	LC464:CAGTTAAAGCGATATA	20271	0	0	19691	1225	1037	580	#3C81BB	SSTGA	0	0	0	0.962816291430471	0	0	0	0	0	0	0	0	0	0	0	0	0	0.0371837085695289	0	0	0.962816291430471
LC466:CATAATGTCGCTAAGT-1	SeuratProject	4879	1818	CATAATGTCGCTAAGT-1	CAGTTAAAGCTGGCAA	LC466	LC464	0.0409920065587211	0.430416068866571	0.0223964165733483	False	0	12	ITL23GL	LC464:CAGTTAAAGCTGGCAA	25877	0	0	24864	2158	1824	1013	#E59D9F	ITL23GL	0	0	0	0	0.953693478138191	0	0	0	0	0	0	0	0	0.046306521861809	0	0	0	0	0	0	0.953693478138191
LC466:CATAGACTCATGGTGT-1	SeuratProject	4833	1992	CATAGACTCATGGTGT-1	ACGTAGTAGCGGTCAA	LC466	LC464	0.0206910821435961	0.289675150010346	0.0743801652892562	False	7	14	ETL5GL	LC464:ACGTAGTAGCGGTCAA	104175	0	0	100569	6556	5285	3606	#B27427	PTGL	0	0	0	0	0	0	0	0	0	0	0	0	0	0	0	1	0	0	0	0	1
LC466:CATAGACTCCACCTGT-1	SeuratProject	4475	1805	CATAGACTCCACCTGT-1	ACGTAGTAGGTAAGTC	LC466	LC464	0.0670391061452514	0.446927374301676	0.191709844559585	False	4	8	ITL5GL	LC464:ACGTAGTAGGTAAGTC	34758	0	0	33260	2345	1989	1498	#E1A462	ITL45GL	0	0	0	0	0	0	1	0	0	0	0	0	0	0	0	0	0	0	0	0	1
LC466:CATAGCTAGCTGGCTA-1	SeuratProject	2722	1412	CATAGCTAGCTGGCTA-1	TCCATGATCTGGAAAC	LC466	LC464	0.0367376928728876	0.404114621601763	0.0743801652892562	False	14	19	NPGL	LC464:TCCATGATCTGGAAAC	30024	0	0	28601	2117	1738	1423	#D38362	NPGL	0	0	0	0	0	0	0	0	0	0	1	0	0	0	0	0	0	0	0	0	1
LC466:CATAGGCGTCAATAGT-1	SeuratProject	1194	734	CATAGGCGTCAATAGT-1	GGTTGACCAGGGAGTA	LC466	LC464	0	0.418760469011725	0.04149377593361	False	3	3	VIPGA	LC464:GGTTGACCAGGGAGTA	25177	0	0	24324	1377	1167	853	#3C81BB	VIPGA	0	0	0	0	0	0.973106080815924	0	0	0	0	0	0	0.0268939191840764	0	0	0	0	0	0	0	0.973106080815924
LC466:CATAGGCGTGATCATG-1	SeuratProject	2442	1340	CATAGGCGTGATCATG-1	GGTTGACCATGCCTCA	LC466	LC464	0.0819000819000819	0.655200655200655	0.191709844559585	False	8	0	ITL23GL	LC464:GGTTGACCATGCCTCA	16910	0	0	16335	1006	840	575	#E59D9F	ITL45GL	0	0	0	0	0	0	0.762261959423105	0	0	0	0	0.217916532943214	0	0	0	0.00522177531283743	0	0	0.0145997323208433	0	0.762261959423105
LC466:CATAGGTTCAGAAACG-1	SeuratProject	1688	990	CATAGGTTCAGAAACG-1	GAACTTAAGGCAATGT	LC466	LC464	0	0.355450236966825	0.021630615640599	False	5	11	ASC	LC464:GAACTTAAGGCAATGT	16735	0	0	15951	1310	1100	784	#A13F9E	ASC	0	0	1	0	0	0	0	0	0	0	0	0	0	0	0	0	0	0	0	0	1
LC466:CATAGGTTCCTTCGTA-1	SeuratProject	8466	2707	CATAGGTTCCTTCGTA-1	GAACTTAAGAACCTAA	LC466	LC464	0.023623907394283	0.377982518308528	0.0961538461538461	False	0	0	ITL23GL	LC464:GAACTTAAGAACCTAA	23677	0	0	22705	2008	1692	972	#E59D9F	ITL23GL	0	0	0	0	1	0	0	0	0	0	0	0	0	0	0	0	0	0	0	0	1
LC466:CATAGTCAGCGGATTT-1	SeuratProject	4221	1788	CATAGTCAGCGGATTT-1	TTGTCCTTCCAAACTT	LC466	LC464	0.0473821369343757	0.355366027007818	0.0961538461538461	False	7	14	ETL5GL	LC464:TTGTCCTTCCAAACTT	28651	0	0	27727	1831	1499	924	#B27427	PTGL	0	0	0	0	0	0	0	0	0	0	0	0	0	0.0129485017787544	0	0.987051498221246	0	0	0	0	0.987051498221246
LC466:CATAGTCAGCTCAAAC-1	SeuratProject	3696	1678	CATAGTCAGCTCAAAC-1	TTGTCCTTCGGTAATA	LC466	LC464	0.0541125541125541	0.432900432900433	0.0426871938418474	False	0	12	ITL23GL	LC464:TTGTCCTTCGGTAATA	25611	0	0	24825	2036	1724	786	#E59D9F	ITL23GL	0	0	0	0	1	0	0	0	0	0	0	0	0	0	0	0	0	0	0	0	1
LC466:CATAGTCAGGCGAATA-1	SeuratProject	4707	1839	CATAGTCAGGCGAATA-1	TTGTCCTTCCTGCAAC	LC466	LC464	0.0849798172933928	0.382409177820268	0.0563939634630659	False	6	2	ITL5GL	LC464:TTGTCCTTCCTGCAAC	60310	0	0	57824	5013	4121	2486	#E1A462	ITL23GL	0	0	0	0	0.870376272623674	0	0.129623727376325	0	0	0	0	0	0	0	0	0	0	0	0	0	0.870376272623674
LC466:CATATCGCACTGGCCA-1	SeuratProject	5646	2187	CATATCGCACTGGCCA-1	GCCAACCGTCCTGAGC	LC466	LC464	0.0354233085370174	0.336521431101665	0.207339449541284	False	4	6	ITL5GL	LC464:GCCAACCGTCCTGAGC	107190	0	0	103840	8094	6732	3350	#E1A462	ITL5GL	0	0	0	0	0	0	0	0	0	0	0	0.929613944613238	0	0	0.0703860553867622	0	0	0	0	0	0.929613944613238
LC466:CATATCGCAGCAAGAT-1	SeuratProject	7240	2384	CATATCGCAGCAAGAT-1	GCCAACCGTTTACTGA	LC466	LC464	0.0276243093922652	0.234806629834254	0.030006123698714	False	2	1	CTGL	LC464:GCCAACCGTTTACTGA	41707	0	0	40162	2722	2275	1545	#A78533	NPGL	0	0	0	0	0	0	0	0	0	0	1	0	0	0	0	0	0	0	0	0	1
LC466:CATATCGCATAACGGG-1	SeuratProject	734	478	CATATCGCATAACGGG-1	GCCAACCGTCCTCCCA	LC466	LC464	0.136239782016349	2.72479564032698	0.139344262295082	False	8	5	PTGL	LC464:GCCAACCGTCCTCCCA	17771	0	0	17057	923	790	714	#9C5224	OBGA	0	0.0397938122740802	0	0	0	0.00640414200580131	0	0	0	0	0	0	0.889457334628257	0	0	0	0	0	0.0311311059612148	0.0332136051306466	0.889457334628257
LC466:CATCAATCAATGCGCT-1	SeuratProject	5773	2058	CATCAATCAATGCGCT-1	TAGCTACGTTTCACCC	LC466	LC464	0.0173220162826953	0.207864195392344	0.144055944055944	False	4	6	ITL5GL	LC464:TAGCTACGTTTCACCC	22817	0	0	21873	2011	1719	944	#E1A462	ITL6GL	0	0	0	0	0	0	0.0143683484215717	0	0	0	0	0.156711699198851	0	0	0.821755692456133	0.00716425992344415	0	0	0	0	0.821755692456133
LC466:CATCAATCAGAACCGA-1	SeuratProject	3434	1564	CATCAATCAGAACCGA-1	TAGCTACGTTAATCGC	LC466	LC464	0.11648223645894	0.262085032032615	0.0391891891891892	False	0	0	ITL23GL	LC464:TAGCTACGTTAATCGC	20989	0	0	20154	1682	1421	835	#E59D9F	ITL23GL	0	0	0	0	1	0	0	0	0	0	0	0	0	0	0	0	0	0	0	0	1
LC466:CATCACACATGTCAAT-1	SeuratProject	4739	1852	CATCACACATGTCAAT-1	CGTGAGGGTTGCGAGG	LC466	LC464	0.0422029964127453	0.337623971301962	0.111633372502938	False	7	15	ITL6GL	LC464:CGTGAGGGTTGCGAGG	33269	0	0	31811	2536	2153	1458	#9E4954	ITL6GL	0	0	0	0	0	0	0.0103853755707391	0	0	0	0	0.0304604380929003	0	0	0.959154186336361	0	0	0	0	0	0.959154186336361
LC466:CATCATAAGGCTTAAC-1	SeuratProject	10714	3211	CATCATAAGGCTTAAC-1	TAACTACTCAATAACG	LC466	LC464	0.0280007466865783	0.298674631323502	0.144055944055944	False	4	6	ITL5GL	LC464:TAACTACTCAATAACG	38959	0	0	37705	2536	2113	1254	#E1A462	ITL5GL	0	0	0	0	0	0	0	0	0	0	0	0.999999999999999	0	0	0	0	0	0	0	0	0.999999999999999
LC466:CATCATGCACAATGTT-1	SeuratProject	5445	2094	CATCATGCACAATGTT-1	CCTAATAGTTAAAGAC	LC466	LC464	0.0918273645546373	0.293847566574839	0.0208791208791209	False	11	17	D12MSN	LC464:CCTAATAGTTAAAGAC	96598	0	0	93315	7069	5892	3283	#4BBFE5	D12MSN	0	0	0	0	0	0	0	1	0	0	0	0	0	0	0	0	0	0	0	0	1
LC466:CATCATGCAGAAATTG-1	SeuratProject	3630	1564	CATCATGCAGAAATTG-1	CCTAATAGTTTAGCGT	LC466	LC464	0.110192837465565	0.495867768595041	0.0231769361221029	False	2	1	CTGL	LC464:CCTAATAGTTTAGCGT	15311	0	0	14561	1018	900	750	#A78533	CTGL	0	0	0	0	0	0	0	0	0	1	0	0	0	0	0	0	0	0	0	0	1
LC466:CATCCTCAGCTAATCA-1	SeuratProject	4300	1764	CATCCTCAGCTAATCA-1	TCTTGGATCGCGCTCA	LC466	LC464	0.0465116279069767	0.302325581395349	0.0856573705179283	False	4	8	ITL5GL	LC464:TCTTGGATCGCGCTCA	96354	0	0	93729	7046	5932	2625	#E1A462	ITL45GL	0	0	0	0	0	0	1	0	0	0	0	0	0	0	0	0	0	0	0	0	1
LC466:CATCCTCAGTCATTAG-1	SeuratProject	2497	1312	CATCCTCAGTCATTAG-1	TCTTGGATCATTAAGG	LC466	LC464	0.120144173007609	0.320384461353624	0.0338658146964856	False	11	17	D12MSN	LC464:TCTTGGATCATTAAGG	100578	0	0	97449	6812	5690	3129	#4BBFE5	D12MSN	0	0	0	0	0	0	0	1	0	0	0	0	0	0	0	0	0	0	0	0	1
LC466:CATCCTGGTACGATTG-1	SeuratProject	6179	2587	CATCCTGGTACGATTG-1	AACCGCGCATGCGGAT	LC466	LC464	0.0647353940767114	1.3918109726493	0.171428571428571	False	7	14	ETL5GL	LC464:AACCGCGCATGCGGAT	62423	0	0	60214	3870	3141	2209	#B27427	PTGL	0	0	0	0	0	0	0	0	0	0	0	0	0	0	0	1	0	0	0	0	1
LC466:CATCCTGGTACGGTAC-1	SeuratProject	603	442	CATCCTGGTACGGTAC-1	AACCGCGCATAAAGGA	LC466	LC464	0	0.33167495854063	0.054858934169279	False	10	13	OPC	LC464:AACCGCGCATAAAGGA	21064	0	0	20462	1145	963	602	#B9A0D6	OBGA	0.235003748835578	0	0	0	0	0	0	0	0	0	0	0	0.729358772721768	0	0	0	0	0	0	0.0356374784426538	0.729358772721768
LC466:CATCGCTTCCTTAATC-1	SeuratProject	842	580	CATCGCTTCCTTAATC-1	TTGAGCGAGGAGCTAT	LC466	LC464	0.118764845605701	0.712589073634204	0.04644412191582	False	10	13	OPC	LC464:TTGAGCGAGGAGCTAT	17628	0	0	16690	1046	924	938	#B9A0D6	OPC	0.986842302090373	0	0	0	0	0	0	0	0	0	0	0	0	0	0	0	0	0	0	0.0131576979096268	0.986842302090373
LC466:CATCGCTTCTAGCTTT-1	SeuratProject	3550	1620	CATCGCTTCTAGCTTT-1	TTGAGCGAGGGAGTAA	LC466	LC464	0.112676056338028	0.338028169014085	0.1225	False	6	0	ITL23GL	LC464:TTGAGCGAGGGAGTAA	93447	0	0	90256	6695	5703	3191	#E59D9F	ITL45GL	0	0	0	0	0	0	1	0	0	0	0	0	0	0	0	0	0	0	0	0	1
LC466:CATCGCTTCTGTTGCC-1	SeuratProject	3326	1534	CATCGCTTCTGTTGCC-1	TTGAGCGAGAGGAACA	LC466	LC464	0.090198436560433	0.21046301864101	0.023972602739726	False	3	16	PVGA	LC464:TTGAGCGAGAGGAACA	26636	0	0	25274	2011	1639	1362	#377549	PVGA	0	0	0	0	0	0	0	0	0	0	0	0	0	0	0	0	0	1	0	0	1
LC466:CATGAGGCAATTGAGA-1	SeuratProject	7724	2465	CATGAGGCAATTGAGA-1	TGCATTAGTCCTGCAA	LC466	LC464	0.0129466597617815	0.336613153806318	0.105084745762712	False	4	6	ITL5GL	LC464:TGCATTAGTCCTGCAA	25277	0	0	24107	1847	1565	1170	#E1A462	ITL5GL	0	0	0	0	0	0	0.16548431355807	0	0	0	0	0.815999789025199	0	0	0.0185158974167317	0	0	0	0	0	0.815999789025199
LC466:CATGAGGCAGGTATTT-1	SeuratProject	4497	1984	CATGAGGCAGGTATTT-1	TGCATTAGTTACGCCA	LC466	LC464	0.155659328441183	0.756059595285746	0.184563758389262	False	4	6	ITL5GL	LC464:TGCATTAGTTACGCCA	195031	0	0	183471	6174	5602	11560	#E1A462	ITL23GL	0	0	0	0	0.446777928365832	0	0.143517466494498	0	0	0	0	0.0329744589006259	0	0	0.372536318214254	0	0	0	0.00419382802478897	0	0.446777928365832
LC466:CATGAGGCATGCTTAG-1	SeuratProject	4454	1887	CATGAGGCATGCTTAG-1	TGCATTAGTCCAAGTT	LC466	LC464	0.0224517287831163	0.157162101481814	0.191709844559585	False	4	8	ITL5GL	LC464:TGCATTAGTCCAAGTT	70179	0	0	67646	4651	3893	2533	#E1A462	ITL45GL	0	0	0	0	0	0	1	0	0	0	0	0	0	0	0	0	0	0	0	0	1
LC466:CATGCAAGTCCAAGAC-1	SeuratProject	2302	1148	CATGCAAGTCCAAGAC-1	ATAGCCACACTAGTAG	LC466	LC464	0.0434404865334492	0.347523892267593	0.0832517140058766	False	8	5	PTGL	LC464:ATAGCCACACTAGTAG	20779	0	0	19856	1652	1414	923	#9C5224	CLAGL	0	0	0	0	0	0	0	0	0	0	0	0	0	0	0	0	0	0	1	0	1
LC466:CATGCAAGTTCGCTTG-1	SeuratProject	2300	1116	CATGCAAGTTCGCTTG-1	ATAGCCACACTTGCTG	LC466	LC464	0	0.434782608695652	0.0281943611277744	False	3	3	VIPGA	LC464:ATAGCCACACTTGCTG	112570	0	0	108389	6044	4987	4181	#3C81BB	VIPGA	0	0	0	0	0	1	0	0	0	0	0	0	0	0	0	0	0	0	0	0	1
LC466:CATGCGCAGCAGGTTT-1	SeuratProject	5289	2190	CATGCGCAGCAGGTTT-1	ATGCCCGTCGCCTAAC	LC466	LC464	0.113442994895065	0.321421818869352	0.0439093484419263	False	3	16	PVGA	LC464:ATGCCCGTCGCCTAAC	32331	0	0	30856	2839	2373	1475	#377549	PVGA	0	0	0	0	0	0	0	0	0	0	0	0	0	0	0	0	0	1	0	0	1
LC466:CATGCGCAGGTAGCTT-1	SeuratProject	2804	1469	CATGCGCAGGTAGCTT-1	ATGCCCGTCAATGAGC	LC466	LC464	0.106990014265335	0.427960057061341	0.0281943611277744	False	3	16	PVGA	LC464:ATGCCCGTCAATGAGC	17188	0	0	16316	1191	997	872	#377549	SSTGA	0	0	0	0.858181160367815	0	0	0	0	0	0	0	0	0	0	0	0	0	0.141818839632185	0	0	0.858181160367815
LC466:CATGCGGGTAGCTAGC-1	SeuratProject	4660	1948	CATGCGGGTAGCTAGC-1	TTGCGGGCAATTGACG	LC466	LC464	0	1.37339055793991	0.165378670788253	False	6	2	ITL5GL	LC464:TTGCGGGCAATTGACG	20271	0	0	19306	1388	1175	965	#E1A462	ITL45GL	0	0	0	0	0	0	1	0	0	0	0	0	0	0	0	0	0	0	0	0	1
LC466:CATGCGGGTATTCGCT-1	SeuratProject	1507	865	CATGCGGGTATTCGCT-1	TTGCGGGCAGGATGGA	LC466	LC464	0	0.19907100199071	0.0629722921914358	False	3	3	VIPGA	LC464:TTGCGGGCAGGATGGA	66431	0	0	64295	3471	2914	2136	#3C81BB	VIPGA	0	0	0	0	0	1	0	0	0	0	0	0	0	0	0	0	0	0	0	0	1
LC466:CATGCGGGTGCTAGAC-1	SeuratProject	2708	1424	CATGCGGGTGCTAGAC-1	TTGCGGGCAGTAATCG	LC466	LC464	0.110782865583456	0.553914327917282	0.108294930875576	False	0	0	ITL23GL	LC464:TTGCGGGCAGTAATCG	67481	0	0	64934	4219	3533	2547	#E59D9F	ITL23GL	0	0	0	0	1	0	0	0	0	0	0	0	0	0	0	0	0	0	0	0	1
LC466:CATGGATTCATTAGCA-1	SeuratProject	5386	2210	CATGGATTCATTAGCA-1	GCAATACAGCTATATC	LC466	LC464	0.111399925733383	0.38989974006684	0.054858934169279	False	0	12	ITL23GL	LC464:GCAATACAGCTATATC	105887	0	0	102728	8660	7259	3159	#E59D9F	OBGL	0	0	0	0	0.330810520993671	0	0	0	0	0	0	0	0	0.669189479006328	0	0	0	0	0	0	0.669189479006328
LC466:CATGGATTCTCCATGC-1	SeuratProject	2397	1194	CATGGATTCTCCATGC-1	GCAATACAGTTACATC	LC466	LC464	0.166875260742595	0.292031706299541	0.0504898266767144	False	3	3	VIPGA	LC464:GCAATACAGTTACATC	66366	0	0	64270	3782	3150	2096	#3C81BB	VIPGA	0	0	0	0	0	1	0	0	0	0	0	0	0	0	0	0	0	0	0	0	1
LC466:CATGGATTCTGCAAAC-1	SeuratProject	3699	1679	CATGGATTCTGCAAAC-1	GCAATACAGTTACAAG	LC466	LC464	0.08110300081103	0.432549337658827	0.0665514261019879	False	0	0	ITL23GL	LC464:GCAATACAGTTACAAG	15467	0	0	14746	1223	1043	721	#E59D9F	ITL23GL	0	0	0	0	1	0	0	0	0	0	0	0	0	0	0	0	0	0	0	0	1
LC466:CATGGCGGTAGGTGTC-1	SeuratProject	1035	712	CATGGCGGTAGGTGTC-1	CATTACCCACGCCCAT	LC466	LC464	0	0.579710144927536	0.118727050183599	False	8	5	PTGL	LC464:CATTACCCACGCCCAT	44924	0	0	43266	3263	2819	1658	#9C5224	CLAGL	0	0	0	0	0	0	0	0	0	0.0200569681286757	0.260761306505495	0	0	0	0	0	0	0	0.719181725365829	0	0.719181725365829
LC466:CATGGCGGTGCTCCGT-1	SeuratProject	757	587	CATGGCGGTGCTCCGT-1	CATTACCCAACAAGTT	LC466	LC464	0	1.32100396301189	0.130548302872063	False	8	5	PTGL	LC464:CATTACCCAACAAGTT	32617	0	0	31299	1927	1689	1318	#9C5224	OBGA	0.0181897899544974	0	0	0	0	0	0	0	0	0	0	0	0.88405531064013	0	0	0	0	0	0.0477510294171415	0.0500038699882303	0.88405531064013
LC466:CATTATCTCCGGTATG-1	SeuratProject	1562	960	CATTATCTCCGGTATG-1	ATCAGGTAGTTAACGA	LC466	LC464	0.256081946222791	0.640204865556978	0.144055944055944	False	7	14	ETL5GL	LC464:ATCAGGTAGTTAACGA	28746	0	0	28015	1890	1612	731	#B27427	ITL6GL	0	0	0	0	0	0	0	0	0	0	0	0.00306489786066809	0.0247393067363772	0	0.931645761815613	0	0	0	0.0405500335873415	0	0.931645761815613
LC466:CATTATCTCTTGACCC-1	SeuratProject	3427	1523	CATTATCTCTTGACCC-1	ATCAGGTAGGAGCAGG	LC466	LC464	0	0.320980449372629	0.184563758389262	False	7	15	ITL6GL	LC464:ATCAGGTAGGAGCAGG	45971	0	0	44275	3126	2699	1696	#9E4954	ITL6GL	0	0	0	0	0	0	0.0192796008476761	0	0	0	0	0.0992436229890951	0	0	0.791388076529	0.0900886996342289	0	0	0	0	0.791388076529
LC466:CATTATGAGCTCATAA-1	SeuratProject	11153	3338	CATTATGAGCTCATAA-1	GTTTGCATCCCTGTGG	LC466	LC464	0.0448309871783377	0.215188738456021	0.0743801652892562	False	0	12	ITL23GL	LC464:GTTTGCATCCCTGTGG	84269	0	0	81278	6084	5075	2991	#E59D9F	ITL23GL	0	0	0	0	1	0	0	0	0	0	0	0	0	0	0	0	0	0	0	0	1
LC466:CATTATGAGGCCGGAA-1	SeuratProject	3139	1577	CATTATGAGGCCGGAA-1	GTTTGCATCCGGCTAT	LC466	LC464	0.159286396941701	0.541573749601784	0.171428571428571	False	0	0	ITL23GL	LC464:GTTTGCATCCGGCTAT	24720	0	0	23632	1567	1372	1088	#E59D9F	ITL23GL	0	0	0	0	0.991714560015645	0	0	0	0	0	0	0	0	0	0.00828543998435561	0	0	0	0	0	0.991714560015645
LC466:CATTCATTCCAAGTTA-1	SeuratProject	2783	1352	CATTCATTCCAAGTTA-1	AATCCTTAGCTAATAG	LC466	LC464	0.143729787998563	0.50305425799497	0.0477590007347539	False	3	3	VIPGA	LC464:AATCCTTAGCTAATAG	99287	0	0	96222	6206	5143	3065	#3C81BB	SSTGA	0	0	0	1	0	0	0	0	0	0	0	0	0	0	0	0	0	0	0	0	1
LC466:CATTCATTCGCCTAAG-1	SeuratProject	6230	2280	CATTCATTCGCCTAAG-1	AATCCTTAGTAAAGGG	LC466	LC464	0.0642054574638844	0.304975922953451	0.1225	False	4	8	ITL5GL	LC464:AATCCTTAGTAAAGGG	67576	0	0	65185	5317	4365	2391	#E1A462	ITL45GL	0	0	0	0	0	0	1	0	0	0	0	0	0	0	0	0	0	0	0	0	1
LC466:CATTCCTCAGAAACGT-1	SeuratProject	7665	2555	CATTCCTCAGAAACGT-1	GGTTGTTGTGCACGCT	LC466	LC464	0.117416829745597	0.273972602739726	0.115107913669065	False	7	14	ETL5GL	LC464:GGTTGTTGTGCACGCT	121340	0	0	117850	8311	6790	3490	#B27427	PTGL	0	0	0	0	0	0	0	0	0	0	0	0	0	0	0	1	0	0	0	0	1
LC466:CATTCCTCATGAAGTA-1	SeuratProject	13978	3744	CATTCCTCATGAAGTA-1	GGTTGTTGTGAGCGAT	LC466	LC464	0.0786950922878809	0.300472170553727	0.154185022026432	False	7	14	ETL5GL	LC464:GGTTGTTGTGAGCGAT	23067	0	0	22194	1481	1215	873	#B27427	PTGL	0	0	0	0	0	0	0	0	0	0	0	0	0	0	0	1	0	0	0	0	1
LC466:CATTCCTCATTATGCG-1	SeuratProject	5890	2116	CATTCCTCATTATGCG-1	GGTTGTTGTGTTAACC	LC466	LC464	0.033955857385399	0.203735144312394	0.144055944055944	False	2	1	CTGL	LC464:GGTTGTTGTGTTAACC	73954	0	0	71358	5885	4961	2596	#A78533	CTGL	0	0	0	0	0	0	0	0	0	1	0	0	0	0	0	0	0	0	0	0	1
LC466:CATTGCGAGCACAGAA-1	SeuratProject	2839	1386	CATTGCGAGCACAGAA-1	AGCATCCTCTTAAGGA	LC466	LC464	0.0704473406128919	0.457907713983797	0.134846461949266	False	0	0	ITL23GL	LC464:AGCATCCTCTTAAGGA	34336	0	0	33186	2053	1760	1150	#E59D9F	ITL23GL	0	0	0	0	0.896914269881631	0	0.103085730118369	0	0	0	0	0	0	0	0	0	0	0	0	0	0.896914269881631
LC466:CATTGCGAGCATGAAG-1	SeuratProject	7415	2607	CATTGCGAGCATGAAG-1	AGCATCCTCAGTGAAC	LC466	LC464	0.0674308833445718	0.350640593391773	0.159638554216868	False	4	8	ITL5GL	LC464:AGCATCCTCAGTGAAC	21749	0	0	20879	1599	1353	870	#E1A462	ITL5GL	0	0	0	0	0	0	0.0165175792102672	0	0	0	0	0.983482420789733	0	0	0	0	0	0	0	0	0.983482420789733
LC466:CATTGCGAGGATCCGC-1	SeuratProject	3881	1663	CATTGCGAGGATCCGC-1	AGCATCCTCAGGTCGA	LC466	LC464	0	0.386498325173924	0.0391891891891892	False	0	0	ITL23GL	LC464:AGCATCCTCAGGTCGA	47460	0	0	45854	3537	2960	1606	#E59D9F	ITL23GL	0	0	0	0	1	0	0	0	0	0	0	0	0	0	0	0	0	0	0	0	1
LC466:CATTGTAAGCCACATG-1	SeuratProject	1695	991	CATTGTAAGCCACATG-1	AGGATTATCTTGTTGG	LC466	LC464	0.176991150442478	1.53392330383481	0.159638554216868	False	8	5	PTGL	LC464:AGGATTATCTTGTTGG	37064	0	0	35808	2214	1836	1256	#9C5224	CLAGL	0	0	0	0	0.242926971526446	0	0	0	0	0	0	0	0.0382739828161675	0.0971382207965221	0	0	0	0	0.621660824860864	0	0.621660824860864
LC466:CATTGTAAGCCTCTGT-1	SeuratProject	546	372	CATTGTAAGCCTCTGT-1	AGGATTATCGCGTTAC	LC466	LC464	0.549450549450549	1.64835164835165	0.191709844559585	False	8	5	PTGL	LC464:AGGATTATCGCGTTAC	15522	0	0	14299	344	325	1223	#9C5224	OBGA	0	0	0	0	0	0.035630038541311	0	0	0.0208313577756295	0	0	0	0.872755453158354	0	0	0	0	0	0.054706404234474	0.0160767462902314	0.872755453158354
LC466:CATTGTAAGGTCCTAG-1	SeuratProject	6969	2553	CATTGTAAGGTCCTAG-1	AGGATTATCCTCAAGC	LC466	LC464	0.0286985220261157	0.258286698235041	0.088145896656535	False	3	24	PVGA	LC464:AGGATTATCCTCAAGC	37012	0	0	35420	3104	2629	1592	#377549	PVGA	0	0	0	0.423481382121632	0	0	0	0	0	0	0	0	0	0	0	0	0	0.576518617878368	0	0	0.576518617878368
LC466:CATTGTGCAACCCTCC-1	SeuratProject	13871	3521	CATTGTGCAACCCTCC-1	ACGTTACGTTCCATTT	LC466	LC464	0.0576742844784082	0.252324994593036	0.154185022026432	False	4	6	ITL5GL	LC464:ACGTTACGTTCCATTT	19654	0	0	18816	1511	1287	838	#E1A462	ITL6GL	0	0	0	0	0.0127763617540893	0	0.00802769144680596	0	0	0	0	0.0123101796951598	0	0	0.966885767103945	0	0	0	0	0	0.966885767103945
LC466:CATTGTGCAATGCCTA-1	SeuratProject	2406	1209	CATTGTGCAATGCCTA-1	ACGTTACGTAACCGTT	LC466	LC464	0.0831255195344971	0.58187863674148	0.126436781609195	False	6	2	ITL5GL	LC464:ACGTTACGTAACCGTT	35636	0	0	33738	1991	1751	1898	#E1A462	ITL45GL	0	0	0	0	0	0	1	0	0	0	0	0	0	0	0	0	0	0	0	0	1
LC466:CATTGTGCACACTAAT-1	SeuratProject	3284	1501	CATTGTGCACACTAAT-1	ACGTTACGTTCACCTC	LC466	LC464	0.0304506699147381	0.304506699147381	0.0933892969569779	False	6	2	ITL5GL	LC464:ACGTTACGTTCACCTC	37570	0	0	35854	2961	2508	1716	#E1A462	ITL45GL	0	0	0	0	0	0	1	0	0	0	0	0	0	0	0	0	0	0	0	0	1
LC466:CATTGTGCAGGCCTTG-1	SeuratProject	7759	2794	CATTGTGCAGGCCTTG-1	ACGTTACGTCATGAAG	LC466	LC464	0.103106070369893	0.915066374532801	0.199288256227758	False	4	6	ITL5GL	LC464:ACGTTACGTCATGAAG	25811	0	0	24816	1682	1428	995	#E1A462	ITL5GL	0	0	0	0	0	0	0	0	0	0	0	1	0	0	0	0	0	0	0	0	1
LC466:CATTTGTTCCTTTACG-1	SeuratProject	1163	719	CATTTGTTCCTTTACG-1	TAAAGGGAGCGCAAAT	LC466	LC464	0	0.0859845227858985	0.0223964165733483	False	3	16	PVGA	LC464:TAAAGGGAGCGCAAAT	29621	0	0	28637	2155	1756	984	#377549	PVGA	0	0	0	0.296472903816883	0	0	0	0	0	0	0	0	0	0	0	0	0	0.703527096183118	0	0	0.703527096183118
LC466:CCAAACCCAAGGATTA-1	SeuratProject	1126	769	CCAAACCCAAGGATTA-1	TCCAATAGTAACAGCA	LC466	LC464	0.177619893428064	0.088809946714032	0.0105162523900574	False	9	10	MGL	LC464:TCCAATAGTAACAGCA	19768	0	0	18998	1428	1219	770	#DF8DB1	MGL	0	0	0	0	0	0	0	0	0	0	0	0	0	0	0	0	1	0	0	0	1
LC466:CCAAACTAGGACCTGC-1	SeuratProject	6577	2471	CCAAACTAGGACCTGC-1	ATGCATTTCGGTTAGG	LC466	LC464	0.197658506918048	0.349703512239623	0.0665514261019879	False	7	14	ETL5GL	LC464:ATGCATTTCGGTTAGG	122253	0	0	118950	8658	7188	3303	#B27427	PTGL	0	0	0	0	0	0	0	0	0	0	0	0	0	0	0	1	0	0	0	0	1
LC466:CCAAACTAGGTCGAGG-1	SeuratProject	3315	1558	CCAAACTAGGTCGAGG-1	ATGCATTTCAGCCTGT	LC466	LC464	0.0904977375565611	0.452488687782805	0.0990206746463547	False	0	0	ITL23GL	LC464:ATGCATTTCAGCCTGT	21781	0	0	20864	1743	1444	917	#E59D9F	ITL23GL	0	0	0	0	0.972910267950505	0	0.0270897320494952	0	0	0	0	0	0	0	0	0	0	0	0	0	0.972910267950505
LC466:CCAAATCAGTCACTAA-1	SeuratProject	6362	2155	CCAAATCAGTCACTAA-1	ATGCACCTCGATTATC	LC466	LC464	0.0471549827098397	0.298648223828985	0.108294930875576	False	7	15	ITL6GL	LC464:ATGCACCTCGATTATC	20750	0	0	19864	1752	1477	886	#9E4954	ITL6GL	0	0	0	0	0	0	0	0	0	0	0	0.0729098077856569	0	0	0.927090192214343	0	0	0	0	0	0.927090192214343
LC466:CCAACATAGCCACAAT-1	SeuratProject	3421	1508	CCAACATAGCCACAAT-1	ACCGGTTTCGATCCGT	LC466	LC464	0	0.409237065185618	0.0403280929596719	False	14	19	NPGL	LC464:ACCGGTTTCGATCCGT	20910	0	0	19918	1583	1350	992	#D38362	NPGL	0	0	0	0	0	0	0	0	0	0	1	0	0	0	0	0	0	0	0	0	1
LC466:CCAACATAGTGAGGTA-1	SeuratProject	7424	2588	CCAACATAGTGAGGTA-1	ACCGGTTTCAGGATCG	LC466	LC464	0.134698275862069	0.269396551724138	0.0703472840605521	False	7	14	ETL5GL	LC464:ACCGGTTTCAGGATCG	54977	0	0	52912	4324	3495	2065	#B27427	PTGL	0	0	0	0	0	0	0	0	0	0	0	0	0	0	0	1	0	0	0	0	1
LC466:CCAACCAAGCACAGCC-1	SeuratProject	4691	1925	CCAACCAAGCACAGCC-1	ATGGCCTTCCTCAGTA	LC466	LC464	0.0639522489874227	0.405030910253677	0.0391891891891892	False	3	3	VIPGA	LC464:ATGGCCTTCCTCAGTA	24111	0	0	23233	1550	1258	878	#3C81BB	SSTGA	0	0	0	0.971113765011674	0	0	0	0	0	0	0	0	0	0	0	0	0	0.0288862349883257	0	0	0.971113765011674
LC466:CCAACCCGTCAAAGGG-1	SeuratProject	1813	1044	CCAACCCGTCAAAGGG-1	GTTGAATCATGCAACA	LC466	LC464	0.165471594043023	0.330943188086045	0.00628366247755835	False	10	13	OPC	LC464:GTTGAATCATGCAACA	32635	0	0	31320	2311	1956	1315	#B9A0D6	OPC	1	0	0	0	0	0	0	0	0	0	0	0	0	0	0	0	0	0	0	0	1
LC466:CCAACCCGTGAGCGAA-1	SeuratProject	3362	1501	CCAACCCGTGAGCGAA-1	GTTGAATCAAGTGGCT	LC466	LC464	0.118976799524093	0.624628197501487	0.171428571428571	False	8	5	PTGL	LC464:GTTGAATCAAGTGGCT	46781	0	0	45492	3079	2612	1289	#9C5224	CLAGL	0	0	0	0	0.343918741796533	0	0.0209452658351099	0	0	0	0	0.0637061811925435	0	0	0.0887429048568628	0.00664684991435977	0	0	0.476040056404591	0	0.476040056404591
LC466:CCAAGTTAGGGACGCA-1	SeuratProject	1348	820	CCAAGTTAGGGACGCA-1	GCCTATATCCACCCTC	LC466	LC464	0.0741839762611276	0.29673590504451	0.0231769361221029	False	1	4	OGC	LC464:GCCTATATCCACCCTC	29558	0	0	28389	2204	1866	1169	#985695	OGC	0	1	0	0	0	0	0	0	0	0	0	0	0	0	0	0	0	0	0	0	1
LC466:CCAATATCAATCGCAC-1	SeuratProject	2293	1262	CCAATATCAATCGCAC-1	ACTTCCCGTTACAACC	LC466	LC464	0.174443959877889	0.610553859572612	0.0961538461538461	False	3	16	PVGA	LC464:ACTTCCCGTTACAACC	93974	0	0	90875	6184	5167	3099	#377549	PVGA	0	0	0	0	0	0	0	0	0	0	0	0	0	0	0	0	0	1	0	0	1
LC466:CCAATATCAGTACCGT-1	SeuratProject	5107	1997	CCAATATCAGTACCGT-1	ACTTCCCGTATAGCTC	LC466	LC464	0.117485803798708	0.313295476796554	0.0491071428571429	False	7	14	ETL5GL	LC464:ACTTCCCGTATAGCTC	40743	0	0	39276	2747	2286	1467	#B27427	PTGL	0	0	0	0	0	0	0	0	0	0	0	0	0	0	0	1	0	0	0	0	1
LC466:CCACAATAGATAACCC-1	SeuratProject	3965	1769	CCACAATAGATAACCC-1	TGCCAGTTCATTTAGC	LC466	LC464	0.0756620428751576	0.403530895334174	0.0933892969569779	False	6	2	ITL5GL	LC464:TGCCAGTTCATTTAGC	19018	0	0	18201	1248	1077	817	#E1A462	ITL45GL	0	0	0	0	0.00612794063690275	0	0.993872059363097	0	0	0	0	0	0	0	0	0	0	0	0	0	0.993872059363097
LC466:CCACAATAGCATGTTA-1	SeuratProject	36628	5667	CCACAATAGCATGTTA-1	TGCCAGTTCAAACTTC	LC466	LC464	0.0436824287430381	0.292126242219067	0.139344262295082	False	4	6	ITL5GL	LC464:TGCCAGTTCAAACTTC	105838	0	0	102006	6745	5619	3832	#E1A462	ITL45GL	0	0	0	0	0	0	0.98558318115525	0	0	0	0	0	0	0	0	0.0144168188447495	0	0	0	0	0.98558318115525
LC466:CCACACAAGCACAGGG-1	SeuratProject	902	615	CCACACAAGCACAGGG-1	GTCTATGTCCAATTGT	LC466	LC464	0	0.443458980044346	0.184563758389262	False	3	3	VIPGA	LC464:GTCTATGTCCAATTGT	22626	0	0	21799	1679	1394	827	#3C81BB	OBGA	0	0	0	0.29856089203776	0	0.0437839543008645	0	0	0.0249062636356487	0	0	0	0.360499308196915	0	0	0	0	0	0.235180549373609	0.0370690324552035	0.360499308196915
LC466:CCACACAAGGAACGCG-1	SeuratProject	27723	5571	CCACACAAGGAACGCG-1	GTCTATGTCCAGGATG	LC466	LC464	0.0613209248638315	1.16149045918551	0.159638554216868	False	4	6	ITL5GL	LC464:GTCTATGTCCAGGATG	49974	0	0	47905	3870	3272	2069	#E1A462	ITL45GL	0	0	0	0	0.227253085750888	0	0.278391849103015	0	0	0	0	0.247752819046884	0	0.0980860843595864	0.0204571507650965	0.12805901097453	0	0	0	0	0.278391849103015
LC466:CCACACAAGTAGCTTA-1	SeuratProject	3746	1557	CCACACAAGTAGCTTA-1	GTCTATGTCCCATAGC	LC466	LC464	0.106780565936999	0.347036839295248	0.0159876224858174	False	11	17	D12MSN	LC464:GTCTATGTCCCATAGC	35399	0	0	34362	2435	2073	1037	#4BBFE5	D12MSN	0	0	0	0	0	0	0	1	0	0	0	0	0	0	0	0	0	0	0	0	1
LC466:CCACTTGGTACCGTTT-1	SeuratProject	20041	4115	CCACTTGGTACCGTTT-1	TCCTGTGCAAATACGT	LC466	LC464	0.0349283967865875	0.184621525871962	0.0933892969569779	False	11	17	D12MSN	LC464:TCCTGTGCAAATACGT	24463	0	0	23603	1677	1362	860	#4BBFE5	PTGL	0	0	0	0	0	0	0	0	0.133604870538874	0	0	0	0	0.0423486918990375	0	0.824046437562089	0	0	0	0	0.824046437562089
LC466:CCACTTGGTGTTGCTT-1	SeuratProject	5212	2001	CCACTTGGTGTTGCTT-1	TCCTGTGCATACTTGC	LC466	LC464	0.0383729854182655	0.249424405218726	0.0563939634630659	False	0	8	ITL5GL	LC464:TCCTGTGCATACTTGC	31762	0	0	30246	2704	2306	1516	#E1A462	ITL23GL	0	0	0	0	0.940137276338014	0	0.0598627236619864	0	0	0	0	0	0	0	0	0	0	0	0	0	0.940137276338014
LC466:CCAGACTCAGCAAGGC-1	SeuratProject	13606	3678	CCAGACTCAGCAAGGC-1	CATTGACGTCGCATAT	LC466	LC464	0.0440981919741291	0.286638247831839	0.0809248554913295	False	2	1	CTGL	LC464:CATTGACGTCGCATAT	58492	0	0	55752	4270	3610	2740	#A78533	CTGL	0	0	0	0	0	0	0	0	0	0.607564979050131	0.39243502094987	0	0	0	0	0	0	0	0	0	0.607564979050131
LC466:CCAGCTAAGCATGTTA-1	SeuratProject	684	468	CCAGCTAAGCATGTTA-1	CGCTAACTCAAACTTC	LC466	LC464	0.43859649122807	0.146198830409357	0.0318949343339587	False	1	7	OGC	LC464:CGCTAACTCAAACTTC	21868	0	0	21019	1528	1298	849	#985695	OGC	0	1	0	0	0	0	0	0	0	0	0	0	0	0	0	0	0	0	0	0	1
LC466:CCAGCTAAGTATTGCA-1	SeuratProject	5992	2248	CCAGCTAAGTATTGCA-1	CGCTAACTCCAGCTCG	LC466	LC464	0.0667556742323097	0.367156208277704	0.0290909090909091	False	0	12	ITL23GL	LC464:CGCTAACTCCAGCTCG	61731	0	0	59943	4816	4050	1788	#E59D9F	ITL23GL	0	0	0	0	0.550900939949909	0	0	0	0	0	0	0	0	0.449099060050091	0	0	0	0	0	0	0.550900939949909
LC466:CCAGCTGCAACTAGAA-1	SeuratProject	1022	672	CCAGCTGCAACTAGAA-1	ACAACCTGTTAACTGC	LC466	LC464	0	0.587084148727984	0.0208791208791209	False	1	4	OGC	LC464:ACAACCTGTTAACTGC	16187	0	0	15542	1051	918	645	#985695	OGC	0	1	0	0	0	0	0	0	0	0	0	0	0	0	0	0	0	0	0	0	1
LC466:CCAGGAACACAATACT-1	SeuratProject	3840	1663	CCAGGAACACAATACT-1	GCGGTAGGTTTCTCAT	LC466	LC464	0.104166666666667	0.442708333333333	0.0990206746463547	False	7	15	ITL6GL	LC464:GCGGTAGGTTTCTCAT	34923	0	0	33402	2892	2479	1521	#9E4954	ITL6GL	0	0	0	0	0	0	0	0	0	0	0	0	0	0	0.971031143756964	0.0289688562430363	0	0	0	0	0.971031143756964
LC466:CCAGGATGTAATCGCA-1	SeuratProject	2648	1363	CCAGGATGTAATCGCA-1	GCTTGAACAACGGGAA	LC466	LC464	0.0755287009063444	0.453172205438067	0.0703472840605521	False	0	0	ITL23GL	LC464:GCTTGAACAACGGGAA	68905	0	0	67051	4592	3885	1854	#E59D9F	ITL23GL	0	0	0	0	0.985370593940789	0	0.0146294060592116	0	0	0	0	0	0	0	0	0	0	0	0	0	0.985370593940789
LC466:CCAGGATGTATTGAGT-1	SeuratProject	1817	1048	CCAGGATGTATTGAGT-1	GCTTGAACACTCGCAC	LC466	LC464	0.165107319757843	0.385250412768299	0.144055944055944	False	8	5	PTGL	LC464:GCTTGAACACTCGCAC	16213	0	0	15550	1150	962	663	#9C5224	CLAGL	0	0	0	0	0	0	0.0155123317939515	0	0	0	0	0	0	0	0	0	0	0	0.984487668206049	0	0.984487668206049
LC466:CCAGTTTGTTAGTGAT-1	SeuratProject	1370	853	CCAGTTTGTTAGTGAT-1	GACGGTTCACTAGCGG	LC466	LC464	0.072992700729927	0.72992700729927	0.0194174757281553	False	1	4	OGC	LC464:GACGGTTCACTAGCGG	16108	0	0	15385	979	821	723	#985695	OGC	0	1	0	0	0	0	0	0	0	0	0	0	0	0	0	0	0	0	0	0	1
LC466:CCATAAGGTGGGTACT-1	SeuratProject	1381	817	CCATAAGGTGGGTACT-1	GTCATAGCAATATCCC	LC466	LC464	0.434467776973208	0.217233888486604	0.0809248554913295	False	3	3	VIPGA	LC464:GTCATAGCAATATCCC	49676	0	0	47787	3653	3026	1889	#3C81BB	VIPGA	0	0	0	0	0	0.982079382017129	0	0	0	0	0	0	0	0	0	0	0	0	0	0.0179206179828707	0.982079382017129
LC466:CCATAATCATAATTGC-1	SeuratProject	11064	3248	CCATAATCATAATTGC-1	CGTCCAAGTTCTTAAG	LC466	LC464	0.0451916124367317	0.298264642082429	0.088145896656535	False	2	1	CTGL	LC464:CGTCCAAGTTCTTAAG	68016	0	0	65153	4803	4125	2863	#A78533	CTGL	0	0	0	0	0	0	0	0	0	1	0	0	0	0	0	0	0	0	0	0	1
LC466:CCATAATCATATAACC-1	SeuratProject	1125	701	CCATAATCATATAACC-1	CGTCCAAGTTAGGCTT	LC466	LC464	0.177777777777778	0.266666666666667	0.0380761523046092	False	5	9	ASC	LC464:CGTCCAAGTTAGGCTT	20858	0	0	19870	1349	1178	988	#A13F9E	ASC	0	0	0.989649486044601	0	0	0	0	0	0	0	0	0	0	0	0	0	0	0	0	0.0103505139553984	0.989649486044601
LC466:CCATCATGTCGTTACT-1	SeuratProject	2582	1233	CCATCATGTCGTTACT-1	CGTGAGTCAAAGGACG	LC466	LC464	0.116189000774593	0.0774593338497289	0.126436781609195	False	4	6	ITL5GL	LC464:CGTGAGTCAAAGGACG	50126	0	0	48429	3704	3143	1697	#E1A462	ITL5GL	0	0	0	0	0	0	0.0181739889918551	0	0	0	0	0.968946678532387	0	0	0	0.0128793324757574	0	0	0	0	0.968946678532387
LC466:CCATCATGTTGTTCAC-1	SeuratProject	3101	1427	CCATCATGTTGTTCAC-1	CGTGAGTCAAATAAGG	LC466	LC464	0.0322476620445018	0.290228958400516	0.126436781609195	False	0	0	ITL23GL	LC464:CGTGAGTCAAATAAGG	75959	0	0	73608	6004	5086	2351	#E59D9F	ITL23GL	0	0	0	0	0.883907987119526	0	0.0895924930700864	0	0	0	0	0	0	0	0.0264995198103874	0	0	0	0	0	0.883907987119526
LC466:CCATTGTGTAATCGCA-1	SeuratProject	2808	1342	CCATTGTGTAATCGCA-1	GGTCTAACAACGGGAA	LC466	LC464	0.0356125356125356	0.32051282051282	0.0159876224858174	False	11	17	D12MSN	LC464:GGTCTAACAACGGGAA	27160	0	0	26190	2032	1733	970	#4BBFE5	D12MSN	0	0	0	0	0	0	0	1	0	0	0	0	0	0	0	0	0	0	0	0	1
LC466:CCATTGTGTTGGTTAG-1	SeuratProject	2874	1337	CCATTGTGTTGGTTAG-1	GGTCTAACAGCTAGCG	LC466	LC464	0.069589422407794	0.34794711203897	0.0665514261019879	False	3	3	VIPGA	LC464:GGTCTAACAGCTAGCG	17359	0	0	16314	964	825	1045	#3C81BB	VIPGA	0	0	0	0	0	1	0	0	0	0	0	0	0	0	0	0	0	0	0	0	1
LC466:CCCAAACCAAATACCT-1	SeuratProject	6679	2160	CCCAAACCAAATACCT-1	GGTTAAGGTCAATGAG	LC466	LC464	0.014972301242701	0.284473723611319	0.0173228346456693	False	2	1	CTGL	LC464:GGTTAAGGTCAATGAG	27097	0	0	25947	2183	1857	1150	#A78533	CTGL	0	0	0	0	0	0	0	0	0	1	0	0	0	0	0	0	0	0	0	0	1
LC466:CCCAACCGTCTAACAG-1	SeuratProject	3646	1610	CCCAACCGTCTAACAG-1	TGACATGCAGGATGTC	LC466	LC464	0.0822819528250137	0.356555128908393	0.0426871938418474	False	14	19	NPGL	LC464:TGACATGCAGGATGTC	30446	0	0	29601	2098	1790	845	#D38362	NPGL	0	0	0	0	0	0	0	0	0	0	1	0	0	0	0	0	0	0	0	0	1
LC466:CCCAATTGTTATAGCG-1	SeuratProject	2243	1282	CCCAATTGTTATAGCG-1	CTAACGACATTCAGGA	LC466	LC464	0.0445831475702185	0.445831475702185	0.199288256227758	False	3	3	VIPGA	LC464:CTAACGACATTCAGGA	30533	0	0	29344	1800	1533	1189	#3C81BB	VIPGA	0	0	0	0	0	1	0	0	0	0	0	0	0	0	0	0	0	0	0	0	1
LC466:CCCAGTTTCAAAGGCA-1	SeuratProject	6622	2426	CCCAGTTTCAAAGGCA-1	TAAATCGAGGAGCCGT	LC466	LC464	0.0151011778918756	0.27182120205376	0.105084745762712	False	0	12	ITL23GL	LC464:TAAATCGAGGAGCCGT	99682	0	0	96522	8315	6888	3160	#E59D9F	ITL23GL	0	0	0	0	0.853386933878013	0	0.13251582426895	0	0	0	0	0.0140972418530373	0	0	0	0	0	0	0	0	0.853386933878013
LC466:CCCAGTTTCACGCGGT-1	SeuratProject	7048	2591	CCCAGTTTCACGCGGT-1	TAAATCGAGAGGCTAT	LC466	LC464	0.0709421112372304	0.227014755959137	0.0579710144927536	False	3	16	PVGA	LC464:TAAATCGAGAGGCTAT	38547	0	0	36793	3145	2640	1754	#377549	PVGA	0	0	0	0	0	0	0	0	0	0	0	0	0	0	0	0	0	1	0	0	1
LC466:CCCAGTTTCATTGACA-1	SeuratProject	5857	2027	CCCAGTTTCATTGACA-1	TAAATCGAGTTGCAGG	LC466	LC464	0.0682943486426498	0.290250981731262	0.0273159144893112	False	3	3	VIPGA	LC464:TAAATCGAGTTGCAGG	58469	0	0	56021	4196	3484	2448	#3C81BB	SSTGA	0	0	0	1	0	0	0	0	0	0	0	0	0	0	0	0	0	0	0	0	1
LC466:CCCGCAACAATTAACC-1	SeuratProject	2723	1331	CCCGCAACAATTAACC-1	GGAGGAAGTATCGGCC	LC466	LC464	0.110172603745869	0.293793609988983	0.0426871938418474	False	6	2	ITL5GL	LC464:GGAGGAAGTATCGGCC	22479	0	0	21502	1812	1550	977	#E1A462	ITL45GL	0	0	0	0	0	0	1	0	0	0	0	0	0	0	0	0	0	0	0	0	1
LC466:CCCGCAACACAAACTT-1	SeuratProject	3042	1403	CCCGCAACACAAACTT-1	GGAGGAAGTCAATACC	LC466	LC464	0.0986193293885602	0.427350427350427	0.111633372502938	False	0	0	ITL23GL	LC464:GGAGGAAGTCAATACC	63822	0	0	61352	4925	4289	2470	#E59D9F	ITL23GL	0	0	0	0	0.957941797600559	0	0.042058202399441	0	0	0	0	0	0	0	0	0	0	0	0	0	0.957941797600559
LC466:CCCGCTTCAATCGCAC-1	SeuratProject	4502	1902	CCCGCTTCAATCGCAC-1	TCAGCATGTTACAACC	LC466	LC464	0.111061750333185	0.310972900932919	0.111633372502938	False	0	12	ITL23GL	LC464:TCAGCATGTTACAACC	29683	0	0	28501	2333	1982	1182	#E59D9F	ITL23GL	0	0	0	0	1	0	0	0	0	0	0	0	0	0	0	0	0	0	0	0	1
LC466:CCCGCTTCAGTCTATG-1	SeuratProject	5505	1984	CCCGCTTCAGTCTATG-1	TCAGCATGTTGACCAT	LC466	LC464	0	0.199818346957312	0.0264550264550265	False	2	1	CTGL	LC464:TCAGCATGTTGACCAT	19786	0	0	18992	1477	1253	794	#A78533	CTGL	0	0	0	0	0	0	0	0	0	1	0	0	0	0	0	0	0	0	0	0	1
LC466:CCCGTAAAGCACAGCC-1	SeuratProject	3854	1725	CCCGTAAAGCACAGCC-1	ATTAGGATCCTCAGTA	LC466	LC464	0.0518941359626362	0.492994291645044	0.105084745762712	False	3	3	VIPGA	LC464:ATTAGGATCCTCAGTA	28459	0	0	27456	1985	1624	1003	#3C81BB	VIPGA	0	0	0	0	0	0.827729282340831	0	0	0	0	0	0	0	0	0	0	0	0	0	0.172270717659169	0.827729282340831
LC466:CCCGTAAAGCGATACT-1	SeuratProject	5871	2103	CCCGTAAAGCGATACT-1	ATTAGGATCAGCTATT	LC466	LC464	0.0170328734457503	0.289558848577755	0.0451612903225806	False	0	0	ITL23GL	LC464:ATTAGGATCAGCTATT	20822	0	0	19980	1593	1327	842	#E59D9F	ITL23GL	0	0	0	0	1	0	0	0	0	0	0	0	0	0	0	0	0	0	0	0	1
LC466:CCCGTAAAGGGCTTAT-1	SeuratProject	4187	1693	CCCGTAAAGGGCTTAT-1	ATTAGGATCAAATACG	LC466	LC464	0.119417243850012	0.214951038930021	0.0491071428571429	False	0	0	ITL23GL	LC464:ATTAGGATCAAATACG	15776	0	0	15054	1301	1097	722	#E59D9F	ITL23GL	0	0	0	0	0.998148147531759	0	0.00185185246824125	0	0	0	0	0	0	0	0	0	0	0	0	0	0.998148147531759
LC466:CCCGTAAAGTGAACAG-1	SeuratProject	3288	1546	CCCGTAAAGTGAACAG-1	ATTAGGATCCGCAATC	LC466	LC464	0.0608272506082725	0.425790754257908	0.134846461949266	False	4	6	ITL5GL	LC464:ATTAGGATCCGCAATC	96196	0	0	92844	6970	5878	3352	#E1A462	ITL5GL	0	0	0	0	0	0	0.0165945395869374	0	0	0	0	0.965238645426669	0	0	0.0181668149863936	0	0	0	0	0	0.965238645426669
LC466:CCCGTAAAGTTAACCA-1	SeuratProject	2119	1172	CCCGTAAAGTTAACCA-1	ATTAGGATCGCTATAT	LC466	LC464	0.0943841434638981	0.519112789051439	0.0348837209302326	False	14	19	NPGL	LC464:ATTAGGATCGCTATAT	46624	0	0	45020	3511	3007	1604	#D38362	NPGL	0	0	0	0	0	0	0	0	0	0	1	0	0	0	0	0	0	0	0	0	1
LC466:CCCGTAAAGTTATGGC-1	SeuratProject	1476	892	CCCGTAAAGTTATGGC-1	ATTAGGATCTGTGATT	LC466	LC464	0.0677506775067751	0.338753387533875	0.00940733772342427	False	10	13	OPC	LC464:ATTAGGATCTGTGATT	33394	0	0	31970	2299	1948	1424	#B9A0D6	OPC	1	0	0	0	0	0	0	0	0	0	0	0	0	0	0	0	0	0	0	0	1
LC466:CCCGTTGTCAAACCTA-1	SeuratProject	2979	1332	CCCGTTGTCAAACCTA-1	ACAAAGGAGGTGCTTC	LC466	LC464	0.100704934541793	0.167841557569654	0.0369881109643329	False	3	3	VIPGA	LC464:ACAAAGGAGGTGCTTC	61736	0	0	59300	3845	3100	2436	#3C81BB	VIPGA	0	0	0	0	0	1	0	0	0	0	0	0	0	0	0	0	0	0	0	0	1
LC466:CCCTAATGTATTGAGT-1	SeuratProject	4443	1806	CCCTAATGTATTGAGT-1	GGACAAGCACTCGCAC	LC466	LC464	0.0450146297546703	0.202565833896016	0.0809248554913295	False	0	0	ITL23GL	LC464:GGACAAGCACTCGCAC	15303	0	0	14727	1168	978	576	#E59D9F	ITL23GL	0	0	0	0	1	0	0	0	0	0	0	0	0	0	0	0	0	0	0	0	1
LC466:CCCTCAGTCATTACTC-1	SeuratProject	8737	2784	CCCTCAGTCATTACTC-1	ACATAGCAGGGTTAAC	LC466	LC464	0.0343367288542978	0.343367288542978	0.0907216494845361	False	11	17	D12MSN	LC464:ACATAGCAGGGTTAAC	50459	0	0	48328	3556	3093	2131	#4BBFE5	OBGL	0	0	0	0	0	0	0	0.211034995390182	0.0969804444267268	0	0	0	0	0.690995580740867	0	0.000988979442224001	0	0	0	0	0.690995580740867
LC466:CCCTCAGTCGATATTG-1	SeuratProject	3039	1414	CCCTCAGTCGATATTG-1	ACATAGCAGATTCTGT	LC466	LC464	0.197433366238894	0.361961171437973	0.0533642691415313	False	3	3	VIPGA	LC464:ACATAGCAGATTCTGT	24218	0	0	23374	1610	1374	844	#3C81BB	VIPGA	0	0	0	0	0	1	0	0	0	0	0	0	0	0	0	0	0	0	0	0	1
LC466:CCCTCATAGCGAGGTG-1	SeuratProject	1696	1029	CCCTCATAGCGAGGTG-1	ACAACGGTCCAATATC	LC466	LC464	0.235849056603774	0.589622641509434	0.0665514261019879	False	0	0	ITL23GL	LC464:ACAACGGTCCAATATC	85084	0	0	82265	6944	5969	2819	#E59D9F	ITL23GL	0	0	0	0	1	0	0	0	0	0	0	0	0	0	0	0	0	0	0	0	1
LC466:CCCTGGACATACCCGG-1	SeuratProject	10165	3087	CCCTGGACATACCCGG-1	CCCAAGCGTCACCATG	LC466	LC464	0.059026069847516	0.777176586325627	0.165378670788253	False	13	22	CTGL	LC464:CCCAAGCGTCACCATG	68791	0	0	65827	4838	4116	2964	#A78533	NPGL	0	0	0	0	0	0	0	0	0	0.0890818133642221	0.910918186635778	0	0	0	0	0	0	0	0	0	0.910918186635778
LC466:CCCTTAATCCGCCAAA-1	SeuratProject	3986	1692	CCCTTAATCCGCCAAA-1	GTTTACTAGCCTGGTT	LC466	LC464	0.0752634219769192	0.376317109884596	0.0786729857819905	False	6	8	ITL5GL	LC464:GTTTACTAGCCTGGTT	70759	0	0	68344	4872	4187	2415	#E1A462	ITL45GL	0	0	0	0	0	0	1	0	0	0	0	0	0	0	0	0	0	0	0	0	1
LC466:CCCTTAATCGAAGTAG-1	SeuratProject	2284	1173	CCCTTAATCGAAGTAG-1	GTTTACTAGGTGCTGA	LC466	LC464	0.0437828371278459	0.394045534150613	0.144055944055944	False	6	2	ITL5GL	LC464:GTTTACTAGGTGCTGA	19043	0	0	18240	1333	1139	803	#E1A462	ITL45GL	0	0	0	0	0	0	0.957230346305612	0	0	0	0	0.042769653694388	0	0	0	0	0	0	0	0	0.957230346305612
LC466:CCCTTAATCGGCTATG-1	SeuratProject	2199	1168	CCCTTAATCGGCTATG-1	GTTTACTAGTGGCTTC	LC466	LC464	0	0.773078672123693	0.118727050183599	False	6	2	ITL5GL	LC464:GTTTACTAGTGGCTTC	62512	0	0	60501	3960	3397	2011	#E1A462	ITL45GL	0	0	0	0	0	0	1	0	0	0	0	0	0	0	0	0	0	0	0	0	1
LC466:CCCTTAATCTTAGGAC-1	SeuratProject	14678	3785	CCCTTAATCTTAGGAC-1	GTTTACTAGCGCTACT	LC466	LC464	0.0545033383294727	0.388336285597493	0.134846461949266	False	4	6	ITL5GL	LC464:GTTTACTAGCGCTACT	28402	0	0	27274	1921	1585	1128	#E1A462	ITL5GL	0	0	0	0	0	0	0	0	0	0	0	1	0	0	0	0	0	0	0	0	1
LC466:CCGACAGGTTTGCGCC-1	SeuratProject	4054	1714	CCGACAGGTTTGCGCC-1	TAACCAGCATTACAGG	LC466	LC464	0.0493339911198816	0.345337937839171	0.0579710144927536	False	3	3	VIPGA	LC464:TAACCAGCATTACAGG	37882	0	0	36410	2607	2150	1472	#3C81BB	SSTGA	0	0	0	1	0	0	0	0	0	0	0	0	0	0	0	0	0	0	0	0	1
LC466:CCGATGCAGAAGCTAG-1	SeuratProject	2814	1400	CCGATGCAGAAGCTAG-1	GTCGGTTTCTCAATAC	LC466	LC464	0.106609808102345	0.497512437810945	0.134846461949266	False	7	15	ITL6GL	LC464:GTCGGTTTCTCAATAC	79901	0	0	77571	5658	4733	2330	#9E4954	ITL6GL	0	0	0	0	0	0	0	0	0	0	0	0.140235056483262	0	0.0146986455553328	0.818752365546277	0.026313932415128	0	0	0	0	0.818752365546277
LC466:CCGCAAATCCGGTTAG-1	SeuratProject	3927	1698	CCGCAAATCCGGTTAG-1	GGTGAGGAGGGTCCAA	LC466	LC464	0.0509294626941686	0.458365164247517	0.0426871938418474	False	0	0	ITL23GL	LC464:GGTGAGGAGGGTCCAA	49502	0	0	47439	4183	3530	2063	#E59D9F	ITL23GL	0	0	0	0	0.971631457205816	0	0.0283685427941841	0	0	0	0	0	0	0	0	0	0	0	0	0	0.971631457205816
LC466:CCGCAAATCGATTCTT-1	SeuratProject	4532	1957	CCGCAAATCGATTCTT-1	GGTGAGGAGTGAGCCA	LC466	LC464	0.132391879964696	0.330979699911739	0.0961538461538461	False	7	14	ETL5GL	LC464:GGTGAGGAGTGAGCCA	105748	0	0	102636	7794	6376	3112	#B27427	PTGL	0	0	0	0	0	0	0	0	0	0	0	0	0	0	0	1	0	0	0	0	1
LC466:CCGCAAGGTAATCCCT-1	SeuratProject	861	628	CCGCAAGGTAATCCCT-1	CCCTAATCAGCCTGAG	LC466	LC464	0.116144018583043	0.348432055749129	0.0122488975992161	False	9	10	MGL	LC464:CCCTAATCAGCCTGAG	15753	0	0	15152	1149	982	601	#DF8DB1	MGL	0	0	0	0	0	0	0	0	0	0	0	0	0	0	0	0	1	0	0	0	1
LC466:CCGCAAGGTCGACTAA-1	SeuratProject	2626	1321	CCGCAAGGTCGACTAA-1	CCCTAATCAGTTTCTA	LC466	LC464	0.0380807311500381	0.380807311500381	0.021630615640599	False	3	3	VIPGA	LC464:CCCTAATCAGTTTCTA	20161	0	0	19543	1281	1069	618	#3C81BB	VIPGA	0	0	0	0	0	1	0	0	0	0	0	0	0	0	0	0	0	0	0	0	1
LC466:CCGCAAGGTTCCTGTG-1	SeuratProject	6791	2556	CCGCAAGGTTCCTGTG-1	CCCTAATCAAACATGT	LC466	LC464	0.044176115446915	1.22220586069798	0.191709844559585	False	0	0	ITL23GL	LC464:CCCTAATCAAACATGT	32696	0	0	31215	2359	1951	1481	#E59D9F	ITL23GL	0	0	0	0	0.966031235129179	0	0.0339687648708212	0	0	0	0	0	0	0	0	0	0	0	0	0	0.966031235129179
LC466:CCGCAAGGTTGTCATC-1	SeuratProject	1991	1109	CCGCAAGGTTGTCATC-1	CCCTAATCAGCACTAA	LC466	LC464	0.100452034153692	0.60271220492215	0.00780891134588884	False	10	13	OPC	LC464:CCCTAATCAGCACTAA	17751	0	0	17188	1208	1038	563	#B9A0D6	OPC	1	0	0	0	0	0	0	0	0	0	0	0	0	0	0	0	0	0	0	0	1
LC466:CCGCACACATAAGCAA-1	SeuratProject	3751	1572	CCGCACACATAAGCAA-1	GAACCGGGTAAGGCCG	LC466	LC464	0.0266595574513463	0.293255131964809	0.0907216494845361	False	6	2	ITL5GL	LC464:GAACCGGGTAAGGCCG	31577	0	0	30163	2355	1977	1414	#E1A462	ITL45GL	0	0	0	0	0.0125544918855343	0	0.987445508114466	0	0	0	0	0	0	0	0	0	0	0	0	0	0.987445508114466
LC466:CCGCCAACAACTAACT-1	SeuratProject	14935	3694	CCGCCAACAACTAACT-1	TATTCAGGTTCCCGTT	LC466	LC464	0.0468697689989956	0.274522932708403	0.0856573705179283	False	2	1	CTGL	LC464:TATTCAGGTTCCCGTT	90003	0	0	85930	6935	5840	4073	#A78533	NPGL	0	0	0	0	0	0	0	0	0	0.249462224302001	0.750537775697999	0	0	0	0	0	0	0	0	0	0.750537775697999
LC466:CCGCCAACACAAGCCT-1	SeuratProject	3618	1672	CCGCCAACACAAGCCT-1	TATTCAGGTTCATTGA	LC466	LC464	0.0552791597567717	0.414593698175788	0.0563939634630659	False	3	16	PVGA	LC464:TATTCAGGTTCATTGA	34387	0	0	33051	2231	1869	1336	#377549	PVGA	0	0	0	0	0	0	0	0	0	0	0	0	0	0	0	0	0	1	0	0	1
LC466:CCGCCAACACAGACTC-1	SeuratProject	12423	3286	CCGCCAACACAGACTC-1	TATTCAGGTACCGGCT	LC466	LC464	0.0402479272317476	0.265636319729534	0.139344262295082	False	4	6	ITL5GL	LC464:TATTCAGGTACCGGCT	16688	0	0	15993	1323	1092	695	#E1A462	ITL23GL	0	0	0	0	0.328805099339654	0	0.323213787288027	0	0.0211920991017893	0	0	0.25818756546864	0	0	0.0496113315124544	0.00590006456221299	0	0	0.0130900527272222	0	0.328805099339654
LC466:CCGCCAACAGGCTAAG-1	SeuratProject	4771	1766	CCGCCAACAGGCTAAG-1	TATTCAGGTGGTTAGA	LC466	LC464	0.0209599664640537	0.419199329281073	0.0491071428571429	False	2	1	CTGL	LC464:TATTCAGGTGGTTAGA	44456	0	0	42499	3607	2979	1957	#A78533	CTGL	0	0	0	0	0	0	0	0	0	1	0	0	0	0	0	0	0	0	0	0	1
LC466:CCGCTAAAGACAACGA-1	SeuratProject	6210	2212	CCGCTAAAGACAACGA-1	GTTCGGTTCTTTAGCG	LC466	LC464	0.0322061191626409	0.305958132045089	0.108294930875576	False	0	0	ITL23GL	LC464:GTTCGGTTCTTTAGCG	22149	0	0	21282	1833	1537	867	#E59D9F	ITL23GL	0	0	0	0	0.812767127565638	0	0.187232872434362	0	0	0	0	0	0	0	0	0	0	0	0	0	0.812767127565638
LC466:CCGCTAAAGCAGGTGG-1	SeuratProject	3697	1658	CCGCTAAAGCAGGTGG-1	GTTCGGTTCGCGACTT	LC466	LC464	0	0.4057343792264	0.115107913669065	False	4	6	ITL5GL	LC464:GTTCGGTTCGCGACTT	31262	0	0	29810	2584	2204	1452	#E1A462	ITL5GL	0	0	0	0	0	0	0	0	0	0	0	1	0	0	0	0	0	0	0	0	1
LC466:CCGCTAAAGGAGCAAC-1	SeuratProject	1933	1139	CCGCTAAAGGAGCAAC-1	GTTCGGTTCCTAAATC	LC466	LC464	0.206932229694775	0.724262803931712	0.148997134670487	False	7	14	ETL5GL	LC464:GTTCGGTTCCTAAATC	26302	0	0	25232	1332	1143	1070	#B27427	ITL5GL	0	0	0	0	0	0	0.0192222267180792	0	0	0	0	0.779166634258442	0	0	0	0.00943218671707989	0	0	0.192178952306399	0	0.779166634258442
LC466:CCGCTAAAGTAGCGCC-1	SeuratProject	9809	3060	CCGCTAAAGTAGCGCC-1	GTTCGGTTCTGTCAGC	LC466	LC464	0.0407788765419513	0.428178203690488	0.159638554216868	False	4	6	ITL5GL	LC464:GTTCGGTTCTGTCAGC	22658	0	0	21521	1670	1415	1137	#E1A462	ITL45GL	0	0	0	0	0.00880970589646162	0	0.985032608639097	0	0	0	0	0.00615768546444153	0	0	0	0	0	0	0	0	0.985032608639097
LC466:CCGCTAGCAACCCTCC-1	SeuratProject	8032	2547	CCGCTAGCAACCCTCC-1	GAGAGGAGTTCCATTT	LC466	LC464	0.0249003984063745	0.236553784860558	0.191709844559585	False	7	15	ITL6GL	LC464:GAGAGGAGTTCCATTT	46704	0	0	44676	3530	2973	2028	#9E4954	ITL6GL	0	0	0	0	0	0	0.00797107752098546	0	0	0	0	0.205548918652427	0	0	0.781394203866699	0.00508579995988841	0	0	0	0	0.781394203866699
LC466:CCGCTAGCATGCTATG-1	SeuratProject	13520	3403	CCGCTAGCATGCTATG-1	GAGAGGAGTCACCAGC	LC466	LC464	0.029585798816568	0.25887573964497	0.0563939634630659	False	7	14	ETL5GL	LC464:GAGAGGAGTCACCAGC	49491	0	0	47659	3776	3061	1832	#B27427	PTGL	0	0	0	0	0	0	0	0	0	0	0	0	0	0	0	1	0	0	0	0	1
LC466:CCGCTTAGTAGACAAA-1	SeuratProject	5739	2163	CCGCTTAGTAGACAAA-1	GATCAATCAATCGCCC	LC466	LC464	0.121972469071267	0.243944938142534	0.154185022026432	False	0	12	ITL23GL	LC464:GATCAATCAATCGCCC	18155	0	0	17462	1547	1316	693	#E59D9F	ITL23GL	0	0	0	0	0.673221342255226	0	0	0	0	0	0	0.0170471230676308	0	0.309731534677143	0	0	0	0	0	0	0.673221342255226
LC466:CCGGTTAAGGCACAGG-1	SeuratProject	3993	1953	CCGGTTAAGGCACAGG-1	TGAATCTTCGCTCAAC	LC466	LC464	0.125219133483596	0.726270974204859	0.0933892969569779	False	11	17	D12MSN	LC464:TGAATCTTCGCTCAAC	90136	0	0	86511	6283	5279	3625	#4BBFE5	D12MSN	0	0	0	0	0	0	0	0.897641853723575	0.0600062761906905	0	0	0	0	0.0423518700857346	0	0	0	0	0	0	0.897641853723575
LC466:CCGTGCTGTAGGTTTG-1	SeuratProject	3960	1671	CCGTGCTGTAGGTTTG-1	TAGCGGTCACCAACAA	LC466	LC464	0.101010101010101	0.277777777777778	0.0764925373134328	False	0	0	ITL23GL	LC464:TAGCGGTCACCAACAA	53963	0	0	52094	4667	3964	1869	#E59D9F	ITL23GL	0	0	0	0	0.973932620699923	0	0.0260673793000766	0	0	0	0	0	0	0	0	0	0	0	0	0	0.973932620699923
LC466:CCGTGCTGTCAGGAAG-1	SeuratProject	4472	1875	CCGTGCTGTCAGGAAG-1	TAGCGGTCAGGTATTG	LC466	LC464	0.0894454382826476	0.201252236135957	0.111633372502938	False	7	15	ITL6GL	LC464:TAGCGGTCAGGTATTG	24823	0	0	23703	2070	1754	1120	#9E4954	ITL6GL	0	0	0	0	0	0	0	0	0	0	0	0.0236962824111333	0	0	0.944646273089725	0.0316574444991419	0	0	0	0	0.944646273089725
LC466:CCGTGCTGTTACCGGG-1	SeuratProject	529	379	CCGTGCTGTTACCGGG-1	TAGCGGTCACTTCAAC	LC466	LC464	0	0.945179584120983	0.199288256227758	False	8	5	PTGL	LC464:TAGCGGTCACTTCAAC	18444	0	0	17880	922	790	564	#9C5224	OBGA	0	0	0	0	0	0	0.0306665382735618	0	0	0	0	0	0.697935966479448	0	0.00116561209708161	0	0	0	0.254700576466455	0.0155313066834545	0.697935966479448
LC466:CCGTGCTGTTACCTGT-1	SeuratProject	1692	1047	CCGTGCTGTTACCTGT-1	TAGCGGTCATGAATCG	LC466	LC464	0.295508274231678	0.945626477541371	0.0116618075801749	False	10	13	OPC	LC464:TAGCGGTCATGAATCG	50244	0	0	48304	3297	2831	1940	#B9A0D6	OPC	1	0	0	0	0	0	0	0	0	0	0	0	0	0	0	0	0	0	0	0	1
LC466:CCGTTAACAACTGGGA-1	SeuratProject	1860	992	CCGTTAACAACTGGGA-1	TACCTAAGTGCTCATG	LC466	LC464	0.21505376344086	0.537634408602151	0.0187065740245858	False	1	4	OGC	LC464:TACCTAAGTGCTCATG	44624	0	0	43180	2720	2294	1444	#985695	OGC	0	1	0	0	0	0	0	0	0	0	0	0	0	0	0	0	0	0	0	0	1
LC466:CCGTTACTCTATTGTC-1	SeuratProject	3286	1423	CCGTTACTCTATTGTC-1	GGCAATTAGCAACCCT	LC466	LC464	0	0.182592818015825	0.0665514261019879	False	2	1	CTGL	LC464:GGCAATTAGCAACCCT	21122	0	0	20187	1629	1396	935	#A78533	CTGL	0	0	0	0	0	0	0	0	0	1	0	0	0	0	0	0	0	0	0	0	1
LC466:CCGTTATGTGCTAGAC-1	SeuratProject	918	590	CCGTTATGTGCTAGAC-1	AGAATCTCAGTAATCG	LC466	LC464	0.108932461873638	0.326797385620915	0.0380761523046092	False	7	15	ITL6GL	LC464:AGAATCTCAGTAATCG	15188	0	0	14674	1240	1022	514	#9E4954	ITL6GL	0	0	0	0	0	0	0	0	0	0	0	0.00179781225818472	0	0	0.983325297971489	0	0	0	0.014876889770326	0	0.983325297971489
LC466:CCGTTGCGTGCTGTAA-1	SeuratProject	709	497	CCGTTGCGTGCTGTAA-1	TGTTCACCATAACCAG	LC466	LC464	0	0.141043723554302	0.0595918367346939	False	3	3	VIPGA	LC464:TGTTCACCATAACCAG	43783	0	0	42160	2736	2239	1623	#3C81BB	VIPGA	0	0	0	0	0	0.984216365520747	0	0	0	0	0	0	0.0157836344792536	0	0	0	0	0	0	0	0.984216365520747
LC466:CCGTTGCGTTAGGCGT-1	SeuratProject	2008	1089	CCGTTGCGTTAGGCGT-1	TGTTCACCATACTGAG	LC466	LC464	0.348605577689243	0.348605577689243	0.111633372502938	False	3	3	VIPGA	LC464:TGTTCACCATACTGAG	35015	0	0	33952	1992	1628	1063	#3C81BB	VIPGA	0	0	0	0	0	1	0	0	0	0	0	0	0	0	0	0	0	0	0	0	1
LC466:CCGTTTGGTGTTGTGA-1	SeuratProject	2918	1406	CCGTTTGGTGTTGTGA-1	CGAGGAACATGAAGCC	LC466	LC464	0.102810143934202	0.376970527758739	0.0832517140058766	False	0	0	ITL23GL	LC464:CGAGGAACATGAAGCC	89033	0	0	86044	7323	6032	2989	#E59D9F	ITL23GL	0	0	0	0	0.992112004108903	0	0.00788799589109679	0	0	0	0	0	0	0	0	0	0	0	0	0	0.992112004108903
LC466:CCTAAAGGTGGTTAGC-1	SeuratProject	3496	1654	CCTAAAGGTGGTTAGC-1	ATACTGGCAACCGTTT	LC466	LC464	0.05720823798627	0.371853546910755	0.177814029363785	False	4	8	ITL5GL	LC464:ATACTGGCAACCGTTT	51661	0	0	49624	3720	3188	2037	#E1A462	ITL45GL	0	0	0	0	0	0	1	0	0	0	0	0	0	0	0	0	0	0	0	0	1
LC466:CCTAAAGGTTAGGTTG-1	SeuratProject	3305	1416	CCTAAAGGTTAGGTTG-1	ATACTGGCATTAACCC	LC466	LC464	0.0907715582450832	0.211800302571861	0.115107913669065	False	2	1	CTGL	LC464:ATACTGGCATTAACCC	31888	0	0	30609	2513	2139	1279	#A78533	CTGL	0	0	0	0	0	0	0	0	0	1	0	0	0	0	0	0	0	0	0	0	1
LC466:CCTAAATCACCAGGTT-1	SeuratProject	7728	2456	CCTAAATCACCAGGTT-1	TCGCTAGGTTTGCTGG	LC466	LC464	0.025879917184265	0.25879917184265	0.0338658146964856	False	2	1	CTGL	LC464:TCGCTAGGTTTGCTGG	17538	0	0	16569	1444	1209	969	#A78533	CTGL	0	0	0	0	0	0	0	0	0	1	0	0	0	0	0	0	0	0	0	0	1
LC466:CCTAAATCATCACAGC-1	SeuratProject	2128	1046	CCTAAATCATCACAGC-1	TCGCTAGGTTCCTGGA	LC466	LC464	0.18796992481203	0.18796992481203	0.0380761523046092	False	3	3	VIPGA	LC464:TCGCTAGGTTCCTGGA	66358	0	0	63898	3701	3097	2460	#3C81BB	VIPGA	0	0	0	0	0	1	0	0	0	0	0	0	0	0	0	0	0	0	0	0	1
LC466:CCTAAGGTCCGTAAAC-1	SeuratProject	4502	1762	CCTAAGGTCCGTAAAC-1	CTAATGAAGCGCTCCA	LC466	LC464	0.0444247001332741	0.266548200799645	0.0256111757857974	False	2	1	CTGL	LC464:CTAATGAAGCGCTCCA	17301	0	0	16441	1228	1050	860	#A78533	CTGL	0	0	0	0	0	0	0	0	0	1	0	0	0	0	0	0	0	0	0	0	1
LC466:CCTAAGTAGGAGCACG-1	SeuratProject	4576	1798	CCTAAGTAGGAGCACG-1	CCCGCAATCTAGTTCG	LC466	LC464	0.0437062937062937	0.34965034965035	0.0786729857819905	False	4	8	ITL5GL	LC464:CCCGCAATCTAGTTCG	29717	0	0	28608	1713	1389	1109	#E1A462	ITL45GL	0	0	0	0	0	0	0.985048818397109	0	0	0	0	0.00963723341463885	0	0	0	0	0	0	0.00531394818825252	0	0.985048818397109
LC466:CCTAAGTAGTAGCGGG-1	SeuratProject	1276	805	CCTAAGTAGTAGCGGG-1	CCCGCAATCTAACCGC	LC466	LC464	0.0783699059561128	0.313479623824451	0.00940733772342427	False	10	13	OPC	LC464:CCCGCAATCTAACCGC	83626	0	0	80992	5212	4380	2634	#B9A0D6	OPC	1	0	0	0	0	0	0	0	0	0	0	0	0	0	0	0	0	0	0	0	1
LC466:CCTAATAAGATTGAGG-1	SeuratProject	3927	1719	CCTAATAAGATTGAGG-1	GATTCTGTCAAGCCAG	LC466	LC464	0	0.229182582123759	0.021630615640599	False	3	16	PVGA	LC464:GATTCTGTCAAGCCAG	37476	0	0	35485	2653	2123	1991	#377549	PVGA	0	0	0	0.107755596181669	0	0	0	0	0	0	0	0	0	0	0	0	0	0.892244403818331	0	0	0.892244403818331
LC466:CCTAATAAGCTTTGTT-1	SeuratProject	1176	692	CCTAATAAGCTTTGTT-1	GATTCTGTCAAATCAG	LC466	LC464	0	0.595238095238095	0.134846461949266	False	3	3	VIPGA	LC464:GATTCTGTCAAATCAG	31138	0	0	30248	2015	1706	890	#3C81BB	SSTGA	0	0	0	0.959135028355446	0	0	0	0	0	0	0	0	0.0298009716487035	0	0	0	0	0	0.0110639999958511	0	0.959135028355446
LC466:CCTAATAAGGCCTTAG-1	SeuratProject	4167	1768	CCTAATAAGGCCTTAG-1	GATTCTGTCCATCATG	LC466	LC464	0.119990400767939	0.359971202303816	0.0194174757281553	False	3	16	PVGA	LC464:GATTCTGTCCATCATG	40792	0	0	39344	2691	2263	1448	#377549	PVGA	0	0	0	0	0	0	0	0	0	0	0	0	0	0	0	0	0	1	0	0	1
LC466:CCTAATCGTAATCCCT-1	SeuratProject	13939	4016	CCTAATCGTAATCCCT-1	GGCATGTCAGCCTGAG	LC466	LC464	0.0358705789511443	0.767630389554487	0.191709844559585	False	4	12	ITL23GL	LC464:GGCATGTCAGCCTGAG	26039	0	0	24796	1971	1694	1243	#E59D9F	ASC	0	0	0.391295229762511	0	0.131317592737779	0	0.0313813833961247	0	0	0	0	0.133347768648569	0	0.00842596321498486	0.0178483515529423	0.019541026261913	0	0	0.266842684425177	0	0.391295229762511
LC466:CCTAATCGTATACTGG-1	SeuratProject	1027	686	CCTAATCGTATACTGG-1	GGCATGTCACAGCAAC	LC466	LC464	0.486854917234664	0.68159688412853	0.0504898266767144	False	1	7	OGC	LC464:GGCATGTCACAGCAAC	28801	0	0	27525	1495	1319	1276	#985695	OGC	0	1	0	0	0	0	0	0	0	0	0	0	0	0	0	0	0	0	0	0	1
LC466:CCTAATCGTCATCATC-1	SeuratProject	9507	2921	CCTAATCGTCATCATC-1	GGCATGTCATTGCCCA	LC466	LC464	0.0631113916061849	0.315556958030925	0.0451612903225806	False	6	8	ITL5GL	LC464:GGCATGTCATTGCCCA	39919	0	0	38414	3316	2774	1505	#E1A462	ITL45GL	0	0	0	0	0	0	1	0	0	0	0	0	0	0	0	0	0	0	0	0	1
LC466:CCTAATCGTTAAGCCA-1	SeuratProject	5183	1809	CCTAATCGTTAAGCCA-1	GGCATGTCAATCTGGA	LC466	LC464	0.019293845263361	0.212232297896971	0.0264550264550265	False	2	1	CTGL	LC464:GGCATGTCAATCTGGA	16968	0	0	16192	1249	1055	776	#A78533	CTGL	0	0	0	0	0	0	0	0	0	1	0	0	0	0	0	0	0	0	0	0	1
LC466:CCTACTGGTATTGTCC-1	SeuratProject	5026	2143	CCTACTGGTATTGTCC-1	TCCGGCTCATTAGTGG	LC466	LC464	0.0397930760047752	0.358137684042977	0.207339449541284	False	3	3	VIPGA	LC464:TCCGGCTCATTAGTGG	100852	0	0	97221	7068	5915	3631	#3C81BB	VIPGA	0	0	0	0.0391197537061921	0	0.502417230277479	0	0	0.0145496341618714	0.00546327553166735	0.43845010632279	0	0	0	0	0	0	0	0	0	0.502417230277479
LC466:CCTACTGGTCAACAAT-1	SeuratProject	10446	2827	CCTACTGGTCAACAAT-1	TCCGGCTCACTAAGCA	LC466	LC464	0.0287191269385411	0.19146084625694	0.118727050183599	False	4	8	ITL5GL	LC464:TCCGGCTCACTAAGCA	65984	0	0	63923	5435	4614	2061	#E1A462	ITL45GL	0	0	0	0	0	0	1	0	0	0	0	0	0	0	0	0	0	0	0	0	1
LC466:CCTACTTCAAGTGTTT-1	SeuratProject	7388	2401	CCTACTTCAAGTGTTT-1	CAAACCTGTGATGCAA	LC466	LC464	0.0541418516513265	0.406063887384949	0.0612582781456954	False	7	15	ITL6GL	LC464:CAAACCTGTGATGCAA	25728	0	0	24627	2140	1805	1101	#9E4954	ITL6GL	0	0	0	0	0	0	0	0	0	0	0	0.100708345216144	0	0	0.844967067415902	0.0543245873679542	0	0	0	0	0.844967067415902
LC466:CCTACTTCATATAACC-1	SeuratProject	8858	2701	CCTACTTCATATAACC-1	CAAACCTGTTAGGCTT	LC466	LC464	0.0338676902235268	0.270941521788214	0.0451612903225806	False	7	14	ETL5GL	LC464:CAAACCTGTTAGGCTT	35721	0	0	34657	2277	1827	1064	#B27427	PTGL	0	0	0	0	0	0	0	0	0	0	0	0	0	0	0	1	0	0	0	0	1
LC466:CCTAGTTGTCATGCCC-1	SeuratProject	8635	2565	CCTAGTTGTCATGCCC-1	CTACGGGCATTCCTGG	LC466	LC464	0.0347423277359583	0.382165605095541	0.0832517140058766	False	7	15	ITL6GL	LC464:CTACGGGCATTCCTGG	56370	0	0	54219	4443	3760	2151	#9E4954	ITL6GL	0	0	0	0	0	0	0	0	0	0	0	0	0	0	1	0	0	0	0	0	1
LC466:CCTAGTTGTCCTTCAG-1	SeuratProject	3758	1651	CCTAGTTGTCCTTCAG-1	CTACGGGCATAAGTCG	LC466	LC464	0.0266098988823842	0.212879191059074	0.0856573705179283	False	0	0	ITL23GL	LC464:CTACGGGCATAAGTCG	19623	0	0	18624	1737	1461	999	#E59D9F	CLAGL	0	0	0	0	0.380538630922561	0	0.002341386190512	0	0	0	0	0	0	0	0.0829075811277893	0	0	0	0.534212401759138	0	0.534212401759138
LC466:CCTAGTTGTTAACACG-1	SeuratProject	1686	975	CCTAGTTGTTAACACG-1	CTACGGGCACATTGTC	LC466	LC464	0.237247924080664	0.711743772241993	0.030006123698714	False	3	16	PVGA	LC464:CTACGGGCACATTGTC	67370	0	0	64477	4104	3420	2893	#377549	PVGA	0	0	0	0	0	0	0	0	0	0	0	0	0	0	0	0	0	1	0	0	1
LC466:CCTATATTCGCTTCTA-1	SeuratProject	9862	2785	CCTATATTCGCTTCTA-1	GGTAACTAGGATTGGT	LC466	LC464	0.0405597241938755	0.294058000405597	0.0786729857819905	False	0	0	ITL23GL	LC464:GGTAACTAGGATTGGT	19069	0	0	18411	1317	1119	658	#E59D9F	ITL23GL	0	0	0	0	0.995107969841248	0	0.00489203015875252	0	0	0	0	0	0	0	0	0	0	0	0	0	0.995107969841248
LC466:CCTATATTCTATCGCC-1	SeuratProject	5006	1903	CCTATATTCTATCGCC-1	GGTAACTAGGCTAATA	LC466	LC464	0	0.319616460247703	0.0723327305605787	False	0	0	ITL23GL	LC464:GGTAACTAGGCTAATA	26877	0	0	25657	2156	1846	1220	#E59D9F	ITL23GL	0	0	0	0	0.974828224197006	0	0.025171775802994	0	0	0	0	0	0	0	0	0	0	0	0	0	0.974828224197006
LC466:CCTCAGTTCCTCCATA-1	SeuratProject	4684	1792	CCTCAGTTCCTCCATA-1	GGGCCATAGATAGCCG	LC466	LC464	0.0426985482493595	0.341588385994876	0.0786729857819905	False	7	15	ITL6GL	LC464:GGGCCATAGATAGCCG	16897	0	0	16080	1383	1168	817	#9E4954	ITL5GL	0	0	0	0	0	0	0.0308915731550174	0	0	0	0	0.815890931583115	0	0	0.141029110312171	0.0121883849496971	0	0	0	0	0.815890931583115
LC466:CCTCCTCTCAGGATGA-1	SeuratProject	6466	2184	CCTCCTCTCAGGATGA-1	ATCGCGAAGGGCTTTC	LC466	LC464	0.0309310238168883	0.293844726260439	0.0933892969569779	False	6	2	ITL5GL	LC464:ATCGCGAAGGGCTTTC	27873	0	0	26666	2479	2083	1207	#E1A462	ITL45GL	0	0	0	0	0	0	1	0	0	0	0	0	0	0	0	0	0	0	0	0	1
LC466:CCTGAATAGCACTAAC-1	SeuratProject	4224	1820	CCTGAATAGCACTAAC-1	CGGTGAATCGCGAGGT	LC466	LC464	0.0236742424242424	0.402462121212121	0.0159876224858174	False	11	17	D12MSN	LC464:CGGTGAATCGCGAGGT	25566	0	0	24248	2066	1750	1318	#4BBFE5	D12MSN	0	0	0	0	0	0	0	1	0	0	0	0	0	0	0	0	0	0	0	0	1
LC466:CCTGAATAGGAGGGTT-1	SeuratProject	3838	1736	CCTGAATAGGAGGGTT-1	CGGTGAATCGCTATGC	LC466	LC464	0.0521104742053153	0.234497133923919	0.0579710144927536	False	6	2	ITL5GL	LC464:CGGTGAATCGCTATGC	67048	0	0	64123	4627	3960	2925	#E1A462	ITL45GL	0	0	0	0	0	0	1	0	0	0	0	0	0	0	0	0	0	0	0	0	1
LC466:CCTGAATAGTAAGAAC-1	SeuratProject	1912	1039	CCTGAATAGTAAGAAC-1	CGGTGAATCCTTCAAG	LC466	LC464	0	0.47071129707113	0.159638554216868	False	6	2	ITL5GL	LC464:CGGTGAATCCTTCAAG	74771	0	0	72363	4855	4141	2408	#E1A462	ITL45GL	0	0	0	0	0	0	1	0	0	0	0	0	0	0	0	0	0	0	0	0	1
LC466:CCTGAGTCAAGCGAGC-1	SeuratProject	8085	2761	CCTGAGTCAAGCGAGC-1	AGCATGAGTGAGTCCC	LC466	LC464	0.0618429189857761	0.309214594928881	0.144055944055944	False	7	15	ITL6GL	LC464:AGCATGAGTGAGTCCC	150146	0	0	145200	11907	10019	4946	#9E4954	ITL5GL	0	0	0	0	0	0	0.00455111937702613	0	0	0	0	0.517443178391238	0	0	0.459250583822736	0.0187551184089994	0	0	0	0	0.517443178391238
LC466:CCTGATGAGTCATTGA-1	SeuratProject	6896	2535	CCTGATGAGTCATTGA-1	GCCAGTTTCATGATGA	LC466	LC464	0.101508120649652	0.478538283062645	0.154185022026432	False	11	17	D12MSN	LC464:GCCAGTTTCATGATGA	64141	0	0	61618	4821	4080	2523	#4BBFE5	D12MSN	0	0	0	0	0	0	0	0.593336597069564	0.129560090009606	0	0	0	0	0.27710331292083	0	0	0	0	0	0	0.593336597069564
LC466:CCTGCTCCAACCCTAA-1	SeuratProject	13339	3403	CCTGCTCCAACCCTAA-1	TAAACCCGTTCCGGGT	LC466	LC464	0.052477696978784	0.26238848489392	0.207339449541284	False	4	6	ITL5GL	LC464:TAAACCCGTTCCGGGT	67862	0	0	65232	5783	4831	2630	#E1A462	ITL5GL	0	0	0	0	0	0	0.39351467554312	0	0	0	0	0.60648532445688	0	0	0	0	0	0	0	0	0.60648532445688
LC466:CCTGCTCCACAGGAAT-1	SeuratProject	6456	2288	CCTGCTCCACAGGAAT-1	TAAACCCGTTGTCAGT	LC466	LC464	0.0774473358116481	0.325278810408922	0.0629722921914358	False	0	12	ITL23GL	LC464:TAAACCCGTTGTCAGT	39204	0	0	37912	2808	2355	1292	#E59D9F	ITL23GL	0	0	0	0	0.994986529799686	0	0.00501347020031416	0	0	0	0	0	0	0	0	0	0	0	0	0	0.994986529799686
LC466:CCTGCTCCACTAGGTC-1	SeuratProject	7209	2366	CCTGCTCCACTAGGTC-1	TAAACCCGTCCTTTAT	LC466	LC464	0.11097239561659	0.221944791233181	0.0439093484419263	False	7	14	ETL5GL	LC464:TAAACCCGTCCTTTAT	16788	0	0	16094	1279	1068	694	#B27427	PTGL	0	0	0	0	0	0	0	0	0	0	0	0	0	0	0	1	0	0	0	0	1
LC466:CCTGGTAAGTGAGGGT-1	SeuratProject	3195	1457	CCTGGTAAGTGAGGGT-1	GCATTCATCGCAACCT	LC466	LC464	0.125195618153365	0.312989045383412	0.154185022026432	False	4	6	ITL5GL	LC464:GCATTCATCGCAACCT	101345	0	0	98136	7579	6335	3209	#E1A462	ITL5GL	0	0	0	0	0	0	0.00605810665610335	0	0	0	0	0.637349623612803	0	0	0.356592269731093	0	0	0	0	0	0.637349623612803
LC466:CCTGTAACATCAGTAT-1	SeuratProject	5435	2037	CCTGTAACATCAGTAT-1	GTTAGGAGTTTGAGGA	LC466	LC464	0.0735970561177553	0.331186752529899	0.0223964165733483	False	2	1	CTGL	LC464:GTTAGGAGTTTGAGGA	35683	0	0	34325	2778	2342	1358	#A78533	CTGL	0	0	0	0	0	0	0	0	0	1	0	0	0	0	0	0	0	0	0	0	1
LC466:CCTGTAACATTGGGAG-1	SeuratProject	1545	927	CCTGTAACATTGGGAG-1	GTTAGGAGTGTCCACA	LC466	LC464	0.0647249190938511	0.194174757281553	0.0933892969569779	False	6	2	ITL5GL	LC464:GTTAGGAGTGTCCACA	46476	0	0	44781	3740	3188	1695	#E1A462	ITL45GL	0	0	0	0	0	0	1	0	0	0	0	0	0	0	0	0	0	0	0	0	1
LC466:CCTGTATGTAGCTAAT-1	SeuratProject	1529	936	CCTGTATGTAGCTAAT-1	GGTGTCGCAGAACCGT	LC466	LC464	0.327011118378025	0.850228907782865	0.0961538461538461	False	3	3	VIPGA	LC464:GGTGTCGCAGAACCGT	131376	0	0	126731	8900	7371	4645	#3C81BB	PVGA	0	0	0	0.298296707540552	0	0	0	0	0	0	0	0	0	0	0	0	0	0.701703292459448	0	0	0.701703292459448
LC466:CCTGTATGTATTGGAT-1	SeuratProject	592	416	CCTGTATGTATTGGAT-1	GGTGTCGCATTACTGC	LC466	LC464	0	0.844594594594595	0.0990206746463547	False	8	5	PTGL	LC464:GGTGTCGCATTACTGC	81760	0	0	78769	5671	4735	2991	#9C5224	CLAGL	0	0	0	0	0	0	0.301575446638603	0	0	0	0.0215434187600566	0	0.0763610619853724	0	0.00278267317678428	0	0	0	0.597737399439184	0	0.597737399439184
LC466:CCTGTATGTGATTTGG-1	SeuratProject	6001	2290	CCTGTATGTGATTTGG-1	GGTGTCGCACTAAGGC	LC466	LC464	0.0333277787035494	0.299950008331945	0.0318949343339587	False	4	8	ITL5GL	LC464:GGTGTCGCACTAAGGC	32140	0	0	30684	2337	2057	1456	#E1A462	ITL45GL	0	0	0	0	0.438904299254046	0	0.561095700745954	0	0	0	0	0	0	0	0	0	0	0	0	0	0.561095700745954
LC466:CCTGTATGTTCAAGCA-1	SeuratProject	520	353	CCTGTATGTTCAAGCA-1	GGTGTCGCAAGCCTCC	LC466	LC464	0.384615384615385	0.192307692307692	0.0579710144927536	False	8	5	PTGL	LC464:GGTGTCGCAAGCCTCC	56512	0	0	54557	4498	3859	1955	#9C5224	CLAGL	0	0	0	0	0.0419239475531032	0.0281822246178658	0.0161492327388204	0	0	0	0	0	0.341055095320596	0.00455512429784527	0	0	0	0	0.546419316176064	0.0217150592957055	0.546419316176064
LC466:CCTGTATGTTCCTGTG-1	SeuratProject	2188	1129	CCTGTATGTTCCTGTG-1	GGTGTCGCAAACATGT	LC466	LC464	0.0914076782449726	0.502742230347349	0.159638554216868	False	11	17	D12MSN	LC464:GGTGTCGCAAACATGT	36726	0	0	35480	2650	2219	1246	#4BBFE5	D12MSN	0	0	0	0	0	0	0	0.943430863654512	0.0565691363454876	0	0	0	0	0	0	0	0	0	0	0	0.943430863654512
LC466:CCTGTATGTTGTTCAC-1	SeuratProject	1063	658	CCTGTATGTTGTTCAC-1	GGTGTCGCAAATAAGG	LC466	LC464	0.188146754468485	0.376293508936971	0.0477590007347539	False	7	14	ETL5GL	LC464:GGTGTCGCAAATAAGG	47870	0	0	46133	2892	2403	1737	#B27427	PTGL	0	0	0	0	0	0	0.0174527904405546	0	0	0	0	0.118272951121496	0	0.0369240387967779	0	0.511564935990637	0	0	0.315785283650535	0	0.511564935990637
LC466:CCTGTTGGTACCAGGT-1	SeuratProject	1569	930	CCTGTTGGTACCAGGT-1	GTTTGAGCATAATCGG	LC466	LC464	0.127469725940089	0.382409177820268	0.0933892969569779	False	8	5	PTGL	LC464:GTTTGAGCATAATCGG	69483	0	0	67096	3950	3345	2387	#9C5224	PTGL	0	0	0	0	0	0	0.0344123341332594	0	0	0	0	0.0185291059962695	0	0	0	0.563170828464318	0	0	0.383887731406153	0	0.563170828464318
LC466:CCTGTTGGTAGTTGGC-1	SeuratProject	5415	2085	CCTGTTGGTAGTTGGC-1	GTTTGAGCAAGGGCTT	LC466	LC464	0.0369344413665743	0.443213296398892	0.0247838616714697	False	0	12	ITL23GL	LC464:GTTTGAGCAAGGGCTT	91429	0	0	88806	7082	5942	2623	#E59D9F	ITL23GL	0	0	0	0	0.987627356575481	0	0	0	0	0	0	0	0	0.0123726434245194	0	0	0	0	0	0	0.987627356575481
LC466:CCTGTTGGTCCTTAGT-1	SeuratProject	7578	2466	CCTGTTGGTCCTTAGT-1	GTTTGAGCACTTAGCT	LC466	LC464	0.013196093956189	0.316706254948535	0.0907216494845361	False	0	12	ITL23GL	LC464:GTTTGAGCACTTAGCT	38973	0	0	37540	3019	2481	1433	#E59D9F	ITL23GL	0	0	0	0	1	0	0	0	0	0	0	0	0	0	0	0	0	0	0	0	1
LC466:CCTTAACGTTTACCGT-1	SeuratProject	4975	1961	CCTTAACGTTTACCGT-1	GTTCAAGCAGCAAGTC	LC466	LC464	0	0.321608040201005	0.1019955654102	False	0	0	ITL23GL	LC464:GTTCAAGCAGCAAGTC	16918	0	0	16227	1553	1332	691	#E59D9F	ITL23GL	0	0	0	0	1	0	0	0	0	0	0	0	0	0	0	0	0	0	0	0	1
LC466:CCTTAGTGTGGGAACA-1	SeuratProject	16785	4088	CCTTAGTGTGGGAACA-1	TGTGGACCAGGATCAC	LC466	LC464	0.0297885016383676	0.256181114089961	0.130548302872063	False	0	12	ITL23GL	LC464:TGTGGACCAGGATCAC	51151	0	0	48799	4172	3501	2352	#E59D9F	ITL23GL	0	0	0	0	1	0	0	0	0	0	0	0	0	0	0	0	0	0	0	0	1
LC466:CCTTAGTGTGTGTCCC-1	SeuratProject	2633	1372	CCTTAGTGTGTGTCCC-1	TGTGGACCACTATGGA	LC466	LC464	0.0379794910748196	0.493733383972655	0.0647359454855196	False	0	0	ITL23GL	LC464:TGTGGACCACTATGGA	98018	0	0	95218	6846	5679	2800	#E59D9F	ITL23GL	0	0	0	0	1	0	0	0	0	0	0	0	0	0	0	0	0	0	0	0	1
LC466:CCTTAGTGTTTCAGGA-1	SeuratProject	2617	1217	CCTTAGTGTTTCAGGA-1	TGTGGACCATAACCGA	LC466	LC464	0	0.458540313335881	0.0451612903225806	False	3	3	VIPGA	LC464:TGTGGACCATAACCGA	21927	0	0	21060	1141	925	867	#3C81BB	VIPGA	0	0	0	0	0	1	0	0	0	0	0	0	0	0	0	0	0	0	0	0	1
LC466:CCTTATGTCAAACCGT-1	SeuratProject	19591	4470	CCTTATGTCAAACCGT-1	CAAATCAAGCTAACTT	LC466	LC464	0.0510438466642846	0.689091929967842	0.199288256227758	False	4	8	ITL5GL	LC464:CAAATCAAGCTAACTT	99784	0	0	95092	7015	5870	4692	#E1A462	ITL5GL	0	0	0	0	0.0210104976096618	0	0.063778240346954	0	0	0	0	0.845599438785759	0	0	0.0696118232576245	0	0	0	0	0	0.845599438785759
LC466:CCTTCAATCTTTGAGA-1	SeuratProject	2705	1363	CCTTCAATCTTTGAGA-1	CCTAAGGAGACATAGC	LC466	LC464	0.147874306839187	0.369685767097967	0.0703472840605521	False	0	0	ITL23GL	LC464:CCTAAGGAGACATAGC	86438	0	0	83755	5997	5123	2683	#E59D9F	ITL23GL	0	0	0	0	1	0	0	0	0	0	0	0	0	0	0	0	0	0	0	0	1
LC466:CCTTCAGGTAACAGGG-1	SeuratProject	2452	1338	CCTTCAGGTAACAGGG-1	TTAAGCGCAAACCCAA	LC466	LC464	0.244698205546493	0.448613376835236	0.0563939634630659	False	11	17	D12MSN	LC464:TTAAGCGCAAACCCAA	120822	0	0	117825	8105	6685	2997	#4BBFE5	D12MSN	0	0	0	0	0	0	0	1	0	0	0	0	0	0	0	0	0	0	0	0	1
LC466:CCTTCAGGTGATGAGG-1	SeuratProject	4810	2053	CCTTCAGGTGATGAGG-1	TTAAGCGCAGTTAAAC	LC466	LC464	0.0207900207900208	0.415800415800416	0.0647359454855196	False	3	16	PVGA	LC464:TTAAGCGCAGTTAAAC	33804	0	0	32208	2878	2338	1596	#377549	PVGA	0	0	0	0	0	0	0	0	0	0	0	0	0	0	0	0	0	1	0	0	1
LC466:CCTTCAGGTGTCACGG-1	SeuratProject	3880	1647	CCTTCAGGTGTCACGG-1	TTAAGCGCATAGCTAG	LC466	LC464	0.128865979381443	0.257731958762887	0.0426871938418474	False	14	19	NPGL	LC464:TTAAGCGCATAGCTAG	67843	0	0	65559	5197	4437	2284	#D38362	NPGL	0	0	0	0	0	0	0	0	0	0	1	0	0	0	0	0	0	0	0	0	1
LC466:CCTTCAGGTTGCACGG-1	SeuratProject	3144	1391	CCTTCAGGTTGCACGG-1	TTAAGCGCAGGTCAAC	LC466	LC464	0.0318066157760814	0.254452926208651	0.0477590007347539	False	6	2	ITL5GL	LC464:TTAAGCGCAGGTCAAC	15706	0	0	14977	1196	1002	729	#E1A462	ITL45GL	0	0	0	0	0	0	1	0	0	0	0	0	0	0	0	0	0	0	0	0	1
LC466:CCTTCAGGTTGTGATG-1	SeuratProject	4124	1947	CCTTCAGGTTGTGATG-1	TTAAGCGCAAGTCCTT	LC466	LC464	0.121241513094083	0.50921435499515	0.165378670788253	False	11	17	D12MSN	LC464:TTAAGCGCAAGTCCTT	145032	0	0	139939	11013	9391	5093	#4BBFE5	D12MSN	0	0	0	0	0	0	0	0.794369662856882	0.197422433696279	0	0	0	0	0.00820790344683949	0	0	0	0	0	0	0.794369662856882
LC466:CCTTCAGGTTTATCGC-1	SeuratProject	10094	2925	CCTTCAGGTTTATCGC-1	TTAAGCGCAAGGCCAT	LC466	LC464	0.0495343768575391	0.267485635030711	0.0990206746463547	False	4	6	ITL5GL	LC464:TTAAGCGCAAGGCCAT	25836	0	0	24726	2197	1854	1110	#E1A462	ITL5GL	0	0	0	0	0.0358575395692143	0	0.196188223566424	0	0	0	0	0.627700278238111	0	0	0.12155046972117	0.0187034889050817	0	0	0	0	0.627700278238111
LC466:CCTTCGTAGGTAACGA-1	SeuratProject	711	464	CCTTCGTAGGTAACGA-1	TCAAAGATCATGCGGA	LC466	LC464	0	0.281293952180028	0.130548302872063	False	8	5	PTGL	LC464:TCAAAGATCATGCGGA	18960	0	0	18239	1356	1149	721	#9C5224	CLAGL	0	0	0	0	0	0.00792765822286784	0.132418425230068	0	0	0	0	0	0	0	0.00130401200487141	0	0	0	0.858349904542193	0	0.858349904542193
LC466:CCTTCGTAGGTCTTGG-1	SeuratProject	4976	1903	CCTTCGTAGGTCTTGG-1	TCAAAGATCTGTTGGC	LC466	LC464	0.0401929260450161	0.301446945337621	0.0247838616714697	False	2	1	CTGL	LC464:TCAAAGATCTGTTGGC	16930	0	0	16145	1309	1109	785	#A78533	CTGL	0	0	0	0	0	0	0	0	0	1	0	0	0	0	0	0	0	0	0	0	1
LC466:CCTTCGTAGTAGCGCC-1	SeuratProject	2223	1243	CCTTCGTAGTAGCGCC-1	TCAAAGATCTGTCAGC	LC466	LC464	0.0449842555105713	0.494826810616284	0.0247838616714697	False	5	11	ASC	LC464:TCAAAGATCTGTCAGC	41175	0	0	39506	3286	2735	1669	#A13F9E	ASC	0	0	1	0	0	0	0	0	0	0	0	0	0	0	0	0	0	0	0	0	1
LC466:CCTTGCGTCCTTGAGG-1	SeuratProject	7655	2665	CCTTGCGTCCTTGAGG-1	TACTGAAAGTATCCGC	LC466	LC464	0.0914435009797518	0.470280862181581	0.1225	False	4	6	ITL5GL	LC464:TACTGAAAGTATCCGC	83840	0	0	79766	6591	5547	4074	#E1A462	ITL45GL	0	0	0	0	0	0	0.86551978233108	0	0	0	0	0.13448021766892	0	0	0	0	0	0	0	0	0.86551978233108
LC466:CCTTGCGTCGGTTTGG-1	SeuratProject	1003	659	CCTTGCGTCGGTTTGG-1	TACTGAAAGTCATTAC	LC466	LC464	0.0997008973080758	0.69790628115653	0.0451612903225806	False	8	5	PTGL	LC464:TACTGAAAGTCATTAC	24558	0	0	23679	1527	1264	879	#9C5224	CLAGL	0	0	0	0	0.219632604713863	0	0.0880367755127309	0	0	0	0	0	0.012145977839073	0	0.00183230653431287	0	0	0	0.67835233540002	0	0.67835233540002
LC466:CCTTGCGTCTGTTGCC-1	SeuratProject	2032	1145	CCTTGCGTCTGTTGCC-1	TACTGAAAGAGGAACA	LC466	LC464	0.0984251968503937	1.47637795275591	0.126436781609195	False	6	2	ITL5GL	LC464:TACTGAAAGAGGAACA	16926	0	0	16146	903	755	780	#E1A462	ITL45GL	0	0	0	0	0.00366468441906333	0	0.959991827503415	0	0	0	0	0	0	0	0	0	0	0	0.0363434880775216	0	0.959991827503415
LC466:CCTTGTTCAAGTGTTT-1	SeuratProject	8126	2778	CCTTGTTCAAGTGTTT-1	CTAAACCGTGATGCAA	LC466	LC464	0.036918533103618	0.319960620231356	0.0595918367346939	False	3	16	PVGA	LC464:CTAAACCGTGATGCAA	43204	0	0	41854	3009	2466	1350	#377549	PVGA	0	0	0	0	0	0	0	0	0	0	0	0	0	0	0	0	0	1	0	0	1
LC466:CCTTGTTCAATAACGA-1	SeuratProject	6468	2428	CCTTGTTCAATAACGA-1	CTAAACCGTGCTGTTG	LC466	LC464	0.015460729746444	0.231910946196661	0.105084745762712	False	0	12	ITL23GL	LC464:CTAAACCGTGCTGTTG	80707	0	0	78101	6819	5690	2606	#E59D9F	ITL23GL	0	0	0	0	1	0	0	0	0	0	0	0	0	0	0	0	0	0	0	0	1
LC466:CCTTGTTCACCTGCTC-1	SeuratProject	16300	3898	CCTTGTTCACCTGCTC-1	CTAAACCGTACACCGC	LC466	LC464	0.0184049079754601	0.288343558282209	0.0933892969569779	False	0	12	ITL23GL	LC464:CTAAACCGTACACCGC	88506	0	0	85506	7408	6222	3000	#E59D9F	ITL23GL	0	0	0	0	0.9458299867332	0	0.0541700132667999	0	0	0	0	0	0	0	0	0	0	0	0	0	0.9458299867332
LC466:CCTTGTTCACTGGCTG-1	SeuratProject	6503	2239	CCTTGTTCACTGGCTG-1	CTAAACCGTAGGATCA	LC466	LC464	0.0768875903429187	0.384437951714593	0.111633372502938	False	6	8	ITL5GL	LC464:CTAAACCGTAGGATCA	48932	0	0	47430	3528	2986	1502	#E1A462	ITL45GL	0	0	0	0	0	0	1	0	0	0	0	0	0	0	0	0	0	0	0	0	1
LC466:CCTTGTTCAGTACCGT-1	SeuratProject	5978	2169	CCTTGTTCAGTACCGT-1	CTAAACCGTATAGCTC	LC466	LC464	0.0334560053529609	0.217464034794246	0.1225	False	0	0	ITL23GL	LC464:CTAAACCGTATAGCTC	36148	0	0	34752	2801	2321	1396	#E59D9F	ITL23GL	0	0	0	0	1	0	0	0	0	0	0	0	0	0	0	0	0	0	0	0	1
LC466:CCTTTAGTCCGGCTAA-1	SeuratProject	15889	3750	CCTTTAGTCCGGCTAA-1	AATACTGAGATAGCTA	LC466	LC464	0.0314683114104097	0.320976776386179	0.144055944055944	False	4	6	ITL5GL	LC464:AATACTGAGATAGCTA	167110	0	0	161496	12532	10248	5614	#E1A462	ITL45GL	0	0	0	0	0	0	0.662398732346682	0	0	0	0	0.337601267653318	0	0	0	0	0	0	0	0	0.662398732346682
LC466:CCTTTAGTCGCGACAC-1	SeuratProject	2068	1096	CCTTTAGTCGCGACAC-1	AATACTGAGCAGGTTG	LC466	LC464	0.145067698259188	0.531914893617021	0.0208791208791209	False	11	17	D12MSN	LC464:AATACTGAGCAGGTTG	96846	0	0	94064	7011	5928	2782	#4BBFE5	D12MSN	0	0	0	0	0	0	0	1	0	0	0	0	0	0	0	0	0	0	0	0	1
LC466:CGAAATGAGGAACCGG-1	SeuratProject	741	487	CGAAATGAGGAACCGG-1	CAAACAATCCTAACCA	LC466	LC464	0.134952766531714	0.539811066126856	0.126436781609195	False	8	5	PTGL	LC464:CAAACAATCCTAACCA	42844	0	0	41460	2660	2262	1384	#9C5224	OBGA	0	0	0	0	0	0.0297369399198951	0.174888498231638	0	0	0	0.00950386160877475	0	0.58323094755261	0	0	0	0	0	0.1875271927187	0.0151125599683827	0.58323094755261
LC466:CGAAATGAGTGAGCAA-1	SeuratProject	4088	1705	CGAAATGAGTGAGCAA-1	CAAACAATCTAATCGT	LC466	LC464	0.0978473581213307	0.342465753424658	0.0519083969465649	False	0	0	ITL23GL	LC464:CAAACAATCTAATCGT	20815	0	0	19813	1651	1393	1002	#E59D9F	ITL23GL	0	0	0	0	0.967534934305766	0	0.0324650656942341	0	0	0	0	0	0	0	0	0	0	0	0	0	0.967534934305766
LC466:CGAACAAAGACACCGC-1	SeuratProject	1603	952	CGAACAAAGACACCGC-1	AAACGGTTCAGGAGGG	LC466	LC464	0.0623830318153462	0.249532127261385	0.0153374233128834	False	5	11	ASC	LC464:AAACGGTTCAGGAGGG	15794	0	0	15147	1067	901	647	#A13F9E	ASC	0	0	1	0	0	0	0	0	0	0	0	0	0	0	0	0	0	0	0	0	1
LC466:CGAACAAAGGCTACAT-1	SeuratProject	9392	2851	CGAACAAAGGCTACAT-1	AAACGGTTCTTTAAGC	LC466	LC464	0.0425894378194208	0.351362862010221	0.148997134670487	False	7	14	ETL5GL	LC464:AAACGGTTCTTTAAGC	62862	0	0	60262	5501	4474	2600	#B27427	PTGL	0	0	0	0	0	0	0.439679177596745	0	0	0	0	0.0329354893501827	0	0.0167342902079882	0	0.510651042845084	0	0	0	0	0.510651042845084
LC466:CGAAGAATCATTGTTC-1	SeuratProject	1281	781	CGAAGAATCATTGTTC-1	ACGTTAAAGGAGGTAA	LC466	LC464	0.702576112412178	1.24902419984387	0.148997134670487	False	8	5	PTGL	LC464:ACGTTAAAGGAGGTAA	76241	0	0	70705	839	780	5536	#9C5224	CLAGL	0	0	0	0	0.00178609760357939	0	0.0346809405094709	0	0.00384541924844646	0	0	0.0348094721482733	0	0	0	0	0	0	0.92487807049023	0	0.92487807049023
LC466:CGAAGAATCCGCCTAT-1	SeuratProject	11558	3250	CGAAGAATCCGCCTAT-1	ACGTTAAAGCTTGCAC	LC466	LC464	0.0432600795985465	0.268212493510988	0.0961538461538461	False	4	6	ITL5GL	LC464:ACGTTAAAGCTTGCAC	47543	0	0	45575	3921	3358	1968	#E1A462	ITL5GL	0	0	0	0	0	0	0	0	0	0	0	1	0	0	0	0	0	0	0	0	1
LC466:CGAAGCCTCGACAAAG-1	SeuratProject	2239	1199	CGAAGCCTCGACAAAG-1	GAGCTTGAGAAAGGCA	LC466	LC464	0.223313979455114	0.580616346583296	0.023972602739726	False	11	17	D12MSN	LC464:GAGCTTGAGAAAGGCA	29586	0	0	28724	1682	1447	862	#4BBFE5	D12MSN	0	0	0	0	0	0	0	0.999999999999999	0	0	0	0	0	0	0	0	0	0	0	0	0.999999999999999
LC466:CGAAGCCTCGGTCATG-1	SeuratProject	2049	1163	CGAAGCCTCGGTCATG-1	GAGCTTGAGTGTGAGT	LC466	LC464	0.146412884333821	0.244021473889702	0.134846461949266	False	8	6	ITL5GL	LC464:GAGCTTGAGTGTGAGT	25253	0	0	24413	1520	1265	840	#E1A462	ITL5GL	0	0	0	0	0	0	0.0867588897765682	0	0	0	0	0.913241110223432	0	0	0	0	0	0	0	0	0.913241110223432
LC466:CGAAGCCTCTATGACA-1	SeuratProject	25356	4762	CGAAGCCTCTATGACA-1	GAGCTTGAGTTACGAA	LC466	LC464	0.0315507177788295	0.29973181889888	0.139344262295082	False	4	12	ITL23GL	LC464:GAGCTTGAGTTACGAA	101288	0	0	97319	8384	7066	3969	#E59D9F	ITL5GL	0	0	0	0	0.0128034018336021	0	0.082948837383763	0	0	0	0	0.626891838315516	0	0	0.238255380972992	0.039100541494127	0	0	0	0	0.626891838315516
LC466:CGAAGGCCATCACAGC-1	SeuratProject	3771	1755	CGAAGGCCATCACAGC-1	GGGTGTGGTTCCTGGA	LC466	LC464	0	0.556881463802705	0.0856573705179283	False	0	0	ITL23GL	LC464:GGGTGTGGTTCCTGGA	79699	0	0	77086	5671	4769	2613	#E59D9F	ITL23GL	0	0	0	0	1	0	0	0	0	0	0	0	0	0	0	0	0	0	0	0	1
LC466:CGAAGTAAGCAAGACA-1	SeuratProject	4986	2161	CGAAGTAAGCAAGACA-1	GATTGTTTCGCATTAT	LC466	LC464	0.160449257922182	0.401123144805455	0.199288256227758	False	4	8	ITL5GL	LC464:GATTGTTTCGCATTAT	36045	0	0	34202	1948	1696	1843	#E1A462	ITL45GL	0	0	0	0	0	0	1	0	0	0	0	0	0	0	0	0	0	0	0	0	1
LC466:CGAAGTAAGGAAGTAT-1	SeuratProject	4566	2232	CGAAGTAAGGAAGTAT-1	GATTGTTTCTTGCTCT	LC466	LC464	0.26281208935611	1.11695137976347	0.199288256227758	False	6	8	ITL5GL	LC464:GATTGTTTCTTGCTCT	19725	0	0	18859	1175	1003	866	#E1A462	ITL45GL	0	0	0	0	0.167379443335375	0	0.670021050758152	0	0	0	0	0.107646839820731	0	0	0	0.00574950150086925	0	0	0.0492031645848724	0	0.670021050758152
LC466:CGAAGTAAGGGCCATC-1	SeuratProject	2092	1133	CGAAGTAAGGGCCATC-1	GATTGTTTCACCCTCC	LC466	LC464	0	0.334608030592734	0.154185022026432	False	8	5	PTGL	LC464:GATTGTTTCACCCTCC	62268	0	0	59983	4123	3500	2285	#9C5224	ITL23GL	0	0	0	0	0.944156620183218	0	0.0558433798167818	0	0	0	0	0	0	0	0	0	0	0	0	0	0.944156620183218
LC466:CGAAGTAAGTCGCTAG-1	SeuratProject	4251	1813	CGAAGTAAGTCGCTAG-1	GATTGTTTCCATCAGC	LC466	LC464	0.0470477534697718	0.423429781227946	0.126436781609195	False	4	8	ITL5GL	LC464:GATTGTTTCCATCAGC	51207	0	0	49114	4553	3805	2093	#E1A462	ITL45GL	0	0	0	0	0	0	1	0	0	0	0	0	0	0	0	0	0	0	0	0	1
LC466:CGAATCTAGTCAGGCC-1	SeuratProject	1740	1026	CGAATCTAGTCAGGCC-1	CACCTAATCAAGGTCG	LC466	LC464	0.172413793103448	0.402298850574713	0.130548302872063	False	8	5	PTGL	LC464:CACCTAATCAAGGTCG	40630	0	0	39178	2890	2500	1452	#9C5224	ITL45GL	0	0	0	0	0	0	0.923635148562457	0	0	0	0	0	0	0	0	0	0	0	0.076364851437543	0	0.923635148562457
LC466:CGAATCTAGTTCCTCA-1	SeuratProject	1717	990	CGAATCTAGTTCCTCA-1	CACCTAATCCTTAGTG	LC466	LC464	0	0.34944670937682	0.0180084745762712	False	1	4	OGC	LC464:CACCTAATCCTTAGTG	43784	0	0	42201	3174	2683	1583	#985695	OGC	0	1	0	0	0	0	0	0	0	0	0	0	0	0	0	0	0	0	0	0	1
LC466:CGACAAGCAACAGGTG-1	SeuratProject	13732	3754	CGACAAGCAACAGGTG-1	TCAGTTAGTGTAACAG	LC466	LC464	0.0582580833090591	0.276725895718031	0.165378670788253	False	4	12	ITL23GL	LC464:TCAGTTAGTGTAACAG	15515	0	0	14883	1171	992	632	#E59D9F	ITL23GL	0	0	0	0	0.9736589102344	0	0.0263410897656002	0	0	0	0	0	0	0	0	0	0	0	0	0	0.9736589102344
LC466:CGACAAGCATCCGTAA-1	SeuratProject	11251	3439	CGACAAGCATCCGTAA-1	TCAGTTAGTACGTAAG	LC466	LC464	0.0533285930139543	0.28441916274109	0.159638554216868	False	7	14	ETL5GL	LC464:TCAGTTAGTACGTAAG	21280	0	0	20450	1465	1263	830	#B27427	OBGL	0	0	0	0	0	0	0	0.175189819132925	0.1142683388163	0	0.0508480511135252	0	0	0.648333729709364	0	0.0113600612278854	0	0	0	0	0.648333729709364
LC466:CGACAAGCATGATTGT-1	SeuratProject	9792	2884	CGACAAGCATGATTGT-1	TCAGTTAGTAGGTTAG	LC466	LC464	0.0714869281045752	0.337009803921569	0.134846461949266	False	4	6	ITL5GL	LC464:TCAGTTAGTAGGTTAG	29894	0	0	28758	2109	1778	1136	#E1A462	ITL45GL	0	0	0	0	0	0	0.876240205328013	0	0	0	0	0.123759794671986	0	0	0	0	0	0	0	0	0.876240205328013
LC466:CGACCTGCATAATCCG-1	SeuratProject	8676	2639	CGACCTGCATAATCCG-1	TTCTATCGTGCTTTAA	LC466	LC464	0.0691562932226833	0.184416781927155	0.139344262295082	False	4	6	ITL5GL	LC464:TTCTATCGTGCTTTAA	26165	0	0	25023	2057	1751	1142	#E1A462	ITL5GL	0	0	0	0	0	0	0.0275834534759089	0	0	0	0	0.972416546524091	0	0	0	0	0	0	0	0	0.972416546524091
LC466:CGACCTGCATCCCTCA-1	SeuratProject	1030	610	CGACCTGCATCCCTCA-1	TTCTATCGTTAAGTCC	LC466	LC464	0.29126213592233	0.388349514563107	0.144055944055944	False	8	5	PTGL	LC464:TTCTATCGTTAAGTCC	18616	0	0	17947	1102	915	669	#9C5224	OGC	0.275706867865949	0.339196106809463	0	0	0	0.0138954789370094	0	0	0	0	0	0	0.32012679484117	0	0	0	0	0	0.00684661236633631	0.0442281391800729	0.339196106809463
LC466:CGACTAAGTCCTAACT-1	SeuratProject	7810	2475	CGACTAAGTCCTAACT-1	CTATGCTCACCTTCAG	LC466	LC464	0.0256081946222791	0.204865556978233	0.0439093484419263	False	0	0	ITL23GL	LC464:CTATGCTCACCTTCAG	28809	0	0	27413	2368	1945	1396	#E59D9F	ITL23GL	0	0	0	0	0.990245695153406	0	0.00975430484659448	0	0	0	0	0	0	0	0	0	0	0	0	0	0.990245695153406
LC466:CGACTAAGTTGGTGAC-1	SeuratProject	2734	1332	CGACTAAGTTGGTGAC-1	CTATGCTCATCAAGCA	LC466	LC464	0.109729334308705	0.292611558156547	0.0504898266767144	False	0	0	ITL23GL	LC464:CTATGCTCATCAAGCA	66621	0	0	64082	5335	4514	2539	#E59D9F	ITL23GL	0	0	0	0	1	0	0	0	0	0	0	0	0	0	0	0	0	0	0	0	1
LC466:CGACTAAGTTTACTTG-1	SeuratProject	4764	1911	CGACTAAGTTTACTTG-1	CTATGCTCATCAATCC	LC466	LC464	0.0839630562552477	0.356842989084803	0.088145896656535	False	0	0	ITL23GL	LC464:CTATGCTCATCAATCC	62271	0	0	60190	5279	4483	2081	#E59D9F	ITL23GL	0	0	0	0	1	0	0	0	0	0	0	0	0	0	0	0	0	0	0	0	1
LC466:CGACTAAGTTTGAGCA-1	SeuratProject	3877	1646	CGACTAAGTTTGAGCA-1	CTATGCTCATAGACGC	LC466	LC464	0.0257931390250193	0.41269022440031	0.0723327305605787	False	2	1	CTGL	LC464:CTATGCTCATAGACGC	47344	0	0	45727	3211	2669	1617	#A78533	CTGL	0	0	0	0	0	0	0	0	0	0.993691103732686	0.0063088962673141	0	0	0	0	0	0	0	0	0	0.993691103732686
LC466:CGAGCGAAGGATGATG-1	SeuratProject	1708	925	CGAGCGAAGGATGATG-1	ATAGGCGTCCGTCCCT	LC466	LC464	0.0585480093676815	0.468384074941452	0.1019955654102	False	6	2	ITL5GL	LC464:ATAGGCGTCCGTCCCT	21995	0	0	20929	1823	1549	1066	#E1A462	ITL45GL	0	0	0	0	0	0	1	0	0	0	0	0	0	0	0	0	0	0	0	0	1
LC466:CGAGCTGGTTACGCAA-1	SeuratProject	4042	1830	CGAGCTGGTTACGCAA-1	GTGAGAGCAAGGTATT	LC466	LC464	0.024740227610094	0.37110341415141	0.0380761523046092	False	0	12	ITL23GL	LC464:GTGAGAGCAAGGTATT	38307	0	0	37052	2707	2247	1255	#E59D9F	ITL23GL	0	0	0	0	0.988498686015026	0	0	0	0	0	0	0	0	0.011501313984974	0	0	0	0	0	0	0.988498686015026
LC466:CGAGGAAGTAGCTAGC-1	SeuratProject	4732	2106	CGAGGAAGTAGCTAGC-1	TAGCCTTCAATTGACG	LC466	LC464	0.084530853761623	0.528317836010144	0.199288256227758	False	4	8	ITL5GL	LC464:TAGCCTTCAATTGACG	36947	0	0	35667	2510	2125	1280	#E1A462	ITL45GL	0	0	0	0	0.0376702643248698	0	0.945409398952698	0	0	0	0	0	0	0	0.0169203367224317	0	0	0	0	0	0.945409398952698
LC466:CGAGGAAGTCCTAATC-1	SeuratProject	4549	1925	CGAGGAAGTCCTAATC-1	TAGCCTTCACGGTAAC	LC466	LC464	0.021982853374368	0.395691360738624	0.0194174757281553	False	11	17	D12MSN	LC464:TAGCCTTCACGGTAAC	39150	0	0	37384	3494	2968	1766	#4BBFE5	D12MSN	0	0	0	0	0	0	0	1	0	0	0	0	0	0	0	0	0	0	0	0	1
LC466:CGAGGAAGTGAGCACT-1	SeuratProject	2588	1384	CGAGGAAGTGAGCACT-1	TAGCCTTCAATAGAAG	LC466	LC464	0.115919629057187	0.425038639876352	0.0907216494845361	False	3	3	VIPGA	LC464:TAGCCTTCAATAGAAG	71165	0	0	68854	4973	4039	2311	#3C81BB	SSTGA	0	0	0	0.983253453182	0	0	0	0	0	0	0	0	0	0	0	0	0	0.0167465468179997	0	0	0.983253453182
LC466:CGAGGAAGTGCATTTC-1	SeuratProject	3516	1646	CGAGGAAGTGCATTTC-1	TAGCCTTCACCAGCTC	LC466	LC464	0.0853242320819113	0.369738339021615	0.0369881109643329	False	0	12	ITL23GL	LC464:TAGCCTTCACCAGCTC	45386	0	0	43477	3218	2720	1909	#E59D9F	ITL23GL	0	0	0	0	1	0	0	0	0	0	0	0	0	0	0	0	0	0	0	0	1
LC466:CGAGGCAAGCCATCAG-1	SeuratProject	8131	2596	CGAGGCAAGCCATCAG-1	AACTAAGTCGAGCAAT	LC466	LC464	0.0737916615422457	0.221374984626737	0.0809248554913295	False	0	12	ITL23GL	LC464:AACTAAGTCGAGCAAT	37314	0	0	35801	3274	2704	1513	#E59D9F	ITL23GL	0	0	0	0	1	0	0	0	0	0	0	0	0	0	0	0	0	0	0	0	1
LC466:CGAGGTGAGGTCCTAG-1	SeuratProject	6572	2552	CGAGGTGAGGTCCTAG-1	AACCAGGTCCTCAAGC	LC466	LC464	0.0912964090079124	0.380401704199635	0.0703472840605521	False	11	17	D12MSN	LC464:AACCAGGTCCTCAAGC	131342	0	0	125989	10288	8569	5353	#4BBFE5	D12MSN	0	0	0	0	0	0	0	1	0	0	0	0	0	0	0	0	0	0	0	0	1
LC466:CGAGGTGAGTGAGGTA-1	SeuratProject	1618	969	CGAGGTGAGTGAGGTA-1	AACCAGGTCAGGATCG	LC466	LC464	0.123609394313968	0.556242274412855	0.0359242325277596	False	3	3	VIPGA	LC464:AACCAGGTCAGGATCG	39377	0	0	38336	2571	2117	1041	#3C81BB	VIPGA	0	0	0	0	0	1	0	0	0	0	0	0	0	0	0	0	0	0	0	0	1
LC466:CGAGTCGGTACCAGGT-1	SeuratProject	6642	2397	CGAGTCGGTACCAGGT-1	GCTTTGTCATAATCGG	LC466	LC464	0.0301114122252334	0.31616982836495	0.030006123698714	False	0	12	ITL23GL	LC464:GCTTTGTCATAATCGG	39971	0	0	38203	3510	2934	1768	#E59D9F	ITL23GL	0	0	0	0	0.999999999999999	0	0	0	0	0	0	0	0	0	0	0	0	0	0	0	0.999999999999999
LC466:CGAGTCGGTGTGTCCC-1	SeuratProject	964	654	CGAGTCGGTGTGTCCC-1	GCTTTGTCACTATGGA	LC466	LC464	0.20746887966805	1.03734439834025	0.020141535111595	False	1	7	OGC	LC464:GCTTTGTCACTATGGA	33200	0	0	31746	2080	1813	1454	#985695	OGC	0.0595182758018528	0.940481724198148	0	0	0	0	0	0	0	0	0	0	0	0	0	0	0	0	0	0	0.940481724198148
LC466:CGATATTCACAAAGAC-1	SeuratProject	2982	1465	CGATATTCACAAAGAC-1	GTACTTAGTGACGTAA	LC466	LC464	0.134138162307176	0.435949027498323	0.0359242325277596	False	6	2	ITL5GL	LC464:GTACTTAGTGACGTAA	36204	0	0	34720	3036	2581	1484	#E1A462	ITL45GL	0	0	0	0	0.0379419035917807	0	0.962058096408219	0	0	0	0	0	0	0	0	0	0	0	0	0	0.962058096408219
LC466:CGATCCTTCGGGACCT-1	SeuratProject	1751	1000	CGATCCTTCGGGACCT-1	GTCAATAAGCTGGATG	LC466	LC464	0.171330668189606	0.571102227298686	0.0328697850821745	False	2	1	CTGL	LC464:GTCAATAAGCTGGATG	17218	0	0	16498	1189	1030	720	#A78533	CTGL	0	0	0	0	0	0	0	0	0	1	0	0	0	0	0	0	0	0	0	0	1
LC466:CGATCCTTCTTGAGGT-1	SeuratProject	7189	2679	CGATCCTTCTTGAGGT-1	GTCAATAAGGCTTAAA	LC466	LC464	0.0556405619696759	1.00153011545417	0.184563758389262	False	2	1	CTGL	LC464:GTCAATAAGGCTTAAA	51198	0	0	49314	3972	3431	1884	#A78533	CTGL	0	0	0	0	0	0	0	0	0	1	0	0	0	0	0	0	0	0	0	0	1
LC466:CGATGTCCAAGGTCGA-1	SeuratProject	3982	1851	CGATGTCCAAGGTCGA-1	GGTCCGTGTTGTGGTT	LC466	LC464	0.0753390256152687	0.376695128076344	0.0264550264550265	False	3	16	PVGA	LC464:GGTCCGTGTTGTGGTT	51378	0	0	49407	2925	2364	1971	#377549	PVGA	0	0	0	0	0	0	0	0	0	0	0	0	0	0	0	0	0	1	0	0	1
LC466:CGATTATCAGGCTGTT-1	SeuratProject	4994	1992	CGATTATCAGGCTGTT-1	CCTGGACGTTCATTCT	LC466	LC464	0.0600720865038046	0.340408490188226	0.130548302872063	False	0	0	ITL23GL	LC464:CCTGGACGTTCATTCT	16314	0	0	15691	1180	979	623	#E59D9F	ITL23GL	0	0	0	0	1	0	0	0	0	0	0	0	0	0	0	0	0	0	0	0	1
LC466:CGATTGAGTTTGCGCC-1	SeuratProject	2468	1318	CGATTGAGTTTGCGCC-1	GCCAATACATTACAGG	LC466	LC464	0.0810372771474878	0.405186385737439	0.139344262295082	False	7	15	ITL6GL	LC464:GCCAATACATTACAGG	40092	0	0	38986	2875	2482	1106	#9E4954	ITL6GL	0	0	0	0	0	0	0	0	0	0	0	0	0	0	1	0	0	0	0	0	1
LC466:CGATTTGCACACAATT-1	SeuratProject	2183	1080	CGATTTGCACACAATT-1	CCAATTAGTCGGTTTG	LC466	LC464	0.137425561154375	0.229042601923958	0.0369881109643329	False	2	1	CTGL	LC464:CCAATTAGTCGGTTTG	30305	0	0	28932	2012	1734	1373	#A78533	CTGL	0	0	0	0	0	0	0	0	0	1	0	0	0	0	0	0	0	0	0	0	1
LC466:CGCAAATTCAAACCGT-1	SeuratProject	4768	1941	CGCAAATTCAAACCGT-1	TTCTGGCAGCTAACTT	LC466	LC464	0.0209731543624161	0.272651006711409	0.0328697850821745	False	0	12	ITL23GL	LC464:TTCTGGCAGCTAACTT	47409	0	0	45738	3955	3357	1671	#E59D9F	ITL23GL	0	0	0	0	0.502906264082054	0	0	0	0	0	0	0	0	0.497093735917946	0	0	0	0	0	0	0.502906264082054
LC466:CGCAAATTCGTTCACC-1	SeuratProject	1851	997	CGCAAATTCGTTCACC-1	TTCTGGCAGCAACAAC	LC466	LC464	0.108049702863317	0.216099405726634	0.0187065740245858	False	1	4	OGC	LC464:TTCTGGCAGCAACAAC	36140	0	0	34907	2363	1966	1233	#985695	OGC	0	1	0	0	0	0	0	0	0	0	0	0	0	0	0	0	0	0	0	0	1
LC466:CGCAATCCAAAGCTAA-1	SeuratProject	3572	1637	CGCAATCCAAAGCTAA-1	CTCCTTAGTTTCCAGG	LC466	LC464	0.0559910414333707	0.531914893617021	0.0723327305605787	False	3	3	VIPGA	LC464:CTCCTTAGTTTCCAGG	23697	0	0	22721	1596	1303	976	#3C81BB	SSTGA	0	0	0	1	0	0	0	0	0	0	0	0	0	0	0	0	0	0	0	0	1
LC466:CGCAATCCACTAGGTC-1	SeuratProject	4176	1880	CGCAATCCACTAGGTC-1	CTCCTTAGTCCTTTAT	LC466	LC464	0.0718390804597701	0.478927203065134	0.0223964165733483	False	3	16	PVGA	LC464:CTCCTTAGTCCTTTAT	16252	0	0	15543	1051	869	709	#377549	PVGA	0	0	0	0	0	0	0	0	0	0	0	0	0	0	0	0	0	1	0	0	1
LC466:CGCAATCCATTGTGTG-1	SeuratProject	2229	1250	CGCAATCCATTGTGTG-1	CTCCTTAGTTAAAGCG	LC466	LC464	0	0.448631673396142	0.0426871938418474	False	3	16	PVGA	LC464:CTCCTTAGTTAAAGCG	88722	0	0	85364	5394	4489	3358	#377549	PVGA	0	0	0	0	0	0	0	0	0	0	0	0	0	0	0	0	0	1	0	0	1
LC466:CGCAATGTCATCCTCA-1	SeuratProject	8230	2500	CGCAATGTCATCCTCA-1	TGATTGAAGAACAAGG	LC466	LC464	0.0607533414337789	0.255164034021871	0.0856573705179283	False	4	6	ITL5GL	LC464:TGATTGAAGAACAAGG	57480	0	0	55290	4509	3830	2190	#E1A462	ITL5GL	0	0	0	0	0	0	0.00562564311353921	0	0	0	0	0.994374356886461	0	0	0	0	0	0	0	0	0.994374356886461
LC466:CGCACAATCCGCATGA-1	SeuratProject	6656	2405	CGCACAATCCGCATGA-1	CGTCACTAGTCACTAT	LC466	LC464	0.0751201923076923	0.210336538461538	0.0391891891891892	False	2	1	CTGL	LC464:CGTCACTAGTCACTAT	50924	0	0	48779	3402	2868	2145	#A78533	CTGL	0	0	0	0	0	0	0	0	0	0.959002082550321	0.0409979174496794	0	0	0	0	0	0	0	0	0	0.959002082550321
LC466:CGCACACAGGAGCAAC-1	SeuratProject	18550	4189	CGCACACAGGAGCAAC-1	AGTCATTTCCTAAATC	LC466	LC464	0.0485175202156334	0.247978436657682	0.0684210526315789	False	7	14	ETL5GL	LC464:AGTCATTTCCTAAATC	62322	0	0	59956	4702	3824	2366	#B27427	PTGL	0	0	0	0	0	0	0	0	0	0	0	0	0	0	0	1	0	0	0	0	1
LC466:CGCACACAGGCAGGTG-1	SeuratProject	5867	2170	CGCACACAGGCAGGTG-1	AGTCATTTCGGGATGC	LC466	LC464	0.0511334583262315	0.409067666609852	0.021630615640599	False	2	1	CTGL	LC464:AGTCATTTCGGGATGC	18860	0	0	18028	1551	1315	832	#A78533	CTGL	0	0	0	0	0	0	0	0	0	1	0	0	0	0	0	0	0	0	0	0	1
LC466:CGCACACAGTAGGATG-1	SeuratProject	2755	1301	CGCACACAGTAGGATG-1	AGTCATTTCTAGTTAC	LC466	LC464	0.14519056261343	0.362976406533575	0.0247838616714697	False	3	3	VIPGA	LC464:AGTCATTTCTAGTTAC	15350	0	0	14698	1113	927	652	#3C81BB	VIPGA	0	0	0	0	0	1	0	0	0	0	0	0	0	0	0	0	0	0	0	0	1
LC466:CGCACCACAATGCGCT-1	SeuratProject	1421	859	CGCACCACAATGCGCT-1	TCAAACCGTTTCACCC	LC466	LC464	0	0.140745953553835	0.184563758389262	False	8	5	PTGL	LC464:TCAAACCGTTTCACCC	21886	0	0	21016	1425	1197	870	#9C5224	CLAGL	0	0	0	0	0	0	0.0590319685460618	0	0.00886239996780478	0	0	0	0.00448063995146628	0	0.313573919371468	0	0	0	0.6140510721632	0	0.6140510721632
LC466:CGCATATAGAGGAAGG-1	SeuratProject	817	593	CGCATATAGAGGAAGG-1	ACAAGTATCGCATTGC	LC466	LC464	0.244798041615667	0.489596083231334	0.0166493236212279	False	1	7	OGC	LC464:ACAAGTATCGCATTGC	52168	0	0	50292	3843	3282	1876	#985695	OGC	0	1	0	0	0	0	0	0	0	0	0	0	0	0	0	0	0	0	0	0	1
LC466:CGCATATAGCAATAGG-1	SeuratProject	1575	912	CGCATATAGCAATAGG-1	ACAAGTATCACTAAGA	LC466	LC464	0.126984126984127	0.698412698412698	0.184563758389262	False	8	5	PTGL	LC464:ACAAGTATCACTAAGA	53673	0	0	51678	3190	2708	1995	#9C5224	ITL45GL	0	0	0	0	0.22504662378054	0	0.442828106141562	0	0	0	0	0	0	0	0	0	0	0	0.332125270077898	0	0.442828106141562
LC466:CGCATATAGGCGCACT-1	SeuratProject	4444	1883	CGCATATAGGCGCACT-1	ACAAGTATCAATGTGA	LC466	LC464	0.135013501350135	0.562556255625563	0.126436781609195	False	6	8	ITL5GL	LC464:ACAAGTATCAATGTGA	23471	0	0	22310	1497	1263	1161	#E1A462	ITL45GL	0	0	0	0	0.0527843630509655	0	0.769440281790769	0	0	0	0	0.177775355158266	0	0	0	0	0	0	0	0	0.769440281790769
LC466:CGCATATAGTTACCGG-1	SeuratProject	4041	1818	CGCATATAGTTACCGG-1	ACAAGTATCCCTGATA	LC466	LC464	0.0494926998267756	0.272209849047266	0.054858934169279	False	3	16	PVGA	LC464:ACAAGTATCCCTGATA	30310	0	0	29054	2014	1702	1256	#377549	PVGA	0	0	0	0	0	0	0	0	0	0	0	0	0	0	0	0	0	1	0	0	1
LC466:CGCATATAGTTGGCCA-1	SeuratProject	2538	1337	CGCATATAGTTGGCCA-1	ACAAGTATCCTTATGG	LC466	LC464	0.118203309692671	0.315208825847124	0.134846461949266	False	10	13	OPC	LC464:ACAAGTATCCTTATGG	19984	0	0	18838	1093	977	1146	#B9A0D6	OPC	1	0	0	0	0	0	0	0	0	0	0	0	0	0	0	0	0	0	0	0	1
LC466:CGCATTACATTGACAT-1	SeuratProject	3262	1405	CGCATTACATTGACAT-1	GTTCTTTGTCAATTGC	LC466	LC464	0	0.275904353157572	0.0231769361221029	False	3	3	VIPGA	LC464:GTTCTTTGTCAATTGC	57638	0	0	55146	4480	3708	2492	#3C81BB	VIPGA	0	0	0	0	0	1	0	0	0	0	0	0	0	0	0	0	0	0	0	0	1
LC466:CGCCAAATCATCACTT-1	SeuratProject	4182	1817	CGCCAAATCATCACTT-1	TCCCATAAGCAATACA	LC466	LC464	0	0.526064084170253	0.0194174757281553	False	11	17	D12MSN	LC464:TCCCATAAGCAATACA	41827	0	0	40535	2594	2159	1292	#4BBFE5	D12MSN	0	0	0	0	0	0	0	1	0	0	0	0	0	0	0	0	0	0	0	0	1
LC466:CGCCAAATCGTAACGT-1	SeuratProject	11697	3684	CGCCAAATCGTAACGT-1	TCCCATAAGGCGCAGT	LC466	LC464	0.0769428058476532	0.718132854578097	0.191709844559585	False	4	12	ITL23GL	LC464:TCCCATAAGGCGCAGT	59963	0	0	57619	3831	3234	2344	#E59D9F	ITL23GL	0	0	0.2309989466035	0	0.384065355895835	0	0.125799493920341	0	0	0	0	0	0	0.00409058758423631	0	0.00528455878979256	0	0	0.249761057206295	0	0.384065355895835
LC466:CGCCACACAAGCGATG-1	SeuratProject	1030	690	CGCCACACAAGCGATG-1	ATAAGGTGTCTATGAC	LC466	LC464	0.194174757281553	0.679611650485437	0.0281943611277744	False	1	7	OGC	LC464:ATAAGGTGTCTATGAC	18496	0	0	17643	1391	1186	853	#985695	OGC	0	1	0	0	0	0	0	0	0	0	0	0	0	0	0	0	0	0	0	0	1
LC466:CGCCACACAGCAACCT-1	SeuratProject	3883	1762	CGCCACACAGCAACCT-1	ATAAGGTGTTCTGGCA	LC466	LC464	0.0515065670873036	0.257532835436518	0.139344262295082	False	0	0	ITL23GL	LC464:ATAAGGTGTTCTGGCA	49132	0	0	47390	4326	3697	1742	#E59D9F	ITL23GL	0	0	0	0	0.943943472367512	0	0.0083518334777371	0	0	0	0	0	0	0	0.0477046941547506	0	0	0	0	0	0.943943472367512
LC466:CGCCTCATCAGGCTAT-1	SeuratProject	892	640	CGCCTCATCAGGCTAT-1	CGGTCAAAGGCACGTA	LC466	LC464	0	0.672645739910314	0.0223964165733483	False	5	9	ASC	LC464:CGGTCAAAGGCACGTA	15939	0	0	15229	969	833	710	#A13F9E	ASC	0	0	1	0	0	0	0	0	0	0	0	0	0	0	0	0	0	0	0	0	1
LC466:CGCCTCATCGGTAACT-1	SeuratProject	4954	1861	CGCCTCATCGGTAACT-1	CGGTCAAAGTTACGTT	LC466	LC464	0.060557125555107	0.282599919257166	0.115107913669065	False	4	6	ITL5GL	LC464:CGGTCAAAGTTACGTT	52904	0	0	50999	4194	3493	1905	#E1A462	ITL5GL	0	0	0	0	0	0	0.0292200622381427	0	0	0	0	0.970779937761857	0	0	0	0	0	0	0	0	0.970779937761857
LC466:CGCCTGTGTTGGTGAC-1	SeuratProject	2807	1415	CGCCTGTGTTGGTGAC-1	ACAACATCATCAAGCA	LC466	LC464	0.0712504453152832	0.427502671891699	0.0451612903225806	False	2	1	CTGL	LC464:ACAACATCATCAAGCA	31893	0	0	30610	2580	2198	1283	#A78533	CTGL	0	0	0	0	0	0	0	0	0	1	0	0	0	0	0	0	0	0	0	0	1
LC466:CGCGGATTCATGCTAA-1	SeuratProject	1702	994	CGCGGATTCATGCTAA-1	AAAGGCAAGCTCGACT	LC466	LC464	0.176263219741481	0.411280846063455	0.00530503978779841	False	10	13	OPC	LC464:AAAGGCAAGCTCGACT	16619	0	0	15807	1101	964	812	#B9A0D6	OPC	1	0	0	0	0	0	0	0	0	0	0	0	0	0	0	0	0	0	0	0	1
LC466:CGCGGATTCGTTATAG-1	SeuratProject	866	569	CGCGGATTCGTTATAG-1	AAAGGCAAGGATAACC	LC466	LC464	0	0.346420323325635	0.0579710144927536	False	5	9	ASC	LC464:AAAGGCAAGGATAACC	27729	0	0	26615	2051	1786	1114	#A13F9E	ASC	0	0	0.966606708108547	0	0	0	0	0	0	0	0	0	0	0	0	0	0	0	0	0.0333932918914529	0.966606708108547
LC466:CGCTAACCACGTTACA-1	SeuratProject	5594	2063	CGCTAACCACGTTACA-1	TCCTTTGGTTACAGCT	LC466	LC464	0.0536288880943868	0.286020736503396	0.0519083969465649	False	2	1	CTGL	LC464:TCCTTTGGTTACAGCT	22785	0	0	21773	1983	1687	1012	#A78533	CTGL	0	0	0	0	0	0	0	0	0	1	0	0	0	0	0	0	0	0	0	0	1
LC466:CGCTAACCATTGTGTG-1	SeuratProject	1795	953	CGCTAACCATTGTGTG-1	TCCTTTGGTTAAAGCG	LC466	LC464	0.222841225626741	0.334261838440111	0.0159876224858174	False	1	4	OGC	LC464:TCCTTTGGTTAAAGCG	23497	0	0	22241	1737	1483	1256	#985695	OGC	0	1	0	0	0	0	0	0	0	0	0	0	0	0	0	0	0	0	0	0	1
LC466:CGCTAATAGCCACATG-1	SeuratProject	3389	1614	CGCTAATAGCCACATG-1	TTGTGGCTCTTGTTGG	LC466	LC464	0.0295072292711714	0.324579521982886	0.0533642691415313	False	11	17	D12MSN	LC464:TTGTGGCTCTTGTTGG	47795	0	0	45933	3415	2855	1862	#4BBFE5	D12MSN	0	0	0	0	0	0	0	0.903755841526004	0.0883030771806655	0	0	0	0	0.00794108129333057	0	0	0	0	0	0	0.903755841526004
LC466:CGCTAATAGTCATGCG-1	SeuratProject	1295	793	CGCTAATAGTCATGCG-1	TTGTGGCTCACAAAGC	LC466	LC464	0.0772200772200772	0.540540540540541	0.0264550264550265	False	1	4	OGC	LC464:TTGTGGCTCACAAAGC	32574	0	0	31209	2353	2000	1365	#985695	OGC	0	1	0	0	0	0	0	0	0	0	0	0	0	0	0	0	0	0	0	0	1
LC466:CGCTAATAGTCTTGAA-1	SeuratProject	1102	743	CGCTAATAGTCTTGAA-1	TTGTGGCTCAGCTACC	LC466	LC464	0.0907441016333938	0.181488203266788	0.021630615640599	False	5	9	ASC	LC464:TTGTGGCTCAGCTACC	18106	0	0	17326	1078	952	780	#A13F9E	ASC	0	0	1	0	0	0	0	0	0	0	0	0	0	0	0	0	0	0	0	0	1
LC466:CGCTAATAGTGTGATC-1	SeuratProject	2186	1285	CGCTAATAGTGTGATC-1	TTGTGGCTCGCTTTAG	LC466	LC464	0	0.640439158279963	0.088145896656535	False	3	16	PVGA	LC464:TTGTGGCTCGCTTTAG	54024	0	0	51738	3698	3055	2286	#377549	PVGA	0	0	0	0	0	0	0	0	0	0	0	0	0	0	0	0	0	1	0	0	1
LC466:CGCTACTTCAGGCCTA-1	SeuratProject	3849	1634	CGCTACTTCAGGCCTA-1	ACCTCTAAGGCCCTTG	LC466	LC464	0.0519615484541439	0.415692387633152	0.0359242325277596	False	3	3	VIPGA	LC464:ACCTCTAAGGCCCTTG	38429	0	0	37252	2423	2017	1177	#3C81BB	SSTGA	0	0	0	0.999999999999999	0	0	0	0	0	0	0	0	0	0	0	0	0	0	0	0	0.999999999999999
LC466:CGCTACTTCGCTTCTA-1	SeuratProject	28736	5185	CGCTACTTCGCTTCTA-1	ACCTCTAAGGATTGGT	LC466	LC464	0.0347995545657016	0.236636971046771	0.148997134670487	False	4	8	ITL5GL	LC464:ACCTCTAAGGATTGGT	57635	0	0	55287	4148	3547	2348	#E1A462	ITL23GL	0	0	0	0	0.98680414145398	0	0.0131958585460201	0	0	0	0	0	0	0	0	0	0	0	0	0	0.98680414145398
LC466:CGCTATGAGCATGACT-1	SeuratProject	2864	1303	CGCTATGAGCATGACT-1	TCAGGCTTCGTGCTGT	LC466	LC464	0.0349162011173184	0.314245810055866	0.118727050183599	False	6	2	ITL5GL	LC464:TCAGGCTTCGTGCTGT	49103	0	0	47679	3469	2920	1424	#E1A462	ITL45GL	0	0	0	0	0	0	1	0	0	0	0	0	0	0	0	0	0	0	0	0	1
LC466:CGCTCCATCAAAGGCA-1	SeuratProject	2088	1177	CGCTCCATCAAAGGCA-1	GGAGCGAAGGAGCCGT	LC466	LC464	0.0957854406130268	0.718390804597701	0.0273159144893112	False	1	4	OGC	LC464:GGAGCGAAGGAGCCGT	40076	0	0	38769	2715	2355	1307	#985695	OGC	0	1	0	0	0	0	0	0	0	0	0	0	0	0	0	0	0	0	0	0	1
LC466:CGCTCCATCATGCGTG-1	SeuratProject	8010	2636	CGCTCCATCATGCGTG-1	GGAGCGAAGCTAATCT	LC466	LC464	0.0624219725343321	0.34956304619226	0.144055944055944	False	4	12	ITL23GL	LC464:GGAGCGAAGCTAATCT	63890	0	0	61521	4977	4157	2369	#E59D9F	ITL45GL	0	0	0	0	0	0	1	0	0	0	0	0	0	0	0	0	0	0	0	0	1
LC466:CGCTCCATCCTAAGAC-1	SeuratProject	18771	4295	CGCTCCATCCTAAGAC-1	GGAGCGAAGTCAATAG	LC466	LC464	0.0372915667785414	0.282350434180385	0.144055944055944	False	4	8	ITL5GL	LC464:GGAGCGAAGTCAATAG	19994	0	0	19131	1510	1258	863	#E1A462	ITL45GL	0	0	0	0	0	0	1	0	0	0	0	0	0	0	0	0	0	0	0	0	1
LC466:CGCTCCATCTAAATCG-1	SeuratProject	4517	1846	CGCTCCATCTAAATCG-1	GGAGCGAAGCTATTGT	LC466	LC464	0.132831525348683	0.265663050697366	0.191709844559585	False	14	19	NPGL	LC464:GGAGCGAAGCTATTGT	18311	0	0	17368	1549	1318	943	#D38362	NPGL	0	0	0	0	0	0	0	0	0	0	1	0	0	0	0	0	0	0	0	0	1
LC466:CGCTGTGCACCTGTAA-1	SeuratProject	12868	3513	CGCTGTGCACCTGTAA-1	CAACAAGGTTTATGGC	LC466	LC464	0.0310848616723656	0.373018340068387	0.148997134670487	False	7	14	ETL5GL	LC464:CAACAAGGTTTATGGC	94613	0	0	90813	7341	5996	3800	#B27427	PTGL	0	0	0	0	0	0	0	0	0	0	0	0.012737501547112	0	0.261434976419433	0	0.725827522033455	0	0	0	0	0.725827522033455
LC466:CGCTGTGCAGGCTACT-1	SeuratProject	18607	4062	CGCTGTGCAGGCTACT-1	CAACAAGGTTTGTAGC	LC466	LC464	0.0214972859676466	0.311710646530875	0.130548302872063	False	4	8	ITL5GL	LC464:CAACAAGGTTTGTAGC	34551	0	0	32894	2741	2279	1657	#E1A462	ITL45GL	0	0	0	0	0	0	0.991586053299738	0	0	0	0	0.00841394670026218	0	0	0	0	0	0	0	0	0.991586053299738
LC466:CGCTTAACATGCTTAG-1	SeuratProject	871	624	CGCTTAACATGCTTAG-1	TAACCTAGTCCAAGTT	LC466	LC464	0.229621125143513	0.34443168771527	0.0426871938418474	False	5	9	ASC	LC464:TAACCTAGTCCAAGTT	27799	0	0	26652	1905	1657	1147	#A13F9E	ASC	0	0	0.466489117844499	0	0	0	0	0	0	0	0	0	0.410738650043932	0	0	0	0	0	0	0.122772232111569	0.466489117844499
LC466:CGCTTACTCGTTATCT-1	SeuratProject	4677	1809	CGCTTACTCGTTATCT-1	GGAATCTAGGCTATAA	LC466	LC464	0.021381227282446	0.171049818259568	0.108294930875576	False	4	6	ITL5GL	LC464:GGAATCTAGGCTATAA	35779	0	0	34378	2737	2327	1401	#E1A462	ITL5GL	0	0	0	0	0	0	0.0057962826706878	0	0	0	0	0.994203717329312	0	0	0	0	0	0	0	0	0.994203717329312
LC466:CGCTTCTAGGGTCTAT-1	SeuratProject	1055	684	CGCTTCTAGGGTCTAT-1	TGACGGATCTCAAATC	LC466	LC464	0.28436018957346	0.663507109004739	0.0328697850821745	False	1	7	OGC	LC464:TGACGGATCTCAAATC	16976	0	0	16120	1234	1073	856	#985695	OGC	0	1	0	0	0	0	0	0	0	0	0	0	0	0	0	0	0	0	0	0	1
LC466:CGCTTCTAGTTGTCAA-1	SeuratProject	5879	2019	CGCTTCTAGTTGTCAA-1	TGACGGATCACCTGGT	LC466	LC464	0.0170096955264501	0.136077564211601	0.0832517140058766	False	7	15	ITL6GL	LC464:TGACGGATCACCTGGT	46321	0	0	44588	3925	3319	1733	#9E4954	ITL6GL	0	0	0	0	0.00445391670572545	0	0	0	0	0	0	0.372067404504756	0	0	0.623478678789519	0	0	0	0	0	0.623478678789519
LC466:CGCTTGCGTTCTTTAG-1	SeuratProject	5273	2169	CGCTTGCGTTCTTTAG-1	CGGCCTTCATTTGGCT	LC466	LC464	0.0948226815854352	0.398255262658828	0.0743801652892562	False	11	17	D12MSN	LC464:CGGCCTTCATTTGGCT	45838	0	0	44242	3132	2670	1596	#4BBFE5	D12MSN	0	0	0	0	0	0	0	1	0	0	0	0	0	0	0	0	0	0	0	0	1
LC466:CGGAATCGTGATGAGG-1	SeuratProject	4500	1817	CGGAATCGTGATGAGG-1	CCCTGGTCAGTTAAAC	LC466	LC464	0.0444444444444444	0.377777777777778	0.0961538461538461	False	4	6	ITL5GL	LC464:CCCTGGTCAGTTAAAC	25650	0	0	24622	2125	1772	1028	#E1A462	ITL5GL	0	0	0	0	0	0	0.00275697095941328	0	0	0	0	0.997243029040587	0	0	0	0	0	0	0	0	0.997243029040587
LC466:CGGAATCGTGTTTGAG-1	SeuratProject	2862	1419	CGGAATCGTGTTTGAG-1	CCCTGGTCATAGACTG	LC466	LC464	0.0349406009783368	0.419287211740042	0.148997134670487	False	6	2	ITL5GL	LC464:CCCTGGTCATAGACTG	20238	0	0	19343	1567	1314	895	#E1A462	ITL45GL	0	0	0	0	0.198105637666758	0	0.801894362333242	0	0	0	0	0	0	0	0	0	0	0	0	0	0.801894362333242
LC466:CGGACAACATGCATAT-1	SeuratProject	12822	3327	CGGACAACATGCATAT-1	TCAGGAAGTAATGGTG	LC466	LC464	0.0155981906098893	0.272968335673062	0.0764925373134328	False	7	14	ETL5GL	LC464:TCAGGAAGTAATGGTG	67432	0	0	64861	5270	4343	2571	#B27427	PTGL	0	0	0	0	0	0	0	0	0	0	0	0	0	0	0	1	0	0	0	0	1
LC466:CGGACAACATTAAGCT-1	SeuratProject	1893	982	CGGACAACATTAAGCT-1	TCAGGAAGTGCTCCTT	LC466	LC464	0.158478605388273	0.264131008980454	0.0348837209302326	False	3	3	VIPGA	LC464:TCAGGAAGTGCTCCTT	15377	0	0	14795	923	792	582	#3C81BB	VIPGA	0	0	0	0	0	1	0	0	0	0	0	0	0	0	0	0	0	0	0	0	1
LC466:CGGACCTAGAGGATAT-1	SeuratProject	1980	1136	CGGACCTAGAGGATAT-1	TTAGGCCTCGAAGTAC	LC466	LC464	0	0.404040404040404	0.0612582781456954	False	3	3	VIPGA	LC464:TTAGGCCTCGAAGTAC	45162	0	0	43670	2663	2206	1492	#3C81BB	SSTGA	0	0	0	0.792507059525551	0	0	0	0	0	0	0	0	0	0	0	0	0	0.207492940474449	0	0	0.792507059525551
LC466:CGGAGCAAGGAACCAA-1	SeuratProject	5185	2053	CGGAGCAAGGAACCAA-1	ATTGTGTTCAAGGTTA	LC466	LC464	0.038572806171649	0.212150433944069	0.0856573705179283	False	0	0	ITL23GL	LC464:ATTGTGTTCAAGGTTA	20560	0	0	19617	1751	1435	943	#E59D9F	ITL23GL	0	0	0	0	0.96353942399757	0	0.0364605760024305	0	0	0	0	0	0	0	0	0	0	0	0	0	0.96353942399757
LC466:CGGAGCAAGGACAATG-1	SeuratProject	1884	1086	CGGAGCAAGGACAATG-1	ATTGTGTTCGAGGAGG	LC466	LC464	0.0530785562632696	0.318471337579618	0.130548302872063	False	6	2	ITL5GL	LC464:ATTGTGTTCGAGGAGG	36075	0	0	34863	2481	2091	1212	#E1A462	ITL45GL	0	0	0	0	0.017917908388936	0	0.982082091611064	0	0	0	0	0	0	0	0	0	0	0	0	0	0.982082091611064
LC466:CGGAGCAAGGCCTAAT-1	SeuratProject	3865	1819	CGGAGCAAGGCCTAAT-1	ATTGTGTTCCGCCTCT	LC466	LC464	0.103492884864166	0.18111254851229	0.171428571428571	False	0	8	ITL5GL	LC464:ATTGTGTTCCGCCTCT	41184	0	0	39293	2835	2371	1891	#E1A462	ITL23GL	0	0	0	0	0.950222239316603	0	0.0220492459840161	0	0	0	0	0	0	0	0	0.00937617329941363	0	0	0.0183523413999667	0	0.950222239316603
LC466:CGGAGCAAGTGAGGGT-1	SeuratProject	3082	1456	CGGAGCAAGTGAGGGT-1	ATTGTGTTCGCAACCT	LC466	LC464	0.0648929266709929	0.259571706683971	0.108294930875576	False	6	2	ITL5GL	LC464:ATTGTGTTCGCAACCT	42052	0	0	40243	3248	2731	1809	#E1A462	ITL45GL	0	0	0	0	0	0	1	0	0	0	0	0	0	0	0	0	0	0	0	0	1
LC466:CGGAGTCTCCCTCGCA-1	SeuratProject	1574	975	CGGAGTCTCCCTCGCA-1	GCACACAAGCCGGTAA	LC466	LC464	0.190597204574333	1.84243964421855	0.148997134670487	False	8	5	PTGL	LC464:GCACACAAGCCGGTAA	31401	0	0	30067	1810	1563	1334	#9C5224	ITL23GL	0	0	0	0	0.862132049013478	0	0	0	0	0	0	0	0	0	0.0272719507777914	0	0	0	0.110596000208731	0	0.862132049013478
LC466:CGGAGTCTCGTTAGCG-1	SeuratProject	1545	902	CGGAGTCTCGTTAGCG-1	GCACACAAGATGAAGG	LC466	LC464	0.194174757281553	0.388349514563107	0.0612582781456954	False	3	3	VIPGA	LC464:GCACACAAGATGAAGG	34725	0	0	33236	2086	1799	1489	#3C81BB	SSTGA	0	0	0	1	0	0	0	0	0	0	0	0	0	0	0	0	0	0	0	0	1
LC466:CGGATAAAGCCACATG-1	SeuratProject	4429	2074	CGGATAAAGCCACATG-1	ACATTACTCTTGTTGG	LC466	LC464	0.225784601490178	0.767667645066606	0.171428571428571	False	15	21	CLAGL	LC464:ACATTACTCTTGTTGG	50134	0	0	46507	681	639	3627	#AE716E	STRGA	0	0	0	0.0240119052379141	0.171701158542466	0	0.0304879535017805	0	0.23919160803669	0	0	0.0401058311820499	0	0.101015037725256	0.106072642377276	0.129332620907417	0	0	0.158081242489152	0	0.23919160803669
LC466:CGGATAAAGCCGCAAC-1	SeuratProject	2044	1217	CGGATAAAGCCGCAAC-1	ACATTACTCTTTGGGC	LC466	LC464	0.0489236790606654	0.587084148727984	0.1225	False	2	1	CTGL	LC464:ACATTACTCTTTGGGC	58902	0	0	57036	3731	3137	1866	#A78533	CTGL	0	0	0	0	0	0	0	0	0	0.784978372073406	0.215021627926594	0	0	0	0	0	0	0	0	0	0.784978372073406
LC466:CGGATTAGTTTAGCTC-1	SeuratProject	3307	1546	CGGATTAGTTTAGCTC-1	GGGACAACAGCAAGCT	LC466	LC464	0.0907166616268521	0.362866646507409	0.148997134670487	False	0	0	ITL23GL	LC464:GGGACAACAGCAAGCT	71468	0	0	69334	5580	4667	2134	#E59D9F	ITL23GL	0	0	0	0	1	0	0	0	0	0	0	0	0	0	0	0	0	0	0	0	1
LC466:CGGCAATGTCTAACCT-1	SeuratProject	4316	1843	CGGCAATGTCTAACCT-1	GGATATTCAAACTAGT	LC466	LC464	0.0231696014828545	0.486561631139944	0.0369881109643329	False	0	0	ITL23GL	LC464:GGATATTCAAACTAGT	83652	0	0	80671	6665	5670	2981	#E59D9F	ITL23GL	0	0	0	0	0.785472729368526	0	0	0	0	0	0	0.0274535670534868	0	0.187073703577987	0	0	0	0	0	0	0.785472729368526
LC466:CGGCCATAGCAAGGAC-1	SeuratProject	3743	1703	CGGCCATAGCAAGGAC-1	GAAACCGTCGCGAAAT	LC466	LC464	0.0534330750734705	0.480897675661234	0.165378670788253	False	0	0	ITL23GL	LC464:GAAACCGTCGCGAAAT	41756	0	0	39667	2951	2459	2089	#E59D9F	ITL23GL	0	0	0	0	0.985965325613394	0	0.0140346743866057	0	0	0	0	0	0	0	0	0	0	0	0	0	0.985965325613394
[truncated: 11,074 more rows]
