# Supplementary material for: Droplet Hi-C enables scalable, single-cell profiling of chromatin architecture in heterogeneous tissues
Source: Nat Biotechnol. 2024 Oct 18;43(10):1694–707. doi: 10.1038/s41587-024-02447-1 (PMC12520981; doi:10.1038/s41587-024-02447-1)
Supplement: Supplementary file 7 — Statistical source data. [file 41587_2024_2447_MOESM7_ESM.xlsx]

## Sheet: fig1d
barcode	celltype	UMAP1	UMAP2
LC462:AAACGAAAGACCGCAA	ITL6GL	2.02132	1.1043
LC462:AAACGAAAGCTTTCCC	PTGL	4.89248	-0.401595
LC462:AAACGAAAGTACAACA	ITL45GL	0.466573	5.64559
LC462:AAACGAAAGTGTGTAA	ITL23GL	-1.77247	-0.96437
LC462:AAACGAACATCCTCGT	NPGL	2.30888	-6.97126
LC462:AAACGAACATTAAGGA	ITL6GL	2.12273	2.51808
LC462:AAACGAAGTGACAAGC	OGC	3.11788	12.5831
LC462:AAACGAAGTTTGCATG	CTGL	7.29791	-7.04566
LC462:AAACGAATCAAGAGGC	ITL23GL	-1.6061	-1.14848
LC462:AAACGAATCAGGAAGC	NPGL	-6.71821	7.76498
LC462:AAACGAATCCAAGAGG	ITL23GL	-2.86775	2.78914
LC462:AAACGAATCGGATGTT	OGC	1.59668	13.419
LC462:AAACGAATCTACATCT	ITL45GL	1.29033	5.49758
LC462:AAACGAATCTGAACGT	VLMC	7.04631	-2.35956
LC462:AAACTCGAGATGGGAA	ITL23GL	-3.28568	3.23087
LC462:AAACTCGAGCGATACG	ITL23GL	-2.40828	2.28614
LC462:AAACTCGAGTTGCTTG	ITL23GL	-2.7729	0.233912
LC462:AAACTCGCACTCCCAT	OPC	-3.25354	12.5574
LC462:AAACTCGGTATTCTGG	MGL	15.9982	-0.269103
LC462:AAACTCGGTCCACCAG	ITL23GL	-2.38225	2.16701
LC462:AAACTCGGTCCGAGCT	OPC	-3.73694	12.5403
LC462:AAACTCGGTGCATCAT	OBGA	5.43323	3.62911
LC462:AAACTCGGTTCCAATG	ITL23GL	-2.56183	2.21967
LC462:AAACTCGGTTTGCCAA	ITL23GL	-4.86909	0.878379
LC462:AAACTCGTCTCCTTGG	ITL23GL	-2.55546	0.676875
LC462:AAACTGCAGGATGTAT	CTGL	8.69492	-6.3093
LC462:AAACTGCAGTCTCGAT	ITL45GL	-1.24629	4.20992
LC462:AAACTGCCATAAAGTG	PTGL	4.9477	-0.080864
LC462:AAACTGCGTGATGCGA	OGC	1.0642	12.603
LC462:AAACTGCGTGATGCTT	ITL45GL	-2.7401	5.80181
LC462:AAACTGCGTTCCCAAA	SSTGA	-1.74523	-5.31926
LC462:AAACTGCTCCATAACG	ITL45GL	-2.65526	3.52359
LC462:AAACTGCTCCTCCATG	OBGL	0.930878	-1.87451
LC462:AAAGATGCATTGCGAT	ITL5GL	2.21096	3.04146
LC462:AAAGATGGTCATAAGA	ITL45GL	1.08832	5.39543
LC462:AAAGATGGTGCACATT	ITL45GL	-2.88241	3.50727
LC462:AAAGATGGTTACCACA	ITL45GL	-2.69045	4.52586
LC462:AAAGGATAGCGTTAGG	ITL23GL	-4.60243	1.97241
LC462:AAAGGATCAAAGCTGG	OBGA	6.15386	3.38206
LC462:AAAGGATCAACCTCTC	OPC	-4.74236	12.609
LC462:AAAGGATCAATCAGGG	ITL6GL	0.744843	0.886925
LC462:AAAGGATCAGTAAGAT	MGL	16.048	-0.0741454
LC462:AAAGGATTCAGCCGGT	STRGA	-0.691817	-3.16498
LC462:AAAGGATTCGGTCCGA	OBGA	5.43774	3.76637
LC462:AAAGGATTCTATCTTG	ITL45GL	1.15902	5.44411
LC462:AAAGGGCAGGCAGTGT	PVGA	0.755991	5.72151
LC462:AAAGGGCCAGTTCGGC	OBGA	5.16664	3.27635
LC462:AAAGGGCGTATCACAC	OGC	2.18959	12.6775
LC462:AAAGGGCTCCACGAGC	ITL45GL	-2.92153	3.21864
LC462:AAAGGGCTCCGAGAGA	CTGL	8.9938	-6.42482
LC462:AAATGAGAGGTTTCTG	ITL23GL	-3.69933	2.64088
LC462:AAATGAGAGTCTGGGA	OBGA	5.82461	3.537
LC462:AAATGAGAGTTTGGAA	ITL23GL	-3.50292	0.462014
LC462:AAATGAGGTAACGTAA	ITL6GL	1.62278	1.16254
LC462:AAATGAGGTGTCCAGC	MGL	15.8201	-0.58499
LC462:AAATGAGTCAGCACGC	ITL45GL	4.49529	2.71442
LC462:AAATGAGTCCTCATTA	ITL23GL	-3.15311	2.33265
LC462:AAATGCCCATATAGAG	ITL23GL	-2.80188	3.32273
LC462:AAATGCCCATTCACGA	CTGL	-6.0584	-6.28347
LC462:AAATGCCGTATCTAGC	ITL5GL	2.32429	4.27627
LC462:AAATGCCGTCTCTGGG	PTGL	5.02974	-0.361641
LC462:AAATGCCGTGTCGGTC	ITL45GL	0.10606	6.0401
LC462:AAATGCCTCCAAGAGG	ITL5GL	1.59888	2.77114
LC462:AAATGCCTCCTTGACC	ITL45GL	-1.56175	5.04199
LC462:AAATGCCTCTTAAGCG	ITL45GL	1.42721	5.61905
LC462:AACAAAGAGAGTGGAA	CTGL	5.90319	-6.97723
LC462:AACAAAGAGGATTAAC	ITL23GL	-2.98732	1.99929
LC462:AACAAAGAGTCTTAGC	SSTGA	-1.71545	-9.84397
LC462:AACAAAGCAGTAACCT	NPGL	-6.83283	6.87626
LC462:AACAAAGTCAGGCGCT	ITL5GL	1.54702	3.24396
LC462:AACAAAGTCCCGGGTA	ITL5GL	2.69566	3.4981
LC462:AACAAAGTCCTTGACC	SSTGA	-7.06788	-6.20204
LC462:AACAAAGTCGACTATG	D12MSN	-5.12483	-4.88392
LC462:AACAGTCAGAAATTCG	SSTGA	-6.44455	-6.49687
LC462:AACAGTCAGGCACCTC	ITL5GL	1.20166	2.60254
LC462:AACAGTCGTATGGGTG	ASC	10.1206	0.145193
LC462:AACAGTCGTCGATAGG	CTGL	5.24946	-6.98306
LC462:AACAGTCGTGAAACAT	OPC	-3.43144	12.7632
LC462:AACAGTCTCCGAGAGA	SSTGA	-6.61675	-10.994
LC462:AACAGTCTCGAAGCCC	ITL45GL	1.14176	4.10962
LC462:AACATCGAGACACGGT	NPGL	-6.33915	7.12512
LC462:AACATCGAGCTGCTCG	OGC	1.26689	0.993574
LC462:AACATCGAGTCCGGAA	OGC	3.68402	11.571
LC462:AACATCGAGTGTTCCA	ITL23GL	-2.46047	1.2859
LC462:AACATCGCAAGTCCTA	PTGL	5.09635	0.0607214
LC462:AACATCGCACCGATCG	STRGA	-0.794415	5.76122
LC462:AACATCGCAGCGTGAA	CLAGL	2.18309	3.74343
LC462:AACATCGTCTGGGCGT	ITL23GL	-2.12418	1.45578
LC462:AACCAACAGCGAATAT	ITL23GL	-3.87733	-1.04298
LC462:AACCAACAGTCATCTG	PTGL	5.25838	0.118626
LC462:AACCAACCAACTAGAA	ITL45GL	-2.12545	5.74909
LC462:AACCAACCACCTCGTT	ITL5GL	1.85998	3.3912
LC462:AACCAACCATTACACG	SSTGA	-7.67763	-7.51134
LC462:AACCAACGTACGCCCA	ITL45GL	-1.08239	5.96612
LC462:AACCAACGTTACACTG	ITL6GL	1.45028	0.957184
LC462:AACCAACGTTACGGAG	ITL45GL	-1.03677	6.15644
LC462:AACCAACGTTTGTGAC	STRGA	2.01276	-5.99778
LC462:AACCAACTCTCTATCA	OBGA	-4.47633	12.4754
LC462:AACCGATAGTGGTGTG	D12MSN	-4.70917	-4.4873
LC462:AACCGATCACAAGGGT	SSTGA	-1.60714	-5.14449
LC462:AACCGATCACTCGTGG	ITL23GL	-4.01933	-0.0557708
LC462:AACCGATGTAAACGAT	CTGL	4.20167	-6.89034
LC462:AACCGATGTCAACAGG	OGC	1.89609	12.7877
LC462:AACCGATTCGAGAACG	PTGL	4.0944	-0.682617
LC462:AACCGATTCGTGAGTT	STRGA	-1.70916	-3.86705
LC462:AACCTGAAGACTTGAA	OPC	-1.8356	11.8754
LC462:AACCTGAAGAGAGGTA	ITL5GL	0.886443	2.51882
LC462:AACCTGAAGGCGCTTC	ASC	10.3833	0.183803
LC462:AACCTGACACAGTAGG	CTGL	3.33826	-6.94524
LC462:AACCTGACATGGTTTG	NPGL	3.11125	-6.93677
LC462:AACCTGAGTACCCATA	ITL45GL	0.569384	3.68
LC462:AACCTGATCCATTGAG	CTGL	4.9619	-7.22012
LC462:AACCTGATCGGGAAAC	PVGA	-5.63582	-10.6604
LC462:AACCTTTAGAAATCTG	ASC	10.5244	0.983628
LC462:AACCTTTAGAACAGGA	OBGL	1.94654	-3.19878
LC462:AACCTTTAGAATGCTA	ITL23GL	-2.69782	3.12763
LC462:AACCTTTGTGCAAGAC	ITL23GL	-4.4692	0.80684
LC462:AACCTTTGTGTCGGTC	ITL5GL	2.91214	4.29615
LC462:AACGAGGAGTAATGTG	OPC	-2.88439	12.4428
LC462:AACGAGGAGTATACGA	ITL23GL	-0.796246	-1.04005
LC462:AACGAGGCATGACTGT	CTGL	8.27556	-6.41256
LC462:AACGAGGCATGCGCTG	OBGA	7.28565	3.35938
LC462:AACGAGGCATTATGGC	SSTGA	0.606278	6.19136
LC462:AACGAGGGTGCAAAGC	ITL23GL	-5.07387	1.5612
LC462:AACGAGGGTGGTGGTA	PTGL	4.62189	-0.558863
LC462:AACGAGGTCGTGAGTT	ITL5GL	9.7298	-6.64692
LC462:AACGGGAAGCAGAAAG	CTGL	4.31636	-7.04967
LC462:AACGGGACAAGGATGC	STRGA	-0.286147	-3.88279
LC462:AACGGGACAAGGCGTA	PTGL	5.14212	0.359011
LC462:AACGGGACAGCAATGG	ITL45GL	0.229809	4.60391
LC462:AACGGGACAGGGCTTC	OBGL	1.30465	-1.53975
LC462:AACGGGAGTCAATCCA	ITL45GL	0.507131	5.93799
LC462:AACGGGATCTGATCCC	OGC	1.68989	12.5109
LC462:AACGTACAGATCGATA	OPC	-3.65078	12.4455
LC462:AACGTACAGCGCATTT	NPGL	1.25741	-1.25448
LC462:AACGTACCAAACGTTC	NPGL	2.7643	-7.00027
LC462:AACGTACCACAAGGGT	CTGL	9.05358	-6.73434
LC462:AACGTACCACAGCTTA	ITL45GL	-3.58085	4.60463
LC462:AACGTACCATTAGCCA	ITL45GL	-0.406265	5.25582
LC462:AACGTACGTATTGTGC	MGL	15.6205	-0.506828
LC462:AACTGGTAGGCTTCGC	CTGL	-8.53628	-7.76024
LC462:AACTGGTCAAGCCTTA	ITL45GL	1.61181	5.36172
LC462:AACTGGTCATGCGCTG	VIPGA	-6.99705	-2.92809
LC462:AACTGGTCATTATGGC	SSTGA	-8.5688	-7.88241
LC462:AACTGGTGTAATGTGA	OBGA	6.77278	3.37342
LC462:AACTGGTGTCTCTAAG	OGC	2.15921	12.533
LC462:AACTGGTTCGGTCTAA	STRGA	-0.571244	-3.42469
LC462:AACTGGTTCTCTGCAC	OBGA	6.9386	4.57383
LC462:AACTGGTTCTGTTTAC	ITL45GL	0.76978	4.30455
LC462:AACTGTGAGAGTGGTC	ITL5GL	-2.9662	12.8794
LC462:AACTGTGAGCGCACAA	CTGL	9.54182	-6.25583
LC462:AACTGTGCAAGCACTT	MGL	15.8918	-0.56232
LC462:AACTGTGCAGTAACCT	ITL45GL	-0.247931	6.26319
LC462:AACTGTGTCACCCGGA	ITL23GL	1.08524	13.0319
LC462:AACTGTGTCTGTAGAC	SSTGA	-7.94188	-7.86095
LC462:AACTTGGAGAAAGGGT	OGC	1.1627	12.7493
LC462:AACTTGGAGACCCATT	ITL23GL	-3.31036	1.01453
LC462:AACTTGGAGAGGTCCA	CTGL	6.50802	-7.38065
LC462:AACTTGGAGGCAGTAC	D12MSN	-5.01775	-4.29373
LC462:AACTTGGAGGTTGACG	ITL5GL	1.6229	3.87868
LC462:AACTTGGAGTATACCC	ITL45GL	2.7067	5.07223
LC462:AACTTGGAGTGAAACT	ITL45GL	-2.50452	4.81273
LC462:AACTTGGGTATTCTGG	PVGA	-4.86142	-9.40579
LC462:AACTTGGTCGGTCTAA	ITL5GL	15.7755	-0.383264
LC462:AACTTGGTCTAAGGTC	ITL45GL	0.979499	5.33429
LC462:AAGATAGAGATCACCT	OPC	-3.50361	12.4085
LC462:AAGATAGAGGAGAACA	ITL23GL	-3.42116	0.0977906
LC462:AAGATAGAGTCGAGCA	ITL45GL	1.40321	4.70761
LC462:AAGATAGGTGCATTGT	OBGL	-0.297169	-1.5405
LC462:AAGATAGGTGGTACTT	ITL45GL	-1.23241	3.37235
LC462:AAGATAGGTTTAGAAG	STRGA	0.471865	-0.0615793
LC462:AAGATAGTCACCCTTG	ITL45GL	0.591203	3.62851
LC462:AAGATAGTCTTCAGAG	ITL45GL	0.913444	6.26216
LC462:AAGGAGCAGGGCTCTC	CTGL	-6.53635	6.8585
LC462:AAGGAGCCAAGCCTTA	D12MSN	-3.45384	-4.2081
LC462:AAGGAGCGTACGACCC	ITL45GL	-2.30983	4.42071
LC462:AAGGAGCGTACTATGC	OGC	1.92105	13.3613
LC462:AAGGAGCGTTTGTACG	ITL45GL	15.5833	-0.436937
LC462:AAGGAGCTCCCAATAG	ITL23GL	-5.15907	0.663245
LC462:AAGGAGCTCGCACCTT	ITL45GL	-0.399751	4.67155
LC462:AAGGAGCTCTTACTCA	ITL45GL	1.17972	5.08303
LC462:AAGGTTCAGATGGGTC	VIPGA	-7.63495	-2.09894
LC462:AAGGTTCAGTGAGTTA	CTGL	4.00646	-7.30078
LC462:AAGGTTCCACAGTAGG	SSTGA	-6.29471	-7.22161
LC462:AAGGTTCGTCTGAGCC	OBGA	7.58271	3.96527
LC462:AAGGTTCTCGATTACG	OGC	9.79217	-5.48372
LC462:AAGGTTCTCGCCAGAC	ITL23GL	-4.22147	0.460938
LC462:AAGGTTCTCTTCCGTG	MGL	15.7522	0.649565
LC462:AATACGCAGCCCATGC	ITL6GL	1.41145	0.473083
LC462:AATACGCAGTCGGGAT	PTGL	5.19862	2.77924
LC462:AATACGCCAACTAGAA	ITL23GL	-3.93314	-0.367894
LC462:ACGGATTGTCTGGGCT	ITL45GL	-7.79825	-6.43955
LC462:ACGGATTTCACTGGTA	OBGA	5.45338	3.93777
LC462:ACGGATTTCCATTGTT	ITL23GL	-2.88985	2.50295
LC462:ACGTGGCAGAGCGAAA	ITL23GL	-3.1965	1.40606
LC462:ACGTGGCCACGCGATC	VIPGA	-8.19025	-3.20765
LC462:ACGTGGCGTATGGATA	ITL23GL	-1.70874	1.34124
LC462:ACGTGGCGTTCGGGAA	ITL23GL	-1.67823	1.0879
LC462:ACGTGGCTCCGAATTG	CTGL	6.33532	-7.93876
LC462:ACGTGGCTCGATGTAC	PTGL	4.27812	-1.44939
LC462:ACGTGGCTCTGAGTAC	OBGL	1.91328	-3.30969
LC462:ACGTTAGAGATCTAAG	OGC	1.79582	13.5836
LC462:ACGTTAGAGTGAGTGC	NPGL	-7.04408	7.81517
LC462:ACGTTAGCAGAAAGAG	OBGA	6.88238	4.09914
LC462:ACGTTAGGTAGGTAAT	ITL23GL	-4.14949	2.09586
LC462:ACGTTAGGTCACAGGA	OBGL	0.91135	-3.68401
LC462:ACGTTAGGTCGCGCTA	OBGL	1.41653	-0.238518
LC462:ACGTTAGGTTGGCGAA	ITL45GL	-1.12656	5.80288
LC462:ACGTTAGTCAAAGTAG	OPC	-4.11764	12.5001
LC462:ACGTTAGTCACTAGCA	STRGA	4.82485	6.00772
LC462:ACGTTAGTCAGTAGTC	ITL6GL	2.23018	1.83171
LC462:ACGTTAGTCGGATGTT	NPGL	3.17933	-6.77082
LC462:ACTAACGAGCAGAGCT	MGL	15.9921	-0.141589
LC462:ACTAACGAGTCTCTAG	ASC	10.1873	0.447751
LC462:ACTAACGAGTTGACAA	NPGL	3.36525	-6.8515
LC462:ACTAACGCATCGACCG	VLMC	7.20848	-2.23242
LC462:ACTAACGGTATATGGA	ITL45GL	4.91218	0.20665
LC462:ACTAACGTCACCCTTG	STRGA	5.41196	5.23839
LC462:ACTACCCAGACACTTC	ITL6GL	0.657851	1.94983
LC462:ACTACCCCAGGCATCC	OGC	3.87827	11.8061
LC462:ACTACCCGTGCCCAGT	PVGA	-5.75443	-11.0441
LC462:ACTACGAAGACTAATG	OBGL	1.59892	-1.06854
LC462:ACTACGAAGCTATCCA	ITL45GL	-1.09125	5.94529
LC462:ACTACGAAGGATTGAT	VIPGA	-1.59964	-9.63804
LC462:ACTACGAAGTTACCAC	ITL45GL	-2.5122	3.53276
LC462:ACTACGACACCACCAG	ASC	9.25873	0.318911
LC462:ACTACGAGTCGCGCTA	ITL23GL	-3.4482	1.82332
LC462:ACTACGAGTTACGAAA	VLMC	7.22927	-2.30242
LC462:ACTACGAGTTTCCTAT	ITL45GL	1.46432	4.53388
LC462:ACTAGGTAGGCCAATG	VIPGA	-7.46051	-1.98496
LC462:ACTAGGTGTGATGCTT	OBGL	2.02119	-2.97701
LC462:ACTAGGTTCCGATTGA	PVGA	-5.31482	-11.9686
LC462:ACTAGGTTCGTGGCGT	STRGA	-4.52674	-10.502
LC462:ACTAGGTTCGTGGTAT	ITL23GL	-2.48677	2.38077
LC462:ACTAGGTTCTTACCTA	PTGL	5.04182	-0.404701
LC462:ACTATTCAGACTAATG	PVGA	-5.07009	-10.03
LC462:ACTATTCAGTAGCAAT	PVGA	-4.81353	-11.5487
LC462:ACTATTCAGTCGATAA	ITL45GL	0.547735	6.18333
LC462:ACTATTCGTAAGTCTC	VLMC	7.2448	-1.896
LC462:ACTATTCGTATCCCTC	OBGA	5.22746	3.37335
LC462:ACTATTCTCCTATCCG	OGC	2.0652	11.1214
LC462:ACTATTCTCTGAAAGA	ASC	8.95102	0.42064
LC462:ACTATTCTCTTCACTA	OBGL	1.45133	-3.17132
LC462:ACTCGGGAGAAATCTG	OBGA	1.21332	0.658698
LC462:ACTCGGGAGCTAGCAG	D12MSN	-4.47411	-4.27925
LC462:ACTCGGGCAACATAAG	ITL45GL	-0.500666	3.69833
LC462:ACTCGGGCAGTAACTC	ITL5GL	1.69498	-1.3338
LC462:ACTCGGGGTAACTGAA	CTGL	4.9772	-7.25784
LC462:ACTCGGGGTCATTGCA	ITL45GL	1.5063	5.51124
LC462:ACTCGGGGTCCCTAAA	OGC	3.89416	10.8269
LC462:ACTCGGGGTCGGCTGT	OBGA	4.64537	3.48288
LC462:ACTCGGGTCACAGGGA	OBGA	-7.52137	7.44395
LC462:ACTCGGGTCACCCTTG	PTGL	0.817194	-1.63099
LC462:ACTCGGGTCATTCTCA	CTGL	9.07152	-6.86994
LC462:ACTCGGGTCGAGGTCC	ITL6GL	1.61002	1.95175
LC462:ACTCGGGTCGTTCCGT	OBGL	-8.25861	-8.39812
LC462:ACTCGGGTCTATCTTG	CTGL	7.72531	-7.44289
LC462:ACTGCAACAGGTGGTA	ITL45GL	-3.05678	4.74157
LC462:ACTGCAAGTCGATAGG	ITL23GL	-3.76537	2.42946
LC462:ACTGCAATCCCACTTG	ITL5GL	1.40292	3.74803
LC462:ACTGCAATCCGAGGAA	CTGL	0.707122	0.222168
LC462:ACTGCAATCGTGGCGT	ITL45GL	0.423456	4.41545
LC462:ACTGCGGAGACTCGGA	CTGL	8.82948	-6.18027
LC462:ACTGCGGCATCTGCAA	CLAGL	-1.66865	3.19953
LC462:ACTGCGGGTCTCTAAG	ITL23GL	-2.82656	0.698843
LC462:ACTGTCCAGAACTCCT	CLAGL	-0.0530423	-0.90269
LC462:ACTGTCCAGCTTTCCC	ITL23GL	-2.35925	-0.113361
LC462:ACTGTCCCATACCCGG	ITL45GL	-2.46514	4.55819
LC462:ACTGTCCGTAAACGGC	OGC	4.44861	11.9131
LC462:ACTGTCCGTCATAGAA	ITL23GL	-5.10014	1.13923
LC462:ACTGTCCGTGGCGCTT	OGC	1.75118	13.2266
LC462:ACTGTCCGTTCACGTA	OGC	1.36548	12.6709
LC462:ACTGTCCTCGGTCGAC	ITL23GL	-3.30805	2.06843
LC462:ACTTCCGAGGCTCCTG	OBGA	7.56862	4.09134
LC462:ACTTCCGAGTCGACCC	SSTGA	-6.37861	-6.52328
LC462:ACTTCCGCAAACGACG	SSTGA	-6.695	-7.16381
LC462:ACTTCCGCAAAGAGAG	VLMC	7.10436	-2.61479
LC462:ACTTCCGCACTGATTG	CTGL	7.93357	-7.73703
LC462:ACTTCCGCAGCGCGTT	STRGA	-0.796344	-3.54091
LC462:ACTTCCGCATATTGGC	ITL23GL	1.40095	-2.7768
LC462:ACTTCCGGTATCGCGC	VIPGA	-2.52904	-6.90779
LC462:ACTTCCGGTCATTGGT	OGC	2.09451	12.2227
LC462:ACTTCCGGTCTGGGCT	OPC	-3.50428	12.495
LC462:ACTTCCGGTGATAGAT	OGC	2.02913	12.9566
LC462:ACTTCCGTCTATATCC	OPC	-3.90779	12.4992
LC462:ACTTTCAAGGGTCTGA	ITL23GL	-4.46088	1.88766
LC462:ACTTTCAAGGTCGTTT	SSTGA	-7.41592	-6.09385
LC462:ACTTTCACAAATTGAG	OGC	1.08917	13.1181
LC462:ACTTTCACAACCTCCT	VIPGA	-8.41252	-2.16993
LC462:ACTTTCACAAGGATGC	ITL5GL	2.78974	4.55089
LC462:ACTTTCACAAGTAACA	VIPGA	-7.89975	-2.78145
LC462:ACTTTCACAATTAGGA	PVGA	1.61387	1.81052
LC462:ACTTTCACACAACGGA	ITL45GL	-2.17072	3.95766
LC462:ACTTTCAGTTAGGAGC	OBGA	8.37873	4.19446
LC462:ACTTTCATCAAATGGA	OBGL	0.832373	-2.05321
LC462:ACTTTCATCAGGGTTT	ITL23GL	-2.76907	-0.126714
LC462:AGACAAAAGATGCGAC	MGL	16.1566	0.169073
LC462:AGACAAACAAAGAGAG	ITL23GL	-5.13447	0.512193
LC462:AGACAAACAATAGCGG	ITL5GL	2.944	3.8451
LC462:AGACAAACACAAGGGT	ITL5GL	1.37085	2.60887
LC462:AGACAAACAGTATACC	ITL23GL	-5.32101	-0.781497
LC462:AGACAAACATGTGAGG	D12MSN	-4.88804	-4.26678
LC462:AGACAAATCCGGACTG	NPGL	1.46078	-2.88875
LC462:AGACAAATCTATCTAC	PTGL	-4.75939	-4.53711
LC462:AGATAGATCGACCCGA	ITL6GL	2.90564	2.11082
LC462:AGATTCGAGAGGAAGT	ITL45GL	-2.18927	5.17912
LC462:AGATTCGAGCACACCC	ITL45GL	1.01269	4.58734
LC462:AGATTCGAGCAGGACT	MGL	16.2638	0.980512
LC462:AGATTCGAGTAGTGTA	D12MSN	-4.20167	-4.28351
LC462:AGATTCGAGTGAGTGC	D12MSN	-4.8683	-4.52592
LC462:AGATTCGCAAGTAACA	OGC	1.13759	13.4056
LC462:AGATTCGCAATTCGTG	ITL45GL	0.520354	4.64388
LC462:AGATTCGCACCACAGC	ITL45GL	-2.8087	4.22558
LC462:AGATTCGCACTAAACC	ITL45GL	-0.626393	-3.11706
LC462:AGATTCGGTCGTAGTT	OPC	-4.14004	12.5629
LC462:AGATTCGGTCTGCGCA	NPGL	-7.12974	7.84067
LC462:AGATTCGGTTCTGAGT	OBGL	0.641054	-0.814718
LC462:AGATTCGGTTGGACGA	ITL23GL	-2.62054	-0.382236
LC462:AGATTCGTCCAAGAGG	OPC	-3.61108	12.8272
LC462:AGCCAGCAGCGAGCTA	STRGA	-0.739821	-2.97498
LC462:AGCCAGCAGCGCCTAC	ITL5GL	6.8897	-2.14612
LC462:AGCCAGCCAAAGCATA	OPC	-3.06013	12.9597
LC462:AGCCAGCCAACGTCGC	STRGA	5.92257	5.71535
LC462:AGCCAGCGTCCGTCGA	OPC	-3.5923	12.5132
LC462:AGCCAGCGTTTAAGGA	STRGA	-1.23456	-4.14376
LC462:AGCCAGCTCTATCTAC	ITL5GL	3.40941	4.95652
LC462:AGCCCGAAGAGCACTG	MGL	15.8281	-0.436441
LC462:AGCCCGAAGATGCGAC	OBGL	0.628941	-2.26929
LC462:AGCCCGAAGATGTTGA	ITL45GL	0.46283	6.11845
LC462:AGCCCGAGTGCTTACA	D12MSN	-3.97566	-4.6858
LC462:AGCCCGAGTGGACAGT	OPC	-2.70799	12.574
LC462:AGCCCGAGTTGGTAAA	ITL45GL	1.13646	5.35797
LC462:AGCCCGATCATCGCTC	ITL23GL	-3.05679	13.0104
LC462:AGCCCGATCCTTACGC	ITL23GL	-3.02012	3.05453
LC462:AGCCGCAAGGCTCAGA	ITL5GL	3.428	4.24274
LC462:AGCCGCAAGTCTCGAT	ITL45GL	-2.81429	4.48391
LC462:AGCCGCAAGTGTCGGA	OGC	3.23816	11.1216
LC462:AGCCGCACAATGCATC	ITL45GL	-0.82721	4.92632
LC462:AGCCGCACACGCGACT	OBGL	2.40573	-3.24826
LC462:AGCCGCACAGGACTGA	MGL	15.8372	0.193926
LC462:AGCCGCACATCCTGGG	ITL45GL	0.117548	5.47811
LC462:AGCCGCACATGCGCTG	ITL6GL	1.80173	0.993743
LC462:AGCCGCAGTAGTATCC	STRGA	-0.989824	-3.93776
LC462:AGCCGCAGTGGAGTGT	OGC	3.27724	12.0366
LC462:AGCCGCATCACTCCCA	ITL6GL	1.54296	2.59379
LC462:AGCCGCATCCTCCCAA	OGC	1.73259	13.1126
LC462:AGCCTCTCAACGTAGG	CTGL	5.91395	-6.78431
LC462:AGCCTCTTCAGGGTTT	ITL23GL	-3.08054	2.57767
LC462:AGCCTCTTCCCACTTG	VIPGA	-8.07067	-3.33503
LC462:AGCCTCTTCTAAACGC	CTGL	6.75443	-8.08144
LC462:AGCCTGGAGAGCTCCC	ITL23GL	-1.76456	-0.701111
LC462:AGCCTGGAGGCGATTG	ITL23GL	-2.00303	1.87872
LC462:AGCCTGGCACGCGTTG	ASC	9.39391	0.444108
LC462:AGCCTGGGTAAAGCTA	OGC	1.75082	13.7209
LC462:AGCCTGGGTCCAGACC	VIPGA	-7.72255	-2.55542
LC462:AGCCTGGTCCTATCCG	OBGL	0.337077	-1.67275
LC462:AGCCTGGTCGCAAACT	ITL45GL	0.585789	4.75509
LC462:AGCCTTCCAACGCAAG	ITL23GL	-1.03674	0.639113
LC462:AGCCTTCCAAGTCCTA	ITL6GL	1.97037	2.40137
LC462:AGCCTTCCACGAACGA	PTGL	4.12334	-1.32189
LC462:AGCCTTCCATGGATGG	ITL5GL	1.6915	4.11543
LC462:AGCCTTCCATTGTTCT	OBGL	-0.352264	-2.10478
LC462:AGCCTTCGTGAATGGC	VLMC	7.20503	-2.38865
LC462:AGCCTTCGTGCCAAGA	ITL5GL	3.01972	4.31038
LC462:AGCCTTCGTGGATTCT	ITL45GL	0.616636	3.72308
LC462:AGCGATTAGTAATGTG	SSTGA	-7.4838	-8.9691
LC462:AGCGATTGTACATGGG	NPGL	2.2001	-7.12893
LC462:AGCGATTGTCGAGGTA	ITL6GL	1.96701	0.558591
LC462:AGCGATTGTGCATTGT	CTGL	5.15677	-6.87073
LC462:AGCGATTGTGTGACCC	ITL45GL	-2.56449	2.99981
LC462:AGCGATTGTTCTACGA	PVGA	-5.09118	-11.1954
LC462:AGCGATTTCGCCTTAC	PTGL	4.35072	-0.89632
LC462:AGCGATTTCGTGGTAT	CTGL	-7.40659	7.43798
LC462:AGCGTATAGACACAAT	ITL23GL	15.8169	-0.28164
LC462:AGCGTATAGGTACTCT	STRGA	-1.23215	-3.56795
LC462:AGCGTATAGGTGATGC	D12MSN	-4.59204	-4.28774
LC462:AGCGTATAGTATCTGC	ITL45GL	1.01434	5.69207
LC462:AGCGTATAGTCTGTGT	NPGL	-5.53276	7.55616
LC462:AGCGTATCAACGACAG	ITL23GL	-1.63113	-1.40017
LC462:AGCGTATCAACTCCCT	NPGL	7.23002	-1.88812
LC462:AGCGTATCAATGATGA	ITL45GL	-0.155648	5.52912
LC462:AGCGTATCATAGCCGC	OBGA	7.02639	-1.37607
LC462:AGCGTATCATGGCCCA	OPC	2.36701	12.5859
LC462:AGCGTATTCGGTCGAC	ITL23GL	-5.22475	1.3287
LC462:AGCGTGCAGATGTTGA	ITL23GL	-2.3469	1.31155
LC462:AGCGTGCAGTAGTCGG	ITL23GL	-5.20199	-0.598933
LC462:AGCGTGCCAACTCAAC	ITL5GL	1.84079	3.52168
LC462:AGCGTGCCACCTACCT	ITL45GL	-0.496093	4.95614
LC462:AGCGTGCCACTAAACC	OPC	4.15241	0.814136
LC462:AGCGTGCGTAGTTTGC	SSTGA	-6.24324	-6.46743
LC462:AGCGTGCGTTCATTTC	NPGL	-7.1056	7.39081
LC462:AGCGTGCGTTGGTAAA	OGC	1.25047	13.1662
LC462:AGCGTGCGTTGTATCG	ITL45GL	0.974013	5.42396
LC462:AGCGTGCTCTACTTTG	ITL45GL	0.115075	-3.18378
LC462:AGCTATGAGAACGTCG	OBGA	5.59713	3.86906
LC462:AGCTATGAGAATACTG	MGL	15.7749	-0.752019
LC462:AGCTATGAGTACCACT	SSTGA	-8.72837	-8.46966
LC462:AGCTATGCAGTGCTCG	ITL45GL	-1.93221	3.57647
LC462:AGCTATGCATCGCCTT	OGC	3.01329	12.7877
LC462:AGCTATGGTCACATTG	ITL6GL	1.75327	1.49697
LC462:AGCTGATAGCACACCC	ITL5GL	15.6638	-0.0739169
LC462:AGCTGATAGCCAGAAC	ITL45GL	8.08719	-6.63358
LC462:AGCTGATGTCACAGTT	ITL45GL	-2.79948	5.68886
LC462:AGCTGATGTGCTGTGC	ITL45GL	1.47646	5.37367
LC462:AGCTGATTCACTTACT	NPGL	-6.97171	7.57086
LC462:AGCTGATTCCTATCCG	VLMC	6.81271	-1.82762
LC462:AGCTGATTCGAGGCTC	PTGL	5.37112	0.507598
LC462:AGCTGATTCGTTCAGA	ITL5GL	2.8862	5.26825
LC462:AGCTGATTCTTAACGG	PTGL	5.86711	3.57054
LC462:AGCTGGCAGAGTTCGG	STRGA	5.37078	4.89977
LC462:AGCTGGCAGCCTTTGA	ITL23GL	-3.28898	1.42742
LC462:AGCTGGCAGGCACCTC	ITL45GL	0.398459	6.31353
LC462:AGCTGGCAGGTTGTGG	ITL23GL	-2.05649	0.0268376
LC462:AGCTGGCCACACATTG	OBGL	0.530349	-1.48022
LC462:AGCTGGCGTATTCGAC	ITL6GL	2.04602	0.790073
LC462:AGCTGGCGTGTCTACA	PVGA	-6.53674	-10.477
LC462:AGCTGGCGTTGTCGGC	ITL23GL	-5.48317	-0.421306
LC462:AGCTGGCTCCATCGAA	ITL5GL	2.36126	3.80164
LC462:AGCTGGCTCTCTGAGA	ITL5GL	15.8455	0.450551
LC462:AGCTGTAAGAGATTAC	PVGA	-5.09646	-9.81985
LC462:AGCTGTAAGCTTTCCC	ITL45GL	-0.172006	5.57521
LC462:AGCTGTACATACCCGG	OGC	1.23486	12.9197
LC462:AGCTGTAGTATCACAC	ITL23GL	-5.01295	2.13906
LC462:AGCTGTAGTTTCCTAT	CTGL	8.7803	-7.12618
LC462:AGCTGTATCACAGGGA	ITL23GL	16.1324	0.672074
LC462:AGCTGTATCGGGTCCA	ITL6GL	10.5452	0.719932
LC462:AGCTGTATCTGATCCC	ITL45GL	1.24938	5.49559
LC462:AGGACGAAGAAAGGGT	STRGA	-0.481329	-3.19613
LC462:AGGACGACAATAGTGA	ITL5GL	2.66662	3.65009
LC462:AGGACGACACTCAGCG	NPGL	-7.46052	7.19935
LC462:AGGACGACATCTCTCG	ITL23GL	-1.69432	-0.805754
LC462:AGGACGAGTCGCTACG	ITL45GL	-1.7395	5.54096
LC462:AGGCCCAAGGAAGGTA	ITL45GL	-0.175718	6.15335
LC462:AGGCCCAAGGGCTCTC	OPC	-3.18944	12.7698
LC462:AGGCCCAGTAGAAGCC	ITL23GL	-3.68993	2.18474
LC462:AGGCCCAGTATTCACG	OBGA	8.0736	4.39514
LC462:AGGCCCATCACTAGCA	CLAGL	3.46534	3.37093
LC462:AGGCCCATCAGGTTTG	PVGA	-5.63481	-9.9074
LC462:AGGCCTGAGGCACCTC	OPC	-3.19352	12.5137
LC462:AGGCCTGCAATTAGGA	VIPGA	0.0272131	-10.2728
LC462:AGGCCTGCAATTCGTG	OBGA	5.65959	3.22289
LC462:AGGCCTGGTATCACAC	ITL45GL	-1.58519	3.07047
LC462:AGGCCTGTCCCAATAG	ITL45GL	-0.789787	-4.11823
LC462:AGGCCTGTCTATCTAC	ASC	10.7289	0.854507
LC462:AGGCCTGTCTTCACTA	SSTGA	-7.89963	-8.22958
LC462:AGGCGAAAGAGGCCTA	ASC	8.93652	0.270543
LC462:AGGCGAACATCCTGGG	ITL45GL	-0.585361	5.16641
LC462:AGGCGAAGTACTATGC	OPC	-3.68848	12.9533
LC462:AGGCGAAGTTTAGACC	VIPGA	-7.74858	-2.70267
LC462:AGGCGAAGTTTCTCTA	MGL	15.9595	-0.55509
LC462:AGGCGAATCGCAACTA	PVGA	-5.55934	-12.2878
LC462:AGGCGTCAGAATGCTA	D12MSN	-4.64663	-4.62268
LC462:AGGCGTCAGAGAGGTA	ITL45GL	-1.18746	4.46669
LC462:AGGCGTCAGCAGGACT	ITL45GL	-1.67447	5.77075
LC462:AGGCGTCAGTCCCGCA	ITL23GL	-2.60418	-0.226701
LC462:AGGCGTCCAAGTCTGT	CTGL	4.25366	-7.12912
LC462:AGGCGTCGTAACCCAT	ITL45GL	-0.0900475	-10.3463
LC462:AGGCGTCGTAGGTGAC	OBGA	-5.85215	-7.58087
LC462:AGGCGTCGTTCCAGTA	ITL23GL	-0.72323	-2.16341
LC462:AGTCAACAGACGCCAA	CLAGL	1.03252	0.670854
LC462:AGTCAACAGTCAGCCC	ASC	10.2613	0.184754
LC462:AGTCAACCAAGAGATT	D12MSN	-4.99904	-4.87696
LC462:AGTCAACCACTGTAAC	ITL23GL	-1.14414	-1.61116
LC462:AGTCAACCATGGGAAC	ITL23GL	-3.17323	1.52657
LC462:AGTCAACCATGGGTGA	STRGA	5.28488	5.45183
LC462:AGTCAACTCATTCATC	ITL45GL	-1.55392	3.71943
LC462:AGTCAACTCCATGACA	ITL45GL	-0.3094	3.25124
LC462:AGTCAACTCCTCTCTT	VIPGA	-0.870691	-10.4708
LC462:AGTCAACTCGGCATAT	VIPGA	-8.03934	-2.27771
LC462:AGTCAACTCTCCTTGG	ITL45GL	-3.4833	12.8071
LC462:AGTCCGGCAAGTAACA	ITL45GL	-0.629706	5.25652
LC462:AGTCCGGCAATGCACT	STRGA	-0.878659	-4.20442
LC462:AGTCCGGCACCTGGTG	ITL45GL	-0.615529	6.39773
LC462:AGTCCGGCATTGTTCT	ITL23GL	2.55718	2.63113
LC462:AGTCCGGGTAGATTAG	ITL45GL	0.534525	5.109
LC462:AGTCCGGGTGGCCTTG	NPGL	-6.26927	7.39699
LC462:AGTCCGGGTTAGCTCA	OPC	-3.10992	12.1437
LC462:AGTGCCGAGATGAGGA	CTGL	5.68779	-7.26559
LC462:AGTGCCGAGGTTCGAG	STRGA	5.07659	5.39079
LC462:AGTGCCGAGTCGTACT	CTGL	7.63515	-6.30623
LC462:AGTGCCGAGTGAATAC	CTGL	8.70278	-6.08175
LC462:AGTGCCGCAAACGACG	VIPGA	-7.28111	-2.79018
LC462:AGTGCCGCAACGTACT	NPGL	-6.6553	7.12618
LC462:AGTGCCGCAGTAAGCG	OBGA	5.69286	4.25564
LC462:AGTGCCGGTAACCGAG	STRGA	-1.665	-3.65492
LC462:AGTGCCGGTGGTCGAA	OBGL	7.41969	3.06208
LC462:AGTGCCGTCTGGCTAA	D12MSN	-4.41637	-4.52861
LC462:AGTGCGCAGGCTCCTG	ITL5GL	6.41913	3.33792
LC462:AGTGCGCAGTCTGGGA	OPC	-3.15313	12.2693
LC462:AGTGCGCGTATCATGC	OPC	-3.44455	12.2278
LC462:AGTGCGCGTTAGGAGC	PVGA	-4.33414	-9.50605
LC462:AGTGCGCTCTAGCAAC	ITL23GL	-2.79759	-0.214913
LC462:AGTGTACAGCTAACAA	CLAGL	2.67935	3.08739
LC462:AGTGTACCAAAGAAGG	ITL45GL	-0.0621148	4.6266
LC462:AGTGTACCAAGCAATA	ITL23GL	-4.2776	2.99003
LC462:AGTGTACCATTGCCTC	CTGL	-3.43872	-6.18809
LC462:AGTGTACGTAATGCAA	MGL	16.2719	-0.621479
LC462:AGTGTACGTGTGCTTA	ITL5GL	2.54776	5.19981
LC462:AGTTACGAGAGCGAAA	OBGL	0.985959	-1.71904
LC462:AGTTACGAGCTAACAA	OGC	1.44096	13.7331
LC462:AGTTACGCACCGAAAG	SSTGA	-5.91043	-6.37705
LC462:AGTTACGCACGCTCAG	ITL23GL	-2.8041	1.72364
LC462:AGTTACGCATCCCAAA	CTGL	7.70471	-7.0507
LC462:AGTTACGGTATATGGA	ITL5GL	1.63876	3.38089
LC462:AGTTACGGTATGTCCA	ITL6GL	2.64343	1.67344
LC462:AGTTACGGTCTGTCCT	MGL	15.8616	-0.361364
LC462:AGTTACGGTTTGAAGA	ITL45GL	-2.5746	5.28016
LC462:AGTTACGTCCACGGCA	VLMC	7.39428	-1.79199
LC462:AGTTTGGAGTGAATAC	MGL	15.822	-0.594627
LC462:AGTTTGGCAATGTGCT	ITL23GL	-1.74581	2.7192
LC462:AGTTTGGCAGAGTCGA	CTGL	7.33921	-5.07974
LC462:AGTTTGGGTCCAAGAG	VIPGA	-7.56928	-2.18772
LC462:AGTTTGGGTGGTACTT	OBGL	1.12079	-4.14127
LC462:AGTTTGGTCAATTCCT	STRGA	5.41781	5.43184
LC462:AGTTTGGTCCGTACGG	OBGL	0.502866	-2.13824
LC462:AGTTTGGTCCGTCAAA	ITL6GL	2.34228	2.05203
LC462:AGTTTGGTCGTGTGCG	ITL45GL	-0.773879	-3.71415
LC462:ATAGGCTAGCCCATGC	ITL45GL	0.775277	5.34405
LC462:ATAGGCTAGGGAAGCG	ITL45GL	-1.33547	5.22074
LC462:ATAGGCTAGTGATTAG	PTGL	2.90662	-1.51053
LC462:ATAGGCTCACAAACGG	CTGL	-1.24705	2.3669
LC462:ATAGGCTGTCACTCTC	ITL23GL	-1.55346	-0.545276
LC462:ATAGGCTGTGAGTCGA	OGC	4.2626	10.3091
LC462:ATAGGCTTCAGCCGGT	CLAGL	0.376974	0.048328
LC462:ATAGGCTTCATTCATC	OBGA	7.38224	3.18009
LC462:ATAGGCTTCGCTATTT	STRGA	-1.15294	-3.73122
LC462:ATAGGCTTCGGGACAA	OGC	3.08009	12.8271
LC462:ATAGGCTTCTGCGTCT	OBGA	1.74142	3.07954
LC462:ATAGGCTTCTGTTGCC	OGC	1.12645	12.8823
LC462:ATAGTCGAGTCAACTC	NPGL	-6.17316	7.79214
LC462:ATAGTCGCAATGCCAT	ITL23GL	-2.92033	3.2437
LC462:ATAGTCGGTTCCCGGA	ITL23GL	-3.95797	-0.196448
LC462:ATAGTCGGTTGTATCG	NPGL	2.7147	-6.99854
LC462:ATAGTCGTCACCGCGA	OGC	4.2183	10.183
LC462:ATAGTCGTCTCTCAAT	ITL45GL	8.35794	-6.73925
LC462:ATATTCCAGCTGAATA	OGC	-1.59197	5.13754
LC462:ATATTCCAGTATGCTC	ITL23GL	-2.4776	-0.434504
LC462:ATATTCCCAGTTGCAT	OBGA	7.4352	3.66014
LC462:ATATTCCGTGCAACAG	ITL6GL	-0.734827	3.30125
LC462:ATATTCCGTTCCCGGA	ITL23GL	-2.61729	1.72545
LC462:ATATTCCTCAATCGTG	STRGA	5.25411	5.03175
LC462:ATATTCCTCGATGCAT	OBGL	1.93323	-2.9782
LC462:ATATTCCTCGATGTAC	ITL5GL	1.80534	2.48162
LC462:ATATTCCTCGCTATAG	SSTGA	1.7135	2.96367
LC462:ATATTCCTCTTCTCTC	OGC	1.20545	12.1901
LC462:ATCCAGACACAGGAAC	VIPGA	-7.35432	-1.9484
LC462:ATCCAGAGTATTGTGC	SSTGA	-5.94624	-6.26092
LC462:ATCCAGAGTCTAAGAA	ITL23GL	-2.53135	0.0796442
LC462:ATCCAGATCACACGTA	ITL45GL	0.52104	3.59583
LC462:ATCCAGATCCCAATAG	ITL23GL	-2.56806	2.09363
LC462:ATCCAGATCGCGGCAT	CLAGL	1.14208	0.979662
LC462:ATCCAGATCGCTAGTA	OGC	1.4026	12.9971
LC462:ATCCAGATCTCTTCTC	VLMC	7.02618	-2.33051
LC462:ATCCCTGAGACCGCAA	OBGA	3.24337	3.02084
LC462:ATCCCTGAGCACACCC	OBGA	7.94198	4.35467
LC462:ATCCCTGCAAGGGAGG	CLAGL	0.479345	-0.19994
LC462:ATCCCTGGTGCTTACA	MGL	15.7114	1.02022
LC462:ATCCCTGTCCATTGTT	OPC	-2.64463	12.219
LC462:ATCCCTGTCCCACGGA	OBGL	0.280932	-2.65018
LC462:ATCCTCGCAAGGGTAC	VLMC	7.0379	-2.60231
LC462:ATCCTCGCAAGTTGCT	ITL23GL	4.95453	-0.0866177
LC462:ATCCTCGCAGATACAA	NPGL	-6.85548	7.01597
LC462:ATCCTCGCATCGACGC	ITL23GL	-4.45487	1.39833
LC462:ATCCTCGGTTGGAGGT	ITL45GL	-4.43933	-4.78575
LC462:ATCCTGCAGAGGTGGG	SSTGA	-1.74534	-5.40234
LC462:ATCCTGCAGCATGTGG	ITL45GL	4.69448	5.42879
LC462:ATCCTGCAGGCACTAG	ITL23GL	-3.04093	-0.187754
LC462:ATCCTGCAGGTTGTTC	ITL23GL	-3.22886	2.98121
LC462:ATCCTGCGTGATGCGA	OBGA	-4.47734	0.459563
LC462:ATCCTGCGTTTAGAAG	CTGL	6.52949	-7.34077
LC462:ATCCTGCTCTGGAAGG	STRGA	5.60206	5.88358
LC462:ATCGAGTAGTTCAAGA	ITL45GL	0.95722	5.62918
LC462:ATCGAGTAGTTGCGCC	ITL23GL	-1.58128	0.328202
LC462:ATCGAGTCAATTAGGA	OGC	4.43272	10.9267
LC462:ATCGAGTCATCGACCG	ITL5GL	1.60687	2.36793
LC462:ATCGAGTTCGATAGCT	MGL	-6.18325	-6.96296
LC462:ATCGAGTTCTGAGTAC	ITL5GL	2.31407	4.34909
LC462:ATGCATGCACTGTCGG	PTGL	5.01209	0.0996391
LC462:ATGCATGCAGATAAGT	ITL5GL	5.4784	3.81171
LC462:ATGCATGGTCATCAAC	MGL	15.7288	0.387038
LC462:ATGCATGGTGTCGTCG	ITL5GL	2.95329	5.21189
LC462:ATGCATGTCGATAGCT	OGC	3.82256	10.7585
LC462:ATGCATGTCGTCTTAT	OBGA	6.73405	3.42544
LC462:ATGCATGTCTCTTCTC	ITL23GL	-5.09311	-0.232568
LC462:ATGGATCAGAGCTACG	OBGL	-0.0351005	-2.37197
LC462:ATGGATCAGCCCATGC	STRGA	-0.732795	-3.37566
LC462:ATGGATCAGGAAGACA	ITL23GL	-2.1564	3.57768
LC462:ATGGATCCAAACCGAG	OBGL	1.55268	-3.5647
LC462:ATGGATCCAATGCATC	ITL45GL	1.33086	4.50858
LC462:ATGGATCCAGCGCGTT	NPGL	-1.81827	-3.39513
LC462:ATGGATCGTCTGATTG	ITL45GL	4.39392	-6.92476
LC462:ATGGATCTCTATGAGC	PTGL	5.24385	0.31641
LC462:ATGGATCTCTCTCAAT	MGL	15.7125	-0.661201
LC462:ATGGATCTCTCTGAGA	PTGL	4.98505	1.0429
LC462:ATGTACGAGAAATTCG	ITL23GL	-4.8285	-0.341521
LC462:ATGTACGAGCTCCATA	ASC	8.95449	0.73208
LC462:ATGTACGAGGTACTCT	ITL45GL	-2.74527	4.78961
LC462:ATGTACGAGTATACCC	ITL23GL	-5.95115	-6.6454
LC462:ATGTACGCACAGGAAC	ITL45GL	-2.34764	3.83366
LC462:ATGTACGGTAAACGAT	ITL23GL	-2.33634	0.329079
LC462:ATGTACGGTCCAAGAG	ITL5GL	4.96308	5.3305
LC462:ATGTACGGTTCTTAGG	OBGL	-0.634739	-1.53224
LC462:ATGTACGTCAGAGTGG	OBGL	-0.401467	-1.71943
LC462:ATGTACGTCCAACGCG	OBGA	-1.40441	2.87266
LC462:ATGTACGTCGTCTTAT	SSTGA	-8.15591	-7.1019
LC462:ATGTACGTCTGGCCAG	PTGL	5.11514	-0.211744
LC462:ATGTCGAAGGCAGTAC	ITL45GL	2.51514	5.31278
LC462:ATGTCGACAAGGACCA	ITL23GL	0.624544	13.1734
LC462:ATGTCGACACAAACGG	ITL23GL	-2.38553	1.08198
LC462:ATGTCGAGTCCACCAG	D12MSN	-3.87765	-4.42726
LC462:ATGTCGATCATGAACC	ITL5GL	-5.50652	-9.47507
LC462:ATGTCGATCTAGCTGA	D12MSN	-4.85621	-4.85757
LC462:ATGTCGATCTATACCT	STRGA	-0.722027	-4.27744
LC462:ATGTCGATCTGAACGT	ITL23GL	-2.2016	2.54965
LC462:ATGTCTTAGACCGCAA	OBGA	6.63653	3.46019
LC462:ATGTCTTAGGACCGAT	OBGL	0.0730239	-2.34023
LC462:ATGTCTTCATAGAATG	OBGA	5.05391	3.27819
LC462:ATGTCTTGTTAACTCG	OGC	4.42163	10.2503
LC462:ATGTCTTGTTACACTG	SSTGA	-1.6195	11.9669
LC462:ATGTCTTTCAAGGCCC	OGC	1.58649	13.3592
LC462:ATGTCTTTCACTGGTA	ITL23GL	-0.853463	-1.0104
LC462:ATGTCTTTCCGGAAAG	OBGL	2.27458	13.6485
LC462:ATGTTTCAGAACGACC	ITL23GL	-3.5205	0.685355
LC462:ATGTTTCAGCGCACAA	OPC	-3.05091	12.0434
LC462:ATGTTTCAGTTCAAGA	OBGA	8.44829	4.46631
LC462:ATGTTTCCAGTTACAC	OBGA	5.12028	1.18122
LC462:ATGTTTCGTGAATCAA	STRGA	5.43558	5.18608
LC462:ATGTTTCGTTGGTAAA	SSTGA	-1.80407	-5.32859
LC462:ATTACCTAGAAACGCC	OPC	-3.31704	12.189
LC462:ATTACCTAGAGAAGCA	OGC	1.82453	12.8652
LC462:ATTACCTCAGGACTGA	ITL45GL	9.92204	1.06379
LC462:ATTACCTCATGGCCTG	OBGA	7.46651	3.25958
LC462:ATTACCTTCCCGAAGC	ITL45GL	0.981109	4.72616
LC462:ATTACCTTCGAACACT	OPC	-2.9106	12.2453
LC462:ATTACCTTCGATAGTC	ITL45GL	-1.98273	5.24448
LC462:ATTACCTTCGATCTTT	ITL23GL	-4.64095	-0.316949
LC462:ATTACCTTCTCGCGGA	OPC	-4.24931	12.7435
LC462:ATTACCTTCTGTTGCC	OBGA	6.13852	4.68249
LC462:ATTACTCAGAGGTACC	OPC	-3.42946	12.7246
LC462:ATTACTCCAACTGCGC	ITL23GL	-3.33708	0.837146
LC462:ATTACTCCAGAGAGAA	VIPGA	-5.97554	-6.41538
LC462:ATTACTCGTGATCAGG	OBGA	8.14095	3.45374
LC462:ATTACTCGTGGCCTCA	ITL45GL	-0.983864	6.41297
LC462:ATTACTCGTGGTACTT	SSTGA	-1.51947	-5.10151
LC462:ATTACTCTCAGAGTGG	ITL45GL	0.263933	5.1251
LC462:ATTACTCTCCGTTAGA	PTGL	5.07903	1.3551
LC462:ATTACTCTCGTATAGC	ITL23GL	-5.01117	-0.632932
LC462:ATTCGTTAGACTAGGC	SSTGA	-6.28454	-6.21482
LC462:ATTCGTTAGCAGAAAG	CTGL	9.33162	-7.15396
LC462:ATTCGTTCAACGTCCG	OPC	-3.50762	12.3769
LC462:ATTCGTTCACTTTGGA	ITL23GL	-5.52889	0.61744
LC462:ATTCGTTCATTACTCT	CLAGL	2.8397	2.69745
LC462:ATTCGTTGTAGCGGTA	OBGA	7.49796	5.02896
LC462:ATTCGTTGTGGACTGA	SSTGA	-1.91019	-3.92497
LC462:ATTCGTTTCCCAGCGA	ITL45GL	1.67572	5.23378
LC462:ATTGTCTAGACTAGGC	ITL23GL	0.611131	1.87827
LC462:ATTGTCTGTTTGCATG	ITL45GL	1.25338	4.92965
LC462:ATTGTCTTCGGCAATT	ITL6GL	2.29796	1.32645
LC462:ATTGTGGCACCTGAAT	OBGL	0.81492	-1.74499
LC462:ATTGTGGCAGCGCGTT	ITL45GL	-2.29018	3.01318
LC462:ATTGTGGGTAACCATC	ITL45GL	-0.957917	5.16192
LC462:ATTGTGGGTGGACTGA	OGC	1.74458	12.5487
LC462:ATTGTGGTCCTAAGTG	NPGL	-5.63357	7.23946
LC462:ATTGTGGTCTGGACAT	ITL23GL	-4.40012	2.23087
LC462:ATTTGTCAGGTTAGTA	ITL23GL	-2.89469	2.48472
LC462:ATTTGTCAGTCATCTG	VIPGA	-1.8778	-6.7048
LC462:ATTTGTCCATCACAGT	OBGA	5.74818	3.54172
LC462:ATTTGTCGTGCAGACA	ITL5GL	1.29703	4.30792
LC462:ATTTGTCTCCATCTAT	VLMC	7.30226	-2.40231
LC462:ATTTGTCTCGGTCCGA	OGC	1.44527	13.1266
LC462:CAAAGCTAGGCCAGTA	ITL45GL	1.02983	5.75239
LC462:CAAAGCTGTAAGCCTT	OGC	1.26735	13.0472
LC462:CAAAGCTGTAGCATGG	OBGL	0.576769	-1.91968
LC462:CAAAGCTGTGGACAGT	ITL45GL	1.47492	5.38808
LC462:CAAAGCTTCCAACGCG	CTGL	5.42104	-6.98085
LC462:CAAAGCTTCCCAATGA	ITL23GL	-3.50206	1.48621
LC462:CAAAGCTTCGGCATAT	ITL45GL	2.05575	5.00582
LC462:CAAAGCTTCTTCTTCC	OBGL	0.410724	-1.97706
LC462:CAACCAAAGCTTCAAC	CTGL	8.26504	-6.66814
LC462:CAACCAACACATAAAG	ITL45GL	0.456247	4.0177
LC462:CAACCAACACGCTCAG	ITL45GL	-1.68741	4.20744
LC462:CAACCAACATCTCACC	ITL45GL	0.831008	4.9748
LC462:CAACCAACATGTGGGA	ITL23GL	-4.38028	2.4607
LC462:CAACCAAGTACGAGAC	CTGL	0.83895	5.51442
LC462:CAACCAAGTAGAAAGG	ITL45GL	0.548267	3.59901
LC462:CAACCAAGTCGCGCTA	ITL45GL	-0.766526	5.22334
LC462:CAACCAAGTCTAAGAA	OGC	3.76673	10.6027
LC462:CAACCAATCGCGCCAA	ITL45GL	2.15486	5.10395
LC462:CAACCAATCTGGCACG	CTGL	3.15794	-7.19544
LC462:CAACGGCAGACACAAT	ITL23GL	-4.54762	0.244255
LC462:CAACGGCAGATGTTGA	ITL45GL	0.415863	5.51675
LC462:CAACGGCAGCACACCC	PTGL	6.68829	-2.00347
LC462:CAACGGCCACGTTAGT	ITL45GL	5.19984	5.87895
LC462:CAACGGCGTTCTTTGT	PVGA	-4.70483	-10.8932
LC462:CAACGGCGTTTGTAGC	STRGA	-1.76466	-3.61847
LC462:CAACGGCTCCTTTGCG	MGL	15.8718	0.692932
LC462:CAACGTAAGCAGAGCT	ITL45GL	-0.606164	4.72404
LC462:CAACGTACACATAAAG	VIPGA	-0.248787	-10.4907
LC462:CAACGTACACTGAAGG	ITL5GL	0.729501	2.07632
LC462:CAACGTACATCCATAG	D12MSN	-4.77764	-4.9962
LC462:CAACGTACATTGAACC	ITL45GL	0.227187	2.56953
LC462:CAACGTAGTAAAGGCC	OGC	1.36217	13.2018
LC462:CAACGTAGTAGGTAAT	OGC	1.22642	13.3014
LC462:CAACGTAGTCCAACCG	PTGL	4.98172	0.00787988
LC462:CAACGTAGTCTCTAAG	ITL6GL	1.71275	2.00774
LC462:CAACGTAGTTCTTAGG	STRGA	5.22836	5.68182
LC462:CAACGTATCCACTAGA	OPC	-3.22075	12.1821
LC462:CAACGTATCTATCTCA	MGL	16.3517	0.018403
LC462:CAACGTATCTTTATCG	ITL45GL	-6.04397	-9.92655
LC462:CAAGAAAAGAAATGGG	ITL23GL	-2.69186	2.48386
LC462:CAAGAAAAGGTTAGTA	ITL45GL	0.520665	5.40528
LC462:CAAGAAAAGTCGAGCA	ITL45GL	0.31437	4.70209
LC462:CAAGAAACACTGATTG	CTGL	5.5836	-7.20657
LC462:CAAGAAACAGTATACC	PTGL	5.20715	0.484673
LC462:CAAGAAAGTTGTGACT	ITL45GL	-1.0081	4.2905
LC462:CAAGAAATCAAACCCA	VLMC	7.27755	-1.73042
LC462:CAAGAAATCAGAACGG	OGC	15.636	-0.538283
LC462:CAAGAAATCTTGGCCT	VIPGA	-0.639277	-10.3196
LC462:CAAGCTAAGAAATTCG	ITL45GL	0.524677	3.39872
LC462:CAAGCTAAGTCACGCC	OBGL	1.10248	-2.38025
LC462:CAAGCTAAGTTGCCGC	D12MSN	-4.64078	-4.60131
LC462:CAAGCTACAAATGCTC	MGL	15.861	0.515383
LC462:CAAGCTACACTTATGG	ITL23GL	-3.29145	0.239122
LC462:CAAGCTACAGGTGTCC	STRGA	-0.549322	-3.32567
LC462:CAAGCTACATCATAGC	ITL45GL	-0.76844	-4.31109
LC462:CAAGCTAGTTCCGGCA	ITL23GL	-1.06243	1.28999
LC462:CAAGGCCCAATGTGTC	OBGL	0.688686	-1.39764
LC462:CAAGGCCCAGTAGTTC	VIPGA	-8.31128	-1.9938
LC462:CAAGGCCCATGGTATC	ASC	9.33358	0.990378
LC462:CAATCCCCACCAAGGA	ASC	9.49736	0.595112
LC462:CAATCCCCACCCTTAC	ITL45GL	-0.52386	3.77138
LC462:CAATCCCCACTACACA	ITL45GL	-1.36678	5.70532
LC462:CAATCCCGTAACCCAT	NPGL	-7.2131	7.34495
LC462:CAATCCCGTCATTGGT	SSTGA	-8.53372	-8.40761
LC462:CACAACAAGGTTGTGG	OGC	1.32303	12.6911
LC462:CACAACACAAGGTTCT	PTGL	2.18906	-3.42274
LC462:CACAACAGTAACCATC	ITL5GL	2.08518	4.47003
LC462:CACAACAGTACGCCCA	ITL45GL	-0.0785473	6.75709
LC462:CACAACAGTTGTCGGC	ITL45GL	-2.4821	5.10963
LC462:CACAGATAGCAGAAAG	ITL23GL	-4.05003	1.67732
LC462:CACAGATAGTAGAAGG	OGC	4.07038	9.98108
LC462:CACAGATCAAACAGTA	ITL23GL	2.27952	2.58375
LC462:CACAGATCACTGATTG	CTGL	9.6686	-6.29329
LC462:CACAGATCAGGTGTGA	ITL5GL	15.7416	-0.213027
LC462:CACAGATGTAGCGGTA	D12MSN	-5.19954	-3.90309
LC462:CACAGATGTATTGTCG	OPC	-3.57593	12.5429
LC462:CACATGAAGAAAGCAG	CTGL	8.18589	-7.63108
LC462:CACATGACAACACGGA	SSTGA	-1.86744	-5.30026
LC462:CACATGACAAGCAGGT	NPGL	2.73962	-6.81139
LC462:CACATGACACAAACGG	VIPGA	-0.304139	-10.8686
LC462:CACATGACACCTTGTC	NPGL	-2.68066	2.9175
LC462:CACATGACATGATTGC	ITL23GL	-3.33886	2.66319
LC462:CACATGAGTAAGTGCG	ITL45GL	1.68554	4.69783
LC462:CACATGAGTCAGAAGC	ITL23GL	-3.64792	1.73891
LC462:CACATGAGTCGGCTGT	D12MSN	-3.58622	-4.66114
LC462:CACATGATCAGCACTA	ITL45GL	-3.03546	5.32279
LC462:CACATGATCAGTACAC	PVGA	-4.71088	-8.93224
LC462:CACATGATCCTTTGCG	NPGL	-6.37107	7.8023
LC462:CACATGATCTGGCCAG	ITL23GL	1.46659	13.4624
LC462:CACATGATCTTGTGCC	ITL6GL	2.15388	0.932616
LC462:CACATGATCTTTCGAT	OGC	1.49904	12.9628
LC462:CACCACTAGTACAGTA	ITL45GL	-1.98652	5.66836
LC462:CACCACTCAAAGCTTC	NPGL	2.2529	-6.67934
LC462:CACCACTGTTGGAGGT	ITL23GL	-1.97754	0.948172
LC462:CACCACTTCATGAACC	ITL45GL	-1.51592	5.3128
LC462:CACCACTTCGAGGTAG	D12MSN	-4.84592	-4.68511
LC462:CACCACTTCGCGTGAC	OBGL	-0.0632847	-3.02241
LC462:CACCTGTAGTGATTAG	ITL23GL	-4.35797	2.628
LC462:CACCTGTCAAGACACG	OGC	3.43846	12.4131
LC462:CACCTGTCACATGATC	ITL45GL	0.655841	5.39014
LC462:CACCTGTCATTCTCGC	VIPGA	-7.75425	-2.19332
LC462:CACCTGTGTCATGAGG	MGL	15.9331	-0.423653
LC462:CACCTGTGTTGCCGCA	OPC	-3.02164	12.1468
LC462:CACCTGTTCAGCACTA	OGC	0.835008	12.9244
LC462:CACCTGTTCGCTTACC	VIPGA	-8.03264	-2.04365
LC462:CACCTGTTCGTGAACT	MGL	15.8889	-0.282104
LC462:CACCTTGAGAGAGTTT	ITL45GL	0.892307	4.50765
LC462:CACCTTGAGAGTTTGA	ITL6GL	5.61313	4.67259
LC462:CACCTTGAGGTAGGAA	ITL23GL	-6.75229	-6.31617
LC462:CACCTTGAGTTCGTTG	ITL6GL	2.62288	1.89478
LC462:CACCTTGCACCGATCG	SSTGA	-8.41619	-7.94264
LC462:CACCTTGCATGCGCTG	CTGL	4.91785	-7.03575
LC462:CACCTTGGTCTGAGCC	ITL6GL	1.26844	0.999617
LC462:CACGTTCAGGATTTGA	MGL	15.8739	-0.00190893
LC462:CACGTTCAGGTAGGCT	PTGL	3.06738	-1.23928
LC462:CACGTTCCACTTATGG	ITL45GL	6.08154	-6.76175
LC462:CACGTTCCATCTGCAA	OBGA	-4.4363	0.177872
LC462:CACGTTCGTACTTCGA	CLAGL	0.374625	-0.120785
LC462:CACGTTCGTGATCAGG	ITL45GL	-0.0978231	4.82539
LC462:CACGTTCGTTCCTGTC	OPC	-3.82511	12.6735
LC462:CACGTTCGTTTAAGGA	ITL45GL	15.6774	-0.00613609
LC462:CACGTTCTCACGGGTC	PVGA	-5.30101	-11.0386
LC462:CACGTTCTCCCTACCA	OPC	-2.74052	12.1263
LC462:CACGTTCTCGGGAATG	PTGL	5.63906	0.380735
LC462:CACTAAGAGAAATGGG	ITL5GL	-5.27392	-4.83255
LC462:CACTAAGAGACACTTC	OGC	1.34256	13.1182
LC462:CACTAAGAGTCATACC	ITL5GL	1.65058	2.96722
LC462:CACTAAGCAAAGGCCA	PTGL	6.84202	-2.00483
LC462:CACTAAGCAACTACTG	ITL23GL	-3.12728	-0.234526
LC462:CACTAAGCACTTTGGA	CTGL	7.22387	-7.132
LC462:CACTAAGCAGTTGCAT	ITL45GL	15.16	-0.0299157
LC462:CACTAAGCATACAACC	CLAGL	1.7203	-3.35486
LC462:CACTAAGGTACGGTTT	OGC	1.42582	5.38943
LC462:CACTAAGGTAGATGAT	OBGL	1.82669	-2.95105
LC462:CACTAAGTCCACACCT	SSTGA	-5.00958	0.337278
LC462:CACTAAGTCCTGAAAC	STRGA	-0.951719	-4.0844
LC462:CACTAAGTCGGATAAA	CTGL	9.50462	-6.83776
LC462:CACTAAGTCGGTCGAC	D12MSN	-4.21824	-4.7046
LC462:CACTGAAAGCTACGCC	ITL45GL	-2.40882	3.88264
LC462:CACTGAAAGTATGGGC	ITL5GL	2.7437	3.97407
LC462:CACTGAACAGGACCTC	OBGA	5.82828	4.19639
LC462:CACTGAACATAAAGTG	ITL5GL	0.967254	1.6259
LC462:CACTGAAGTAGCCATT	CTGL	7.2308	-2.97706
LC462:CACTGAAGTCCGCTTT	ITL45GL	8.15432	-7.37984
LC462:CACTGAAGTGATTCCA	ITL45GL	0.940552	5.54046
LC462:CACTGAATCCGGACTG	VIPGA	-8.11004	-2.60453
LC462:CAGCCTTAGTGAGTTA	ITL45GL	-2.34247	5.16612
LC462:CAGCCTTCATCGCTAA	PVGA	-5.14513	-11.0423
LC462:CAGCCTTGTGCGCTCA	ITL23GL	-4.37001	0.0295886
LC462:CAGCCTTGTGTCCTTC	ITL23GL	-2.96133	3.24166
LC462:CAGCCTTGTTTAGGAA	ITL45GL	-2.38878	4.68039
LC462:CAGCCTTTCAACACGT	VIPGA	-8.11623	-2.39322
LC462:CAGCCTTTCATCATGG	D12MSN	-5.07935	-4.44271
LC462:CAGCTAAAGACTAATG	ITL45GL	-1.21105	5.33233
LC462:CAGCTAAAGTCACACT	OGC	4.17532	11.5668
LC462:CAGCTAAAGTTCGACT	ITL23GL	8.33623	-7.34326
LC462:CAGCTAACAATGTGCT	OBGA	6.93252	3.97963
LC462:CAGCTAACACATTGCA	VIPGA	-1.23774	-9.88081
LC462:CAGCTAACATGATTGC	ITL45GL	0.288246	5.40609
LC462:CAGCTAAGTGCAACAG	ITL45GL	0.35512	5.79712
LC462:CAGCTAAGTGCTTTGA	MGL	16.2902	-0.252659
LC462:CAGCTGGAGTACAGAT	OGC	1.55626	12.8297
LC462:CAGCTGGCATAGCCGC	VLMC	7.22471	-2.5892
LC462:CAGCTGGGTGATAACA	CTGL	7.44661	-7.49327
LC462:CAGCTGGGTTGTGAGG	ITL23GL	-3.16282	2.46697
LC462:CAGCTGGTCATAGGTC	CTGL	-6.78889	-9.25654
LC462:CAGCTGGTCCCGAAGC	NPGL	-6.69479	6.85792
LC462:CAGCTGGTCTATAGGC	VIPGA	1.00678	5.16149
LC462:CAGGATTAGTTGCTTG	ITL45GL	-1.56907	3.23897
LC462:CAGGATTGTACAACGG	ITL45GL	0.373275	5.7587
LC462:CAGGATTGTGGATTTC	D12MSN	-4.12171	-4.1615
LC462:CAGGATTGTTTGCCCT	ITL5GL	2.07169	3.21804
LC462:CAGGATTTCGCAAGCC	ASC	8.87298	0.282275
LC462:CAGGGCTAGAATACTG	VIPGA	-0.443856	-10.52
LC462:CAGGGCTAGAGAGGTA	ITL6GL	1.30653	1.12054
LC462:CAGGGCTAGGCCTCTG	SSTGA	1.88757	12.7519
LC462:CAGGGCTCAGAAGTGC	ITL23GL	-2.6229	2.34351
LC462:CAGGGCTCATAGGCGA	OPC	-2.89783	12.0193
LC462:CAGGGCTCATCCTGGG	PVGA	7.49069	-2.3635
LC462:CAGGGCTGTACGTAGG	VLMC	7.11952	-2.5798
LC462:CAGGGCTGTTAACCAC	ITL23GL	-3.19678	-0.593318
LC462:CAGGGCTGTTTCGACA	ITL6GL	2.18375	2.26775
LC462:CAGGGCTTCACAAGCT	MGL	16.428	0.484965
LC462:CAGTATGAGAGAGGTA	SSTGA	-7.43123	-8.54268
LC462:CAGTATGAGTAGTTCC	OPC	-4.15125	12.8497
LC462:CAGTATGAGTGCAACG	PTGL	5.46418	0.415209
LC462:CAGTATGCACTGTCAA	CTGL	4.92962	-7.13939
LC462:CAGTATGGTAGCATGG	ITL45GL	-2.42727	3.43691
LC462:CAGTATGGTGTCGTGC	OGC	0.980596	12.415
LC462:CAGTATGTCTTCCGTG	OGC	3.87775	11.5608
LC462:CAGTGCGAGATGCGAC	OPC	-4.03701	12.5497
LC462:CAGTGCGAGTCGGGAT	NPGL	-7.05184	7.16624
LC462:CAGTGCGGTAGTACAA	ITL45GL	16.0638	0.432579
LC462:CAGTGCGTCCAACCTC	ITL45GL	0.0242971	5.47898
LC462:CAGTGCGTCCTGGAAT	ITL23GL	7.24214	3.37909
LC462:CAGTGCGTCGCAGATT	VIPGA	-7.65241	-2.59821
LC462:CAGTGTAAGGCTAAAT	ITL23GL	-4.00024	1.97604
LC462:CAGTGTACAGCTTACA	OBGA	0.950617	4.94333
LC462:CAGTGTATCGTTGTAG	ITL45GL	-2.25615	5.48151
LC462:CATAACGCAAGCTTTG	ITL23GL	-6.62348	-6.87069
LC462:CATAACGCATAGTCCA	ITL23GL	-4.31372	1.44822
LC462:CATAACGCATCGAGTT	NPGL	-6.48457	6.85616
LC462:CATAACGCATTCGTCC	OGC	2.79156	12.0413
LC462:CATAACGGTAGTAACA	CTGL	6.50286	-7.60746
LC462:CATAACGTCTACCCGT	ITL45GL	-2.77034	4.93307
LC462:CATGCCTAGGTCGGTA	SSTGA	-1.19539	-4.55438
LC462:CATGCCTCAATCACTG	VLMC	7.27308	-2.2538
LC462:CATGCCTCAATTAGGA	ITL45GL	-0.700567	4.20232
LC462:CATGCCTCACATTCTT	OGC	4.38288	10.3411
LC462:CATGCCTCACGCGTTG	ITL45GL	1.64666	4.79155
LC462:CATGCCTGTAACAATG	PTGL	4.89861	0.826131
LC462:CATGCCTGTCTGAGCC	D12MSN	-4.7548	-4.3638
LC462:CATGCCTGTTGCAGCC	STRGA	4.27083	3.26809
LC462:CATGCCTTCAAAGTAG	ITL45GL	-0.137778	4.06938
LC462:CATGCCTTCGTGAGTT	OBGL	-0.173378	-1.78766
LC462:CATGTTTAGAAGGGCG	ITL23GL	-2.75161	-0.494799
LC462:CATGTTTAGCCTTTGA	MGL	15.6896	-0.465929
LC462:CATGTTTAGGAGGCGA	CTGL	5.23483	-6.93731
LC462:CATGTTTAGGATTAAC	OBGA	5.8998	3.32297
LC462:CATGTTTCAAGCAGGT	OPC	-3.0989	12.9944
LC462:CATGTTTCAGGTCTGC	ITL23GL	-2.04397	-0.813251
LC462:CATGTTTGTAACCCAT	STRGA	-1.30571	-3.78088
LC462:CATGTTTGTAGCAGGT	ITL45GL	-2.28217	5.34952
LC462:CATGTTTGTGCGTAGA	D12MSN	-3.13691	-3.66018
LC462:CATGTTTGTTGTGACT	OBGA	-1.434	-3.07526
LC462:CATGTTTTCCAGAATC	MGL	0.887446	-2.6227
LC462:CATGTTTTCTGGGCGT	ITL23GL	-2.91443	3.47934
LC462:CATTCATAGCCATTCA	ITL45GL	1.29252	5.56652
LC462:CATTCATAGGATTTGA	CTGL	8.65875	-6.90716
LC462:CATTCATCACATCATG	VLMC	7.09207	-1.868
LC462:CATTCATGTAGTTTGC	OBGL	2.22464	-3.68452
LC462:CATTCATGTGCAAGCA	ITL45GL	1.33175	5.82989
LC462:CATTCATGTGCTTACA	ITL45GL	-0.137877	6.00891
LC462:CATTCATGTGTAGGAC	ITL5GL	2.56249	4.44825
LC462:CATTCATTCCGAATTG	CLAGL	2.59165	3.4054
LC462:CATTCCGCAAGGCTTT	OBGA	5.39198	3.86814
LC462:CATTCCGCAAGTAACA	ITL5GL	2.45366	4.85396
LC462:CATTCCGGTGCTGTGC	OPC	-3.04121	12.5921
LC462:CATTCCGTCGCTTGAA	STRGA	-0.346313	-3.80919
LC462:CATTGGAAGAACCATA	STRGA	-0.671129	-4.30961
LC462:CATTGGAAGAAGCCGT	CLAGL	4.91681	4.38266
LC462:CATTGGACAGGTGGTA	ITL23GL	-2.10502	-0.362981
LC462:CATTGGAGTAGAAGCC	ITL45GL	-0.0580123	3.3502
LC462:CATTGGAGTTAGCTCA	CTGL	7.79968	-6.2846
LC462:CATTGGATCTCCAACC	PTGL	5.24725	0.294733
LC462:CATTGGATCTGGCTAA	CTGL	7.8446	-7.55122
LC462:CCAATGAAGGGAGTTC	OGC	3.94449	10.8364
LC462:CCAATGAAGTCCGATT	MGL	15.883	0.332226
LC462:CCAATGACAAGGCGTA	ITL6GL	1.3648	0.614072
LC462:CCAATGAGTCAATCCA	MGL	16.1732	-0.400433
LC462:CCAATGATCACATTCT	ITL45GL	0.304679	5.86691
LC462:CCAATGATCGGTCGAC	ITL23GL	-4.43371	2.624
LC462:CCACAGGCACCACAGC	CLAGL	2.46239	3.70032
LC462:CCACAGGGTTACCCAA	PTGL	5.24412	0.299309
LC462:CCACAGGTCAAACCAC	NPGL	2.39113	-6.80431
LC462:CCACAGGTCTCTTCCT	ITL45GL	-2.6556	4.03776
LC462:CCACGTTAGAACTAAC	OBGL	1.51633	-3.52957
LC462:CCACGTTAGAGCTCCC	SSTGA	-8.31499	-7.90048
LC462:CCACGTTAGTCGGGAT	ITL45GL	-0.657158	5.85268
LC462:CCCAGAGTCATTCTTG	ITL5GL	2.63983	2.93368
LC462:CCCTCTCCAGCGTACC	ITL45GL	-0.448258	5.6053
LC462:CCGTGAGGTTCTTATC	NPGL	-5.54937	7.18563
LC462:CCTATTAGTCGTCGCA	PTGL	-1.15636	-4.51799
LC462:CCTTGCAGTCATCGTA	ITL45GL	-1.45004	2.51259
LC462:CGATGATAGGCGTAGT	OGC	0.850854	13.3079
LC462:CGATGATCAAGATTAG	CLAGL	-8.53006	-8.30069
LC462:CGATGATCACGCGACT	ASC	9.50084	0.105742
LC462:CGATGATCACTGCTCT	OBGA	5.39378	4.34839
LC462:CGATGATCAGTATACC	CTGL	9.03706	-6.3403
LC462:CGATGATGTATCTCAG	ITL5GL	2.6694	4.26753
LC462:CGATGATGTGTCGTCG	ITL23GL	-2.35512	2.04188
LC462:CGATGATGTTCTTATC	ITL23GL	-4.16851	2.16142
LC462:CGATGATTCACACGTA	ITL45GL	1.70274	5.08749
LC462:CGATGATTCCCGAAGC	CTGL	7.99257	-6.82346
LC462:CGCAATAAGCATTGGG	ITL45GL	-0.648477	5.84037
LC462:CGCAATACAAACGTTC	ITL6GL	2.69318	1.06226
LC462:CGCAATACAAGTGGCA	ITL45GL	0.385251	5.5293
LC462:CGCAATACACCTGTGG	ITL45GL	0.887536	6.16898
LC462:CGCAATAGTAAACGAT	PTGL	4.86607	0.242886
LC462:CGCAATAGTTACCCAA	VIPGA	1.0895	5.56481
LC462:CGCACAGAGTCTGTGT	CLAGL	0.439452	0.441811
LC462:CGCACAGAGTGTTCCA	OGC	1.91829	13.0765
LC462:CGCACAGGTACCTATG	NPGL	2.95164	-6.88461
LC462:CGCACAGGTCCTCAGG	ITL45GL	-2.64742	4.8201
LC462:CGCACAGTCACTAGGT	STRGA	-0.777147	-3.86587
LC462:CGCACAGTCAGATACC	OBGA	4.96962	1.02906
LC462:CGCAGGTAGAGTGGTC	ITL23GL	-5.16168	-0.65845
LC462:CGCAGGTCAAGCGTCC	ITL45GL	2.28991	4.94548
LC462:CGCAGGTCAGTTCGGC	ITL23GL	-0.661433	-1.55645
LC462:CGCAGGTCATGCCTTC	OGC	1.77263	12.9663
LC462:CGCAGGTTCTTCGTTA	ITL45GL	0.374925	5.87022
LC462:CGCGCAAAGATGCGAC	OBGL	0.688447	-1.86718
LC462:CGCGCAAAGGGACGTT	ASC	10.4516	1.22031
LC462:CGCGCAAGTACTTCGA	OBGA	7.55707	3.97919
LC462:CGCGCAAGTAGTCTGT	CLAGL	0.551573	2.98338
LC462:CGCGCAATCCTCCAGT	OBGA	6.25089	3.64713
LC462:CGCGCAATCTTAAGCG	ITL45GL	-1.45325	4.76319
LC462:CGCTAGGAGAAATTCG	OPC	-2.57343	12.2162
LC462:CGCTAGGAGACACTTC	VLMC	7.0732	-2.28207
LC462:CGCTAGGCACATAAAG	ITL5GL	2.36729	4.14933
LC462:CGCTAGGCATTAACGC	CTGL	5.36568	-7.25252
LC462:CGCTAGGGTATACGCT	ITL45GL	-1.15273	5.14696
LC462:CGCTATCCAAGGAACC	CTGL	4.59751	-7.13575
LC462:CGCTATCGTATCCTTT	NPGL	-7.18733	6.88867
LC462:CGCTATCGTGATAACA	SSTGA	2.9881	3.36861
LC462:CGCTATCTCATGCTTT	ITL45GL	3.16047	11.0505
LC462:CGCTATCTCGTTCCGT	OBGL	5.60536	-7.752
LC462:CGCTATCTCTCATCCG	OPC	-3.20325	12.3056
LC462:CGCTGGAAGAAATACC	STRGA	0.77836	-0.0480143
LC462:CGCTGGAAGTCGGGAT	CLAGL	4.30116	2.94214
LC462:CGCTGGAAGTGTCGCC	OGC	1.18486	13.3758
LC462:CGCTGGAGTAAAGCTA	STRGA	5.27648	5.15405
LC462:CGCTGGAGTAAAGGCC	PTGL	7.10167	-2.22989
LC462:CGCTGGAGTATGTTCG	VLMC	7.03348	-2.02232
LC462:CGCTGGATCAGCGGTC	PVGA	-4.78525	-9.75256
LC462:CGCTGGATCGTGATAC	MGL	15.9744	-0.232385
LC462:CGGACCAAGTCTCCAA	ITL45GL	1.71233	12.6539
LC462:CGGACCACAACTAGAA	CTGL	8.12064	-5.57373
LC462:CGGACCACAATTGTGC	ITL45GL	-0.430842	5.37585
LC462:CGGACCACATGCGCTG	PVGA	-4.51283	-9.80444
LC462:CGGACCACATGGGAAC	D12MSN	-4.19065	-4.26966
LC462:CGGACCAGTAGTTTGC	ITL45GL	-2.9988	4.22441
LC462:CGGACCATCAGGATCT	ITL23GL	-4.19983	0.0281493
LC462:CGGACCATCGATGTGT	ITL45GL	2.2264	4.94535
LC462:CGGACCATCGTGGAAG	ITL5GL	1.1078	2.81711
LC462:CGGACCATCTAGCAGT	ITL6GL	2.20446	1.76972
LC462:CGGACCATCTGTGTGA	OPC	-2.02181	11.9293
LC462:CGGACTGAGACTAATG	MGL	15.7398	0.122583
LC462:CGGACTGAGGAAGGTA	OBGL	1.8352	-3.43859
LC462:CGGACTGAGGGCTTCC	OBGL	0.492492	-2.54298
LC462:CGGACTGAGTGAACCG	D12MSN	-3.96717	-4.57809
LC462:CGGACTGCAACACGGA	D12MSN	-5.03026	-4.57424
LC462:CGGACTGCATCATCGA	ITL45GL	0.184964	5.24874
LC462:CGGACTGGTGTCGGTC	ASC	10.4076	0.861361
LC462:CGGACTGGTGTCGTCG	ITL45GL	-2.78053	5.03958
LC462:CGGACTGGTTCATTTC	OBGL	0.159626	-1.67412
LC462:CGGACTGGTTCTACCC	ITL23GL	-2.22801	0.285969
LC462:CGGACTGTCGCCTTAC	OBGA	6.58164	4.52492
LC462:CGGTGCAAGATAGGTT	CTGL	7.0265	-7.31598
LC462:CGGTGCAAGCTGAATA	OGC	1.67522	12.9719
LC462:CGGTGCACATACCCGG	ITL45GL	-2.32864	5.11051
LC462:CGGTGCAGTTTCCACC	ITL6GL	2.30482	1.21134
LC462:CGTAAACAGGTACACG	ITL23GL	-1.4879	0.244619
LC462:CGTAAACCAATGATGA	SSTGA	-7.294	-8.55264
LC462:CGTAAACCAGTTGCAT	ITL23GL	1.69783	11.5358
LC462:CGTAAACGTCGCGCTA	ITL23GL	-3.29719	2.393
LC462:CGTAAACGTCGTCGCA	PTGL	5.70352	0.127185
LC462:CGTAAACGTTCTTTGT	CTGL	8.92423	-6.12135
LC462:CGTACAAAGAGGTGGG	ITL23GL	-4.70536	-0.893739
LC462:CGTACAACACAGTTAC	CTGL	9.20307	-6.79418
LC462:CGTACAACATTTGGTG	VLMC	7.00636	-2.3636
LC462:CGTACAAGTACCCATA	PTGL	2.18728	-1.38239
LC462:CGTACAAGTAGTTTGC	ITL6GL	1.4354	2.51444
LC462:CGTACAATCATGCTTT	ITL45GL	1.0279	6.42348
LC462:CGTACAATCGGTCCGA	ITL45GL	-0.913531	6.0888
LC462:CGTACAATCTCATATC	ITL45GL	-2.95206	-5.98988
LC462:CGTACAATCTCATCCG	ITL45GL	-1.3254	5.18709
LC462:CGTGGCAAGACCTATC	D12MSN	-4.93598	-4.09576
LC462:CGTGGCAAGAGGAAGT	ITL23GL	-3.39851	2.00346
LC462:CGTGGCAAGATGCGAC	CTGL	7.8638	-7.30761
LC462:CGTGGCAAGCTCCGGT	OBGA	-0.0944217	6.15221
LC462:CGTGGCAAGTACAGAT	ITL5GL	1.04572	2.54418
LC462:CGTGGCACACACGGTC	OPC	-3.68617	12.755
LC462:CGTGGCACAGAACAGC	ITL23GL	-3.89289	0.886011
LC462:CGTGGCAGTGTGAGGT	OBGA	5.18776	3.3667
LC462:CGTGGCATCAGTGGTT	ITL5GL	3.00533	3.49443
LC462:CGTGGCATCGATAGTC	OPC	-3.70866	12.9079
LC462:CGTTCCAAGATCGAGC	VIPGA	-7.4446	-2.00582
LC462:CGTTCCAAGTAGGTCG	ITL45GL	-0.925455	5.8167
LC462:CGTTCCAAGTCAGCCC	ITL6GL	2.63142	0.868359
LC462:CGTTCCAAGTTGACAA	STRGA	-0.568003	-4.33547
LC462:CGTTCCACACAGGAAC	STRGA	-0.847852	-4.23387
LC462:CGTTCCACACAGTAGG	STRGA	-1.39922	-4.03397
LC462:CGTTCCACACCTACCT	ITL45GL	8.04975	4.08458
LC462:CGTTCCACAGAATGCG	ITL23GL	-2.19208	-0.797646
LC462:CGTTCCACATGGAGGT	VLMC	-2.97799	2.26717
LC462:CGTTCCAGTTCCCAAA	ITL23GL	-2.30593	-0.221593
LC462:CGTTCCAGTTTGTGAC	ITL45GL	-1.75915	-3.62541
LC462:CGTTCCATCCAGGTAT	ITL6GL	8.16212	-6.93271
LC462:CGTTCCATCTGAACGT	CTGL	5.58803	-6.79841
LC462:CTAACTTAGTTCAACC	OBGL	2.74161	-3.33891
LC462:CTAACTTCAAGCAACG	ITL23GL	16.0495	0.309639
LC462:CTAACTTCACGACGAA	CTGL	4.09598	-7.06367
LC462:CTAACTTCATGCCCTT	VIPGA	-2.18568	-5.87399
LC462:CTAACTTGTTCCCTTG	VIPGA	-0.291636	-10.6104
LC462:CTAACTTTCGAGGTAG	NPGL	2.1176	-7.14076
LC462:CTACAGAAGAAGCCTG	OBGA	5.82306	3.9266
LC462:CTACAGAAGTAACTCC	VIPGA	-7.5481	-6.06505
LC462:CTACAGAAGTCTCTAG	ITL23GL	-2.85701	3.21825
LC462:CTACAGACAGATTTGC	ASC	10.2079	0.36463
LC462:CTACAGACAGGACTGA	ITL5GL	2.03655	4.03568
LC462:CTACAGACAGGTAGGT	OGC	1.92343	13.0797
LC462:CTACAGACATTACTCT	ITL45GL	0.337956	3.72977
LC462:CTACAGAGTAAGCCGA	ITL5GL	1.95596	5.00334
LC462:CTACAGAGTACGGAGT	OGC	3.33588	12.6449
LC462:CTACAGAGTAGCATGG	PTGL	5.80194	0.341265
LC462:CTACAGAGTTAACCAC	ITL45GL	-4.01914	-4.13026
LC462:CTACAGAGTTACTTTC	STRGA	-1.88123	-3.97365
LC462:CTACAGATCAAGGCCC	ITL5GL	2.31786	4.84458
LC462:CTACTTAAGTCTGTGT	PTGL	3.66405	-1.65281
LC462:CTACTTACACAGTTAC	ITL23GL	-2.47821	3.14312
LC462:CTACTTACATGGCCTG	OPC	-3.49455	12.4312
LC462:CTACTTAGTAACGGTG	ITL45GL	0.609422	5.89306
LC462:CTACTTAGTCAGCAAG	ITL45GL	-1.9719	4.45497
LC462:CTACTTAGTGCATTCA	ITL6GL	1.17274	0.396823
LC462:CTACTTAGTGTGAGGT	OBGA	6.09321	3.35431
LC462:CTACTTATCCTCTCTT	OBGL	0.586938	-1.52511
LC462:CTAGCGGAGAGCCTGA	ITL45GL	-2.71042	4.33623
LC462:CTAGCGGAGCTGAATA	D12MSN	-3.64037	-4.73581
LC462:CTAGCGGGTACCGGCT	ASC	10.4467	1.29432
LC462:CTAGCGGTCAACACGT	ITL45GL	-2.56589	5.6635
LC462:CTAGCGGTCCATGTTT	ITL45GL	-1.23308	4.75162
LC462:CTAGCGGTCGAGAAGC	OBGL	1.93926	-3.64549
LC462:CTAGCGGTCGTCTAGA	ITL5GL	2.54775	2.92698
LC462:CTAGGATAGATCTCAC	SSTGA	-6.63765	-6.77495
LC462:CTAGGATGTAAACGAT	STRGA	1.04838	4.76837
LC462:CTAGGATGTAAGTGCG	ITL45GL	-0.374961	5.19391
LC462:CTAGGATGTGATTCCA	NPGL	-6.86981	7.51673
LC462:CTAGGATGTGCTTGAT	OGC	1.01885	12.6898
LC462:CTAGGATTCGACCCGA	OGC	1.82135	12.4488
LC462:CTAGGATTCGATATGC	ITL5GL	3.1812	4.95525
LC462:CTAGGATTCTGACTTT	STRGA	5.24603	2.95909
LC462:CTAGGATTCTGGAAGG	CLAGL	4.06134	-7.03849
LC462:CTAGGATTCTGTTGCC	CTGL	9.06058	-6.32174
LC462:CTAGGGCAGAAGAGTG	OBGA	5.77739	4.13342
LC462:CTAGGGCCACATGATC	ITL5GL	0.926842	2.76487
LC462:CTAGGGCCACGCTGTG	ITL45GL	-3.34057	4.3319
LC462:CTAGGGCCATGCGACC	OGC	2.8975	2.31556
LC462:CTCAACCAGGTGATGC	ITL45GL	1.35089	5.45616
LC462:CTCAACCCATAGATAG	ITL23GL	-2.95813	2.69057
LC462:CTCAACCCATGTGGGA	OPC	-3.65771	12.6799
LC462:CTCAACCGTCAACAGG	OGC	3.11586	10.9741
LC462:CTCACCAAGCTTACCA	ITL45GL	0.957522	5.15266
LC462:CTCACCACATAGCCGC	OGC	1.7112	11.976
LC462:CTCACCACATGCGACC	ITL23GL	-3.46651	3.11491
LC462:CTCACCAGTCAACGGA	OBGL	1.78086	-3.62817
LC462:CTCACCAGTCCTATTT	ITL45GL	0.541406	5.31683
LC462:CTCACCAGTTCATTTC	ITL5GL	1.12331	3.32206
LC462:CTCACCATCCCTACCA	OBGA	5.8645	3.22585
LC462:CTCACCATCCTTTGAT	CLAGL	3.75329	3.2319
LC462:CTCAGAACAAGCGAAC	OPC	-3.16338	12.1992
LC462:CTCAGAACATGGATGG	ITL23GL	-2.79152	-0.446875
LC462:CTCAGAATCTTTATCG	ITL23GL	-2.99915	1.24879
LC462:CTCAGCTAGTGTGTAA	NPGL	2.0171	-6.69479
LC462:CTCAGCTAGTTTGGAA	ITL45GL	1.10174	4.65146
LC462:CTCAGCTCACAGTTAC	CLAGL	0.574858	-0.142541
LC462:CTCAGCTCAGCAACCC	ITL5GL	2.69352	5.15324
LC462:CTCAGCTGTGATTCCA	D12MSN	-2.40602	5.55282
LC462:CTCAGCTGTTGCAGCC	PVGA	-5.54418	-10.6366
LC462:CTCAGCTTCGGTTCCT	ITL45GL	0.795178	5.28481
LC462:CTCATGCAGAAATACC	ITL45GL	-0.74516	5.86542
LC462:CTCATGCAGACTTGAA	ITL23GL	-1.1886	0.390603
LC462:CTCATGCAGGTAGGCT	ITL45GL	-1.62495	5.04527
LC462:CTCATGCCAAAGACGC	ITL6GL	2.41599	2.19948
LC462:CTCATGCCACAGATGG	PTGL	3.2336	-1.6034
LC462:CTCATGCCACTTTGGA	ITL45GL	-1.30488	5.55038
LC462:CTCATGCGTAACGGAC	STRGA	5.59873	4.97393
LC462:CTCATGCGTAAGCCTT	ITL23GL	15.7995	-0.679618
LC462:CTCATGCTCGAACCGC	ITL23GL	-2.13599	0.0383778
LC462:CTCATGCTCTTCCAGC	OBGA	6.02911	4.4718
LC462:CTCCCAAAGATTGACA	MGL	16.2413	-0.431703
LC462:CTCCCAAAGTACAACA	OBGL	-0.814865	-2.06494
LC462:CTCCCAACAACCTCCT	OBGL	1.90232	-2.58942
LC462:CTCCCAAGTCAGACGA	ITL6GL	-4.57949	-4.20879
LC462:CTCCCAAGTCATAGCT	OGC	1.25075	12.842
LC462:CTCCCAAGTGGACAGT	D12MSN	-4.77276	-4.44854
LC462:CTCCCAAGTTAGGCTT	OPC	-3.23678	12.4789
LC462:CTCCCAAGTTGAATAG	OPC	-3.11887	12.4716
LC462:CTCCCAATCAAACCAC	ITL45GL	2.59948	5.02649
LC462:CTCGCTAAGAAACGCC	ITL45GL	-2.45041	4.28599
LC462:CTCGCTAAGCATTCCA	ITL23GL	6.72578	4.54211
LC462:CTCGCTAAGTCTGTGT	ITL45GL	-2.23703	4.74394
LC462:CTCGCTACATTTCACT	NPGL	-6.99322	7.15856
LC462:CTCGCTAGTTACGCTA	CTGL	5.19785	-6.84271
LC462:CTCGCTATCATCATGG	STRGA	6.94964	-1.9455
LC462:CTCGCTATCGCTTCAC	OBGA	5.14312	3.07807
LC462:CTCGCTATCTGACATG	ITL23GL	-3.32067	1.43546
LC462:CTCGCTATCTTTGCAT	NPGL	-6.95623	7.27335
LC462:CTCTACGAGAACGTCG	ITL6GL	8.6431	-7.71563
LC462:CTCTACGCACCGAATT	PTGL	3.8949	-0.615953
LC462:CTCTACGCACGTTGTA	MGL	16.0547	0.131917
LC462:CTCTACGCATCTCACC	ASC	9.8264	0.418134
LC462:CTCTACGCATGGCCGT	ITL23GL	-3.68786	2.19163
LC462:CTCTACGTCGAGGTAG	OPC	-3.17717	12.7394
LC462:CTCTAGCAGCTGGAGT	ITL23GL	-4.5177	-0.182186
LC462:CTCTAGCAGGCCTAAG	VIPGA	-8.141	-3.20782
LC462:CTCTAGCAGTCGTATC	CTGL	6.45299	-8.02262
LC462:CTCTAGCAGTCTGTGT	SSTGA	-1.77169	-5.28458
LC462:CTCTAGCGTGAATGGC	ITL45GL	-0.0876101	4.13059
LC462:CTCTAGCGTGCAAAGC	OBGL	1.24588	-2.10082
LC462:CTCTCAGAGGTCGTTT	ITL23GL	-2.48762	2.44859
LC462:CTCTCAGCAAGGGAGG	ITL45GL	0.802302	5.22765
LC462:CTCTCAGCACCTACCT	OPC	-3.82533	12.3831
LC462:CTCTCAGTCAGAATGA	ITL23GL	-2.10461	-0.418332
LC462:CTCTCAGTCGTCTTAT	ITL5GL	2.48461	4.26219
LC462:CTCTCGAAGCTGCTCG	ITL6GL	3.81727	1.03852
LC462:CTCTCGAAGGTAAGTT	VLMC	6.94157	-1.52132
LC462:CTCTCGAAGTCAACTC	ITL6GL	2.20214	1.93941
LC462:CTCTCGAAGTTATGAG	ITL6GL	1.4708	0.931686
LC462:CTCTCGACAGATTAAG	ITL5GL	1.21075	3.28871
LC462:CTCTCGACATCGAGTT	VIPGA	-7.73142	-2.08226
LC462:CTCTCGAGTCATCAAC	VIPGA	2.23588	-3.326
LC462:CTCTCGAGTCGTCGCA	SSTGA	-6.52792	7.69787
LC462:CTCTCGAGTGTGTGCC	OGC	1.39551	12.9861
LC462:CTCTCGATCCATACCC	ITL6GL	1.30656	1.05074
LC462:CTCTCGATCTCTGCAC	VIPGA	-0.346873	-10.1211
LC462:CTGAATGAGAGTGGAA	ITL5GL	2.75388	5.18727
LC462:CTGAATGAGCGCCTAC	VLMC	7.30441	-2.06752
LC462:CTGAATGAGCTGGAGT	OPC	-3.34407	13.0152
LC462:CTGAATGAGGCACTAG	ITL45GL	-1.24762	5.45317
LC462:CTGAATGCACTGATTG	ITL45GL	0.209781	5.29767
LC462:CTGAATGCAGCAAACG	ASC	10.4584	0.651028
LC462:CTGAATGCATTGCGAT	CTGL	9.5075	0.86978
LC462:CTGAATGGTACCGGCT	OBGA	6.36268	3.42993
LC462:CTGAATGGTGCATTGT	OGC	3.33021	12.2658
LC462:CTGAATGGTGGATTCT	D12MSN	-4.24468	-4.87273
LC462:CTGAATGGTGGCCTTG	ITL45GL	-0.0122617	5.38674
LC462:CTGAATGGTTTAGGAA	PTGL	-2.52593	2.8998
LC462:CTGAATGGTTTGTAGC	CLAGL	3.56352	2.8655
LC462:CTGCGTTAGTCCGGAA	NPGL	2.7774	-6.85436
LC462:CTGCGTTAGTGAGTTA	ITL45GL	-2.23445	5.4204
LC462:CTGCGTTCAATGCACT	ITL23GL	-4.00783	1.26508
LC462:CTGCGTTCAGTAACTC	CTGL	8.5501	-5.43949
LC462:CTGCGTTGTATATGGA	STRGA	-0.968806	-4.1841
LC462:CTGCGTTGTGGATTCT	MGL	15.9806	-0.359518
LC462:CTGCGTTGTGGATTTC	PVGA	-5.02298	-11.8381
LC462:CTGCGTTTCGACTGGC	ITL23GL	-3.51311	2.0812
LC462:CTGCTCAAGAAACGCC	ITL23GL	-3.37319	2.59823
LC462:CTGCTCAAGAGCTACG	OBGA	6.61844	3.58035
LC462:CTGCTCAAGTACAGAT	ITL45GL	0.186512	4.03099
LC462:CTGCTCACAAGACTAA	CTGL	8.51054	-5.96472
LC462:CTGCTCACAGATAAGT	OGC	1.29426	12.8955
LC462:CTGCTCAGTGGACTGA	ITL23GL	0.578671	3.1803
LC462:CTGCTCATCCTAAAGC	ITL23GL	-3.01954	1.56005
LC462:CTGCTCATCGAGGTAG	ITL23GL	-4.59006	-0.693852
LC462:CTGGCAGAGAGAGGTA	ITL6GL	1.98595	1.86752
LC462:CTGGCAGAGAGCTCCC	VLMC	7.0475	-2.00047
LC462:CTGGCAGAGGCAGTAC	VIPGA	-2.62196	-6.7443
LC462:CTGGCAGTCCGAGGAA	ITL6GL	2.11371	1.3222
LC462:CTGGGACAGTGCAACG	ASC	9.87162	0.4639
LC462:CTGGGACAGTTGCTTG	ITL45GL	7.19765	-1.92155
LC462:CTGGGACCAGCGTAGA	ITL23GL	-1.74467	-1.20442
LC462:CTGGGACCATTGTTCT	ITL45GL	-0.265148	-3.52223
LC462:CTGGGACGTCTGGTTA	OGC	1.16995	13.3113
LC462:CTGGGACTCGATGTGT	ITL5GL	2.35418	3.02317
LC462:CTGTATTAGGATGTAT	ITL6GL	2.38968	2.42665
LC462:CTGTATTAGGTTTCTG	ITL45GL	1.3832	4.41694
LC462:CTGTATTGTAACTGAA	ASC	10.3959	0.955416
LC462:CTGTATTTCTTACTCA	ITL6GL	1.23714	0.342277
LC462:CTGTTCGAGTCGTGAG	ITL6GL	1.4061	2.18406
LC462:CTGTTCGCAAGTTGCT	OPC	-2.98605	12.7784
LC462:CTGTTCGCATGACTGT	D12MSN	-4.50683	-4.7709
LC462:CTGTTCGGTCATTGCA	CTGL	-4.47012	-10.807
LC462:CTGTTCGGTGAATCGG	OBGA	4.95687	4.70609
LC462:CTTAATCCAGATTAAG	CLAGL	4.39447	1.71563
LC462:CTTAATCCAGGTGGTA	ITL23GL	-2.331	2.83133
LC462:CTTAATCGTTTCTCTA	ITL45GL	1.47104	5.3603
LC462:CTTAATCGTTTGAAGA	VLMC	2.27709	1.19539
LC462:CTTAATCTCTTAACGG	ITL45GL	-0.407247	3.69925
LC462:CTTCCAGAGTAGTCGG	OBGL	-1.1017	-1.78467
LC462:CTTCCAGAGTATACGA	ITL23GL	-1.68319	1.76433
LC462:CTTCCAGCAAACCTAC	SSTGA	0.492632	-0.265926
LC462:CTTCCAGCAGATTGTC	ITL45GL	0.830518	5.08249
LC462:CTTCCAGTCATCGCTC	MGL	15.7573	-0.152731
LC462:CTTCCAGTCGCGGCAT	NPGL	-6.00598	7.46859
LC462:CTTCCAGTCGCTAGTA	CTGL	6.65486	-8.12352
LC462:CTTCCAGTCGGTCTAA	OGC	1.31515	13.4172
LC462:CTTCTAAAGTACCTCA	ITL45GL	-2.05396	3.40202
LC462:CTTCTAAAGTTCCCGG	OBGL	2.79096	-3.40888
LC462:CTTCTAACACTGCTCT	CTGL	8.99031	-6.13875
LC462:CTTCTAACAGCGTACC	ITL45GL	0.668948	4.98895
LC462:CTTCTAACAGTCCTGG	VLMC	7.01674	-2.07029
LC462:CTTCTAAGTCCGAGCT	OPC	-3.72497	12.4548
LC462:CTTCTAAGTCTGGGCT	ITL6GL	1.57844	1.84283
LC462:CTTCTAAGTTCTTAGG	CLAGL	2.77858	2.83508
LC462:CTTCTAATCAAATGGA	D12MSN	-4.11259	-4.41388
LC462:CTTCTAATCCAGGTCG	ITL45GL	1.48775	5.92856
LC462:CTTCTAATCGAGGCTC	PVGA	-5.78199	-11.8937
LC462:CTTCTAATCGATGAAA	ITL45GL	1.59124	4.94618
LC462:CTTGAAGAGACACTTC	ITL23GL	-2.71711	3.3039
LC462:CTTGAAGAGCTAACAA	ITL6GL	1.90995	2.41247
LC462:CTTGAAGCACAACGGA	ITL45GL	-1.54067	4.82085
LC462:CTTGAAGGTGTCGTGC	OGC	3.16623	12.4413
LC462:CTTGAAGTCGTCCCAT	OGC	2.11922	13.2611
LC462:CTTGCCAAGTACGCGA	ASC	9.77757	0.499864
LC462:CTTGCCACATCACAAC	SSTGA	-6.76672	-8.54843
LC462:CTTGCCACATCCCTCA	OGC	1.99219	13.4982
LC462:CTTGCCAGTTTGCGAT	ITL45GL	-0.220451	3.28416
LC462:CTTGCCAGTTTGTAGC	OBGL	1.85977	-2.73377
LC462:CTTGCCATCCAAGAGG	MGL	16.1644	0.00384819
LC462:CTTGCCATCCTAAAGC	STRGA	6.97934	-2.3051
LC462:CTTGCCATCGAGGTCC	OBGA	5.78221	4.03721
LC462:CTTGCTGCAAGTTGCT	ITL45GL	-1.39648	4.94978
LC462:CTTGCTGCAATTGCCA	OBGA	5.57689	3.58789
LC462:CTTGCTGCAGGTCTGC	ITL5GL	2.8765	5.48953
LC462:CTTGCTGCAGTTCGGC	ITL45GL	-1.57117	4.51894
LC462:CTTGCTGCATGTCCCT	OBGL	2.26451	-3.41933
LC462:CTTGCTGGTTCCAATG	STRGA	-0.531279	-4.31296
LC462:CTTGCTGTCATCGCAA	ITL23GL	-2.47639	0.776374
LC462:CTTGTCGAGGTACATA	OBGL	0.60661	-1.51228
LC462:CTTGTCGCAAATAGTG	ITL23GL	-2.45976	1.76931
LC462:CTTGTCGCACGAACGA	OGC	4.59451	9.90443
LC462:CTTGTCGGTACGGATG	ITL45GL	0.362689	4.60836
LC462:CTTGTCGTCGCTACCT	VIPGA	-3.03571	-6.23131
LC462:CTTGTCGTCTGATCCC	ITL6GL	1.41086	2.00395
LC462:CTTTGCGAGAGCTGTG	OGC	1.31382	12.9002
LC462:CTTTGCGAGGGACGTT	ITL45GL	-0.498162	5.34202
LC462:CTTTGCGAGTACAACA	OBGL	2.03032	-0.0211521
LC462:CTTTGCGCACTGATTG	ITL5GL	2.42338	4.50431
LC462:CTTTGCGGTATCCCTC	MGL	16.0205	-0.285078
LC462:CTTTGCGGTCAAATCC	CTGL	6.39283	-6.63034
LC462:CTTTGCGGTGGACGAT	SSTGA	-8.15426	-8.41078
LC462:CTTTGCGTCATACTTC	ITL6GL	-0.815099	2.93252
LC462:CTTTGCGTCCTTTGAT	ITL45GL	-0.18489	3.79601
LC462:CTTTGCGTCTGGCACG	ITL45GL	0.711345	4.04636
LC462:GAAACAAAGTAGGTCG	STRGA	-0.536523	-3.6914
LC462:GAAACAAAGTCAACTC	ITL23GL	-3.20602	3.6101
LC462:GAAACAACAAGGATGC	CTGL	5.71319	-6.77662
LC462:GAAACAAGTCCAGACC	ITL23GL	-4.09437	0.13724
LC462:GAAACAAGTCCCGTGA	CLAGL	4.30029	1.69642
LC462:GAAACAAGTCCGCTTT	ITL45GL	-1.30307	4.7233
LC462:GAAACAAGTGAAACAT	ITL45GL	0.358744	6.85806
LC462:GAAACAAGTGTCTCGG	PVGA	-4.94557	-11.3549
LC462:GAAACAAGTTGCAGCC	OGC	4.29548	10.617
LC462:GAAACAATCTGGCGCA	ITL45GL	0.974763	6.16726
LC462:GAAACAATCTTCATAC	VLMC	2.19413	0.900703
LC462:GAAAGTAAGATCGCCC	OGC	0.965056	13.3036
LC462:GAAAGTAAGCAACGGT	ITL23GL	-2.68884	3.27945
LC462:GAAAGTACAAATAGTG	SSTGA	-8.11073	-8.72089
LC462:GAAAGTACAACGCACC	CTGL	6.57932	-6.98769
LC462:GAAAGTACAATTCAGC	VIPGA	3.69047	-7.01054
LC462:GAAAGTACACCTGGTG	ASC	10.3033	0.749512
LC462:GAAAGTACAGAACAGC	ITL45GL	-1.24927	4.54704
LC462:GAAAGTAGTAACAATG	ITL45GL	-5.35195	-4.6773
LC462:GAAAGTAGTATGGTTC	ITL45GL	-0.412861	3.61152
LC462:GAAAGTAGTCTGTCCT	OBGA	8.61323	4.55729
LC462:GAAAGTAGTGAGTAAT	OBGA	5.39442	3.25175
LC462:GAAAGTAGTGATAAGT	ITL23GL	-0.837854	0.235216
LC462:GAAAGTATCCAACAAC	PTGL	3.43135	-1.63527
LC462:GAAAGTATCCGTCAAA	OPC	-3.64585	12.3134
LC462:GAAATGAAGCCGCAAA	ITL45GL	0.419612	6.44407
LC462:GAAATGACACACTAGT	ITL5GL	1.84192	2.75938
LC462:GAAATGACACCTACCT	STRGA	-0.677326	-3.10358
LC462:GAAATGACAGAGCCAA	D12MSN	-4.89453	-4.84997
LC462:GAAATGAGTAATGCAA	ITL45GL	-1.24287	4.30927
LC462:GAAATGAGTCCTCAGG	ITL45GL	-1.00155	2.70262
LC462:GAAATGAGTCTGCGCA	D12MSN	-4.3998	-4.4722
LC462:GAAATGATCACGATTG	D12MSN	-0.0351203	4.99348
LC462:GAAATGATCATGAACC	ITL5GL	1.25355	4.00509
LC462:GAACCGCAGCTACGCC	ITL23GL	-4.49053	-0.0578801
LC462:GAACCGCCAAGGATGC	ITL45GL	-1.31336	3.99176
LC462:GAACCGCCACTCCTCA	CTGL	5.9712	-7.06325
LC462:GAACCGCCATAGCAGG	OGC	1.36637	13.351
LC462:GAACCGCCATGATCGT	STRGA	-1.45873	-3.14829
LC462:GAACCGCGTATCACAC	ITL6GL	2.21547	1.61337
LC462:GAACCGCGTATGGGTG	OBGL	1.90656	-2.17629
LC462:GAACCGCGTGCCGGTT	ITL23GL	-3.53715	0.914147
LC462:GAACCGCTCCGGAAAG	ITL23GL	-1.95336	-0.65049
LC462:GAACCTAGTGAATCGG	D12MSN	-5.31183	-4.0358
LC462:GAACCTAGTGCTGTGC	ITL45GL	0.846461	4.76978
LC462:GAACCTAGTGGCCTCA	SSTGA	-5.96378	-6.38627
LC462:GAACCTATCAGTAGTC	ITL45GL	-2.19997	5.77768
LC462:GAACCTATCCCACGGA	ITL5GL	1.80902	4.17516
LC462:GAACCTATCCTATCAT	ITL45GL	-3.24531	3.75315
LC462:GAACCTATCGCGTGAC	OBGA	6.97469	3.53006
LC462:GAACGTTAGGATTTGA	ITL23GL	15.9271	-0.168909
LC462:GAACGTTCAACCTCTC	OBGL	2.17945	-3.12494
LC462:GAACGTTCAGATTAAG	VIPGA	-7.28356	-1.87492
LC462:GAACGTTCAGTAACCT	OBGA	6.45996	3.54203
LC462:GAACGTTCATCATAGC	ITL23GL	-2.89299	2.98427
LC462:GAACGTTCATCCCTTG	ITL45GL	-1.09042	4.98725
LC462:GAACGTTGTCATGAGG	ITL6GL	1.5078	1.3229
LC462:GAACGTTGTTGCTTGA	ASC	9.52293	0.154287
LC462:GAACGTTGTTTAGACC	ITL23GL	-3.34344	0.155734
LC462:GAACGTTTCTAGTCGA	ITL23GL	-2.48335	-1.05096
LC462:GAACTTGGTCAAGACG	OPC	-3.29934	12.9377
LC462:GAACTTGGTGCATTGT	VIPGA	5.97284	3.9258
LC462:GAACTTGTCGCTTCAC	D12MSN	-5.05268	-4.66194
LC462:GAACTTGTCTATTTCG	ITL45GL	1.20462	4.87498
LC462:GAAGAGCAGCCTTTGA	VLMC	7.15967	-1.97223
LC462:GAAGAGCCACAGTTAC	ITL23GL	-3.64027	1.88501
LC462:GAAGAGCTCGCCAGAC	CTGL	7.1848	-2.38234
LC462:GAAGAGCTCGTCAACA	ITL23GL	-1.34536	2.91284
LC462:GAAGAGCTCTCGCGTT	ITL45GL	7.04823	-2.45586
LC462:GAAGAGCTCTGATCTT	OBGL	-0.177914	-1.67405
LC462:GAAGTCTAGCATTCCA	NPGL	2.71899	-7.01183
LC462:GAAGTCTAGTTCGCGC	NPGL	4.10473	-6.66509
LC462:GAAGTCTCACTTTGGA	ITL45GL	-1.87861	4.59622
LC462:GAAGTCTCATTAGCCA	CLAGL	-4.22878	3.19902
LC462:GAAGTCTGTAACGGTG	ITL23GL	-2.63012	-0.626362
LC462:GAAGTCTGTTTCGACA	STRGA	-2.43843	-7.00762
LC462:GAAGTCTTCCAAACCA	NPGL	-6.53443	8.24629
LC462:GAAGTCTTCGCGCTGA	ITL5GL	-2.85893	12.6506
LC462:GAAGTCTTCTTCCAGC	NPGL	6.19428	-2.62278
LC462:GAAGTGGAGAGAGGTA	CTGL	9.30489	-7.4766
LC462:GAAGTGGCACTACACA	ITL23GL	-4.22658	-4.50238
LC462:GAAGTGGGTAGACACG	ITL6GL	2.23818	1.89169
LC462:GAAGTGGGTGACGCAA	VIPGA	-1.55318	-9.69437
LC462:GAAGTGGGTGATCAGG	ITL23GL	-2.63688	-0.437383
LC462:GAAGTGGGTGCACTTA	ITL23GL	-3.73738	2.04702
LC462:GAAGTGGGTGGCCTCA	PTGL	5.80758	0.190336
LC462:GAAGTGGTCAGGCCGT	ITL6GL	1.6914	1.22676
LC462:GAAGTGGTCCCTACGT	CTGL	4.8497	-7.28193
LC462:GAAGTGGTCGATAGCT	CLAGL	4.40166	3.21136
LC462:GAAGTGGTCTCTATTG	ITL45GL	1.08965	5.35048
LC462:GAATCTGAGAGTTTGA	VIPGA	-0.594926	-10.771
LC462:GAATCTGAGCGCAATG	STRGA	-0.922461	-3.44237
LC462:GAATCTGAGCTGATTC	ITL6GL	1.06743	2.07001
LC462:GAATCTGAGGTAAGCC	D12MSN	-3.62773	12.4529
LC462:GAATCTGAGTTATGAG	ITL45GL	-7.86993	-8.05123
LC462:GAATCTGCACAGAAGC	PVGA	-5.93913	-9.13269
LC462:GAATCTGCAGGTGTCC	OBGL	1.39435	-1.64507
LC462:GAATCTGGTGAATGTA	ASC	9.58792	0.649549
LC462:GAATCTGTCAATGCAC	ITL45GL	0.0254783	5.49498
LC462:GAATCTGTCAGGGTTT	ITL5GL	2.79144	-6.82929
LC462:GAATCTGTCTCTGACC	MGL	15.7982	-0.375892
LC462:GACCAATCAAGGAACC	NPGL	-2.52382	4.02142
LC462:GACCAATGTAGCGTTT	OBGA	5.46981	3.34829
LC462:GACCAATGTCTCAAAC	OBGA	6.57198	3.7997
LC462:GACCAATGTGAGTCGA	OBGL	2.79223	-3.40533
LC462:GACCAATTCAAATGGA	CTGL	8.42267	-6.19234
LC462:GACCAATTCCATACGA	OPC	-4.22881	12.7574
LC462:GACCAATTCCGAGGAA	ITL23GL	-2.47646	2.15461
LC462:GACCAATTCTCCACTG	OBGL	-0.929816	-1.454
LC462:GACCCAGCAAATTCCG	OGC	1.71449	12.6264
LC462:GACCCAGCAGTTGCAT	STRGA	-2.49783	-3.97302
LC462:GACCCAGGTATCTGCA	OBGL	-1.44444	12.0227
LC462:GACCCAGGTCTCAAAC	ITL45GL	-3.46647	5.20647
LC462:GACCCAGGTCTGTTGA	ITL5GL	2.55329	3.34815
LC462:GACCCAGTCAGGCCGT	ITL45GL	-2.41466	5.13347
LC462:GACCGACAGTTTGGAA	PTGL	4.28776	-0.15793
LC462:GACCGACCACAAGTGG	ITL6GL	1.26785	0.392531
LC462:GACCGACCACGGCCAT	ITL45GL	-3.26171	4.89559
LC462:GACCGACCACTGCTTC	ITL5GL	2.15659	4.75855
LC462:GACCGACTCAGCGGTC	ITL23GL	-4.60762	0.866289
LC462:GACCGACTCGTGATAC	ITL45GL	-0.583026	7.22847
LC462:GACCTTCAGAGAACCC	OGC	1.46733	12.8146
LC462:GACCTTCCAAGAGCGT	ASC	11.0268	1.47173
LC462:GACCTTCGTCAGTGCC	SSTGA	-6.89149	-6.98888
LC462:GACCTTCGTCTCAAAC	SSTGA	-6.76593	-7.09021
LC462:GACCTTCGTGCCGGTT	OBGA	7.05277	3.10448
LC462:GACCTTCGTTTGGATC	STRGA	5.45376	5.46027
LC462:GACCTTCTCTATGAGC	CTGL	4.84371	-6.67066
LC462:GACTAACAGCGTCTGC	CTGL	7.98131	-6.19412
LC462:GACTAACAGTCACGCC	ITL23GL	-2.94841	3.95653
LC462:GACTAACCAACGACAG	ITL6GL	1.40935	1.24766
LC462:GACTAACCAATGATGA	OGC	3.99147	10.616
LC462:GACTAACGTAACGGCA	PTGL	4.47054	-0.373055
LC462:GACTAACGTAGCGGTA	OBGA	7.33078	4.54946
LC462:GACTAACGTCGTAATC	CTGL	5.26284	-7.54001
LC462:GACTAACGTCTCTGGG	CTGL	4.57819	-7.22782
LC462:GACTAACTCACGTCAA	ITL23GL	-3.3781	3.28331
LC462:GACTAACTCCCGAAGC	CLAGL	0.486392	-0.545747
LC462:GACTAGTAGCCTGTAT	ITL45GL	-4.77788	-3.64665
LC462:GACTAGTAGTCGTGAG	OPC	-2.87262	12.7332
LC462:GACTAGTAGTTATGAG	NPGL	2.52059	-6.86603
LC462:GACTAGTCACCATTCC	ITL23GL	-5.66996	-0.167048
LC462:GACTAGTCACCGATCG	OBGA	7.97868	5.23556
LC462:GACTAGTGTGACAAGC	ITL45GL	0.684576	5.0777
LC462:GACTAGTTCCAACCTC	ITL23GL	-2.83724	-0.0823075
LC462:GACTAGTTCGCATAAC	STRGA	5.3114	6.1885
LC462:GACTAGTTCTACTGCC	VIPGA	-2.65872	-6.82062
LC462:GAGAACGAGGTACACG	ITL23GL	-2.17025	0.00476552
LC462:GAGAACGAGTGCAACG	OBGA	5.29996	3.43195
LC462:GAGAACGGTACTAGAA	VIPGA	-7.84149	-2.46454
LC462:GAGAACGGTGTGTGCC	CTGL	7.73186	-7.13273
LC462:GAGAACGTCTCCAACC	ITL45GL	-0.192164	4.98549
LC462:GAGAACGTCTCGACCT	ITL5GL	1.36293	2.73916
LC462:GAGAACGTCTTAGTGG	ITL45GL	-0.0433538	5.18527
LC462:GAGACTTAGCGCCTAC	ITL23GL	-1.61879	-1.52364
LC462:GAGACTTAGTATACGA	OGC	2.0514	13.0647
LC462:GAGACTTCATAGAATG	ITL45GL	-0.854932	3.26556
LC462:GAGACTTGTCTTAGCA	PTGL	9.22887	0.82834
LC462:GAGACTTTCCAACGCG	ITL23GL	-2.98077	-0.847708
LC462:GAGACTTTCGATGCAT	OBGA	7.75664	4.60046
LC462:GAGACTTTCTTTGCAT	PTGL	5.76038	0.237814
LC462:GAGATTCAGCTAGCAG	ITL23GL	15.6345	-0.565907
LC462:GAGATTCAGTCATCTG	CLAGL	0.769586	0.390695
LC462:GAGATTCCAGCAGGTA	ITL45GL	10.3175	1.09779
LC462:GAGATTCCAGGCAAGT	ITL23GL	-3.68205	3.84374
LC462:GAGATTCGTAATGCCT	ITL6GL	1.69409	0.644703
LC462:GAGATTCGTGTCCAGC	D12MSN	-4.72153	-4.3915
LC462:GAGATTCTCGAGAACG	NPGL	-6.356	7.2379
LC462:GAGCATTAGGTTCGTT	ITL6GL	-0.228469	2.54184
LC462:GAGCATTAGTTCAACC	ITL23GL	-3.07897	1.59719
LC462:GAGCATTCAACGCAAG	OBGL	-6.5976	6.93524
LC462:GAGCATTCACCCTTAC	PTGL	4.53378	-0.617468
LC462:GAGCATTCATCACAAC	ASC	9.6407	0.398103
LC462:GAGCATTGTAGTACAA	ITL5GL	1.99042	3.82024
LC462:GAGCATTGTATTCTCT	VIPGA	-0.562486	-10.4664
LC462:GAGCATTGTGAAACAT	SSTGA	3.50961	4.66845
LC462:GAGCATTTCAGGGTTT	MGL	15.9786	-0.00936648
LC462:GAGCGCTAGATATGTG	ITL5GL	2.49377	4.21931
LC462:GAGCGCTCAAGCAACG	PTGL	5.82385	0.203223
LC462:GAGCGCTCAAGGGTAC	ITL45GL	-6.13971	-10.4322
LC462:GAGCGCTCAATGGCTT	ITL45GL	-2.67204	4.00088
LC462:GAGCGCTGTAAGCCGA	CLAGL	0.71027	-0.255129
LC462:GAGCGCTGTAGAATAC	SSTGA	-7.68764	-8.56153
LC462:GAGCGCTGTGAGCTAG	CTGL	9.23021	-6.59519
LC462:GAGCGCTGTGATGCGA	SSTGA	-8.28785	-8.32667
LC462:GAGCGCTGTGATGCTT	SSTGA	-3.10174	4.92295
LC462:GAGCGCTGTGCTTTGA	CLAGL	3.86421	2.73014
LC462:GAGCGCTGTTATGCAC	VLMC	6.90058	-2.38779
LC462:GAGCGCTTCAACTTGG	ITL45GL	-1.63916	4.7609
LC462:GAGCGCTTCGCGTTCT	ITL45GL	-1.50835	4.54202
LC462:GAGGATGAGCTTACCA	ITL6GL	1.42196	0.934876
LC462:GAGGATGCAAACTACC	OPC	-3.3051	12.1421
LC462:GAGGATGCAATCACTG	PTGL	5.02302	-0.0961651
LC462:GAGGATGCACTGTCAA	ITL23GL	-2.12878	1.17315
LC462:GAGGATGGTACAAATG	ITL45GL	0.886463	5.08416
LC462:GAGGATGGTAGGTGAC	ITL45GL	1.11222	5.73933
LC462:GAGGATGTCCTTACGC	SSTGA	-7.81099	-8.06088
LC462:GAGGATGTCGAGAACG	ITL23GL	-4.62654	0.526463
LC462:GAGGATGTCGGTTAGT	PTGL	4.9475	0.630169
LC462:GAGGCTCCAAGGACCA	D12MSN	6.04677	3.77929
LC462:GAGGCTCCAGTAAGAT	ITL23GL	-3.78297	2.00973
LC462:GAGGCTCCATCGAGTT	ITL5GL	2.75417	4.19084
LC462:GAGGCTCGTAACCGAG	ITL23GL	-2.21274	-0.706075
LC462:GAGGCTCTCCACTAGA	ITL23GL	-3.87342	0.208384
LC462:GAGGCTCTCCGTGCAG	ITL23GL	-4.0998	2.61061
LC462:GAGGTCCCACCCTTAC	ITL5GL	1.20952	3.23369
LC462:GAGGTCCGTCGTCGCA	OBGL	1.72233	-3.19358
LC462:GAGGTCCTCCAACCTC	ITL45GL	0.999725	6.3737
LC462:GAGGTCCTCGCTTACC	ITL45GL	-6.066	-6.43399
LC462:GAGGTCCTCTCTGCGT	ITL45GL	1.41431	5.97565
LC462:GAGTGAGAGAGGCCTA	ITL45GL	-1.43126	3.64231
LC462:GAGTGAGAGAGTGGTC	NPGL	-6.98543	7.52018
LC462:GAGTGAGAGCTCCGGT	ITL23GL	-4.48882	2.07621
LC462:GAGTGAGAGGTGTCGA	CLAGL	1.89296	-0.710564
LC462:GAGTGAGCAAGGCGTA	VIPGA	-2.4435	0.940326
LC462:GAGTGAGCAGGCAAGT	SSTGA	-8.18266	-8.40276
LC462:GAGTGAGCATTCCCGT	OBGA	5.90688	3.5745
LC462:GAGTGAGGTATCTCAG	D12MSN	-5.18189	-4.60036
LC462:GAGTGAGTCCAATCCC	SSTGA	10.0346	0.807776
LC462:GAGTGAGTCTACCCGT	CTGL	7.44175	-6.80818
LC462:GAGTGAGTCTTACTCA	OBGA	4.89177	3.34296
LC462:GATCATGAGGTTAGTA	ITL6GL	2.74104	1.32549
LC462:GATCATGCACAACGGA	SSTGA	-8.08652	-7.20233
LC462:GATCATGCACAGAAGC	ITL6GL	1.8236	2.10051
LC462:GATCATGGTCGTCGCA	ITL45GL	0.354137	4.98452
LC462:GATCATGTCCATTGTT	STRGA	-0.923419	-4.29571
LC462:GATCATGTCGCGTGAC	ITL6GL	1.84461	1.00841
LC462:GATCGTACACAGCCAC	ITL45GL	1.15989	4.4702
LC462:GATCGTACACCTGGTG	VLMC	7.10349	-2.31473
LC462:GATCGTACAGTTCGGC	ITL45GL	2.88918	-6.46126
LC462:GATCGTACATGCCTTC	ITL23GL	-1.07772	-1.50503
LC462:GATCGTAGTAACACTC	CTGL	3.91336	-6.88473
LC462:GATCGTATCACTCGGG	ITL23GL	-4.00977	2.4564
LC462:GATCGTATCGCCCTTA	ITL5GL	2.26373	3.77642
LC462:GATCGTATCTAAACGC	ITL45GL	0.830435	5.58314
LC462:GATGATCAGGCGTAGT	ITL5GL	9.02254	0.605788
LC462:GATGATCAGGGACGTT	PVGA	-4.90923	-10.7078
LC462:GATGATCAGGTAAGCC	CTGL	7.60623	-6.24138
LC462:GATGATCAGTCAGCCC	ITL45GL	-1.07748	6.12243
LC462:GATGATCGTATGTTCG	ITL45GL	-2.10495	5.46871
LC462:GATGATCTCGTCAACA	ITL45GL	-1.75384	3.46266
LC462:GATGATCTCTACTGCC	OBGL	0.948458	-1.32848
LC462:GATGATCTCTTTCGAT	OPC	-3.27634	12.4186
LC462:GATGGCCAGACACAAT	ITL45GL	0.607906	4.85811
LC462:GATGGCCAGTAGACCG	OBGL	0.328451	-2.96436
LC462:GATGGCCGTATTCGAC	PTGL	5.34999	-0.0672591
LC462:GATGGCCGTGGCCTTG	ITL23GL	-1.01642	-10.6694
LC462:GATGGCCTCCGCCTAT	PVGA	-4.60284	-11.5825
LC462:GATGGCCTCGGGAATG	ITL5GL	1.22522	3.7923
LC462:GATTAGCAGACTCGGA	ITL45GL	1.04928	4.92108
LC462:GATTAGCAGGTAAGTT	NPGL	2.16174	-6.61693
LC462:GATTAGCCACGACGAA	ITL45GL	-6.93168	-2.39822
LC462:GATTAGCGTAGTAACA	NPGL	4.39072	-6.9561
LC462:GATTAGCGTCGCTACG	CTGL	7.95841	-7.19604
LC462:GATTAGCTCGACTGGC	CTGL	5.12534	-7.22854
LC462:GATTAGCTCGAGGTAG	VLMC	7.19317	-2.3281
LC462:GATTGACAGAGGCGGA	PTGL	4.752	0.0344529
LC462:GATTGACCAAGACACG	OGC	2.04228	12.8125
LC462:GATTGACCACAGATGG	OPC	-4.14845	12.8717
LC462:GATTGACCACTCGCAG	ITL6GL	3.16501	2.00065
LC462:GATTGACCATTTAGGC	ITL23GL	-4.39393	-0.13504
LC462:GATTGACTCCGATGCG	VIPGA	-0.143045	-10.5004
LC462:GCAAAGGAGGGTAGTC	ITL23GL	-2.80004	1.40576
LC462:GCAAAGGAGTGAAGGA	ITL45GL	-3.27667	2.91115
LC462:GCAAAGGCAAACCTAC	CTGL	-3.05114	3.3178
LC462:GCAAAGGCACTCGCAG	ITL45GL	0.391282	5.08375
LC462:GCAAAGGCATACCCGG	ITL6GL	2.71511	1.24574
LC462:GCAAAGGCATAGACGG	ITL45GL	-1.81555	5.94899
LC462:GCAAAGGTCGCTAGTA	PTGL	4.44813	10.1006
LC462:GCAACCGAGTCGATAA	PTGL	4.64833	-0.314764
LC462:GCAACCGCATATACGC	CLAGL	6.48887	-1.69242
LC462:GCAACCGGTTTGACCA	PVGA	-5.43413	-8.74066
LC462:GCAACCGTCACACGTA	ITL23GL	-4.90219	2.33209
LC462:GCAACCGTCGCGGCAT	SSTGA	-7.62206	-9.09476
LC462:GCAACCGTCGTGGCGT	ITL5GL	2.30541	2.9685
LC462:GCAACCGTCGTTCCGT	D12MSN	-4.06996	-3.70804
LC462:GCACCTTAGAACGTTA	ITL45GL	-7.34442	-7.00668
LC462:GCACCTTAGACCAATA	ITL23GL	-1.70007	0.398797
LC462:GCACCTTAGAGGTGGG	STRGA	-1.29226	-3.69193
LC462:GCACCTTAGGGTTCCC	ITL45GL	-0.86372	4.83237
LC462:GCACCTTAGTAGTCGG	ITL23GL	-3.40062	2.89233
LC462:GCACCTTGTACCCACG	ITL45GL	-0.0698978	6.10611
LC462:GCACGCAAGAACGTTA	ITL6GL	6.24315	3.6859
LC462:GCACGCAAGATGGGAA	ITL23GL	-2.50702	2.28268
LC462:GCACGCAAGTATAGTG	OPC	-3.07755	12.1283
LC462:GCACGCAAGTTTGGAA	OPC	-3.77935	12.9326
LC462:GCACGCACACGTTAGT	OGC	-2.67761	4.70171
LC462:GCACGCATCATGCTTT	OGC	1.07331	13.2506
LC462:GCACGCATCTGTAGAC	MGL	15.6046	-0.45124
LC462:GCACGGTGTCATAGCT	MGL	16.1987	-0.582921
LC462:GCACGGTGTTATCGAC	ITL23GL	-4.59731	1.82905
LC462:GCACGGTGTTTCTCTA	VIPGA	0.429492	4.18806
LC462:GCACGGTTCCAACGCG	ITL23GL	-2.59811	0.367514
LC462:GCACGGTTCGGTTAGT	ITL23GL	-2.93541	2.85065
LC462:GCAGATTCAATTCTCT	STRGA	-0.60717	-3.77786
LC462:GCAGATTGTAACGGTG	OPC	-3.22059	12.2762
LC462:GCAGATTGTATCACAC	ITL6GL	15.7381	-0.371633
LC462:GCAGATTGTCAGTGCC	ASC	9.86795	-0.02308
LC462:GCAGATTGTCCAACCG	ITL23GL	-5.33893	0.263938
LC462:GCAGATTGTGAGTAAT	MGL	16.3218	-0.443286
LC462:GCAGATTGTGGTCGAA	ITL45GL	-2.67273	3.35669
LC462:GCAGATTTCCACTAGA	ITL6GL	2.0854	0.967803
LC462:GCAGATTTCCCACTTG	CTGL	9.34565	-6.49465
LC462:GCAGCCAAGATCGATA	OBGA	8.34734	4.63839
LC462:GCAGCCAAGTTGCCGC	ITL23GL	-3.60105	0.158926
LC462:GCAGCCACACTTACAG	VIPGA	-1.34519	-9.53265
LC462:GCAGCCAGTAGAACGC	ITL45GL	-0.278523	6.31342
LC462:GCAGCCAGTGCTTCCT	PTGL	5.24021	0.295622
LC462:GCAGCCATCACCACAA	ITL23GL	15.8428	0.243886
LC462:GCAGCCATCGGATAAA	VLMC	6.98871	-2.36824
LC462:GCAGCCATCTGAAAGA	MGL	16.003	1.22806
LC462:GCAGCCATCTTAATCC	CTGL	6.75935	-7.31472
LC462:GCAGCTGAGCGAGAAA	PVGA	3.14715	-7.19445
LC462:GCAGCTGCAAACGACG	ITL23GL	-3.41738	1.19116
LC462:GCAGCTGCAACGAGGT	OBGL	1.92947	-1.37742
LC462:GCAGCTGCAAGTGGCA	ITL45GL	0.706389	5.18907
LC462:GCAGCTGCAGATAAGT	ITL45GL	-0.95703	4.95831
LC462:GCAGCTGCAGGTCCTG	ITL5GL	3.33698	12.0767
LC462:GCAGCTGCATTGTTCT	ITL45GL	-2.99368	4.57268
LC462:GCAGCTGGTGCCCAGT	OBGA	6.25312	3.63188
LC462:GCAGCTGTCGGATGTT	NPGL	2.60636	10.9653
LC462:GCATGATCAAGCACTT	ITL6GL	1.56235	0.751409
LC462:GCATGATCAATGTGTC	PVGA	-6.47337	-10.939
LC462:GCATGATGTAGCAGCA	ASC	10.5655	0.530873
LC462:GCATGATTCCGTGCAG	ITL45GL	-7.4349	-7.48555
LC462:GCATTCCCAAACCCTA	ITL23GL	-2.10224	2.61661
LC462:GCATTCCCAAAGGAAG	ITL6GL	6.12749	-7.86448
LC462:GCATTCCCAACTAGAA	CTGL	8.6028	-6.18072
LC462:GCATTCCGTTCAGTAC	PTGL	4.40035	1.23752
LC462:GCATTCCTCCTCAAGA	ITL45GL	-1.62258	5.52237
LC462:GCATTCCTCCTCCAGT	PTGL	5.13185	-0.134214
LC462:GCATTCCTCTACATCT	ITL23GL	-4.73096	0.545525
LC462:GCATTGAAGAGAGTTT	STRGA	5.29648	5.57109
LC462:GCATTGAAGATCACCT	ITL5GL	3.06449	4.76328
LC462:GCATTGAAGCTTTCCC	ITL23GL	-3.01075	-0.167562
LC462:GCATTGAAGTCCGTGC	STRGA	2.25261	-3.74434
LC462:GCATTGACAAAGGCCA	ITL23GL	-8.46086	-8.03713
LC462:GCATTGACAATAGCGG	CTGL	8.18172	-7.15341
LC462:GCATTGACATTGCACA	SSTGA	-8.01335	-8.92407
LC462:GCATTGAGTATCCCTC	OBGA	8.73005	4.88487
LC462:GCATTGAGTGTTAGAA	ITL45GL	-1.55039	3.49052
LC462:GCATTGATCACTCGGG	ITL5GL	2.73786	4.5542
LC462:GCATTGATCAGGATCT	CLAGL	3.53223	3.75986
LC462:GCATTGATCATCATGG	VLMC	7.13406	-1.93256
LC462:GCATTGATCCATGACA	ITL23GL	-3.5917	0.179585
LC462:GCCAGACAGTCAGGAC	OBGL	-7.76125	-2.89894
LC462:GCCAGACAGTGAATAC	ITL45GL	0.922808	5.79047
LC462:GCCAGACCAAACCTAC	ASC	1.90208	-3.26334
LC462:GCCAGACTCCCAGCAG	STRGA	-5.76898	7.38922
LC462:GCCAGCAAGGCCTCGT	STRGA	-1.60844	-2.93583
LC462:GCCAGCACAAAGGTCG	OBGL	0.861525	-1.64044
LC462:GCCAGCACACTACACA	ITL6GL	1.57083	1.93506
LC462:GCCAGCACAGGGAGTT	ITL5GL	2.67886	3.53751
LC462:GCCAGCAGTACTTCAG	SSTGA	0.126068	-2.46032
LC462:GCCAGCAGTAGAATAC	STRGA	0.743857	-3.01597
LC462:GCCAGCATCAATTCCT	PTGL	4.80035	0.385226
LC462:GCCAGCATCAGAACGG	SSTGA	-8.78477	-7.98285
LC462:GCCAGCATCTCGCGGA	VLMC	7.5938	-1.53599
LC462:GCCAGCATCTGGCCAG	PVGA	-5.44647	-9.66825
LC462:GCCATAAAGATCCGAG	OGC	4.32404	10.0374
LC462:GCCATAACACTGCTCT	ITL23GL	-2.43538	-0.111147
LC462:GCCATAAGTATTCTCT	STRGA	-1.99685	-3.44308
LC462:GCCATAATCCGATGCG	OBGL	2.15645	-3.02164
LC462:GCCATAATCGGGACAA	ITL23GL	-2.60088	0.344089
LC462:GCCCAGAAGTCGTGAG	CTGL	6.42173	-7.29523
LC462:GCCCAGAGTGTACGCC	ITL6GL	1.90772	1.93852
LC462:GCCCGAACACTTACAG	PVGA	-5.4543	-10.272
LC462:GCCCGAAGTCAGAGTG	D12MSN	-5.08434	-4.53345
LC462:GCCCGAATCCACCTAC	ITL5GL	1.44872	3.32051
LC462:GCCCGAATCGTGGCGT	VLMC	6.93455	-2.23349
LC462:GCCTACTCAGGCATCC	OGC	4.35061	10.6392
LC462:GCCTACTCATCATGTG	OBGA	1.15184	3.76604
LC462:GCCTACTGTGCTGGCT	ITL23GL	-3.11382	12.4734
LC462:GCCTACTGTGTCCTTC	ITL23GL	-2.54209	3.38687
LC462:GCCTACTGTTACCCAA	ITL23GL	-2.34527	1.25681
LC462:GCCTACTTCCGATTGA	NPGL	1.97647	-6.62929
LC462:GCCTACTTCTTCCACG	ITL6GL	7.9159	-7.29405
LC462:GCCTAGGAGCAATAAC	OGC	1.07111	12.5743
LC462:GCCTAGGAGTGTAATG	OGC	1.65908	13.5395
LC462:GCCTAGGCAGGTGTCC	ITL5GL	1.5207	3.91111
LC462:GCCTAGGGTCGTCGCA	SSTGA	-6.03644	-6.3789
LC462:GCCTAGGGTGATGTGG	NPGL	2.85022	-6.60209
LC462:GCCTAGGTCCAAGAGG	OBGL	1.37001	-1.3474
LC462:GCCTAGGTCGCTTCAC	ITL45GL	-2.99572	3.06237
LC462:GCCTAGGTCGGGCTCA	ITL6GL	-6.07248	-10.6764
LC462:GCGAGAACACATTCTT	PVGA	-5.0102	-11.4558
LC462:GCGAGAACATTAACGC	MGL	16.0717	-0.112372
LC462:GCGAGAATCAGGAAGC	ASC	10.447	0.599675
LC462:GCGAGAATCGACTATG	VIPGA	-0.60988	-10.711
LC462:GCGAGTCAGAGCGAAA	ITL23GL	-2.61597	2.85621
LC462:GCGAGTCCACGTTGTA	VLMC	7.04289	-2.25886
LC462:GCGAGTCCATAGAATG	ITL5GL	3.00269	3.32648
LC462:GCGAGTCCATGGTAAA	ITL23GL	-7.35636	-2.3658
LC462:GCGATCGAGAGAACCC	ITL45GL	-1.48663	5.62069
LC462:GCGATCGAGCCATTCA	OPC	-3.93078	12.8224
LC462:GCGATCGCAGCAAACG	SSTGA	-8.05135	-8.1797
LC462:GCGATCGCATGTAGAA	MGL	15.8563	0.153655
LC462:GCGATCGTCTCTCAAT	STRGA	5.34527	5.45287
LC462:GCGATTAAGTCCGGAA	VIPGA	-6.82806	-3.17666
LC462:GCGATTACAATACTGC	ITL5GL	3.02225	4.59155
LC462:GCGATTATCAGTGTAC	PTGL	4.20605	-0.383675
LC462:GCGCATGAGAATCAAC	ITL23GL	-2.90332	2.74933
LC462:GCGCATGAGACCTATC	ITL6GL	1.92464	1.0725
LC462:GCGCATGAGACTAGCG	OBGA	5.63556	2.99051
LC462:GCGCATGAGCCTGGTC	ITL23GL	-1.97609	2.28
LC462:GCGCATGAGCGGACTA	ITL45GL	-0.338921	5.182
LC462:GCGCATGAGGTACACG	ITL23GL	-2.82172	3.01913
LC462:GCGCATGGTATACGCT	MGL	15.9831	-0.460435
LC462:GCGCATGGTGAATCGG	ITL5GL	-3.7319	12.6121
LC462:GCGCATGGTGGAGTGT	ITL45GL	1.66307	5.12334
LC462:GCGCATGGTTTGAAGA	SSTGA	-7.70864	-6.97829
LC462:GCGCATGTCGATGAAA	OPC	-2.88133	11.9861
LC462:GCGCCAAAGCGAATAT	NPGL	2.65648	-7.67658
LC462:GCGCCAACACTCGGAC	MGL	15.9546	-0.0087261
LC462:GCGCCAACATCATAGC	MGL	15.6381	-0.82668
LC462:GCGCCAACATGGAGGT	ITL6GL	3.14171	0.828981
LC462:GCGCCAAGTCTCGGGT	CLAGL	5.15906	4.72962
LC462:GCGCCAAGTGCCCAGT	OBGA	5.4426	3.86556
LC462:GCGCCAAGTGTGCTTA	ITL45GL	0.372351	5.05813
LC462:GCGCCAAGTTGCCTGG	ITL23GL	-3.15536	3.15729
LC462:GCGCCAAGTTTGTACG	OBGL	1.53415	-2.48756
LC462:GCGCCAATCCAGTTAG	ITL45GL	5.5684428e-05	4.7486
LC462:GCGGAAAAGAGAACCC	OBGL	7.32626	-1.43158
LC462:GCGGAAAAGGCGATTG	OPC	-2.97268	12.7822
LC462:GCGGAAAAGTGGACGT	OGC	1.18647	12.6594
LC462:GCGGAAACACATCATG	D12MSN	-4.85888	-4.77625
LC462:GCGGAAACATCGTGAT	CTGL	5.10212	-6.14319
LC462:GCGGAAATCGATGAAA	VIPGA	-7.65561	-1.86958
LC462:GCGGAAATCTGATCTT	ITL6GL	2.45048	0.604909
LC462:GCGGGTTAGCTGCCAC	OGC	1.33192	13.2924
LC462:GCGGGTTAGGGTCTGA	ITL23GL	-6.20917	7.07092
LC462:GCGGGTTAGTCCCTCT	STRGA	6.72652	-2.25253
LC462:GCGGGTTTCGATGTGT	ITL45GL	-0.281509	6.25939
LC462:GCGGGTTTCGCATAAC	NPGL	6.29058	4.86903
LC462:GCGGGTTTCGTCCCTA	PTGL	3.93796	-1.29553
LC462:GCGGGTTTCTTCACTA	ITL45GL	-2.59963	4.02226
LC462:GCGGTGTAGGACTAGC	ITL23GL	-6.63226	-1.23979
LC462:GCGGTGTAGTTCAAGA	ITL23GL	-2.86256	2.85532
LC462:GCGGTGTGTAAGCCGA	CTGL	5.73477	-7.29404
LC462:GCGGTGTGTAGGTAAT	OBGL	2.87919	-3.46176
LC462:GCGGTGTGTCCGTAGC	STRGA	-1.33393	-3.52626
LC462:GCGGTGTGTGGATTTC	ITL45GL	15.8135	-0.366164
LC462:GCGGTGTGTTTGCCCT	ITL23GL	-2.67837	1.63622
LC462:GCGTAGCAGCACGTAG	VIPGA	5.83147	-0.102124
LC462:GCGTAGCAGTGTCACT	SSTGA	-8.56727	-7.96708
LC462:GCGTAGCGTAGACACG	ITL5GL	2.77925	3.19049
LC462:GCGTAGCGTATGTCCA	ITL5GL	1.01437	3.26167
LC462:GCGTAGCGTTTAAGGA	ITL5GL	2.53626	4.5133
LC462:GCGTAGCTCACAGGGA	PVGA	-0.609028	4.45614
LC462:GCGTAGCTCCCAATGA	CTGL	9.13187	-6.40411
LC462:GCGTAGCTCTCTTCTC	OBGA	-4.7676	-3.59532
LC462:GCGTAGCTCTTAATCC	PTGL	5.00493	-0.537774
LC462:GCGTTGGAGACTAGCG	ITL23GL	-2.99473	0.159079
LC462:GCGTTGGCAACTTGGT	PTGL	3.64524	-1.35049
LC462:GCGTTGGCACCTGGTG	VIPGA	-6.82806	-3.56292
LC462:GCGTTGGCACTTTGGA	ASC	9.82533	0.83723
LC462:GCGTTGGGTAGTATCC	ITL23GL	-2.50463	1.41207
LC462:GCGTTGGGTGCCCAGT	VIPGA	-7.22981	-2.74356
LC462:GCGTTGGGTTACTTTC	ITL45GL	0.47273	5.42549
LC462:GCGTTGGGTTGCAGCC	ITL23GL	-4.03683	1.99376
LC462:GCGTTGGTCGCCTTAC	OBGL	1.03192	-2.82278
LC462:GCTCACTAGGGTATCG	VIPGA	-2.64551	-6.71185
LC462:GCTCACTAGTTCTCCC	ITL45GL	4.64031	1.73178
LC462:GCTCACTCAAAGAAGG	ITL23GL	-2.25384	1.16353
LC462:GCTCACTTCAGGCCGT	ITL23GL	-0.639899	0.792405
LC462:GCTCACTTCCTATCCG	STRGA	-1.20384	-4.04141
LC462:GCTCACTTCGACTTAG	ITL45GL	-2.87926	4.51952
LC462:GCTCAGGCATGGAGGT	ITL6GL	1.52974	-0.358937
LC462:GCTCAGGGTTCTTTGT	ITL45GL	1.03899	3.60762
LC462:GCTCAGGGTTTGTAGC	CLAGL	0.706991	1.2787
LC462:GCTCAGGTCGCACCTT	OBGL	-0.177701	-2.29628
LC462:GCTCAGGTCGCATAAC	ASC	10.7063	0.749176
LC462:GCTCCTAAGCTCCGGT	ITL23GL	0.653445	0.0553461
LC462:GCTCCTAAGGGTAATT	ITL5GL	1.28743	3.99479
LC462:GCTCCTACAAAGCATA	OGC	2.33205	12.5728
LC462:GCTCCTAGTATCCTTT	ITL45GL	-0.648508	5.70001
LC462:GCTCCTAGTCGCTAGC	CTGL	9.00455	-7.3395
LC462:GCTCCTAGTCTGGTCG	OGC	2.90139	12.2083
LC462:GCTCCTAGTGCTGAAG	ITL5GL	1.139	1.7666
LC462:GCTCCTAGTTTAGGAA	ITL23GL	-2.27641	0.712764
LC462:GCTCCTAGTTTCTCTA	ITL45GL	-1.51875	-5.07509
LC462:GCTCGAGAGCTCGTTA	ITL6GL	2.64447	1.43344
LC462:GCTCGAGAGGATTTGA	OBGA	-6.01078	-9.08189
LC462:GCTCGAGAGGGAGTTC	ITL45GL	-1.95118	4.31638
LC462:GCTCGAGCAACATAAG	ITL23GL	-2.04743	2.47067
LC462:GCTCGAGCAAGGCGTA	VLMC	6.82277	-2.59633
LC462:GCTCGAGCAGAGAGAA	PTGL	5.32962	-0.119418
LC462:GCTCGAGCAGCAACCC	CTGL	8.96173	-7.32631
LC462:GCTCGAGCATGGCCTG	PTGL	15.7843	-0.0225188
LC462:GCTCGAGCATTTGGCA	ITL23GL	-3.41334	1.92507
LC462:GCTCGAGGTTTCGACA	ITL45GL	-1.62903	5.09751
LC462:GCTCGAGTCATACTTC	OBGA	7.41015	3.45436
LC462:GCTGAGCAGAGAAGCA	ITL6GL	0.823759	3.21501
LC462:GCTGAGCAGATCTAAG	PTGL	4.37882	-0.75197
LC462:GCTGAGCAGGTACACG	ITL45GL	-0.686867	-4.20981
LC462:GCTGAGCAGTTTGGAA	STRGA	-3.12787	4.38983
LC462:GCTGAGCCAATTCTCT	ITL5GL	1.33207	3.87829
LC462:GCTGAGCCACTTACAG	CTGL	9.61073	-6.47779
LC462:GCTGAGCCATACTGCA	ITL45GL	2.01956	11.1381
LC462:GCTGAGCGTTACTACG	ITL45GL	0.44578	5.14349
LC462:GCTGAGCTCCAAACCA	OGC	1.30418	13.2534
LC462:GCTGCGACAAACCCTA	ITL23GL	-3.45501	1.42118
LC462:GCTGCGACACTCAGCG	ITL23GL	-3.40123	2.03026
LC462:GCTGCGAGTGGATTTC	OGC	2.2397	12.3226
LC462:GCTGCGATCCGGAAAG	VIPGA	-1.32471	-10.1246
LC462:GCTGTTCAGCAGAGCT	ITL23GL	-3.23229	3.13641
LC462:GCTGTTCCAGCTTACA	ITL23GL	-3.59122	2.00022
LC462:GCTGTTCGTAAGCCTT	OBGA	6.97297	3.76072
LC462:GCTGTTCGTGATCAGG	OGC	1.52017	13.186
LC462:GCTGTTCGTGGCGCTT	ITL45GL	-0.614284	4.32607
LC462:GCTGTTCTCAAGGCAG	OBGL	1.71683	-2.91102
LC462:GCTGTTCTCGGTTGTA	ASC	10.4462	0.547669
LC462:GCTGTTCTCTCTTAAC	PVGA	-4.72011	-10.4359
LC462:GCTTAAGAGACCGCAA	OBGL	-0.69524	-2.86474
LC462:GCTTAAGAGCTACGCC	ITL23GL	-2.01443	-0.660925
LC462:GCTTAAGAGTCGACCC	ITL5GL	2.47281	3.79777
LC462:GCTTAAGAGTTAGCAA	OPC	-3.80881	12.5155
LC462:GCTTAAGCACAATAAG	ITL5GL	1.51294	2.85597
LC462:GCTTAAGCACTAAACC	ITL23GL	-3.00688	0.105179
LC462:GCTTAAGCATCCCTTG	ITL45GL	-1.25869	3.00952
LC462:GCTTAAGCATCGAGTT	SSTGA	-7.68554	-7.33705
LC462:GCTTAAGGTAGCTGTT	ITL23GL	-2.4884	0.690035
LC462:GCTTAAGGTGAATGTA	OBGL	1.89295	-3.16457
LC462:GCTTAAGGTTGAATAG	SSTGA	-7.66388	-8.78853
LC462:GCTTAAGGTTTCGATG	ITL5GL	2.08743	4.18043
LC462:GCTTAAGTCCAGTTAG	PTGL	4.76862	0.0230281
LC462:GCTTAAGTCTAGTCGA	OPC	-3.09638	12.2148
LC462:GCTTGCTAGAGTTCGG	PTGL	4.8983	-0.285601
LC462:GCTTGCTAGTTTACGC	MGL	-1.78569	1.78951
LC462:GCTTGCTCAACAACTC	MGL	15.7741	0.176201
LC462:GCTTGCTCACAGATGG	PTGL	5.50186	0.625417
LC462:GCTTGCTTCACTGGTA	PVGA	-5.02105	-11.2415
LC462:GCTTGCTTCGACCCGA	OPC	-3.26841	12.6702
LC462:GCTTTCGAGTAATCAG	CLAGL	4.71849	3.23149
LC462:GCTTTCGCATGGCCCA	OBGA	8.72045	4.75398
LC462:GCTTTCGGTAGAAAGG	PTGL	4.88378	0.798194
LC462:GCTTTCGGTTATGCAC	ITL5GL	-7.11872	-3.02699
LC462:GCTTTCGGTTCCAGTA	MGL	15.8224	-0.502186
LC462:GCTTTCGTCTCTGTTA	ITL23GL	-4.56214	1.01398
LC462:GGAACCCAGCTAACAA	PTGL	-2.81821	12.141
LC462:GGAACCCAGGTCTTGT	ITL5GL	2.80401	3.44058
LC462:GGAACCCAGTATGGGC	CTGL	8.62043	-6.20259
LC462:GGAACCCCAAAGGAAG	ITL45GL	-0.383423	5.60823
LC462:GGAACCCCATTCGTCC	ITL5GL	2.88498	4.78634
LC462:GGAACCCGTCATTGGT	PTGL	5.11818	0.302896
LC462:GGAACCCGTCGACTGC	VIPGA	-7.25867	-3.24333
LC462:GGAACCCGTTCTGAGT	ITL23GL	6.31103	-2.13007
LC462:GGAACCCGTTGGACGA	ITL6GL	1.85703	1.40954
LC462:GGAACTTAGAGGAAGT	ITL45GL	0.64	4.24479
LC462:GGAACTTAGTCTGGGA	ITL45GL	0.834054	5.27418
LC462:GGAACTTAGTGGGACT	ITL5GL	2.0154	4.21582
LC462:GGAACTTAGTTAGCAA	OBGA	5.58203	3.57716
LC462:GGAACTTCAAAGCATA	PTGL	5.84497	0.369338
LC462:GGAACTTCAGGCATCC	OPC	-3.78484	12.3602
LC462:GGAACTTGTAGACACG	ITL45GL	-3.13186	4.63027
LC462:GGAACTTGTATCTCAG	STRGA	-0.767324	-3.17817
LC462:GGAACTTTCTACTTTG	ITL5GL	0.824935	3.47312
LC462:GGAACTTTCTCTATCA	OGC	2.40749	11.0794
LC462:GGAATCTAGTAACATG	OBGA	6.88975	4.14077
LC462:GGAATCTCAGAGTCGA	ITL45GL	2.7093	-6.73424
LC462:GGAATCTGTACGACCC	ITL6GL	2.20054	0.594194
LC462:GGAATCTGTCTGGATT	OGC	2.20154	12.6875
LC462:GGAATCTGTTCACGTA	NPGL	1.63617	-1.36789
LC462:GGACACCAGCTGATTC	SSTGA	-7.73814	-7.27139
LC462:GGACACCAGGTTCGAG	ITL5GL	-0.801859	-2.95721
LC462:GGACACCAGTCTCTAG	ITL45GL	-2.23967	3.77361
LC462:GGACACCTCCATAACG	PTGL	5.13408	0.800813
LC462:GGAGAACAGAATACTG	ITL6GL	0.607903	2.33629
LC462:GGAGAACAGACAGTGC	ITL5GL	0.873996	2.26237
LC462:GGAGAACAGGTCTTGT	CLAGL	2.81401	2.64081
LC462:GGAGAACCAACGGACA	CLAGL	3.14644	3.32109
LC462:GGAGAACCAGCAACAG	CTGL	4.94828	0.340811
LC462:GGAGAACCAGTAAGAT	ITL45GL	-5.70785	7.1162
LC462:GGAGAACTCACTAGCA	ASC	9.42439	0.657359
LC462:GGAGAACTCAGGAATA	ITL23GL	-5.38983	-0.190926
LC462:GGAGAACTCCTCAAGA	CTGL	4.90208	-7.07878
LC462:GGAGAACTCTTTGCAT	OBGA	5.76247	4.07964
LC462:GGAGGATAGAATACTG	NPGL	-2.82848	-6.23056
LC462:GGAGGATCAAAGAAGG	MGL	15.8575	-0.0538235
LC462:GGAGGATCACACTAGT	CLAGL	-3.27652	3.8167
LC462:GGAGGATCAGTTACAC	ITL5GL	16.0422	-0.500343
LC462:GGAGGATCATGTGGGA	ITL23GL	-0.811175	1.26843
LC462:GGAGGATGTACGGAGT	CTGL	6.17532	-6.98848
LC462:GGAGGATGTATCTCAG	ITL23GL	-2.18152	-0.315201
LC462:GGAGGATGTCGTAGTT	ITL45GL	-0.00936446	5.94994
LC462:GGAGGATGTGAATACA	SSTGA	-7.51026	-9.19324
LC462:GGAGGATGTGCAACAG	ITL6GL	2.05038	1.44046
LC462:GGAGGATGTTCCGCGA	OPC	-3.34176	12.3908
LC462:GGAGGATTCGACTTAG	ITL45GL	1.1023	5.93556
LC462:GGAGTAGAGAAACGCC	OPC	-3.74331	12.4909
LC462:GGAGTAGAGATCGATA	STRGA	-0.64022	-3.72815
LC462:GGAGTAGAGGCCTAAG	VLMC	7.21272	-2.37057
LC462:GGAGTAGCAAGTCTCA	ITL45GL	1.22002	4.19166
LC462:GGAGTAGGTAACCGAG	ITL5GL	2.99773	4.55983
LC462:GGAGTAGGTGAATCAA	SSTGA	-7.74686	-7.8762
LC462:GGAGTAGGTGCGTTTA	OBGL	0.260322	-3.57274
LC462:GGAGTAGGTGGCGCTT	MGL	15.7937	-0.445107
LC462:GGAGTAGTCGAGGTAG	ASC	10.6201	1.04082
LC462:GGAGTAGTCTCGTAGA	OGC	2.03642	12.4515
LC462:GGATAGGAGCAACTGG	ITL5GL	2.95972	4.68038
LC462:GGATAGGAGGCTAAAT	STRGA	-0.540136	-3.36477
LC462:GGATAGGCAAACCCTA	CTGL	6.6367	-7.27934
LC462:GGATAGGCAAGGGAGG	ITL45GL	-1.45046	5.14334
LC462:GGATAGGCAGGTTATC	STRGA	-0.425057	-3.36365
LC462:GGATAGGGTAAAGGCC	ITL45GL	-0.227846	5.905
LC462:GGATAGGGTATCTAGC	NPGL	2.53335	-6.55185
LC462:GGATAGGGTTGCCGCA	VIPGA	-8.27352	-2.70747
LC462:GGATAGGGTTGCTTGA	ITL6GL	1.14519	1.2724
LC462:GGATAGGTCGACCCGA	CTGL	7.29128	-7.75228
LC462:GGATAGGTCGGATGTT	OGC	1.94417	13.2101
LC462:GGATAGGTCGTTCTAT	ITL6GL	2.80163	1.23799
LC462:GGATGAGAGAGACTCG	OBGL	-0.394423	-1.92256
LC462:GGATGAGAGAGAGGTA	ITL45GL	0.386292	4.99904
LC462:GGATGAGAGGATTAAC	ITL45GL	3.30458	3.77511
LC462:GGATGAGAGTCGAGCA	STRGA	0.828576	0.0164936
LC462:GGATGAGCAAACCGAG	CTGL	8.67384	-6.73479
LC462:GGATGAGCACCGTTGG	NPGL	7.2646	-2.71623
LC462:GGATGAGCAGTATCTG	VLMC	7.03401	-2.25826
LC462:GGATGAGCATACTGCA	ITL5GL	1.18972	2.38082
LC462:GGATGAGGTCGATAGG	ITL45GL	-0.525407	4.83616
LC462:GGATGAGGTCTGGTTA	ITL45GL	0.898811	6.26518
LC462:GGATGAGGTGCGCTCA	ITL23GL	-4.06246	2.47729
LC462:GGATGAGTCCCACTAC	ITL23GL	-3.61511	2.28608
LC462:GGATGAGTCTATATCC	ASC	10.1927	0.650741
LC462:GGATGAGTCTCCACTG	STRGA	-0.875304	-3.43056
LC462:GGATGAGTCTGGCGCA	PVGA	-5.56958	-11.0416
LC462:GGATGAGTCTTCATAC	VLMC	7.18995	-1.95474
LC462:GGCACGTAGAGGTCCA	ITL5GL	0.542419	3.53829
LC462:GGCACGTAGGCAGTAC	NPGL	2.72689	-6.82397
LC462:GGCACGTAGTAATGTG	D12MSN	-4.65477	-4.75056
LC462:GGCACGTCAGAAGTGC	OBGA	6.92886	4.57854
LC462:GGCACGTGTAGCATGG	ITL45GL	-3.8441	4.42132
LC462:GGCACGTGTGCCAAGA	CTGL	4.90737	5.22036
LC462:GGCATTAAGACAGCTG	CTGL	6.6888	-6.82073
LC462:GGCATTAAGAGCCACA	OPC	-3.33809	12.3338
LC462:GGCATTAAGTCAACTC	PVGA	-5.34173	-10.0586
LC462:GGCATTAAGTGCAACG	ITL45GL	0.779076	4.19045
LC462:GGCATTACACCACAGC	ITL45GL	-3.03008	5.14554
LC462:GGCATTACACCGAATT	ITL45GL	0.967825	5.67784
LC462:GGCATTAGTCCGTGCA	OGC	1.02925	12.5119
LC462:GGCATTATCAGGGTTT	ASC	10.531	0.428399
LC462:GGCGAAAAGACTCGGA	OBGL	1.65559	-2.41097
LC462:GGCGAAAAGCACGTAG	ITL45GL	-2.11279	4.39819
LC462:GGCGAAACAAAGGAAG	OPC	-3.29295	12.2086
LC462:GGCGAAACATCCCGGA	OGC	1.6462	12.9657
LC462:GGCGAAACATCTCACC	MGL	16.2302	0.554261
LC462:GGCGAAAGTATCATGC	OPC	-3.63993	12.8131
LC462:GGCGAAAGTGGACTGA	NPGL	-6.91115	7.52136
LC462:GGCGAAATCACTACCC	ITL23GL	-3.1931	1.15659
LC462:GGCGTTGAGCAATAAC	VLMC	7.15287	-2.38531
LC462:GGCGTTGAGGCAAGGG	ITL6GL	2.89272	1.29705
LC462:GGCGTTGAGTGAGCTG	ITL6GL	1.89615	1.46382
LC462:GGCGTTGCAATGTAAG	OPC	-3.02504	12.3413
LC462:GGCGTTGCACAAGGGT	ITL23GL	-5.39106	0.0756237
LC462:GGCGTTGCAGCGCGTT	ITL23GL	-1.58553	0.718577
LC462:GGCGTTGCATATTGGC	OBGL	-5.8385	6.60161
LC462:GGCGTTGGTATCATGC	ITL45GL	0.994122	3.96883
LC462:GGCGTTGGTATTCTTC	ITL45GL	2.20168	-3.16083
LC462:GGCGTTGGTTTGTCTT	CTGL	3.71104	-6.93677
LC462:GGCGTTGTCGCTATAG	MGL	15.8333	0.651375
LC462:GGCGTTGTCTCTGACC	MGL	16.3924	0.225527
LC462:GGGAACAAGATGGGAA	ITL23GL	-2.94812	2.47728
LC462:GGGAACAAGTCGAGCA	NPGL	-6.84936	7.48056
LC462:GGGAACACACCTACCT	ITL45GL	0.644445	5.67902
LC462:GGGAACACATGCACTA	SSTGA	-8.17869	-6.42219
LC462:GGGAACAGTATCCCTC	ITL23GL	-3.07288	1.96573
LC462:GGGAACAGTATGGTTC	ITL45GL	-2.91246	3.94231
LC462:GGGAACATCACTACCC	ITL23GL	-4.52656	1.2112
LC462:GGGAACATCCCTACGT	ITL45GL	-0.182619	6.44475
LC462:GGGAACATCTGTGTCC	OBGL	1.12727	-1.80384
LC462:GGGAACATCTTACGGA	ITL45GL	-2.21673	4.74422
LC462:GGGACCTAGGATGTAT	ITL23GL	-3.62553	1.48956
LC462:GGGACCTAGTACTCTG	OBGA	7.79803	3.44924
LC462:GGGACCTCAATGGCTT	ASC	8.68426	0.901268
LC462:GGGACCTCACGATTAC	ITL6GL	1.79848	0.847469
LC462:GGGACCTCACTGCTTC	ITL23GL	-4.2839	0.723558
LC462:GGGACCTGTGGTAGAC	ITL45GL	-1.64259	4.97411
LC462:GGGACCTGTTGTGACT	PVGA	-5.47517	-11.7915
LC462:GGGACCTGTTTCTTAC	ITL45GL	0.301296	4.54193
LC462:GGGACCTGTTTGCCAA	ITL23GL	-4.2049	3.09759
LC462:GGGACCTTCCTCCAGT	OPC	-2.9326	12.9088
LC462:GGGACCTTCTCGACAA	OBGA	5.49505	3.98668
LC462:GGGCCATAGACACGGT	ITL45GL	0.949477	4.97599
LC462:GGGCCATAGCTGCTCG	ITL23GL	-1.32528	-1.29553
LC462:GGGCCATAGGATATCA	OPC	-3.96651	12.6555
LC462:GGGCCATAGTACGCGA	OBGA	7.41873	3.10448
LC462:GGGCCATAGTTGGAAT	SSTGA	-6.01882	-10.7501
LC462:GGGCCATGTATTCTTC	ASC	9.24255	0.609642
LC462:GGGCCATGTTCCCGGA	CTGL	8.86251	-6.51521
LC462:GGGCCATTCGATATGC	ITL45GL	-2.15535	4.94012
LC462:GGGTCTGAGAGACTCG	STRGA	4.98658	5.07424
LC462:GGGTCTGCAATGTAAG	ITL45GL	-3.51217	4.26618
LC462:GGGTCTGCACCTCGTT	D12MSN	-4.86294	-4.45915
LC462:GGGTCTGCACGGTTAT	VLMC	7.23674	-2.38159
LC462:GGGTCTGCAGGCACAA	OBGA	7.54411	2.9575
LC462:GGGTCTGGTGGAAGCT	CTGL	7.22952	-7.75573
LC462:GGGTCTGGTTCTCGAA	NPGL	2.50336	-6.71675
LC462:GGGTCTGTCCCGCAAG	VIPGA	-1.09494	4.2552
LC462:GGGTGTCAGCGTCAAG	VIPGA	5.09803	3.04309
LC462:GGGTGTCCAAGCGACA	ITL45GL	-0.0107271	3.81013
LC462:GGGTGTCGTATCCCTC	CTGL	5.36387	-6.6737
LC462:GGGTGTCGTTTCTTAC	ITL45GL	-7.3068	-2.51881
LC462:GGGTTATGTGCAACAG	STRGA	-1.45817	-3.55203
LC462:GGGTTATGTGTAGGAC	STRGA	5.10851	5.29755
LC462:GGGTTATGTTTCGACA	OGC	-0.294844	-0.577681
LC462:GGGTTATTCACCACAA	CLAGL	2.02758	4.58445
LC462:GGGTTATTCAGTTGAC	ITL45GL	-3.41575	4.69863
LC462:GGGTTATTCGTTACAG	OGC	1.13023	12.8272
LC462:GGGTTATTCGTTCTAT	OGC	3.07437	11.6558
LC462:GGTACCGAGGAGTACC	D12MSN	-4.20893	-4.66963
LC462:GGTACCGAGTTCAAGA	OGC	1.92091	12.7761
LC462:GGTACCGCAGACTAAA	OBGL	1.68214	-2.98455
LC462:GGTACCGGTGGAAAGA	VIPGA	-6.10963	6.76072
LC462:GGTACCGTCAATGCAC	ITL23GL	-3.41719	0.566327
[truncated: 4,236 more rows]

## Sheet: fig1e
ASC	OGC	OPC	MGL	VLMC	ITL23GL	ITL45GL	ITL5GL	ITL6GL	CTGL	NPGL	OBGL	CLAGL	PTGL	D12MSN	PVGA	VIPGA	SSTGA	STRGA	OBGA
ASC	1	0.871104	0.884817	0.766942	0.696276	0.846499	0.841738	0.856335	0.850759	0.835841	0.86695	0.865129	0.839441	0.872192	0.81866	0.840281	0.853461	0.864074	0.86814	0.896239
OGC	0.871104	1	0.906781	0.771886	0.717855	0.89271	0.88842	0.886284	0.87098	0.873545	0.872824	0.886256	0.794949	0.887152	0.845823	0.845752	0.870711	0.870506	0.868883	0.896064
OPC	0.884817	0.906781	1	0.732773	0.713976	0.874831	0.873794	0.869429	0.861855	0.862895	0.863532	0.874186	0.788578	0.870802	0.83459	0.852378	0.871914	0.87098	0.864982	0.889031
MGL	0.766942	0.771886	0.732773	1	0.62187	0.738239	0.729734	0.742035	0.719887	0.7269	0.732566	0.731559	0.703694	0.749571	0.688338	0.714305	0.717624	0.729087	0.720588	0.752421
VLMC	0.696276	0.717855	0.713976	0.62187	1	0.764339	0.762732	0.768775	0.761425	0.769856	0.757009	0.765291	0.747308	0.767749	0.747667	0.742462	0.750488	0.750666	0.761384	0.764324
ITL23GL	0.846499	0.89271	0.874831	0.738239	0.764339	1	0.973972	0.958568	0.953305	0.954506	0.934079	0.949177	0.852536	0.945718	0.921434	0.90062	0.913538	0.914893	0.923986	0.933208
ITL45GL	0.841738	0.88842	0.873794	0.729734	0.762732	0.973972	1	0.962812	0.951536	0.957154	0.934341	0.945657	0.842397	0.941551	0.916308	0.902934	0.91522	0.913785	0.921984	0.931551
ITL5GL	0.856335	0.886284	0.869429	0.742035	0.768775	0.958568	0.962812	1	0.951901	0.952944	0.941573	0.947916	0.864892	0.947518	0.913164	0.907851	0.919553	0.92277	0.932209	0.939007
ITL6GL	0.850759	0.87098	0.861855	0.719887	0.761425	0.953305	0.951536	0.951901	1	0.950942	0.940009	0.946434	0.871171	0.944437	0.911833	0.901671	0.915405	0.918937	0.935332	0.937266
CTGL	0.835841	0.873545	0.862895	0.7269	0.769856	0.954506	0.957154	0.952944	0.950942	1	0.935918	0.939975	0.848907	0.939297	0.905996	0.894931	0.907334	0.910948	0.919939	0.927195
NPGL	0.86695	0.872824	0.863532	0.732566	0.757009	0.934079	0.934341	0.941573	0.940009	0.935918	1	0.940535	0.876379	0.938057	0.89896	0.905349	0.917513	0.9232	0.938687	0.936843
OBGL	0.865129	0.886256	0.874186	0.731559	0.765291	0.949177	0.945657	0.947916	0.946434	0.939975	0.940535	1	0.866825	0.945188	0.917883	0.910229	0.926144	0.927175	0.938391	0.944783
CLAGL	0.839441	0.794949	0.788578	0.703694	0.747308	0.852536	0.842397	0.864892	0.871171	0.848907	0.876379	0.866825	1	0.874219	0.828673	0.837726	0.854886	0.861323	0.884767	0.87718
PTGL	0.872192	0.887152	0.870802	0.749571	0.767749	0.945718	0.941551	0.947518	0.944437	0.939297	0.938057	0.945188	0.874219	1	0.908712	0.907115	0.920213	0.925785	0.937426	0.942536
D12MSN	0.81866	0.845823	0.83459	0.688338	0.747667	0.921434	0.916308	0.913164	0.911833	0.905996	0.89896	0.917883	0.828673	0.908712	1	0.884331	0.894214	0.894717	0.903297	0.907325
PVGA	0.840281	0.845752	0.852378	0.714305	0.742462	0.90062	0.902934	0.907851	0.901671	0.894931	0.905349	0.910229	0.837726	0.907115	0.884331	1	0.926303	0.929924	0.90808	0.915666
VIPGA	0.853461	0.870711	0.871914	0.717624	0.750488	0.913538	0.91522	0.919553	0.915405	0.907334	0.917513	0.926144	0.854886	0.920213	0.894214	0.926303	1	0.929057	0.920526	0.927435
SSTGA	0.864074	0.870506	0.87098	0.729087	0.750666	0.914893	0.913785	0.92277	0.918937	0.910948	0.9232	0.927175	0.861323	0.925785	0.894717	0.929924	0.929057	1	0.92564	0.931547
STRGA	0.86814	0.868883	0.864982	0.720588	0.761384	0.923986	0.921984	0.932209	0.935332	0.919939	0.938687	0.938391	0.884767	0.937426	0.903297	0.90808	0.920526	0.92564	1	0.939854
OBGA	0.896239	0.896064	0.889031	0.752421	0.764324	0.933208	0.931551	0.939007	0.937266	0.927195	0.936843	0.944783	0.87718	0.942536	0.907325	0.915666	0.927435	0.931547	0.939854	1
