# Supplementary material for: Droplet Hi-C enables scalable, single-cell profiling of chromatin architecture in heterogeneous tissues
Source: Nat Biotechnol. 2024 Oct 18;43(10):1694–707. doi: 10.1038/s41587-024-02447-1 (PMC12520981; doi:10.1038/s41587-024-02447-1)
Supplement: Supplementary file 8 — Statistical source data. [file 41587_2024_2447_MOESM8_ESM.xlsx]

## Sheet: fig2a
ASC	OGC	OPC	MGL	ITL23GL	ITL45GL	ITL5GL	ITL6GL	CTGL	NPGL	OBGL	D12MSN	PVGA	VIPGA	SSTGA	STRGA	OBGA
chr1-5000001-5100000	0.79904	-0.58171	-0.46074	0.08352	-0.93998	-0.87509	-1.06174	-0.63813	-1.07112	-0.19791	-0.67373	-0.04906	-0.42877	-0.13061	-0.61294	-0.41642	-0.20668
chr1-11100001-11200000	1.33576	-1.26933	-0.82103	-1.0102	-1.47968	-1.36232	-1.35712	-1.15381	-0.91276	-0.93465	-0.8678	-0.90758	-1.07869	-0.47415	-1.1741	-0.77674	-0.50064
chr1-118800001-118900000	2.21369	0.57631	0.55371	-0.2547	0.65152	0.58653	0.6245	0.60087	0.57471	-0.10011	0.25376	-0.3542	0.0455	0.27972	0.02377	0.43496	0.53987
chr10-3600001-3700000	0.70269	0.19652	-0.16042	-0.72695	-0.97326	-1.36358	-0.25254	-0.05389	-0.51077	-0.78786	-0.19516	-1.21911	-0.43158	-0.10193	-0.36043	-0.51415	0.14986
chr10-3700001-3800000	0.71906	0.59867	0.01506	-0.37812	-0.97002	-1.14343	-0.54479	-0.38051	-1.07918	-0.68704	-0.17685	-0.67579	-0.4068	0.45346	-0.77351	-0.37812	0.13221
chr10-8700001-8800000	1.29337	0.5502	0.70269	0.49132	0.25529	0.33235	0.00198	-0.13995	0.12162	0.7145	0.05207	0.2891	0.32439	0.56993	0.82603	-0.24502	-0.60459
chr10-12700001-12800000	0.93512	-1.04402	-0.01908	-0.54984	-1.001	-0.72422	-0.24502	-0.61232	-0.89886	-0.57258	-0.63877	-0.31736	0.65002	-0.313	-0.3858	-0.69025	-0.71261
chr10-12800001-12900000	0.53922	-0.75864	-0.14684	-0.08915	-1.07462	-1.03117	-0.56348	-0.08616	-0.50462	-0.32589	-0.75864	-0.56876	0.26095	-0.61128	0.02323	-0.33287	-0.82899
chr10-25000001-25100000	1.11224	-1.14621	0.46892	-0.21465	-0.49175	-0.54984	-0.99622	-0.9509	-0.60681	-0.05389	-0.56876	-1.4644	-0.14987	-0.03367	-0.67323	-0.40438	-0.30912
chr10-44800001-44900000	1.09656	-1.23213	-1.20129	0.81143	-1.52245	-1.35591	-0.89302	-1.71294	-1.17116	-0.79819	-1.21307	-1.24787	-0.82663	-0.88398	-1.21137	-1.30119	-0.87208
chr10-53700001-53800000	1.34005	-0.16658	-0.87396	-0.73797	-0.77652	-0.59211	-0.77132	-0.59892	-0.77351	-0.32839	-1.03117	-0.24697	-0.3026	-0.32839	-0.6091	0.10338	-0.80798
chr10-56400001-56500000	0.96743	-1.20378	-0.94237	-0.92418	-1.40599	-0.82221	-1.1413	-0.67579	-0.84009	-1.62028	-1.15295	-1.22415	-1.16374	-1.27185	-0.9293	-1.20799	-1.20799
chr10-56900001-57000000	1.17835	-1.15096	-1.23213	-0.68704	-1.31389	-1.08637	-0.88723	-0.99622	-0.90276	-1.35591	-1.11444	-0.95653	-1.63496	-0.91991	-1.14621	-0.85307	-1.11444
chr10-70400001-70500000	2.42868	1.94734	2.00151	-0.6091	1.46716	1.72138	1.36307	1.54997	1.40069	1.89152	1.06179	1.19373	1.90389	1.55849	1.97793	1.72138	1.78609
chr10-81300001-81400000	2.78531	2.50405	2.41209	1.98152	1.67411	1.86566	1.91945	2.09898	2.44265	2.53739	2.16283	1.03104	1.86566	2.60423	2.41209	2.16283	2.25228
chr12-53800001-53900000	1.32626	0.57773	0.77758	-0.29636	-0.32288	-0.47895	-0.52493	-0.07852	-0.3266	-0.35793	0.2868	-0.66783	0.68249	0.75784	0.26012	0.43109	0.44101
chr12-69600001-69700000	2.01042	1.43684	1.53974	1.56151	1.10928	1.06517	0.99522	1.40275	1.2968	0.94922	1.1885	0.56309	1.81615	1.68311	1.49256	1.24787	1.28534
chr12-80000001-80100000	1.69413	1.68013	1.47065	1.61479	0.8542	0.94432	1.63566	1.3982	1.27411	1.30041	1.09939	0.69157	1.38652	1.31373	1.44166	1.47065	1.0536
chr12-118700001-118800000	-0.22673	-0.70856	-0.42143	-0.33664	-0.72399	-0.74309	-0.48567	-0.25347	-0.65086	-0.6954	-0.54151	-0.32288	-0.61939	-0.71122	-0.24999	-0.501	-0.36863
chr12-119200001-119300000	0.20169	0.06549	-0.07852	-0.42571	-0.18195	-0.62438	-0.03314	-0.56989	-0.32288	-0.18658	-0.24999	-0.34028	-0.39687	-0.54451	-0.30812	-0.14259	-0.16646
chr12-119700001-119800000	-0.10032	-0.98526	-0.8015	-0.84686	-0.78374	-0.78374	-0.60965	-0.89276	-0.4724	-0.94145	-0.75659	-0.56989	-0.5749	-0.79775	-0.54151	-0.30812	-0.47895
chr14-51900001-52000000	1.76312	0.67389	1.39048	1.71164	-0.02423	0.09567	0.22584	-0.08941	-0.20583	0.68958	0.41256	0.04892	0.22956	-0.07601	0.17983	0.8103	0.59562
chr15-3200001-3300000	1.00812	0.01873	-0.50595	0.26909	-0.73616	-0.67766	-0.3922	-0.0449	-0.57323	0.29739	0.13877	-0.21362	-0.28984	0.19886	-0.11151	0.59466	0.54615
chr15-3500001-3600000	0.9794	-0.41577	-0.86045	-0.4405	-1.14216	-0.8851	-0.17497	0.02487	-0.48401	-0.06736	0.03464	-0.09653	0.48977	0.17734	0.02715	0.79666	0.5311
chr15-5200001-5300000	0.59466	-0.49778	-0.71114	0.32621	-0.80123	-0.58419	-0.8464	-0.22014	-0.47405	0.25131	-0.32824	-0.1006	-0.42938	-0.50595	-0.15678	0.0777	0.46542
chr15-5400001-5500000	0.32621	-0.70166	-0.8484	-0.34749	-0.8851	-1.31992	-0.78478	-0.11151	-0.8822	0.14828	-0.54304	-0.36209	-0.6958	-0.38843	-0.64231	0.16314	-0.30358
chr15-6700001-6800000	1.17214	0.07202	0.01873	0.25131	-0.30075	-0.31213	-0.26944	0.06573	-0.34448	0.33125	-0.14479	-0.24041	0.22852	-0.2657	0.24228	0.20422	0.30494
chr15-6800001-6900000	1.08155	-0.33069	-0.14975	-0.40237	-0.52872	-0.52872	-0.36558	-0.10808	-0.43198	-0.0065	-0.6613	-0.11897	-0.12639	-0.27956	-0.28301	0.28193	0.32621
chr15-7200001-7300000	0.33591	0.00313	-0.09126	-0.06736	-0.31865	-0.63313	-0.67026	-0.20084	-0.71915	-0.15678	-0.06019	-0.27724	-0.15312	-0.19484	-0.26142	0.09284	0.21884
chr15-7300001-7400000	0.34819	-0.51208	-0.56916	-0.56193	-0.50999	-0.71655	-0.80636	-0.53076	-0.74605	-0.00037	-0.38118	-0.63079	-0.10468	-0.36558	-0.34749	-0.28301	-0.53076
chr15-7500001-7600000	0.23766	-0.52473	-0.43604	-0.74887	-0.81713	-0.69277	-0.58684	-0.1635	-0.84983	-0.38551	-0.33069	-0.67497	-0.3922	-0.6958	-0.38118	-0.09126	-0.59402
chr15-7600001-7700000	0.09284	-0.87326	-0.30358	-0.75316	-0.76357	-0.70166	-0.9478	-0.43198	-0.80983	-0.16613	-0.3922	-0.54304	-0.32824	-0.31579	-0.04979	-0.1861	-0.28984
chr15-7700001-7800000	0.03966	-0.77867	-0.68504	-0.62307	-1.23956	-0.84983	-0.72542	-0.2657	-0.91667	-0.4405	-0.45421	-0.43198	-0.30075	-0.75721	-0.59852	-0.32824	-0.33069
chr2-102600001-102700000	1.84501	0.55953	0.77173	0.06879	0.38795	0.32499	0.58086	0.40576	0.60381	1.05824	0.2852	-0.34192	-0.45182	0.103	0.01017	0.70746	0.49013
chr2-102700001-102800000	2.0763	0.49013	0.58659	0.3408	0.40576	0.32802	0.54455	0.11599	0.79949	1.0045	0.14452	-0.55538	-0.23447	0.46132	-0.26404	0.5668	0.44584
chr2-128700001-128800000	2.70016	1.05392	1.46673	2.31275	0.98898	0.74062	1.16587	1.23882	0.56932	0.2852	1.40011	1.03155	1.58808	0.61047	1.1123	1.37794	0.88026
chr2-162300001-162400000	1.61663	0.97277	1.01421	-0.94524	0.84749	0.74762	1.00698	0.86333	0.34413	1.01421	0.39788	1.07456	0.78527	1.07456	0.04433	1.03155	0.61981
chr3-14900001-15000000	0.74861	0.65506	-0.53062	-0.53062	-1.55222	-1.64356	-0.90032	-1.41312	-1.67224	-0.65099	-0.97135	-0.91979	-0.81769	-0.90032	-0.27032	-0.40974	-0.63306
chr3-50800001-50900000	0.2372	-0.64924	-0.80649	-0.29529	-1.53589	-1.09399	-2.02458	-2.16283	-1.32116	-1.85585	-2.17663	-2.3456	-2.06212	-1.71794	-1.73552	-1.88723	-1.36567
chr3-109500001-109600000	1.54468	0.36949	1.00648	0.51288	-0.08495	0.36418	-0.21663	-0.66264	-0.44012	-0.68671	-0.54965	0.59024	-0.18651	-0.36594	-0.69364	-0.50223	0.84642
chr3-115700001-115800000	2.31647	0.41841	1.31159	1.50974	0.05859	0.2039	0.08113	0.13498	0.3279	-0.24675	0.65803	-0.00301	0.32332	0.21493	0.70229	0.4778	1.30056
chr3-115800001-115900000	2.33844	0.96675	1.19316	1.13517	0.07895	0.1047	0.22639	-0.08314	0.13776	0.37476	0.16437	0.15372	0.08263	0.17583	1.08296	-0.41281	1.15391
chr3-116000001-116100000	2.16874	1.22318	2.10473	1.52981	1.56365	1.03211	1.05444	0.86711	0.34258	1.60731	1.5792	2.11629	1.26848	0.63614	1.06494	1.52981	1.48296
chr3-116300001-116400000	2.7718	1.60731	1.69459	1.77622	1.22751	1.30608	0.70918	1.23542	0.72881	0.71974	1.3807	1.53293	1.08086	1.04851	1.23985	1.07513	1.24969
chr3-116400001-116500000	2.18742	1.58459	2.11629	1.94159	1.27142	1.05444	0.70547	1.40257	0.36949	1.00648	1.79376	1.50437	1.04851	0.85141	2.14872	0.97682	1.75566
chr3-145800001-145900000	2.03454	0.86711	1.83899	-0.06924	0.43646	0.70547	0.52292	0.57926	1.16603	-0.03759	1.49813	-0.44194	1.1162	1.20417	1.58459	1.53583	0.83061
chr4-4000001-4100000	0.73299	-0.70409	-0.53969	-0.4173	-0.67233	-0.81095	-0.26599	0.51673	-0.57068	0.44159	0.51673	-0.06203	0.45853	-0.14275	0.47608	0.62241	0.37642
chr4-4200001-4300000	0.8507	-0.53613	-0.60722	-0.49168	-0.71594	-0.82387	-0.11811	0.44159	-0.52162	0.18083	0.39903	0.30428	0.15637	0.28732	0.41208	0.41208	0.63044
chr4-4800001-4900000	1.14007	-0.43141	-0.43857	-0.49978	-0.64519	-0.80092	-0.1849	-0.0761	-0.47058	0.41646	0.50046	-0.21477	0.44489	-0.27325	0.36226	0.61545	0.53792
chr4-5200001-5300000	0.74307	-0.67054	-0.5061	-0.79109	-0.9257	-0.97792	-0.25296	0.08613	-0.37369	0.45037	0.16856	-0.37738	0.24111	-0.15544	0.60737	0.34315	0.50046
chr4-5600001-5700000	0.67145	-0.68929	-0.2758	-0.62053	-0.74582	-0.52509	0.01048	-0.3643	-0.38559	-0.0338	0.2084	-0.02825	0.01447	-0.06576	0.43301	0.60737	0.46529
chr4-6300001-6400000	0.81753	-0.72391	-0.75631	0.06665	-0.48799	-0.5854	-0.21477	0.05342	-0.64682	0.06665	0.0744	-0.43378	-0.00781	0.12308	0.0489	0.5962	0.04538
chr4-8100001-8200000	0.43301	-0.77149	-0.56645	-0.88873	-1.08326	-1.10904	-0.37884	-0.29112	-0.59357	-0.25296	-0.36245	-0.48173	-0.10045	-0.45478	0.08309	0.0337	-0.2226
chr4-8200001-8300000	0.19932	-0.65182	-0.62403	-0.83877	-1.07529	-1.02564	-0.75781	-0.05415	-0.7424	-0.16136	-0.48355	-0.30032	-0.13673	-0.76635	-0.13673	0.04085	-0.10045
chr4-11100001-11200000	1.12346	-0.47876	-0.31253	0.35417	-0.36591	-0.66235	-0.18302	-0.27779	-0.74864	-0.26036	-0.63604	-0.53413	-0.1251	-0.30655	-0.33595	-0.02825	0.0337
chr4-42900001-43000000	1.92886	0.7272	1.46466	1.35808	1.46466	1.78362	1.87827	1.66	1.66208	1.87109	1.82317	1.76361	1.5689	1.2271	1.65457	1.77583	1.74428
chr4-43500001-43600000	1.95638	1.14863	1.88222	1.86857	1.57941	1.78162	1.91757	1.76108	1.74743	1.67295	1.63914	1.80128	1.60302	1.48166	1.55045	1.76901	1.75348
chr4-43600001-43700000	2.08972	0.82555	1.72194	1.67295	1.5649	1.59017	1.68175	1.69413	1.75056	1.85691	1.58297	1.32767	1.93815	1.43135	1.42741	2.08012	1.5649
chr4-43800001-43900000	1.85691	0.58167	1.46841	1.52226	0.9598	1.09434	0.96698	1.07462	0.99598	1.41733	1.05735	1.33077	1.40815	0.82555	1.18351	1.61657	1.35808
chr4-43900001-44000000	1.91202	0.64851	1.42271	1.62967	0.99598	1.50353	1.20308	1.15891	1.37067	1.62667	1.26856	1.35463	1.50659	1.31628	1.61349	1.61349	1.22223
chr4-44900001-45000000	1.87827	0.84273	1.14863	0.62241	0.74307	0.94593	0.77637	0.54761	0.98113	1.57633	1.12825	1.04761	1.32302	0.48763	1.09434	1.61987	0.74654
chr4-104600001-104700000	1.52648	0.74654	0.855	-0.64519	0.77637	0.79071	0.60228	0.49468	0.8507	1.30796	0.25156	0.55384	0.31945	0.93922	0.27711	0.75285	0.48235
chr4-105200001-105300000	1.43135	1.27975	1.09848	0.44489	0.07033	0.17287	-0.30357	0.49146	0.2359	0.10022	0.14459	-0.02222	-0.49168	0.16856	-0.2705	-0.03186	0.70565
chr4-106900001-107000000	2.00944	1.64291	1.76664	1.75753	1.13745	1.33077	1.40304	1.28423	1.04262	1.78362	0.8865	1.0235	0.82555	1.01712	1.42271	1.69189	1.20308
chr4-130800001-130900000	2.31839	2.00944	1.96307	1.98371	1.88809	1.87109	2.00056	1.85152	1.63914	1.98587	2.22705	1.98829	1.53605	2.03328	1.87109	1.91757	2.19252
chr4-154200001-154300000	1.78362	1.75753	1.43611	0.64164	1.35808	1.55418	1.61657	0.98989	1.16312	0.98989	1.49286	1.36764	1.52648	1.41733	1.38251	1.51234	1.2271
chr4-154300001-154400000	2.00056	1.70377	1.57218	0.26908	1.43611	1.16312	1.1879	0.80309	0.91138	0.64164	1.26229	1.45774	1.05735	1.34761	0.84273	1.09071	1.36381
chr4-154400001-154500000	1.69413	1.47586	1.32767	0.27711	1.52648	1.30796	1.50037	1.12825	1.03761	0.47608	1.22223	1.40304	1.30403	0.74307	1.22223	0.96698	1.46466
chr4-154600001-154700000	1.4513	1.41733	1.12346	0.48235	1.32767	1.2271	1.11052	0.86024	0.90451	0.77952	0.92281	1.35012	1.11696	1.03761	0.53277	0.55384	1.21671
chr5-3500001-3600000	0.47819	-0.60701	-0.34872	0.19232	-0.22565	-0.00619	-0.17879	-0.53528	-0.35116	0.42135	-0.32214	-0.37849	0.27615	-0.45302	0.12218	0.13753	-0.11235
chr7-6600001-6700000	0.21343	-0.62533	-0.42222	-1.13859	-1.56979	-1.4156	-0.32297	-0.10824	-1.04705	-0.25188	-0.56774	-0.68997	-0.28521	-0.34759	0.1104	0.17842	-0.56774
chr7-115900001-116000000	1.20171	0.82234	0.71228	-0.5821	-0.70041	-0.15755	-0.09916	-0.15755	0.22421	-0.35703	-0.31553	-1.22363	0.63585	-0.97156	0.35322	-0.36892	-0.06226
chr8-4700001-4800000	0.04364	-0.75853	-0.78477	-0.42964	-0.91193	-1.11726	-0.99483	-0.74612	-0.8258	-0.76491	-0.58722	-0.75076	-0.45846	-0.66028	-0.61511	-0.91006	-0.4767
chr8-5200001-5300000	-0.3421	-1.15248	-0.9837	-1.12839	-1.29972	-1.20586	-1.11726	-1.37219	-1.12205	-1.29972	-1.07303	-1.13211	-1.11123	-0.69105	-0.7226	-0.76146	-0.80682
chr8-5500001-5600000	-0.61511	-1.04759	-1.42438	-1.20586	-1.35583	-1.51134	-1.38383	-0.8766	-1.22943	-1.2798	-0.8505	-0.98846	-0.79815	-0.91475	-1.37007	-0.63519	-0.80341
chr8-5600001-5700000	-0.6371	-1.399	-1.03041	-1.0425	-1.16126	-1.52776	-1.63038	-1.36839	-1.08328	-0.83831	-1.11531	-1.3055	-1.19923	-0.93288	-1.27732	-0.81895	-0.91193
chr8-6100001-6200000	-0.48888	-1.0425	-0.98585	-1.0653	-0.83322	-0.74227	-0.69105	-1.06344	-0.91475	-0.78477	-0.52654	-1.16457	-0.59366	-0.93058	-0.79299	-1.03731	-0.76828
chr8-6300001-6400000	-0.45186	-0.91006	-1.14794	-1.09855	-0.91006	-0.96192	-0.82202	-0.99483	-0.93288	-0.69832	-0.78477	-1.1091	-0.97907	-0.50325	-1.33409	-0.83831	-0.77095
chr8-6400001-6500000	-0.02038	-1.13383	-0.60659	-0.83626	-0.9758	-0.59366	-1.09855	-1.37907	-1.0868	-1.04484	-0.92529	-1.47741	-1.04759	-0.89505	-1.03731	-0.74227	-1.02558
chr8-6700001-6800000	-0.4767	-1.00119	-0.6284	-0.9837	-1.00381	-0.90509	-0.97907	-1.23573	-0.83831	-0.81615	-0.64762	-1.28167	-1.76002	-0.70204	-0.95168	-1.21354	-1.00775
chr8-6800001-6900000	-0.60001	-1.163	-1.05268	-0.86534	-0.91964	-0.95937	-1.23911	-1.07303	-1.22804	-0.91964	-1.02092	-1.05417	-1.39202	-0.82858	-1.06773	-1.35583	-0.79299
chr8-7000001-7100000	-0.50325	-1.11317	-0.81321	-0.83831	-0.93608	-0.99263	-1.14093	-1.15248	-1.13211	-0.94166	-0.61511	-1.26211	-1.0347	-0.75472	-1.16816	-0.85323	-0.93058
chr8-7700001-7800000	-0.20278	-0.98846	-0.79815	-1.09588	-0.81615	-0.7283	-1.08849	-1.06133	-0.68769	-0.44336	-0.91006	-1.07065	-1.44358	-0.75263	-1.05625	-1.04484	-0.80968
chr8-8400001-8500000	-0.08246	-0.59366	-0.4117	-0.47105	-0.35057	-0.69595	-0.77969	-0.59095	-0.59366	-1.22943	-0.37542	-0.96927	-1.23573	-0.52245	-0.75263	-0.6095	-0.92529
chr8-8500001-8600000	-0.36911	-0.50816	-0.99927	-0.54939	-0.44951	-0.78477	-0.40923	-0.55769	-0.69832	-0.86007	-0.3874	-0.5827	-1.26767	-0.45846	-0.63519	-0.67103	-0.6284
chr8-8600001-8700000	0.13791	0.02792	-0.23142	0.08866	-0.56059	-0.35057	-0.69595	-0.40419	-0.31023	-0.60001	-0.55769	-0.70204	-1.03041	-0.35565	-0.57348	-0.96636	-0.66028
chr9-90300001-90400000	-0.22449	-1.13864	-0.4054	-0.64042	-0.97837	-1.36116	-0.74311	-0.91194	-0.73521	-0.84864	-0.69946	-1.00707	-0.52328	-0.8227	-0.71555	-0.22812	-0.84026
chr1-6600001-6700000	-0.00205	0.58483	-1.14098	-0.7196	-1.49332	-1.73217	-1.22845	-1.34855	-1.2054	-0.91482	-1.20394	-1.40122	-0.55524	-0.50235	-1.22266	-0.5522	-0.7196
chr1-50900001-51000000	-0.99065	1.15488	-0.32741	-0.81371	-0.44045	-0.53717	-1.18616	-1.38938	-0.47804	-1.07305	-1.15542	-0.79718	-0.54166	-1.31434	-0.89225	-1.2436	-0.8519
chr1-51000001-51100000	-0.86628	1.19713	0.04379	-1.15381	-0.24659	-0.19038	-0.73242	-0.742	-0.50976	-0.63813	-0.18345	-0.41038	-0.09805	-0.96212	-0.1172	-0.55336	-0.79718
chr1-51100001-51200000	-0.85813	1.66375	-0.49522	-0.78796	-0.63063	-0.46797	-0.83674	-0.636	-0.39534	-1.03498	-0.82652	-0.75346	-0.8476	-1.19274	-0.5329	-0.73684	-0.94128
chr1-54100001-54200000	-1.02319	1.12443	0.20162	-0.15214	0.39401	0.40926	0.19764	0.49515	0.23805	0.60727	0.63608	0.4191	0.50063	0.15544	-0.04569	0.67948	-0.08428
chr1-80700001-80800000	-0.93291	1.3074	-0.04569	0.72893	-0.43715	-0.55524	-0.68487	-0.6998	-0.97582	-0.78074	-0.42109	-0.169	-0.86088	0.52636	-0.01179	-0.22844	-1.12446
chr1-104800001-104900000	-0.039	1.0149	0.39541	-1.14263	-0.67024	-0.6649	-0.54166	-1.24116	-1.17268	-1.50571	-1.36232	-1.47606	-0.95181	-0.37922	-1.14098	-0.91052	-1.0162
chr1-106100001-106200000	0.86553	1.5838	0.3642	0.23284	-0.18681	-0.12456	-0.65841	-0.54326	-0.53973	-0.71619	-0.19624	-0.54326	-0.12883	-0.51436	-0.40637	-0.22379	0.23489
chr1-106200001-106300000	1.20798	1.43376	1.06696	0.32167	0.20794	0.03945	-0.42288	-0.31984	0.20367	-0.10366	-0.33302	0.01991	0.22852	-0.69745	-0.25998	-0.28579	-0.23004
chr1-106300001-106400000	0.94915	1.66041	0.72119	0.50063	0.31269	0.08509	-0.26276	-0.24313	-0.41452	-0.64863	-0.38649	-0.21384	0.45114	-0.20345	-0.05923	-0.23206	-0.112
chr1-126300001-126400000	0.43196	1.71374	1.14379	-0.26654	1.03883	0.98046	0.87021	1.12963	1.33576	1.11858	1.04715	0.50748	-0.00985	0.01213	0.67754	0.99231	0.85733
chr1-162200001-162300000	1.073	2.2744	1.89839	0.50959	0.79338	0.49106	0.83814	1.06966	0.91143	0.95107	0.73534	0.90907	1.25048	1.53477	1.47296	1.01057	0.98362
chr1-190300001-190400000	0.23489	1.79395	0.86158	-0.21597	0.50959	0.73534	0.49515	0.33883	0.41613	0.22852	0.12668	0.6897	0.39401	0.47677	0.36671	0.08141	0.73534
chr10-3800001-3900000	0.59119	1.07346	-0.03976	-0.47577	-0.77897	-0.81152	-0.22455	-0.33537	-0.80007	-0.0798	-0.15526	-1.001	-0.30912	-0.36043	-0.82038	-0.41759	0.00037
chr10-3900001-4000000	0.38378	0.70269	0.30388	-0.01588	-0.0798	-0.41759	0.21813	-0.15802	-0.24208	0.31061	-0.09844	-0.48953	-0.1743	0.48095	-0.46779	-0.0798	0.17816
chr10-49600001-49700000	-1.84586	0.54705	-0.16658	-1.40599	-0.80161	-0.9493	-1.5625	-1.52618	-0.39966	-1.46765	-1.59908	-0.06207	-0.11025	-0.39966	-1.16142	-1.28244	-1.72749
chr10-53900001-54000000	-0.79229	0.67804	-1.29337	0.66766	-0.18953	-0.04582	-0.18076	-0.72422	-0.60459	-1.0192	-1.15096	0.04477	-1.57198	-0.93995	0.01736	-0.99347	-0.9595
chr10-69700001-69800000	0.31061	2.42868	2.08985	-0.48584	2.13806	2.16283	2.2174	1.73473	2.17452	2.19033	2.07872	1.9682	1.93833	1.76237	1.83947	2.19033	1.63454
chr10-70600001-70700000	1.64708	1.86111	1.70307	-0.77652	0.81143	0.98301	0.94178	1.11893	1.54161	1.49581	1.00265	0.85916	1.03851	0.85226	1.28836	1.45405	1.65126
chr10-70700001-70800000	1.63454	2.0221	1.69899	-0.89711	1.33386	1.43622	1.47597	0.97038	1.48451	1.03104	1.03851	0.42726	0.8973	0.73081	1.11605	1.4154	1.38233
chr10-89000001-89100000	-0.43616	1.77151	0.76199	-0.81152	0.38833	0.70721	0.6617	0.98805	0.90512	0.82603	1.28836	0.63128	1.20682	0.66419	1.32411	0.57448	1.30269
chr10-89100001-89200000	0.02661	1.96317	0.56993	-0.7568	0.64096	0.62381	0.56193	0.67078	1.32992	0.98805	1.65999	0.79559	1.76797	1.19039	0.99831	0.45346	0.88909
chr10-89200001-89300000	-0.18076	2.14389	0.82307	-0.47365	0.44023	0.5875	0.87887	1.20682	1.21323	1.14976	1.8162	0.52523	1.06179	1.55436	1.24882	0.5875	0.83108
chr10-90800001-90900000	0.29403	2.41209	2.26037	-0.23656	2.08985	1.69458	2.12153	1.46716	1.91945	1.38986	2.0221	2.12823	2.16283	1.91945	2.18317	1.69076	1.77151
chr12-118500001-118600000	-0.28714	-0.15066	-0.3855	-0.36464	-0.67556	-0.63152	-0.98132	-0.86195	-0.34813	-0.64435	-0.64225	-0.56706	-0.74309	-0.5283	-0.86757	-0.39891	-0.19118
chr12-119000001-119100000	-0.71647	0.01733	-0.64225	-0.52217	-0.29636	-0.60268	-0.4724	-0.42571	-0.64796	-0.53846	-0.90103	-0.12289	-0.67083	-0.51759	-0.57259	-0.42571	-0.40247
chr12-119100001-119200000	0.09623	0.231	-0.01225	-0.1139	-0.30416	-0.35214	-0.23087	-0.47624	-0.53222	-0.17532	-0.49627	-0.27239	-0.06647	-0.37287	-0.49298	-0.17532	-0.23087
chr13-81000001-81100000	-1.5051	0.19642	-1.70982	-0.10005	-1.91644	-1.97614	-1.84517	-2.0268	-1.92087	-1.49405	-1.71611	-2.2294	-1.62511	-2.00461	-1.98866	-2.03637	-1.55753
chr14-93100001-93200000	-1.14364	0.68474	-0.63936	-1.632	-0.44911	-0.71554	-0.95314	-0.83639	-0.48254	-0.93453	-1.41275	-0.97841	-1.14364	-1.61949	-1.42475	-1.35647	-1.48138
chr14-93200001-93300000	-1.34374	0.88681	-0.75076	-1.04846	-0.37375	-0.67804	-0.75076	-0.39186	-0.58093	-1.166	-1.65699	-0.99345	-1.45574	-1.26477	-1.23225	-0.97397	-1.26129
chr14-93300001-93400000	-0.78919	0.90584	0.11813	-1.11714	-0.28856	-0.61085	-0.47272	-0.35894	-0.46605	-1.28073	-1.01751	-1.59324	-1.13883	-1.23457	-0.8607	-1.07933	-0.75076
chr14-93400001-93500000	-1.02726	1.61384	0.42063	-1.24883	-0.19496	-0.43121	-0.51323	-0.24808	-0.35571	-0.94284	-0.87642	-1.22615	-0.37925	-1.01751	-0.81044	-0.47272	-0.58576
chr14-93500001-93600000	-0.35571	1.15788	0.64642	-1.64616	0.05211	0.10341	-0.69461	0.21887	0.15914	-0.19496	-1.1468	-0.92479	-0.34851	-0.81044	-0.59443	-0.38762	-0.89529
chr14-93600001-93700000	-0.59443	1.21163	0.48452	-1.53439	-0.05881	-0.17585	-0.46958	-0.13953	-0.11077	-0.66255	-0.79888	-0.63229	-0.49695	-0.51876	-0.49427	-0.72083	-0.61085
chr14-93700001-93800000	-0.61493	1.45477	0.67389	-1.81685	-0.27311	-0.13953	-0.72311	0.00748	-0.32869	-0.63616	-0.39906	-0.88959	-0.67804	-0.96541	-1.05096	-0.10305	-0.80247
chr14-93800001-93900000	-0.94648	1.00027	0.21267	-1.5077	-0.23951	-0.62471	-0.78919	-0.67804	-1.01384	-1.16978	-1.11714	-1.34374	-1.18045	-1.19425	-1.37932	-0.78235	-1.43891
chr15-93000001-93100000	0.58041	1.09287	1.04079	-0.79889	0.51976	0.48977	0.46542	0.74248	0.34491	0.01293	0.55369	0.39503	0.11384	0.05211	1.00812	0.60088	0.48481
chr15-101600001-101700000	-0.06019	0.9674	0.29123	0.91767	0.8961	0.92371	0.26387	0.53743	0.60088	0.65011	0.36593	0.84158	-0.02442	0.35781	-0.11555	0.5311	0.22852
chr17-4600001-4700000	-0.02824	0.316	-0.61949	-0.7789	0.20688	0.10569	-0.30698	-0.36278	-0.03065	-0.55085	-0.18581	0.2736	-0.17556	-0.40193	-0.9822	-0.81713	-0.71305
chr18-12800001-12900000	0.52437	1.86757	0.33432	0.89671	0.67866	0.9436	-0.45046	0.36564	1.38067	1.08992	0.68216	0.86282	0.65661	0.52437	1.06218	0.60393	0.15722
chr18-47300001-47400000	0.82341	1.45023	0.84393	0.66989	0.2391	0.72585	0.3566	-0.47605	-0.64326	0.42502	0.76393	0.12778	-0.00851	0.15366	0.94929	-0.34609	0.20321
chr18-53300001-53400000	0.02554	1.61625	1.14067	1.51865	0.6962	0.54019	0.89671	0.90016	-0.3533	0.06493	0.66452	0.21076	1.03336	0.26246	0.70724	0.50899	1.24523
chr2-171600001-171700000	-0.1798	0.61342	0.49559	0.31171	0.01017	0.04878	-0.0058	-0.1487	-0.50472	0.05085	-0.03557	-0.10728	-0.63723	-0.13956	0.07917	-0.0485	0.20293
chr3-5400001-5500000	-0.01	0.05541	-1.1174	-0.42454	-1.28716	-1.32505	-1.40529	-0.88442	-1.15408	-0.96461	-0.98307	-1.55598	-0.30668	-0.57948	-0.73289	-0.60902	-0.86029
chr3-15100001-15200000	-0.19791	0.69708	-1.12331	-0.55615	-1.21429	-1.34265	-1.49071	-1.34265	-1.6285	-0.22825	-1.00387	-1.2782	-0.39357	-1.3369	-0.44775	-1.10232	-1.17622
chr3-51000001-51100000	-1.15206	0.38735	-1.31232	-0.09443	-0.54231	-0.81313	-1.36567	-1.64707	-1.25609	-1.42647	-1.88723	-1.31802	-1.85585	-1.56996	-1.05561	-2.26639	-1.62096
chr3-72600001-72700000	-1.16075	0.07538	-1.22046	-2.33262	-0.84927	-0.82206	-0.78454	-1.6285	-1.50233	-1.77239	-1.14424	-1.76008	-1.21728	-1.65728	-0.93108	-1.64707	-1.74946
chr3-107700001-107800000	2.23167	3.11233	2.21148	2.40765	2.53623	2.39962	2.26587	2.9383	2.67381	2.98199	2.74972	1.99847	2.60004	2.28242	2.5099	2.57899	2.24513
chr3-125800001-125900000	0.18797	2.07022	1.56365	-0.60172	0.10646	0.22639	0.55192	-0.04826	-0.25708	0.5465	0.27051	-0.03035	0.01265	0.48505	0.33667	0.2908	0.94327
chr3-125900001-126000000	-0.2536	1.9915	1.33755	-0.66098	0.09252	0.22973	0.56035	-0.11903	-0.07786	0.6393	0.59218	0.02096	-0.15808	0.05277	-0.07602	0.66069	0.1047
chr3-141500001-141600000	0.83061	2.39962	1.76944	-0.90517	0.6165	1.26575	1.76584	1.20417	0.96675	0.47007	1.31957	0.58232	1.33383	1.59559	0.7773	0.59024	1.14449
chr3-141600001-141700000	0.35579	2.09125	1.96428	-0.74844	0.69708	1.15101	1.39821	1.12232	1.4663	0.51558	1.3738	1.02841	1.53293	1.96428	0.97996	0.36715	0.6165
chr3-148700001-148800000	-0.98114	0.4954	-0.55356	0.24468	-0.20303	-0.13011	-0.14421	-0.57682	0.07029	-0.15322	-0.29529	-0.3031	-1.06191	0.08113	-0.33055	0.20169	-0.38778
chr3-153600001-153700000	1.36805	2.5099	1.60205	0.08428	1.97399	1.9549	1.94927	2.00977	1.81055	1.53293	1.89735	1.44972	1.85907	1.26575	1.29155	1.62777	1.17054
chr3-155100001-155200000	-1.15668	0.69438	-0.32512	0.02908	0.2372	-0.17151	0.62167	0.08666	0.27529	0.13498	0.30751	-0.18803	-0.17334	-0.26784	-0.54646	0.11032	-0.39194
chr3-155300001-155400000	-1.25782	0.61905	-0.63306	-0.60008	-0.21205	0.52739	0.50466	0.30354	-0.22152	-0.63556	-0.03035	-0.52829	-0.63003	-0.50738	-0.16155	-0.76381	-0.00722
chr3-155400001-155500000	-1.47988	0.57926	-0.59829	-1.68435	-0.23263	0.24468	0.29502	0.04384	0.25163	-0.2894	0.4778	0.44096	-0.35504	-0.20303	-0.79898	-0.13011	-0.03918
chr3-157900001-158000000	-0.20543	1.07721	0.20884	0.52739	0.54017	0.60487	0.65294	-0.12213	0.09722	0.10169	0.97326	0.52739	-0.17494	-0.08495	0.16233	0.02724	-0.29106
chr3-159500001-159600000	-1.34482	-0.26409	-0.85288	-0.64133	-0.37984	-0.70806	-1.26274	-0.59572	-0.68309	-0.99482	-1.01675	-0.54231	-1.38761	-1.06992	-1.13692	-1.34067	-0.90032
chr4-76300001-76400000	-1.05018	0.77637	-0.62727	-1.22163	-0.32223	0.30926	-0.16503	-0.56066	-0.06949	-0.2705	-0.58807	-1.47543	-0.25842	-0.53059	0.2359	-0.24131	-0.65988
chr4-102300001-102400000	-0.06203	1.56098	0.61545	-0.31723	0.27271	0.12535	0.51173	0.64164	0.50417	0.67635	0.46529	0.45037	-0.41337	0.05757	0.24509	0.17287	-0.49168
chr4-102400001-102500000	0.24509	1.46841	0.84273	-0.22496	0.51173	0.19932	0.58167	0.73859	0.54761	0.97734	0.39515	0.66412	-0.41556	0.44489	-0.32405	0.3366	-0.12218
chr4-118700001-118800000	-0.51047	1.18351	-0.03186	0.28732	0.76063	0.7272	0.9598	0.58923	0.52726	-0.11265	0.88008	0.67635	0.39515	0.57137	0.19294	0.03804	-0.0143
chr4-142700001-142800000	-0.0437	1.30796	1.24501	-0.08188	0.67635	0.67635	0.40801	0.46529	0.67145	0.63525	0.8738	0.93158	1.17897	1.22223	0.97133	0.94593	0.10022
chr4-142800001-142900000	-0.1251	1.27479	1.152	0.08309	0.74654	0.93922	0.75285	0.82555	0.89813	0.5962	0.73859	1.00115	1.25769	0.9598	1.01712	0.76436	0.72269
chr4-152700001-152800000	0.83146	1.3361	0.92281	-0.35665	1.04262	0.9598	1.00998	0.855	0.93922	0.29212	0.97133	0.88008	0.88008	0.95089	0.33333	0.91737	0.64164
chr4-153200001-153300000	-0.1288	1.50353	0.44489	-0.4666	1.42271	1.11052	0.855	0.72269	0.89039	0.46529	0.89039	1.12825	0.76826	0.75285	0.77952	0.65424	0.91138
chr5-131900001-132000000	0.96144	1.61095	1.04264	-0.65722	1.31678	1.35548	1.11444	1.23148	0.77019	0.82672	1.23148	1.48309	0.98359	1.16907	0.96825	1.39616	1.19458
chr5-132300001-132400000	1.05736	1.64852	1.36226	-0.55184	1.11444	1.33545	1.00703	1.18445	0.96825	0.83588	1.14552	1.3862	1.10438	1.61767	0.84228	1.48829	1.61095
chr5-132700001-132800000	0.78024	1.30334	1.03651	-0.70887	0.64872	0.80059	0.69717	0.8298	0.70112	0.77705	0.8189	0.93886	0.55874	1.19098	0.66105	0.98074	0.99998
chr5-151100001-151200000	0.0613	0.92274	0.25202	-0.15442	0.27994	0.10676	0.1564	-0.02291	0.09498	-0.50886	0.07759	-0.14436	0.12218	0.12829	0.29898	-0.21455	-0.09362
chr5-151200001-151300000	-0.20158	0.51312	-0.05057	-0.14033	0.02734	-0.04457	-0.33988	-0.32214	0.23217	-0.15065	0.14136	0.09498	-0.19716	-0.28829	0.08395	-0.35931	-0.19463
chr8-118700001-118800000	0.18595	1.70757	1.5751	-0.5827	1.13739	0.92273	1.02955	1.02436	0.70688	0.76814	1.28266	1.41124	0.63513	1.49346	0.99038	1.36333	0.68482
chr9-34000001-34100000	-1.15757	0.52473	-1.40543	-1.67946	-0.90602	-1.01894	-0.69946	-0.95758	-1.26063	-0.92173	-0.64042	-0.80462	-0.45639	-0.80462	-0.65757	-1.01049	-1.15429
chr9-122500001-122600000	-0.8227	0.9332	0.47606	-0.16481	0.55203	0.80915	0.54962	-0.00501	0.18141	0.27623	-0.24771	0.92802	0.45737	-0.32938	0.05863	-0.75952	-0.1138
chr1-159700001-159800000	0.82924	1.19495	2.18486	-0.45448	1.5504	1.62071	1.53477	1.53902	1.6994	1.76788	1.30539	1.45351	2.11547	0.85009	1.8932	1.51606	1.49577
chr10-52900001-53000000	-0.04904	-0.39966	1.24451	-1.07208	-0.08915	-0.15526	0.04796	-0.2554	0.20854	0.94616	-0.45354	0.53922	-0.86644	-0.02431	0.2891	0.00037	-1.06085
chr10-73900001-74000000	-1.29111	0.06741	1.10948	-1.60868	-0.48312	0.67078	-0.41429	-0.60459	-0.07578	-0.42477	-0.25696	-0.66403	0.39514	-0.42297	-0.19516	-0.46779	-0.47577
chr10-86100001-86200000	1.70307	1.67144	2.30418	-0.28283	0.89238	0.20583	0.62034	1.4182	0.53409	0.34	0.73473	1.22213	0.52523	1.35137	1.89152	0.63128	0.60845
chr10-90500001-90600000	0.28298	0.49738	1.93833	-1.14343	1.4182	1.18624	0.74919	1.27534	1.32015	1.51798	1.12895	1.24882	1.31071	1.2023	1.5277	1.09898	0.95435
chr12-53400001-53500000	0.97357	0.12729	1.17827	-0.49627	-0.37287	-0.69003	-0.04795	-0.19118	-0.86541	0.49934	-0.30416	-0.60268	0.29503	0.4921	0.6296	-0.09568	0.17758
chr12-53700001-53800000	0.71019	0.41798	1.32626	-0.59674	-0.1975	-0.56706	-0.69003	-0.26168	-0.55168	-0.09568	-0.13879	-0.63878	1.08164	0.66894	0.39522	-0.11931	0.18612
chr13-8400001-8500000	-1.49697	-0.85341	0.79685	-1.4085	-1.44106	-1.28876	-1.39053	-1.05586	-1.38217	-0.66287	-1.23495	-0.45675	-0.95062	0.3814	-1.04867	-0.53666	-0.36454
chr13-89700001-89800000	-0.73434	-1.06677	0.90254	-0.66794	-1.70982	-1.25987	-1.73633	-1.76048	-1.47925	-1.62511	-1.64436	-1.49011	-1.76048	-1.51354	-1.54424	-1.57109	-1.39425
chr13-90200001-90300000	-1.04246	-0.68568	0.73138	-1.32586	-1.79717	-1.62912	-1.81645	-1.51354	-1.54936	-1.2667	-1.49979	-1.81645	-1.59783	-1.46076	-1.82214	-1.30341	-1.45719
chr14-9900001-10000000	-0.88959	-0.05881	0.37144	0.20928	-0.49427	-0.44477	0.04186	-0.05566	-0.44911	-0.31838	-0.47666	-0.27311	-0.47272	-0.40134	-0.12677	-0.01608	-0.30532
chr15-37500001-37600000	0.85444	0.90188	1.66631	-0.59852	0.67172	1.06386	0.84158	0.82478	1.47379	0.66229	0.41036	0.51346	1.32219	0.89097	1.4679	0.97342	0.52528
chr15-91900001-92000000	0.34491	0.7493	1.33412	-1.10538	1.05446	0.91767	0.68636	0.886	0.84674	0.78652	1.00812	1.05446	0.25594	0.78652	0.86697	0.63778	0.10106
chr15-92000001-92100000	0.86066	1.03014	1.5556	-1.23408	1.09287	1.02284	0.82057	1.00031	0.72414	0.55924	1.05949	1.14143	0.89097	1.07675	1.33972	0.84158	0.66229
chr15-92400001-92500000	0.22265	0.70774	1.12811	-0.78478	0.68636	0.62622	0.52528	1.08155	0.78652	0.45555	0.92371	0.73651	0.35781	0.77351	0.08154	0.6549	0.36593
chr15-92600001-92700000	0.12762	0.81535	1.47379	-0.63313	0.87252	0.53743	0.20422	1.00812	0.52528	0.44097	0.91232	0.34819	0.55369	0.34819	-0.01105	0.87886	0.67172
chr15-92700001-92800000	0.41036	0.90691	1.13549	-0.85723	0.47063	0.73077	0.3537	0.93153	0.51346	0.68636	0.63778	0.53743	0.21463	0.85444	-0.0449	0.34491	0.55924
chr15-92800001-92900000	-0.08239	0.8961	1.06386	-1.00445	0.38908	0.28737	0.20881	0.04258	0.13877	0.08154	0.70774	0.26387	-0.2574	0.3845	-0.08719	-0.09653	-0.0065
chr15-92900001-93000000	0.25594	1.03438	1.20273	-0.78701	0.55369	0.68636	0.7493	0.81535	0.55369	0.47063	0.82057	0.11384	-0.19152	0.33942	0.95146	0.3537	0.42046
chr16-41700001-41800000	1.16424	1.02788	1.31238	-1.07381	0.21829	0.44451	0.74628	0.17724	0.79485	0.46914	0.76258	0.44451	0.94815	1.16749	1.02223	0.56006	0.44451
chr16-41900001-42000000	1.20134	0.56343	1.41668	-0.97312	0.42608	0.70907	0.59636	0.44451	0.70453	1.07985	0.7182	0.38119	1.21035	1.0607	1.03437	0.85176	0.60773
chr18-42900001-43000000	1.06218	0.53222	2.32657	-0.54707	1.5609	1.36228	1.22099	0.9593	1.39432	1.29413	1.12334	1.28453	1.13654	0.75151	1.89918	0.88432	0.10868
chr18-43000001-43100000	0.59997	-0.06114	1.65412	-1.02269	1.11264	0.81395	1.41072	0.87508	0.91899	0.13819	0.10489	1.54421	1.55511	0.50899	1.13296	0.52437	0.9593
chr18-43100001-43200000	0.82587	0.11992	2.01085	-0.97021	0.76826	0.47227	0.47747	0.53222	0.32407	0.05641	1.06218	1.30749	1.28453	0.35257	1.40042	0.27222	0.68851
chr18-43200001-43300000	0.68216	-0.01785	2.12278	-0.84897	0.42502	0.25026	0.66117	0.91899	0.37407	-0.02651	0.62299	1.45763	1.31949	0.2938	1.67316	0.6526	0.18434
chr18-52800001-52900000	0.82997	1.15378	1.88811	0.90516	0.03105	-0.48452	0.15722	-0.11274	-0.76174	-0.07663	0.36982	-0.17032	1.0937	0.45324	0.59534	-0.14643	0.01956
chr18-57100001-57200000	1.90479	2.03493	2.16816	-0.03037	0.42256	0.27598	0.53222	0.17511	0.43801	0.34006	0.44602	0.00337	0.36074	0.34006	1.07155	0.50531	0.59997
chr18-57200001-57300000	1.5609	1.83427	2.34065	-0.03471	0.59223	0.38621	0.78215	0.67866	0.64655	0.70152	1.16919	0.77744	0.10868	0.74219	0.90516	0.95533	0.74219
chr18-68100001-68200000	1.76374	1.32575	2.46815	1.97254	1.67968	2.0178	1.63249	2.26511	2.26511	1.16421	2.26511	2.0178	2.15631	1.80976	1.58072	1.51865	1.61625
chr2-170300001-170400000	1.27475	1.97871	2.02551	1.20796	0.87377	0.98898	0.35957	0.63535	0.47702	0.81293	0.61342	0.36722	-0.39845	0.75762	0.49559	0.58086	0.47308
chr2-171400001-171500000	-0.27328	0.49755	0.67028	-0.36963	-0.0425	-0.13184	-0.12663	-0.49095	-0.05797	0.3306	0.26229	-0.06621	-0.66668	0.08473	-0.2421	0.00475	0.65965
chr2-171700001-171800000	-0.39845	0.794	0.94943	0.30381	0.11835	-0.13307	0.05888	0.05246	-0.42988	-0.28901	0.07917	-0.10157	-0.51627	-0.08311	-0.25366	0.59142	-0.17672
chr2-172100001-172200000	-0.1606	0.50791	0.7507	-0.30017	0.4842	0.16143	0.24514	0.11367	-0.00111	0.31716	0.11117	-0.30222	-0.7918	0.00786	0.11599	0.2331	0.67818
chr3-34300001-34400000	0.95148	0.52292	1.71342	-0.04185	-0.57682	-0.63857	0.11508	0.03347	-0.84744	-0.32512	-0.05234	0.27867	0.27253	1.41767	1.22751	-0.16155	-0.20879
chr3-34500001-34600000	0.93472	0.85637	1.75021	-0.15146	-0.44953	-0.03918	-0.29529	-0.14215	-0.70238	-0.27462	-0.16694	0.25671	0.93271	1.25247	0.98333	0.16883	0.63278
chr3-90600001-90700000	1.65493	2.02993	2.07022	1.61302	1.38687	0.6393	0.65803	1.42092	0.17381	0.09889	0.97996	1.26848	0.1705	-0.47589	0.48899	-0.03417	0.81715
chr3-101600001-101700000	1.38687	1.718	2.68377	0.74861	2.14872	2.46897	2.29469	1.8796	2.30248	1.36416	1.98594	1.90815	1.09181	1.5255	1.41099	1.94927	1.85907
chr3-118600001-118700000	0.13017	-0.0742	1.3302	-1.53888	0.30354	0.46585	0.14248	0.56743	-0.46836	-0.19791	0.55192	0.19979	-0.13259	0.06128	0.27051	0.39809	0.19136
chr4-128400001-128500000	0.15169	1.35463	2.06842	0.96698	1.59234	2.03017	1.69996	1.90198	1.9306	1.61349	1.87267	1.30796	1.29228	1.39078	1.19654	1.80723	1.40815
chr5-133300001-133400000	1.03651	1.0243	1.10067	-0.64015	0.56227	0.60346	0.47819	1.0456	0.47819	0.60346	0.69717	0.91428	0.59007	0.99113	0.73663	0.80059	0.80059
chr6-22700001-22800000	0.67096	-0.53344	0.90936	-1.36246	-1.42894	-1.42037	-1.31594	-1.49578	-1.27817	-1.11772	-1.27494	-1.53792	-0.72432	-0.68109	-0.96351	-1.08814	-1.16788
chr6-22800001-22900000	0.36107	-0.50825	0.87126	-1.23041	-1.52559	-1.24918	-1.34621	-1.63185	-1.76036	-1.49355	-1.37644	-1.55643	-1.40343	-1.22788	-1.34621	-1.3969	-1.24212
chr6-22900001-23000000	0.45255	-0.76029	1.25546	-1.83389	-1.34088	-1.19436	-1.21514	-1.565	-1.25746	-1.07169	-1.08487	-1.79131	-0.80589	-0.89204	-0.63338	-1.51795	-0.8263
chr6-23000001-23100000	-0.0488	-1.24028	0.63211	-1.43136	-1.67546	-1.72899	-1.44016	-1.3095	-1.38826	-1.43136	-1.41076	-1.68376	-1.22537	-1.40858	-1.08261	-1.36625	-1.26357
chr6-144100001-144200000	0.64464	0.55721	1.61717	-0.84287	0.84138	0.93394	0.58909	1.24821	1.23678	0.94678	0.16222	-0.76279	0.84393	0.38654	0.3216	0.0308	0.45842
chr7-115400001-115500000	0.77665	0.71228	1.09775	-0.52253	-0.664	0.38216	0.15928	0.06815	-0.00187	-0.58902	-0.27007	-0.95813	1.0325	-0.84327	-0.35703	-0.03419	-0.04152
chr7-115800001-115900000	0.90153	0.6301	0.95244	-0.67923	-0.66167	-0.39893	-0.74402	-1.02148	-0.64364	-0.66167	-0.76196	-0.91031	0.41132	-1.20016	0.68421	-0.1267	0.30431
chr8-6600001-6700000	-0.76719	-0.8505	-0.52245	-0.7226	-0.95168	-0.67757	-0.94166	-1.24383	-0.92741	-0.68165	-1.14093	-1.25194	-1.56472	-0.99927	-0.80341	-0.91475	-0.71343
chr9-28000001-28100000	0.52059	-0.01273	1.10361	-1.66181	0.52059	0.70499	1.01329	1.06307	0.88952	1.02428	0.75374	0.77441	1.01172	-0.0015	0.76179	0.56262	0.76487
chr9-28200001-28300000	0.66756	0.48518	1.20776	-1.20274	0.74203	0.74435	0.88107	0.9898	1.16765	0.54962	0.51789	0.43942	0.52992	0.19384	0.81887	1.08432	0.46039
chr1-9600001-9700000	-0.02176	-0.94128	0.6245	0.84542	-0.90857	-0.77101	-0.51893	-0.45448	-0.08428	-0.56044	-0.79973	-1.60422	-0.93831	-0.83674	-0.2126	-0.75479	-0.89544
chr1-80600001-80700000	-0.48453	1.40531	0.15343	1.74715	-0.27241	-0.35722	-0.42877	-0.82982	-1.04556	-0.32492	-0.43715	0.08509	-0.64444	0.42655	-0.636	-0.70914	-0.3131
chr1-84200001-84300000	-0.2352	-0.34953	0.34561	1.5906	-0.77296	-0.22379	-0.23206	-0.67711	-0.12016	0.01609	0.19223	-0.66116	-0.52808	0.73534	-0.40091	0.33102	-0.6998
chr1-85700001-85800000	-0.26544	-0.20345	-0.74025	1.74411	-0.49356	-0.64444	-0.56044	-0.77908	-0.52079	-0.7938	-0.56179	-0.29418	-0.59473	-0.75117	-0.7196	-0.0365	-0.41642
chr1-105700001-105800000	-0.46422	0.56448	-0.37922	1.76497	0.03945	0.30362	-0.17676	-0.44798	0.05595	-0.18205	-0.31984	0.23805	-0.10366	-0.26544	-0.05064	-0.35095	-0.37492
chr1-138500001-138600000	0.3437	1.40743	1.01732	2.12353	-0.11564	0.16855	0.2053	0.33102	0.01609	0.6868	0.39401	0.12085	1.34598	-0.49522	0.85009	-0.00205	0.20794
chr1-143900001-144000000	-0.64995	0.35912	0.27419	2.16506	0.47846	0.1465	0.3827	-0.02637	-0.09534	0.02746	0.29408	0.3195	0.73256	-0.10798	-0.42458	0.00078	0.3003
chr1-172500001-172600000	0.39951	0.57906	0.6897	2.4264	0.95107	0.60583	0.15772	0.65152	0.36838	1.00151	0.30806	0.27016	0.41613	0.2053	1.06696	0.34957	0.94915
chr1-173700001-173800000	-0.97215	-0.99065	-0.90758	0.42959	-0.53107	-0.60903	-0.32201	-0.45307	-0.18681	0.06876	-0.75346	-0.20345	-0.11564	-0.96892	-0.22633	-1.06693	-0.80892
chr1-174000001-174100000	-0.58586	-0.91906	-0.52808	0.6897	-0.34804	-0.28824	-0.3542	-0.54777	-0.15214	0.22637	-0.5329	0.05262	-0.01431	-0.07394	0.08352	-0.87509	-0.65237
chr1-195100001-195200000	0.23284	0.32167	0.00994	0.6707	0.0877	0.04152	-0.0412	-0.3301	-0.18205	0.34561	-0.69115	-0.0173	-0.37492	0.12085	0.06682	-0.14912	0.12242
chr10-25300001-25400000	1.22627	0.08913	-0.18076	1.69076	-0.56592	-0.97002	-0.61232	-1.12946	-0.7899	-0.56876	-0.03087	-1.0958	-0.3398	-0.43158	-0.53417	-0.3858	0.40667
chr10-34100001-34200000	-0.56592	-1.03864	-0.67579	1.42753	-1.02732	-1.4744	-1.65	-1.27185	-1.07208	-0.87699	-0.95316	-1.14621	-1.23442	-1.45864	-1.31917	-1.10527	-1.04833
chr10-37100001-37200000	-0.63216	-0.27415	0.54386	1.36307	-0.71944	-1.13822	-0.66677	-0.95653	-0.99854	-1.00524	-0.8647	-1.16142	-0.96742	-1.12672	-0.91059	-1.14621	-0.52664
chr10-37200001-37300000	-0.82899	0.00037	0.8442	1.55849	-0.7568	-1.28244	-0.55266	-1.10241	-1.20799	-0.90055	-1.05583	-1.13177	-1.41322	-1.36637	-1.25376	-1.02732	-1.01729
chr10-37300001-37400000	-0.24208	0.12977	0.48705	1.31071	-0.88398	-1.22749	-0.7399	-1.11012	-0.99347	-0.88913	-1.36078	-1.09967	-0.94571	-0.99854	-0.79819	-1.04571	-0.92192
chr10-40400001-40500000	1.54161	2.22695	1.07006	2.28332	1.10948	0.23359	0.81143	1.32411	1.28836	1.4182	0.91757	1.07346	0.56993	0.54705	0.76199	0.55492	1.15476
chr10-44200001-44300000	-0.15526	-0.24697	-0.89086	1.20682	-0.55846	-0.4443	-1.07918	-1.02133	-0.43158	-0.90276	-1.27185	-0.97002	-0.9325	0.00037	-0.18648	-0.62419	-0.11667
chr10-44300001-44400000	0.65002	-0.10193	-0.30507	1.75031	-0.35176	-0.49175	-0.87699	-0.16325	-0.88398	-0.24208	-0.94719	-0.97696	-0.90521	-0.18648	-0.43158	-0.47152	-0.55501
chr10-44400001-44500000	0.3281	-0.67579	-0.35789	1.79093	-0.88913	-0.56876	-0.73304	-1.17677	-0.92589	-0.9293	-0.85839	-1.08846	-0.71741	-1.04153	-0.56057	-0.9595	-0.7864
chr10-44500001-44600000	0.79559	-1.2375	-0.91059	1.89566	-1.00524	-0.99092	-0.78152	-1.42977	-1.24217	-0.99092	-1.58112	-1.70693	-0.7864	-1.35828	-1.14343	-1.25106	-1.13177
chr10-44600001-44700000	0.42726	-1.26208	-0.9325	2.12823	-1.34732	-0.89512	-0.62419	-0.9801	-0.87699	-1.43791	-1.40263	-1.62463	-0.82038	-0.82439	-1.24787	-1.60868	-0.85967
chr10-44700001-44800000	0.83108	-1.26544	-1.48114	1.48817	-1.30119	-1.08116	-1.25106	-1.63496	-1.11444	-0.99622	-1.32903	-0.85307	-1.59023	-0.715	-1.30741	-1.48477	-0.16042
chr10-45000001-45100000	0.36424	-0.03367	-0.61128	1.11893	-0.92418	-0.61128	-0.63588	-1.34952	-0.73576	-0.75069	-0.92589	-1.4229	-0.79819	-1.17677	-0.76636	-1.15914	-0.04582
chr10-54000001-54100000	-0.6702	0.81143	-1.38422	1.13823	-0.32839	0.08599	-0.04582	-0.22272	-0.15185	-0.9325	-1.03602	0.31786	-1.32246	-0.99092	-0.09226	-0.50598	-0.82038
chr10-54100001-54200000	-1.4546	0.61682	-1.65444	0.85226	-0.74548	-0.66403	-1.10241	-1.36637	-0.95316	-1.65444	-1.05216	-0.64481	-1.04833	-0.92192	-1.07918	-1.2375	-0.8555
chr10-67600001-67700000	0.06181	1.40514	0.31409	1.73473	0.70269	0.42268	1.09898	0.51131	0.22187	0.02323	0.87586	0.66766	0.4366	-0.12329	0.17515	-0.60184	0.22558
chr10-84100001-84200000	1.08453	1.34005	0.34776	2.3155	1.96317	1.58615	1.37288	1.17835	1.63084	1.91945	0.61682	1.19836	0.80782	0.53617	0.86386	1.55436	1.10948
chr11-63000001-63100000	-0.01535	0.01673	-0.04207	1.4235	-0.73014	-0.45554	-0.43112	-0.62289	-0.43346	-0.40679	-0.43961	-0.7435	-0.37448	-0.7349	-0.77599	-0.48356	-0.42013
chr11-104600001-104700000	-0.00045	0.70081	0.43369	1.26177	-0.06546	0.08743	0.49404	0.37122	0.15514	-0.08474	-0.05157	-0.54211	-0.38525	-0.28848	-0.53921	-0.05498	0.04643
chr11-121700001-121800000	-0.57822	0.36304	-0.08474	0.42436	0.16349	-0.11897	0.11477	-0.14197	-0.13092	0.11477	-0.23557	-0.3178	-0.2679	-0.0951	-0.03962	-0.00045	0.15022
chr12-40200001-40300000	-0.16363	-0.72399	-0.15971	1.1825	-0.19118	-0.2103	-0.27239	-0.47895	-0.50433	-0.44234	-1.14135	-0.49627	-0.33249	-0.92502	-0.97174	-1.41022	-0.56989
chr12-69500001-69600000	1.70563	1.25098	1.49953	2.06595	0.6296	0.64764	0.98891	0.89284	0.99226	0.51316	0.85138	0.55953	1.48836	1.01072	1.02979	0.77758	1.16898
chr12-88400001-88500000	-0.20123	-0.06647	-0.09568	1.12032	0.88525	0.81745	0.35254	0.74962	0.93553	0.41147	0.17758	0.73631	0.81424	0.29828	0.47325	-0.04432	0.60556
chr12-91500001-91600000	0.44101	0.83447	0.45945	1.38344	-0.02227	0.33134	-0.14649	-0.1139	0.42168	-0.59674	0.12243	0.29828	-0.25347	-0.06647	0.24323	-0.88901	0.40424
chr12-91700001-91800000	1.24787	0.95511	0.0472	1.7435	0.32563	0.53842	0.20673	-0.07057	0.08196	-0.11931	-0.18658	0.1059	-0.22673	-0.24999	-0.14649	-0.15066	0.5985
chr12-117500001-117600000	-0.03314	0.05156	0.09052	1.97204	0.72888	0.95511	1.03217	0.78846	0.59381	0.57773	0.81039	0.38098	0.20169	-0.19421	0.16428	0.48299	0.34779
chr12-118100001-118200000	-0.38933	0.0472	-0.31482	0.09623	-0.31908	-0.49016	-0.93984	-0.3855	-0.84887	-0.91895	-0.57966	-0.38933	-0.78374	-0.79143	-0.501	-0.23087	-0.51759
chr12-118200001-118300000	-0.13301	0.21669	-0.18658	0.87098	-0.13879	-0.26626	-0.36216	0.19307	-0.16363	-0.06647	-0.39891	-0.19118	-0.63511	-0.32288	-0.53514	-0.36216	-0.22028
chr12-118300001-118400000	-0.75861	0.08196	-0.45148	0.63785	-0.51376	-0.5867	-0.34028	-0.77704	-0.35214	0.02699	-0.51376	-0.41812	-0.53514	-0.46781	-0.31209	-0.44234	-0.07487
chr12-119300001-119400000	-0.22028	-0.12289	-0.23938	-0.04432	-0.41812	-0.22673	-0.63152	-0.94776	-0.12776	-0.71122	-1.14793	-0.63152	-0.6954	-0.88007	-0.63511	-0.08301	-0.49627
chr13-20000001-20100000	-0.61024	0.67075	-0.43824	2.05924	-0.46013	-0.47543	-0.58203	-0.99245	-0.21384	-0.70588	-0.03145	-0.2904	-0.91817	-0.26158	-0.31771	-0.36784	-0.39014
chr13-20100001-20200000	-0.12397	0.61966	0.52112	2.15328	-0.26471	-0.17292	-0.38536	-0.50121	-0.48184	-0.31604	-0.64806	0.07886	-0.78983	-0.50695	-0.08565	-0.35858	-0.21384
chr13-20200001-20300000	0.06536	0.84834	-0.02814	2.2546	-0.03427	-0.15923	-0.31604	-0.72502	-0.30088	-0.17292	-0.39269	-0.41905	-0.34547	-0.60701	0.0587	-0.42578	0.04976
chr13-20400001-20500000	-0.37816	0.03104	0.00691	2.21221	-0.08114	0.19642	0.10823	-0.13892	0.10823	-0.45675	-0.29319	0.21136	-0.46979	0.15824	0.62909	-0.2354	0.01661
chr13-20500001-20600000	-0.69316	-0.0255	-0.40668	2.37187	-0.02184	0.33334	-0.22751	0.30913	0.268	-0.28047	0.019	0.53274	-0.26939	0.5614	-0.34015	-0.15923	0.60878
chr13-113400001-113500000	-0.08289	-0.26158	-0.25397	1.25871	-0.02814	-0.64806	-0.1937	-0.72799	-0.51998	-0.68159	-0.80613	-1.39425	-0.9815	-0.31771	-0.72076	-0.65574	0.13453
chr14-9300001-9400000	-0.73563	0.17145	-0.28098	0.56758	-0.32143	-0.49695	-0.09935	-0.33424	-0.22537	-0.31397	-0.13953	-0.66422	0.0686	-0.25206	0.30104	-0.26189	-0.37925
chr14-79500001-79600000	1.28797	1.44717	1.00334	2.02867	0.17145	0.01489	-0.29623	-0.15239	-0.40134	-0.04309	0.01048	-0.47666	-0.19063	-0.28856	-0.46605	-0.88959	0.10341
chr15-6300001-6400000	0.27722	-0.72911	-0.72911	0.3196	-0.97214	-0.73616	-0.77867	-0.65612	-0.81959	-0.12639	-0.34749	-0.6958	-0.40874	-0.36967	-0.14975	0.03464	-0.38843
chr15-6500001-6600000	0.17337	-0.50275	-0.74605	0.9674	-0.69802	-0.82483	-0.85571	-0.5334	-0.46601	0.03966	-0.17497	-0.4505	-0.48148	-0.14975	0.01873	0.16679	-0.20084
chr15-9100001-9200000	0.39503	-0.42938	-0.90635	0.41036	-0.4475	-0.56916	-0.50595	-0.49276	-0.56379	0.26387	-0.71294	-0.28301	0.23766	-0.65078	-0.49469	-0.2268	-0.46601
chr15-58000001-58100000	0.51346	0.57489	0.34491	1.51392	0.17734	-0.06454	-0.39945	-0.05648	-0.2574	-0.68149	-0.61887	0.00313	0.17337	0.959	0.81535	-0.27956	-0.19749
chr15-74900001-75000000	0.79666	1.18913	0.45555	1.9445	1.42165	1.18275	1.3506	1.34583	1.57591	1.13549	1.38021	1.05006	1.06386	0.61044	-0.22014	1.48679	1.19522
chr15-102900001-103000000	0.14352	1.12811	0.99273	1.59934	0.63778	1.03438	0.30494	1.20273	0.62622	0.89097	0.7493	1.20669	-0.04979	0.5857	0.75459	0.86066	0.97342
chr15-103400001-103500000	-0.02442	0.26909	0.06573	2.0823	0.29123	0.24228	0.10939	0.23267	0.54615	0.0687	0.24228	1.5613	-0.13453	-0.12988	0.07202	0.33591	0.1946
chr15-103500001-103600000	-0.23274	0.37638	-0.45421	1.8023	-0.01721	0.30494	-0.19484	0.16314	0.13275	-0.14158	0.37638	1.20273	-0.21362	0.22852	0.10106	0.03196	0.61971
chr16-23200001-23300000	1.71032	1.71691	1.19161	1.77725	0.81077	0.68773	0.9315	0.83167	0.62857	0.40845	0.35809	0.19075	0.70022	1.15138	0.61269	0.24715	1.13384
chr16-62800001-62900000	-0.87625	-0.33747	-0.29196	1.01193	-0.70975	-0.88119	-0.92377	-1.26577	-1.02973	-0.74247	-0.50452	-1.28682	-1.18605	-0.95434	-1.06121	-1.06769	-1.2404
chr17-57100001-57200000	-0.27342	0.48359	-0.28991	1.06253	-1.03124	-0.76012	-0.6859	-1.10129	-0.44915	-0.85935	-0.69117	-0.85935	-1.63141	-0.81713	-1.11683	-0.62664	-0.55085
chr17-57200001-57300000	-0.46851	-0.14226	-0.1916	1.5168	-0.87788	-1.16776	-0.79788	-0.71858	-0.9552	-0.71858	-0.75591	-1.04436	-1.36004	-1.1828	-1.21965	-0.74296	-0.9219
chr17-57300001-57400000	-0.29738	-0.49726	-0.72904	1.21784	-0.97771	-1.05672	-1.3034	-1.07942	-1.11345	-1.07637	-1.1422	-1.33291	-1.65	-1.5276	-1.46434	-0.9822	-0.73424
chr18-6100001-6200000	0.31598	-0.53002	0.61267	1.78486	0.58227	0.04476	0.20321	-0.25014	-0.24492	0.16035	0.0064	0.68216	0.49163	0.42797	0.57702	-0.15175	0.07971
chr18-15200001-15300000	-0.82267	-1.06783	-1.56937	1.34227	-1.96777	-1.66737	-1.62308	-1.32246	-1.78033	-1.92249	-1.96777	-1.81694	-1.72996	-1.64831	-1.43904	-1.10898	-1.14938
chr18-20700001-20800000	-0.41495	-0.53517	-0.34246	1.30749	-0.44044	-0.72454	-1.11265	-0.34246	-1.14938	-1.00438	-0.47884	-0.86913	-0.08416	-1.2468	0.0503	-1.13049	-1.04503
chr18-32300001-32400000	-0.34609	1.74788	0.53585	2.37003	1.04363	1.02725	0.69266	1.10776	0.85441	-0.22691	0.82587	0.59223	0.63353	0.47747	0.62853	0.34923	0.76826
chr18-50000001-50100000	1.04972	0.0873	0.10868	2.32657	0.37813	1.06689	0.38103	-0.49386	-0.10847	-0.17685	0.39293	-0.51116	0.45324	0.0873	0.23112	-0.14244	-0.17032
chr18-50100001-50200000	0.71427	0.38103	-0.00851	2.00305	0.38103	0.31979	0.52437	-0.45589	0.65661	0.0744	0.12778	-0.09523	0.27222	-0.08416	0.70152	-0.16743	0.01201
chr18-53200001-53300000	0.48804	1.76925	1.46722	1.93392	1.04025	0.85882	0.63709	0.60393	0.37813	1.27999	1.04972	0.38621	1.34853	1.10141	0.98432	1.00099	1.08992
chr18-84600001-84700000	0.40585	0.46112	0.7302	0.88432	0.73709	0.45799	-0.13292	0.19625	0.18434	-0.82871	-0.3794	0.63353	0.17945	0.70724	-0.07299	0.09159	0.15366
chr2-117900001-118000000	-0.13749	-0.23715	-0.50472	1.58476	-0.509	-0.67972	-0.76627	-0.39661	-0.5786	-0.25179	-0.08311	-0.22563	-0.63108	-0.39439	-0.68665	-0.54818	0.23587
chr3-9800001-9900000	0.95788	-0.3992	0.54017	2.27494	-0.44775	-0.2536	-0.07786	-0.23778	-0.75087	-0.00722	-0.17494	0.10837	-0.09053	0.09044	0.62513	0.0371	-0.00507
chr3-28000001-28100000	1.31598	0.32568	0.65294	2.09772	-0.05913	-0.53254	-0.19014	-0.24199	-0.45488	-0.09251	0.2908	0.38268	-0.73289	-0.37984	-0.34837	0.80067	-0.43226
chr3-38100001-38200000	0.43646	-0.74615	-0.02129	1.66469	-0.91712	-0.68671	-0.93783	-0.58759	-0.58259	-0.17334	-0.52373	-1.46524	-0.07932	0.17381	-0.68465	-0.48338	-0.54965
chr3-50300001-50400000	-0.9436	-0.45915	-0.99032	0.43132	-1.76731	-1.62521	-2.54771	-2.22685	-2.00178	-1.87972	-2.54771	-1.99327	-2.3456	-1.86427	-1.78803	-2.26119	-2.13605
chr3-50400001-50500000	0.28278	-0.70338	-1.29503	0.98927	-1.26274	-1.18179	-2.0687	-1.16751	-1.24645	-1.02511	-1.69106	-2.10781	-1.68435	-1.98599	-1.31802	-2.00178	-1.3369
chr3-51100001-51200000	-0.72767	0.20884	-0.70806	0.60487	-0.83372	-1.03595	-1.65728	-1.81459	-1.49403	-1.44078	-1.61555	-2.08391	-1.96846	-1.38113	-1.85585	-1.92999	-1.5612
chr3-51200001-51300000	1.10519	0.88507	0.8418	1.75021	0.25464	-0.01	-0.67662	-0.12074	0.24871	0.2908	0.07895	-0.21878	0.60487	-1.00659	-0.29986	-1.33875	-0.45125
chr3-51300001-51400000	1.35888	1.20417	1.23103	1.94927	0.04127	0.26267	-0.509	0.11916	0.75518	0.73354	0.13349	0.09252	0.64132	-0.15808	0.54903	-0.57682	0.20884
chr3-59200001-59300000	-0.12213	-0.23386	0.31866	2.5099	0.03177	-0.17494	-0.13259	0.29992	-0.00722	0.01879	-0.06434	0.25464	0.66601	0.91307	-0.39357	0.4824	-0.97949
chr3-60400001-60500000	-0.88958	-0.23039	-0.91429	1.63592	-0.55356	-0.4971	-0.97135	-0.70338	-0.57346	-0.33633	-0.69364	-0.56907	-0.36278	-0.52135	-1.44704	-0.74615	-1.05343
chr3-60500001-60600000	0.49123	1.5255	0.96042	2.46897	0.71866	0.13017	-0.24354	0.36949	0.14795	1.10519	0.33309	0.64628	0.35226	0.70547	-0.44012	0.07319	-0.39357
chr3-69400001-69500000	0.10646	0.60487	1.14449	2.5919	1.02841	1.31598	1.15674	0.78664	1.18612	1.1162	0.18797	0.89946	1.34741	1.15391	0.63614	0.51838	1.09181
chr3-69500001-69600000	0.52074	1.0246	0.95311	2.36949	0.96675	1.09181	0.88761	0.00509	1.40659	1.04039	0.21754	0.01879	0.70229	1.36805	0.36949	0.91307	0.56743
chr3-69600001-69700000	-0.52582	-0.21415	-0.61447	2.57899	0.03868	0.48063	0.36418	-0.509	0.42816	0.07538	-0.72208	-0.71702	-0.26574	-0.22427	-0.45286	-0.50407	0.30751
chr3-86700001-86800000	1.42585	1.31159	1.32328	3.11233	1.27625	1.62338	1.29736	1.65973	1.2206	2.33844	1.5255	2.08099	2.07613	1.60205	1.718	1.28788	1.69459
chr3-90500001-90600000	2.18212	2.61133	2.63073	2.7718	1.15101	0.63614	0.58784	2.02465	0.45911	1.18612	1.22751	0.79015	1.52981	0.29502	0.06324	0.66405	1.36416
chr3-98000001-98100000	2.09125	1.83899	2.5919	2.98199	1.60731	1.10115	1.87547	1.64667	1.35432	1.58853	0.85971	1.30056	0.26452	1.31159	1.94927	1.49813	2.27494
chr3-100400001-100500000	0.73609	1.4627	0.88507	3.03485	1.12232	0.95535	0.4513	0.27051	1.06092	-0.06434	0.6165	0.36949	0.94327	0.36418	0.62167	0.35226	0.42353
chr3-105800001-105900000	1.48296	2.10473	1.89197	2.81604	1.17713	1.24396	0.99429	1.65044	1.63191	0.68527	2.02993	1.10519	1.32328	1.79827	1.47378	1.19601	1.84762
chr3-108800001-108900000	2.5099	2.56918	1.9368	2.79552	1.82694	1.9915	1.87113	1.76584	1.72277	1.20948	2.25035	1.87547	1.37687	1.45682	2.07022	1.74608	2.32609
chr3-108900001-109000000	1.92321	1.89197	2.30885	2.48687	1.54099	1.49813	1.48296	0.59429	1.33755	1.31598	2.18742	2.21844	1.21531	1.14872	1.00648	1.68604	2.00977
chr3-115600001-115700000	1.75021	1.29383	0.88335	1.83899	0.64848	0.61905	0.81137	1.04494	0.31866	0.55613	-0.04185	0.55613	0.49123	-0.07139	1.48905	0.62513	0.99429
chr3-126600001-126700000	1.11873	1.19316	0.86711	2.86196	1.08086	1.20113	0.39284	0.85141	0.58232	1.07721	0.78664	0.17381	1.23985	1.79006	0.40134	1.08296	1.41363
chr3-157600001-157700000	-1.08277	0.11032	-0.6114	1.42585	0.01507	0.29296	0.13498	-0.43639	0.08113	-0.53409	-0.12213	-0.08081	-0.56288	-0.59203	-0.61447	-0.30899	-0.40272
chr3-157700001-157800000	-0.61313	-0.73289	-0.92411	0.39551	0.07742	0.18332	-0.11723	-0.48653	-0.04558	-1.23735	0.21239	-0.29204	-0.25708	-0.54439	-0.45488	-0.24881	-0.15975
chr3-159800001-159900000	-0.0742	0.64132	-0.28515	0.71974	0.26851	0.21493	-0.38986	-0.471	-0.27615	-1.25609	-0.49194	-0.0358	-0.77358	-0.33055	-0.73789	-0.84927	-0.64924
chr4-8800001-8900000	0.45492	0.1772	0.05342	0.83729	-0.61887	-0.45287	-0.39141	-0.26036	-0.59014	0.07986	-0.29112	-0.40744	0.2359	-0.41138	-0.22496	0.08613	0.58923
chr4-40800001-40900000	0.21483	-0.08975	0.28732	1.59234	0.50417	0.56664	0.74654	0.39515	0.35971	-0.12218	0.57673	0.36226	0.41646	0.11939	0.00457	0.19932	0.51173
chr4-41000001-41100000	1.14562	0.08613	0.56664	1.54538	0.83146	1.11696	1.24501	0.97734	0.73299	0.79071	0.9598	0.74654	0.45492	0.55974	0.55974	1.08547	0.89039
chr4-45400001-45500000	1.3361	0.60737	0.80309	1.71776	0.82555	0.82196	0.66412	0.79719	0.93158	1.54793	0.81128	0.94593	1.2328	0.90451	0.79071	0.88008	1.00998
chr4-46400001-46500000	0.81128	0.30926	0.96698	1.51879	0.72269	0.77952	0.70565	0.55384	0.66412	1.03059	0.54761	0.86024	0.60228	0.5419	0.96698	1.06483	1.06483
chr4-46500001-46600000	0.91138	-0.01194	0.76826	1.92424	0.40801	0.61545	0.79071	0.47155	0.65424	0.8865	0.5419	0.74307	0.3366	0.82196	0.57137	0.47608	0.71139
chr4-47000001-47100000	0.48235	-0.14955	0.57137	1.68796	0.3366	0.55384	0.83146	0.88008	0.63044	1.15527	0.39018	0.49146	0.03804	0.8507	0.1772	0.65725	0.86024
chr4-47100001-47200000	0.52726	-0.16136	0.54761	1.54793	0.19932	0.60228	0.39018	0.66412	0.19294	0.29691	0.13177	0.10436	0.0266	0.34918	-0.10721	-0.11465	0.14972
chr4-47300001-47400000	0.06153	-0.26788	0.40338	1.63914	0.1628	0.27711	0.37642	0.50417	0.18607	0.34918	-0.03186	0.08613	-0.08684	0.1628	-0.06576	0.30074	0.01447
chr4-53100001-53200000	0.64851	-0.0143	0.36966	1.01712	-0.4007	-0.64076	-0.57386	-0.79583	-0.52509	-0.98122	-0.3643	-0.69103	-0.28643	-0.75781	0.19932	-0.84121	-0.23404
chr4-63300001-63400000	-0.35132	-0.57816	-0.45711	1.38548	-0.5618	-0.26599	-0.51682	-0.97228	-0.44254	-0.87307	-0.89792	-0.84432	-0.87874	-0.86061	-0.42207	-0.7142	-0.59796
chr4-109200001-109300000	1.49735	1.13255	0.53277	1.69996	0.63525	0.67145	0.60737	0.53277	0.51173	0.84273	1.23689	0.57673	1.08547	1.09071	0.92655	0.57137	0.8738
chr4-115000001-115100000	-0.45924	-0.24502	-0.18302	1.79584	0.29212	0.0489	0.3366	0.3238	0.27271	-0.28048	0.27711	0.3238	0.21105	0.07729	-0.05415	0.2827	-0.08975
chr4-121000001-121100000	-0.28643	0.81753	0.37642	1.95355	1.12346	0.88008	0.86024	0.92655	0.7272	1.37823	0.93158	1.1879	1.51234	1.43611	1.28423	1.35808	0.82555
chr4-122800001-122900000	-0.17958	0.60228	0.60228	2.00944	0.89813	0.90451	1.27975	1.11696	0.83146	0.75285	0.75285	1.29228	1.09434	1.02634	1.31628	0.95089	1.40304
chr4-143100001-143200000	0.07033	0.94593	1.13745	1.81643	0.92281	0.74654	1.12825	1.4131	0.86951	0.22828	0.98113	1.2132	1.2271	0.76436	1.08547	1.00115	0.83729
chr4-144800001-144900000	-0.50889	-0.31253	-0.17767	0.47155	0.30926	0.03804	-0.44254	-0.1288	0.26449	-0.42496	-0.0338	0.40801	-0.17958	-0.40744	-0.35132	-0.61707	-0.29732
chr4-144900001-145000000	0.12535	-0.13325	0.00146	1.09848	0.55384	0.18607	0.30926	0.27271	0.44489	-0.23724	0.52087	0.63525	0.83146	0.30926	0.04085	0.16567	0.39515
chr4-145200001-145300000	-0.82184	-0.35665	-0.37369	1.59453	0.34315	0.34315	0.21105	0.0744	0.31945	-0.28828	0.29691	0.45492	0.5962	-0.29588	-0.01194	-0.21211	-0.1686
chr5-64300001-64400000	0.7461	-0.62081	-0.08418	0.74871	-0.62081	-0.73973	-0.86661	-0.60701	-0.54056	0.24718	-0.53784	-1.25223	-0.15442	-0.87827	-0.62897	-1.02166	-0.63728
chr5-147100001-147200000	0.11544	0.40823	0.17656	0.74126	0.54824	0.34908	0.34908	0.64311	0.66837	0.69279	0.41259	0.54456	0.71722	0.45472	0.71172	0.40295	0.58507
chr5-150200001-150300000	-0.12857	0.73663	1.24152	1.49499	1.10438	1.03437	0.90682	0.69279	0.95316	1.27589	0.8298	0.86476	0.66556	0.85895	0.48723	1.01793	0.36913
chr5-150700001-150800000	-0.57156	0.37932	0.14136	0.60346	0.23217	0.33979	0.14136	0.10676	0.48259	0.08725	0.04749	0.31896	0.09787	0.23217	-0.26651	0.09787	0.08395
chr5-151300001-151400000	-0.40645	0.23854	-0.03492	0.40823	0.08725	0.11907	-0.12857	-0.08418	0.17656	-0.27371	-0.10364	0.22477	-0.27371	-0.14681	-0.17188	-0.27771	-0.12586
chr7-48900001-49000000	-0.45728	-0.44165	-0.04764	1.76594	-0.90128	-0.92394	-0.91355	-0.75304	-0.99875	-0.95283	-0.45141	-1.4296	-0.47984	0.09065	-0.07613	-1.04705	-0.32297
chr7-49000001-49100000	-0.35703	-0.37292	-0.05855	1.63813	-0.83405	-0.95813	-1.01168	-0.73751	-0.74881	-0.87275	-0.44165	-1.2801	-0.13454	-0.30769	0.22075	-0.79455	-0.72927
chr7-55700001-55800000	-1.1599	-1.04705	-1.8362	1.03991	-1.24104	-1.37814	-1.4653	-1.5207	-1.68219	-1.8362	-1.36681	-1.8165	-1.37814	-1.10335	-1.34459	-1.88726	-1.72864
chr7-66100001-66200000	0.43052	-0.30054	0.5962	1.7096	-0.27712	0.09691	0.27613	-0.39609	0.33389	0.66457	-0.17113	0.27192	-0.96649	0.32292	-0.61526	-0.61754	0.09065
chr7-66200001-66300000	0.10073	-0.41604	0.50222	1.62464	-0.80706	-0.72011	-0.74881	-1.26349	-0.3439	0.4148	-0.60442	-0.74402	-1.13859	-0.69331	-0.65482	-0.54701	-0.67082
chr7-67400001-67500000	0.37267	-0.23683	0.21703	1.6015	0.11374	0.0817	0.08475	-0.82529	0.69541	0.5546	-0.51529	0.12179	0.07608	-0.21633	0.40897	-0.44687	-0.11812
chr7-68100001-68200000	-0.23298	-0.33679	-0.72523	1.21922	-0.11341	-0.60442	-1.00409	-0.91802	-0.77421	-0.80706	-0.82529	-1.22001	-1.19067	-0.75304	-0.44864	-0.44165	-1.20016
chr7-73500001-73600000	0.55118	0.35655	-0.00187	1.84205	0.34545	0.33896	-0.11163	-0.23298	0.30431	0.24537	-0.35703	0.12553	-0.43453	-1.1458	-0.55918	-0.98267	-0.54701
chr7-75600001-75700000	-0.69331	-1.12011	-0.51529	1.13541	-0.74881	-0.62195	-1.07663	-1.02586	-0.43453	-0.63144	-0.61045	-0.74881	-1.5841	-1.43691	-1.85635	-1.53975	-1.87262
chr7-75700001-75800000	-0.3769	-1.1599	-0.23298	1.34586	-0.67082	-1.08072	-0.83405	-0.89747	-0.75716	-1.72018	-1.08976	-0.72011	-1.29703	-1.55148	-1.53975	-1.34459	-1.66194
chr7-96900001-97000000	-0.33935	-0.09064	-0.57483	1.45735	-0.2105	0.09398	0.39267	0.00185	-0.58902	-1.07663	-1.25237	-0.20802	-0.68796	-0.72011	-0.77986	-1.36173	-0.87275
chr7-102200001-102300000	0.76468	1.25887	0.54481	2.06691	0.6882	0.47451	0.04495	0.39267	1.01163	0.77665	0.76468	0.86471	1.06537	1.31291	1.2947	0.75083	1.09775
chr7-145000001-145100000	0.89286	0.92658	1.1095	2.00633	0.42196	0.40165	0.42419	0.1345	0.10436	0.20373	0.05406	0.09065	-0.70615	-0.06226	0.11843	0.6301	0.31417
chr8-8700001-8800000	-0.67757	-0.31972	-0.65829	-0.27046	-0.60274	-0.86932	-0.88948	-1.0347	-0.88948	-0.53619	-0.67103	-0.77651	-1.48492	-0.6284	-0.62169	-0.81615	-0.47105
chr8-8900001-9000000	-0.49181	-0.71343	-0.58017	0.25375	-0.76491	-0.61511	-0.79587	-0.79299	-0.70204	-0.90022	-0.55486	-0.37234	-1.36143	-0.69595	-0.7881	-0.65091	-0.77421
chr8-9000001-9100000	-0.7881	-0.63519	-0.60274	-0.1817	-0.83626	-1.01885	-0.76828	-0.99263	-0.33584	-0.92741	-0.45562	-0.19239	-1.05625	-1.02092	-0.6246	-0.54939	-0.38054
chr8-80800001-80900000	0.95777	1.6995	0.87768	1.94728	-0.55486	-0.29743	-0.30638	-0.64399	-0.50816	-0.68432	0.07499	-0.36327	-0.12085	-0.07214	-0.0975	0.10003	-0.60659
chr8-127800001-127900000	0.24946	0.36535	-0.3488	0.82657	-0.06341	0.12982	0.2732	0.33526	0.5012	0.19126	0.05029	0.10576	-0.39022	-0.08246	-0.08246	-0.0975	0.30938
chr8-128000001-128100000	0.46348	0.29997	-0.27576	1.36333	0.11256	-0.16651	0.73561	0.3317	1.21288	0.60591	0.0398	0.23074	0.0398	0.18183	-0.15203	0.06621	0.51068
chr8-128200001-128300000	0.61247	0.32896	-0.07745	1.49346	0.27902	-0.11771	0.24208	0.38654	0.96206	0.21862	0.22779	0.64428	-0.3874	-0.16348	-0.02038	0.54426	0.52702
chr8-128300001-128400000	0.33958	0.34394	-0.18545	1.48258	0.33958	0.44684	0.11829	0.143	1.04708	0.404	0.24946	0.58673	-0.14653	0.17817	-0.01089	0.26317	0.48295
chr8-128500001-128600000	0.30938	0.45408	-0.20537	0.59917	0.17105	0.24946	-0.26503	0.18183	0.25944	0.36931	0.06621	0.37612	-0.36043	0.13967	0.11829	0.34917	0.38463
chr8-128700001-128800000	-0.44634	-0.00019	-0.38054	0.78648	-0.14912	-0.29356	0.14628	-0.14912	0.32655	0.05029	-0.20278	-0.09405	-0.12479	-0.2003	-0.24149	-0.32378	-0.2597
chr9-13200001-13300000	-1.41259	-1.20274	-0.8227	0.20282	-1.48803	-1.54746	-1.93647	-2.05077	-1.84905	-1.56727	-2.08405	-2.42537	-1.79911	-2.04334	-2.19554	-1.83093	-1.944
chr9-13400001-13500000	-0.19464	-1.10312	0.14768	0.73012	-1.31434	-1.67946	-1.54093	-1.21918	-1.55697	-1.26934	-1.69725	-2.29007	-1.90401	-1.57602	-1.35325	-1.71781	-1.22381
chr9-13500001-13600000	-0.54709	-1.38154	0.32541	0.80425	-1.75029	-1.30133	-1.52615	-1.66959	-1.71381	-0.93644	-1.46503	-2.15811	-1.6824	-1.69334	-1.91591	-1.65252	-1.76101
chr9-13600001-13700000	-0.17981	-0.97322	0.23066	0.83392	-1.28924	-1.58387	-1.70954	-1.53419	-1.81921	-1.39046	-1.64691	-1.9975	-1.46503	-1.85303	-1.61963	-1.79132	-1.84905
chr9-116100001-116200000	-0.11954	0.07354	-0.04709	1.31893	-0.51268	-0.06462	-0.23339	-0.74311	-0.03804	-0.33334	-0.00899	0.2498	0.83149	0.39774	0.24598	-0.79821	-0.31509
chr9-116200001-116300000	-0.56817	0.03769	-0.19864	1.11278	-0.62362	-0.45952	-0.49908	-0.44416	-0.04299	-0.8227	-0.23796	0.11587	0.26923	0.06886	0.50895	-0.52328	-0.64042
chr9-118700001-118800000	-0.09201	0.32861	1.03779	1.25501	-0.01635	0.25996	0.15832	-0.21852	0.1439	-0.5296	-0.02048	1.17986	0.72326	0.69544	0.38189	-0.74311	0.09409
chr9-122900001-123000000	-0.75051	0.24598	0.43942	0.63474	0.35495	0.33707	-0.16481	0.00855	0.14768	-0.3974	-0.85989	-0.34898	-0.31509	-0.38295	-0.64042	-1.18162	-0.30682
chr9-123100001-123200000	-0.62098	0.12846	0.11587	0.74203	0.37505	0.15121	-0.02412	-0.07635	0.33317	-0.1103	-0.64884	0.06248	-0.15641	-0.20861	-0.4054	-1.54093	-0.26357
chr9-123200001-123300000	-0.57252	-0.31947	-0.27798	0.48518	0.36058	0.1439	-0.06462	0.16172	0.13979	-0.63363	-0.3016	0.219	-0.13083	-0.74698	-0.96134	-1.20754	-0.78206
chr9-123400001-123500000	-0.46884	0.27284	0.27284	0.71665	0.69233	0.219	0.18141	0.03465	0.12846	-0.14586	-0.63719	-0.12661	0.00348	-0.29391	-0.91469	-0.93252	-0.44416
chr9-123600001-123700000	-1.24031	-0.57983	-0.63363	0.29258	-0.06462	-0.25569	-1.05582	-0.83143	-0.60494	-1.2508	-0.84026	-0.57983	-0.70868	-1.05582	-0.80143	-1.49817	-1.05582
chr9-123700001-123800000	-1.52235	-0.86732	-0.52645	0.53702	-0.46884	-0.45639	-0.98656	-0.84597	-0.79146	-0.83749	-1.29234	-0.97837	-0.64488	-0.7265	-0.95758	-1.68993	-1.19437
chr9-123800001-123900000	-1.54378	-0.19464	-0.52328	0.7362	-0.34544	-0.44416	-0.87174	-0.89623	-0.71222	-1.45684	-1.35064	-0.69946	-1.12858	-1.26063	-1.54093	-2.08405	-1.23505
chr9-123900001-124000000	-2.11175	-1.41086	-1.27891	0.39926	-0.97571	-0.9676	-1.48803	-1.57177	-0.99624	-2.02843	-2.11175	-1.31693	-1.82471	-1.6824	-2.02843	-2.17089	-1.73792
chr1-192200001-192300000	-0.0173	0.60727	0.32468	0.43496	2.04349	2.01001	1.285	1.74153	1.84914	1.69713	1.4438	1.88583	1.60216	1.49189	0.9216	1.5906	0.53273
chr1-193900001-194000000	-0.10011	-0.16669	0.19356	0.32665	0.82066	0.77006	0.381	0.55191	0.80191	0.7889	0.29273	0.62925	0.37687	-0.31114	0.08509	0.34561	0.17089
chr10-84200001-84300000	1.18624	1.38986	0.68768	1.83947	2.11101	1.73912	1.91393	1.28322	1.64708	1.44888	1.48451	1.21323	0.94616	0.59119	1.24025	1.25862	1.79753
chr10-109800001-109900000	-0.47152	0.16589	1.21323	1.53088	2.1159	1.84904	1.93833	2.07459	1.71311	2.0221	1.61152	0.92197	1.29858	1.67782	1.61152	1.35883	1.48451
chr13-52400001-52500000	1.59821	1.17313	1.87892	1.35191	2.80908	2.22512	2.09847	2.13435	2.31324	2.02123	1.90282	2.07551	2.08667	1.79991	1.83755	2.0631	1.68425
chr15-95100001-95200000	-0.12639	0.16679	0.33591	-1.45228	1.08155	0.91232	0.80203	1.07675	0.98671	0.83119	0.8961	0.85444	0.44097	0.92371	-0.24339	0.95146	0.94273
chr16-6200001-6300000	0.15325	0.6207	0.8449	-0.64064	1.47281	1.03115	1.25662	0.85926	1.07127	1.2434	0.99568	1.34437	1.34011	1.09398	1.28702	1.18837	1.07561
chr17-3100001-3200000	0.37655	0.27775	0.01331	0.3728	0.58948	0.19429	0.19017	0.1159	-0.40193	-0.04195	0.25531	0.24867	-0.39756	0.316	-0.56648	-0.80571	0.04993
chr17-3300001-3400000	0.23297	0.22385	-0.17982	-0.48816	0.83711	0.60181	0.26342	0.07863	0.18558	-0.20924	-0.13407	0.41907	-0.15054	0.33276	-0.38471	-0.27832	-0.46851
chr17-3400001-3500000	0.38929	0.13335	-0.20924	-0.60593	1.01624	0.62998	0.45374	0.53236	0.18159	0.04125	0.57347	0.55036	-0.45882	-0.12088	-0.10404	-0.21781	-0.04195
chr3-106200001-106300000	-2.44319	-1.8264	-1.95006	-1.70584	-1.59409	-1.60297	-1.91218	-2.06212	-1.91846	-2.20238	-2.09944	-2.20238	-2.20238	-2.0687	-2.26119	-1.98599	-2.26119
chr3-108600001-108700000	1.9589	2.14872	2.61133	1.65973	3.11233	2.63073	2.63073	2.378	2.7718	2.02465	2.52164	2.33844	2.79552	2.09125	2.33163	1.85206	2.12972
chr3-157400001-157500000	-0.72999	0.30751	-0.77126	-0.17151	0.80732	0.20613	0.28861	0.25671	0.59024	-0.46146	0.62831	0.24468	-0.63556	-0.64133	-0.16694	0.40368	0.00509
chr3-158300001-158400000	-0.73289	0.22157	0.30558	-0.77963	1.40257	0.87643	0.94327	0.8649	0.90343	0.03868	0.70229	1.36416	0.41071	0.0101	-0.50002	0.65803	-0.3315
chr4-153100001-153200000	-0.05081	1.06483	0.66412	-0.70887	1.55045	1.00998	0.83729	0.98113	0.63525	0.06153	1.14007	1.10308	0.56664	0.73859	0.63044	1.09434	0.80309
chr4-153500001-153600000	0.23243	0.76436	0.45037	-0.16136	1.35463	0.97734	0.95089	1.16312	1.03059	0.53792	1.13255	1.06483	0.97734	1.0235	1.0235	0.64851	0.92655
chr4-153600001-153700000	0.44489	0.99598	0.58923	-0.39141	1.36381	1.15527	1.2271	1.0235	1.01712	0.53277	1.14863	1.32302	0.74654	1.25769	0.46131	0.93922	0.81128
chr4-153800001-153900000	0.03804	0.98989	0.99598	-0.26788	1.29686	1.20827	1.07462	1.20308	1.13255	0.46131	0.79071	0.96698	1.13745	0.5962	0.53792	0.63044	0.54761
chr4-156100001-156200000	0.01835	1.04262	1.17897	1.35463	1.61987	1.45433	1.57941	1.42271	1.58297	1.31897	0.94593	1.44548	1.26856	1.27479	1.5867	0.73299	1.5689
chr4-156200001-156300000	0.1772	0.64164	0.69834	1.4131	1.41733	1.2328	1.13255	1.005	1.19654	0.86024	0.76826	1.23689	0.53792	0.70565	1.26856	0.97734	1.09848
chr7-75200001-75300000	-0.5935	-2.00724	-1.30284	-0.49546	0.42419	-0.07055	-0.20802	-0.41844	0.22075	-0.1479	-0.32013	-0.36564	-1.53115	-1.21465	-1.71495	-0.79005	-1.37814
chr8-8300001-8400000	-0.46868	-0.92741	-0.79587	-0.4767	-0.3328	-0.3874	-0.68432	-1.10034	-0.38317	-0.8258	-0.69832	-1.01885	-1.14794	-0.34427	-0.7899	-0.89784	-0.38317
chr9-121300001-121400000	-0.45156	0.3675	0.62045	0.64907	0.74435	0.59017	0.28703	-0.06462	0.50895	0.0985	-0.68335	0.33061	-0.05396	0.04535	-0.57599	-0.34132	-0.23796
chr9-122400001-122500000	-1.18162	0.35013	0.33061	-0.31509	0.41785	0.3213	0.40791	0.20871	-0.08155	-0.56256	-0.44009	0.12492	-0.46554	-0.62098	-0.4125	-0.80949	-0.76441
chr9-123300001-123400000	-0.67767	0.10232	-0.02048	0.23546	0.40983	-0.12211	-0.34898	-0.00899	-0.19864	-0.286	-0.5938	0.19384	-0.34544	-0.3974	-0.7312	-1.19848	-0.286
chr1-124000001-124100000	-0.4128	0.17745	0.18056	-0.636	1.14909	1.52634	1.33576	1.31458	1.40223	0.42177	1.15161	-0.039	0.54625	-0.24313	0.37226	0.75184	0.40181
chr1-194000001-194100000	-0.33644	-0.32853	0.09753	0.03366	0.3642	0.78653	0.3195	0.17197	0.76032	0.58309	-0.12456	0.49106	0.07341	-0.38092	0.12447	0.01744	0.36838
chr1-194400001-194500000	0.15133	-0.42109	-0.05923	-0.7938	0.3147	0.74236	0.22064	0.01609	0.72423	0.32307	-0.30529	0.22239	-0.0173	-0.37316	0.30362	0.05262	0.00473
chr10-108900001-109000000	-0.08616	-0.36775	-0.449	-0.72422	1.62365	1.76797	1.68558	1.16458	1.33386	1.61152	0.8345	1.28322	1.40514	1.24451	1.3546	1.69458	0.85916
chr10-109700001-109800000	-0.27415	-0.33537	0.81989	1.4154	1.48451	2.04847	1.3972	1.8703	1.67144	1.8162	0.95936	0.76787	1.22213	1.57755	1.27534	1.38615	1.40069
chr10-110200001-110300000	-0.63588	-0.00822	1.45725	-0.10465	1.40069	1.6437	1.6079	1.26285	1.35137	1.55849	1.49581	0.50851	1.24451	1.3546	0.85708	1.40069	1.05641
chr10-123500001-123600000	-0.45618	0.28	0.55892	-0.85307	0.28298	1.14976	0.19652	-0.23656	0.25244	-0.06486	0.69189	-0.13995	0.79203	0.50851	0.45654	0.68139	-0.143
chr15-92100001-92200000	0.82478	1.26206	1.51392	-0.93479	1.16034	1.53189	1.20273	1.38499	0.95146	1.21124	1.31846	0.87886	0.92371	0.91232	1.25431	0.9794	1.05006
chr15-95000001-95100000	0.03196	0.23766	0.08154	-1.26715	0.97342	1.2437	1.044	0.9674	1.18275	1.01494	1.21674	0.98671	1.04079	0.60088	0.04258	0.17337	1.0874
chr16-9800001-9900000	0.73753	-0.29196	-0.40582	0.00584	1.45332	1.81921	1.14781	1.75955	1.21035	1.3842	1.7008	1.364	1.64746	1.56195	0.88028	1.14184	1.17685
chr17-3600001-3700000	-0.70281	-0.04598	-0.39756	-0.83319	0.08355	0.4142	-0.01619	-0.22224	-0.36278	-0.41037	0.35495	0.19983	-0.35791	-0.24513	-0.59668	-1.03434	-0.43102
chr17-4000001-4100000	-0.67089	-0.27342	-0.63194	-1.00016	-0.30219	0.18159	-0.20924	-0.48148	-0.35283	-0.37166	-0.31114	0.11036	-0.79788	0.00208	-0.66337	-0.72904	-0.60088
chr17-4300001-4400000	-0.31114	-0.35283	-0.64114	-0.7257	0.07863	0.42887	0.12434	-0.67089	-0.21781	-0.28275	0.00208	0.23297	-0.49235	0.27	-1.10129	-1.07942	-0.66337
chr17-4700001-4800000	0.02607	0.32291	-0.36539	-0.49235	0.35828	0.47141	0.02296	-0.28991	-0.27832	-0.73424	-0.1916	0.39237	-0.58219	0.18159	-0.71858	-0.31595	-0.51682
chr18-24700001-24800000	-0.16743	-0.61666	0.16035	0.17005	0.98432	1.17468	-0.01314	0.41954	0.47747	0.40903	0.78653	-0.89006	0.17005	0.23112	0.15366	0.59223	0.54798
chr2-6400001-6500000	-0.02143	0.07563	-0.44841	0.3306	0.74062	0.98016	0.72809	0.71428	0.70441	0.16973	0.10582	0.35389	0.13621	0.08881	-0.16484	0.56438	-0.23057
chr3-80200001-80300000	-0.509	-0.54965	-0.29529	-0.40974	1.04494	1.73291	0.6393	1.24396	1.29736	0.99095	0.50998	1.13911	0.0101	0.27867	0.49336	0.90992	0.67485
chr3-143200001-143300000	-0.43226	0.11916	0.30354	-0.25214	1.0354	1.58459	1.09399	1.26848	1.04494	1.08601	1.30056	1.08086	0.87643	0.52292	0.50998	0.55192	0.45371
chr3-143300001-143400000	0.21239	-0.2536	0.49336	-0.78644	1.36805	1.80214	1.57042	1.44637	1.44972	1.13202	1.07721	1.13517	0.51838	0.5379	0.27529	0.84642	0.89538
chr3-156200001-156300000	-1.17333	-0.06924	-0.50495	-0.94881	-0.23386	0.2968	0.09044	-0.54646	-0.38195	-0.52373	0.15372	-0.54646	-0.92903	-0.43639	-1.02511	-0.74844	-0.23386
chr3-156700001-156800000	0.4435	0.2908	0.92516	-1.45021	1.42585	1.92321	1.74608	1.57042	1.44145	0.8047	1.72277	1.17713	1.06092	-0.28065	0.52292	0.66824	0.75518
chr3-158100001-158200000	-0.56907	-0.39194	-0.11305	-0.24526	1.64667	1.65044	0.54383	0.66824	0.8047	0.31589	0.95311	1.3302	-0.24675	0.18797	0.57926	0.18332	0.52292
chr3-158700001-158800000	-1.40529	-1.14747	-1.47336	-1.22046	-0.72208	-0.69204	-0.92411	-0.89607	-0.93402	-0.93402	-1.09399	-0.76381	-1.51949	-1.87218	-2.02458	-0.95079	-1.68435
chr3-159400001-159500000	-0.97949	-0.96946	-1.12569	-0.35094	-0.60902	-0.19014	-0.90517	-1.06191	-1.00955	-1.60297	-0.8632	-0.77963	-1.04429	-0.97722	-1.15861	-0.9436	-1.03912
chr3-159700001-159800000	-0.76154	-0.60404	-1.65728	-0.89607	-0.71958	-0.34665	-0.85784	-1.37489	-0.99255	-1.31558	-1.15668	-1.31558	-1.24391	-1.15408	-1.37844	-1.26539	-0.95079
chr4-151300001-151400000	0.40338	1.09434	0.76063	0.34918	1.42741	1.70964	1.09434	1.39078	1.23689	1.04761	1.31206	1.28423	1.21671	1.25421	1.10308	1.02634	1.23689
chr4-153400001-153500000	0.49468	1.06891	1.36764	-0.21477	1.65145	1.66841	1.52226	1.30019	1.45774	0.63044	1.24902	1.5288	1.3361	1.29228	1.13255	0.67145	1.39879
chr5-149900001-150000000	-0.11235	0.33597	0.91213	0.33159	0.46625	0.96451	0.64311	0.7461	0.92476	0.74126	0.70799	0.60656	0.67246	0.49175	0.59437	0.77019	0.78732
chr9-122300001-122400000	-0.46554	0.63689	0.45146	0.5064	0.61413	0.66756	0.08537	0.14768	0.38189	-0.22812	-0.1896	0.13577	0.15832	-0.11954	-0.25569	-0.90919	0.48696
chr9-122700001-122800000	-1.11658	0.08537	0.34094	-0.04709	0.16528	0.35203	-0.20325	-0.07173	-0.31077	-0.52328	-0.73966	-0.09201	0.12211	-0.46554	-0.68798	-1.24703	-0.53412
chr1-123900001-124000000	-0.86425	0.25997	0.36671	-0.24063	1.25913	1.58888	2.12353	1.4818	1.62863	0.29408	0.80191	0.54957	0.84102	0.35912	1.34598	0.55371	0.43496
chr1-124500001-124600000	-0.87053	-0.18205	-0.98516	-1.06693	1.28206	1.26156	1.53214	1.109	1.47581	0.21301	0.26836	0.09753	-0.22633	-0.1425	0.13454	0.56868	0.35912
chr1-124700001-124800000	-1.10906	-0.45448	-1.10906	-0.84018	1.23794	1.19713	1.29609	1.19218	1.10703	0.9186	0.47677	-0.17414	0.27419	-0.14912	0.87778	0.43339	0.28797
chr1-193700001-193800000	0.10827	-0.2921	0.25997	0.28797	0.79592	0.80944	0.97056	0.52802	0.60583	0.85009	0.85454	0.44769	-0.26803	0.12242	0.81377	0.51391	0.52425
chr10-109900001-110000000	-0.23097	0.35391	1.49213	2.09898	1.6437	1.43915	2.13395	1.67411	1.82241	2.02824	0.9017	0.2863	1.27806	0.59867	1.19373	0.93512	1.28836
chr10-110000001-110100000	-0.48731	0.39833	1.51412	1.37288	1.43251	1.43251	2.00151	1.67782	1.4456	1.68181	1.22213	-0.11025	1.4182	1.31071	1.40069	0.65002	1.40514
chr10-110300001-110400000	-0.19516	0.06181	1.27534	-0.29939	1.50419	1.63873	2.13806	1.77691	1.73185	1.29337	1.73912	0.30388	1.32411	1.05038	0.81451	1.6079	1.76797
chr10-124100001-124200000	-0.71944	-0.94719	-0.39966	-0.83122	-0.23975	-0.26444	0.17328	-0.42477	-0.07723	-0.41128	0.08182	0.05207	-0.51415	-0.30507	-0.23656	-0.08915	-0.05709
chr10-124300001-124400000	0.16884	-0.54069	-0.28831	-1.00524	-0.11667	-0.28831	0.26095	-0.15185	-0.32306	-0.449	-0.12671	-0.50462	-0.70316	-0.67323	-0.19188	-0.42477	-0.50598
chr12-119900001-120000000	-0.55516	-0.05615	-0.20616	-0.60965	-0.42571	-0.55856	0.00284	-0.24729	-0.47624	-0.42143	-0.57259	-0.33664	-0.49627	-0.41812	-0.08904	-0.01858	-0.26626
chr13-11800001-11900000	-0.67721	-0.28047	-0.52337	-1.05918	1.27867	1.24294	1.45924	1.25871	1.25871	0.91053	0.93928	0.7389	0.43643	1.08568	1.42194	0.56841	0.31821
chr16-9500001-9600000	0.40403	0.05465	-0.42541	-0.79876	1.18387	1.06378	1.73718	1.15774	1.23389	1.40641	1.36058	1.28322	1.13384	1.1977	1.08344	1.2691	1.18641
chr2-10000001-10100000	0.0871	-0.73799	-0.84118	-0.20654	0.16973	0.13156	0.50791	-0.01228	-0.12373	-0.13307	0.0321	0.103	-0.52302	-0.95663	-0.09886	-0.40104	-0.69928
chr2-143600001-143700000	-1.0811	-0.32708	-0.37539	-0.43313	0.95515	0.92555	1.23882	1.04902	1.01146	1.03948	0.73418	0.68146	-0.25875	0.85444	0.22125	0.64999	0.4842
chr3-143700001-143800000	0.11733	0.0371	0.00775	-0.36435	1.17945	0.96345	1.66469	1.5537	1.00471	0.94007	0.98333	0.19136	0.50466	0.1268	0.44896	-0.19459	0.83599
chr3-155900001-156000000	-1.25609	-0.4971	-0.26051	-1.25297	-0.54646	-0.36594	0.29296	-0.55356	-0.13759	-0.64133	0.14927	-0.12641	-0.21205	-0.51646	-0.50407	-0.53588	-0.19459
chr3-156100001-156200000	-0.58259	-0.51646	-0.5518	-1.19515	-0.31776	-0.03759	0.20884	-0.11305	-0.31776	-0.24526	-0.08081	-0.06155	-0.85784	-0.81024	-0.63857	-0.63306	0.05541
chr3-156900001-157000000	-0.25708	0.92516	0.14795	-1.23735	0.97484	1.42092	1.49813	0.54383	1.06788	0.09507	1.3302	1.20948	0.42098	0.81137	0.68797	0.15712	0.43393
chr3-157000001-157100000	0.23446	0.85141	0.10837	-0.77126	1.19601	0.86259	1.72277	0.97996	0.85971	0.01507	1.01304	1.55968	0.80732	0.3279	0.82485	0.33309	0.59877
chr3-157200001-157300000	-0.02835	1.05788	0.43646	-0.82053	0.77966	0.60701	1.23542	0.76911	1.1085	0.76227	0.7773	0.42098	-0.40756	0.08666	0.55613	0.50466	0.44585
chr4-127400001-127500000	-0.0338	1.26229	1.42741	0.79719	1.14562	1.45774	1.84664	1.48513	1.50659	1.17584	1.32302	1.55749	1.28759	1.13255	1.20827	1.27479	1.5288
chr4-152500001-152600000	1.09434	1.19115	0.98113	-0.00781	1.7118	1.7285	2.03328	1.53252	1.67022	1.32767	1.5288	1.7118	1.51491	1.59017	1.83286	1.19654	1.46841
chr4-152600001-152700000	0.48763	1.13745	0.89039	-0.24827	1.31206	1.14007	1.53252	1.2271	1.27975	0.76826	1.04262	1.19654	1.11052	1.48861	0.65725	1.13745	0.97133
chr4-152800001-152900000	0.15637	0.95089	0.72269	-0.51047	1.34386	1.005	1.35012	1.04761	1.00998	0.3238	1.00998	1.08547	0.98989	0.51173	0.58923	1.30403	0.83146
chr4-152900001-153000000	0.29691	1.0235	0.74654	-0.59796	1.06483	1.21671	1.31628	1.2132	0.86024	0.45492	1.04761	1.07462	0.58923	0.80309	0.40338	0.98113	0.82196
chr6-92600001-92700000	1.74411	2.34464	1.56546	-0.21084	1.89653	1.84869	2.38234	1.49652	1.73003	1.71757	1.77494	1.29826	2.14208	1.66098	2.00834	1.51327	1.43544
chr7-140400001-140500000	-0.24611	-0.14456	-0.41604	-0.57483	0.25645	0.25645	0.57271	-0.20802	0.07608	0.29738	-0.78562	0.05987	-0.05855	-0.16452	-0.86902	0.24264	-0.14456
chr8-9300001-9400000	-0.75472	-0.4324	0.35371	-0.87909	0.13791	0.01937	0.67259	-0.0315	0.28491	0.46861	0.30353	-0.32724	0.45013	0.26823	0.34394	0.47956	-0.21357
chr1-124100001-124200000	-0.2921	-0.37922	-0.45448	-1.31811	0.90907	0.99529	1.22739	1.38675	0.94682	0.31055	0.47846	-0.34122	-0.12016	-0.12202	0.29851	0.30192	-0.0329
chr1-124200001-124300000	-0.49522	-0.11355	-0.89354	-1.1058	0.83814	1.0414	1.09298	1.40743	1.13225	0.36671	0.32167	-0.30296	-0.16428	-0.56415	0.16255	0.9216	0.55978
chr1-124800001-124900000	-1.18441	-0.29807	-1.09687	-0.98819	0.591	0.53987	1.1003	1.18824	0.86755	0.6707	0.53807	-0.05437	-0.31467	-0.25161	0.7395	0.47154	-0.02176
chr10-79800001-79900000	2.57148	2.35436	2.28332	2.15043	2.10501	2.44265	2.15043	2.71184	2.27171	1.94246	2.04847	2.05274	2.53739	2.41209	2.22695	2.50405	2.38974
chr10-83000001-83100000	2.07872	1.27113	2.09898	2.03724	1.54711	1.8429	2.19947	2.60423	1.86111	1.4456	1.69076	1.87421	1.63084	1.48817	2.01478	1.91945	1.76237
chr10-108600001-108700000	-0.07253	-0.55698	-0.77652	-0.89302	1.30614	1.3475	1.40903	1.65126	1.17835	1.28322	1.4456	1.17472	1.55849	1.46263	1.37526	1.44141	1.09155
chr10-108700001-108800000	0.14733	-0.37274	-0.24208	-0.84833	1.3666	1.71311	1.11224	1.72138	1.53088	1.50009	1.6079	1.38233	1.05319	1.26285	0.74474	1.05038	0.41786
chr10-108800001-108900000	-0.39966	-0.52154	-0.39191	-1.00777	1.34005	1.80396	1.62724	1.8162	1.6437	1.67782	1.70307	1.05038	1.0814	1.37791	1.43251	1.19836	0.66766
chr10-109100001-109200000	-0.8647	-1.04153	-0.76767	-0.60459	0.82307	1.09155	0.65761	1.39292	0.83108	1.08453	0.88909	0.20854	0.92466	0.60845	0.35126	1.05319	0.12162
chr10-109500001-109600000	0.08599	-0.43969	-0.26149	-0.75864	0.99445	0.97609	0.94616	1.82241	1.05319	1.07778	1.14216	-0.18953	0.78496	0.79877	0.20583	0.95027	0.79559
chr10-124400001-124500000	-0.77132	-0.81731	-0.55846	-1.001	-0.33287	-0.37072	-0.23656	0.0286	-0.80327	-0.65814	-0.20594	-0.61717	-0.69025	-0.55501	-0.28283	-0.33764	-0.51077
chr10-129600001-129700000	-1.14621	-1.51568	-1.47806	-1.16689	-0.9595	-1.03459	-1.24787	-0.64481	-1.04571	-1.06396	-0.98878	-0.71944	-0.99092	-0.99622	-0.65814	-0.89302	-1.20129
chr12-88900001-89000000	-0.02227	-0.36464	0.27576	-0.63152	1.06517	1.04373	1.06977	1.6129	1.48836	0.57337	0.5502	1.56994	1.14664	1.14166	1.49953	0.29828	1.04003
chr12-89200001-89300000	-0.06078	0.0082	0.09623	-0.74514	0.71856	1.36935	0.77758	1.65708	1.22417	0.39522	0.5985	0.91217	1.44844	0.57337	0.75784	0.60995	0.14416
chr13-11600001-11700000	-1.05133	-1.01141	-0.82486	-1.45364	0.89806	1.14062	1.07527	1.76076	1.2086	0.80277	0.8313	0.3245	0.70501	1.34439	0.93198	1.31934	0.29359
chr15-7800001-7900000	0.33125	-0.46019	-0.3922	-0.31579	-0.67276	-0.40874	-0.67766	0.44097	-0.52872	-0.28301	-0.14975	-0.20704	-0.1861	-0.03024	-0.48401	-0.14975	-0.11897
chr15-94100001-94200000	-0.08719	0.61971	0.26909	-0.61887	0.6549	0.63778	0.79206	0.90691	0.67878	0.81535	0.50649	0.57489	0.82057	0.25594	0.45555	0.23766	0.34491
chr15-94300001-94400000	0.79206	1.12056	0.80203	-0.70463	1.02284	1.01494	0.79666	1.4679	0.89097	1.45115	1.17214	0.67172	0.8961	0.70078	0.68636	0.3196	1.20273
chr15-95300001-95400000	0.06573	0.22265	0.57489	-1.13175	1.1477	1.21124	0.63142	1.21674	1.20669	1.10634	0.99273	1.18275	0.84674	0.74248	-0.22306	0.4461	1.16433
chr18-40800001-40900000	-1.37816	-1.32246	-0.49386	-1.55642	0.3566	0.50531	-0.17685	1.10141	0.40226	0.43801	-0.00851	0.98951	-0.39948	-0.49648	-0.84897	-0.00175	-0.67397
chr18-41600001-41700000	-0.94657	-0.89328	-0.37044	-1.27475	1.10776	-0.08063	-0.11274	1.18433	-0.42693	-0.44449	-0.06846	0.41954	0.08373	0.55451	0.2582	-0.32463	0.26778
chr2-6500001-6600000	-0.07308	-0.56528	-0.35855	0.2269	1.15045	1.13741	1.1123	1.48882	1.24727	0.68863	0.91212	0.89933	-0.07928	0.15378	-0.06621	0.46132	0.51362
chr2-6700001-6800000	0.10582	-0.46998	-0.40104	0.16143	1.3082	1.05392	1.07456	1.42366	1.18102	0.81628	0.44315	1.04902	0.39788	0.30626	0.43144	0.63972	0.56191
chr2-8200001-8300000	-0.63723	-1.27957	-0.97901	-1.24186	0.00222	-0.28652	0.17727	0.41766	0.24163	-0.48781	-0.17159	0.40219	-0.2618	-0.77285	-0.82614	-0.12066	-0.42078
chr2-8600001-8700000	-0.56933	-1.02814	-0.79718	-0.97529	-0.23715	-0.09476	-0.11592	0.30381	-0.31385	-0.37147	-0.2409	0.01961	-1.00076	-0.89615	-0.75888	-0.10728	-0.95257
chr2-170700001-170800000	0.88026	0.68614	0.95809	-0.65818	1.33362	0.86723	0.83331	1.35713	1.05392	0.61981	1.11902	1.0097	0.38795	0.66167	0.66477	0.71051	1.06784
chr3-56800001-56900000	-1.71794	-1.12569	-0.87949	-0.37984	-0.4886	-0.36435	-0.29986	0.70229	0.60701	0.12354	-0.00301	-1.08277	-0.58259	-0.7825	-0.39527	0.46393	0.0371
chr3-117600001-117700000	0.41841	0.95788	2.15622	-0.31776	1.53583	1.52981	1.00968	2.29469	1.72687	1.14449	1.63191	1.65493	1.50437	2.12972	0.87643	1.75566	1.70495
chr3-143400001-143500000	0.04384	0.04752	0.25832	-0.56728	0.91609	1.3302	1.25591	1.94927	0.96345	1.54468	0.67921	1.11144	-0.04826	0.61114	-0.13011	0.95535	0.39551
chr3-151600001-151700000	-0.87078	-0.32694	-0.38986	-0.47371	0.27051	0.05859	0.14459	0.45371	-0.29986	-0.76381	-0.49002	-0.36594	-0.54439	-0.26051	-0.29529	-0.39357	-0.48653
chr4-127500001-127600000	-0.05929	1.36764	1.28423	0.1894	1.27479	1.56098	1.32302	1.61987	1.54793	0.89813	1.03761	1.35808	1.12825	1.00998	0.9598	1.04262	1.567
chr4-127800001-127900000	-0.14955	0.83146	1.10308	-0.03642	1.12825	1.4513	1.12346	1.54243	1.39879	1.09848	1.17584	1.46091	0.66052	0.97133	1.09071	0.66412	1.35012
chr4-153000001-153100000	0.30074	1.17897	0.82555	-0.69103	0.97734	1.02634	1.11696	1.29686	0.82196	0.3275	0.70565	1.14562	0.76063	0.60228	0.47155	0.81753	1.0235
chr4-153700001-153800000	0.0337	1.08547	0.58167	-0.44254	1.18351	1.12825	1.0235	1.35463	0.98989	0.33333	0.90451	0.91737	0.63525	0.57673	0.90451	0.70565	0.79071
chr5-126900001-127000000	0.70427	1.26932	0.3451	-0.76626	1.15546	0.90093	0.7461	1.34566	0.86969	0.88129	0.92984	0.92274	1.16438	0.64872	1.04837	0.78973	0.97129
chr7-57700001-57800000	-1.966	-1.08976	-1.15114	-2.2158	0.24019	0.01295	-0.01427	0.92987	0.54788	0.67505	-0.63552	0.43052	-0.53216	0.5546	-0.93492	0.03684	0.10436
chr7-91000001-91100000	-1.5207	-1.50838	-1.3833	-1.09471	0.52262	0.16744	0.40551	0.81574	0.59167	-0.39893	-0.09064	0.55762	0.40165	0.08686	-0.24611	-0.03167	-0.62533
chr8-118500001-118600000	0.6158	1.36333	1.55707	-0.70411	1.04254	0.43857	0.93168	1.65562	1.00586	0.29173	0.9075	1.1726	0.92273	1.16113	1.55038	1.16113	0.69805
chr9-27900001-28000000	0.51155	0.47606	1.07657	-1.51032	0.58241	0.76969	0.95066	1.14364	0.79918	1.04077	0.93019	0.76969	0.97403	0.11587	0.67465	0.71665	0.64332
chr9-28800001-28900000	0.43022	0.51155	0.92122	-1.58387	0.63012	0.71665	0.58241	1.25025	1.03131	0.61824	0.66281	0.63012	0.79545	0.58241	1.24466	1.13473	0.47848
chr9-29500001-29600000	0.90373	-0.07173	0.90373	-1.28924	0.66444	0.79085	0.60442	0.96296	0.73932	0.65512	0.57675	0.84811	0.93526	0.65512	0.9572	0.72326	0.74435
chr9-97800001-97900000	-0.51268	-0.92173	-0.23339	-1.60258	0.32861	0.01644	0.16747	1.12858	0.42793	0.47286	0.4455	-0.19864	0.08182	0.28386	0.3213	0.29553	0.00855
chr9-112600001-112700000	-0.49057	-0.71905	-0.48538	-1.39046	0.22738	0.53811	0.61089	0.62225	0.34094	0.26212	0.28703	-0.02412	-0.69567	-0.53412	-0.57252	-0.18433	0.1736
chr1-124300001-124400000	-0.43889	-0.24659	-0.49094	-0.99222	0.84313	1.25597	1.42846	1.24189	1.66611	0.37226	-0.1358	-0.36939	0.00994	-0.22379	0.06027	0.19223	0.39401
chr1-124400001-124500000	-0.43139	0.01609	-0.2126	-1.20004	1.23545	1.51148	1.57549	1.28206	1.65835	0.35517	0.43496	0.13454	0.43696	-0.22633	0.44769	0.63348	0.16703
chr1-124600001-124700000	-1.00632	-0.11856	-0.9939	-0.93831	1.19218	1.2654	1.35495	1.26794	1.42262	0.72423	0.80461	-0.23206	0.1484	-0.35095	0.77489	0.83524	0.10349
chr1-193800001-193900000	-0.38649	-0.35571	-0.41452	1.05192	0.59541	0.63608	0.56868	0.46819	1.21056	0.5039	0.0352	0.58483	-0.18205	-0.66293	-0.10562	0.19493	0.48582
chr1-194300001-194400000	-0.00817	-0.32201	-0.34804	-0.51767	0.51657	0.49515	0.72119	0.1968	1.57787	0.39191	0.17197	0.65827	-0.36939	0.34561	0.59275	-0.04336	0.11047
chr1-194500001-194600000	0.61178	-0.4042	-0.19038	-0.40637	0.42451	0.67948	0.27016	0.81377	0.95346	0.45114	0.284	0.60727	-0.50235	-0.27241	0.14017	0.11047	0.24564
chr10-6800001-6900000	-1.18659	-1.43791	-1.21911	-0.55501	-0.40438	-0.65126	-0.40876	-0.11025	0.69546	0.62381	-0.4443	-0.47365	-0.07578	0.65501	-1.06085	0.40322	-0.57561
chr10-6900001-7000000	-0.58964	-1.43285	-1.06396	-0.23397	-0.20594	-0.38336	-0.10465	0.15951	0.66419	-0.00208	0.21514	-0.9509	-0.03367	-0.07723	-0.69243	0.08182	-0.3026
chr10-10200001-10300000	-1.01228	-1.38771	-1.17421	-0.24697	-0.0376	-0.70542	-0.91761	0.01237	0.06438	-0.51987	-0.40876	-0.04337	-0.88398	-0.57095	-0.01908	-0.38942	-1.04402
chr10-109200001-109300000	-0.21218	-0.82038	-0.74548	-0.05194	0.81989	1.02766	0.61682	0.86386	1.17057	0.78957	0.5502	0.17816	0.70721	0.95027	0.71906	0.82603	0.0286
chr12-88600001-88700000	-0.86541	-0.90547	-0.62438	-0.39253	0.40839	0.57773	0.33134	0.67925	1.26332	0.06945	0.1059	0.64764	0.30986	0.32563	0.81039	0.34256	0.62033
chr12-89000001-89100000	-0.27239	-0.14259	0.05156	-0.74309	1.24787	1.18563	0.8471	1.02316	1.58928	0.2868	0.71019	1.58062	1.37575	1.03737	1.19404	0.68249	0.64479
chr12-89300001-89400000	-0.61939	-0.501	-0.15598	-0.4724	1.00689	1.10516	0.46807	1.16305	1.40275	-0.15066	1.09643	1.01072	0.91442	0.72888	1.31783	0.06945	0.40839
chr13-11700001-11800000	-0.21384	-0.5442	-0.51266	-0.80613	1.47352	1.35191	1.12028	1.57701	1.74513	0.80711	1.23482	0.58734	1.44476	1.15721	1.069	0.85734	0.66768
chr13-68800001-68900000	0.8313	-0.76062	-0.31277	-1.36043	0.95896	0.53842	0.43901	0.87469	1.15341	0.51057	0.45299	0.05267	0.89333	0.01291	0.95896	0.07636	0.96474
chr13-68900001-69000000	0.23998	-0.47967	-0.68159	-1.57109	0.65498	0.59552	0.58384	0.25197	1.14594	0.38668	0.77543	0.4293	-0.05987	-0.05987	0.71568	0.51402	0.76771
chr14-39200001-39300000	-0.6027	-0.47984	-0.43733	-1.32112	0.67389	0.69609	0.28806	0.96174	1.21475	0.81607	1.10678	0.10609	1.19405	0.73483	0.98951	0.15914	0.19321
chr15-95200001-95300000	0.4274	0.63142	0.38908	-1.11779	1.17214	1.21674	1.25062	1.26881	1.3063	0.84674	1.12811	1.16034	0.49594	0.95146	0.92371	0.48481	0.99273
chr2-7500001-7600000	-0.12953	-0.91335	-0.88924	-0.66893	0.26988	-0.0058	-0.14997	-0.11784	0.3339	0.07563	0.09776	0.17727	-0.7411	-0.71635	-0.76991	-0.33492	-0.15664
chr2-7800001-7900000	-0.80704	-1.18753	-0.41115	-0.98219	0.30381	0.10045	0.09117	0.15923	0.31171	0.11117	-0.12066	0.20949	-0.67972	-0.45904	-0.88736	-0.11592	0.07055
chr3-55800001-55900000	-0.96733	0.44585	0.39551	0.75188	0.81137	0.87881	0.7586	1.59106	1.79827	1.72687	0.83599	1.60205	1.20417	1.18612	0.87059	1.23985	-0.47882
chr3-56000001-56100000	-1.25297	0.59024	0.26452	0.14459	0.92808	0.26452	0.76227	1.16003	1.52981	0.92808	0.57654	0.95535	0.73895	0.18488	0.70547	0.83599	0.37214
chr3-140500001-140600000	-1.32805	-0.35504	-0.29106	-1.60592	-0.25214	-0.04185	0.20169	0.29296	0.40368	-0.31776	0.04517	-0.20303	-0.00132	0.40368	-0.18314	-0.45915	0.28278
chr3-149900001-150000000	-1.01888	-0.73789	-0.51862	-0.58507	-0.49194	-0.06155	-0.18803	-0.50407	0.59218	0.0023	-0.35504	-0.37984	-0.51862	-0.11134	-0.5518	0.37214	-0.35504
chr3-150000001-150100000	-0.70806	-0.95079	-0.65099	-1.01209	-0.53062	-0.12446	-0.236	-0.98307	0.18109	-0.27818	-0.23039	-0.58507	-0.82053	0.15907	-0.23039	-0.29529	-0.15146
chr3-150100001-150200000	-0.85139	-0.97949	-0.96062	-0.76154	-0.73289	-0.23386	-0.33055	-0.32822	0.11733	-0.38349	-0.37984	-0.359	-0.53775	-0.39357	-1.11372	-0.35307	-0.44012
chr3-154400001-154500000	-0.80183	0.33309	0.14248	-0.03265	-0.12641	0.1268	0.14927	-0.36071	0.37952	0.07319	-0.08495	0.3279	-0.52582	0.28278	-0.54231	-0.08495	0.05763
chr3-156000001-156100000	-1.39556	-0.43639	-0.3345	-1.83073	-0.2536	-0.16391	-0.48653	-0.69782	-0.01	-0.50407	-0.20879	-0.39753	-0.77963	-0.32694	-0.70806	-0.40756	-0.30668
chr3-156300001-156400000	-0.62371	0.0101	-0.41281	-1.06455	-0.22152	0.03868	0.42098	-0.45125	0.62167	-0.11134	0.11299	0.12354	-1.15668	-0.79508	-0.58759	-0.32244	-0.22588
chr3-156400001-156500000	-1.04429	-0.18803	-0.44194	-1.82168	-0.24526	-0.15808	0.04127	-0.58259	0.39809	-0.0742	0.37214	-0.40974	-0.4886	-0.51109	-0.66573	-0.70338	-0.22825
chr4-41400001-41500000	1.4383	0.98113	1.15527	1.00998	0.94593	1.31206	1.28423	0.8738	1.51491	1.26229	1.25421	0.76063	0.49468	1.16984	0.92281	1.29686	1.07971
chr4-127600001-127700000	-0.02825	0.97133	1.27479	0.45037	1.40304	1.40304	1.42741	1.35012	1.7118	1.01712	1.30796	1.66	1.24902	1.54538	0.98113	0.82196	1.36764
chr5-148000001-148100000	-0.39299	0.33979	-0.10002	0.63526	0.88129	0.88643	0.66105	0.90093	1.23148	0.61219	0.51772	0.91213	1.20553	1.18445	0.92274	0.92274	0.83273
chr8-127700001-127800000	0.28491	0.69805	-0.29356	0.54426	0.3317	0.10003	0.59917	0.39131	0.8131	0.29769	0.28815	0.44465	-0.02892	0.36275	-0.037	-0.42964	0.53706
chr8-128100001-128200000	0.20025	0.17105	-0.20278	1.06358	0.404	0.06304	0.57999	0.67259	1.06954	0.42035	0.03479	0.38463	0.28491	-0.10788	-0.04319	0.16674	0.25375
chr9-29100001-29200000	0.85558	-0.10544	0.78919	-1.59281	0.82693	1.00337	0.92122	0.6801	1.08835	0.75116	1.01329	0.83985	0.91775	0.28703	0.70152	1.02428	0.10936
chr1-37600001-37700000	1.0414	0.6868	1.2196	1.69145	1.33576	1.45351	1.48755	0.98046	1.2632	2.14949	1.89174	2.01001	1.69145	0.97746	1.55342	1.86696	1.24561
chr1-174700001-174800000	0.57631	-0.32741	0.79338	-0.59235	1.109	0.956	1.38675	0.79338	0.87963	1.74411	0.99861	1.00372	1.46205	1.11139	1.0149	0.67483	0.46012
chr1-188300001-188400000	-0.00513	-0.10366	0.53067	-0.6998	-0.12456	0.01744	0.11729	-0.45809	0.55371	0.64972	0.1286	0.60087	0.3827	-0.00359	0.0795	-0.21816	-0.11856
chr10-6000001-6100000	-1.25376	-1.31098	-1.37083	-1.41724	-1.01729	-1.25376	-1.06396	-0.32589	-0.41128	-0.11382	-0.80798	-0.48731	-0.57561	-1.06928	-0.83523	-0.43158	-1.13446
chr10-6400001-6500000	-1.72749	-1.57554	-1.39089	-1.43588	-1.11444	-1.40263	-0.81901	-0.63216	-0.81011	-0.36043	-0.40438	-0.7078	-0.6091	-1.08637	-1.04833	-0.89886	-1.40991
chr10-6700001-6800000	-1.90023	-1.59396	-1.31656	-0.7899	-1.30741	-1.13177	-0.82038	-0.85027	-0.93458	0.52523	-0.34158	-0.83362	-0.84833	-0.55698	-1.13446	-0.99622	-1.44428
chr10-9400001-9500000	0.20854	-0.69243	-0.11667	-0.96529	-0.11983	-0.19808	-0.0949	-0.0798	-0.02431	1.03487	-0.33287	0.40322	0.54386	0.1402	0.1539	0.22558	-0.24208
chr10-11500001-11600000	-1.43588	-1.24478	-1.15914	-0.94571	-0.9801	-1.15295	-0.92589	-1.07918	-1.28493	-0.47972	-1.0192	-0.54069	-0.60681	-1.31917	-1.15096	-0.81152	-1.23442
chr10-69600001-69700000	1.09898	2.05274	1.94734	-0.40155	1.55436	1.90899	2.24082	1.95137	2.07459	2.50405	1.68181	1.71718	2.11101	1.56605	1.86566	1.89932	1.72848
chr10-80100001-80200000	2.27171	2.00151	1.9245	1.75822	1.78196	1.97315	2.28332	2.23412	1.94734	2.65103	1.51412	2.09898	1.48817	1.9682	1.79753	1.83947	2.57148
chr10-90300001-90400000	-0.29344	-0.02431	1.27113	-1.17116	0.96743	1.08453	1.03487	0.90512	1.37791	1.54161	1.48817	1.14976	1.12294	1.43622	1.53088	0.8442	0.44023
chr12-118900001-119000000	-0.36863	-0.23087	-0.57723	-0.22028	-0.34813	-0.56331	-0.25755	-0.4724	-0.39891	-0.12776	-0.89764	-0.19421	-0.53846	-0.7143	-0.37287	-0.39253	-0.28714
chr12-119400001-119500000	-0.85969	-0.48217	-0.56706	-0.67556	-0.47895	-0.41001	-0.13301	-0.41315	-0.15971	0.12243	-0.46287	-0.55168	-0.35793	-0.66201	-0.49627	-0.5749	-0.23938
chr13-11900001-12000000	-0.30743	-0.61901	-0.46979	-0.55995	1.39318	1.40897	1.40897	1.53969	1.42839	2.1085	1.13436	0.79685	1.12568	1.14062	1.03481	0.68733	0.38895
chr15-5100001-5200000	0.46542	-0.30903	-0.56379	0.33942	-0.46019	-0.24978	-0.49003	-0.27956	-0.24041	0.67878	0.49594	0.21463	-0.15678	-0.08239	-0.03024	0.56607	-0.08239
chr15-91400001-91500000	0.80757	0.84158	0.63142	-0.71915	1.50758	1.5005	1.22238	1.19522	1.08155	1.84692	1.15392	1.77732	0.99273	1.32834	1.14143	1.3506	0.90188
chr15-94400001-94500000	0.91232	1.2399	0.80757	-0.48401	0.78652	0.80203	1.12056	0.79666	1.23191	1.26206	0.71718	0.75459	0.41036	1.00031	0.59466	0.26387	0.91232
chr15-95500001-95600000	0.84674	0.50093	0.79206	-0.75921	0.98671	1.26206	0.83119	1.32834	1.07675	1.77323	1.23191	1.39089	0.77351	1.17214	0.30914	0.31356	1.21124
chr16-9400001-9500000	0.03071	0.21829	-0.16571	-0.76243	1.27768	0.92077	1.11889	1.22989	0.97951	1.43026	1.12137	1.31238	0.99568	0.99568	0.82773	0.56343	0.82026
chr3-36600001-36700000	0.35389	-0.31776	0.4513	0.241	0.48063	0.8047	-0.26574	0.48505	0.15372	1.94159	0.37952	-0.06924	1.49395	0.38941	1.81055	-0.11134	0.50998
chr3-80600001-80700000	0.9302	0.12162	0.36088	-0.32822	1.5792	1.71342	1.39084	1.79376	1.62338	2.00977	1.01891	1.61961	-0.09251	1.06788	0.69232	1.44145	1.08296
chr3-85000001-85100000	0.67167	0.72324	0.4054	0.45616	1.78464	1.55968	1.92069	1.98594	1.42092	2.79552	1.48296	1.62338	2.12972	0.72324	1.42092	1.43786	2.08099
chr4-6100001-6200000	0.18607	-0.76068	-0.42496	-0.62403	-0.55059	-0.61392	-0.23404	-0.06949	-0.59159	0.65725	0.09358	-0.33595	0.21483	0.30074	0.45492	0.44159	0.0489
chr4-9800001-9900000	-0.0761	-0.79755	-0.81875	-0.54591	-0.95957	-1.18809	-0.6286	-0.42649	-0.85936	0.02183	-0.37234	-0.59014	-0.10356	-0.51047	-0.38142	-0.18302	-0.14618
chr4-41300001-41400000	1.36381	1.25421	1.25769	1.42271	1.09434	1.07462	0.81753	1.08547	1.05735	1.46466	1.14562	0.855	0.64851	1.14863	1.04761	1.34761	1.12346
chr4-42800001-42900000	1.11052	0.25156	0.73299	0.69115	0.98989	1.1879	0.89813	1.44145	0.97734	1.63663	0.71139	0.89813	1.16312	0.50046	1.35012	0.84273	1.31206
chr4-43000001-43100000	1.70964	1.005	1.73472	1.67022	1.57218	1.51491	1.59704	1.65145	1.44923	1.94109	1.25769	1.42271	1.41733	1.55418	1.57633	1.86243	1.68175
chr4-43100001-43200000	1.50037	0.57137	1.24008	1.25769	1.09071	1.28759	1.31897	1.01712	1.05237	1.57413	1.2328	1.13255	1.09071	0.64164	0.66412	1.47121	1.27975
chr4-43300001-43400000	1.54538	0.93922	1.57633	1.35012	1.2271	1.54243	0.80309	1.40304	1.12825	1.93525	0.92655	1.18351	1.25421	0.65424	0.97734	1.26229	1.45433
chr4-108800001-108900000	1.5867	1.51491	1.06891	1.4383	1.23689	1.30019	1.22223	1.38548	1.31206	2.11471	1.53605	1.17584	1.31628	1.61063	1.89897	1.7118	1.14562
chr4-109900001-110000000	-0.74158	-0.13673	0.15169	0.46131	0.49146	0.73859	0.67635	0.64851	0.56664	1.14863	0.65424	0.40338	0.79719	0.86024	0.67635	0.31334	0.73859
chr7-62000001-62100000	-1.22363	-0.97887	-0.17499	-1.63288	0.12553	-0.06562	-0.28068	-0.08342	-0.08718	0.73342	0.65834	-0.09587	0.00626	0.6301	0.58067	0.47451	-0.74402
chr8-6200001-6300000	-0.66028	-1.04484	-1.04484	-0.9758	-1.12205	-0.533	-1.1585	-1.0287	-1.30203	-0.4117	-0.99483	-1.35583	-0.97092	-0.67757	-1.19496	-0.91964	-0.7881
chr8-14100001-14200000	-0.60274	0.04637	0.29509	0.03725	1.19539	1.16113	1.32685	0.95777	1.728	1.98458	1.01429	0.99592	1.11181	1.30991	1.12693	1.37229	0.96695
chr8-127300001-127400000	0.73994	0.9711	-0.08573	0.45013	0.12982	0.35371	0.56639	-0.15203	0.66504	1.09699	0.57443	1.05639	0.18595	0.51068	0.2732	0.63104	0.6158
chr9-27700001-27800000	0.26923	0.54118	0.91775	-1.54952	0.57355	0.49838	0.61581	1.02133	1.03779	1.10049	0.527	0.35495	0.33707	0.18915	0.74435	0.86371	0.07354
chr9-29300001-29400000	0.76179	0.0268	0.93019	-1.52235	0.78437	0.81279	0.77262	0.65512	1.14789	1.24466	0.32861	0.85558	1.03131	0.83985	0.86078	0.79918	0.55436
chr1-34500001-34600000	-0.112	-0.28579	-0.039	0.94915	0.40377	0.26382	0.40773	0.58309	0.5039	0.49515	1.07947	0.39541	0.27817	0.59275	0.23065	1.0204	0.25214
chr1-88900001-89000000	1.02809	1.2795	1.79145	0.3613	0.936	0.85009	0.65464	1.16932	0.79592	0.98569	2.05196	1.60608	0.77489	0.94245	1.54172	1.12737	1.34112
chr10-6500001-6600000	-1.29551	-1.78631	-1.55864	-1.52245	-1.51892	-0.9801	-1.22749	-0.51077	-1.15096	-0.63588	-0.41128	-0.53874	-0.81901	-0.83122	-1.35204	-0.51713	-0.94571
chr10-123800001-123900000	-0.4691	-0.73108	-0.51077	-0.99347	-0.16325	0.09363	0.10719	-0.0949	-0.12329	-0.14481	0.41786	-0.11983	-0.02431	-0.34906	-0.2554	0.27167	-0.14684
chr15-91800001-91900000	-0.20084	0.34491	0.95146	-1.3059	0.82478	0.84674	0.69553	0.7493	0.63142	1.06961	1.16433	1.04079	0.61044	0.80203	0.30494	0.61971	0.24228
chr15-94900001-95000000	0.40118	0.48481	0.27722	-1.13355	1.00812	0.82478	0.59466	0.70774	1.13549	1.2399	1.25062	1.02284	1.23191	0.87252	-0.06736	0.39503	0.78652
chr18-70000001-70100000	0.23604	-0.39057	0.13819	-0.74563	-0.52017	-0.41183	-0.18435	0.28914	0.07076	0.27222	1.48865	0.63709	0.86887	0.43801	1.06689	-0.3627	-0.09523
chr18-74400001-74500000	0.38621	0.17511	-0.15563	-0.08416	0.70724	1.14067	0.2582	1.24101	0.88432	1.12334	1.65762	0.86887	1.49308	0.49763	0.86887	1.30129	0.59223
chr2-10100001-10200000	-0.16213	-0.85094	-1.13284	-0.64485	-0.45701	-0.26404	-0.39845	-0.86026	-0.68498	-0.60635	-0.1487	-0.42885	-0.70217	-0.9414	-1.18194	-0.29582	-0.60635
chr2-174600001-174700000	-0.24592	0.35389	-0.14233	0.25292	0.81628	-0.00768	0.51098	0.58874	0.67028	-0.12953	0.84196	0.53071	-0.40104	-0.48499	0.01961	0.37822	0.47702
chr3-117300001-117400000	-0.21663	-0.04185	0.63614	1.1085	0.98709	1.33755	1.41363	1.64079	1.21221	0.50148	2.2059	1.10115	1.47827	1.65493	1.06788	1.84762	1.47827
chr3-120700001-120800000	-0.29204	-0.41987	-0.09869	-1.43407	0.59877	0.27529	-0.00722	0.22369	0.90992	0.1268	1.4663	1.42978	-0.24354	-0.01725	0.09252	0.29502	0.34658
chr3-155200001-155300000	-1.68435	0.33667	-0.15975	-0.2536	-0.1079	0.43393	0.47007	0.0023	0.07742	-0.43806	0.71974	-0.20879	-0.8423	-0.07602	-0.0358	-0.14885	0.19979
chr3-155500001-155600000	-1.46211	-0.15322	-0.54965	-1.15861	-0.10552	-0.59203	0.21941	-0.45649	-0.09651	-1.05053	0.41841	0.01265	-0.60568	-0.23039	-0.55615	0.04127	-0.02129
chr3-156600001-156700000	0.241	0.50658	0.76911	-1.03414	1.62338	1.33383	1.12232	1.05096	1.39821	0.67921	1.99847	1.67788	0.50148	0.56743	1.14175	0.17381	0.90674
chr4-109800001-109900000	-0.80677	0.0489	-0.13325	0.29212	0.62241	0.83146	0.8738	0.65424	0.67635	1.02634	1.15527	0.47608	0.92281	0.89039	0.76436	0.01835	0.29212
chr4-148200001-148300000	1.51491	1.24501	2.0145	0.24509	2.0196	1.74078	1.53605	1.72448	1.4131	1.39879	2.12426	1.83531	1.66841	2.07738	1.81348	1.74078	1.81643
chr4-151600001-151700000	0.61545	0.91138	1.01712	0.21483	1.61063	1.63663	1.46091	1.14562	1.34386	0.92281	1.73782	1.61987	1.13255	1.15891	1.07462	1.43611	0.86951
chr4-153300001-153400000	0.30428	0.92655	0.45853	-0.35132	1.28759	1.29228	1.3751	1.14007	1.14863	0.67145	1.40815	1.152	0.89813	1.18351	0.45037	1.2132	0.94593
chr5-131700001-131800000	1.39217	1.48095	1.19985	-0.41347	1.18445	1.3862	1.48309	1.49499	1.04008	1.31678	1.7409	1.3498	1.22894	1.35548	0.69279	1.04008	1.40029
chr6-96400001-96500000	0.34276	0.2489	0.52961	-0.52677	0.87366	0.64464	0.44301	-0.08404	-0.09575	0.06196	0.926	-0.79099	-0.29133	0.66209	0.24551	0.47798	0.35344
chr6-96500001-96600000	0.0569	0.63211	0.44553	-0.13052	0.67442	0.53772	0.48719	-0.15239	-0.64619	-0.11273	1.13521	-0.85749	-0.03324	0.04181	-0.45984	0.21427	0.40141
chr8-7400001-7500000	-0.74814	-0.87399	-1.03731	-0.94166	-0.92741	-0.86007	-0.94791	-0.96636	-1.12439	-1.29363	-0.68432	-1.0425	-1.14582	-0.90509	-0.91006	-1.22943	-0.84706
chr8-9200001-9300000	-0.86534	-0.83626	0.32409	-0.64399	-0.02373	0.57715	0.25944	-0.14653	0.62314	0.52702	0.70688	-0.35057	0.18183	0.30696	0.30353	0.42751	0.22779
chr9-112100001-112200000	0.43462	0.04535	0.30338	-0.82479	1.1651	1.42177	1.24209	1.37995	1.50852	0.94	1.54615	1.5178	0.00855	0.37064	0.20282	0.37064	1.19286
chr1-194100001-194200000	-0.25161	-0.22379	-0.01944	-0.14055	0.6101	0.42959	0.18779	-0.03505	0.59541	0.17197	-0.18881	0.85454	-0.24313	-0.33302	0.2585	0.36838	0.32938
chr10-9300001-9400000	-0.00208	-0.89086	-0.313	-0.98436	-0.07723	-0.22455	0.28	-0.01588	0.34432	0.57845	-0.21465	0.65761	0.23359	0.07576	0.41786	-0.11382	-0.66403
chr10-9500001-9600000	-0.3858	-0.59211	0.05207	-0.9082	0.0286	-0.18353	0.44388	0.01736	0.52523	0.73081	-0.23097	1.03851	0.80174	-0.05937	0.67804	0.39206	-0.04337
chr10-10900001-11000000	-1.02732	-0.91059	-1.04833	-0.76767	-0.0949	-0.44637	-0.84009	-0.19188	-0.2083	-0.64481	-0.82899	1.12561	-0.28283	-0.65814	0.43296	-0.01032	-0.90276
chr10-11000001-11100000	-1.44428	-1.01012	-1.02471	-0.67969	-0.16658	-0.81392	-0.13535	0.00037	-0.25254	-0.46779	-0.01032	0.75714	-0.61717	-0.81011	0.22558	0.25244	-0.40438
chr10-11700001-11800000	-1.25106	-1.5869	-1.20799	-1.108	-1.23602	-1.39562	-0.77652	-1.37587	-0.77132	-0.9082	-0.84009	-0.00475	-1.00777	-0.51415	-0.88723	-0.91991	-0.96262
chr10-11900001-12000000	-1.19701	-1.33134	-1.4718	-0.97696	-0.83122	-0.88132	-0.81731	-1.00777	-0.89711	-0.59892	-0.53032	0.02661	-0.88913	-0.54719	-0.7864	-0.74317	-1.11997
chr10-12200001-12300000	-1.07918	-1.41724	-1.23442	-1.08325	-0.79455	-0.71261	-0.449	-0.91761	-0.92192	-0.84631	-0.7899	0.26095	-0.78786	-0.83743	-0.86886	-0.15802	-0.70961
chr10-12400001-12500000	-0.18648	-1.29551	-0.7899	-0.36043	-0.44174	-0.87907	-1.04571	-0.50598	-0.7399	0.19328	-0.54254	0.25244	0.00198	-0.64903	-0.2797	-0.91631	-0.58705
chr10-84800001-84900000	2.14389	1.80743	2.08343	1.44141	1.67144	1.59364	1.29337	1.03487	1.10948	1.45405	1.27806	2.33215	2.18317	1.46716	2.03347	1.21652	1.58142
chr10-119400001-119500000	0.11869	-0.14481	-0.43158	-0.54479	0.59569	0.7145	0.55492	0.34776	0.95936	0.07908	0.80174	1.77691	1.24025	1.58142	0.88909	1.00265	1.28071
chr10-119500001-119600000	-0.05194	-0.85839	-0.18648	-0.63877	0.65501	0.60516	0.78496	0.65002	0.40322	0.69189	0.52523	1.8162	1.75031	1.64708	1.48817	0.97609	0.94616
chr12-89100001-89200000	-0.72182	0.56309	0.30534	-0.83602	0.88836	0.88171	0.96001	1.35433	1.11771	0.32563	0.78454	1.54632	1.50379	1.19404	1.46191	0.57337	0.39915
chr12-107700001-107800000	0.4921	0.74147	0.97688	-0.28714	0.28033	0.41147	0.85807	0.67255	0.9215	0.63418	0.79999	1.57802	0.72348	0.40424	0.98003	1.20654	0.66894
chr13-70100001-70200000	-0.65574	-0.13409	-0.84367	-1.27406	0.34907	0.3814	-0.20569	1.00532	0.6471	-0.06912	0.48362	1.069	-0.13563	-0.55628	-0.24142	0.25784	0.69053
chr14-124000001-124100000	-0.08941	-0.96103	0.12191	-0.25811	0.34561	-0.20224	0.66667	0.10341	0.74072	0.35376	0.27879	0.85057	0.26651	-0.01608	0.34561	0.4622	0.64153
chr15-12600001-12700000	-0.32824	-0.69277	-0.12639	-0.45819	-0.09126	-0.17917	-0.46818	-0.46261	-0.65888	-0.39945	-0.27519	0.3537	-0.0449	-0.01105	0.10939	-0.03024	-0.17917
chr15-91500001-91600000	0.63142	0.79666	0.781	-0.77634	1.47379	1.32219	1.2399	1.71886	0.87886	1.4679	1.2277	1.85583	0.71718	1.5505	1.16433	1.20669	0.8961
chr15-91600001-91700000	0.48977	0.5311	0.59466	-0.69802	1.40327	1.17214	1.03014	1.35669	0.7643	0.91232	1.5613	1.74934	0.781	1.3506	0.91767	1.43558	0.80203
chr15-94700001-94800000	0.56607	0.91232	0.7643	-0.67942	1.22238	1.41138	0.99273	1.10027	1.28792	1.044	1.42165	1.50758	0.959	0.82057	0.90188	1.09287	0.79666
chr15-95400001-95500000	0.30914	0.59466	0.77351	-0.83059	1.62355	1.3063	1.37249	1.15392	1.5005	1.17214	1.14143	1.72443	1.41594	1.18913	0.42046	0.99273	0.9674
chr15-102800001-102900000	0.13275	0.7643	0.81535	1.10634	1.07675	0.83119	0.60088	0.91232	1.16433	0.63778	0.79666	1.49622	0.13877	0.46542	0.54615	0.70078	0.81535
chr16-6100001-6200000	0.0883	0.15325	0.78562	-0.75951	1.43026	0.81077	1.37149	1.15138	1.45332	1.30422	1.28322	1.66401	1.46922	1.14184	1.26478	0.9315	0.90023
chr16-9600001-9700000	0.49998	-0.08085	-0.34402	-0.57364	1.5275	1.14184	1.48838	1.61082	1.6285	1.1977	1.45018	1.86139	1.11889	0.88547	1.1256	0.58501	1.49312
chr17-3200001-3300000	0.15646	0.45026	-0.05129	-0.32465	0.74106	0.76248	0.16941	0.60181	0.37655	-0.29738	0.5818	0.76248	-0.02031	0.06247	-0.28587	-0.15571	0.04615
chr17-3500001-3600000	-0.11512	0.3728	-0.24877	-0.4452	0.70134	0.46171	0.07863	-0.14661	0.04993	-0.55857	0.18558	0.82053	-0.22977	0.16941	-0.36278	-0.63194	-0.0851
chr17-3800001-3900000	-0.43102	-0.09739	-0.93994	-1.16069	0.03608	0.05299	-0.13015	-0.56249	-0.46851	-0.85562	-0.42094	0.36781	-0.81074	-0.34362	-0.55085	-0.69782	-0.66733
chr17-3900001-4000000	-1.09218	-0.32465	-0.69117	-1.13693	0.01986	-0.07405	-0.45417	-0.48816	-0.32465	-0.70689	-0.56648	0.48359	-0.59111	-0.26434	-0.61137	-1.05071	-0.37166
chr17-4100001-4200000	-0.45417	-0.22224	-0.90112	-0.6859	-0.09322	0.19017	-0.10404	-0.40193	-0.02031	-1.12699	-0.46851	0.39852	-0.56648	0.25935	-0.70281	-1.04032	-0.63194
chr17-4400001-4500000	-0.3903	-0.13015	-0.5483	-0.78208	0.2932	0.55479	0.0932	0.02296	-0.06049	-0.60593	-0.07405	0.67507	-0.05524	-0.1916	-0.58219	-1.00384	-0.3903
chr17-4500001-4600000	-0.28991	0.02607	-0.83319	-0.7391	0.30544	0.25935	-0.14661	-0.30219	-0.08193	-0.28991	0.17846	0.5951	-0.49726	-0.21276	-0.60088	-1.07637	-0.61949
chr17-4800001-4900000	-0.15954	0.53986	-0.36278	-0.26434	0.45374	0.5021	-0.06625	0.215	-0.38471	-0.51148	0.22005	0.74106	-0.00309	0.14656	-0.76514	-0.67696	-0.08193
chr18-42000001-42100000	-0.5818	-1.01562	-0.05122	-0.19534	1.14067	1.52441	0.55724	1.20562	0.79365	0.66989	0.60918	1.78001	0.39779	1.23607	0.28471	0.60918	0.8183
chr18-71200001-71300000	-0.45046	-0.98048	-0.16743	-0.83351	-0.53931	-0.65314	-0.55469	-0.20854	0.11992	-0.20415	0.21505	0.77269	-0.98048	-0.51509	-0.80735	-0.09523	-1.15382
chr18-71500001-71600000	-0.42208	-0.46557	-0.41183	-1.31438	-0.56479	0.11282	-0.06846	-0.26199	-0.00851	-0.28343	0.51646	1.17914	-0.73357	-0.69744	-0.098	-0.11685	-0.94133
chr18-71700001-71800000	-0.87979	-0.55144	0.14448	-1.30483	-0.64931	0.06186	-0.15911	-0.3794	0.17511	0.15366	0.52878	0.94929	-0.45589	-0.88253	-0.55469	-0.75105	-0.9365
chr18-71900001-72000000	-0.21626	-0.32463	0.36074	-1.4167	-0.42693	-0.18435	-0.31858	0.31598	0.19625	-0.15563	-0.22691	1.31314	-0.34246	-0.27906	-0.68262	0.48204	-0.06114
chr18-72100001-72200000	-0.32843	0.27222	0.19312	-1.21087	-0.24492	0.01201	-0.01785	0.55451	0.3566	-0.5688	0.42797	1.26284	-0.11685	-0.35959	-0.64931	-0.06433	-0.63217
chr18-72200001-72300000	0.12263	0.76826	0.57702	-1.20717	-0.32463	0.05268	0.34604	0.59997	0.75909	-0.03933	0.71709	1.38067	-0.35612	-0.52494	-0.59666	0.42797	-0.02651
chr2-6800001-6900000	0.06366	-0.53465	-0.29436	-0.27538	0.60381	0.794	0.68863	0.44315	0.69446	0.39957	0.6319	0.82369	-0.10728	-0.15904	-0.03557	0.62569	0.07563
chr2-6900001-7000000	-0.21052	-0.58843	-0.75215	-0.48672	0.47702	0.61981	0.40913	0.56438	0.64688	0.34413	0.36988	0.77904	-0.49508	-0.66893	-0.51153	0.18163	0.12529
chr2-7000001-7100000	-0.11592	-0.56787	-0.63846	-0.6478	0.67028	0.77573	0.2331	0.43144	0.2331	0.61047	0.17832	1.07141	-0.53465	-0.46392	0.05085	-0.02143	0.45574
chr2-7100001-7200000	-0.2421	-0.69584	-0.75888	-0.78761	0.54455	0.77173	-0.14396	0.39041	0.42492	0.3408	0.05566	0.9759	-0.74687	-0.17159	-0.45701	-0.2421	0.5273
chr2-7200001-7300000	-0.33127	-0.88736	-0.64306	-0.718	0.85828	0.62277	0.49755	0.18383	0.21525	0.36988	-0.0754	0.87683	-0.64485	-0.55672	-0.15664	-0.24758	0.43504
chr2-7400001-7500000	-0.2618	-0.82845	-0.55672	-0.509	0.19055	-0.06621	0.02702	0.07724	-0.25536	0.22262	-0.2794	0.23055	-0.73202	-0.58843	-0.44465	-0.0406	-0.43463
chr2-7700001-7800000	-0.64485	-1.16939	-1.09488	-1.19817	0.1384	0.09117	0.15652	-0.11592	-0.0425	-0.6478	-0.07308	0.17248	-0.91844	-0.43139	-0.48272	-0.64652	0.11367
chr2-7900001-8000000	-0.9064	-1.09488	-0.82845	-1.26639	0.1745	0.10817	0.06366	-0.13535	0.275	-0.23447	-0.25706	0.84972	-0.48272	-0.77754	-0.51627	-0.20506	-0.4988
chr2-8000001-8100000	-0.79591	-1.43732	-0.68498	-1.26749	0.03889	-0.25536	-0.09118	-0.08311	0.103	-0.32134	0.12529	0.30829	-1.00894	-0.70387	-0.42332	-0.32302	-0.45904
chr2-8300001-8400000	-0.91844	-1.21691	-0.79591	-1.24828	-0.15179	-0.38816	0.03889	0.19397	-0.1606	-0.24758	0.08246	0.53322	-0.82745	-0.77105	-0.90147	0.22904	-0.25366
chr2-8400001-8500000	-0.76181	-1.27428	-0.95663	-1.40464	-0.0406	-0.01929	0.00475	0.04878	-0.27538	-0.41294	-0.01429	0.37822	-0.70387	-1.20437	-0.72445	-0.16484	-0.5529
chr2-8500001-8600000	-0.65566	-1.19408	-0.82444	-1.24469	-0.12953	-0.08854	0.06122	-0.32302	-0.00369	-0.26661	0.11599	0.24163	-0.51021	-0.73799	-0.90894	-0.05163	-0.44465
chr3-63300001-63400000	-1.38995	-1.42647	-1.32805	-1.3097	-1.03414	-0.93912	-1.77699	-1.06992	-0.30899	-1.1174	-1.06191	1.05096	0.3852	-1.0144	-1.03174	-1.07246	-0.63003
chr3-65100001-65200000	-0.55805	0.49336	-0.1079	-0.24675	-0.15322	0.34866	0.59429	-0.0435	0.95148	0.81137	-0.20222	2.14872	1.55968	0.69708	0.73354	-0.8917	-0.26051
chr3-65200001-65300000	-0.68105	1.56365	-0.85139	-0.08681	0.10837	0.37709	0.35389	0.13776	0.20169	0.60487	-0.02619	1.85907	1.44972	0.31866	1.03211	-0.60568	0.21493
chr3-84200001-84300000	1.48905	2.62061	1.9549	2.60004	2.21148	2.11629	1.68144	1.87113	1.68144	2.20061	2.10473	2.6945	2.35424	2.06655	2.01745	2.01745	2.02993
chr3-140300001-140400000	-0.49194	0.14795	-0.41987	-2.10781	-0.35094	-0.20303	0.07319	-0.236	0.27867	-0.93108	0.03177	0.69708	0.21754	0.51288	-0.17494	-0.28065	-0.20754
chr3-155600001-155700000	-1.35165	-0.51109	-0.74447	-0.97429	-0.24199	-0.02619	-0.13435	-0.35709	-0.20543	-0.51646	0.02096	0.18332	-0.89821	-0.31328	-0.77512	-0.44358	-0.08681
chr3-156800001-156900000	0.41578	0.4513	0.80067	-1.22955	1.49395	1.27625	1.78464	1.03211	1.75566	0.52292	1.718	1.79827	1.05096	0.66069	0.85141	0.77497	0.64848
chr3-157100001-157200000	1.00471	1.0354	0.99752	-0.91127	1.02219	1.19316	0.95535	0.73354	1.12916	0.45911	1.44145	1.57042	0.17381	0.32568	1.12916	-0.18314	0.73354
chr3-157300001-157400000	0.08896	0.81493	-0.48653	-0.45125	0.91307	0.4954	0.63278	0.52074	0.88335	0.34488	0.61905	1.05788	-0.17151	-0.02309	0.26452	0.11916	0.65294
chr3-158200001-158300000	-0.36718	-0.39753	-0.05913	-0.62005	1.2206	0.78664	0.80732	0.34658	1.4627	0.14795	0.40892	1.9368	0.06324	0.45371	0.84413	0.67485	0.48063
chr3-158400001-158500000	-0.38778	-0.50738	0.1047	-1.05914	0.55613	0.74861	0.21239	0.85971	0.67167	0.24871	0.76911	1.48905	-0.39753	-0.20879	0.10646	-0.4812	-0.28515
chr3-158500001-158600000	-0.33633	-0.11134	0.27529	-0.86819	0.74861	0.94007	0.07742	0.29502	0.49123	-0.02835	-0.29986	1.02219	-0.48338	-0.44358	-0.13259	-0.24354	0.28082
chr3-158600001-158700000	-1.3369	-0.75893	-0.96946	-1.1643	-0.58507	-0.19459	-0.64924	-1.41475	-0.65943	-1.10631	-0.90304	-0.05544	-0.96461	-0.96461	-1.25037	-0.65625	-0.85784
chr3-158800001-158900000	-1.67608	-1.01888	-1.12788	-1.58923	-0.35709	-0.39753	-0.45915	-0.55805	-0.67662	-1.24645	-0.60568	0.34658	-1.2675	-1.14206	-1.07764	-0.83572	-0.50002
chr3-158900001-159000000	-1.20024	-1.00134	-1.21728	-0.99688	-0.24354	-0.62671	-0.92194	-0.15808	-0.96733	-1.09794	-0.85139	-0.14215	-1.16751	-0.93402	-1.3343	-1.00659	-0.87538
chr3-159000001-159100000	-1.57932	-1.00955	-1.1854	-0.99876	0.19655	0.24871	-0.12213	-0.25042	-0.21663	-1.09399	-0.3031	1.09181	-0.6114	-0.79898	-1.15408	-0.7145	-0.60568
chr3-159100001-159200000	-1.12331	-1.54232	-1.89506	-0.96291	-0.27462	-0.51862	-0.85548	-0.63306	-0.89353	-1.31232	-0.27818	0.34258	-0.92194	-0.87364	-1.49403	-1.36197	-0.80399
chr3-159200001-159300000	-1.29236	-1.12955	-1.42647	-1.41475	-0.64504	-0.52582	-0.8376	-0.7825	-1.12788	-1.37489	-0.90712	0.46393	-1.41475	-0.93912	-1.08724	-0.99255	-1.09399
chr3-159300001-159400000	-1.65728	-1.24391	-1.38761	-1.09558	-0.64704	-0.76579	-1.17622	-1.22046	-1.14206	-1.56595	-0.78864	-0.50223	-0.93402	-1.16075	-1.07536	-0.97135	-0.8423
chr5-131100001-131200000	0.95556	1.27956	0.77705	-0.79955	1.38995	1.22894	1.43194	1.36226	1.05736	0.90387	1.24355	1.58239	1.37018	1.11989	0.84475	1.29033	1.29437
chr7-57100001-57200000	-1.55651	-1.63776	-1.18402	-2.24018	-0.41604	-0.88466	-1.12011	0.18458	-0.39893	-1.04705	-0.70041	0.42196	0.21343	-0.03419	-0.31553	-0.02843	-1.02148
chr7-90600001-90700000	-2.01452	-1.15114	-1.1458	-1.02945	0.50222	0.08686	0.16398	0.30431	0.49721	-0.41844	-0.62533	0.53609	0.31641	-0.5055	-0.1017	0.53609	-0.21968
chr7-90700001-90800000	-1.69229	-1.66194	-1.42494	-0.86902	0.47863	-0.25188	0.06564	0.22907	0.39778	-0.70041	-0.06226	0.55118	0.06223	-0.79005	-0.21386	-0.42403	-0.70041
chr7-90800001-90900000	-2.01919	-1.12628	-0.74402	-0.74402	0.32041	0.47863	0.22907	0.41132	0.5962	0.00626	-0.04432	0.85884	0.0419	0.47451	0.05406	0.13761	-0.5197
chr7-90900001-91000000	-1.47816	-1.60854	-1.05598	-1.32033	0.21097	-0.08342	0.73998	0.56659	0.11843	-0.29231	-0.05668	0.88082	0.09691	0.15928	-0.05668	-0.11163	-0.8767
chr7-91100001-91200000	-1.82796	-1.25729	-0.97887	-1.09896	0.51685	0.27942	0.6986	0.94515	0.84503	0.32824	0.51685	1.04526	0.45318	0.05987	0.46682	-0.08342	-0.18017
chr7-91200001-91300000	-1.71495	-0.85758	-0.81368	-1.08473	0.84999	0.80333	1.04304	0.99064	1.05252	0.19715	0.98334	1.05637	-0.32297	0.36147	0.76468	-0.01427	-0.46257
chr7-91600001-91700000	-1.5742	-0.00187	-0.40787	-1.4111	0.49359	0.50222	0.69541	0.76163	0.27192	0.51045	0.36147	0.84742	0.62727	0.53948	0.62394	0.01607	-0.63552
chr7-91700001-91800000	-0.82005	0.18458	-0.67082	-1.5841	0.64779	0.89866	0.56659	0.89002	0.39606	0.6301	0.16744	1.0587	0.60506	0.75083	0.52262	-0.2105	-0.17113
chr7-91800001-91900000	-1.07663	0.01607	-0.61045	-1.53115	0.5546	0.87305	0.52262	0.33896	0.93596	0.99064	1.03991	1.14553	0.06815	0.8103	0.59167	0.0817	-0.00606
chr7-91900001-92000000	-1.21465	-0.44864	-0.73751	-1.65719	0.59167	0.43928	0.67015	0.45318	0.35322	0.67741	0.27942	0.98551	-0.15342	0.64779	0.54179	-0.27712	-0.6001
chr7-92000001-92100000	-1.78294	-0.38637	-1.11022	-0.83405	0.35655	0.53336	0.1345	0.30024	0.49025	0.71527	0.54481	1.07901	-0.15755	0.95012	0.22421	0.09065	-0.28068
chr8-127400001-127500000	0.85344	1.07855	-0.06814	0.53706	0.25944	0.40938	0.62689	0.49436	0.92746	0.84413	0.01172	1.37229	0.41581	0.87403	0.46861	0.82657	0.66504
chr8-127600001-127700000	0.40721	0.76814	-0.09405	0.67709	0.10576	0.36535	0.38463	0.20285	0.69805	0.70138	-0.05916	0.98277	-0.3167	-0.01628	0.02792	0.3159	0.36535
chr9-117000001-117100000	-1.22381	-0.50109	0.03126	-0.54353	-0.52645	-0.60877	-0.80462	-0.73521	-0.87174	-0.67021	-0.08623	0.39774	0.0268	0.38189	0.07648	-0.96502	-0.29758
chr9-117100001-117200000	-1.01894	-0.66667	-0.00899	-0.4125	-0.60877	-0.54709	-0.86732	-0.76441	-0.48016	-0.81834	-0.8137	0.76487	0.534	0.16528	0.48696	-0.84268	-0.32641
chr9-118300001-118400000	-0.95244	-0.91194	-0.47523	0.05109	-0.42105	-0.66157	-0.40966	-1.12516	-0.38295	-0.72276	-0.286	0.41409	-0.24275	-0.49408	-0.67767	-0.56256	-0.80462
chr9-118500001-118600000	0.2498	0.42793	0.43022	1.08607	0.44377	0.25227	-0.0015	0.60733	0.43623	-0.09201	0.08182	1.38924	0.73477	0.39926	0.41627	-0.42427	-0.01635
chr9-122600001-122700000	-0.92892	0.49838	0.55994	-0.36992	0.6801	0.92575	0.43462	0.57993	0.54118	-0.22449	0.58772	1.14789	0.28703	0.07648	0.30596	-0.4125	0.27623
chr1-66600001-66700000	-0.68173	-0.2352	0.5662	-0.48218	-0.0412	0.20022	-0.1358	0.0352	0.2585	0.1324	0.02746	0.34561	1.40531	0.9186	0.70313	0.38824	0.07731
chr1-66900001-67000000	-0.72477	-0.17414	-0.08428	-0.20176	-0.89749	-0.82652	-0.89544	-0.75346	-0.90575	-0.85813	-0.40637	-0.75479	1.42583	0.08141	-0.58992	-0.80129	-0.56737
chr1-67000001-67100000	-0.72168	-0.34244	-0.37646	-0.30957	-0.94955	-0.69745	-0.88094	-0.87678	-0.94523	-0.85936	-0.65237	-0.86425	0.93025	0.84313	-0.1358	-0.55824	-0.61294
chr1-67100001-67200000	-1.35454	-0.37144	-0.27788	-0.74886	-0.94523	-1.10735	-0.76848	-0.97368	-1.36563	-1.18896	-0.97582	-1.13384	1.08852	0.82618	-0.46992	-0.96397	-0.43715
chr1-67300001-67400000	-1.49168	-0.77674	-0.61794	-1.33728	-1.19871	-1.1384	-0.67932	-1.19274	-1.17568	-1.41737	-1.27691	-1.33559	0.70744	0.47515	-0.46422	-0.6998	-0.82863
chr1-67400001-67500000	-1.62588	-0.76103	-0.40637	-1.44491	-1.35242	-1.09014	-0.91675	-0.96397	-1.17151	-1.4862	-1.12073	-1.19537	0.85009	0.15343	-0.84557	-0.51893	-0.90575
chr1-68000001-68100000	-1.4069	-0.3994	-0.16428	-1.47782	-1.32293	-0.70182	-0.88028	-1.35454	-1.06693	-1.18736	-1.13565	-0.84018	0.85454	0.77242	-0.8678	-0.87226	-0.74025
chr1-68100001-68200000	-1.0194	-0.22075	0.08141	-1.47606	-1.19274	-0.93831	-1.08166	-0.76103	-1.20004	-1.19537	-0.78796	-1.09159	1.05826	0.64443	-0.169	-0.72348	-0.59235
chr1-68200001-68300000	-1.09014	-0.21915	-0.24867	-1.59259	-1.52233	-1.12446	-0.95885	-1.14468	-1.22456	-0.742	-0.50472	-0.59473	1.40993	0.10827	-0.28579	-0.89123	-0.51165
chr1-68300001-68400000	-1.19871	-0.19791	-0.06499	-1.50015	-1.50373	-0.9939	-0.72477	-1.22845	-1.46244	-1.34855	-0.67711	-0.4662	1.55342	0.71758	-0.5651	-0.77469	-0.81582
chr1-68400001-68500000	-1.12835	-0.10997	0.03945	-1.42931	-1.19675	-1.07869	-1.13565	-1.25135	-1.60025	-0.89749	-0.78582	-0.78582	1.30539	0.39951	-0.47804	-1.0194	-0.89225
chr1-68500001-68600000	-1.11875	-0.49094	-0.02176	-1.62751	-1.13033	-1.01809	-1.15381	-1.03739	-1.09996	-0.77908	-0.64312	-1.06174	1.12737	0.41303	-0.82982	-0.86628	-0.73242
chr1-68600001-68700000	-1.1058	-0.10178	-0.19624	-1.65679	-1.11452	-1.14098	-0.75853	-1.06515	-1.23535	-1.11306	-1.15041	-1.16492	0.98833	0.51657	-0.53107	-1.22658	-0.42877
chr1-68700001-68800000	-1.2673	0.05595	-0.09284	-1.74554	-1.02319	-1.04974	-0.96212	-1.33147	-1.24116	-1.29687	-0.90274	-0.51893	1.31306	1.15161	-0.27019	-0.51436	-0.49094
chr1-68800001-68900000	-0.94955	-0.04712	0.49106	-1.62979	-0.82982	-0.87678	-0.90758	-1.11452	-1.44164	-0.91675	-1.09773	-0.98357	1.13449	0.93985	0.11729	-1.02319	-0.636
chr1-68900001-69000000	-0.71079	0.09753	0.25583	-0.97368	-1.08166	-0.91675	-0.63418	-1.34716	-0.97094	-0.87226	-0.5753	-0.87509	1.65046	0.80944	0.16855	-0.93998	-0.55524
chr1-188000001-188100000	0.19223	0.211	0.40181	-0.94128	0.17089	0.35706	0.72893	0.3406	1.06073	0.82924	0.61479	0.96592	1.06073	-0.09284	0.40377	0.3147	0.96846
chr10-119700001-119800000	0.87887	0.13221	0.01736	-0.66677	0.75714	1.37791	1.02766	0.8867	1.22213	0.75714	0.72386	1.38986	2.10501	1.80396	0.62034	1.22213	0.67804
chr10-123400001-123500000	-0.07723	-0.10465	0.37763	-0.62186	0.62784	0.69882	-0.04904	0.28	-0.32839	0.39206	0.44654	-0.16931	0.85916	0.24977	0.39833	0.80782	-0.06207
chr10-124600001-124700000	-1.08846	-0.90521	-0.69629	-0.8647	-0.18648	-0.37812	-0.16325	-0.30912	-0.49883	-0.28283	-0.12955	-0.62963	-0.12671	-0.45618	-0.56876	-0.66677	-0.313
chr11-7100001-7200000	-1.53382	-0.94239	-1.0757	-1.11414	-0.76826	-0.79544	-0.67675	-0.49191	-0.47349	-0.83176	-0.8125	-1.14354	-0.40679	-0.98207	-1.06868	-0.46045	-0.9396
chr12-88800001-88900000	-0.30812	-0.55168	0.28033	-0.37777	0.9215	1.01072	0.89671	0.8471	1.34944	0.29072	0.35882	1.18563	1.42299	0.60995	1.10516	0.74962	1.02316
chr14-39100001-39200000	-0.52696	-0.83069	-0.39695	-1.17412	0.70662	0.76035	0.81346	1.04825	0.94215	0.59171	0.92575	0.05211	1.23767	0.79374	1.05572	0.08724	-0.32143
chr14-39300001-39400000	-0.23951	0.03094	-0.15615	-1.68375	0.82339	1.04034	0.68958	0.56172	1.14752	1.04447	0.84059	-0.13953	1.42453	0.36402	0.65321	0.07913	-0.22797
chr14-39400001-39500000	-0.61085	-0.12677	-0.23681	-1.04481	0.19014	0.89076	-0.06194	0.39891	0.89796	0.99734	0.89796	-0.09935	1.00627	0.24363	0.59562	0.09026	-0.17917
chr18-42600001-42700000	0.84026	0.16035	1.58072	-0.17685	1.22591	1.18433	1.27999	1.5609	1.29413	1.55511	1.30129	1.64753	2.53123	1.02343	1.35896	1.39432	1.23057
chr18-42800001-42900000	0.6962	0.36982	1.6852	-0.73357	1.10141	1.26893	1.31949	1.7762	1.62181	1.07155	1.42382	1.82494	1.97254	1.54421	1.91903	0.82997	0.57117
chr3-32300001-32400000	1.09181	0.39809	0.98709	0.65803	0.4954	0.16233	0.52739	0.1268	-0.23988	0.88507	0.50148	0.2039	1.718	1.56365	0.75188	0.70918	0.08428
chr3-32500001-32600000	1.16254	0.75518	1.53583	0.71694	1.16254	1.00221	1.04494	1.37138	0.61905	1.84389	1.48905	-0.03918	2.34616	1.68604	1.72277	0.85407	0.38941
chr3-32600001-32700000	1.17945	0.71084	1.47378	0.01507	0.87643	0.67694	0.93472	1.22318	0.61332	1.31957	0.35226	0.51558	2.08099	1.59106	0.94327	0.18109	0.51558
chr3-32700001-32800000	0.36949	0.84938	0.84938	0.81715	1.00648	0.70918	1.41767	1.36805	0.37476	1.01626	0.47007	0.71305	1.61302	1.13202	1.07721	-0.01464	-0.27615
chr3-53400001-53500000	1.1085	0.35579	-0.01725	1.25591	0.14795	0.2908	-0.03759	0.96042	1.11873	1.20113	0.05074	0.95311	2.25942	0.15204	0.25163	1.1085	0.41841
chr3-54000001-54100000	-0.37147	-1.60297	-1.18809	-0.53409	0.16437	-0.14617	-0.06434	-0.20222	-0.37147	-0.34837	-0.42454	0.22639	1.05788	0.14071	0.37952	0.77966	-0.74615
chr3-54200001-54300000	-0.97135	-0.74231	-0.59343	-0.04826	0.61905	0.45371	-0.34252	0.5379	-0.12213	0.4435	-0.44194	0.44896	1.67788	0.47601	0.3279	0.89946	-0.37147
chr4-142500001-142600000	-0.13914	1.10308	1.29686	0.2224	0.76436	0.64851	0.72269	0.48763	0.58923	0.57673	0.83146	1.24501	1.55749	1.03059	0.98989	0.46529	0.47155
chr4-142900001-143000000	-0.13673	1.09848	0.95089	0.11576	0.56664	0.54761	0.73299	0.07729	0.76826	0.03804	1.06891	1.00998	1.23689	0.63044	0.94593	0.89039	0.99598
chr4-143000001-143100000	0.06665	0.6834	1.04761	0.44159	0.70565	0.5419	0.74307	0.11576	0.74654	0.60737	0.80309	0.92655	1.12346	0.55384	0.69834	0.18607	0.45037
chr4-145000001-145100000	-0.16503	0.2084	0.26449	1.07462	0.69115	0.62241	0.77952	0.71139	0.72269	-0.10721	0.66052	1.01712	1.42271	0.855	1.04262	0.58923	0.57673
chr4-145100001-145200000	-0.44835	-0.0437	0.14459	1.05735	0.71139	0.5962	0.40338	0.81753	0.64851	0.35417	0.82555	0.97734	1.06483	0.23243	0.93922	0.07986	0.30074
chr5-146500001-146600000	-0.50013	-0.00373	-0.18494	0.49175	0.42135	0.35927	0.47225	0.6398	0.48723	-0.14033	0.11907	0.53551	0.68406	0.00568	0.15313	0.19232	0.16357
chr5-147900001-148000000	-0.38451	0.24718	-0.14681	1.13515	0.66105	0.8211	0.96144	0.8189	0.88129	0.72366	0.50627	0.96825	1.2257	0.78732	0.81003	0.87655	0.42135
chr8-112800001-112900000	-0.53005	-0.24722	-0.35057	-1.36839	-0.31972	-0.3167	0.02487	-0.10788	0.07499	0.54042	0.24612	-0.73258	1.1028	0.26317	0.70995	-0.42016	0.0398
chr9-27400001-27500000	0.70499	0.19878	0.99564	-1.38154	0.43942	0.66281	0.60733	0.93019	0.59583	0.80118	0.48696	0.26212	0.99564	0.63995	0.58772	0.91775	0.39356
chr9-28100001-28200000	0.35773	0.21243	0.95489	-1.75797	0.85195	0.69903	1.18557	0.88107	0.83392	0.99564	0.71104	0.51472	1.41386	0.59017	0.9377	0.63265	0.26923
chr9-28900001-29000000	0.50481	-0.16964	0.85853	-1.39689	0.527	0.68771	1.10361	0.88952	0.57993	0.71965	0.94636	0.28703	1.14789	0.61824	0.84538	0.7362	0.57675
chr9-116600001-116700000	-0.95758	-0.86415	-1.23221	-0.39032	-0.69227	-0.34898	-0.50109	-0.97322	-0.50877	-0.69227	-0.38295	-0.10544	0.50481	-0.31077	0.27908	-0.81834	-0.71905
chr9-117700001-117800000	-1.06402	-0.55063	-0.39032	-0.59668	-0.59668	-0.55527	-0.94301	-0.94301	-0.51642	-0.91737	-0.42105	0.39356	0.83392	0.50048	0.36513	-0.62098	-0.90602
chr1-22500001-22600000	-0.67024	-1.371	-0.86275	-0.92612	0.2053	-0.04906	0.3746	0.35203	-0.00359	0.11926	0.48347	0.0917	-0.02864	0.78653	-0.10011	0.71758	-0.9939
chr1-22600001-22700000	-0.56044	-1.19032	-0.14912	-0.80129	0.28166	0.72119	0.00814	-0.10798	0.16055	-0.26276	0.60583	0.05595	-0.0697	1.08163	-0.00985	-0.13061	-0.21384
chr1-67200001-67300000	-1.11121	-0.56179	-0.39534	-1.39204	-1.31264	-0.92961	-1.03958	-1.02457	-1.26125	-1.22968	-1.10906	-0.99065	0.26631	0.58309	-0.12456	-1.19675	-1.0102
chr1-69000001-69100000	-1.31264	0.52236	0.06682	-1.26933	-0.86628	-1.0022	-0.88762	-0.62753	-1.14098	-1.22845	-0.49183	-0.68487	1.03059	1.15879	-0.19038	-0.36589	-0.54777
chr1-84400001-84500000	0.0932	-0.8519	-0.65411	0.91143	-0.51543	-0.33644	-0.04569	-0.51543	-0.20833	0.25583	0.05262	-0.71771	0.48037	1.03059	0.3195	-0.12696	-1.04974
chr1-176400001-176500000	-1.21023	0.0352	-0.01593	0.35203	0.52802	0.1324	0.54625	0.07106	0.40181	0.11323	0.29851	0.66221	-0.14739	1.2877	0.51391	-0.04569	0.22064
chr10-12000001-12100000	-0.87208	-1.4229	-1.35591	-0.81901	-1.11606	-1.24217	-0.12329	-1.00336	-1.04833	-0.58129	-1.08325	-0.22455	-0.49175	-0.05194	-0.58705	-0.69389	-1.30119
chr10-85400001-85500000	0.73081	0.82603	0.91014	0.31061	0.48095	0.59119	0.50275	-0.23397	0.52113	0.31786	0.39833	1.46716	1.55436	2.12823	1.11224	1.26285	0.5502
chr10-85500001-85600000	1.24451	0.96743	0.98012	0.46892	0.57448	0.62034	0.80174	0.45346	0.59867	0.00525	1.14976	1.3546	1.89932	2.08343	1.11893	0.963	0.82603
chr10-89800001-89900000	-0.449	1.07006	0.98805	-0.16931	1.20682	1.35137	1.33386	1.52359	1.8703	1.69458	1.67411	1.16039	1.36307	1.94246	1.50419	1.66504	1.4182
chr10-90000001-90100000	-0.2913	0.61245	1.21652	-0.78152	1.45725	1.28322	1.13262	1.37288	1.80396	1.64708	1.52359	1.63084	1.53433	1.82597	1.78609	1.75031	1.48064
chr10-90100001-90200000	-0.46779	-0.04904	1.0814	-1.01012	0.93512	0.91014	0.87175	1.3972	1.06179	1.32411	1.44888	1.40514	1.54711	1.65126	1.24451	1.29858	0.44388
chr10-90200001-90300000	-0.38336	0.64703	1.38986	-1.23602	0.79559	0.86797	1.3546	0.98301	1.27534	0.93843	1.16458	1.46263	1.11605	1.87755	1.46716	1.65999	0.34
chr10-108500001-108600000	0.03757	-0.3858	-0.58405	-0.93458	1.32992	1.5388	1.50009	1.30269	1.39292	1.26285	1.48064	1.32015	0.81989	1.63084	0.99445	0.69882	0.57448
chr10-119800001-119900000	0.57845	0.05207	0.29403	-0.48953	1.16458	1.01747	1.47325	0.74011	1.34415	0.60845	0.75714	1.42285	1.3972	1.95137	1.17057	1.11224	1.0814
chr10-123600001-123700000	-0.54069	-0.09226	0.09574	-1.02732	0.40667	0.07576	0.74474	-0.43385	-0.00822	0.32439	0.34432	-0.35388	0.5875	0.79203	-0.12955	0.48705	0.21813
chr10-129700001-129800000	-1.54606	-1.42977	-1.06928	-1.09967	-1.06928	-1.02732	-0.91185	-0.79455	-1.29337	-1.11444	-0.94571	-0.83122	-0.5941	-0.54254	-0.89512	-0.81901	-0.73108
chr10-130200001-130300000	-0.12329	-1.03117	-0.99092	-0.63588	-0.5941	-0.61232	-0.13995	-0.715	-1.33872	-0.42854	-0.4691	-0.14987	-0.62186	0.19328	-0.31989	-0.83362	-0.53032
chr12-89400001-89500000	-0.57966	-0.10352	-0.19421	-0.53846	1.08567	0.99226	0.44537	0.81745	1.13135	0.19307	0.70046	1.41813	1.02653	1.44844	1.17481	0.64764	0.838
chr12-90100001-90200000	-0.17033	0.25486	-0.49298	-1.06158	0.77758	0.55498	0.2868	0.70709	0.70709	-0.23477	0.41147	0.81424	0.80707	1.26659	0.43659	-0.10352	0.98891
chr12-90200001-90300000	0.11052	-0.06078	-0.93051	-1.67339	0.14416	0.08196	0.23546	0.24323	0.32563	-0.04035	0.67925	0.4538	0.71281	1.14664	0.81424	-0.07057	-0.08648
chr13-8300001-8400000	-1.00804	-1.09206	0.94773	-1.28664	-1.37948	-1.37948	-0.80948	-0.8733	-0.78983	-0.59377	-1.20025	-1.12919	-1.19642	1.14594	-0.80613	-0.59686	-0.34738
chr15-91700001-91800000	0.886	0.73077	0.91767	-1.01818	1.32219	1.28301	1.41594	0.95146	0.82478	0.7493	1.39672	1.21124	0.80203	1.59547	0.93153	1.19522	0.64334
chr16-9700001-9800000	0.25927	-0.34402	0.02403	-0.60026	1.49312	1.27565	1.3842	1.31846	1.39474	1.11516	1.41668	1.41668	1.54259	1.61082	0.86738	1.04346	1.18387
chr17-70000001-70100000	-1.16069	-1.16069	-0.20593	-1.63141	-0.49235	-0.6859	-0.05524	-0.5483	-0.37532	-0.32828	-0.37532	-0.25198	-0.28587	0.62998	-0.0851	-0.4452	-0.67696
chr18-41400001-41500000	-1.30483	-0.75393	-0.33617	-1.0409	0.28914	0.14827	-0.08854	0.77744	-0.02651	-0.00576	-0.03471	0.10868	0.11282	1.40042	-0.60106	0.14176	-0.22691
chr3-34100001-34200000	0.96345	0.70229	1.45388	0.11508	-0.36594	0.28861	0.0371	0.0233	-0.58507	0.32568	-0.09053	0.4824	0.05541	1.66469	1.24969	0.02908	0.16883
chr3-123600001-123700000	-1.04148	-0.04558	0.25464	-0.45286	0.75518	0.52953	0.55613	0.27529	0.82132	0.23199	0.73895	0.72324	0.93472	1.57458	0.37214	1.25591	0.74166
chr3-139400001-139500000	-1.1703	-0.01464	-0.3315	-0.46146	-0.20016	-0.27462	-0.19791	-0.39194	0.09252	-0.42763	0.05541	0.54383	-0.42955	0.83061	-0.44194	-0.51109	-0.20543
chr3-140200001-140300000	-0.42454	0.37952	-0.35504	-1.59409	-0.0659	0.01676	-0.12641	0.54017	-0.16391	-0.70644	0.09252	0.05763	0.07319	1.00968	0.4435	-0.15975	0.21239
chr3-140400001-140500000	-1.01675	0.20613	-0.56089	-1.02131	-0.41618	-0.01275	-0.0659	0.01676	0.29502	-0.90712	-0.26409	0.00509	0.34488	1.20948	-0.1079	-0.06924	-0.0435
chr3-140900001-141000000	-1.03414	0.11733	-0.38778	-1.19141	-0.68923	0.09507	0.1268	0.07742	0.16437	-0.61687	-0.25042	0.1705	-0.08495	0.88761	0.29992	-0.42763	0.14459
chr3-150200001-150300000	-0.94633	-0.65625	-0.50738	-1.32116	-0.25708	-0.45286	-0.46836	-0.13435	-0.14421	-0.64504	-0.44953	-0.44588	-0.91429	-0.04558	-0.16925	-0.32694	-0.45649
chr6-6700001-6800000	-0.29364	-0.91012	-1.46276	-0.50259	-1.39526	-1.49986	-1.05271	-1.07475	-1.10479	-0.85749	-1.1517	-0.13536	-0.24874	0.52961	-0.80879	-0.78303	-0.31414
chr6-102200001-102300000	-0.91012	-0.10144	-0.81697	-1.82786	-0.0488	0.29021	0.31148	0.23526	-0.39647	0.22386	0.05159	-0.24874	0.23211	0.81475	0.5474	0.0569	-0.63713
chr7-37500001-37600000	-0.27712	0.97932	0.06223	-1.07663	-0.60753	-0.18375	-0.79005	0.01607	-0.87275	-0.46534	0.03185	-0.62533	0.1814	1.46605	0.00986	-0.65839	0.01295
chr7-37600001-37700000	-0.04152	1.20171	0.00185	-0.99444	0.15554	-0.24277	0.01607	-0.23046	-0.70314	0.05406	0.18917	-0.72523	1.07453	1.36209	0.73684	-0.13454	0.24537
chr7-37700001-37800000	0.03185	1.29177	-0.09064	-0.61526	-0.12221	-0.06226	-0.42855	-0.05045	-0.74133	-0.36068	0.31641	-0.76786	1.0587	1.45735	0.04495	-0.28845	0.25945
chr7-56200001-56300000	-1.85635	-0.70314	-0.85259	0.45318	0.39267	-0.15342	-0.31553	-0.06562	-0.02348	-0.36564	-0.29231	-0.21633	0.10436	0.71228	-0.33935	-0.23298	-0.20137
chr7-56800001-56900000	-2.33264	-1.52605	-2.04147	-1.67118	-0.95283	-0.67923	-0.54701	-0.27412	-0.09916	-0.4447	-1.01168	0.09691	0.17842	0.26797	-1.35219	-0.1304	-0.78562
chr7-57200001-57300000	-0.66167	-1.5841	-1.17999	-2.10351	-0.31553	-0.73751	-0.66167	-0.09916	-0.39249	-0.36349	-0.65839	0.44245	-0.1267	0.60815	-1.15114	-0.31553	-1.00409
chr7-61500001-61600000	-1.59317	-0.84746	-0.83405	-2.55411	-0.15342	-0.22417	-0.41604	-0.72011	-0.71392	-0.49329	-0.36068	-0.04152	-0.32573	0.11581	-1.35615	-0.14456	-1.29703
chr7-61700001-61800000	-1.09471	-0.85259	-0.78562	-1.72018	-0.18375	-0.29231	-0.1017	-0.33679	0.09691	-0.08718	-0.40787	-0.1304	0.24922	0.32041	-0.11812	0.00986	-0.66167
chr7-61900001-62000000	-1.62378	-0.95283	-0.11341	-1.984	0.1414	0.07181	0.31641	0.39606	-0.31553	0.24264	0.21097	-0.07055	0.11843	0.51961	0.0419	0.05987	-0.46534
chr7-92400001-92500000	-1.31044	-0.65028	-1.63288	-0.6001	-0.07315	0.68063	0.0419	0.22593	0.35	0.1414	0.34545	0.90562	0.17136	0.94158	0.49721	-0.49546	-0.40204
chr8-6500001-6600000	-0.38317	-0.73854	-0.40923	-0.6246	-0.7881	-0.65829	-1.1819	-0.73258	-0.99704	-0.93903	-0.78142	-0.8417	-1.53972	-0.36043	-1.36428	-1.01238	-0.61511
chr8-6900001-7000000	-0.77651	-0.90751	-0.82202	-0.99483	-1.04759	-1.00631	-1.39662	-1.25568	-1.21184	-0.99263	-1.17457	-1.26767	-1.23139	-0.39675	-0.83831	-0.8258	-0.60274
chr8-7100001-7200000	-0.88393	-1.31699	-0.67757	-0.8633	-0.87399	-1.19496	-1.31891	-0.99078	-1.19923	-1.12677	-0.77421	-1.01729	-0.92741	-0.44951	-1.24778	-1.06344	-0.84433
chr8-7800001-7900000	-0.8417	-0.83046	-1.09855	-0.8505	-0.74612	-0.85584	-0.83626	-0.93058	-0.6095	-0.97092	-0.65509	-1.04759	-1.16126	-0.42475	-1.29363	-0.98846	-0.43954
chr8-23700001-23800000	0.26614	-0.50325	-0.63519	-0.60274	0.62689	0.57443	0.404	0.25944	0.16674	0.72593	0.31882	0.30696	1.29479	1.62331	0.27163	-0.25083	0.81681
chr9-97500001-97600000	-0.34132	-0.90602	-0.55881	-1.3322	0.03769	-0.00899	-0.00501	0.75693	0.01173	-0.10186	0.52992	0.02404	0.56722	1.06895	0.15121	0.23841	0.38517
chr1-3500001-3600000	0.1286	-0.99222	-0.63418	-0.43583	-0.72168	-0.92281	-0.76606	-0.66622	-0.36146	0.12447	-0.24063	-0.59235	0.17457	0.17457	0.17745	-0.60412	-0.47662
chr1-123600001-123700000	-0.73242	0.00473	0.10349	-1.07305	1.26968	1.11858	1.05192	1.27195	1.22374	0.79904	0.9216	0.16482	0.61178	0.43905	1.35171	1.0263	0.3437
chr1-123700001-123800000	-1.2985	0.02377	0.18207	-0.47272	1.17565	1.35031	0.76268	0.96074	1.2196	0.70079	0.64236	-0.00629	0.86755	0.90254	1.37829	0.96846	0.2245
chr10-89900001-90000000	-0.78152	0.01736	0.75714	-0.69243	0.86797	0.82307	1.73185	1.0814	1.84904	1.48064	1.34005	0.87175	0.99103	1.31532	1.9682	1.28071	1.34415
chr10-90400001-90500000	-0.11983	0.50851	1.50009	-0.89512	1.07778	0.99831	0.81989	1.76237	1.48064	1.75031	1.13823	1.64708	1.28071	0.93015	1.78196	0.98805	1.53433
chr10-118400001-118500000	-0.41429	-0.50814	-0.82899	0.77178	0.22187	0.63622	0.56572	1.23021	0.98805	0.21813	1.29858	0.62784	0.67804	0.61682	1.30269	0.59569	0.55492
chr10-119900001-120000000	0.4366	-0.21465	0.00037	-0.52664	0.70721	0.69546	0.75714	1.11224	1.14976	0.74011	1.2023	1.08453	1.57755	1.54711	1.61856	1.21015	0.6617
chr13-64800001-64900000	-0.33001	-1.15982	-0.88503	-1.23495	-0.92051	-0.7316	-0.18994	-0.54062	-0.97038	-0.07606	-0.86031	-0.05442	0.66489	-0.41905	0.83534	-0.70113	-0.75384
chr13-68700001-68800000	0.79055	-0.56655	-0.49713	-1.12006	0.90693	0.8228	0.19372	0.44252	1.10587	0.70284	1.03481	0.07072	-0.31771	1.01928	1.61208	1.26834	0.62507
chr16-42000001-42100000	0.9063	0.80275	1.26478	-1.07793	0.51708	0.579	0.68438	0.72691	0.60773	0.56006	0.95671	0.4898	0.72242	1.18837	1.66401	0.71508	0.49344
chr18-24800001-24900000	-0.45589	-0.48907	-0.08416	-0.38634	0.86282	0.93891	0.42797	0.54474	0.75442	0.01201	0.01565	-0.56479	0.76393	0.03953	1.12334	-0.24492	0.23112
chr18-42700001-42800000	1.75917	0.33024	2.03493	-0.5818	1.63976	1.00872	1.54835	1.29413	1.53767	1.74274	1.51865	1.35473	1.50036	0.72585	2.20219	1.38067	1.07694
chr18-43600001-43700000	-0.00175	0.81395	0.79965	-1.48912	0.8183	1.10141	0.59223	0.66117	0.66452	1.05654	0.62853	1.24101	1.15378	0.80376	1.83427	0.59534	0.04476
chr2-3100001-3200000	-0.48781	-0.46597	-0.47811	-0.21468	-0.30222	-0.22376	-0.08591	-0.1798	-0.24592	0.18383	0.0408	0.35047	0.08881	-0.29582	0.66167	0.2592	-0.49712
chr3-28300001-28400000	1.44972	0.73895	1.42092	0.41578	1.06494	0.57654	0.78334	1.29736	1.29155	1.67276	0.93472	1.72277	0.61905	1.43328	2.02993	0.83372	0.46393
chr3-53900001-54000000	7e-05	-0.68105	-1.15206	-0.36278	-0.21415	0.33938	-0.20879	0.74604	-0.26574	-0.03417	-0.40974	0.09044	0.8649	-0.64924	1.08601	0.55613	-0.09651
chr3-150500001-150600000	-1.04846	-0.57948	-0.37335	-0.05544	-0.40974	-0.17334	-0.07602	-0.23988	-0.34517	-0.54231	-0.28515	-0.72529	-0.56728	-0.34837	-0.00722	-0.10211	-0.28685
chr4-3500001-3600000	0.76063	-0.48173	-0.26238	0.0266	-0.02222	-0.34434	0.29212	0.83146	-0.05929	0.47155	0.60737	0.25898	1.05237	0.15637	1.09848	0.79719	0.47608
chr4-3800001-3900000	0.63044	-0.41945	-0.4007	0.02183	-0.00781	-0.29426	0.18083	0.67145	-0.02825	0.16856	0.30074	0.19294	0.76436	0.52726	1.05237	0.57673	0.61545
chr4-4500001-4600000	0.34315	-0.76237	-0.64682	-0.80458	-0.78963	-0.8123	-0.32036	0.19932	-0.66235	-0.17767	0.06153	-0.26238	0.1357	0.26449	0.49468	0.28732	0.34918
chr4-5100001-5200000	0.35417	-0.60215	-0.5557	-0.75388	-0.95597	-0.65022	-0.34248	-0.11008	-0.47234	0.39018	0.34918	-0.10356	0.47608	-0.01815	0.83146	0.66052	0.55384
chr4-5800001-5900000	0.16856	-0.63183	-0.44691	-0.8123	-0.7424	-0.62575	-0.2758	-0.16503	-0.60722	0.48235	0.12535	-0.38956	0.26449	-0.0437	0.6834	0.48763	0.11216
chr4-5900001-6000000	0.16567	-0.65988	-0.47234	-0.63363	-0.96773	-0.98382	0.0337	-0.13914	-0.24827	-0.0761	0.24509	-0.10721	0.30926	-0.29112	0.66052	0.64164	0.65424
chr4-6000001-6100000	0.19294	-0.89464	-0.52356	-0.80092	-0.91537	-0.72183	-0.5439	-0.30357	-0.29426	-0.0143	-0.0103	-0.36786	0.09661	0.2827	0.42773	0.30926	0.25156
chr4-8300001-8400000	-0.2226	-0.68124	-0.48965	-0.6302	-0.85076	-0.89574	-0.15885	0.03804	-0.70303	-0.24282	0.07033	-0.48552	0.16856	-0.2705	0.55384	0.1392	-0.16503
chr4-143200001-143300000	-0.20822	0.53792	0.88008	0.91138	0.45037	0.45037	0.65424	0.45492	0.60737	0.48763	0.62241	0.76436	0.95089	0.81753	1.35808	0.44489	0.52087
chr4-143300001-143400000	-0.3643	0.3366	0.51673	0.51673	0.42164	0.21853	0.53792	-0.23724	0.25898	-0.25842	0.79719	0.80309	1.01712	0.39018	1.1879	-0.2001	0.76063
chr4-155900001-156000000	0.79719	1.25769	1.48513	1.80128	1.80128	2.00944	1.30796	1.61349	1.65739	1.44923	1.38548	1.45433	1.62667	1.4131	2.0196	1.63663	1.57413
chr4-156000001-156100000	0.60737	1.15891	1.31897	1.67866	1.92605	1.69734	1.31206	1.45433	1.567	1.29686	1.39487	1.58297	1.47918	1.44145	1.99159	1.34386	1.09071
chr6-103600001-103700000	0.43943	0.26863	0.75999	-1.08261	0.04545	0.1021	0.62313	-0.25799	-0.07275	0.54443	-0.29599	-0.94618	0.39222	1.263	1.5408	0.1892	-0.13052
chr7-6800001-6900000	0.22421	-0.32013	-0.39893	-0.50271	-0.94056	-1.28433	-0.07315	-0.18017	-0.48381	0.05023	-0.32573	0.28771	0.33896	1.05252	1.09775	0.72583	0.61885
chr7-62100001-62200000	-0.82984	-0.91355	-0.41177	-1.48479	-0.28068	-0.69732	-0.13751	-0.5055	-0.19394	-0.03668	0.37267	0.06564	-0.26669	0.4148	0.66721	0.27942	-0.75716
chr9-29400001-29500000	0.69903	0.11227	0.99845	-1.37455	1.01619	0.83392	1.11841	0.96002	0.77965	0.84811	0.96588	0.74648	0.74648	0.15121	1.17171	0.83392	0.35013
chr9-118000001-118100000	-0.28942	-0.38644	-0.08623	0.534	-0.3016	-0.13083	-0.28298	-0.8137	-0.20325	-0.45639	-0.59668	0.26547	0.19384	0.36513	0.54461	-1.31434	-0.38644
chr1-22700001-22800000	-0.46797	-0.77101	-0.04712	-1.07112	0.07538	0.0795	0.38824	0.38824	0.02223	0.27633	-0.04569	0.16255	-0.71771	0.21515	-0.16256	0.57631	-0.37646
chr1-35800001-35900000	0.83524	0.05493	-0.742	1.19495	0.57471	0.79904	0.64092	0.76032	0.63608	0.262	1.1725	1.0204	0.64675	0.3642	-0.30529	1.26794	0.10827
chr1-86600001-86700000	1.04927	1.59572	1.20798	1.23979	1.41238	1.1003	1.24796	1.08163	1.44176	2.13601	1.13225	1.59912	1.47296	1.75855	1.8596	2.22884	1.20539
chr10-4900001-5000000	-1.31656	-0.53217	-0.61382	-0.49175	-0.14684	-0.24502	-0.41759	0.32439	-0.27781	0.24495	-0.37274	-0.10778	-0.47365	-0.20335	-0.73576	0.51469	0.04091
chr10-5200001-5300000	0.91757	0.3281	0.49738	-1.0583	0.8867	1.07778	0.67804	0.77596	0.71906	1.50419	1.17057	1.43915	1.38986	1.27113	0.37763	1.74463	0.99831
chr10-5800001-5900000	-0.11382	-0.53417	-0.51987	0.3741	-0.07253	-0.34401	-0.32589	0.44991	-0.16658	0.82307	-0.04904	0.24495	0.10719	0.68139	0.45985	0.92466	-0.34158
chr10-5900001-6000000	-1.34952	-1.00336	-1.15096	-0.99622	-0.89512	-1.10527	-0.6601	-0.34906	-0.49697	-0.12955	-0.22751	-0.20335	-0.53417	-0.28577	-0.8555	-0.00208	-0.70542
chr10-6200001-6300000	-1.44706	-1.45864	-1.29111	-1.43285	-1.55082	-1.31917	-1.49967	-0.98236	-0.69389	-0.71944	-0.9293	-0.82439	-0.76232	-1.30741	-0.98878	-0.61232	-1.18659
chr10-6300001-6400000	-0.81901	-1.46164	-1.83132	-1.36637	-1.10241	-1.57198	-0.9509	-0.3398	-0.75397	-0.34158	-0.86185	-0.80007	-0.44637	-0.87396	-0.64903	-0.32994	-1.05583
chr10-70500001-70600000	1.58615	1.87755	1.89932	-0.61717	1.42753	1.28071	1.4154	2.03724	1.52359	1.97315	1.3666	1.37026	1.37026	1.50009	1.75299	2.1696	1.55849
chr10-106700001-106800000	-0.72097	-0.3398	0.07113	-1.77335	0.77596	0.74919	0.00525	0.24289	0.2863	0.78496	0.58255	0.42268	0.71132	0.12977	0.35605	0.86386	-0.11382
chr10-123700001-123800000	-0.18953	-0.38051	-0.11983	-0.86644	0.37763	0.38123	0.41241	-0.52154	-0.16042	0.44991	-0.143	-0.3858	0.34	0.46503	0.03757	0.6617	-0.21945
chr10-123900001-124000000	-0.77897	-1.0192	-0.46779	-1.015	0.05863	-0.02431	-0.21945	0.02661	-0.39191	-0.50598	-0.13535	-0.11667	-0.48584	-0.51077	-0.23097	0.12977	0.09363
chr10-125000001-125100000	-0.79455	-0.41759	-0.49697	-0.59892	0.23711	0.19328	0.04477	-0.1743	0.1402	-0.21945	-0.28577	-0.13535	-0.24697	-0.04904	-0.39397	0.36012	-0.25254
chr10-126400001-126500000	-0.43385	0.40322	-0.56057	0.97609	0.53922	0.14425	0.29403	0.40322	0.01736	0.06438	0.57845	-0.0825	0.06438	-0.03479	-0.0825	0.98012	-0.0376
chr12-119800001-119900000	-0.39687	-0.45446	-0.65086	-0.69719	-0.55856	-0.76473	-0.63878	-0.51759	-0.70215	-0.43841	-0.54451	-0.79775	-0.56706	-0.78871	-0.5283	-0.33664	-0.71122
chr14-9100001-9200000	-0.7723	-0.38352	-0.54952	-0.21335	-0.90733	-0.54952	-0.53482	-0.67407	-0.33814	-0.53016	-0.35571	-0.58982	-0.51323	-0.61493	-0.38352	-0.03286	-0.41333
chr14-28200001-28300000	0.66667	0.63812	0.50653	-0.33136	1.53088	1.42155	1.69591	1.65158	1.69591	1.22565	1.36967	1.61932	1.03665	1.49188	1.55323	1.70527	1.54316
chr15-3300001-3400000	0.64334	-0.13453	-0.59852	-0.30358	-0.87549	-0.53076	-0.34019	0.08154	-0.35949	0.04576	0.33591	-0.23675	0.14352	-0.13773	0.16314	1.21124	0.18151
chr15-4000001-4100000	0.18151	0.10939	-0.28301	0.28193	-0.15961	-0.0527	0.05701	0.08561	-0.1635	0.50649	0.15264	0.35781	-0.17497	0.55924	0.61044	1.15392	0.35781
chr15-4100001-4200000	0.38908	-0.08719	-0.90354	-0.1635	-0.56916	-0.45819	-0.16613	-0.11897	-0.47893	0.34491	0.12762	0.36593	-0.09653	0.15771	-0.27519	0.78652	0.51346
chr15-4400001-4500000	0.87886	-0.38118	-0.5334	-0.58097	-1.12901	-0.65078	-0.07727	-0.33069	-0.24606	0.20422	0.10939	0.02715	-0.17917	-0.24041	-0.12988	0.886	0.17734
chr15-5300001-5400000	0.15264	-0.58684	-0.64024	-0.28663	-0.93479	-0.98052	-0.87823	-0.53617	-0.85329	0.16679	0.16679	-0.34448	-0.28663	-0.419	-0.13453	0.1871	0.0687
chr15-6000001-6100000	0.14828	-1.08265	-0.52872	-0.27519	-0.9566	-0.8484	-0.8851	-0.27519	-0.91874	-0.23274	-0.47633	-0.24339	-0.46019	-0.38118	-0.57323	0.21463	-0.16986
chr15-6100001-6200000	0.1871	-0.69802	-0.82083	-0.58419	-0.91238	-0.93277	-0.16986	-0.1861	-0.77634	-0.24339	-0.39577	0.02149	-0.42479	-0.5334	-0.38843	0.34819	-0.09126
chr15-6200001-6300000	0.3196	-0.5334	-0.75921	0.16679	-0.72542	-0.8043	-0.30903	-0.24041	-0.69802	-0.20084	-0.19152	-0.43604	-0.47893	-0.30075	-0.27956	0.33125	-0.44359
chr15-8000001-8100000	0.42046	0.06573	-0.22984	-0.10808	0.02149	-0.07727	-0.12988	0.19886	-0.15961	-0.35355	-0.58978	0.00807	0.11847	0.03464	-0.0065	0.51976	0.09284
chr2-174100001-174200000	-0.13307	0.2592	0.18383	0.35957	0.18735	-0.11361	0.39476	-0.12066	-0.13749	-0.60431	0.2511	-0.09118	-0.29582	0.20949	-0.35093	0.41493	0.2592
chr3-53700001-53800000	-0.63003	-1.08446	-0.50407	-0.35504	-0.58759	0.15204	-0.13925	-0.47371	0.02908	-0.4971	-0.19459	0.31589	1.04494	-0.06434	0.08113	1.26575	0.35579
chr3-54300001-54400000	-1.23735	-0.68671	-0.03035	0.4513	-0.11527	0.29502	0.25671	-0.10382	-0.36718	0.45371	-0.44588	0.57378	0.92808	0.25832	0.32568	1.20113	-0.07786
chr3-55200001-55300000	-0.46555	-0.47882	0.63093	-0.09053	0.64132	1.04039	0.33041	1.09181	0.8271	0.67167	0.32109	1.14449	0.7586	1.49813	1.16003	1.8796	0.09044
chr3-55700001-55800000	-0.3315	0.34658	0.69232	0.77497	0.96345	1.76584	0.60701	1.21531	1.5537	0.72324	1.0354	1.35432	1.83117	1.03211	1.28788	2.22361	0.16233
chr3-118400001-118500000	-0.60172	-0.13759	0.73609	-0.82553	1.41767	0.97004	0.86711	1.00648	0.80732	1.25247	1.10115	1.39821	0.40368	0.48063	0.13349	1.69892	0.68797
chr3-149500001-149600000	-0.16155	-0.36891	0.08263	-0.20754	0.0647	-0.4183	-0.41428	0.18488	0.71084	-0.56089	-0.4812	-0.28685	-0.3031	-0.43226	-0.34098	0.99752	0.18488
chr3-149600001-149700000	-1.29503	-0.42219	-0.60902	-0.45649	-0.49485	-0.22825	-0.24675	-0.13259	-0.09251	-0.00132	-0.46333	-0.11723	-0.67111	-0.17334	-0.70644	0.05859	-0.01965
chr3-149800001-149900000	-0.89821	-0.98114	-0.20016	-0.61687	-0.42955	-0.26574	0.08263	-0.50738	-0.2894	-0.69364	-0.18033	0.05074	-0.45488	0.11299	-0.47371	0.73609	-0.13259
chr4-3700001-3800000	0.95089	-0.33968	-0.14955	0.5962	-0.17513	-0.13914	0.16567	0.95089	-0.28335	0.52726	0.31334	0.10776	0.7272	0.30428	0.86024	0.9598	0.69115
chr4-4100001-4200000	0.93922	-0.41337	-0.47876	-0.48965	-0.80347	-0.82711	-0.07215	0.42773	-0.37234	0.1628	0.55384	0.31945	0.40338	0.40338	0.64851	1.00998	0.30428
chr4-5000001-5100000	0.51673	-0.56645	-0.50185	-0.51422	-0.90594	-0.77494	-0.02222	0.1628	-0.34248	0.6834	0.3366	-0.27779	0.82196	0.2045	0.58167	0.83729	0.42164
chr4-5300001-5400000	0.22828	-0.67962	-0.46302	-0.84945	-0.89092	-0.7142	-0.30032	0.41208	-0.52356	-0.0437	0.16567	-0.32594	0.61545	0.12535	0.51673	0.8507	0.7272
chr4-5400001-5500000	0.2827	-0.77762	-0.59796	-0.76068	-0.75631	-1.09472	-0.19672	0.14459	-0.66465	-0.02825	0.40801	-0.25296	0.25898	-0.26599	0.30926	0.6834	0.1894
chr4-5500001-5600000	-0.10721	-0.80566	-0.67962	-0.65461	-0.88473	-0.96071	0.08983	0.21853	-0.61392	0.12308	0.0337	-0.38823	0.1894	-0.20478	0.63525	0.73859	0.36966
chr4-6200001-6300000	0.28732	-0.66465	-0.69636	-0.32594	-0.44061	-0.97411	-0.31469	-0.29426	-0.60899	0.25156	-0.08188	-0.54776	0.35971	-0.36786	0.3238	1.0235	0.23243
chr4-6400001-6500000	0.08613	-0.49536	-0.75781	0.05757	-0.57386	-0.74582	-0.23128	0.23243	-0.67962	0.05342	-0.22781	-0.56066	0.50417	-0.16136	0.12308	0.81128	0.39018
chr4-6500001-6600000	0.45037	-0.74694	-0.52162	-0.54776	-0.62181	-0.90313	-0.38823	0.13177	-0.69516	0.07729	0.01835	-0.33781	0.42164	-0.1251	-0.0103	0.77637	0.39903
chr4-8400001-8500000	0.14459	-0.47234	-0.25079	-0.51682	-0.78384	-0.63921	-0.33595	-0.17513	-0.91537	0.04085	-0.37369	-0.5439	0.36966	-0.11465	0.2827	0.79071	-0.00781
chr4-8500001-8600000	0.11939	-0.46131	-0.23404	-0.20478	-0.6529	-0.48173	-0.35665	0.2359	-0.53242	0.0303	-0.26599	-0.48799	0.21853	0.02183	0.10776	0.45853	-0.21677
chr4-10200001-10300000	-0.50185	-0.86061	-1.08326	-0.91149	-1.01626	-1.33758	-0.75388	-0.61571	-1.17366	-0.68467	-0.86668	-0.67233	-0.47058	-0.67613	-0.36245	-0.30932	-0.41138
chr4-43200001-43300000	1.81119	0.8507	1.25421	1.7196	1.66208	1.50037	1.32767	1.66841	1.47918	1.75753	1.27479	1.19115	1.53909	1.12825	0.89813	1.85481	1.44548
chr4-43700001-43800000	1.7196	0.5419	1.51879	1.33077	1.33077	1.152	1.30019	1.46091	1.45433	1.20308	1.24008	1.20827	1.47586	0.71139	1.005	1.73188	1.46091
chr4-45800001-45900000	1.05237	0.66412	0.67145	0.88008	0.77952	0.8865	0.3275	0.2224	0.8738	0.99598	0.84273	0.89039	0.51673	1.08547	0.26449	1.24902	1.05237
chr4-46100001-46200000	0.69834	0.76826	1.08547	1.27975	1.00998	1.00115	1.39078	0.81128	1.17897	1.50037	1.10308	0.90451	1.29686	0.91737	1.36381	1.81643	1.14863
chr4-127700001-127800000	0.25156	0.8738	1.13255	0.21105	1.50037	1.49735	1.55045	1.61657	1.40304	0.97133	1.39078	1.47918	1.18351	1.44548	1.02634	1.83729	1.55749
chr4-128100001-128200000	0.08309	1.60302	1.5288	0.29691	1.5288	1.55749	1.44923	1.78656	1.68443	1.5689	1.70964	1.3361	1.3751	1.29686	1.32767	1.85691	1.3361
chr7-140300001-140400000	0.1997	0.22593	-0.20802	-0.54344	-0.17113	0.20373	-0.17113	-0.01062	0.23735	-0.24021	-0.03668	-0.2105	-0.47041	-0.57745	-1.03559	0.33389	-0.2105
chr8-5000001-5100000	-0.70669	-1.28471	-1.33588	-1.23344	-1.33588	-1.43158	-1.0653	-1.30924	-1.10281	-0.96636	-1.05268	-1.14093	-0.74612	-1.25369	-0.8505	-0.63233	-0.90022
chr8-5400001-5500000	-0.9758	-1.07303	-1.29739	-1.37754	-1.399	-1.37007	-1.01238	-1.16816	-1.35226	-1.15676	-1.42687	-1.51774	-1.42199	-1.36839	-1.32509	-0.6246	-0.86932
chr8-5900001-6000000	-1.0425	-1.13623	-1.13383	-1.1585	-1.21184	-1.22088	-1.00775	-1.31536	-1.45686	-0.6673	-1.35226	-1.00775	-0.89505	-0.66381	-1.28951	-0.61155	-0.99927
chr9-27500001-27600000	0.60733	0.03126	0.73239	-1.69725	0.35773	0.48518	0.47286	0.63012	0.527	0.78152	0.02404	0.16172	0.65238	0.56722	0.40983	0.79545	0.7362
chr1-36600001-36700000	1.69444	1.50432	1.63119	1.69713	1.23979	1.40223	1.56059	1.63119	1.41721	1.49189	1.29157	1.45949	1.55669	0.87513	1.27423	1.6263	1.83389
chr1-188500001-188600000	-0.49356	0.12085	0.39191	-1.10141	0.13606	0.36671	-0.11856	-0.1358	0.40773	-0.20833	0.06027	0.40773	0.06876	0.07731	-0.17676	-0.1382	0.52802
chr18-6300001-6400000	-0.50195	-0.59666	-0.94657	0.03549	-1.07203	-0.88253	-0.26199	-0.91493	-1.04503	-0.92805	-0.62228	-0.47884	-1.00438	-0.2207	-0.57764	-0.70065	0.14176
chr2-174200001-174300000	-0.68159	0.2331	0.19937	0.29706	0.16579	-0.37147	0.03634	-0.01685	-0.16213	-0.15179	-0.0425	0.05566	-0.56933	-0.09707	-0.34836	0.15378	0.53071
chr3-82200001-82300000	0.77207	0.24871	0.5465	-0.56288	1.18325	0.67921	0.56528	0.87881	-0.13011	-0.17819	0.60123	1.33383	0.53302	0.39062	-0.09053	1.37138	1.56365
chr3-150600001-150700000	-0.13011	-0.52582	-0.09443	-0.21415	-0.15146	-0.26051	-0.11527	-0.37335	-0.31473	-1.04846	-0.00507	-0.54049	-0.49194	0.07538	-0.236	-0.11903	0.13349
chr3-155700001-155800000	-1.13366	-0.42955	-0.87538	-1.07965	-0.57948	-0.43388	0.02724	-0.36594	-0.28685	-0.92411	-0.15808	-0.73289	-1.07536	-0.48338	-0.72208	-0.69204	0.07742
chr3-155800001-155900000	-1.05053	-0.0659	-0.76154	-0.87078	-0.10211	0.0647	-0.11305	-0.38596	-0.26784	-0.58259	0.13017	-0.17334	-0.89353	-0.59343	-0.54049	-0.06434	0.14795
chr3-159600001-159700000	-1.28716	-0.96062	-1.03912	-0.9436	-1.01675	-0.65099	-0.65099	-1.46974	-0.53062	-1.2782	-0.71958	-0.78864	-1.20359	-1.27551	-1.5612	-0.74231	-0.16391
chr4-4300001-4400000	0.46529	-0.55059	-0.59014	-0.66761	-0.61069	-0.93769	-0.31723	0.24509	-0.7334	0.10436	0.47155	-0.01815	0.44159	-0.03186	0.30074	0.27711	0.73299
chr4-4400001-4500000	0.45853	-0.55414	-0.61887	-0.6976	-0.92705	-0.79109	-0.21927	0.00146	-0.58015	0.2359	-0.05415	-0.0103	-0.06576	0.06153	0.50417	0.31945	0.58167
chr4-4900001-5000000	0.1894	-0.61571	-0.40288	-0.56066	-0.67962	-1.00732	-0.19258	0.40338	-0.17193	0.62241	0.21483	-0.15222	0.45037	-0.15222	0.02183	0.58167	0.76826
chr4-41100001-41200000	1.24902	0.36226	1.005	1.43611	0.95089	1.06891	1.17584	0.76063	0.97133	1.24501	1.01712	0.81128	0.79071	0.86951	1.14007	0.74307	1.61349
chr4-43400001-43500000	1.43611	1.22223	1.94385	1.84064	1.66487	1.76108	1.35808	2.04581	1.75348	1.99491	1.70377	1.74078	1.7118	1.49735	1.63663	2.04581	2.17247
chr4-45700001-45800000	1.00998	0.34315	0.62241	0.67635	0.65424	0.65424	0.65725	0.51173	0.79071	0.66412	0.67145	0.64851	1.03761	0.6834	0.74307	1.4131	1.48513
chr4-147800001-147900000	-0.15885	0.03804	0.46131	0.855	0.92655	0.8738	0.79719	0.63044	0.95089	0.08613	0.67635	0.9598	0.67635	1.06891	1.33926	0.52726	1.33926
chr8-5300001-5400000	-0.69595	-1.06773	-1.08494	-1.10441	-1.43734	-1.26211	-1.46301	-1.0425	-1.26973	-0.85323	-0.95466	-1.40982	-1.31536	-0.72544	-1.08849	-0.83046	-0.51429
chr8-5700001-5800000	-0.79815	-1.25194	-0.93058	-1.30745	-1.14959	-1.19187	-1.08328	-1.49737	-1.35416	-1.06344	-1.08494	-1.19923	-1.22456	-1.02558	-0.8766	-1.00381	-0.56838
chr8-6000001-6100000	-0.58722	-1.00381	-0.59366	-1.10034	-1.00631	-1.05769	-0.91752	-1.10671	-1.0347	-0.85808	-1.05417	-1.14332	-1.13623	-0.7283	-0.81615	-0.77095	-0.57348

## Sheet: fig2b
bin	variable	value
1	chr1-5000001-5100000	k27ac_pcc	0.467031
2	chr1-11100001-11200000	k27ac_pcc	0.603201
3	chr1-118800001-118900000	k27ac_pcc	0.78049
4	chr10-3600001-3700000	k27ac_pcc	0.591057
5	chr10-3700001-3800000	k27ac_pcc	0.761638
6	chr10-8700001-8800000	k27ac_pcc	0.56511
7	chr10-12700001-12800000	k27ac_pcc	0.547154
8	chr10-12800001-12900000	k27ac_pcc	0.615563
9	chr10-25000001-25100000	k27ac_pcc	0.610939
10	chr10-44800001-44900000	k27ac_pcc	0.659158
11	chr10-53700001-53800000	k27ac_pcc	0.380179
12	chr10-56400001-56500000	k27ac_pcc	0.659097
13	chr10-56900001-57000000	k27ac_pcc	0.876988
14	chr10-70400001-70500000	k27ac_pcc	0.75276
15	chr10-81300001-81400000	k27ac_pcc	-0.276934
16	chr12-53800001-53900000	k27ac_pcc	0.773875
17	chr12-69600001-69700000	k27ac_pcc	0.518684
18	chr12-80000001-80100000	k27ac_pcc	0.531181
19	chr12-118700001-118800000	k27ac_pcc	-0.121332
20	chr12-119200001-119300000	k27ac_pcc	0.453984
21	chr12-119700001-119800000	k27ac_pcc	-0.238459
22	chr14-51900001-52000000	k27ac_pcc	0.816551
23	chr15-3200001-3300000	k27ac_pcc	0.439098
24	chr15-3500001-3600000	k27ac_pcc	0.491141
25	chr15-5200001-5300000	k27ac_pcc	0.172826
26	chr15-5400001-5500000	k27ac_pcc	0.209287
27	chr15-6700001-6800000	k27ac_pcc	-0.140577
28	chr15-6800001-6900000	k27ac_pcc	0.399692
29	chr15-7200001-7300000	k27ac_pcc	0.291483
30	chr15-7300001-7400000	k27ac_pcc	-0.501905
31	chr15-7500001-7600000	k27ac_pcc	-0.0816234
32	chr15-7600001-7700000	k27ac_pcc	-0.329652
33	chr15-7700001-7800000	k27ac_pcc	-0.012984
34	chr2-102600001-102700000	k27ac_pcc	0.723559
35	chr2-102700001-102800000	k27ac_pcc	0.465528
36	chr2-128700001-128800000	k27ac_pcc	0.835825
37	chr2-162300001-162400000	k27ac_pcc	0.663097
38	chr3-14900001-15000000	k27ac_pcc	0.804401
39	chr3-50800001-50900000	k27ac_pcc	0.133262
40	chr3-109500001-109600000	k27ac_pcc	0.61573
41	chr3-115700001-115800000	k27ac_pcc	0.899523
42	chr3-115800001-115900000	k27ac_pcc	0.863469
43	chr3-116000001-116100000	k27ac_pcc	0.422246
44	chr3-116300001-116400000	k27ac_pcc	0.759024
45	chr3-116400001-116500000	k27ac_pcc	0.47774
46	chr3-145800001-145900000	k27ac_pcc	0.635522
47	chr4-4000001-4100000	k27ac_pcc	-0.54644
48	chr4-4200001-4300000	k27ac_pcc	0.265001
49	chr4-4800001-4900000	k27ac_pcc	-0.0203098
50	chr4-5200001-5300000	k27ac_pcc	-0.303181
51	chr4-5600001-5700000	k27ac_pcc	0.604874
52	chr4-6300001-6400000	k27ac_pcc	-0.327889
53	chr4-8100001-8200000	k27ac_pcc	0.0783841
54	chr4-8200001-8300000	k27ac_pcc	0.0759665
55	chr4-11100001-11200000	k27ac_pcc	0.528619
56	chr4-42900001-43000000	k27ac_pcc	0.502725
57	chr4-43500001-43600000	k27ac_pcc	0.428204
58	chr4-43600001-43700000	k27ac_pcc	0.636572
59	chr4-43800001-43900000	k27ac_pcc	0.522333
60	chr4-43900001-44000000	k27ac_pcc	0.434838
61	chr4-44900001-45000000	k27ac_pcc	0.557071
62	chr4-104600001-104700000	k27ac_pcc	0.740068
63	chr4-105200001-105300000	k27ac_pcc	0.838701
64	chr4-106900001-107000000	k27ac_pcc	-0.134417
65	chr4-130800001-130900000	k27ac_pcc	-0.178265
66	chr4-154200001-154300000	k27ac_pcc	0.415295
67	chr4-154300001-154400000	k27ac_pcc	0.569056
68	chr4-154400001-154500000	k27ac_pcc	0.483169
69	chr4-154600001-154700000	k27ac_pcc	0.435879
70	chr5-3500001-3600000	k27ac_pcc	-0.127774
71	chr7-6600001-6700000	k27ac_pcc	0.397606
72	chr7-115900001-116000000	k27ac_pcc	0.550274
73	chr8-4700001-4800000	k27ac_pcc	-0.0593784
74	chr8-5200001-5300000	k27ac_pcc	-0.0166399
75	chr8-5500001-5600000	k27ac_pcc	-0.270851
76	chr8-5600001-5700000	k27ac_pcc	-0.161854
77	chr8-6100001-6200000	k27ac_pcc	-0.0261849
78	chr8-6300001-6400000	k27ac_pcc	-0.570462
79	chr8-6400001-6500000	k27ac_pcc	-0.498521
80	chr8-6700001-6800000	k27ac_pcc	0.487779
81	chr8-6800001-6900000	k27ac_pcc	-0.30751
82	chr8-7000001-7100000	k27ac_pcc	-0.150725
83	chr8-7700001-7800000	k27ac_pcc	0.0366962
84	chr8-8400001-8500000	k27ac_pcc	0.146985
85	chr8-8500001-8600000	k27ac_pcc	-0.0308055
86	chr8-8600001-8700000	k27ac_pcc	-0.349688
87	chr9-90300001-90400000	k27ac_pcc	0.2756
88	chr1-6600001-6700000	k27ac_pcc	0.354076
89	chr1-50900001-51000000	k27ac_pcc	0.457959
90	chr1-51000001-51100000	k27ac_pcc	0.4915
91	chr1-51100001-51200000	k27ac_pcc	0.0834048
92	chr1-54100001-54200000	k27ac_pcc	0.858819
93	chr1-80700001-80800000	k27ac_pcc	0.646856
94	chr1-104800001-104900000	k27ac_pcc	0.846804
95	chr1-106100001-106200000	k27ac_pcc	0.835524
96	chr1-106200001-106300000	k27ac_pcc	0.845647
97	chr1-106300001-106400000	k27ac_pcc	0.380005
98	chr1-126300001-126400000	k27ac_pcc	0.460209
99	chr1-162200001-162300000	k27ac_pcc	0.644182
100	chr1-190300001-190400000	k27ac_pcc	0.550906
101	chr10-3800001-3900000	k27ac_pcc	0.746657
102	chr10-3900001-4000000	k27ac_pcc	0.644885
103	chr10-49600001-49700000	k27ac_pcc	0.410301
104	chr10-53900001-54000000	k27ac_pcc	0.826047
105	chr10-69700001-69800000	k27ac_pcc	0.89067
106	chr10-70600001-70700000	k27ac_pcc	0.667738
107	chr10-70700001-70800000	k27ac_pcc	0.795201
108	chr10-89000001-89100000	k27ac_pcc	0.740115
109	chr10-89100001-89200000	k27ac_pcc	0.683671
110	chr10-89200001-89300000	k27ac_pcc	0.823065
111	chr10-90800001-90900000	k27ac_pcc	0.886309
112	chr12-118500001-118600000	k27ac_pcc	0.532947
113	chr12-119000001-119100000	k27ac_pcc	0.230755
114	chr12-119100001-119200000	k27ac_pcc	0.430686
115	chr13-81000001-81100000	k27ac_pcc	0.762938
116	chr14-93100001-93200000	k27ac_pcc	0.38391
117	chr14-93200001-93300000	k27ac_pcc	0.00817764
118	chr14-93300001-93400000	k27ac_pcc	0.284746
119	chr14-93400001-93500000	k27ac_pcc	0.765675
120	chr14-93500001-93600000	k27ac_pcc	0.836482
121	chr14-93600001-93700000	k27ac_pcc	0.731943
122	chr14-93700001-93800000	k27ac_pcc	0.768294
123	chr14-93800001-93900000	k27ac_pcc	0.623992
124	chr15-93000001-93100000	k27ac_pcc	0.532415
125	chr15-101600001-101700000	k27ac_pcc	0.0599453
126	chr17-4600001-4700000	k27ac_pcc	-0.0166478
127	chr18-12800001-12900000	k27ac_pcc	0.324855
128	chr18-47300001-47400000	k27ac_pcc	0.563245
129	chr18-53300001-53400000	k27ac_pcc	0.456888
130	chr2-171600001-171700000	k27ac_pcc	0.676521
131	chr3-5400001-5500000	k27ac_pcc	0.241783
132	chr3-15100001-15200000	k27ac_pcc	0.508239
133	chr3-51000001-51100000	k27ac_pcc	0.162086
134	chr3-72600001-72700000	k27ac_pcc	0.292408
135	chr3-107700001-107800000	k27ac_pcc	0.459268
136	chr3-125800001-125900000	k27ac_pcc	0.694582
137	chr3-125900001-126000000	k27ac_pcc	0.690417
138	chr3-141500001-141600000	k27ac_pcc	0.520697
139	chr3-141600001-141700000	k27ac_pcc	0.660118
140	chr3-148700001-148800000	k27ac_pcc	0.409373
141	chr3-153600001-153700000	k27ac_pcc	0.41402
142	chr3-155100001-155200000	k27ac_pcc	0.360196
143	chr3-155300001-155400000	k27ac_pcc	0.853304
144	chr3-155400001-155500000	k27ac_pcc	0.657763
145	chr3-157900001-158000000	k27ac_pcc	-0.21495
146	chr3-159500001-159600000	k27ac_pcc	-0.136464
147	chr4-76300001-76400000	k27ac_pcc	0.70481
148	chr4-102300001-102400000	k27ac_pcc	0.707506
149	chr4-102400001-102500000	k27ac_pcc	0.755268
150	chr4-118700001-118800000	k27ac_pcc	0.744371
151	chr4-142700001-142800000	k27ac_pcc	0.780553
152	chr4-142800001-142900000	k27ac_pcc	0.801469
153	chr4-152700001-152800000	k27ac_pcc	0.38001
154	chr4-153200001-153300000	k27ac_pcc	0.774636
155	chr5-131900001-132000000	k27ac_pcc	0.453254
156	chr5-132300001-132400000	k27ac_pcc	0.371788
157	chr5-132700001-132800000	k27ac_pcc	0.463325
158	chr5-151100001-151200000	k27ac_pcc	0.5664
159	chr5-151200001-151300000	k27ac_pcc	0.227013
160	chr8-118700001-118800000	k27ac_pcc	0.506041
161	chr9-34000001-34100000	k27ac_pcc	0.391191
162	chr9-122500001-122600000	k27ac_pcc	0.518115
163	chr1-159700001-159800000	k27ac_pcc	0.798949
164	chr10-52900001-53000000	k27ac_pcc	0.410496
165	chr10-73900001-74000000	k27ac_pcc	0.537782
166	chr10-86100001-86200000	k27ac_pcc	0.847069
167	chr10-90500001-90600000	k27ac_pcc	0.549012
168	chr12-53400001-53500000	k27ac_pcc	0.651458
169	chr12-53700001-53800000	k27ac_pcc	0.768548
170	chr13-8400001-8500000	k27ac_pcc	0.772785
171	chr13-89700001-89800000	k27ac_pcc	0.720662
172	chr13-90200001-90300000	k27ac_pcc	0.631214
173	chr14-9900001-10000000	k27ac_pcc	0.547987
174	chr15-37500001-37600000	k27ac_pcc	0.542861
175	chr15-91900001-92000000	k27ac_pcc	0.733878
176	chr15-92000001-92100000	k27ac_pcc	0.375177
177	chr15-92400001-92500000	k27ac_pcc	0.319578
178	chr15-92600001-92700000	k27ac_pcc	0.1798
179	chr15-92700001-92800000	k27ac_pcc	-0.060166
180	chr15-92800001-92900000	k27ac_pcc	0.00691645
181	chr15-92900001-93000000	k27ac_pcc	0.638116
182	chr16-41700001-41800000	k27ac_pcc	0.742431
183	chr16-41900001-42000000	k27ac_pcc	0.445098
184	chr18-42900001-43000000	k27ac_pcc	0.651433
185	chr18-43000001-43100000	k27ac_pcc	0.445788
186	chr18-43100001-43200000	k27ac_pcc	0.63025
187	chr18-43200001-43300000	k27ac_pcc	0.685979
188	chr18-52800001-52900000	k27ac_pcc	0.693407
189	chr18-57100001-57200000	k27ac_pcc	0.792167
190	chr18-57200001-57300000	k27ac_pcc	0.714621
191	chr18-68100001-68200000	k27ac_pcc	0.230086
192	chr2-170300001-170400000	k27ac_pcc	0.676647
193	chr2-171400001-171500000	k27ac_pcc	0.4464
194	chr2-171700001-171800000	k27ac_pcc	0.664586
195	chr2-172100001-172200000	k27ac_pcc	0.27079
196	chr3-34300001-34400000	k27ac_pcc	0.7164
197	chr3-34500001-34600000	k27ac_pcc	0.881906
198	chr3-90600001-90700000	k27ac_pcc	0.673252
199	chr3-101600001-101700000	k27ac_pcc	0.557245
200	chr3-118600001-118700000	k27ac_pcc	0.379885
201	chr4-128400001-128500000	k27ac_pcc	0.691461
202	chr5-133300001-133400000	k27ac_pcc	0.304536
203	chr6-22700001-22800000	k27ac_pcc	0.739333
204	chr6-22800001-22900000	k27ac_pcc	0.677305
205	chr6-22900001-23000000	k27ac_pcc	0.643678
206	chr6-23000001-23100000	k27ac_pcc	0.535365
207	chr6-144100001-144200000	k27ac_pcc	0.762416
208	chr7-115400001-115500000	k27ac_pcc	0.623386
209	chr7-115800001-115900000	k27ac_pcc	0.831744
210	chr8-6600001-6700000	k27ac_pcc	0.13773
211	chr9-27400001-27500000	k27ac_pcc	0.276539
212	chr9-28000001-28100000	k27ac_pcc	0.668736
213	chr9-28200001-28300000	k27ac_pcc	0.783741
214	chr1-9600001-9700000	k27ac_pcc	0.474739
215	chr1-80600001-80700000	k27ac_pcc	0.577375
216	chr1-84200001-84300000	k27ac_pcc	0.64873
217	chr1-85700001-85800000	k27ac_pcc	0.815542
218	chr1-105700001-105800000	k27ac_pcc	0.702192
219	chr1-138500001-138600000	k27ac_pcc	0.693923
220	chr1-143900001-144000000	k27ac_pcc	0.659139
221	chr1-172500001-172600000	k27ac_pcc	0.571267
222	chr1-173700001-173800000	k27ac_pcc	0.547049
223	chr1-174000001-174100000	k27ac_pcc	0.357523
224	chr1-195100001-195200000	k27ac_pcc	0.222423
225	chr10-25300001-25400000	k27ac_pcc	0.745545
226	chr10-34100001-34200000	k27ac_pcc	0.809134
227	chr10-37100001-37200000	k27ac_pcc	0.739645
228	chr10-37200001-37300000	k27ac_pcc	0.707268
229	chr10-37300001-37400000	k27ac_pcc	0.579961
230	chr10-40400001-40500000	k27ac_pcc	0.678179
231	chr10-44200001-44300000	k27ac_pcc	0.15738
232	chr10-44300001-44400000	k27ac_pcc	0.462634
233	chr10-44400001-44500000	k27ac_pcc	0.638275
234	chr10-44500001-44600000	k27ac_pcc	0.601086
235	chr10-44600001-44700000	k27ac_pcc	0.536555
236	chr10-44700001-44800000	k27ac_pcc	0.749541
237	chr10-45000001-45100000	k27ac_pcc	0.46323
238	chr10-54000001-54100000	k27ac_pcc	0.716778
239	chr10-54100001-54200000	k27ac_pcc	0.725666
240	chr10-67600001-67700000	k27ac_pcc	0.392954
241	chr10-84100001-84200000	k27ac_pcc	0.572
242	chr11-63000001-63100000	k27ac_pcc	0.782687
243	chr11-104600001-104700000	k27ac_pcc	0.611454
244	chr11-121700001-121800000	k27ac_pcc	-0.300464
245	chr12-40200001-40300000	k27ac_pcc	0.577252
246	chr12-69500001-69600000	k27ac_pcc	0.753678
247	chr12-88400001-88500000	k27ac_pcc	0.444207
248	chr12-91500001-91600000	k27ac_pcc	0.476802
249	chr12-91700001-91800000	k27ac_pcc	0.781107
250	chr12-117500001-117600000	k27ac_pcc	0.732573
251	chr12-118100001-118200000	k27ac_pcc	0.536265
252	chr12-118200001-118300000	k27ac_pcc	0.386968
253	chr12-118300001-118400000	k27ac_pcc	0.658055
254	chr12-119300001-119400000	k27ac_pcc	0.712205
255	chr13-20000001-20100000	k27ac_pcc	0.417149
256	chr13-20100001-20200000	k27ac_pcc	0.771796
257	chr13-20200001-20300000	k27ac_pcc	0.578465
258	chr13-20400001-20500000	k27ac_pcc	0.24661
259	chr13-20500001-20600000	k27ac_pcc	0.174644
260	chr13-113400001-113500000	k27ac_pcc	0.671255
261	chr14-9300001-9400000	k27ac_pcc	0.518116
262	chr14-79500001-79600000	k27ac_pcc	0.694956
263	chr15-6300001-6400000	k27ac_pcc	0.395628
264	chr15-6500001-6600000	k27ac_pcc	0.407194
265	chr15-9100001-9200000	k27ac_pcc	0.573926
266	chr15-58000001-58100000	k27ac_pcc	0.298361
267	chr15-74900001-75000000	k27ac_pcc	0.414405
268	chr15-102900001-103000000	k27ac_pcc	0.382169
269	chr15-103400001-103500000	k27ac_pcc	0.698808
270	chr15-103500001-103600000	k27ac_pcc	-0.0148626
271	chr16-23200001-23300000	k27ac_pcc	0.879826
272	chr16-62800001-62900000	k27ac_pcc	0.620704
273	chr17-57100001-57200000	k27ac_pcc	0.649731
274	chr17-57200001-57300000	k27ac_pcc	0.672236
275	chr17-57300001-57400000	k27ac_pcc	0.533428
276	chr18-6100001-6200000	k27ac_pcc	0.421823
277	chr18-15200001-15300000	k27ac_pcc	0.520263
278	chr18-20700001-20800000	k27ac_pcc	0.332042
279	chr18-32300001-32400000	k27ac_pcc	0.825023
280	chr18-50000001-50100000	k27ac_pcc	0.671863
281	chr18-50100001-50200000	k27ac_pcc	0.676011
282	chr18-53200001-53300000	k27ac_pcc	0.551242
283	chr18-84600001-84700000	k27ac_pcc	0.140936
284	chr2-117900001-118000000	k27ac_pcc	0.553357
285	chr3-9800001-9900000	k27ac_pcc	0.839101
286	chr3-28000001-28100000	k27ac_pcc	0.675791
287	chr3-38100001-38200000	k27ac_pcc	0.788266
288	chr3-50300001-50400000	k27ac_pcc	0.673646
289	chr3-50400001-50500000	k27ac_pcc	0.664543
290	chr3-51100001-51200000	k27ac_pcc	0.182234
291	chr3-51200001-51300000	k27ac_pcc	0.21864
292	chr3-51300001-51400000	k27ac_pcc	0.570046
293	chr3-59200001-59300000	k27ac_pcc	0.604152
294	chr3-60400001-60500000	k27ac_pcc	0.515235
295	chr3-60500001-60600000	k27ac_pcc	0.587289
296	chr3-69400001-69500000	k27ac_pcc	0.608336
297	chr3-69500001-69600000	k27ac_pcc	0.275249
298	chr3-69600001-69700000	k27ac_pcc	0.738403
299	chr3-86700001-86800000	k27ac_pcc	0.462287
300	chr3-90500001-90600000	k27ac_pcc	0.632722
301	chr3-98000001-98100000	k27ac_pcc	0.438502
302	chr3-100400001-100500000	k27ac_pcc	0.740398
303	chr3-105800001-105900000	k27ac_pcc	0.609993
304	chr3-108800001-108900000	k27ac_pcc	0.743848
305	chr3-108900001-109000000	k27ac_pcc	0.467149
306	chr3-115600001-115700000	k27ac_pcc	0.53145
307	chr3-126600001-126700000	k27ac_pcc	0.69775
308	chr3-157600001-157700000	k27ac_pcc	0.666184
309	chr3-157700001-157800000	k27ac_pcc	0.0849197
310	chr3-159800001-159900000	k27ac_pcc	0.333102
311	chr4-8800001-8900000	k27ac_pcc	0.628391
312	chr4-40800001-40900000	k27ac_pcc	0.786678
313	chr4-41000001-41100000	k27ac_pcc	0.317219
314	chr4-45400001-45500000	k27ac_pcc	0.33894
315	chr4-46400001-46500000	k27ac_pcc	0.384943
316	chr4-46500001-46600000	k27ac_pcc	0.496796
317	chr4-47000001-47100000	k27ac_pcc	0.356447
318	chr4-47100001-47200000	k27ac_pcc	0.284148
319	chr4-47300001-47400000	k27ac_pcc	0.699325
320	chr4-53100001-53200000	k27ac_pcc	0.881219
321	chr4-63300001-63400000	k27ac_pcc	0.509212
322	chr4-109200001-109300000	k27ac_pcc	0.700066
323	chr4-115000001-115100000	k27ac_pcc	0.6432
324	chr4-121000001-121100000	k27ac_pcc	0.565101
325	chr4-122800001-122900000	k27ac_pcc	0.538956
326	chr4-143100001-143200000	k27ac_pcc	0.445578
327	chr4-144800001-144900000	k27ac_pcc	0.213938
328	chr4-144900001-145000000	k27ac_pcc	0.413883
329	chr4-145200001-145300000	k27ac_pcc	0.727405
330	chr5-64300001-64400000	k27ac_pcc	0.600228
331	chr5-147100001-147200000	k27ac_pcc	-0.131504
332	chr5-150200001-150300000	k27ac_pcc	0.834222
333	chr5-150700001-150800000	k27ac_pcc	0.332774
334	chr5-151300001-151400000	k27ac_pcc	-0.0296544
335	chr7-48900001-49000000	k27ac_pcc	0.61756
336	chr7-49000001-49100000	k27ac_pcc	0.819487
337	chr7-55700001-55800000	k27ac_pcc	0.73483
338	chr7-66100001-66200000	k27ac_pcc	0.550377
339	chr7-66200001-66300000	k27ac_pcc	0.665663
340	chr7-67400001-67500000	k27ac_pcc	0.45352
341	chr7-68100001-68200000	k27ac_pcc	0.594446
342	chr7-73500001-73600000	k27ac_pcc	0.620426
343	chr7-75600001-75700000	k27ac_pcc	0.442721
344	chr7-75700001-75800000	k27ac_pcc	0.678578
345	chr7-96900001-97000000	k27ac_pcc	0.12406
346	chr7-102200001-102300000	k27ac_pcc	0.495241
347	chr7-145000001-145100000	k27ac_pcc	0.832223
348	chr8-8700001-8800000	k27ac_pcc	0.247456
349	chr8-8900001-9000000	k27ac_pcc	0.734586
350	chr8-9000001-9100000	k27ac_pcc	0.460242
351	chr8-80800001-80900000	k27ac_pcc	0.867053
352	chr8-127800001-127900000	k27ac_pcc	0.10575
353	chr8-128000001-128100000	k27ac_pcc	0.550004
354	chr8-128200001-128300000	k27ac_pcc	0.466377
355	chr8-128300001-128400000	k27ac_pcc	0.446151
356	chr8-128500001-128600000	k27ac_pcc	0.37088
357	chr8-128700001-128800000	k27ac_pcc	0.208421
358	chr9-13200001-13300000	k27ac_pcc	0.51828
359	chr9-13400001-13500000	k27ac_pcc	0.745459
360	chr9-13500001-13600000	k27ac_pcc	0.686278
361	chr9-13600001-13700000	k27ac_pcc	0.638742
362	chr9-116100001-116200000	k27ac_pcc	0.748658
363	chr9-116200001-116300000	k27ac_pcc	0.700691
364	chr9-118700001-118800000	k27ac_pcc	0.497458
365	chr9-122900001-123000000	k27ac_pcc	-0.073252
366	chr9-123100001-123200000	k27ac_pcc	-0.340179
367	chr9-123200001-123300000	k27ac_pcc	-0.10465
368	chr9-123400001-123500000	k27ac_pcc	-0.156918
369	chr9-123600001-123700000	k27ac_pcc	-0.0854754
370	chr9-123700001-123800000	k27ac_pcc	0.297777
371	chr9-123800001-123900000	k27ac_pcc	0.349523
372	chr9-123900001-124000000	k27ac_pcc	0.714498
373	chr1-192200001-192300000	k27ac_pcc	0.806712
374	chr1-193900001-194000000	k27ac_pcc	0.594896
375	chr10-84200001-84300000	k27ac_pcc	0.600917
376	chr10-109800001-109900000	k27ac_pcc	0.727443
377	chr13-52400001-52500000	k27ac_pcc	0.598845
378	chr15-95100001-95200000	k27ac_pcc	0.649632
379	chr16-6200001-6300000	k27ac_pcc	0.728566
380	chr17-3100001-3200000	k27ac_pcc	-0.153723
381	chr17-3300001-3400000	k27ac_pcc	0.109315
382	chr17-3400001-3500000	k27ac_pcc	0.32884
383	chr3-106200001-106300000	k27ac_pcc	0.0690309
384	chr3-108600001-108700000	k27ac_pcc	0.519288
385	chr3-157400001-157500000	k27ac_pcc	-0.0450639
386	chr3-158300001-158400000	k27ac_pcc	0.518706
387	chr4-153100001-153200000	k27ac_pcc	0.681332
388	chr4-153500001-153600000	k27ac_pcc	0.696168
389	chr4-153600001-153700000	k27ac_pcc	0.548697
390	chr4-153800001-153900000	k27ac_pcc	0.16362
391	chr4-156100001-156200000	k27ac_pcc	-0.552057
392	chr4-156200001-156300000	k27ac_pcc	0.151346
393	chr7-75200001-75300000	k27ac_pcc	0.89295
394	chr8-8300001-8400000	k27ac_pcc	0.334544
395	chr9-121300001-121400000	k27ac_pcc	-0.0727479
396	chr9-122400001-122500000	k27ac_pcc	0.624604
397	chr9-123300001-123400000	k27ac_pcc	-0.0855948
398	chr1-124000001-124100000	k27ac_pcc	0.455538
399	chr1-194000001-194100000	k27ac_pcc	0.364832
400	chr1-194400001-194500000	k27ac_pcc	0.00680858
401	chr10-108900001-109000000	k27ac_pcc	0.836114
402	chr10-109700001-109800000	k27ac_pcc	0.70451
403	chr10-110200001-110300000	k27ac_pcc	0.41809
404	chr10-123500001-123600000	k27ac_pcc	0.764948
405	chr15-92100001-92200000	k27ac_pcc	0.720206
406	chr15-95000001-95100000	k27ac_pcc	0.729264
407	chr16-9800001-9900000	k27ac_pcc	0.892376
408	chr17-3600001-3700000	k27ac_pcc	0.176422
409	chr17-4000001-4100000	k27ac_pcc	0.350888
410	chr17-4300001-4400000	k27ac_pcc	0.35647
411	chr17-4700001-4800000	k27ac_pcc	-0.221697
412	chr18-24700001-24800000	k27ac_pcc	0.658846
413	chr2-6400001-6500000	k27ac_pcc	-0.264658
414	chr3-80200001-80300000	k27ac_pcc	0.885716
415	chr3-143200001-143300000	k27ac_pcc	0.799559
416	chr3-143300001-143400000	k27ac_pcc	0.822644
417	chr3-156200001-156300000	k27ac_pcc	0.270391
418	chr3-156700001-156800000	k27ac_pcc	0.663511
419	chr3-158100001-158200000	k27ac_pcc	0.600647
420	chr3-158700001-158800000	k27ac_pcc	0.467906
421	chr3-159400001-159500000	k27ac_pcc	0.178912
422	chr3-159700001-159800000	k27ac_pcc	0.194841
423	chr4-151300001-151400000	k27ac_pcc	0.442991
424	chr4-153400001-153500000	k27ac_pcc	0.748957
425	chr5-149900001-150000000	k27ac_pcc	0.80959
426	chr9-122300001-122400000	k27ac_pcc	0.331477
427	chr9-122700001-122800000	k27ac_pcc	0.163966
428	chr1-123900001-124000000	k27ac_pcc	0.559865
429	chr1-124500001-124600000	k27ac_pcc	0.65838
430	chr1-124700001-124800000	k27ac_pcc	0.912955
431	chr1-193700001-193800000	k27ac_pcc	0.495886
432	chr10-109900001-110000000	k27ac_pcc	0.480142
433	chr10-110000001-110100000	k27ac_pcc	0.331157
434	chr10-110300001-110400000	k27ac_pcc	0.611344
435	chr10-124100001-124200000	k27ac_pcc	0.380562
436	chr10-124300001-124400000	k27ac_pcc	0.231908
437	chr12-119900001-120000000	k27ac_pcc	0.356575
438	chr13-11800001-11900000	k27ac_pcc	0.818271
439	chr16-9500001-9600000	k27ac_pcc	0.899033
440	chr2-10000001-10100000	k27ac_pcc	-0.166591
441	chr2-143600001-143700000	k27ac_pcc	0.929879
442	chr3-143700001-143800000	k27ac_pcc	0.669662
443	chr3-155900001-156000000	k27ac_pcc	0.552439
444	chr3-156100001-156200000	k27ac_pcc	0.428534
445	chr3-156900001-157000000	k27ac_pcc	0.438167
446	chr3-157000001-157100000	k27ac_pcc	0.327472
447	chr3-157200001-157300000	k27ac_pcc	0.251518
448	chr4-127400001-127500000	k27ac_pcc	0.765467
449	chr4-152500001-152600000	k27ac_pcc	0.526281
450	chr4-152600001-152700000	k27ac_pcc	0.421623
451	chr4-152800001-152900000	k27ac_pcc	0.618076
452	chr4-152900001-153000000	k27ac_pcc	0.813733
453	chr6-92600001-92700000	k27ac_pcc	0.658523
454	chr7-140400001-140500000	k27ac_pcc	0.502524
455	chr8-9300001-9400000	k27ac_pcc	0.659638
456	chr1-124100001-124200000	k27ac_pcc	0.454275
457	chr1-124200001-124300000	k27ac_pcc	0.716665
458	chr1-124800001-124900000	k27ac_pcc	0.877787
459	chr10-79800001-79900000	k27ac_pcc	-0.206141
460	chr10-83000001-83100000	k27ac_pcc	0.670054
461	chr10-108600001-108700000	k27ac_pcc	0.918292
462	chr10-108700001-108800000	k27ac_pcc	0.621417
463	chr10-108800001-108900000	k27ac_pcc	0.864935
464	chr10-109100001-109200000	k27ac_pcc	0.761523
465	chr10-109500001-109600000	k27ac_pcc	0.778093
466	chr10-124400001-124500000	k27ac_pcc	0.306261
467	chr10-129600001-129700000	k27ac_pcc	-0.29821
468	chr12-88900001-89000000	k27ac_pcc	0.822023
469	chr12-89200001-89300000	k27ac_pcc	0.375525
470	chr13-11600001-11700000	k27ac_pcc	0.852209
471	chr15-7800001-7900000	k27ac_pcc	-0.131906
472	chr15-94100001-94200000	k27ac_pcc	0.234907
473	chr15-94300001-94400000	k27ac_pcc	0.236535
474	chr15-95300001-95400000	k27ac_pcc	0.565208
475	chr18-40800001-40900000	k27ac_pcc	0.749371
476	chr18-41600001-41700000	k27ac_pcc	0.760245
477	chr2-6500001-6600000	k27ac_pcc	0.58018
478	chr2-6700001-6800000	k27ac_pcc	0.0673602
479	chr2-8200001-8300000	k27ac_pcc	0.761547
480	chr2-8600001-8700000	k27ac_pcc	0.819182
481	chr2-170700001-170800000	k27ac_pcc	0.626681
482	chr3-56800001-56900000	k27ac_pcc	0.619598
483	chr3-117600001-117700000	k27ac_pcc	0.502682
484	chr3-143400001-143500000	k27ac_pcc	0.817797
485	chr3-151600001-151700000	k27ac_pcc	0.574898
486	chr4-127500001-127600000	k27ac_pcc	0.710223
487	chr4-127800001-127900000	k27ac_pcc	0.675661
488	chr4-153000001-153100000	k27ac_pcc	0.682826
489	chr4-153700001-153800000	k27ac_pcc	0.536531
490	chr5-126900001-127000000	k27ac_pcc	0.319268
491	chr7-57700001-57800000	k27ac_pcc	0.741563
492	chr7-91000001-91100000	k27ac_pcc	0.754779
493	chr8-118500001-118600000	k27ac_pcc	0.543551
494	chr9-27900001-28000000	k27ac_pcc	0.611223
495	chr9-28800001-28900000	k27ac_pcc	0.454906
496	chr9-29500001-29600000	k27ac_pcc	0.723084
497	chr9-97800001-97900000	k27ac_pcc	0.592472
498	chr9-112600001-112700000	k27ac_pcc	0.560651
499	chr1-124300001-124400000	k27ac_pcc	0.46943
500	chr1-124400001-124500000	k27ac_pcc	0.704237
501	chr1-124600001-124700000	k27ac_pcc	0.732105
502	chr1-193800001-193900000	k27ac_pcc	0.513606
503	chr1-194300001-194400000	k27ac_pcc	0.599213
504	chr1-194500001-194600000	k27ac_pcc	0.49328
505	chr10-6800001-6900000	k27ac_pcc	0.641105
506	chr10-6900001-7000000	k27ac_pcc	0.549831
507	chr10-10200001-10300000	k27ac_pcc	0.672426
508	chr10-109200001-109300000	k27ac_pcc	0.660478
509	chr12-88600001-88700000	k27ac_pcc	0.44271
510	chr12-89000001-89100000	k27ac_pcc	0.849437
511	chr12-89300001-89400000	k27ac_pcc	0.761615
512	chr13-11700001-11800000	k27ac_pcc	0.754156
513	chr13-68800001-68900000	k27ac_pcc	0.780051
514	chr13-68900001-69000000	k27ac_pcc	0.753681
515	chr14-39200001-39300000	k27ac_pcc	0.825639
516	chr15-95200001-95300000	k27ac_pcc	0.547218
517	chr2-7500001-7600000	k27ac_pcc	0.81406
518	chr2-7800001-7900000	k27ac_pcc	0.886362
519	chr3-55800001-55900000	k27ac_pcc	0.662033
520	chr3-56000001-56100000	k27ac_pcc	0.794138
521	chr3-140500001-140600000	k27ac_pcc	0.664772
522	chr3-149900001-150000000	k27ac_pcc	0.383075
523	chr3-150000001-150100000	k27ac_pcc	0.0207049
524	chr3-150100001-150200000	k27ac_pcc	0.0871471
525	chr3-154400001-154500000	k27ac_pcc	0.370998
526	chr3-156000001-156100000	k27ac_pcc	0.109545
527	chr3-156300001-156400000	k27ac_pcc	0.273049
528	chr3-156400001-156500000	k27ac_pcc	0.658014
529	chr4-41400001-41500000	k27ac_pcc	0.290296
530	chr4-127600001-127700000	k27ac_pcc	0.736456
531	chr5-148000001-148100000	k27ac_pcc	0.835237
532	chr8-127700001-127800000	k27ac_pcc	0.118219
533	chr8-128100001-128200000	k27ac_pcc	0.702525
534	chr9-29100001-29200000	k27ac_pcc	0.427133
535	chr1-37600001-37700000	k27ac_pcc	0.355667
536	chr1-174700001-174800000	k27ac_pcc	0.856101
537	chr1-188300001-188400000	k27ac_pcc	0.571596
538	chr10-6000001-6100000	k27ac_pcc	0.391738
539	chr10-6400001-6500000	k27ac_pcc	0.364518
540	chr10-6700001-6800000	k27ac_pcc	0.568475
541	chr10-9400001-9500000	k27ac_pcc	0.503797
542	chr10-11500001-11600000	k27ac_pcc	0.21602
543	chr10-69600001-69700000	k27ac_pcc	0.786494
544	chr10-80100001-80200000	k27ac_pcc	0.27767
545	chr10-90300001-90400000	k27ac_pcc	0.729047
546	chr12-118900001-119000000	k27ac_pcc	0.307639
547	chr12-119400001-119500000	k27ac_pcc	0.583973
548	chr13-11900001-12000000	k27ac_pcc	0.722458
549	chr15-5100001-5200000	k27ac_pcc	0.0306346
550	chr15-91400001-91500000	k27ac_pcc	0.534915
551	chr15-94400001-94500000	k27ac_pcc	0.635836
552	chr15-95500001-95600000	k27ac_pcc	0.550583
553	chr16-9400001-9500000	k27ac_pcc	0.679414
554	chr3-36600001-36700000	k27ac_pcc	0.39711
555	chr3-80600001-80700000	k27ac_pcc	0.665985
556	chr3-85000001-85100000	k27ac_pcc	0.67873
557	chr4-6100001-6200000	k27ac_pcc	-0.19833
558	chr4-9800001-9900000	k27ac_pcc	0.0347381
559	chr4-41300001-41400000	k27ac_pcc	0.238347
560	chr4-42800001-42900000	k27ac_pcc	0.55896
561	chr4-43000001-43100000	k27ac_pcc	0.393942
562	chr4-43100001-43200000	k27ac_pcc	0.0885247
563	chr4-43300001-43400000	k27ac_pcc	0.1319
564	chr4-108800001-108900000	k27ac_pcc	0.227679
565	chr4-109900001-110000000	k27ac_pcc	-0.846926
566	chr7-62000001-62100000	k27ac_pcc	0.258533
567	chr8-6200001-6300000	k27ac_pcc	-0.0692167
568	chr8-14100001-14200000	k27ac_pcc	0.828448
569	chr8-127300001-127400000	k27ac_pcc	0.536529
570	chr9-27700001-27800000	k27ac_pcc	0.72384
571	chr9-29300001-29400000	k27ac_pcc	0.441583
572	chr1-34500001-34600000	k27ac_pcc	0.747029
573	chr1-88900001-89000000	k27ac_pcc	0.606352
574	chr10-6500001-6600000	k27ac_pcc	0.340795
575	chr10-123800001-123900000	k27ac_pcc	0.441801
576	chr15-91800001-91900000	k27ac_pcc	0.182174
577	chr15-94900001-95000000	k27ac_pcc	0.546078
578	chr18-70000001-70100000	k27ac_pcc	0.548724
579	chr18-74400001-74500000	k27ac_pcc	0.431965
580	chr2-10100001-10200000	k27ac_pcc	-0.173763
581	chr2-174600001-174700000	k27ac_pcc	0.216084
582	chr3-117300001-117400000	k27ac_pcc	0.787102
583	chr3-120700001-120800000	k27ac_pcc	0.741677
584	chr3-155200001-155300000	k27ac_pcc	0.867706
585	chr3-155500001-155600000	k27ac_pcc	0.61078
586	chr3-156600001-156700000	k27ac_pcc	0.673044
587	chr4-109800001-109900000	k27ac_pcc	-0.0906771
588	chr4-148200001-148300000	k27ac_pcc	0.77285
589	chr4-151600001-151700000	k27ac_pcc	0.426124
590	chr4-153300001-153400000	k27ac_pcc	0.804512
591	chr5-131700001-131800000	k27ac_pcc	0.494512
592	chr6-96400001-96500000	k27ac_pcc	0.660847
593	chr6-96500001-96600000	k27ac_pcc	0.57706
594	chr8-7400001-7500000	k27ac_pcc	0.20344
595	chr8-9200001-9300000	k27ac_pcc	0.792407
596	chr9-112100001-112200000	k27ac_pcc	0.804657
597	chr1-194100001-194200000	k27ac_pcc	0.136887
598	chr10-9300001-9400000	k27ac_pcc	0.681164
599	chr10-9500001-9600000	k27ac_pcc	0.710949
600	chr10-10900001-11000000	k27ac_pcc	0.654374
601	chr10-11000001-11100000	k27ac_pcc	0.756366
602	chr10-11700001-11800000	k27ac_pcc	0.268245
603	chr10-11900001-12000000	k27ac_pcc	0.499901
604	chr10-12200001-12300000	k27ac_pcc	0.717711
605	chr10-12400001-12500000	k27ac_pcc	0.327023
606	chr10-84800001-84900000	k27ac_pcc	0.530215
607	chr10-119400001-119500000	k27ac_pcc	0.627153
608	chr10-119500001-119600000	k27ac_pcc	0.699092
609	chr12-89100001-89200000	k27ac_pcc	0.840621
610	chr12-107700001-107800000	k27ac_pcc	0.52607
611	chr13-70100001-70200000	k27ac_pcc	0.445693
612	chr14-124000001-124100000	k27ac_pcc	0.798722
613	chr15-12600001-12700000	k27ac_pcc	0.550955
614	chr15-91500001-91600000	k27ac_pcc	0.621289
615	chr15-91600001-91700000	k27ac_pcc	0.75175
616	chr15-94700001-94800000	k27ac_pcc	0.643769
617	chr15-95400001-95500000	k27ac_pcc	0.716531
618	chr15-102800001-102900000	k27ac_pcc	0.363816
619	chr16-6100001-6200000	k27ac_pcc	0.839724
620	chr16-9600001-9700000	k27ac_pcc	0.778277
621	chr17-3200001-3300000	k27ac_pcc	-0.0169591
622	chr17-3500001-3600000	k27ac_pcc	0.0742643
623	chr17-3800001-3900000	k27ac_pcc	0.223752
624	chr17-3900001-4000000	k27ac_pcc	0.362305
625	chr17-4100001-4200000	k27ac_pcc	0.104366
626	chr17-4400001-4500000	k27ac_pcc	0.34619
627	chr17-4500001-4600000	k27ac_pcc	0.141121
628	chr17-4800001-4900000	k27ac_pcc	0.321493
629	chr18-42000001-42100000	k27ac_pcc	0.793824
630	chr18-71200001-71300000	k27ac_pcc	0.482894
631	chr18-71500001-71600000	k27ac_pcc	0.586104
632	chr18-71700001-71800000	k27ac_pcc	0.574258
633	chr18-71900001-72000000	k27ac_pcc	0.471592
634	chr18-72100001-72200000	k27ac_pcc	0.424171
635	chr18-72200001-72300000	k27ac_pcc	0.538497
636	chr2-6800001-6900000	k27ac_pcc	0.271738
637	chr2-6900001-7000000	k27ac_pcc	0.84284
638	chr2-7000001-7100000	k27ac_pcc	0.818716
639	chr2-7100001-7200000	k27ac_pcc	0.761028
640	chr2-7200001-7300000	k27ac_pcc	0.848825
641	chr2-7400001-7500000	k27ac_pcc	0.590959
642	chr2-7700001-7800000	k27ac_pcc	0.820845
643	chr2-7900001-8000000	k27ac_pcc	0.87059
644	chr2-8000001-8100000	k27ac_pcc	0.781738
645	chr2-8300001-8400000	k27ac_pcc	0.795499
646	chr2-8400001-8500000	k27ac_pcc	0.703272
647	chr2-8500001-8600000	k27ac_pcc	0.780877
648	chr3-63300001-63400000	k27ac_pcc	0.667176
649	chr3-65100001-65200000	k27ac_pcc	0.603991
650	chr3-65200001-65300000	k27ac_pcc	0.695478
651	chr3-84200001-84300000	k27ac_pcc	0.601575
652	chr3-140300001-140400000	k27ac_pcc	0.339764
653	chr3-155600001-155700000	k27ac_pcc	0.598627
654	chr3-156800001-156900000	k27ac_pcc	0.65545
655	chr3-157100001-157200000	k27ac_pcc	0.532793
656	chr3-157300001-157400000	k27ac_pcc	0.529588
657	chr3-158200001-158300000	k27ac_pcc	0.543148
658	chr3-158400001-158500000	k27ac_pcc	0.499879
659	chr3-158500001-158600000	k27ac_pcc	0.513595
660	chr3-158600001-158700000	k27ac_pcc	0.211798
661	chr3-158800001-158900000	k27ac_pcc	0.718097
662	chr3-158900001-159000000	k27ac_pcc	0.391689
663	chr3-159000001-159100000	k27ac_pcc	0.625466
664	chr3-159100001-159200000	k27ac_pcc	0.389084
665	chr3-159200001-159300000	k27ac_pcc	0.506643
666	chr3-159300001-159400000	k27ac_pcc	0.475689
667	chr5-131100001-131200000	k27ac_pcc	0.451794
668	chr7-57100001-57200000	k27ac_pcc	0.678509
669	chr7-90700001-90800000	k27ac_pcc	0.767672
670	chr7-90800001-90900000	k27ac_pcc	0.785629
671	chr7-90900001-91000000	k27ac_pcc	0.78777
672	chr7-91100001-91200000	k27ac_pcc	0.834799
673	chr7-91200001-91300000	k27ac_pcc	0.84821
674	chr7-91600001-91700000	k27ac_pcc	0.671976
675	chr7-91700001-91800000	k27ac_pcc	0.607575
676	chr7-91800001-91900000	k27ac_pcc	0.647169
677	chr7-91900001-92000000	k27ac_pcc	0.586052
678	chr7-92000001-92100000	k27ac_pcc	0.765806
679	chr8-127400001-127500000	k27ac_pcc	0.335929
680	chr8-127600001-127700000	k27ac_pcc	0.460924
681	chr9-117000001-117100000	k27ac_pcc	0.672886
682	chr9-117100001-117200000	k27ac_pcc	0.777616
683	chr9-118300001-118400000	k27ac_pcc	0.491408
684	chr9-118500001-118600000	k27ac_pcc	-0.0254879
685	chr9-122600001-122700000	k27ac_pcc	0.646243
686	chr1-66600001-66700000	k27ac_pcc	0.367479
687	chr1-66900001-67000000	k27ac_pcc	0.540711
688	chr1-67000001-67100000	k27ac_pcc	0.801163
689	chr1-67100001-67200000	k27ac_pcc	0.864246
690	chr1-67300001-67400000	k27ac_pcc	0.764577
691	chr1-67400001-67500000	k27ac_pcc	0.697218
692	chr1-68000001-68100000	k27ac_pcc	0.815874
693	chr1-68100001-68200000	k27ac_pcc	0.866594
694	chr1-68200001-68300000	k27ac_pcc	0.801946
695	chr1-68300001-68400000	k27ac_pcc	0.874636
696	chr1-68400001-68500000	k27ac_pcc	0.758247
697	chr1-68500001-68600000	k27ac_pcc	0.612226
698	chr1-68600001-68700000	k27ac_pcc	0.67424
699	chr1-68700001-68800000	k27ac_pcc	0.822425
700	chr1-68800001-68900000	k27ac_pcc	0.672671
701	chr1-68900001-69000000	k27ac_pcc	0.790519
702	chr1-188000001-188100000	k27ac_pcc	0.513905
703	chr10-119700001-119800000	k27ac_pcc	0.530675
704	chr10-123400001-123500000	k27ac_pcc	0.698012
705	chr10-124600001-124700000	k27ac_pcc	0.131321
706	chr11-7100001-7200000	k27ac_pcc	0.60563
707	chr12-88800001-88900000	k27ac_pcc	0.74057
708	chr14-39100001-39200000	k27ac_pcc	0.692295
709	chr14-39300001-39400000	k27ac_pcc	0.794818
710	chr14-39400001-39500000	k27ac_pcc	0.751135
711	chr18-42600001-42700000	k27ac_pcc	0.65468
712	chr18-42800001-42900000	k27ac_pcc	0.739351
713	chr3-32300001-32400000	k27ac_pcc	0.434029
714	chr3-32500001-32600000	k27ac_pcc	0.337762
715	chr3-32600001-32700000	k27ac_pcc	0.307988
716	chr3-32700001-32800000	k27ac_pcc	0.406845
717	chr3-53400001-53500000	k27ac_pcc	0.244829
718	chr3-54000001-54100000	k27ac_pcc	0.57322
719	chr3-54200001-54300000	k27ac_pcc	0.740621
720	chr4-142500001-142600000	k27ac_pcc	0.662209
721	chr4-142900001-143000000	k27ac_pcc	0.633505
722	chr4-143000001-143100000	k27ac_pcc	0.453146
723	chr4-145000001-145100000	k27ac_pcc	0.0750783
724	chr4-145100001-145200000	k27ac_pcc	0.542796
725	chr5-146500001-146600000	k27ac_pcc	0.589273
726	chr5-147900001-148000000	k27ac_pcc	0.716835
727	chr8-112800001-112900000	k27ac_pcc	0.758783
728	chr9-28100001-28200000	k27ac_pcc	0.837082
729	chr9-28900001-29000000	k27ac_pcc	0.495825
730	chr9-116600001-116700000	k27ac_pcc	0.453323
731	chr9-117700001-117800000	k27ac_pcc	0.746766
732	chr1-22500001-22600000	k27ac_pcc	0.562632
733	chr1-22600001-22700000	k27ac_pcc	0.619712
734	chr1-67200001-67300000	k27ac_pcc	0.771956
735	chr1-69000001-69100000	k27ac_pcc	0.809016
736	chr1-84400001-84500000	k27ac_pcc	0.672066
737	chr1-176400001-176500000	k27ac_pcc	0.67514
738	chr10-12000001-12100000	k27ac_pcc	0.193715
739	chr10-85400001-85500000	k27ac_pcc	0.806137
740	chr10-85500001-85600000	k27ac_pcc	0.659642
741	chr10-89800001-89900000	k27ac_pcc	0.809673
742	chr10-90000001-90100000	k27ac_pcc	0.86607
743	chr10-90100001-90200000	k27ac_pcc	0.786163
744	chr10-90200001-90300000	k27ac_pcc	0.817939
745	chr10-108500001-108600000	k27ac_pcc	0.85839
746	chr10-119800001-119900000	k27ac_pcc	0.774415
747	chr10-123600001-123700000	k27ac_pcc	0.53459
748	chr10-129700001-129800000	k27ac_pcc	0.325185
749	chr10-130200001-130300000	k27ac_pcc	-0.033168
750	chr12-89400001-89500000	k27ac_pcc	0.746236
751	chr12-90100001-90200000	k27ac_pcc	0.643021
752	chr12-90200001-90300000	k27ac_pcc	0.568988
753	chr13-8300001-8400000	k27ac_pcc	0.603497
754	chr15-91700001-91800000	k27ac_pcc	0.557478
755	chr16-9700001-9800000	k27ac_pcc	0.935099
756	chr17-70000001-70100000	k27ac_pcc	0.76079
757	chr18-41400001-41500000	k27ac_pcc	0.681463
758	chr3-34100001-34200000	k27ac_pcc	0.646353
759	chr3-123600001-123700000	k27ac_pcc	0.783322
760	chr3-139400001-139500000	k27ac_pcc	0.522663
761	chr3-140200001-140300000	k27ac_pcc	0.398813
762	chr3-140400001-140500000	k27ac_pcc	0.28745
763	chr3-140900001-141000000	k27ac_pcc	0.016276
764	chr3-150200001-150300000	k27ac_pcc	-0.126448
765	chr6-6700001-6800000	k27ac_pcc	0.33636
766	chr6-102200001-102300000	k27ac_pcc	0.672994
767	chr7-37500001-37600000	k27ac_pcc	0.760259
768	chr7-37600001-37700000	k27ac_pcc	0.841489
769	chr7-37700001-37800000	k27ac_pcc	0.822958
770	chr7-56200001-56300000	k27ac_pcc	0.509624
771	chr7-56800001-56900000	k27ac_pcc	0.749696
772	chr7-57200001-57300000	k27ac_pcc	0.732569
773	chr7-61500001-61600000	k27ac_pcc	0.707878
774	chr7-61700001-61800000	k27ac_pcc	0.558768
775	chr7-61900001-62000000	k27ac_pcc	0.343348
776	chr7-92400001-92500000	k27ac_pcc	0.484711
777	chr8-6500001-6600000	k27ac_pcc	0.00417291
778	chr8-6900001-7000000	k27ac_pcc	-0.120713
779	chr8-7100001-7200000	k27ac_pcc	-0.0753545
780	chr8-7800001-7900000	k27ac_pcc	-0.0135343
781	chr8-23700001-23800000	k27ac_pcc	0.42815
782	chr9-97500001-97600000	k27ac_pcc	0.590686
783	chr1-3500001-3600000	k27ac_pcc	0.210735
784	chr1-123600001-123700000	k27ac_pcc	0.474398
785	chr1-123700001-123800000	k27ac_pcc	0.658271
786	chr10-89900001-90000000	k27ac_pcc	0.855788
787	chr10-90400001-90500000	k27ac_pcc	0.837519
788	chr10-118400001-118500000	k27ac_pcc	0.789566
789	chr10-119900001-120000000	k27ac_pcc	0.607182
790	chr13-64800001-64900000	k27ac_pcc	0.542705
791	chr13-68700001-68800000	k27ac_pcc	0.823463
792	chr16-42000001-42100000	k27ac_pcc	0.760412
793	chr18-24800001-24900000	k27ac_pcc	0.586657
794	chr18-42700001-42800000	k27ac_pcc	0.674296
795	chr18-43600001-43700000	k27ac_pcc	0.490891
796	chr2-3100001-3200000	k27ac_pcc	0.0335603
797	chr3-28300001-28400000	k27ac_pcc	0.323168
798	chr3-53900001-54000000	k27ac_pcc	0.49065
799	chr3-150500001-150600000	k27ac_pcc	0.26848
800	chr4-3500001-3600000	k27ac_pcc	-0.245167
801	chr4-3800001-3900000	k27ac_pcc	-0.160343
802	chr4-4500001-4600000	k27ac_pcc	0.185677
803	chr4-5100001-5200000	k27ac_pcc	0.124463
804	chr4-5800001-5900000	k27ac_pcc	0.416867
805	chr4-5900001-6000000	k27ac_pcc	0.150684
806	chr4-6000001-6100000	k27ac_pcc	-0.0469233
807	chr4-8300001-8400000	k27ac_pcc	-0.293908
808	chr4-143200001-143300000	k27ac_pcc	-0.312724
809	chr4-143300001-143400000	k27ac_pcc	0.356393
810	chr4-147800001-147900000	k27ac_pcc	0.0799937
811	chr4-155900001-156000000	k27ac_pcc	0.0358378
812	chr4-156000001-156100000	k27ac_pcc	-0.029582
813	chr6-103600001-103700000	k27ac_pcc	0.0153576
814	chr7-6800001-6900000	k27ac_pcc	0.359188
815	chr7-62100001-62200000	k27ac_pcc	0.509242
816	chr9-29400001-29500000	k27ac_pcc	0.710142
817	chr9-118000001-118100000	k27ac_pcc	0.0688509
818	chr1-22700001-22800000	k27ac_pcc	0.636005
819	chr1-35800001-35900000	k27ac_pcc	0.402183
820	chr1-86600001-86700000	k27ac_pcc	0.551709
821	chr10-4900001-5000000	k27ac_pcc	0.451517
822	chr10-5200001-5300000	k27ac_pcc	0.490765
823	chr10-5800001-5900000	k27ac_pcc	0.201502
824	chr10-5900001-6000000	k27ac_pcc	0.276392
825	chr10-6200001-6300000	k27ac_pcc	0.169371
826	chr10-6300001-6400000	k27ac_pcc	-0.103331
827	chr10-70500001-70600000	k27ac_pcc	0.576736
828	chr10-106700001-106800000	k27ac_pcc	0.513864
829	chr10-123700001-123800000	k27ac_pcc	0.360816
830	chr10-123900001-124000000	k27ac_pcc	0.293651
831	chr10-125000001-125100000	k27ac_pcc	0.364479
832	chr10-126400001-126500000	k27ac_pcc	0.599877
833	chr12-119800001-119900000	k27ac_pcc	0.0149592
834	chr14-9100001-9200000	k27ac_pcc	0.620518
835	chr14-28200001-28300000	k27ac_pcc	0.925229
836	chr15-3300001-3400000	k27ac_pcc	0.0885417
837	chr15-4000001-4100000	k27ac_pcc	0.254545
838	chr15-4100001-4200000	k27ac_pcc	0.398966
839	chr15-4400001-4500000	k27ac_pcc	0.210149
840	chr15-5300001-5400000	k27ac_pcc	0.346048
841	chr15-6000001-6100000	k27ac_pcc	-0.221551
842	chr15-6100001-6200000	k27ac_pcc	0.124754
843	chr15-6200001-6300000	k27ac_pcc	0.322055
844	chr15-8000001-8100000	k27ac_pcc	0.0196645
845	chr2-174100001-174200000	k27ac_pcc	0.1925
846	chr3-53700001-53800000	k27ac_pcc	0.755978
847	chr3-54300001-54400000	k27ac_pcc	0.368373
848	chr3-55200001-55300000	k27ac_pcc	0.618329
849	chr3-55700001-55800000	k27ac_pcc	0.719395
850	chr3-118400001-118500000	k27ac_pcc	0.806804
851	chr3-149500001-149600000	k27ac_pcc	0.508871
852	chr3-149600001-149700000	k27ac_pcc	0.686209
853	chr3-149800001-149900000	k27ac_pcc	0.353008
854	chr4-3700001-3800000	k27ac_pcc	0.0563484
855	chr4-4100001-4200000	k27ac_pcc	-0.0931193
856	chr4-5000001-5100000	k27ac_pcc	0.0173267
857	chr4-5300001-5400000	k27ac_pcc	-0.181568
858	chr4-5400001-5500000	k27ac_pcc	-0.0532838
859	chr4-5500001-5600000	k27ac_pcc	0.114104
860	chr4-6200001-6300000	k27ac_pcc	0.112553
861	chr4-6400001-6500000	k27ac_pcc	0.176155
862	chr4-6500001-6600000	k27ac_pcc	-0.140128
863	chr4-8400001-8500000	k27ac_pcc	-0.116578
864	chr4-8500001-8600000	k27ac_pcc	-0.197999
865	chr4-10200001-10300000	k27ac_pcc	-0.157215
866	chr4-43200001-43300000	k27ac_pcc	0.466337
867	chr4-43700001-43800000	k27ac_pcc	0.280463
868	chr4-45800001-45900000	k27ac_pcc	0.20104
869	chr4-46100001-46200000	k27ac_pcc	-0.205699
870	chr4-127700001-127800000	k27ac_pcc	0.719294
871	chr4-128100001-128200000	k27ac_pcc	0.846922
872	chr7-90600001-90700000	k27ac_pcc	0.78408
873	chr7-140300001-140400000	k27ac_pcc	0.0247807
874	chr8-5000001-5100000	k27ac_pcc	-0.11899
875	chr8-5400001-5500000	k27ac_pcc	-0.0279749
876	chr8-5900001-6000000	k27ac_pcc	-0.228659
877	chr9-27500001-27600000	k27ac_pcc	0.66853
878	chr1-36600001-36700000	k27ac_pcc	0.282957
879	chr1-188500001-188600000	k27ac_pcc	0.18432
880	chr18-6300001-6400000	k27ac_pcc	0.243887
881	chr2-174200001-174300000	k27ac_pcc	0.419765
882	chr3-82200001-82300000	k27ac_pcc	0.749129
883	chr3-150600001-150700000	k27ac_pcc	0.304219
884	chr3-155700001-155800000	k27ac_pcc	0.319848
885	chr3-155800001-155900000	k27ac_pcc	0.327552
886	chr3-159600001-159700000	k27ac_pcc	0.4456
887	chr4-4300001-4400000	k27ac_pcc	0.309293
888	chr4-4400001-4500000	k27ac_pcc	0.0621208
889	chr4-4900001-5000000	k27ac_pcc	0.313738
890	chr4-41100001-41200000	k27ac_pcc	-0.561469
891	chr4-43400001-43500000	k27ac_pcc	-0.326881
892	chr4-45700001-45800000	k27ac_pcc	0.502217
893	chr8-5300001-5400000	k27ac_pcc	0.0257664
894	chr8-5700001-5800000	k27ac_pcc	0.140233
895	chr8-6000001-6100000	k27ac_pcc	-0.0307111
896	chr1-5000001-5100000	k27me3_pcc	0.104019
897	chr1-11100001-11200000	k27me3_pcc	-0.261167
898	chr1-118800001-118900000	k27me3_pcc	-0.573938
899	chr10-3600001-3700000	k27me3_pcc	-0.695829
900	chr10-3700001-3800000	k27me3_pcc	-0.769946
901	chr10-8700001-8800000	k27me3_pcc	-0.562278
902	chr10-12700001-12800000	k27me3_pcc	-0.638122
903	chr10-12800001-12900000	k27me3_pcc	-0.798562
904	chr10-25000001-25100000	k27me3_pcc	-0.245547
905	chr10-44800001-44900000	k27me3_pcc	-0.866524
906	chr10-53700001-53800000	k27me3_pcc	-0.346315
907	chr10-56400001-56500000	k27me3_pcc	-0.711354
908	chr10-56900001-57000000	k27me3_pcc	-0.88727
909	chr10-70400001-70500000	k27me3_pcc	-0.339669
910	chr10-81300001-81400000	k27me3_pcc	0.347249
911	chr12-53800001-53900000	k27me3_pcc	-0.667206
912	chr12-69600001-69700000	k27me3_pcc	-0.281551
913	chr12-80000001-80100000	k27me3_pcc	-0.576453
914	chr12-118700001-118800000	k27me3_pcc	-0.0613661
915	chr12-119200001-119300000	k27me3_pcc	-0.377462
916	chr12-119700001-119800000	k27me3_pcc	0.539007
917	chr14-51900001-52000000	k27me3_pcc	-0.679778
918	chr15-3200001-3300000	k27me3_pcc	-0.58927
919	chr15-3500001-3600000	k27me3_pcc	-0.409681
920	chr15-5200001-5300000	k27me3_pcc	0.185811
921	chr15-5400001-5500000	k27me3_pcc	0.136737
922	chr15-6700001-6800000	k27me3_pcc	0.189099
923	chr15-6800001-6900000	k27me3_pcc	-0.575576
924	chr15-7200001-7300000	k27me3_pcc	-0.484776
925	chr15-7300001-7400000	k27me3_pcc	-0.123885
926	chr15-7500001-7600000	k27me3_pcc	-0.116003
927	chr15-7600001-7700000	k27me3_pcc	-0.17104
928	chr15-7700001-7800000	k27me3_pcc	-0.183836
929	chr2-102600001-102700000	k27me3_pcc	-0.0235708
930	chr2-102700001-102800000	k27me3_pcc	-0.424747
931	chr2-128700001-128800000	k27me3_pcc	-0.639955
932	chr2-162300001-162400000	k27me3_pcc	-0.327679
933	chr3-14900001-15000000	k27me3_pcc	-0.818528
934	chr3-50800001-50900000	k27me3_pcc	0.410082
935	chr3-109500001-109600000	k27me3_pcc	-0.610348
936	chr3-115700001-115800000	k27me3_pcc	-0.732779
937	chr3-115800001-115900000	k27me3_pcc	-0.712754
938	chr3-116000001-116100000	k27me3_pcc	-0.492287
939	chr3-116300001-116400000	k27me3_pcc	-0.826039
940	chr3-116400001-116500000	k27me3_pcc	-0.388562
941	chr3-145800001-145900000	k27me3_pcc	-0.326476
942	chr4-4000001-4100000	k27me3_pcc	-0.011673
943	chr4-4200001-4300000	k27me3_pcc	-0.137047
944	chr4-4800001-4900000	k27me3_pcc	-0.619548
945	chr4-5200001-5300000	k27me3_pcc	-0.35333
946	chr4-5600001-5700000	k27me3_pcc	-0.481525
947	chr4-6300001-6400000	k27me3_pcc	-0.133735
948	chr4-8100001-8200000	k27me3_pcc	-0.0625479
949	chr4-8200001-8300000	k27me3_pcc	-0.356136
950	chr4-11100001-11200000	k27me3_pcc	-0.583273
951	chr4-42900001-43000000	k27me3_pcc	-0.659122
952	chr4-43500001-43600000	k27me3_pcc	-0.65124
953	chr4-43600001-43700000	k27me3_pcc	-0.408222
954	chr4-43800001-43900000	k27me3_pcc	-0.589948
955	chr4-43900001-44000000	k27me3_pcc	-0.439566
956	chr4-44900001-45000000	k27me3_pcc	-0.499976
957	chr4-104600001-104700000	k27me3_pcc	-0.362935
958	chr4-105200001-105300000	k27me3_pcc	-0.682955
959	chr4-106900001-107000000	k27me3_pcc	0.202947
960	chr4-130800001-130900000	k27me3_pcc	0.216792
961	chr4-154200001-154300000	k27me3_pcc	0.0426221
962	chr4-154300001-154400000	k27me3_pcc	0.0447257
963	chr4-154400001-154500000	k27me3_pcc	0.00470136
964	chr4-154600001-154700000	k27me3_pcc	-0.0579566
965	chr5-3500001-3600000	k27me3_pcc	-0.186479
966	chr7-6600001-6700000	k27me3_pcc	-0.0977475
967	chr7-115900001-116000000	k27me3_pcc	-0.477241
968	chr8-4700001-4800000	k27me3_pcc	0.661994
969	chr8-5200001-5300000	k27me3_pcc	0.426348
970	chr8-5500001-5600000	k27me3_pcc	-0.00666588
971	chr8-5600001-5700000	k27me3_pcc	-0.0819394
972	chr8-6100001-6200000	k27me3_pcc	-0.00416047
973	chr8-6300001-6400000	k27me3_pcc	-0.209472
974	chr8-6400001-6500000	k27me3_pcc	-0.494819
975	chr8-6700001-6800000	k27me3_pcc	-0.579299
976	chr8-6800001-6900000	k27me3_pcc	-0.210621
977	chr8-7000001-7100000	k27me3_pcc	-0.264392
978	chr8-7700001-7800000	k27me3_pcc	-0.367891
979	chr8-8400001-8500000	k27me3_pcc	-0.15728
980	chr8-8500001-8600000	k27me3_pcc	-0.222588
981	chr8-8600001-8700000	k27me3_pcc	0.694832
982	chr9-90300001-90400000	k27me3_pcc	-0.358008
983	chr1-6600001-6700000	k27me3_pcc	-0.522963
984	chr1-50900001-51000000	k27me3_pcc	-0.0255467
985	chr1-51000001-51100000	k27me3_pcc	-0.360088
986	chr1-51100001-51200000	k27me3_pcc	-0.334362
987	chr1-54100001-54200000	k27me3_pcc	-0.74843
988	chr1-80700001-80800000	k27me3_pcc	-0.727985
989	chr1-104800001-104900000	k27me3_pcc	-0.610481
990	chr1-106100001-106200000	k27me3_pcc	-0.651642
991	chr1-106200001-106300000	k27me3_pcc	-0.554833
992	chr1-106300001-106400000	k27me3_pcc	-0.332075
993	chr1-126300001-126400000	k27me3_pcc	-0.15623
994	chr1-162200001-162300000	k27me3_pcc	-0.606297
995	chr1-190300001-190400000	k27me3_pcc	-0.442825
996	chr10-3800001-3900000	k27me3_pcc	-0.75617
997	chr10-3900001-4000000	k27me3_pcc	-0.701768
998	chr10-49600001-49700000	k27me3_pcc	-0.297674
999	chr10-53900001-54000000	k27me3_pcc	-0.645779
1000	chr10-69700001-69800000	k27me3_pcc	-0.657199
1001	chr10-70600001-70700000	k27me3_pcc	-0.2373
1002	chr10-70700001-70800000	k27me3_pcc	0.181992
1003	chr10-89000001-89100000	k27me3_pcc	-0.54912
1004	chr10-89100001-89200000	k27me3_pcc	-0.604123
1005	chr10-89200001-89300000	k27me3_pcc	-0.547973
1006	chr10-90800001-90900000	k27me3_pcc	-0.753409
1007	chr12-118500001-118600000	k27me3_pcc	-0.460629
1008	chr12-119000001-119100000	k27me3_pcc	0.0353707
1009	chr12-119100001-119200000	k27me3_pcc	-0.0278722
1010	chr13-81000001-81100000	k27me3_pcc	-0.661688
1011	chr14-93100001-93200000	k27me3_pcc	-0.355639
1012	chr14-93200001-93300000	k27me3_pcc	-0.264156
1013	chr14-93300001-93400000	k27me3_pcc	-0.447522
1014	chr14-93400001-93500000	k27me3_pcc	-0.344372
1015	chr14-93500001-93600000	k27me3_pcc	-0.165665
1016	chr14-93600001-93700000	k27me3_pcc	-0.498829
1017	chr14-93700001-93800000	k27me3_pcc	-0.258288
1018	chr14-93800001-93900000	k27me3_pcc	-0.193675
1019	chr15-93000001-93100000	k27me3_pcc	-0.248295
1020	chr15-101600001-101700000	k27me3_pcc	-0.0564889
1021	chr17-4600001-4700000	k27me3_pcc	-0.20449
1022	chr18-12800001-12900000	k27me3_pcc	0.0968279
1023	chr18-47300001-47400000	k27me3_pcc	-0.118608
1024	chr18-53300001-53400000	k27me3_pcc	-0.294249
1025	chr2-171600001-171700000	k27me3_pcc	-0.491903
1026	chr3-5400001-5500000	k27me3_pcc	0.153789
1027	chr3-15100001-15200000	k27me3_pcc	-0.548077
1028	chr3-51000001-51100000	k27me3_pcc	-0.0564592
1029	chr3-72600001-72700000	k27me3_pcc	-0.295888
1030	chr3-107700001-107800000	k27me3_pcc	-0.530649
1031	chr3-125800001-125900000	k27me3_pcc	-0.70984
1032	chr3-125900001-126000000	k27me3_pcc	-0.606187
1033	chr3-141500001-141600000	k27me3_pcc	-0.529468
1034	chr3-141600001-141700000	k27me3_pcc	-0.587693
1035	chr3-148700001-148800000	k27me3_pcc	-0.111922
1036	chr3-153600001-153700000	k27me3_pcc	-0.634975
1037	chr3-155100001-155200000	k27me3_pcc	-0.14313
1038	chr3-155300001-155400000	k27me3_pcc	-0.642043
1039	chr3-155400001-155500000	k27me3_pcc	-0.212066
1040	chr3-157900001-158000000	k27me3_pcc	-0.0684489
1041	chr3-159500001-159600000	k27me3_pcc	0.194101
1042	chr4-76300001-76400000	k27me3_pcc	-0.491745
1043	chr4-102300001-102400000	k27me3_pcc	-0.565632
1044	chr4-102400001-102500000	k27me3_pcc	-0.611529
1045	chr4-118700001-118800000	k27me3_pcc	-0.123037
1046	chr4-142700001-142800000	k27me3_pcc	-0.597978
1047	chr4-142800001-142900000	k27me3_pcc	-0.468766
1048	chr4-152700001-152800000	k27me3_pcc	0.447094
1049	chr4-153200001-153300000	k27me3_pcc	-0.0494093
1050	chr5-131900001-132000000	k27me3_pcc	-0.42214
1051	chr5-132300001-132400000	k27me3_pcc	-0.420557
1052	chr5-132700001-132800000	k27me3_pcc	0.168868
1053	chr5-151100001-151200000	k27me3_pcc	-0.524058
1054	chr5-151200001-151300000	k27me3_pcc	-0.191553
1055	chr8-118700001-118800000	k27me3_pcc	-0.0933566
1056	chr9-34000001-34100000	k27me3_pcc	-0.59079
1057	chr9-122500001-122600000	k27me3_pcc	-0.264509
1058	chr1-159700001-159800000	k27me3_pcc	-0.402806
1059	chr10-52900001-53000000	k27me3_pcc	0.0737284
1060	chr10-73900001-74000000	k27me3_pcc	-0.372623
1061	chr10-86100001-86200000	k27me3_pcc	-0.0814504
1062	chr10-90500001-90600000	k27me3_pcc	-0.415015
1063	chr12-53400001-53500000	k27me3_pcc	-0.352686
1064	chr12-53700001-53800000	k27me3_pcc	-0.78011
1065	chr13-8400001-8500000	k27me3_pcc	-0.624626
1066	chr13-89700001-89800000	k27me3_pcc	-0.214643
1067	chr13-90200001-90300000	k27me3_pcc	-0.308918
1068	chr14-9900001-10000000	k27me3_pcc	0.36691
1069	chr15-37500001-37600000	k27me3_pcc	-0.396171
1070	chr15-91900001-92000000	k27me3_pcc	0.261753
1071	chr15-92000001-92100000	k27me3_pcc	0.108961
1072	chr15-92400001-92500000	k27me3_pcc	-0.339544
1073	chr15-92600001-92700000	k27me3_pcc	-0.0890679
1074	chr15-92700001-92800000	k27me3_pcc	0.134436
1075	chr15-92800001-92900000	k27me3_pcc	0.23675
1076	chr15-92900001-93000000	k27me3_pcc	0.0494246
1077	chr16-41700001-41800000	k27me3_pcc	-0.468505
1078	chr16-41900001-42000000	k27me3_pcc	0.00924638
1079	chr18-42900001-43000000	k27me3_pcc	-0.308957
1080	chr18-43000001-43100000	k27me3_pcc	-0.348975
1081	chr18-43100001-43200000	k27me3_pcc	-0.501162
1082	chr18-43200001-43300000	k27me3_pcc	-0.417206
1083	chr18-52800001-52900000	k27me3_pcc	-0.262789
1084	chr18-57100001-57200000	k27me3_pcc	-0.793327
1085	chr18-57200001-57300000	k27me3_pcc	-0.591357
1086	chr18-68100001-68200000	k27me3_pcc	-0.324753
1087	chr2-170300001-170400000	k27me3_pcc	-0.369318
1088	chr2-171400001-171500000	k27me3_pcc	-0.229351
1089	chr2-171700001-171800000	k27me3_pcc	-0.573401
1090	chr2-172100001-172200000	k27me3_pcc	0.0228395
1091	chr3-34300001-34400000	k27me3_pcc	-0.719917
1092	chr3-34500001-34600000	k27me3_pcc	-0.7394
1093	chr3-90600001-90700000	k27me3_pcc	-0.763016
1094	chr3-101600001-101700000	k27me3_pcc	-0.432161
1095	chr3-118600001-118700000	k27me3_pcc	-0.0433126
1096	chr4-128400001-128500000	k27me3_pcc	-0.611073
1097	chr5-133300001-133400000	k27me3_pcc	0.205788
1098	chr6-22700001-22800000	k27me3_pcc	0.000818077
1099	chr6-22800001-22900000	k27me3_pcc	0.0411239
1100	chr6-22900001-23000000	k27me3_pcc	-0.492975
1101	chr6-23000001-23100000	k27me3_pcc	-0.878046
1102	chr6-144100001-144200000	k27me3_pcc	-0.392755
1103	chr7-115400001-115500000	k27me3_pcc	-0.516133
1104	chr7-115800001-115900000	k27me3_pcc	-0.500604
1105	chr8-6600001-6700000	k27me3_pcc	-0.0401813
1106	chr9-27400001-27500000	k27me3_pcc	-0.188198
1107	chr9-28000001-28100000	k27me3_pcc	-0.299696
1108	chr9-28200001-28300000	k27me3_pcc	-0.32731
1109	chr1-9600001-9700000	k27me3_pcc	-0.396731
1110	chr1-80600001-80700000	k27me3_pcc	-0.702704
1111	chr1-84200001-84300000	k27me3_pcc	0.00415674
1112	chr1-85700001-85800000	k27me3_pcc	-0.804083
1113	chr1-105700001-105800000	k27me3_pcc	-0.506945
1114	chr1-138500001-138600000	k27me3_pcc	-0.66734
1115	chr1-143900001-144000000	k27me3_pcc	-0.346849
1116	chr1-172500001-172600000	k27me3_pcc	-0.701873
1117	chr1-173700001-173800000	k27me3_pcc	-0.0291385
1118	chr1-174000001-174100000	k27me3_pcc	0.401249
1119	chr1-195100001-195200000	k27me3_pcc	0.423202
1120	chr10-25300001-25400000	k27me3_pcc	-0.325941
1121	chr10-34100001-34200000	k27me3_pcc	-0.408136
1122	chr10-37100001-37200000	k27me3_pcc	-0.702867
1123	chr10-37200001-37300000	k27me3_pcc	-0.288186
1124	chr10-37300001-37400000	k27me3_pcc	-0.106093
1125	chr10-40400001-40500000	k27me3_pcc	-0.276549
1126	chr10-44200001-44300000	k27me3_pcc	-0.358793
1127	chr10-44300001-44400000	k27me3_pcc	-0.596069
1128	chr10-44400001-44500000	k27me3_pcc	-0.763825
1129	chr10-44500001-44600000	k27me3_pcc	-0.707224
1130	chr10-44600001-44700000	k27me3_pcc	-0.767271
1131	chr10-44700001-44800000	k27me3_pcc	-0.650052
1132	chr10-45000001-45100000	k27me3_pcc	-0.649619
1133	chr10-54000001-54100000	k27me3_pcc	-0.657013
1134	chr10-54100001-54200000	k27me3_pcc	-0.520541
1135	chr10-67600001-67700000	k27me3_pcc	-0.297205
1136	chr10-84100001-84200000	k27me3_pcc	-0.339248
1137	chr11-63000001-63100000	k27me3_pcc	-0.821173
1138	chr11-104600001-104700000	k27me3_pcc	-0.695845
1139	chr11-121700001-121800000	k27me3_pcc	0.187211
1140	chr12-40200001-40300000	k27me3_pcc	-0.63933
1141	chr12-69500001-69600000	k27me3_pcc	-0.67179
1142	chr12-88400001-88500000	k27me3_pcc	-0.346688
1143	chr12-91500001-91600000	k27me3_pcc	-0.0587957
1144	chr12-91700001-91800000	k27me3_pcc	-0.681175
1145	chr12-117500001-117600000	k27me3_pcc	-0.652147
1146	chr12-118100001-118200000	k27me3_pcc	-0.307429
1147	chr12-118200001-118300000	k27me3_pcc	-0.0370551
1148	chr12-118300001-118400000	k27me3_pcc	-0.260608
1149	chr12-119300001-119400000	k27me3_pcc	-0.0529978
1150	chr13-20000001-20100000	k27me3_pcc	-0.42376
1151	chr13-20100001-20200000	k27me3_pcc	-0.597056
1152	chr13-20200001-20300000	k27me3_pcc	-0.742335
1153	chr13-20400001-20500000	k27me3_pcc	-0.196105
1154	chr13-20500001-20600000	k27me3_pcc	-0.0651101
1155	chr13-113400001-113500000	k27me3_pcc	-0.49323
1156	chr14-9300001-9400000	k27me3_pcc	-0.294318
1157	chr14-79500001-79600000	k27me3_pcc	-0.178469
1158	chr15-6300001-6400000	k27me3_pcc	-0.335182
1159	chr15-6500001-6600000	k27me3_pcc	-0.448911
1160	chr15-9100001-9200000	k27me3_pcc	-0.105179
1161	chr15-58000001-58100000	k27me3_pcc	-0.340653
1162	chr15-74900001-75000000	k27me3_pcc	-0.389243
1163	chr15-102900001-103000000	k27me3_pcc	-0.321276
1164	chr15-103400001-103500000	k27me3_pcc	-0.714008
1165	chr15-103500001-103600000	k27me3_pcc	0.123378
1166	chr16-23200001-23300000	k27me3_pcc	-0.656199
1167	chr16-62800001-62900000	k27me3_pcc	-0.268122
1168	chr17-57100001-57200000	k27me3_pcc	-0.592808
1169	chr17-57200001-57300000	k27me3_pcc	-0.574917
1170	chr17-57300001-57400000	k27me3_pcc	-0.709047
1171	chr18-6100001-6200000	k27me3_pcc	-0.290377
1172	chr18-15200001-15300000	k27me3_pcc	-0.831602
1173	chr18-20700001-20800000	k27me3_pcc	-0.064026
1174	chr18-32300001-32400000	k27me3_pcc	-0.22109
1175	chr18-50000001-50100000	k27me3_pcc	-0.664606
1176	chr18-50100001-50200000	k27me3_pcc	-0.416553
1177	chr18-53200001-53300000	k27me3_pcc	-0.231485
1178	chr18-84600001-84700000	k27me3_pcc	0.230657
1179	chr2-117900001-118000000	k27me3_pcc	-0.659919
1180	chr3-9800001-9900000	k27me3_pcc	-0.704803
1181	chr3-28000001-28100000	k27me3_pcc	-0.721242
1182	chr3-38100001-38200000	k27me3_pcc	-0.813691
1183	chr3-50300001-50400000	k27me3_pcc	-0.333624
1184	chr3-50400001-50500000	k27me3_pcc	-0.432428
1185	chr3-51100001-51200000	k27me3_pcc	0.172549
1186	chr3-51200001-51300000	k27me3_pcc	0.230881
1187	chr3-51300001-51400000	k27me3_pcc	-0.193574
1188	chr3-59200001-59300000	k27me3_pcc	-0.188847
1189	chr3-60400001-60500000	k27me3_pcc	-0.326276
1190	chr3-60500001-60600000	k27me3_pcc	-0.0491287
1191	chr3-69400001-69500000	k27me3_pcc	-0.313439
1192	chr3-69500001-69600000	k27me3_pcc	-0.139146
1193	chr3-69600001-69700000	k27me3_pcc	-0.451903
1194	chr3-86700001-86800000	k27me3_pcc	-0.0501361
1195	chr3-90500001-90600000	k27me3_pcc	-0.699746
1196	chr3-98000001-98100000	k27me3_pcc	-0.264441
1197	chr3-100400001-100500000	k27me3_pcc	-0.783557
1198	chr3-105800001-105900000	k27me3_pcc	-0.725668
1199	chr3-108800001-108900000	k27me3_pcc	-0.30364
1200	chr3-108900001-109000000	k27me3_pcc	-0.290333
1201	chr3-115600001-115700000	k27me3_pcc	-0.308571
1202	chr3-126600001-126700000	k27me3_pcc	-0.561924
1203	chr3-157600001-157700000	k27me3_pcc	-0.704775
1204	chr3-157700001-157800000	k27me3_pcc	0.2469
1205	chr3-159800001-159900000	k27me3_pcc	0.0861127
1206	chr4-8800001-8900000	k27me3_pcc	-0.789199
1207	chr4-40800001-40900000	k27me3_pcc	-0.594388
1208	chr4-41000001-41100000	k27me3_pcc	0.384004
1209	chr4-45400001-45500000	k27me3_pcc	-0.290352
1210	chr4-46400001-46500000	k27me3_pcc	-0.430032
1211	chr4-46500001-46600000	k27me3_pcc	-0.582476
1212	chr4-47000001-47100000	k27me3_pcc	-0.259772
1213	chr4-47100001-47200000	k27me3_pcc	-0.600499
1214	chr4-47300001-47400000	k27me3_pcc	-0.279386
1215	chr4-53100001-53200000	k27me3_pcc	-0.866537
1216	chr4-63300001-63400000	k27me3_pcc	-0.697663
1217	chr4-109200001-109300000	k27me3_pcc	-0.337621
1218	chr4-115000001-115100000	k27me3_pcc	-0.88549
1219	chr4-121000001-121100000	k27me3_pcc	-0.00594409
1220	chr4-122800001-122900000	k27me3_pcc	-0.0141792
1221	chr4-143100001-143200000	k27me3_pcc	-0.127424
1222	chr4-144800001-144900000	k27me3_pcc	-0.158494
1223	chr4-144900001-145000000	k27me3_pcc	-0.468092
1224	chr4-145200001-145300000	k27me3_pcc	-0.692014
1225	chr5-64300001-64400000	k27me3_pcc	-0.294889
1226	chr5-147100001-147200000	k27me3_pcc	0.0913177
1227	chr5-150200001-150300000	k27me3_pcc	-0.454866
1228	chr5-150700001-150800000	k27me3_pcc	0.18269
1229	chr5-151300001-151400000	k27me3_pcc	0.231168
1230	chr7-48900001-49000000	k27me3_pcc	-0.666138
1231	chr7-49000001-49100000	k27me3_pcc	-0.607023
1232	chr7-55700001-55800000	k27me3_pcc	-0.270821
1233	chr7-66100001-66200000	k27me3_pcc	-0.0702391
1234	chr7-66200001-66300000	k27me3_pcc	-0.710259
1235	chr7-67400001-67500000	k27me3_pcc	-0.30058
1236	chr7-68100001-68200000	k27me3_pcc	0.0785621
1237	chr7-73500001-73600000	k27me3_pcc	-0.318304
1238	chr7-75600001-75700000	k27me3_pcc	-0.603043
1239	chr7-75700001-75800000	k27me3_pcc	-0.781223
1240	chr7-96900001-97000000	k27me3_pcc	0.124784
1241	chr7-102200001-102300000	k27me3_pcc	0.0810212
1242	chr7-145000001-145100000	k27me3_pcc	-0.723997
1243	chr8-8700001-8800000	k27me3_pcc	-0.0633575
1244	chr8-8900001-9000000	k27me3_pcc	-0.57336
1245	chr8-9000001-9100000	k27me3_pcc	-0.472162
1246	chr8-80800001-80900000	k27me3_pcc	-0.83215
1247	chr8-127800001-127900000	k27me3_pcc	-0.0361627
1248	chr8-128000001-128100000	k27me3_pcc	-0.515976
1249	chr8-128200001-128300000	k27me3_pcc	-0.484921
1250	chr8-128300001-128400000	k27me3_pcc	-0.296155
1251	chr8-128500001-128600000	k27me3_pcc	-0.217349
1252	chr8-128700001-128800000	k27me3_pcc	0.378144
1253	chr9-13200001-13300000	k27me3_pcc	-0.321804
1254	chr9-13400001-13500000	k27me3_pcc	-0.710691
1255	chr9-13500001-13600000	k27me3_pcc	-0.6241
1256	chr9-13600001-13700000	k27me3_pcc	-0.519505
1257	chr9-116100001-116200000	k27me3_pcc	-0.828334
1258	chr9-116200001-116300000	k27me3_pcc	-0.542732
1259	chr9-118700001-118800000	k27me3_pcc	-0.607657
1260	chr9-122900001-123000000	k27me3_pcc	-0.291847
1261	chr9-123100001-123200000	k27me3_pcc	-0.0128827
1262	chr9-123200001-123300000	k27me3_pcc	-0.00786987
1263	chr9-123400001-123500000	k27me3_pcc	-0.0594336
1264	chr9-123600001-123700000	k27me3_pcc	-0.187566
1265	chr9-123700001-123800000	k27me3_pcc	-0.415819
1266	chr9-123800001-123900000	k27me3_pcc	-0.25096
1267	chr9-123900001-124000000	k27me3_pcc	-0.783515
1268	chr1-192200001-192300000	k27me3_pcc	-0.741412
1269	chr1-193900001-194000000	k27me3_pcc	-0.404961
1270	chr10-84200001-84300000	k27me3_pcc	0.00977531
1271	chr10-109800001-109900000	k27me3_pcc	-0.710659
1272	chr13-52400001-52500000	k27me3_pcc	-0.536562
1273	chr15-95100001-95200000	k27me3_pcc	-0.396383
1274	chr16-6200001-6300000	k27me3_pcc	-0.496704
1275	chr17-3100001-3200000	k27me3_pcc	-0.637602
1276	chr17-3300001-3400000	k27me3_pcc	-0.243724
1277	chr17-3400001-3500000	k27me3_pcc	-0.463842
1278	chr3-106200001-106300000	k27me3_pcc	0.0154729
1279	chr3-108600001-108700000	k27me3_pcc	-0.377437
1280	chr3-157400001-157500000	k27me3_pcc	-0.40939
1281	chr3-158300001-158400000	k27me3_pcc	-0.777938
1282	chr4-153100001-153200000	k27me3_pcc	0.0756857
1283	chr4-153500001-153600000	k27me3_pcc	0.0179245
1284	chr4-153600001-153700000	k27me3_pcc	0.254047
1285	chr4-153800001-153900000	k27me3_pcc	0.356227
1286	chr4-156100001-156200000	k27me3_pcc	0.433414
1287	chr4-156200001-156300000	k27me3_pcc	-0.435418
1288	chr7-75200001-75300000	k27me3_pcc	-0.759366
1289	chr8-8300001-8400000	k27me3_pcc	0.0307873
1290	chr9-121300001-121400000	k27me3_pcc	0.280251
1291	chr9-122400001-122500000	k27me3_pcc	-0.330236
1292	chr9-123300001-123400000	k27me3_pcc	0.0230083
1293	chr1-124000001-124100000	k27me3_pcc	-0.704526
1294	chr1-194000001-194100000	k27me3_pcc	-0.160529
1295	chr1-194400001-194500000	k27me3_pcc	-0.320325
1296	chr10-108900001-109000000	k27me3_pcc	-0.507435
1297	chr10-109700001-109800000	k27me3_pcc	-0.675676
1298	chr10-110200001-110300000	k27me3_pcc	-0.460009
1299	chr10-123500001-123600000	k27me3_pcc	-0.355743
1300	chr15-92100001-92200000	k27me3_pcc	-0.350866
1301	chr15-95000001-95100000	k27me3_pcc	-0.418507
1302	chr16-9800001-9900000	k27me3_pcc	-0.234085
1303	chr17-3600001-3700000	k27me3_pcc	0.347954
1304	chr17-4000001-4100000	k27me3_pcc	-0.213749
1305	chr17-4300001-4400000	k27me3_pcc	0.454685
1306	chr17-4700001-4800000	k27me3_pcc	0.0988969
1307	chr18-24700001-24800000	k27me3_pcc	-0.694191
1308	chr2-6400001-6500000	k27me3_pcc	0.438743
1309	chr3-80200001-80300000	k27me3_pcc	-0.621104
1310	chr3-143200001-143300000	k27me3_pcc	-0.599607
1311	chr3-143300001-143400000	k27me3_pcc	-0.505869
1312	chr3-156200001-156300000	k27me3_pcc	0.0924234
1313	chr3-156700001-156800000	k27me3_pcc	-0.569212
1314	chr3-158100001-158200000	k27me3_pcc	-0.176664
1315	chr3-158700001-158800000	k27me3_pcc	-0.526788
1316	chr3-159400001-159500000	k27me3_pcc	-0.0153912
1317	chr3-159700001-159800000	k27me3_pcc	-0.448624
1318	chr4-151300001-151400000	k27me3_pcc	0.0154701
1319	chr4-153400001-153500000	k27me3_pcc	-0.26754
1320	chr5-149900001-150000000	k27me3_pcc	-0.387738
1321	chr9-122300001-122400000	k27me3_pcc	0.127522
1322	chr9-122700001-122800000	k27me3_pcc	-0.258092
1323	chr1-123900001-124000000	k27me3_pcc	-0.59949
1324	chr1-124500001-124600000	k27me3_pcc	-0.544435
1325	chr1-124700001-124800000	k27me3_pcc	-0.41283
1326	chr1-193700001-193800000	k27me3_pcc	-0.35485
1327	chr10-109900001-110000000	k27me3_pcc	-0.619214
1328	chr10-110000001-110100000	k27me3_pcc	-0.322244
1329	chr10-110300001-110400000	k27me3_pcc	-0.746031
1330	chr10-124100001-124200000	k27me3_pcc	0.232136
1331	chr10-124300001-124400000	k27me3_pcc	-0.169103
1332	chr12-119900001-120000000	k27me3_pcc	-0.560893
1333	chr13-11800001-11900000	k27me3_pcc	-0.6839
1334	chr16-9500001-9600000	k27me3_pcc	0.0822252
1335	chr2-10000001-10100000	k27me3_pcc	-0.394349
1336	chr2-143600001-143700000	k27me3_pcc	-0.774076
1337	chr3-143700001-143800000	k27me3_pcc	-0.609872
1338	chr3-155900001-156000000	k27me3_pcc	0.403868
1339	chr3-156100001-156200000	k27me3_pcc	-0.351812
1340	chr3-156900001-157000000	k27me3_pcc	-0.0106245
1341	chr3-157000001-157100000	k27me3_pcc	-0.312983
1342	chr3-157200001-157300000	k27me3_pcc	-0.180924
1343	chr4-127400001-127500000	k27me3_pcc	-0.118699
1344	chr4-152500001-152600000	k27me3_pcc	-0.388916
1345	chr4-152600001-152700000	k27me3_pcc	0.0500265
1346	chr4-152800001-152900000	k27me3_pcc	0.125376
1347	chr4-152900001-153000000	k27me3_pcc	0.332439
1348	chr6-92600001-92700000	k27me3_pcc	-0.643933
1349	chr7-140400001-140500000	k27me3_pcc	-0.0940921
1350	chr8-9300001-9400000	k27me3_pcc	-0.582485
1351	chr1-124100001-124200000	k27me3_pcc	-0.409397
1352	chr1-124200001-124300000	k27me3_pcc	-0.532686
1353	chr1-124800001-124900000	k27me3_pcc	-0.365997
1354	chr10-79800001-79900000	k27me3_pcc	0.0846628
1355	chr10-83000001-83100000	k27me3_pcc	-0.234397
1356	chr10-108600001-108700000	k27me3_pcc	-0.761112
1357	chr10-108700001-108800000	k27me3_pcc	-0.790856
1358	chr10-108800001-108900000	k27me3_pcc	-0.456052
1359	chr10-109100001-109200000	k27me3_pcc	-0.757585
1360	chr10-109500001-109600000	k27me3_pcc	-0.792101
1361	chr10-124400001-124500000	k27me3_pcc	-0.194659
1362	chr10-129600001-129700000	k27me3_pcc	0.224098
1363	chr12-88900001-89000000	k27me3_pcc	-0.386176
1364	chr12-89200001-89300000	k27me3_pcc	-0.601559
1365	chr13-11600001-11700000	k27me3_pcc	-0.239798
1366	chr15-7800001-7900000	k27me3_pcc	-0.0367489
1367	chr15-94100001-94200000	k27me3_pcc	-0.222459
1368	chr15-94300001-94400000	k27me3_pcc	-0.618298
1369	chr15-95300001-95400000	k27me3_pcc	-0.600632
1370	chr18-40800001-40900000	k27me3_pcc	-0.137994
1371	chr18-41600001-41700000	k27me3_pcc	-0.196788
1372	chr2-6500001-6600000	k27me3_pcc	-0.546911
1373	chr2-6700001-6800000	k27me3_pcc	-0.479293
1374	chr2-8200001-8300000	k27me3_pcc	-0.794489
1375	chr2-8600001-8700000	k27me3_pcc	-0.127138
1376	chr2-170700001-170800000	k27me3_pcc	-0.167648
1377	chr3-56800001-56900000	k27me3_pcc	-0.352746
1378	chr3-117600001-117700000	k27me3_pcc	-0.448086
1379	chr3-143400001-143500000	k27me3_pcc	-0.571646
1380	chr3-151600001-151700000	k27me3_pcc	0.0650995
1381	chr4-127500001-127600000	k27me3_pcc	-0.285226
1382	chr4-127800001-127900000	k27me3_pcc	-0.00348098
1383	chr4-153000001-153100000	k27me3_pcc	0.507483
1384	chr4-153700001-153800000	k27me3_pcc	0.0867203
1385	chr5-126900001-127000000	k27me3_pcc	0.363844
1386	chr7-57700001-57800000	k27me3_pcc	-0.583209
1387	chr7-91000001-91100000	k27me3_pcc	-0.683621
1388	chr8-118500001-118600000	k27me3_pcc	-0.226809
1389	chr9-27900001-28000000	k27me3_pcc	-0.353681
1390	chr9-28800001-28900000	k27me3_pcc	-0.398381
1391	chr9-29500001-29600000	k27me3_pcc	-0.379288
1392	chr9-97800001-97900000	k27me3_pcc	-0.195253
1393	chr9-112600001-112700000	k27me3_pcc	-0.519165
1394	chr1-124300001-124400000	k27me3_pcc	-0.771746
1395	chr1-124400001-124500000	k27me3_pcc	-0.511614
1396	chr1-124600001-124700000	k27me3_pcc	-0.631684
1397	chr1-193800001-193900000	k27me3_pcc	-0.0593909
1398	chr1-194300001-194400000	k27me3_pcc	-0.0929019
1399	chr1-194500001-194600000	k27me3_pcc	-0.482132
1400	chr10-6800001-6900000	k27me3_pcc	-0.0557822
1401	chr10-6900001-7000000	k27me3_pcc	-0.400086
1402	chr10-10200001-10300000	k27me3_pcc	-0.425727
1403	chr10-109200001-109300000	k27me3_pcc	-0.49062
1404	chr12-88600001-88700000	k27me3_pcc	0.0714326
1405	chr12-89000001-89100000	k27me3_pcc	-0.60298
1406	chr12-89300001-89400000	k27me3_pcc	-0.585967
1407	chr13-11700001-11800000	k27me3_pcc	-0.424179
1408	chr13-68800001-68900000	k27me3_pcc	-0.443264
1409	chr13-68900001-69000000	k27me3_pcc	-0.212216
1410	chr14-39200001-39300000	k27me3_pcc	-0.33012
1411	chr15-95200001-95300000	k27me3_pcc	-0.3327
1412	chr2-7500001-7600000	k27me3_pcc	-0.510854
1413	chr2-7800001-7900000	k27me3_pcc	-0.575912
1414	chr3-55800001-55900000	k27me3_pcc	-0.273427
1415	chr3-56000001-56100000	k27me3_pcc	-0.0635696
1416	chr3-140500001-140600000	k27me3_pcc	0.0391552
1417	chr3-149900001-150000000	k27me3_pcc	0.121825
1418	chr3-150000001-150100000	k27me3_pcc	0.338775
1419	chr3-150100001-150200000	k27me3_pcc	0.475799
1420	chr3-154400001-154500000	k27me3_pcc	0.0364289
1421	chr3-156000001-156100000	k27me3_pcc	0.0598281
1422	chr3-156300001-156400000	k27me3_pcc	-0.305863
1423	chr3-156400001-156500000	k27me3_pcc	-0.326846
1424	chr4-41400001-41500000	k27me3_pcc	-0.197478
1425	chr4-127600001-127700000	k27me3_pcc	-0.339945
1426	chr5-148000001-148100000	k27me3_pcc	-0.674769
1427	chr8-127700001-127800000	k27me3_pcc	0.00496647
1428	chr8-128100001-128200000	k27me3_pcc	-0.618448
1429	chr9-29100001-29200000	k27me3_pcc	-0.431176
1430	chr1-37600001-37700000	k27me3_pcc	-0.454343
1431	chr1-174700001-174800000	k27me3_pcc	-0.413728
1432	chr1-188300001-188400000	k27me3_pcc	-0.178194
1433	chr10-6000001-6100000	k27me3_pcc	-0.201525
1434	chr10-6400001-6500000	k27me3_pcc	0.371612
1435	chr10-6700001-6800000	k27me3_pcc	-0.446649
1436	chr10-9400001-9500000	k27me3_pcc	-0.381354
1437	chr10-11500001-11600000	k27me3_pcc	0.149586
1438	chr10-69600001-69700000	k27me3_pcc	-0.577153
1439	chr10-80100001-80200000	k27me3_pcc	-0.367381
1440	chr10-90300001-90400000	k27me3_pcc	-0.689266
1441	chr12-118900001-119000000	k27me3_pcc	0.223023
1442	chr12-119400001-119500000	k27me3_pcc	0.0272906
1443	chr13-11900001-12000000	k27me3_pcc	-0.692201
1444	chr15-5100001-5200000	k27me3_pcc	0.120421
1445	chr15-91400001-91500000	k27me3_pcc	-0.404653
1446	chr15-94400001-94500000	k27me3_pcc	-0.276344
1447	chr15-95500001-95600000	k27me3_pcc	-0.488072
1448	chr16-9400001-9500000	k27me3_pcc	-0.131861
1449	chr3-36600001-36700000	k27me3_pcc	-0.426666
1450	chr3-80600001-80700000	k27me3_pcc	-0.540479
1451	chr3-85000001-85100000	k27me3_pcc	-0.611113
1452	chr4-6100001-6200000	k27me3_pcc	-0.105147
1453	chr4-9800001-9900000	k27me3_pcc	0.347948
1454	chr4-41300001-41400000	k27me3_pcc	0.322014
1455	chr4-42800001-42900000	k27me3_pcc	-0.420961
1456	chr4-43000001-43100000	k27me3_pcc	-0.121487
1457	chr4-43100001-43200000	k27me3_pcc	-0.0450351
1458	chr4-43300001-43400000	k27me3_pcc	-0.156516
1459	chr4-108800001-108900000	k27me3_pcc	-0.338111
1460	chr4-109900001-110000000	k27me3_pcc	0.756357
1461	chr7-62000001-62100000	k27me3_pcc	-0.0365339
1462	chr8-6200001-6300000	k27me3_pcc	0.269239
1463	chr8-14100001-14200000	k27me3_pcc	-0.700164
1464	chr8-127300001-127400000	k27me3_pcc	-0.00807495
1465	chr9-27700001-27800000	k27me3_pcc	-0.283737
1466	chr9-29300001-29400000	k27me3_pcc	-0.427422
1467	chr1-34500001-34600000	k27me3_pcc	-0.460681
1468	chr1-88900001-89000000	k27me3_pcc	-0.293353
1469	chr10-6500001-6600000	k27me3_pcc	0.318017
1470	chr10-123800001-123900000	k27me3_pcc	0.22216
1471	chr15-91800001-91900000	k27me3_pcc	0.602017
1472	chr15-94900001-95000000	k27me3_pcc	-0.613244
1473	chr18-70000001-70100000	k27me3_pcc	-0.174021
1474	chr18-74400001-74500000	k27me3_pcc	-0.169593
1475	chr2-10100001-10200000	k27me3_pcc	-0.123393
1476	chr2-174600001-174700000	k27me3_pcc	-0.567124
1477	chr3-117300001-117400000	k27me3_pcc	-0.502995
1478	chr3-120700001-120800000	k27me3_pcc	-0.668762
1479	chr3-155200001-155300000	k27me3_pcc	-0.445227
1480	chr3-155500001-155600000	k27me3_pcc	-0.0176829
1481	chr3-156600001-156700000	k27me3_pcc	-0.425152
1482	chr4-109800001-109900000	k27me3_pcc	-0.373783
1483	chr4-148200001-148300000	k27me3_pcc	-0.417868
1484	chr4-151600001-151700000	k27me3_pcc	0.0883952
1485	chr4-153300001-153400000	k27me3_pcc	-0.106956
1486	chr5-131700001-131800000	k27me3_pcc	-0.244963
1487	chr6-96400001-96500000	k27me3_pcc	-0.686829
1488	chr6-96500001-96600000	k27me3_pcc	-0.726972
1489	chr8-7400001-7500000	k27me3_pcc	-0.0870006
1490	chr8-9200001-9300000	k27me3_pcc	-0.689776
1491	chr9-112100001-112200000	k27me3_pcc	-0.670405
1492	chr1-194100001-194200000	k27me3_pcc	0.215243
1493	chr10-9300001-9400000	k27me3_pcc	-0.487988
1494	chr10-9500001-9600000	k27me3_pcc	-0.398119
1495	chr10-10900001-11000000	k27me3_pcc	-0.0685005
1496	chr10-11000001-11100000	k27me3_pcc	-0.60377
1497	chr10-11700001-11800000	k27me3_pcc	0.104618
1498	chr10-11900001-12000000	k27me3_pcc	-0.493905
1499	chr10-12200001-12300000	k27me3_pcc	-0.508695
1500	chr10-12400001-12500000	k27me3_pcc	-0.450589
1501	chr10-84800001-84900000	k27me3_pcc	-0.829176
1502	chr10-119400001-119500000	k27me3_pcc	-0.484324
1503	chr10-119500001-119600000	k27me3_pcc	-0.354646
1504	chr12-89100001-89200000	k27me3_pcc	-0.571025
1505	chr12-107700001-107800000	k27me3_pcc	-0.345241
1506	chr13-70100001-70200000	k27me3_pcc	0.1322
1507	chr14-124000001-124100000	k27me3_pcc	-0.0300458
1508	chr15-12600001-12700000	k27me3_pcc	-0.270819
1509	chr15-91500001-91600000	k27me3_pcc	-0.614706
1510	chr15-91600001-91700000	k27me3_pcc	-0.65309
1511	chr15-94700001-94800000	k27me3_pcc	-0.412223
1512	chr15-95400001-95500000	k27me3_pcc	-0.452317
1513	chr15-102800001-102900000	k27me3_pcc	-0.263125
1514	chr16-6100001-6200000	k27me3_pcc	-0.601794
1515	chr16-9600001-9700000	k27me3_pcc	-0.401531
1516	chr17-3200001-3300000	k27me3_pcc	-0.1266
1517	chr17-3500001-3600000	k27me3_pcc	-0.0673082
1518	chr17-3800001-3900000	k27me3_pcc	-0.214799
1519	chr17-3900001-4000000	k27me3_pcc	-0.362247
1520	chr17-4100001-4200000	k27me3_pcc	-0.0526507
1521	chr17-4400001-4500000	k27me3_pcc	-0.041807
1522	chr17-4500001-4600000	k27me3_pcc	0.184667
1523	chr17-4800001-4900000	k27me3_pcc	-0.329672
1524	chr18-42000001-42100000	k27me3_pcc	-0.526311
1525	chr18-71200001-71300000	k27me3_pcc	-0.455172
1526	chr18-71500001-71600000	k27me3_pcc	-0.361674
1527	chr18-71700001-71800000	k27me3_pcc	-0.441929
1528	chr18-71900001-72000000	k27me3_pcc	-0.240668
1529	chr18-72100001-72200000	k27me3_pcc	-0.429379
1530	chr18-72200001-72300000	k27me3_pcc	-0.738005
1531	chr2-6800001-6900000	k27me3_pcc	-0.599195
1532	chr2-6900001-7000000	k27me3_pcc	-0.636649
1533	chr2-7000001-7100000	k27me3_pcc	-0.624583
1534	chr2-7100001-7200000	k27me3_pcc	-0.623513
1535	chr2-7200001-7300000	k27me3_pcc	-0.58732
1536	chr2-7400001-7500000	k27me3_pcc	-0.659334
1537	chr2-7700001-7800000	k27me3_pcc	-0.369434
1538	chr2-7900001-8000000	k27me3_pcc	-0.735937
1539	chr2-8000001-8100000	k27me3_pcc	-0.450165
1540	chr2-8300001-8400000	k27me3_pcc	-0.639634
1541	chr2-8400001-8500000	k27me3_pcc	-0.512973
1542	chr2-8500001-8600000	k27me3_pcc	-0.594119
1543	chr3-63300001-63400000	k27me3_pcc	-0.470888
1544	chr3-65100001-65200000	k27me3_pcc	-0.494361
1545	chr3-65200001-65300000	k27me3_pcc	-0.336716
1546	chr3-84200001-84300000	k27me3_pcc	-0.0953319
1547	chr3-140300001-140400000	k27me3_pcc	0.142839
1548	chr3-155600001-155700000	k27me3_pcc	0.224926
1549	chr3-156800001-156900000	k27me3_pcc	-0.435145
1550	chr3-157100001-157200000	k27me3_pcc	-0.63017
1551	chr3-157300001-157400000	k27me3_pcc	-0.391352
1552	chr3-158200001-158300000	k27me3_pcc	-0.455536
1553	chr3-158400001-158500000	k27me3_pcc	-0.488862
1554	chr3-158500001-158600000	k27me3_pcc	-0.295694
1555	chr3-158600001-158700000	k27me3_pcc	0.0450393
1556	chr3-158800001-158900000	k27me3_pcc	-0.420842
1557	chr3-158900001-159000000	k27me3_pcc	-0.0805353
1558	chr3-159000001-159100000	k27me3_pcc	-0.0882658
1559	chr3-159100001-159200000	k27me3_pcc	-0.0136522
1560	chr3-159200001-159300000	k27me3_pcc	-0.333841
1561	chr3-159300001-159400000	k27me3_pcc	-0.482937
1562	chr5-131100001-131200000	k27me3_pcc	-0.161445
1563	chr7-57100001-57200000	k27me3_pcc	-0.322808
1564	chr7-90700001-90800000	k27me3_pcc	-0.42262
1565	chr7-90800001-90900000	k27me3_pcc	-0.426827
1566	chr7-90900001-91000000	k27me3_pcc	-0.521688
1567	chr7-91100001-91200000	k27me3_pcc	-0.647279
1568	chr7-91200001-91300000	k27me3_pcc	-0.766708
1569	chr7-91600001-91700000	k27me3_pcc	-0.720058
1570	chr7-91700001-91800000	k27me3_pcc	-0.752934
1571	chr7-91800001-91900000	k27me3_pcc	-0.562587
1572	chr7-91900001-92000000	k27me3_pcc	-0.619057
1573	chr7-92000001-92100000	k27me3_pcc	-0.553222
1574	chr8-127400001-127500000	k27me3_pcc	-0.418955
1575	chr8-127600001-127700000	k27me3_pcc	-0.2166
1576	chr9-117000001-117100000	k27me3_pcc	-0.546827
1577	chr9-117100001-117200000	k27me3_pcc	-0.731731
1578	chr9-118300001-118400000	k27me3_pcc	-0.305637
1579	chr9-118500001-118600000	k27me3_pcc	-0.319834
1580	chr9-122600001-122700000	k27me3_pcc	-0.523456
1581	chr1-66600001-66700000	k27me3_pcc	-0.187012
1582	chr1-66900001-67000000	k27me3_pcc	-0.61705
1583	chr1-67000001-67100000	k27me3_pcc	-0.944257
1584	chr1-67100001-67200000	k27me3_pcc	-0.900429
1585	chr1-67300001-67400000	k27me3_pcc	-0.710869
1586	chr1-67400001-67500000	k27me3_pcc	-0.498527
1587	chr1-68000001-68100000	k27me3_pcc	-0.769469
1588	chr1-68100001-68200000	k27me3_pcc	-0.777835
1589	chr1-68200001-68300000	k27me3_pcc	-0.767921
1590	chr1-68300001-68400000	k27me3_pcc	-0.760244
1591	chr1-68400001-68500000	k27me3_pcc	-0.761387
1592	chr1-68500001-68600000	k27me3_pcc	-0.622222
1593	chr1-68600001-68700000	k27me3_pcc	-0.734429
1594	chr1-68700001-68800000	k27me3_pcc	-0.623823
1595	chr1-68800001-68900000	k27me3_pcc	-0.601476
1596	chr1-68900001-69000000	k27me3_pcc	-0.79427
1597	chr1-188000001-188100000	k27me3_pcc	-0.422005
1598	chr10-119700001-119800000	k27me3_pcc	-0.574778
1599	chr10-123400001-123500000	k27me3_pcc	-0.351608
1600	chr10-124600001-124700000	k27me3_pcc	0.476865
1601	chr11-7100001-7200000	k27me3_pcc	-0.523825
1602	chr12-88800001-88900000	k27me3_pcc	-0.489454
1603	chr14-39100001-39200000	k27me3_pcc	-0.776968
1604	chr14-39300001-39400000	k27me3_pcc	-0.584959
1605	chr14-39400001-39500000	k27me3_pcc	-0.633914
1606	chr18-42600001-42700000	k27me3_pcc	-0.567693
1607	chr18-42800001-42900000	k27me3_pcc	-0.519127
1608	chr3-32300001-32400000	k27me3_pcc	-0.498093
1609	chr3-32500001-32600000	k27me3_pcc	-0.292495
1610	chr3-32600001-32700000	k27me3_pcc	-0.236121
1611	chr3-32700001-32800000	k27me3_pcc	-0.0359018
1612	chr3-53400001-53500000	k27me3_pcc	-0.440701
1613	chr3-54000001-54100000	k27me3_pcc	-0.521453
1614	chr3-54200001-54300000	k27me3_pcc	-0.339988
1615	chr4-142500001-142600000	k27me3_pcc	-0.27296
1616	chr4-142900001-143000000	k27me3_pcc	-0.340276
1617	chr4-143000001-143100000	k27me3_pcc	-0.39013
1618	chr4-145000001-145100000	k27me3_pcc	-0.143839
1619	chr4-145100001-145200000	k27me3_pcc	-0.257584
1620	chr5-146500001-146600000	k27me3_pcc	-0.450058
1621	chr5-147900001-148000000	k27me3_pcc	-0.51219
1622	chr8-112800001-112900000	k27me3_pcc	0.0635546
1623	chr9-28100001-28200000	k27me3_pcc	-0.450538
1624	chr9-28900001-29000000	k27me3_pcc	-0.436182
1625	chr9-116600001-116700000	k27me3_pcc	-0.421032
1626	chr9-117700001-117800000	k27me3_pcc	-0.500426
1627	chr1-22500001-22600000	k27me3_pcc	-0.679834
1628	chr1-22600001-22700000	k27me3_pcc	-0.390633
1629	chr1-67200001-67300000	k27me3_pcc	-0.658313
1630	chr1-69000001-69100000	k27me3_pcc	-0.777379
1631	chr1-84400001-84500000	k27me3_pcc	-0.519878
1632	chr1-176400001-176500000	k27me3_pcc	0.0362878
1633	chr10-12000001-12100000	k27me3_pcc	-0.449576
1634	chr10-85400001-85500000	k27me3_pcc	-0.804939
1635	chr10-85500001-85600000	k27me3_pcc	-0.776177
1636	chr10-89800001-89900000	k27me3_pcc	-0.585734
1637	chr10-90000001-90100000	k27me3_pcc	-0.739823
1638	chr10-90100001-90200000	k27me3_pcc	-0.540938
1639	chr10-90200001-90300000	k27me3_pcc	-0.549827
1640	chr10-108500001-108600000	k27me3_pcc	-0.757113
1641	chr10-119800001-119900000	k27me3_pcc	-0.592198
1642	chr10-123600001-123700000	k27me3_pcc	-0.499617
1643	chr10-129700001-129800000	k27me3_pcc	0.403385
1644	chr10-130200001-130300000	k27me3_pcc	0.341946
1645	chr12-89400001-89500000	k27me3_pcc	-0.627184
1646	chr12-90100001-90200000	k27me3_pcc	-0.534875
1647	chr12-90200001-90300000	k27me3_pcc	-0.192554
1648	chr13-8300001-8400000	k27me3_pcc	-0.695649
1649	chr15-91700001-91800000	k27me3_pcc	-0.448723
1650	chr16-9700001-9800000	k27me3_pcc	-0.317445
1651	chr17-70000001-70100000	k27me3_pcc	-0.499697
1652	chr18-41400001-41500000	k27me3_pcc	-0.123755
1653	chr3-34100001-34200000	k27me3_pcc	-0.640016
1654	chr3-123600001-123700000	k27me3_pcc	-0.366941
1655	chr3-139400001-139500000	k27me3_pcc	-0.197478
1656	chr3-140200001-140300000	k27me3_pcc	-0.0695716
1657	chr3-140400001-140500000	k27me3_pcc	-0.162256
1658	chr3-140900001-141000000	k27me3_pcc	0.367489
1659	chr3-150200001-150300000	k27me3_pcc	0.217769
1660	chr6-6700001-6800000	k27me3_pcc	-0.733991
1661	chr6-102200001-102300000	k27me3_pcc	-0.466743
1662	chr7-37500001-37600000	k27me3_pcc	-0.717687
1663	chr7-37600001-37700000	k27me3_pcc	-0.710925
1664	chr7-37700001-37800000	k27me3_pcc	-0.820846
1665	chr7-56200001-56300000	k27me3_pcc	-0.157174
1666	chr7-56800001-56900000	k27me3_pcc	-0.12936
1667	chr7-57200001-57300000	k27me3_pcc	-0.208389
1668	chr7-61500001-61600000	k27me3_pcc	-0.482952
1669	chr7-61700001-61800000	k27me3_pcc	-0.25763
1670	chr7-61900001-62000000	k27me3_pcc	-0.158965
1671	chr7-92400001-92500000	k27me3_pcc	-0.486585
1672	chr8-6500001-6600000	k27me3_pcc	-0.399844
1673	chr8-6900001-7000000	k27me3_pcc	0.0486789
1674	chr8-7100001-7200000	k27me3_pcc	0.0853759
1675	chr8-7800001-7900000	k27me3_pcc	-0.325642
1676	chr8-23700001-23800000	k27me3_pcc	-0.606834
1677	chr9-97500001-97600000	k27me3_pcc	-0.353605
1678	chr1-3500001-3600000	k27me3_pcc	0.165689
1679	chr1-123600001-123700000	k27me3_pcc	-0.536171
1680	chr1-123700001-123800000	k27me3_pcc	-0.538454
1681	chr10-89900001-90000000	k27me3_pcc	-0.695299
1682	chr10-90400001-90500000	k27me3_pcc	-0.399693
1683	chr10-118400001-118500000	k27me3_pcc	0.0142354
1684	chr10-119900001-120000000	k27me3_pcc	-0.4478
1685	chr13-64800001-64900000	k27me3_pcc	-0.433246
1686	chr13-68700001-68800000	k27me3_pcc	-0.295859
1687	chr16-42000001-42100000	k27me3_pcc	-0.488587
1688	chr18-24800001-24900000	k27me3_pcc	-0.687381
1689	chr18-42700001-42800000	k27me3_pcc	-0.306927
1690	chr18-43600001-43700000	k27me3_pcc	-0.363339
1691	chr2-3100001-3200000	k27me3_pcc	-0.127127
1692	chr3-28300001-28400000	k27me3_pcc	-0.122011
1693	chr3-53900001-54000000	k27me3_pcc	-0.383201
1694	chr3-150500001-150600000	k27me3_pcc	0.460583
1695	chr4-3500001-3600000	k27me3_pcc	0.253684
1696	chr4-3800001-3900000	k27me3_pcc	0.0118179
1697	chr4-4500001-4600000	k27me3_pcc	-0.0301238
1698	chr4-5100001-5200000	k27me3_pcc	0.135559
1699	chr4-5800001-5900000	k27me3_pcc	-0.328434
1700	chr4-5900001-6000000	k27me3_pcc	-0.00439222
1701	chr4-6000001-6100000	k27me3_pcc	-0.230584
1702	chr4-8300001-8400000	k27me3_pcc	0.135636
1703	chr4-143200001-143300000	k27me3_pcc	-0.0147406
1704	chr4-143300001-143400000	k27me3_pcc	-0.222855
1705	chr4-147800001-147900000	k27me3_pcc	0.537089
1706	chr4-155900001-156000000	k27me3_pcc	-0.183983
1707	chr4-156000001-156100000	k27me3_pcc	-0.142028
1708	chr6-103600001-103700000	k27me3_pcc	0.0807216
1709	chr7-6800001-6900000	k27me3_pcc	-0.439655
1710	chr7-62100001-62200000	k27me3_pcc	0.0684348
1711	chr9-29400001-29500000	k27me3_pcc	-0.503642
1712	chr9-118000001-118100000	k27me3_pcc	-0.418274
1713	chr1-22700001-22800000	k27me3_pcc	-0.583788
1714	chr1-35800001-35900000	k27me3_pcc	-0.321003
1715	chr1-86600001-86700000	k27me3_pcc	0.0545309
1716	chr10-4900001-5000000	k27me3_pcc	0.0584147
1717	chr10-5200001-5300000	k27me3_pcc	-0.455886
1718	chr10-5800001-5900000	k27me3_pcc	-0.262301
1719	chr10-5900001-6000000	k27me3_pcc	-0.64893
1720	chr10-6200001-6300000	k27me3_pcc	-0.0541214
1721	chr10-6300001-6400000	k27me3_pcc	0.353062
1722	chr10-70500001-70600000	k27me3_pcc	-0.501749
1723	chr10-106700001-106800000	k27me3_pcc	-0.806563
1724	chr10-123700001-123800000	k27me3_pcc	-0.13066
1725	chr10-123900001-124000000	k27me3_pcc	0.559872
1726	chr10-125000001-125100000	k27me3_pcc	0.136611
1727	chr10-126400001-126500000	k27me3_pcc	-0.112538
1728	chr12-119800001-119900000	k27me3_pcc	-0.310747
1729	chr14-9100001-9200000	k27me3_pcc	0.126247
1730	chr14-28200001-28300000	k27me3_pcc	-0.631925
1731	chr15-3300001-3400000	k27me3_pcc	-0.159934
1732	chr15-4000001-4100000	k27me3_pcc	-0.191716
1733	chr15-4100001-4200000	k27me3_pcc	-0.220385
1734	chr15-4400001-4500000	k27me3_pcc	-0.391853
1735	chr15-5300001-5400000	k27me3_pcc	-0.348629
1736	chr15-6000001-6100000	k27me3_pcc	-0.0653928
1737	chr15-6100001-6200000	k27me3_pcc	0.386743
1738	chr15-6200001-6300000	k27me3_pcc	-0.108854
1739	chr15-8000001-8100000	k27me3_pcc	0.4847
1740	chr2-174100001-174200000	k27me3_pcc	0.243169
1741	chr3-53700001-53800000	k27me3_pcc	-0.440118
1742	chr3-54300001-54400000	k27me3_pcc	-0.386099
1743	chr3-55200001-55300000	k27me3_pcc	-0.284383
1744	chr3-55700001-55800000	k27me3_pcc	-0.344264
1745	chr3-118400001-118500000	k27me3_pcc	-0.615957
1746	chr3-149500001-149600000	k27me3_pcc	-0.218017
1747	chr3-149600001-149700000	k27me3_pcc	0.302892
1748	chr3-149800001-149900000	k27me3_pcc	0.306667
1749	chr4-3700001-3800000	k27me3_pcc	-0.444604
1750	chr4-4100001-4200000	k27me3_pcc	0.176936
1751	chr4-5000001-5100000	k27me3_pcc	0.214309
1752	chr4-5300001-5400000	k27me3_pcc	0.253273
1753	chr4-5400001-5500000	k27me3_pcc	-0.164847
1754	chr4-5500001-5600000	k27me3_pcc	0.113671
1755	chr4-6200001-6300000	k27me3_pcc	-0.236872
1756	chr4-6400001-6500000	k27me3_pcc	-0.627603
1757	chr4-6500001-6600000	k27me3_pcc	-0.185319
1758	chr4-8400001-8500000	k27me3_pcc	0.00386604
1759	chr4-8500001-8600000	k27me3_pcc	0.319188
1760	chr4-10200001-10300000	k27me3_pcc	-0.187299
1761	chr4-43200001-43300000	k27me3_pcc	-0.379014
1762	chr4-43700001-43800000	k27me3_pcc	-0.475942
1763	chr4-45800001-45900000	k27me3_pcc	-0.326889
1764	chr4-46100001-46200000	k27me3_pcc	0.232105
1765	chr4-127700001-127800000	k27me3_pcc	-0.321167
1766	chr4-128100001-128200000	k27me3_pcc	-0.490052
1767	chr7-90600001-90700000	k27me3_pcc	-0.267834
1768	chr7-140300001-140400000	k27me3_pcc	-0.166277
1769	chr8-5000001-5100000	k27me3_pcc	0.154238
1770	chr8-5400001-5500000	k27me3_pcc	-0.368908
1771	chr8-5900001-6000000	k27me3_pcc	0.574127
1772	chr9-27500001-27600000	k27me3_pcc	-0.110187
1773	chr1-36600001-36700000	k27me3_pcc	0.258319
1774	chr1-188500001-188600000	k27me3_pcc	0.122627
1775	chr18-6300001-6400000	k27me3_pcc	-0.261978
1776	chr2-174200001-174300000	k27me3_pcc	-0.122325
1777	chr3-82200001-82300000	k27me3_pcc	-0.563565
1778	chr3-150600001-150700000	k27me3_pcc	-0.191763
1779	chr3-155700001-155800000	k27me3_pcc	0.188818
1780	chr3-155800001-155900000	k27me3_pcc	-0.514353
1781	chr3-159600001-159700000	k27me3_pcc	0.343259
1782	chr4-4300001-4400000	k27me3_pcc	-0.0085051
1783	chr4-4400001-4500000	k27me3_pcc	-0.0228963
1784	chr4-4900001-5000000	k27me3_pcc	-0.0192883
1785	chr4-41100001-41200000	k27me3_pcc	-0.000391884
1786	chr4-43400001-43500000	k27me3_pcc	-0.375476
1787	chr4-45700001-45800000	k27me3_pcc	-0.513828
1788	chr8-5300001-5400000	k27me3_pcc	-0.28145
1789	chr8-5700001-5800000	k27me3_pcc	-0.0625729
1790	chr8-6000001-6100000	k27me3_pcc	0.000778345

## Sheet: fig2e
PCC	sample
0.699479	Marker
0.293884	Marker
-0.0277154	Marker
0.864671	Marker
-0.240941	Marker
0.601536	Marker
0.779178	Marker
0.829259	Marker
0.480971	Marker
0.777879	Marker
0.763651	Marker
0.514512	Marker
0.613799	Marker
0.49619	Marker
0.544725	Marker
0.649783	Marker
0.527097	Marker
0.878963	Marker
0.677212	Marker
0.336033	Marker
0.0330567	Marker
0.258436	Marker
0.56634	Marker
0.15281	Marker
0.711258	Marker
0.80826	Marker
0.355155	Marker
0.793513	Marker
0.0897699	Marker
0.643662	Marker
0.687204	Marker
0.0848599	Marker
0.865907	Marker
0.6035	Marker
0.849949	Marker
0.524768	Marker
0.383638	Marker
-0.374573	Marker
0.596955	Marker
0.328804	Marker
0.501193	Marker
0.161279	Marker
0.707719	Marker
0.86381	Marker
0.566119	Marker
-0.550916	Marker
0.604719	Marker
0.888016	Marker
0.427819	Marker
0.308404	Marker
-0.15011	Marker
0.720893	Marker
0.222908	Marker
0.289463	Marker
-0.0360371	Marker
0.602002	Marker
0.144713	Marker
0.0417129	Marker
0.515696	Marker
0.545851	Marker
0.707318	Marker
0.55046	Marker
0.353844	Marker
0.568168	Marker
0.517175	Marker
0.79482	Marker
0.25456	Marker
0.757538	Marker
0.625316	Marker
0.520474	Marker
0.0974335	Marker
0.118833	Marker
0.75577	Marker
0.00769944	Marker
0.546122	Marker
0.0111941	Marker
0.747101	Marker
0.586605	Marker
0.547191	Marker
0.726905	Marker
0.573832	Marker
0.313177	Marker
0.701313	Marker
0.828161	Marker
0.74877	Marker
0.735538	Marker
0.760552	Marker
0.264191	Marker
0.521166	Marker
0.671464	Marker
0.616962	Marker
0.603266	Marker
0.545787	Marker
0.565527	Marker
0.67025	Marker
0.504994	Marker
0.600604	Marker
-0.663082	Marker
0.014254	Marker
-0.425909	Marker
0.522958	Marker
-0.145151	Marker
0.455919	Marker
-0.0182854	Marker
0.0497424	Marker
0.0962872	Marker
0.127959	Marker
0.663545	Marker
0.271486	Marker
0.408591	Marker
0.52135	Marker
0.563864	Marker
0.480286	Marker
0.161812	Marker
0.423591	Marker
0.471164	Marker
0.525259	Marker
-0.174221	Marker
0.691221	Marker
0.877942	Marker
0.503082	Marker
0.118888	Marker
0.620793	Marker
-0.341236	Marker
0.325483	Marker
0.63947	Marker
0.606605	Marker
0.485798	Marker
-0.136816	Marker
-0.0336772	Marker
0.669815	Marker
0.721833	Marker
0.800009	Marker
0.679912	Marker
0.239678	Marker
0.709794	Marker
-0.391261	Marker
0.545379	Marker
0.717037	Marker
0.884882	Marker
0.63683	Marker
0.726001	Marker
0.766349	Marker
-0.549784	Marker
0.538144	Marker
0.462221	Marker
0.688859	Marker
0.596809	Marker
0.535739	Marker
0.917636	Marker
0.087185	Marker
0.551266	Marker
0.0388454	Marker
0.668056	Marker
0.547912	Marker
0.151604	Marker
0.850819	Marker
0.343575	Marker
0.646384	Marker
0.762559	Marker
0.583207	Marker
0.238091	Marker
0.00612391	Marker
0.56079	Marker
0.232193	Marker
-0.545335	Marker
0.643463	Marker
0.942589	Marker
0.591243	Marker
0.85793	Marker
-0.00711511	Marker
0.754666	Marker
0.843394	Marker
0.693089	Marker
0.594747	Marker
0.489294	Marker
0.899425	Marker
0.400761	Marker
-0.0268762	Marker
0.0937579	Marker
-0.316207	Marker
0.278718	Marker
0.439743	Marker
0.599983	Marker
0.716069	Marker
0.366142	Marker
0.714221	Marker
0.66624	Marker
0.342802	Marker
0.166568	Marker
-0.150501	Marker
0.83684	Marker
0.771769	Marker
0.279427	Marker
0.32331	Marker
0.6729	Marker
0.388188	Marker
0.243575	Marker
-0.0744886	Marker
0.703963	Marker
0.800505	Marker
0.329219	Marker
0.816025	Marker
0.479376	Marker
0.698545	Marker
0.473098	Marker
-0.290874	Marker
0.271483	Marker
0.461414	Marker
0.455271	Marker
0.669547	Marker
0.77349	Marker
0.6983	Marker
0.803059	Marker
0.892441	Marker
0.407694	Marker
0.207184	Marker
0.72549	Marker
0.596415	Marker
0.37774	Marker
-0.036575	Marker
0.694364	Marker
0.54194	Marker
0.856597	Marker
0.62469	Marker
0.0109354	Marker
0.604769	Marker
0.812074	Marker
0.23149	Marker
0.538522	Marker
0.557348	Marker
0.140118	Marker
0.740331	Marker
0.829395	Marker
0.810251	Marker
0.804713	Marker
0.701049	Marker
0.717936	Marker
0.186594	Marker
0.348767	Marker
0.790969	Marker
0.616498	Marker
0.65269	Marker
-0.341894	Marker
0.796111	Marker
0.228239	Marker
0.4252	Marker
-0.0156384	Marker
-0.217829	Marker
0.254628	Marker
0.67371	Marker
0.0872086	Marker
0.690322	Marker
0.742164	Marker
0.440737	Marker
0.742245	Marker
0.630726	Marker
0.760696	Marker
0.639444	Marker
0.129282	Marker
0.210799	Marker
0.614247	Marker
0.0839634	Marker
0.853384	Marker
0.30895	Marker
0.633978	Marker
0.852522	Marker
0.967667	Marker
0.883722	Marker
-0.00750387	Marker
0.53505	Marker
0.768726	Marker
0.436552	Marker
-0.0521964	Marker
0.624925	Marker
0.619231	Marker
0.473844	Marker
-0.0911666	Marker
0.929313	Marker
0.729271	Marker
0.708786	Marker
0.752265	Marker
0.677997	Marker
0.545023	Marker
0.301135	Marker
0.701186	Marker
0.366998	Marker
0.287683	Marker
0.525434	Marker
0.0927748	Marker
0.542967	Marker
0.711875	Marker
0.481687	Marker
0.630588	Marker
0.670571	Marker
0.542425	Marker
0.818278	Marker
-0.0484933	Marker
0.323536	Marker
0.356523	Marker
0.619292	Marker
0.394192	Marker
-0.166404	Marker
0.749875	Marker
0.591905	Marker
-0.159634	Marker
0.0629262	Marker
0.600656	Marker
0.6802	Marker
0.106081	Marker
0.307566	Marker
0.734187	Marker
0.445747	Marker
0.202995	Marker
0.608275	Marker
0.793517	Marker
0.745409	Marker
-0.292826	Marker
0.692291	Marker
0.44481	Marker
0.102476	Marker
0.496261	Marker
0.673934	Marker
0.772043	Marker
0.708747	Marker
0.124435	Marker
0.801502	Marker
0.813292	Marker
0.732433	Marker
0.499176	Marker
0.617352	Marker
-0.0433758	Marker
0.373877	Marker
0.639542	Marker
0.704933	Marker
0.301264	Marker
-0.00467837	Marker
-0.278803	Marker
0.0876925	Marker
0.510701	Marker
0.764108	Marker
-0.0390621	Marker
0.710671	Marker
0.312078	HouseKeeping
0.0762333	HouseKeeping
-0.211321	HouseKeeping
0.213466	HouseKeeping
-0.0133526	HouseKeeping
-0.11753	HouseKeeping
0.821662	HouseKeeping
0.264291	HouseKeeping
0.089568	HouseKeeping
-0.0995334	HouseKeeping
-0.398483	HouseKeeping
-0.0650409	HouseKeeping
-0.0287533	HouseKeeping
-0.363635	HouseKeeping
-0.00342342	HouseKeeping
0.355155	HouseKeeping
-0.0993304	HouseKeeping
0.466845	HouseKeeping
0.0897699	HouseKeeping
0.484215	HouseKeeping
0.382881	HouseKeeping
0.00515761	HouseKeeping
0.624595	HouseKeeping
-0.125908	HouseKeeping
0.122742	HouseKeeping
0.396307	HouseKeeping
-0.573583	HouseKeeping
-0.0826373	HouseKeeping
0.632181	HouseKeeping
-0.321723	HouseKeeping
0.444799	HouseKeeping
-0.552592	HouseKeeping
0.223942	HouseKeeping
-0.166149	HouseKeeping
-0.02441	HouseKeeping
0.801599	HouseKeeping
0.212797	HouseKeeping
0.0338581	HouseKeeping
-0.213228	HouseKeeping
0.349954	HouseKeeping
-0.219117	HouseKeeping
-0.223759	HouseKeeping
-0.0393564	HouseKeeping
0.663061	HouseKeeping
-0.147097	HouseKeeping
-0.234039	HouseKeeping
0.664444	HouseKeeping
0.304557	HouseKeeping
0.00801719	HouseKeeping
0.268055	HouseKeeping
-0.113382	HouseKeeping
0.424624	HouseKeeping
0.342794	HouseKeeping
0.359623	HouseKeeping
0.376051	HouseKeeping
-0.421669	HouseKeeping
0.156944	HouseKeeping
-0.531074	HouseKeeping
0.593725	HouseKeeping
0.454177	HouseKeeping
-0.0963951	HouseKeeping
0.696133	HouseKeeping
0.758156	HouseKeeping
0.0725024	HouseKeeping
0.709225	HouseKeeping
0.390298	HouseKeeping
0.520629	HouseKeeping
0.408221	HouseKeeping
0.205437	HouseKeeping
0.658445	HouseKeeping
-0.0587695	HouseKeeping
0.459828	HouseKeeping
0.392506	HouseKeeping
-0.226046	HouseKeeping
-0.202131	HouseKeeping
0.446134	HouseKeeping
-0.340685	HouseKeeping
0.172947	HouseKeeping
-0.0885044	HouseKeeping
0.861707	HouseKeeping
0.092376	HouseKeeping
0.414218	HouseKeeping
0.0436461	HouseKeeping
0.149949	HouseKeeping
-0.308883	HouseKeeping
0.541746	HouseKeeping
-0.359587	HouseKeeping
-0.167302	HouseKeeping
-0.485436	HouseKeeping
-0.0219098	HouseKeeping
0.0833506	HouseKeeping
-0.244542	HouseKeeping
-0.0676237	HouseKeeping
0.247713	HouseKeeping
-0.0739472	HouseKeeping
-0.495512	HouseKeeping
0.183603	HouseKeeping
-0.0444191	HouseKeeping
-0.564991	HouseKeeping
-0.609716	HouseKeeping
0.564436	HouseKeeping
0.831661	HouseKeeping
-0.709874	HouseKeeping
-0.0946915	HouseKeeping
0.351184	HouseKeeping
0.907363	HouseKeeping
-0.288052	HouseKeeping
0.0993994	HouseKeeping
-0.0967708	HouseKeeping
-0.127403	HouseKeeping
-0.261411	HouseKeeping
0.390353	HouseKeeping
0.475588	HouseKeeping
0.242986	HouseKeeping
-0.448947	HouseKeeping
-0.0289841	HouseKeeping
0.598471	HouseKeeping
-0.139674	HouseKeeping
0.11802	HouseKeeping
0.283087	HouseKeeping
-0.327868	HouseKeeping
-0.203636	HouseKeeping
-0.287853	HouseKeeping
0.148032	HouseKeeping
-0.152392	HouseKeeping
-0.0710685	HouseKeeping
0.314903	HouseKeeping
0.476591	HouseKeeping
-0.0382487	HouseKeeping
0.194633	HouseKeeping
0.686344	HouseKeeping
0.369411	HouseKeeping
0.581013	HouseKeeping
-0.235301	HouseKeeping
-0.26572	HouseKeeping
-0.401341	HouseKeeping
0.11098	HouseKeeping
0.650775	HouseKeeping
-0.515721	HouseKeeping
0.264808	HouseKeeping
0.0943067	HouseKeeping
-0.376291	HouseKeeping
-0.0623984	HouseKeeping
-0.192594	HouseKeeping
0.515211	HouseKeeping
0.408576	HouseKeeping
0.762556	HouseKeeping
0.336952	HouseKeeping
0.52208	HouseKeeping
-0.0982427	HouseKeeping
0.174065	HouseKeeping
-0.139164	HouseKeeping
0.086418	HouseKeeping
0.29071	HouseKeeping
0.436369	HouseKeeping
0.654028	HouseKeeping
0.194554	HouseKeeping
0.116092	HouseKeeping
-0.486334	HouseKeeping
-0.0779523	HouseKeeping
-0.172829	HouseKeeping
-0.268024	HouseKeeping
0.428116	HouseKeeping
-0.268754	HouseKeeping
-0.27142	HouseKeeping
0.0634059	HouseKeeping
0.346679	HouseKeeping
0.130764	HouseKeeping
0.458122	HouseKeeping
0.617572	HouseKeeping
-0.0752447	HouseKeeping
-0.0886512	HouseKeeping
0.188705	HouseKeeping
0.527712	HouseKeeping
0.634712	HouseKeeping
0.501323	HouseKeeping
0.855068	HouseKeeping
-0.0882386	HouseKeeping
-0.34342	HouseKeeping
-0.206069	HouseKeeping
-0.706244	HouseKeeping
-0.420847	HouseKeeping
0.206066	HouseKeeping
-0.129406	HouseKeeping
-0.16972	HouseKeeping
-0.142005	HouseKeeping
0.248166	HouseKeeping
0.165289	HouseKeeping
0.177873	HouseKeeping
0.185739	HouseKeeping
-0.347136	HouseKeeping
-0.267355	HouseKeeping
-0.00537388	HouseKeeping
0.178006	HouseKeeping
0.106573	HouseKeeping
0.708047	HouseKeeping
-0.216435	HouseKeeping
0.447677	HouseKeeping
0.435573	HouseKeeping
-0.274915	HouseKeeping
0.0268355	HouseKeeping
-0.152796	HouseKeeping
-0.124479	HouseKeeping
-0.0868954	HouseKeeping
0.301863	HouseKeeping
0.685907	HouseKeeping
-0.274614	HouseKeeping
-0.440797	HouseKeeping
-0.46123	HouseKeeping
0.265327	HouseKeeping
0.504046	HouseKeeping
0.074183	HouseKeeping
0.524639	HouseKeeping
0.378065	HouseKeeping
0.0654899	HouseKeeping
-0.416505	HouseKeeping
-0.0306511	HouseKeeping
-0.200596	HouseKeeping
0.598242	HouseKeeping
-0.188299	HouseKeeping
0.10701	HouseKeeping
0.180269	HouseKeeping
-0.177572	HouseKeeping
0.0901074	HouseKeeping
0.595515	HouseKeeping
-0.225113	HouseKeeping
-0.0439135	HouseKeeping
-0.0558368	HouseKeeping
0.000479574	HouseKeeping
-0.469777	HouseKeeping
0.0738307	HouseKeeping
-0.319185	HouseKeeping
0.221171	HouseKeeping
0.0822406	HouseKeeping
-0.392612	HouseKeeping
-0.774656	HouseKeeping
0.305107	HouseKeeping
0.0887374	HouseKeeping
0.089936	HouseKeeping
0.109743	HouseKeeping
0.388711	HouseKeeping
-0.399333	HouseKeeping
0.171695	HouseKeeping
0.0733893	HouseKeeping
0.163923	HouseKeeping
0.298163	HouseKeeping
-0.0185534	HouseKeeping
0.40811	HouseKeeping
0.514759	HouseKeeping
0.0383599	HouseKeeping
-0.152997	HouseKeeping
-0.226525	HouseKeeping
-0.0335284	HouseKeeping
-0.263907	HouseKeeping
0.0330136	HouseKeeping
0.418724	HouseKeeping
0.75405	HouseKeeping
-0.40325	HouseKeeping
0.359057	HouseKeeping
0.448891	HouseKeeping
-0.247324	HouseKeeping
-0.384032	HouseKeeping
0.603646	HouseKeeping
-0.239516	HouseKeeping
-0.409195	HouseKeeping
0.0422755	HouseKeeping
0.741297	HouseKeeping
0.00859368	HouseKeeping
0.211505	HouseKeeping
-0.0384404	HouseKeeping
0.646456	HouseKeeping
-0.198479	HouseKeeping
0.69224	HouseKeeping
-0.0555514	HouseKeeping
0.282572	HouseKeeping
-0.143926	HouseKeeping
0.0737645	HouseKeeping
-0.314429	HouseKeeping
-0.382097	HouseKeeping
0.545456	HouseKeeping
0.0489217	HouseKeeping
0.142345	HouseKeeping
-0.392275	HouseKeeping
-0.679796	HouseKeeping
-0.589816	HouseKeeping
0.571631	HouseKeeping
0.647458	HouseKeeping
0.200603	HouseKeeping
0.11616	HouseKeeping
0.428249	HouseKeeping
0.597914	HouseKeeping
-0.418273	HouseKeeping
0.41735	HouseKeeping
0.519203	HouseKeeping
0.163974	HouseKeeping
-0.0605872	HouseKeeping
-0.0163086	HouseKeeping
0.534459	HouseKeeping
0.698586	HouseKeeping
0.542144	HouseKeeping
-0.414717	HouseKeeping
0.446092	HouseKeeping
-0.0384096	HouseKeeping
0.164771	HouseKeeping
-0.509647	HouseKeeping
0.143335	HouseKeeping
0.40428	HouseKeeping
0.299321	HouseKeeping
0.153906	HouseKeeping
0.219757	HouseKeeping
-0.222031	HouseKeeping
-0.556056	HouseKeeping
-0.170555	HouseKeeping
-0.0294291	HouseKeeping
-0.11728	HouseKeeping
-0.459341	HouseKeeping
0.172022	HouseKeeping
0.132711	HouseKeeping
-0.038907	HouseKeeping
0.334878	HouseKeeping
0.248633	HouseKeeping
0.314511	HouseKeeping
-0.144155	HouseKeeping
-0.17595	HouseKeeping
-0.194175	HouseKeeping
0.342257	HouseKeeping
0.16134	HouseKeeping
0.633147	HouseKeeping
0.114855	HouseKeeping
0.454773	HouseKeeping
-0.388213	HouseKeeping
0.125806	HouseKeeping
-0.343548	HouseKeeping
0.597361	HouseKeeping
-0.0308449	HouseKeeping
-0.239462	HouseKeeping
-0.0824921	HouseKeeping
-0.0921922	HouseKeeping
0.0521513	HouseKeeping
0.0113524	HouseKeeping
0.677857	HouseKeeping
-0.0554055	HouseKeeping
-0.410304	HouseKeeping
0.149454	HouseKeeping
0.572352	HouseKeeping
0.24114	HouseKeeping
0.306878	HouseKeeping
0.224818	HouseKeeping
0.186341	HouseKeeping
0.263987	HouseKeeping
0.125246	HouseKeeping
0.0907406	HouseKeeping
-0.726048	HouseKeeping
0.352642	HouseKeeping
-0.126731	HouseKeeping
-0.33463	HouseKeeping
-0.277075	HouseKeeping
0.274511	HouseKeeping
-0.17707	HouseKeeping
0.646388	HouseKeeping
0.450206	Constant
-0.209261	Constant
0.569114	Constant
0.53202	Constant
0.407145	Constant
0.0285629	Constant
0.607892	Constant
-0.0426148	Constant
0.455222	Constant
0.474683	Constant
0.205457	Constant
0.0136489	Constant
-0.171228	Constant
0.135338	Constant
0.295431	Constant
-0.267269	Constant
0.834356	Constant
0.496789	Constant
-0.0269477	Constant
-0.0611669	Constant
0.597559	Constant
0.151617	Constant
0.457051	Constant
0.556446	Constant
0.592442	Constant
0.790026	Constant
-0.0256313	Constant
-0.215199	Constant
0.55662	Constant
-0.0416738	Constant
-0.660912	Constant
0.365231	Constant
-0.214373	Constant
-0.140637	Constant
-0.0954555	Constant
-0.220264	Constant
-0.5229	Constant
0.0134568	Constant
0.180165	Constant
-0.428961	Constant
0.425538	Constant
0.553887	Constant
0.337699	Constant
0.610076	Constant
0.376094	Constant
-0.210324	Constant
0.202344	Constant
0.263912	Constant
0.667726	Constant
0.46641	Constant
0.466686	Constant
0.624423	Constant
0.523648	Constant
0.278314	Constant
0.214456	Constant
0.613589	Constant
0.50776	Constant
-0.4124	Constant
0.183261	Constant
0.36556	Constant
0.203494	Constant
0.340323	Constant
0.504011	Constant
0.364164	Constant
0.374812	Constant
0.480392	Constant
-0.258224	Constant
0.50263	Constant
0.507179	Constant
0.457983	Constant
0.102921	Constant
-0.00416679	Constant
0.347649	Constant
-0.180854	Constant
0.081792	Constant
-0.0896403	Constant
0.432823	Constant
0.31236	Constant
0.0125466	Constant
0.227959	Constant
-0.230944	Constant
0.440476	Constant
0.108318	Constant
0.70732	Constant
-0.264735	Constant
0.750459	Constant
-0.0402268	Constant
-0.505652	Constant
0.193038	Constant
-0.188224	Constant
0.536824	Constant
0.526898	Constant
0.697209	Constant
0.813634	Constant
0.564333	Constant
0.318482	Constant
0.160788	Constant
0.292962	Constant
0.0610866	Constant
-0.0946154	Constant
0.610982	Constant
0.952014	Constant
0.77619	Constant
0.484592	Constant
0.553217	Constant
0.181991	Constant
0.235423	Constant
0.377495	Constant
0.501628	Constant
0.0987427	Constant
0.353849	Constant
-0.0458122	Constant
0.0611436	Constant
0.134114	Constant
0.166416	Constant
-0.166499	Constant
-0.0887843	Constant
0.206911	Constant
0.878613	Constant
0.471794	Constant
0.502494	Constant
0.61899	Constant
0.531914	Constant
0.524931	Constant
0.395579	Constant
0.346438	Constant
-0.0610183	Constant
0.106802	Constant
0.482025	Constant
-0.0545545	Constant
0.236327	Constant
0.522152	Constant
0.0784662	Constant
0.493018	Constant
0.101526	Constant
-0.14789	Constant
-0.0051488	Constant
0.298449	Constant
0.579871	Constant
0.122724	Constant
0.0128629	Constant
-0.382648	Constant
0.42579	Constant
0.620772	Constant
0.329627	Constant
0.50558	Constant
0.589344	Constant
-0.264757	Constant
0.38768	Constant
0.0809444	Constant
0.641052	Constant
0.508934	Constant
0.816325	Constant
0.726245	Constant
0.714666	Constant
0.62157	Constant
0.361339	Constant
0.596979	Constant
0.215743	Constant
0.33267	Constant
0.308455	Constant
-0.192736	Constant
0.276561	Constant
-0.350355	Constant
-0.49114	Constant
0.0323615	Constant
0.123294	Constant
-0.385395	Constant
-0.407624	Constant
-0.0481626	Constant
0.245549	Constant
0.602982	Constant
0.663295	Constant
0.607619	Constant
0.638988	Constant
0.373761	Constant
-0.102766	Constant
0.43213	Constant
0.367311	Constant
-0.236034	Constant
0.113265	Constant
-0.454778	Constant
0.433118	Constant
-0.293264	Constant
0.417275	Constant
-0.22044	Constant
-0.213809	Constant
0.0132254	Constant
0.701767	Constant
0.177977	Constant
-0.321678	Constant
0.189449	Constant
0.616904	Constant
0.10469	Constant
0.0521056	Constant
-0.213736	Constant
-0.000887523	Constant
0.400076	Constant
-0.0939947	Constant
-0.460319	Constant
0.595498	Constant
0.315192	Constant
-0.012961	Constant
0.039804	Constant
-0.104814	Constant
0.0855155	Constant
-0.21292	Constant
0.658444	Constant
0.280882	Constant
0.408352	Constant
0.298622	Constant
-0.109332	Constant
0.220134	Constant
-0.0594916	Constant
-0.243944	Constant
0.104897	Constant
-0.00782579	Constant
0.0671108	Constant
0.053153	Constant
0.0574217	Constant
0.446194	Constant
0.564854	Constant
0.617091	Constant
-0.0612334	Constant
-0.592965	Constant
0.513326	Constant
0.435038	Constant
-0.49981	Constant
0.143299	Constant
0.471811	Constant
0.791009	Constant
0.484314	Constant
0.837251	Constant
0.710893	Constant
0.415634	Constant
0.305932	Constant
-0.483866	Constant
0.597956	Constant
0.625461	Constant
0.0639888	Constant
-0.0780353	Constant
-0.0313077	Constant
0.469478	Constant
0.151003	Constant
-0.288601	Constant
0.590185	Constant
0.267453	Constant
0.0187519	Constant
-0.258208	Constant
0.577083	Constant
0.863003	Constant
-0.256738	Constant
0.4447	Constant
-0.0887137	Constant
-0.675133	Constant
0.493433	Constant
0.45539	Constant
-0.112928	Constant
-0.249892	Constant
-0.0984478	Constant
0.374734	Constant
0.329492	Constant
0.32925	Constant
0.260627	Constant
0.145691	Constant
0.275638	Constant
0.308458	Constant
-0.175603	Constant
0.243772	Constant
0.221908	Constant
0.309288	Constant
-0.111923	Constant
0.558407	Constant
0.501717	Constant
0.299325	Constant
0.673768	Constant
0.499428	Constant
0.0997906	Constant
-0.304013	Constant
0.512939	Constant
0.421355	Constant
0.658558	Constant
0.556076	Constant
0.277595	Constant
0.624676	Constant
-0.193763	Constant
0.0952762	Constant
-0.1591	Constant
-0.350745	Constant
0.616131	Constant
0.171945	Constant
0.852985	Constant
-0.0755815	Constant
0.138379	Constant
0.345626	Constant
-0.029829	Constant
-0.0163299	Constant
-0.134185	Constant
-0.0631596	Constant
0.228906	Constant
0.330147	Constant
-0.212289	Constant
0.195022	Constant
0.297441	Constant
0.711975	Constant
-0.719313	Constant
-0.425767	Constant
0.476748	Constant
0.717156	Constant
0.324833	Constant
-0.301841	Constant
0.320713	Constant
-0.503205	Constant
0.552047	Constant
0.23767	Constant
0.634329	Constant
0.0266484	Constant
0.707375	Constant
0.214544	Constant
0.415568	Constant
0.488034	Constant
0.734083	Constant
0.491712	Constant
0.467512	Constant
0.480396	Constant
-0.277608	Constant
-0.0086542	Constant
0.551901	Constant
0.46437	Constant
-0.0526957	Constant
-0.154314	Constant
0.465946	Constant
0.364777	Constant
0.743863	Constant
-0.39917	Constant
-0.701054	Constant
0.0870268	Constant
0.545695	Constant
-0.205534	Constant
0.0975748	Constant
0.282246	Constant
0.430669	Constant
0.192098	Constant
0.678787	Constant
0.285261	Constant
0.478863	Constant
0.460512	Constant
0.210933	Constant
0.305333	Constant
-0.0295111	Constant
-0.320394	Constant
0.563028	Constant
0.161267	Constant
0.174461	Constant
-0.374066	Constant
0.348102	Constant
0.749405	Constant
0.389438	Constant
0.460699	Constant
0.763567	Constant
0.253523	Constant
0.664337	Constant
0.347106	Constant
0.167891	Constant
0.38775	Constant
0.466357	Constant
0.182	Constant
0.709476	Constant
0.12014	Constant
0.5553	Constant
0.177805	Constant
0.177583	Constant
-0.72175	Constant
0.129594	Constant
0.560984	Constant
0.225277	Constant
0.594651	Constant
-0.171937	Constant
0.244169	Constant
-0.720921	Constant
-0.376605	Constant
-0.0801671	Constant
0.529801	Constant
0.348336	Constant
0.0048008	Constant
-0.474794	Constant
-0.3408	Constant
-0.0327068	Constant
0.20144	Constant
0.416375	Constant
-0.250668	Constant

## Sheet: fig2i
Var1	Var2	value	match
1	ASC	ASC	21.2867	TRUE
2	ASC	CTGL	4.6531	FALSE
3	ASC	ITL23GL	3.9896	FALSE
4	ASC	ITL45GL	3.7618	FALSE
5	ASC	ITL6GL	4.1796	FALSE
6	ASC	MGL	3.6047	FALSE
7	ASC	NPGL	5.1447	FALSE
8	ASC	OBGA	8.3823	FALSE
9	ASC	OBGL	3.3447	FALSE
10	ASC	OGC	11.0369	FALSE
11	ASC	OPC	15.9824	FALSE
12	ASC	PTGL	3.1865	FALSE
13	ASC	PVGA	3.1795	FALSE
14	ASC	SSTGA	3.2367	FALSE
15	ASC	STRGA	3.9049	FALSE
16	ASC	VIPGA	8.0152	FALSE
17	CTGL	ASC	3.9292	FALSE
18	CTGL	CTGL	7.4099	TRUE
19	CTGL	ITL23GL	7.0857	FALSE
20	CTGL	ITL45GL	8.3166	FALSE
21	CTGL	ITL6GL	8.1713	FALSE
22	CTGL	MGL	3.4339	FALSE
23	CTGL	NPGL	10.0032	FALSE
24	CTGL	OBGA	9.7894	FALSE
25	CTGL	OBGL	6.8786	FALSE
26	CTGL	OGC	5.4196	FALSE
27	CTGL	OPC	6.7581	FALSE
28	CTGL	PTGL	7.0932	FALSE
29	CTGL	PVGA	6.4136	FALSE
30	CTGL	SSTGA	6.5944	FALSE
31	CTGL	STRGA	8.7171	FALSE
32	CTGL	VIPGA	5.0378	FALSE
33	ITL23GL	ASC	7.1836	FALSE
34	ITL23GL	CTGL	12.9232	FALSE
35	ITL23GL	ITL23GL	10.4534	TRUE
36	ITL23GL	ITL45GL	13.2117	FALSE
37	ITL23GL	ITL6GL	10.6134	FALSE
38	ITL23GL	MGL	6.2865	FALSE
39	ITL23GL	NPGL	10.4667	FALSE
40	ITL23GL	OBGA	11.4805	FALSE
41	ITL23GL	OBGL	8.4289	FALSE
42	ITL23GL	OGC	8.0287	FALSE
43	ITL23GL	OPC	10.1791	FALSE
44	ITL23GL	PTGL	11.4855	FALSE
45	ITL23GL	PVGA	8.8699	FALSE
46	ITL23GL	SSTGA	9.361	FALSE
47	ITL23GL	STRGA	9.6382	FALSE
48	ITL23GL	VIPGA	5.3465	FALSE
49	ITL45GL	ASC	7.1811	FALSE
50	ITL45GL	CTGL	13.8042	FALSE
51	ITL45GL	ITL23GL	12.0073	FALSE
52	ITL45GL	ITL45GL	13.4514	TRUE
53	ITL45GL	ITL6GL	12.6087	FALSE
54	ITL45GL	MGL	3.4368	FALSE
55	ITL45GL	NPGL	13.3132	FALSE
56	ITL45GL	OBGA	10.4333	FALSE
57	ITL45GL	OBGL	11.9571	FALSE
58	ITL45GL	OGC	5.4586	FALSE
59	ITL45GL	OPC	6.3957	FALSE
60	ITL45GL	PTGL	12.5097	FALSE
61	ITL45GL	PVGA	10.4108	FALSE
62	ITL45GL	SSTGA	11.0535	FALSE
63	ITL45GL	STRGA	12.2979	FALSE
64	ITL45GL	VIPGA	8.1144	FALSE
65	ITL6GL	ASC	5.1787	FALSE
66	ITL6GL	CTGL	7.8649	FALSE
67	ITL6GL	ITL23GL	5.4285	FALSE
68	ITL6GL	ITL45GL	6.966	FALSE
69	ITL6GL	ITL6GL	6.6219	TRUE
70	ITL6GL	MGL	3.067	FALSE
71	ITL6GL	NPGL	6.4027	FALSE
72	ITL6GL	OBGA	7.5465	FALSE
73	ITL6GL	OBGL	5.4489	FALSE
74	ITL6GL	OGC	4.9622	FALSE
75	ITL6GL	OPC	4.8149	FALSE
76	ITL6GL	PTGL	5.5675	FALSE
77	ITL6GL	PVGA	6.7397	FALSE
78	ITL6GL	SSTGA	6.5058	FALSE
79	ITL6GL	STRGA	8.4068	FALSE
80	ITL6GL	VIPGA	4.8529	FALSE
81	MGL	ASC	7.6738	FALSE
82	MGL	CTGL	3.0876	FALSE
83	MGL	ITL23GL	3.6157	FALSE
84	MGL	ITL45GL	3.4742	FALSE
85	MGL	ITL6GL	3.6477	FALSE
86	MGL	MGL	62.6424	TRUE
87	MGL	NPGL	4.4058	FALSE
88	MGL	OBGA	6.9403	FALSE
89	MGL	OBGL	2.9117	FALSE
90	MGL	OGC	11.5578	FALSE
91	MGL	OPC	13.1867	FALSE
92	MGL	PTGL	1.198	FALSE
93	MGL	PVGA	2.5501	FALSE
94	MGL	SSTGA	1.5653	FALSE
95	MGL	STRGA	3.1807	FALSE
96	MGL	VIPGA	3.9537	FALSE
97	NPGL	ASC	5.68	FALSE
98	NPGL	CTGL	4.6626	FALSE
99	NPGL	ITL23GL	6.7004	FALSE
100	NPGL	ITL45GL	7.0793	FALSE
101	NPGL	ITL6GL	6.8153	FALSE
102	NPGL	MGL	2.3781	FALSE
103	NPGL	NPGL	7.1038	TRUE
104	NPGL	OBGA	7.3223	FALSE
105	NPGL	OBGL	4.8724	FALSE
106	NPGL	OGC	4.1432	FALSE
107	NPGL	OPC	6.4825	FALSE
108	NPGL	PTGL	6.2595	FALSE
109	NPGL	PVGA	6.689	FALSE
110	NPGL	SSTGA	5.5471	FALSE
111	NPGL	STRGA	6.4006	FALSE
112	NPGL	VIPGA	5.0459	FALSE
113	OBGA	ASC	6.5395	FALSE
114	OBGA	CTGL	6.7431	FALSE
115	OBGA	ITL23GL	5.7173	FALSE
116	OBGA	ITL45GL	7.6452	FALSE
117	OBGA	ITL6GL	6.3607	FALSE
118	OBGA	MGL	2.6287	FALSE
119	OBGA	NPGL	6.6316	FALSE
120	OBGA	OBGA	10.1627	TRUE
121	OBGA	OBGL	6.4136	FALSE
122	OBGA	OGC	6.8522	FALSE
123	OBGA	OPC	7.0106	FALSE
124	OBGA	PTGL	6.0972	FALSE
125	OBGA	PVGA	5.8169	FALSE
126	OBGA	SSTGA	5.7127	FALSE
127	OBGA	STRGA	7.0187	FALSE
128	OBGA	VIPGA	5.7856	FALSE
129	OBGL	ASC	4.1092	FALSE
130	OBGL	CTGL	9.908	FALSE
131	OBGL	ITL23GL	7.7755	FALSE
132	OBGL	ITL45GL	6.398	FALSE
133	OBGL	ITL6GL	8.0135	FALSE
134	OBGL	MGL	1.6806	FALSE
135	OBGL	NPGL	8.2652	FALSE
136	OBGL	OBGA	8.6602	FALSE
137	OBGL	OBGL	10.1864	TRUE
138	OBGL	OGC	3.8639	FALSE
139	OBGL	OPC	4.9155	FALSE
140	OBGL	PTGL	7.0203	FALSE
141	OBGL	PVGA	6.8437	FALSE
142	OBGL	SSTGA	5.9345	FALSE
143	OBGL	STRGA	5.8859	FALSE
144	OBGL	VIPGA	4.7489	FALSE
145	OGC	ASC	17.5047	FALSE
146	OGC	CTGL	4.7465	FALSE
147	OGC	ITL23GL	4.0885	FALSE
148	OGC	ITL45GL	4.265	FALSE
149	OGC	ITL6GL	5.0527	FALSE
150	OGC	MGL	6.7635	FALSE
151	OGC	NPGL	6.4447	FALSE
152	OGC	OBGA	8.3431	FALSE
153	OGC	OBGL	5.5206	FALSE
154	OGC	OGC	37.9118	TRUE
155	OGC	OPC	14.756	FALSE
156	OGC	PTGL	4.5983	FALSE
157	OGC	PVGA	4.7536	FALSE
158	OGC	SSTGA	3.5605	FALSE
159	OGC	STRGA	4.8509	FALSE
160	OGC	VIPGA	7.1222	FALSE
161	OPC	ASC	14.2671	FALSE
162	OPC	CTGL	5.0167	FALSE
163	OPC	ITL23GL	3.2342	FALSE
164	OPC	ITL45GL	3.8175	FALSE
165	OPC	ITL6GL	4.7045	FALSE
166	OPC	MGL	3.1155	FALSE
167	OPC	NPGL	6.2513	FALSE
168	OPC	OBGA	7.6481	FALSE
169	OPC	OBGL	4.6866	FALSE
170	OPC	OGC	12.8933	FALSE
171	OPC	OPC	19.1009	TRUE
172	OPC	PTGL	5.3333	FALSE
173	OPC	PVGA	4.9026	FALSE
174	OPC	SSTGA	4.7119	FALSE
175	OPC	STRGA	5.1782	FALSE
176	OPC	VIPGA	8.9034	FALSE
177	PTGL	ASC	5.2405	FALSE
178	PTGL	CTGL	5.9949	FALSE
179	PTGL	ITL23GL	5.1115	FALSE
180	PTGL	ITL45GL	5.0114	FALSE
181	PTGL	ITL6GL	5.1002	FALSE
182	PTGL	MGL	1.8979	FALSE
183	PTGL	NPGL	4.9172	FALSE
184	PTGL	OBGA	6.4293	FALSE
185	PTGL	OBGL	5.3329	FALSE
186	PTGL	OGC	3.9199	FALSE
187	PTGL	OPC	7.3954	FALSE
188	PTGL	PTGL	6.2168	TRUE
189	PTGL	PVGA	5.2557	FALSE
190	PTGL	SSTGA	5.1365	FALSE
191	PTGL	STRGA	5.4595	FALSE
192	PTGL	VIPGA	4.1302	FALSE
193	PVGA	ASC	5.5249	FALSE
194	PVGA	CTGL	5.1495	FALSE
195	PVGA	ITL23GL	4.7706	FALSE
196	PVGA	ITL45GL	7.3879	FALSE
197	PVGA	ITL6GL	6.693	FALSE
198	PVGA	MGL	3.434	FALSE
199	PVGA	NPGL	6.4944	FALSE
200	PVGA	OBGA	6.9307	FALSE
201	PVGA	OBGL	6.099	FALSE
202	PVGA	OGC	4.5574	FALSE
203	PVGA	OPC	8.9324	FALSE
204	PVGA	PTGL	6.3613	FALSE
205	PVGA	PVGA	9.7506	TRUE
206	PVGA	SSTGA	7.7448	FALSE
207	PVGA	STRGA	7.6123	FALSE
208	PVGA	VIPGA	7.0011	FALSE
209	SSTGA	ASC	4.2117	FALSE
210	SSTGA	CTGL	5.053	FALSE
211	SSTGA	ITL23GL	4.7625	FALSE
212	SSTGA	ITL45GL	7.1421	FALSE
213	SSTGA	ITL6GL	4.8393	FALSE
214	SSTGA	MGL	4.0536	FALSE
215	SSTGA	NPGL	5.3475	FALSE
216	SSTGA	OBGA	5.1556	FALSE
217	SSTGA	OBGL	6.1416	FALSE
218	SSTGA	OGC	3.8085	FALSE
219	SSTGA	OPC	5.2921	FALSE
220	SSTGA	PTGL	6.4794	FALSE
221	SSTGA	PVGA	6.8154	FALSE
222	SSTGA	SSTGA	7.1972	TRUE
223	SSTGA	STRGA	5.2193	FALSE
224	SSTGA	VIPGA	4.9662	FALSE
225	STRGA	ASC	4.1824	FALSE
226	STRGA	CTGL	5.3303	FALSE
227	STRGA	ITL23GL	4.174	FALSE
228	STRGA	ITL45GL	4.4428	FALSE
229	STRGA	ITL6GL	3.9731	FALSE
230	STRGA	MGL	1.9022	FALSE
231	STRGA	NPGL	5.2513	FALSE
232	STRGA	OBGA	6.1919	FALSE
233	STRGA	OBGL	5.6507	FALSE
234	STRGA	OGC	4.4721	FALSE
235	STRGA	OPC	3.3185	FALSE
236	STRGA	PTGL	4.9715	FALSE
237	STRGA	PVGA	4.7594	FALSE
238	STRGA	SSTGA	5.0493	FALSE
239	STRGA	STRGA	6.4991	TRUE
240	STRGA	VIPGA	4.8302	FALSE
241	VIPGA	ASC	8.2546	FALSE
242	VIPGA	CTGL	7.0293	FALSE
243	VIPGA	ITL23GL	5.1052	FALSE
244	VIPGA	ITL45GL	6.8927	FALSE
245	VIPGA	ITL6GL	6.1885	FALSE
246	VIPGA	MGL	3.8836	FALSE
247	VIPGA	NPGL	8.2272	FALSE
248	VIPGA	OBGA	10.5571	FALSE
249	VIPGA	OBGL	5.6892	FALSE
250	VIPGA	OGC	5.5232	FALSE
251	VIPGA	OPC	10.2963	FALSE
252	VIPGA	PTGL	6.7059	FALSE
253	VIPGA	PVGA	8.2467	FALSE
254	VIPGA	SSTGA	7.0072	FALSE
255	VIPGA	STRGA	7.2105	FALSE
256	VIPGA	VIPGA	8.9314	TRUE

## Sheet: fig2j
Var1	Var2	value	match
1	ASC	ASC	6.537	TRUE
2	ASC	CTGL	2.5442	FALSE
3	ASC	D12MSN	2.308	FALSE
4	ASC	ITL23GL	2.9715	FALSE
5	ASC	ITL45GL	2.0173	FALSE
6	ASC	ITL5GL	2.1023	FALSE
7	ASC	ITL6GL	3.0717	FALSE
8	ASC	MGL	3.6059	FALSE
9	ASC	NPGL	2.3117	FALSE
10	ASC	OBGA	2.3282	FALSE
11	ASC	OBGL	2.3796	FALSE
12	ASC	OGC	4.3636	FALSE
13	ASC	OPC	3.9617	FALSE
14	ASC	PTGL	2.0754	FALSE
15	ASC	PVGA	3.176	FALSE
16	ASC	SSTGA	1.7317	FALSE
17	ASC	STRGA	1.6009	FALSE
18	ASC	VIPGA	1.6398	FALSE
19	CTGL	ASC	1.3555	FALSE
20	CTGL	CTGL	3.9403	TRUE
21	CTGL	D12MSN	1.9177	FALSE
22	CTGL	ITL23GL	3.4078	FALSE
23	CTGL	ITL45GL	2.9634	FALSE
24	CTGL	ITL5GL	3.0806	FALSE
25	CTGL	ITL6GL	3.8983	FALSE
26	CTGL	MGL	1.962	FALSE
27	CTGL	NPGL	2.2933	FALSE
28	CTGL	OBGA	1.5655	FALSE
29	CTGL	OBGL	2.5651	FALSE
30	CTGL	OGC	1.8689	FALSE
31	CTGL	OPC	1.0753	FALSE
32	CTGL	PTGL	2.3086	FALSE
33	CTGL	PVGA	1.7252	FALSE
34	CTGL	SSTGA	1.2452	FALSE
35	CTGL	STRGA	1.1329	FALSE
36	CTGL	VIPGA	1.5575	FALSE
37	D12MSN	ASC	1.5866	FALSE
38	D12MSN	CTGL	2.5018	FALSE
39	D12MSN	D12MSN	4.581	TRUE
40	D12MSN	ITL23GL	3.1861	FALSE
41	D12MSN	ITL45GL	2.2026	FALSE
42	D12MSN	ITL5GL	2.557	FALSE
43	D12MSN	ITL6GL	3.3724	FALSE
44	D12MSN	MGL	1.9532	FALSE
45	D12MSN	NPGL	2.1145	FALSE
46	D12MSN	OBGA	1.8448	FALSE
47	D12MSN	OBGL	2.8955	FALSE
48	D12MSN	OGC	1.5523	FALSE
49	D12MSN	OPC	0.9187	FALSE
50	D12MSN	PTGL	3.3907	FALSE
51	D12MSN	PVGA	2.4947	FALSE
52	D12MSN	SSTGA	2.457	FALSE
53	D12MSN	STRGA	2.5851	FALSE
54	D12MSN	VIPGA	1.9334	FALSE
55	ITL23GL	ASC	1.3816	FALSE
56	ITL23GL	CTGL	3.5041	FALSE
57	ITL23GL	D12MSN	2.194	FALSE
58	ITL23GL	ITL23GL	4.5899	TRUE
59	ITL23GL	ITL45GL	2.7525	FALSE
60	ITL23GL	ITL5GL	2.8785	FALSE
61	ITL23GL	ITL6GL	4.1297	FALSE
62	ITL23GL	MGL	1.9791	FALSE
63	ITL23GL	NPGL	2.3287	FALSE
64	ITL23GL	OBGA	1.2877	FALSE
65	ITL23GL	OBGL	3.6336	FALSE
66	ITL23GL	OGC	2.2714	FALSE
67	ITL23GL	OPC	1.344	FALSE
68	ITL23GL	PTGL	2.6491	FALSE
69	ITL23GL	PVGA	2.3653	FALSE
70	ITL23GL	SSTGA	1.3924	FALSE
71	ITL23GL	STRGA	1.4693	FALSE
72	ITL23GL	VIPGA	1.4425	FALSE
73	ITL45GL	ASC	1.6968	FALSE
74	ITL45GL	CTGL	3.9473	FALSE
75	ITL45GL	D12MSN	2.1932	FALSE
76	ITL45GL	ITL23GL	3.8111	FALSE
77	ITL45GL	ITL45GL	4.754	TRUE
78	ITL45GL	ITL5GL	4.7483	FALSE
79	ITL45GL	ITL6GL	4.3595	FALSE
80	ITL45GL	MGL	1.2307	FALSE
81	ITL45GL	NPGL	2.7442	FALSE
82	ITL45GL	OBGA	1.1969	FALSE
83	ITL45GL	OBGL	3.1406	FALSE
84	ITL45GL	OGC	1.594	FALSE
85	ITL45GL	OPC	1.1317	FALSE
86	ITL45GL	PTGL	3.1989	FALSE
87	ITL45GL	PVGA	1.9621	FALSE
88	ITL45GL	SSTGA	1.2224	FALSE
89	ITL45GL	STRGA	1.1996	FALSE
90	ITL45GL	VIPGA	1.3244	FALSE
91	ITL5GL	ASC	1.3046	FALSE
92	ITL5GL	CTGL	3.1627	FALSE
93	ITL5GL	D12MSN	2.1922	FALSE
94	ITL5GL	ITL23GL	3.2463	FALSE
95	ITL5GL	ITL45GL	2.8439	FALSE
96	ITL5GL	ITL5GL	3.6628	TRUE
97	ITL5GL	ITL6GL	3.5231	FALSE
98	ITL5GL	MGL	1.9053	FALSE
99	ITL5GL	NPGL	1.9135	FALSE
100	ITL5GL	OBGA	1.1406	FALSE
101	ITL5GL	OBGL	2.8058	FALSE
102	ITL5GL	OGC	1.7206	FALSE
103	ITL5GL	OPC	1.2443	FALSE
104	ITL5GL	PTGL	2.5399	FALSE
105	ITL5GL	PVGA	2.2069	FALSE
106	ITL5GL	SSTGA	1.7062	FALSE
107	ITL5GL	STRGA	1.4784	FALSE
108	ITL5GL	VIPGA	1.5394	FALSE
109	ITL6GL	ASC	1.4654	FALSE
110	ITL6GL	CTGL	3.5706	FALSE
111	ITL6GL	D12MSN	2.5275	FALSE
112	ITL6GL	ITL23GL	4.1505	FALSE
113	ITL6GL	ITL45GL	3.6677	FALSE
114	ITL6GL	ITL5GL	4.3891	FALSE
115	ITL6GL	ITL6GL	5.0066	TRUE
116	ITL6GL	MGL	1.7681	FALSE
117	ITL6GL	NPGL	2.5849	FALSE
118	ITL6GL	OBGA	1.7822	FALSE
119	ITL6GL	OBGL	3.5476	FALSE
120	ITL6GL	OGC	1.48	FALSE
121	ITL6GL	OPC	1.5997	FALSE
122	ITL6GL	PTGL	3.2507	FALSE
123	ITL6GL	PVGA	2.0792	FALSE
124	ITL6GL	SSTGA	1.7219	FALSE
125	ITL6GL	STRGA	1.9075	FALSE
126	ITL6GL	VIPGA	1.1994	FALSE
127	MGL	ASC	3.7514	FALSE
128	MGL	CTGL	2.3728	FALSE
129	MGL	D12MSN	2.1232	FALSE
130	MGL	ITL23GL	2.0791	FALSE
131	MGL	ITL45GL	1.1036	FALSE
132	MGL	ITL5GL	1.1919	FALSE
133	MGL	ITL6GL	2.034	FALSE
134	MGL	MGL	13.2445	TRUE
135	MGL	NPGL	2.0791	FALSE
136	MGL	OBGA	2.0807	FALSE
137	MGL	OBGL	2.0096	FALSE
138	MGL	OGC	5.4918	FALSE
139	MGL	OPC	3.4588	FALSE
140	MGL	PTGL	1.649	FALSE
141	MGL	PVGA	3.1776	FALSE
142	MGL	SSTGA	1.6043	FALSE
143	MGL	STRGA	1.8197	FALSE
144	MGL	VIPGA	1.4796	FALSE
145	NPGL	ASC	1.5805	FALSE
146	NPGL	CTGL	2.7696	FALSE
147	NPGL	D12MSN	2.3373	FALSE
148	NPGL	ITL23GL	2.7762	FALSE
149	NPGL	ITL45GL	2.6996	FALSE
150	NPGL	ITL5GL	2.3079	FALSE
151	NPGL	ITL6GL	2.6996	FALSE
152	NPGL	MGL	1.4898	FALSE
153	NPGL	NPGL	2.0065	TRUE
154	NPGL	OBGA	1.5851	FALSE
155	NPGL	OBGL	2.2395	FALSE
156	NPGL	OGC	1.9152	FALSE
157	NPGL	OPC	1.0834	FALSE
158	NPGL	PTGL	2.2797	FALSE
159	NPGL	PVGA	2.0687	FALSE
160	NPGL	SSTGA	1.497	FALSE
161	NPGL	STRGA	1.406	FALSE
162	NPGL	VIPGA	1.1564	FALSE
163	OBGA	ASC	2.3504	FALSE
164	OBGA	CTGL	2.7567	FALSE
165	OBGA	D12MSN	2.7582	FALSE
166	OBGA	ITL23GL	3.1208	FALSE
167	OBGA	ITL45GL	2.6027	FALSE
168	OBGA	ITL5GL	2.6083	FALSE
169	OBGA	ITL6GL	3.2036	FALSE
170	OBGA	MGL	2.5296	FALSE
171	OBGA	NPGL	2.114	FALSE
172	OBGA	OBGA	3.1495	TRUE
173	OBGA	OBGL	2.8318	FALSE
174	OBGA	OGC	2.5567	FALSE
175	OBGA	OPC	1.7793	FALSE
176	OBGA	PTGL	2.1595	FALSE
177	OBGA	PVGA	2.2378	FALSE
178	OBGA	SSTGA	2.099	FALSE
179	OBGA	STRGA	2.2156	FALSE
180	OBGA	VIPGA	2.035	FALSE
181	OBGL	ASC	1.5995	FALSE
182	OBGL	CTGL	2.6241	FALSE
183	OBGL	D12MSN	1.9321	FALSE
184	OBGL	ITL23GL	2.6723	FALSE
185	OBGL	ITL45GL	2.6787	FALSE
186	OBGL	ITL5GL	2.7257	FALSE
187	OBGL	ITL6GL	2.9096	FALSE
188	OBGL	MGL	1.5806	FALSE
189	OBGL	NPGL	2.5118	FALSE
190	OBGL	OBGA	1.8439	FALSE
191	OBGL	OBGL	2.7054	TRUE
192	OBGL	OGC	1.6766	FALSE
193	OBGL	OPC	1.0638	FALSE
194	OBGL	PTGL	2.4757	FALSE
195	OBGL	PVGA	2.0054	FALSE
196	OBGL	SSTGA	1.9001	FALSE
197	OBGL	STRGA	1.8322	FALSE
198	OBGL	VIPGA	1.572	FALSE
199	OGC	ASC	3.6547	FALSE
200	OGC	CTGL	1.6433	FALSE
201	OGC	D12MSN	2.2484	FALSE
202	OGC	ITL23GL	1.734	FALSE
203	OGC	ITL45GL	1.1629	FALSE
204	OGC	ITL5GL	1.137	FALSE
205	OGC	ITL6GL	1.343	FALSE
206	OGC	MGL	4.1036	FALSE
207	OGC	NPGL	1.6959	FALSE
208	OGC	OBGA	2.9354	FALSE
209	OGC	OBGL	1.8953	FALSE
210	OGC	OGC	11.3139	TRUE
211	OGC	OPC	5.5067	FALSE
212	OGC	PTGL	1.4618	FALSE
213	OGC	PVGA	2.6477	FALSE
214	OGC	SSTGA	1.1943	FALSE
215	OGC	STRGA	1.2402	FALSE
216	OGC	VIPGA	1.2809	FALSE
217	OPC	ASC	5.0235	FALSE
218	OPC	CTGL	1.8685	FALSE
219	OPC	D12MSN	2.1942	FALSE
220	OPC	ITL23GL	2.4148	FALSE
221	OPC	ITL45GL	2.3868	FALSE
222	OPC	ITL5GL	2.0349	FALSE
223	OPC	ITL6GL	2.3868	FALSE
224	OPC	MGL	2.9829	FALSE
225	OPC	NPGL	2.2534	FALSE
226	OPC	OBGA	2.6693	FALSE
227	OPC	OBGL	2.2603	FALSE
228	OPC	OGC	3.9007	FALSE
229	OPC	OPC	10.973	TRUE
230	OPC	PTGL	2.3553	FALSE
231	OPC	PVGA	3.1069	FALSE
232	OPC	SSTGA	2.3872	FALSE
233	OPC	STRGA	2.3616	FALSE
234	OPC	VIPGA	2.5848	FALSE
235	PTGL	ASC	1.7237	FALSE
236	PTGL	CTGL	2.3646	FALSE
237	PTGL	D12MSN	1.7543	FALSE
238	PTGL	ITL23GL	2.3621	FALSE
239	PTGL	ITL45GL	2.0569	FALSE
240	PTGL	ITL5GL	2.4518	FALSE
241	PTGL	ITL6GL	2.6374	FALSE
242	PTGL	MGL	1.8685	FALSE
243	PTGL	NPGL	2.4441	FALSE
244	PTGL	OBGA	2.0885	FALSE
245	PTGL	OBGL	2.3152	FALSE
246	PTGL	OGC	1.8109	FALSE
247	PTGL	OPC	1.6347	FALSE
248	PTGL	PTGL	2.4551	TRUE
249	PTGL	PVGA	2.1272	FALSE
250	PTGL	SSTGA	1.7592	FALSE
251	PTGL	STRGA	1.5368	FALSE
252	PTGL	VIPGA	1.3596	FALSE
253	PVGA	ASC	1.5517	FALSE
254	PVGA	CTGL	2.2095	FALSE
255	PVGA	D12MSN	2.321	FALSE
256	PVGA	ITL23GL	2.4766	FALSE
257	PVGA	ITL45GL	1.77	FALSE
258	PVGA	ITL5GL	2.2278	FALSE
259	PVGA	ITL6GL	2.3776	FALSE
260	PVGA	MGL	1.7198	FALSE
261	PVGA	NPGL	2.2368	FALSE
262	PVGA	OBGA	2.8649	FALSE
263	PVGA	OBGL	2.4048	FALSE
264	PVGA	OGC	1.9108	FALSE
265	PVGA	OPC	1.5805	FALSE
266	PVGA	PTGL	2.346	FALSE
267	PVGA	PVGA	3.2476	TRUE
268	PVGA	SSTGA	2.8671	FALSE
269	PVGA	STRGA	2.2496	FALSE
270	PVGA	VIPGA	2.4621	FALSE
271	SSTGA	ASC	1.6724	FALSE
272	SSTGA	CTGL	1.9604	FALSE
273	SSTGA	D12MSN	2.2725	FALSE
274	SSTGA	ITL23GL	2.595	FALSE
275	SSTGA	ITL45GL	2.1077	FALSE
276	SSTGA	ITL5GL	2.1223	FALSE
277	SSTGA	ITL6GL	2.2201	FALSE
278	SSTGA	MGL	2.1075	FALSE
279	SSTGA	NPGL	2.2704	FALSE
280	SSTGA	OBGA	2.176	FALSE
281	SSTGA	OBGL	2.2619	FALSE
282	SSTGA	OGC	1.8027	FALSE
283	SSTGA	OPC	1.1713	FALSE
284	SSTGA	PTGL	2.1912	FALSE
285	SSTGA	PVGA	3.0542	FALSE
286	SSTGA	SSTGA	3.1202	TRUE
287	SSTGA	STRGA	2.1599	FALSE
288	SSTGA	VIPGA	1.9024	FALSE
289	STRGA	ASC	1.7119	FALSE
290	STRGA	CTGL	2.2605	FALSE
291	STRGA	D12MSN	2.1397	FALSE
292	STRGA	ITL23GL	2.335	FALSE
293	STRGA	ITL45GL	2.0655	FALSE
294	STRGA	ITL5GL	2.2512	FALSE
295	STRGA	ITL6GL	2.6199	FALSE
296	STRGA	MGL	1.6696	FALSE
297	STRGA	NPGL	2.2558	FALSE
298	STRGA	OBGA	1.2707	FALSE
299	STRGA	OBGL	1.9578	FALSE
300	STRGA	OGC	1.6427	FALSE
301	STRGA	OPC	1.2026	FALSE
302	STRGA	PTGL	2.6786	FALSE
303	STRGA	PVGA	2.1122	FALSE
304	STRGA	SSTGA	2.0146	FALSE
305	STRGA	STRGA	1.9607	TRUE
306	STRGA	VIPGA	1.3162	FALSE
307	VIPGA	ASC	1.2631	FALSE
308	VIPGA	CTGL	2.5718	FALSE
309	VIPGA	D12MSN	1.7309	FALSE
310	VIPGA	ITL23GL	2.2991	FALSE
311	VIPGA	ITL45GL	1.7186	FALSE
312	VIPGA	ITL5GL	1.7633	FALSE
313	VIPGA	ITL6GL	2.0418	FALSE
314	VIPGA	MGL	2.1993	FALSE
315	VIPGA	NPGL	2.3555	FALSE
316	VIPGA	OBGA	1.9627	FALSE
317	VIPGA	OBGL	1.9809	FALSE
318	VIPGA	OGC	1.9652	FALSE
319	VIPGA	OPC	1.6512	FALSE
320	VIPGA	PTGL	2.016	FALSE
321	VIPGA	PVGA	3.213	FALSE
322	VIPGA	SSTGA	2.3668	FALSE
323	VIPGA	STRGA	1.7649	FALSE
324	VIPGA	VIPGA	3.0529	TRUE
