# Supplementary material for: Droplet Hi-C enables scalable, single-cell profiling of chromatin architecture in heterogeneous tissues
Source: Nat Biotechnol. 2024 Oct 18;43(10):1694–707. doi: 10.1038/s41587-024-02447-1 (PMC12520981; doi:10.1038/s41587-024-02447-1)
Supplement: Supplementary file 9 — Statistical source data. [file 41587_2024_2447_MOESM9_ESM.xlsx]

## Sheet: fig3d
bin	chrom1	start1	end1	count	residuals	p_value	p_adj	sig_trans	sample
chr1:1000000-1500000	chr8	127500000	128000000	30	0.761389	0.654143	0.599267	FALSE	LC676
chr1:10000000-10500000	chr8	127500000	128000000	31	0.784117	0.648743	0.599267	FALSE	LC676
chr1:100000000-100500000	chr8	127500000	128000000	54	1.01267	0.0479767	0.138249	FALSE	LC676
chr1:100500000-101000000	chr8	127500000	128000000	24	0.73982	0.915068	0.599267	FALSE	LC676
chr1:101000000-101500000	chr8	127500000	128000000	50	0.793108	0.0038605	0.0213406	FALSE	LC676
chr1:101500000-102000000	chr8	127500000	128000000	248	1.16757	3.83388861147152e-91	1.03848069519438e-88	TRUE	LC676
chr1:102000000-102500000	chr8	127500000	128000000	97	1.15454	4.58523847221901e-10	2.84306351028533e-08	TRUE	LC676
chr1:102500000-103000000	chr8	127500000	128000000	113	1.54146	2.87662742908468e-08	9.73985669351673e-07	TRUE	LC676
chr1:103000000-103500000	chr8	127500000	128000000	87	1.01209	1.22229663321124e-09	5.51803310783444e-08	TRUE	LC676
chr1:103500000-104000000	chr8	127500000	128000000	51	1.30015	0.697529	0.599267	FALSE	LC676
chr1:104000000-104500000	chr8	127500000	128000000	73	1.19413	0.00131788	0.0100424	FALSE	LC676
chr1:104500000-105000000	chr8	127500000	128000000	52	1.00091	0.0725062	0.17754	FALSE	LC676
chr1:10500000-11000000	chr8	127500000	128000000	48	1.0077	0.20391	0.343061	FALSE	LC676
chr1:105000000-105500000	chr8	127500000	128000000	70	1.10567	0.000684983	0.00598518	TRUE	LC676
chr1:105500000-106000000	chr8	127500000	128000000	46	0.952646	0.184967	0.321733	FALSE	LC676
chr1:106000000-106500000	chr8	127500000	128000000	62	0.897359	0.000158168	0.00171371	TRUE	LC676
chr1:106500000-107000000	chr8	127500000	128000000	48	1.01444	0.216682	0.347292	FALSE	LC676
chr1:107000000-107500000	chr8	127500000	128000000	66	1.1005	0.0032961	0.0194089	FALSE	LC676
chr1:107500000-108000000	chr8	127500000	128000000	83	1.13825	2.14108286593662e-06	4.46117295281167e-05	TRUE	LC676
chr1:108000000-108500000	chr8	127500000	128000000	48	1.12712	0.472163	0.555563	FALSE	LC676
chr1:108500000-109000000	chr8	127500000	128000000	128	1.43501	1.62923289417514e-14	2.20654155615537e-12	TRUE	LC676
chr1:109000000-109500000	chr8	127500000	128000000	114	1.33326	5.36780719981697e-12	4.84657112525044e-10	TRUE	LC676
chr1:109500000-110000000	chr8	127500000	128000000	97	1.38532	1.74415838457659e-06	3.93698364615284e-05	TRUE	LC676
chr1:11000000-11500000	chr8	127500000	128000000	23	0.694298	0.892032	0.599267	FALSE	LC676
chr1:110000000-110500000	chr8	127500000	128000000	110	1.69261	9.5871775182603e-06	0.000173124	TRUE	LC676
chr1:110500000-111000000	chr8	127500000	128000000	38	0.787908	0.212377	0.347242	FALSE	LC676
chr1:111000000-111500000	chr8	127500000	128000000	60	1.04217	0.0106601	0.0465722	FALSE	LC676
chr1:111500000-112000000	chr8	127500000	128000000	85	1.26619	3.09521465893782e-05	0.000441262	TRUE	LC676
chr1:112000000-112500000	chr8	127500000	128000000	54	1.08034	0.111101	0.229725	FALSE	LC676
chr1:112500000-113000000	chr8	127500000	128000000	87	1.51027	0.00259179	0.0171228	FALSE	LC676
chr1:113000000-113500000	chr8	127500000	128000000	66	1.18674	0.0152253	0.0584965	FALSE	LC676
chr1:113500000-114000000	chr8	127500000	128000000	77	1.20142	0.000274513	0.00285988	TRUE	LC676
chr1:114000000-114500000	chr8	127500000	128000000	35	1.0041	0.879949	0.599267	FALSE	LC676
chr1:114500000-115000000	chr8	127500000	128000000	68	1.08305	0.000989589	0.00817876	TRUE	LC676
chr1:11500000-12000000	chr8	127500000	128000000	21	0.608091	0.837362	0.599267	FALSE	LC676
chr1:115000000-115500000	chr8	127500000	128000000	46	0.704247	0.00288487	0.0186053	FALSE	LC676
chr1:115500000-116000000	chr8	127500000	128000000	49	0.627019	4.58084454339206e-05	0.000590861	TRUE	LC676
chr1:116000000-116500000	chr8	127500000	128000000	52	0.939164	0.0299781	0.0952146	FALSE	LC676
chr1:116500000-117000000	chr8	127500000	128000000	71	1.22392	0.00508279	0.0259768	FALSE	LC676
chr1:117000000-117500000	chr8	127500000	128000000	98	1.35484	3.9861603893768e-07	1.07972636448806e-05	TRUE	LC676
chr1:117500000-118000000	chr8	127500000	128000000	76	1.28734	0.00255981	0.0171228	FALSE	LC676
chr1:118000000-118500000	chr8	127500000	128000000	81	1.70138	0.136219	0.270264	FALSE	LC676
chr1:118500000-119000000	chr8	127500000	128000000	82	1.47564	0.00785595	0.0373321	FALSE	LC676
chr1:119000000-119500000	chr8	127500000	128000000	83	1.67388	0.0714024	0.177437	FALSE	LC676
chr1:119500000-120000000	chr8	127500000	128000000	83	1.74757	0.137645	0.270264	FALSE	LC676
chr1:12000000-12500000	chr8	127500000	128000000	29	0.780348	0.763181	0.599267	FALSE	LC676
chr1:120000000-120500000	chr8	127500000	128000000	3	1.89592	1	0.599267	FALSE	LC676
chr1:120500000-121000000	chr8	127500000	128000000	1	1.41116	1	0.599267	FALSE	LC676
chr1:121000000-121500000	chr8	127500000	128000000	7	3.7957	1	0.599267	FALSE	LC676
chr1:121500000-122000000	chr8	127500000	128000000	15	5.73486	1	0.599267	FALSE	LC676
chr1:12500000-13000000	chr8	127500000	128000000	17	0.757704	0.998401	0.599267	FALSE	LC676
chr1:125000000-125500000	chr8	127500000	128000000	3	0.246806	0.997897	0.599267	FALSE	LC676
chr1:13000000-13500000	chr8	127500000	128000000	2	0.564284	1	0.599267	FALSE	LC676
chr1:13500000-14000000	chr8	127500000	128000000	23	0.62247	0.752085	0.599267	FALSE	LC676
chr1:14000000-14500000	chr8	127500000	128000000	14	0.29171	0.341039	0.457311	FALSE	LC676
chr1:143500000-144000000	chr8	127500000	128000000	6	0.767666	1	0.599267	FALSE	LC676
chr1:14500000-15000000	chr8	127500000	128000000	16	0.263374	0.0939374	0.211376	FALSE	LC676
chr1:145000000-145500000	chr8	127500000	128000000	2	0.849289	1	0.599267	FALSE	LC676
chr1:145500000-146000000	chr8	127500000	128000000	70	2.285	0.99746	0.599267	FALSE	LC676
chr1:146000000-146500000	chr8	127500000	128000000	12	6.34636	1	0.599267	FALSE	LC676
chr1:146500000-147000000	chr8	127500000	128000000	2	1.57648	1	0.599267	FALSE	LC676
chr1:147000000-147500000	chr8	127500000	128000000	53	2.04214	0.999937	0.599267	FALSE	LC676
chr1:147500000-148000000	chr8	127500000	128000000	80	2.4035	0.985187	0.599267	FALSE	LC676
chr1:148000000-148500000	chr8	127500000	128000000	25	3.24627	1	0.599267	FALSE	LC676
chr1:148500000-149000000	chr8	127500000	128000000	7	1.3	1	0.599267	FALSE	LC676
chr1:149000000-149500000	chr8	127500000	128000000	1	0.818615	1	0.599267	FALSE	LC676
chr1:149500000-150000000	chr8	127500000	128000000	56	10.0377	1	0.599267	FALSE	LC676
chr1:1500000-2000000	chr8	127500000	128000000	22	1.08173	0.999955	0.599267	FALSE	LC676
chr1:15000000-15500000	chr8	127500000	128000000	33	0.674463	0.207625	0.347155	FALSE	LC676
chr1:150000000-150500000	chr8	127500000	128000000	224	3.95339	8.13813107328528e-06	0.000157455	TRUE	LC676
chr1:150500000-151000000	chr8	127500000	128000000	322	5.50363	5.64621918757215e-09	2.18483492920977e-07	TRUE	LC676
chr1:151000000-151500000	chr8	127500000	128000000	61	1.84759	0.975967	0.599267	FALSE	LC676
chr1:151500000-152000000	chr8	127500000	128000000	44	1.11774	0.678437	0.599267	FALSE	LC676
chr1:152000000-152500000	chr8	127500000	128000000	18	0.673684	0.98367	0.599267	FALSE	LC676
chr1:152500000-153000000	chr8	127500000	128000000	24	0.546588	0.435125	0.529467	FALSE	LC676
chr1:153000000-153500000	chr8	127500000	128000000	17	0.594895	0.960857	0.599267	FALSE	LC676
chr1:153500000-154000000	chr8	127500000	128000000	41	1.18744	0.907851	0.599267	FALSE	LC676
chr1:154000000-154500000	chr8	127500000	128000000	39	0.839678	0.279557	0.404937	FALSE	LC676
chr1:154500000-155000000	chr8	127500000	128000000	32	1.44268	0.999977	0.599267	FALSE	LC676
chr1:15500000-16000000	chr8	127500000	128000000	29	0.879811	0.919703	0.599267	FALSE	LC676
chr1:155000000-155500000	chr8	127500000	128000000	70	1.69806	0.567384	0.599267	FALSE	LC676
chr1:155500000-156000000	chr8	127500000	128000000	57	1.45879	0.716326	0.599267	FALSE	LC676
chr1:156000000-156500000	chr8	127500000	128000000	63	1.63921	0.76786	0.599267	FALSE	LC676
chr1:156500000-157000000	chr8	127500000	128000000	71	1.57628	0.284265	0.409567	FALSE	LC676
chr1:157000000-157500000	chr8	127500000	128000000	49	1.37646	0.887893	0.599267	FALSE	LC676
chr1:157500000-158000000	chr8	127500000	128000000	33	0.869987	0.737129	0.599267	FALSE	LC676
chr1:158000000-158500000	chr8	127500000	128000000	31	1.08506	0.990163	0.599267	FALSE	LC676
chr1:158500000-159000000	chr8	127500000	128000000	25	0.731567	0.868016	0.599267	FALSE	LC676
chr1:159000000-159500000	chr8	127500000	128000000	15	0.574299	0.98062	0.599267	FALSE	LC676
chr1:159500000-160000000	chr8	127500000	128000000	25	0.964957	0.996255	0.599267	FALSE	LC676
chr1:16000000-16500000	chr8	127500000	128000000	42	0.863682	0.185189	0.321733	FALSE	LC676
chr1:160000000-160500000	chr8	127500000	128000000	54	1.22388	0.367923	0.47368	FALSE	LC676
chr1:160500000-161000000	chr8	127500000	128000000	34	0.626143	0.0813232	0.191547	FALSE	LC676
chr1:161000000-161500000	chr8	127500000	128000000	58	1.68751	0.945132	0.599267	FALSE	LC676
chr1:161500000-162000000	chr8	127500000	128000000	44	1.70406	0.9998	0.599267	FALSE	LC676
chr1:162000000-162500000	chr8	127500000	128000000	64	1.37514	0.214333	0.347242	FALSE	LC676
chr1:162500000-163000000	chr8	127500000	128000000	71	1.50567	0.172377	0.313367	FALSE	LC676
chr1:163000000-163500000	chr8	127500000	128000000	83	1.74974	0.14005	0.270264	FALSE	LC676
chr1:163500000-164000000	chr8	127500000	128000000	42	1.18652	0.879222	0.599267	FALSE	LC676
chr1:164000000-164500000	chr8	127500000	128000000	35	0.8168	0.46788	0.553424	FALSE	LC676
chr1:164500000-165000000	chr8	127500000	128000000	54	1.20892	0.335035	0.453753	FALSE	LC676
chr1:16500000-17000000	chr8	127500000	128000000	24	2.26545	1	0.599267	FALSE	LC676
chr1:165000000-165500000	chr8	127500000	128000000	57	1.58239	0.886844	0.599267	FALSE	LC676
chr1:165500000-166000000	chr8	127500000	128000000	75	1.68898	0.320104	0.437909	FALSE	LC676
chr1:166000000-166500000	chr8	127500000	128000000	68	0.811859	1.78026927767515e-07	5.35799278623186e-06	TRUE	LC676
chr1:166500000-167000000	chr8	127500000	128000000	86	0.977481	5.24804595030674e-10	2.84306351028533e-08	TRUE	LC676
chr1:167000000-167500000	chr8	127500000	128000000	105	1.6072	1.21685894612166e-05	0.000193888	TRUE	LC676
chr1:167500000-168000000	chr8	127500000	128000000	50	1.25093	0.647151	0.599267	FALSE	LC676
chr1:168000000-168500000	chr8	127500000	128000000	33	1.01555	0.942738	0.599267	FALSE	LC676
chr1:168500000-169000000	chr8	127500000	128000000	48	0.866188	0.0352484	0.107455	FALSE	LC676
chr1:169000000-169500000	chr8	127500000	128000000	60	1.15499	0.0579835	0.153979	FALSE	LC676
chr1:169500000-170000000	chr8	127500000	128000000	38	0.79815	0.235137	0.363876	FALSE	LC676
chr1:17000000-17500000	chr8	127500000	128000000	25	0.58571	0.48819	0.561525	FALSE	LC676
chr1:170000000-170500000	chr8	127500000	128000000	35	1.03615	0.915233	0.599267	FALSE	LC676
chr1:170500000-171000000	chr8	127500000	128000000	40	0.986309	0.600654	0.599267	FALSE	LC676
chr1:171000000-171500000	chr8	127500000	128000000	39	0.633547	0.0135811	0.054906	FALSE	LC676
chr1:171500000-172000000	chr8	127500000	128000000	47	0.85792	0.0430066	0.126621	FALSE	LC676
chr1:172000000-172500000	chr8	127500000	128000000	45	1.14537	0.684655	0.599267	FALSE	LC676
chr1:172500000-173000000	chr8	127500000	128000000	41	0.901191	0.318036	0.437909	FALSE	LC676
chr1:173000000-173500000	chr8	127500000	128000000	34	0.682865	0.177423	0.316174	FALSE	LC676
chr1:173500000-174000000	chr8	127500000	128000000	37	0.710609	0.110219	0.229654	FALSE	LC676
chr1:174000000-174500000	chr8	127500000	128000000	27	0.990889	0.993199	0.599267	FALSE	LC676
chr1:174500000-175000000	chr8	127500000	128000000	24	0.890883	0.991767	0.599267	FALSE	LC676
chr1:17500000-18000000	chr8	127500000	128000000	21	0.607539	0.836267	0.599267	FALSE	LC676
chr1:175000000-175500000	chr8	127500000	128000000	18	0.576296	0.916844	0.599267	FALSE	LC676
chr1:175500000-176000000	chr8	127500000	128000000	13	0.559231	0.992661	0.599267	FALSE	LC676
chr1:176000000-176500000	chr8	127500000	128000000	11	0.676002	0.999931	0.599267	FALSE	LC676
chr1:176500000-177000000	chr8	127500000	128000000	22	0.408532	0.144269	0.271374	FALSE	LC676
chr1:177000000-177500000	chr8	127500000	128000000	16	0.48327	0.855263	0.599267	FALSE	LC676
chr1:177500000-178000000	chr8	127500000	128000000	22	0.519758	0.507913	0.575639	FALSE	LC676
chr1:178000000-178500000	chr8	127500000	128000000	30	0.662623	0.358582	0.47368	FALSE	LC676
chr1:178500000-179000000	chr8	127500000	128000000	20	0.590187	0.854038	0.599267	FALSE	LC676
chr1:179000000-179500000	chr8	127500000	128000000	33	0.787279	0.520381	0.582458	FALSE	LC676
chr1:179500000-180000000	chr8	127500000	128000000	22	0.660683	0.882378	0.599267	FALSE	LC676
chr1:18000000-18500000	chr8	127500000	128000000	7	0.325471	0.982176	0.599267	FALSE	LC676
chr1:180000000-180500000	chr8	127500000	128000000	31	1.04557	0.982072	0.599267	FALSE	LC676
chr1:180500000-181000000	chr8	127500000	128000000	34	0.888406	0.72199	0.599267	FALSE	LC676
chr1:181000000-181500000	chr8	127500000	128000000	16	0.583643	0.971511	0.599267	FALSE	LC676
chr1:181500000-182000000	chr8	127500000	128000000	7	0.419247	0.998586	0.599267	FALSE	LC676
chr1:182000000-182500000	chr8	127500000	128000000	17	0.469453	0.755917	0.599267	FALSE	LC676
chr1:182500000-183000000	chr8	127500000	128000000	35	0.87215	0.621195	0.599267	FALSE	LC676
chr1:183000000-183500000	chr8	127500000	128000000	45	0.971786	0.269032	0.396046	FALSE	LC676
chr1:183500000-184000000	chr8	127500000	128000000	58	0.988475	0.00837518	0.0391134	FALSE	LC676
chr1:184000000-184500000	chr8	127500000	128000000	50	0.890482	0.0266243	0.0890333	FALSE	LC676
chr1:184500000-185000000	chr8	127500000	128000000	34	0.699162	0.213358	0.347242	FALSE	LC676
chr1:18500000-19000000	chr8	127500000	128000000	26	0.522774	0.215369	0.347242	FALSE	LC676
chr1:185000000-185500000	chr8	127500000	128000000	42	0.889732	0.238385	0.364809	FALSE	LC676
chr1:185500000-186000000	chr8	127500000	128000000	40	0.931941	0.458533	0.544747	FALSE	LC676
chr1:186000000-186500000	chr8	127500000	128000000	34	0.96038	0.856174	0.599267	FALSE	LC676
chr1:186500000-187000000	chr8	127500000	128000000	31	0.933413	0.919414	0.599267	FALSE	LC676
chr1:187000000-187500000	chr8	127500000	128000000	29	0.919679	0.951943	0.599267	FALSE	LC676
chr1:187500000-188000000	chr8	127500000	128000000	36	0.967742	0.782012	0.599267	FALSE	LC676
chr1:188000000-188500000	chr8	127500000	128000000	32	0.854874	0.759357	0.599267	FALSE	LC676
chr1:188500000-189000000	chr8	127500000	128000000	30	0.818695	0.790217	0.599267	FALSE	LC676
chr1:189000000-189500000	chr8	127500000	128000000	27	0.732307	0.769941	0.599267	FALSE	LC676
chr1:189500000-190000000	chr8	127500000	128000000	43	0.823513	0.0890188	0.204342	FALSE	LC676
chr1:19000000-19500000	chr8	127500000	128000000	25	0.837864	0.968628	0.599267	FALSE	LC676
chr1:190000000-190500000	chr8	127500000	128000000	41	0.92018	0.365869	0.47368	FALSE	LC676
chr1:190500000-191000000	chr8	127500000	128000000	39	0.947146	0.562549	0.599267	FALSE	LC676
chr1:191000000-191500000	chr8	127500000	128000000	27	0.755603	0.818424	0.599267	FALSE	LC676
chr1:191500000-192000000	chr8	127500000	128000000	44	0.812736	0.0564224	0.151317	FALSE	LC676
chr1:192000000-192500000	chr8	127500000	128000000	27	0.837526	0.931058	0.599267	FALSE	LC676
chr1:192500000-193000000	chr8	127500000	128000000	43	1.05737	0.595771	0.599267	FALSE	LC676
chr1:193000000-193500000	chr8	127500000	128000000	48	1.11264	0.436913	0.529467	FALSE	LC676
chr1:193500000-194000000	chr8	127500000	128000000	45	1.0046	0.344959	0.460289	FALSE	LC676
chr1:194000000-194500000	chr8	127500000	128000000	34	0.877127	0.695719	0.599267	FALSE	LC676
chr1:194500000-195000000	chr8	127500000	128000000	30	0.718402	0.529836	0.588181	FALSE	LC676
chr1:19500000-20000000	chr8	127500000	128000000	22	0.447532	0.25402	0.384391	FALSE	LC676
chr1:195000000-195500000	chr8	127500000	128000000	39	0.772948	0.140685	0.270264	FALSE	LC676
chr1:195500000-196000000	chr8	127500000	128000000	35	0.872962	0.623319	0.599267	FALSE	LC676
chr1:196000000-196500000	chr8	127500000	128000000	44	0.933395	0.235192	0.363876	FALSE	LC676
chr1:196500000-197000000	chr8	127500000	128000000	34	1.01227	0.917905	0.599267	FALSE	LC676
chr1:197000000-197500000	chr8	127500000	128000000	54	1.0828	0.11412	0.234178	FALSE	LC676
chr1:197500000-198000000	chr8	127500000	128000000	29	1.27604	0.999902	0.599267	FALSE	LC676
chr1:198000000-198500000	chr8	127500000	128000000	31	0.931566	0.917616	0.599267	FALSE	LC676
chr1:198500000-199000000	chr8	127500000	128000000	13	0.568478	0.994014	0.599267	FALSE	LC676
chr1:199000000-199500000	chr8	127500000	128000000	37	0.97498	0.746137	0.599267	FALSE	LC676
chr1:199500000-200000000	chr8	127500000	128000000	22	0.537038	0.568838	0.599267	FALSE	LC676
chr1:2000000-2500000	chr8	127500000	128000000	29	0.751325	0.693389	0.599267	FALSE	LC676
chr1:20000000-20500000	chr8	127500000	128000000	17	0.410478	0.549981	0.595481	FALSE	LC676
chr1:200000000-200500000	chr8	127500000	128000000	33	0.561981	0.0374075	0.112584	FALSE	LC676
chr1:200500000-201000000	chr8	127500000	128000000	57	0.938846	0.0046559	0.0242526	FALSE	LC676
chr1:201000000-201500000	chr8	127500000	128000000	44	0.837012	0.0799931	0.190067	FALSE	LC676
chr1:201500000-202000000	chr8	127500000	128000000	56	0.938128	0.0068721	0.03324	FALSE	LC676
chr1:202000000-202500000	chr8	127500000	128000000	51	0.912777	0.0273584	0.0903722	FALSE	LC676
chr1:202500000-203000000	chr8	127500000	128000000	56	0.766747	8.19191594484148e-05	0.00100861	TRUE	LC676
chr1:203000000-203500000	chr8	127500000	128000000	32	0.84757	0.743413	0.599267	FALSE	LC676
chr1:203500000-204000000	chr8	127500000	128000000	29	0.501044	0.0556411	0.150714	FALSE	LC676
chr1:204000000-204500000	chr8	127500000	128000000	26	0.866798	0.968925	0.599267	FALSE	LC676
chr1:204500000-205000000	chr8	127500000	128000000	35	0.597938	0.0342638	0.106678	FALSE	LC676
chr1:20500000-21000000	chr8	127500000	128000000	29	0.720166	0.607485	0.599267	FALSE	LC676
chr1:205000000-205500000	chr8	127500000	128000000	35	0.893814	0.675982	0.599267	FALSE	LC676
chr1:205500000-206000000	chr8	127500000	128000000	45	1.04014	0.432701	0.529467	FALSE	LC676
chr1:206000000-206500000	chr8	127500000	128000000	26	1.7992	1	0.599267	FALSE	LC676
chr1:206500000-207000000	chr8	127500000	128000000	31	0.662671	0.292262	0.416656	FALSE	LC676
chr1:207000000-207500000	chr8	127500000	128000000	26	0.573565	0.368985	0.47368	FALSE	LC676
chr1:207500000-208000000	chr8	127500000	128000000	26	0.740454	0.83869	0.599267	FALSE	LC676
chr1:208000000-208500000	chr8	127500000	128000000	12	0.457315	0.967698	0.599267	FALSE	LC676
chr1:208500000-209000000	chr8	127500000	128000000	11	0.355177	0.875147	0.599267	FALSE	LC676
chr1:209000000-209500000	chr8	127500000	128000000	8	0.373693	0.98767	0.599267	FALSE	LC676
chr1:209500000-210000000	chr8	127500000	128000000	24	0.612892	0.655102	0.599267	FALSE	LC676
chr1:21000000-21500000	chr8	127500000	128000000	35	0.719654	0.209346	0.347242	FALSE	LC676
chr1:210000000-210500000	chr8	127500000	128000000	30	0.546305	0.0868343	0.201032	FALSE	LC676
chr1:210500000-211000000	chr8	127500000	128000000	23	0.528774	0.455233	0.543208	FALSE	LC676
chr1:211000000-211500000	chr8	127500000	128000000	26	0.661555	0.652126	0.599267	FALSE	LC676
chr1:211500000-212000000	chr8	127500000	128000000	41	0.98378	0.532365	0.588576	FALSE	LC676
chr1:212000000-212500000	chr8	127500000	128000000	50	1.01402	0.140081	0.270264	FALSE	LC676
chr1:212500000-213000000	chr8	127500000	128000000	54	1.05764	0.0857296	0.200185	FALSE	LC676
chr1:213000000-213500000	chr8	127500000	128000000	45	0.679293	0.00246891	0.0171228	FALSE	LC676
chr1:213500000-214000000	chr8	127500000	128000000	30	0.61891	0.235034	0.363876	FALSE	LC676
chr1:214000000-214500000	chr8	127500000	128000000	57	0.928617	0.00375151	0.0211702	FALSE	LC676
chr1:214500000-215000000	chr8	127500000	128000000	65	0.866734	1.08593837036136e-05	0.000183842	TRUE	LC676
chr1:21500000-22000000	chr8	127500000	128000000	43	0.753995	0.0302303	0.0952146	FALSE	LC676
chr1:215000000-215500000	chr8	127500000	128000000	57	1.1318	0.0950299	0.211376	FALSE	LC676
chr1:215500000-216000000	chr8	127500000	128000000	58	1.10427	0.0524015	0.144836	FALSE	LC676
chr1:216000000-216500000	chr8	127500000	128000000	36	1.03813	0.889308	0.599267	FALSE	LC676
chr1:216500000-217000000	chr8	127500000	128000000	42	0.790406	0.0756344	0.181301	FALSE	LC676
chr1:217000000-217500000	chr8	127500000	128000000	36	0.577274	0.0143873	0.0573098	FALSE	LC676
chr1:217500000-218000000	chr8	127500000	128000000	45	0.913894	0.156138	0.287706	FALSE	LC676
chr1:218000000-218500000	chr8	127500000	128000000	50	1.05133	0.201515	0.341151	FALSE	LC676
chr1:218500000-219000000	chr8	127500000	128000000	58	0.998867	0.0101547	0.0450914	FALSE	LC676
chr1:219000000-219500000	chr8	127500000	128000000	42	1.2372	0.927895	0.599267	FALSE	LC676
chr1:219500000-220000000	chr8	127500000	128000000	54	1.13482	0.190336	0.327421	FALSE	LC676
chr1:22000000-22500000	chr8	127500000	128000000	45	0.881869	0.108212	0.228994	FALSE	LC676
chr1:220000000-220500000	chr8	127500000	128000000	44	0.670469	0.00321953	0.0193794	FALSE	LC676
chr1:220500000-221000000	chr8	127500000	128000000	24	0.49625	0.267087	0.395331	FALSE	LC676
chr1:221000000-221500000	chr8	127500000	128000000	19	0.491315	0.665241	0.599267	FALSE	LC676
chr1:221500000-222000000	chr8	127500000	128000000	41	0.74145	0.0493585	0.139866	FALSE	LC676
chr1:222000000-222500000	chr8	127500000	128000000	46	1.05953	0.422289	0.524701	FALSE	LC676
chr1:222500000-223000000	chr8	127500000	128000000	53	1.02569	0.0755628	0.181301	FALSE	LC676
chr1:223000000-223500000	chr8	127500000	128000000	32	0.773361	0.549904	0.595481	FALSE	LC676
chr1:223500000-224000000	chr8	127500000	128000000	30	1.13687	0.997444	0.599267	FALSE	LC676
chr1:224000000-224500000	chr8	127500000	128000000	55	1.0204	0.0396671	0.118072	FALSE	LC676
chr1:224500000-225000000	chr8	127500000	128000000	44	0.92628	0.220467	0.35128	FALSE	LC676
chr1:22500000-23000000	chr8	127500000	128000000	41	0.830108	0.163956	0.300071	FALSE	LC676
chr1:225000000-225500000	chr8	127500000	128000000	36	0.846235	0.48396	0.560212	FALSE	LC676
chr1:225500000-226000000	chr8	127500000	128000000	62	1.00078	0.00213947	0.0152504	FALSE	LC676
chr1:226000000-226500000	chr8	127500000	128000000	49	0.838997	0.0153331	0.0584965	FALSE	LC676
chr1:226500000-227000000	chr8	127500000	128000000	26	0.869189	0.970012	0.599267	FALSE	LC676
chr1:227000000-227500000	chr8	127500000	128000000	49	0.73169	0.00133469	0.0100424	FALSE	LC676
chr1:227500000-228000000	chr8	127500000	128000000	19	0.656418	0.963218	0.599267	FALSE	LC676
chr1:228000000-228500000	chr8	127500000	128000000	41	1.09908	0.789786	0.599267	FALSE	LC676
chr1:228500000-229000000	chr8	127500000	128000000	37	0.869058	0.481232	0.559445	FALSE	LC676
chr1:229000000-229500000	chr8	127500000	128000000	32	0.709641	0.36093	0.47368	FALSE	LC676
chr1:229500000-230000000	chr8	127500000	128000000	25	0.73929	0.879683	0.599267	FALSE	LC676
chr1:23000000-23500000	chr8	127500000	128000000	35	0.851265	0.565033	0.599267	FALSE	LC676
chr1:230000000-230500000	chr8	127500000	128000000	24	0.685432	0.834002	0.599267	FALSE	LC676
chr1:230500000-231000000	chr8	127500000	128000000	46	0.863034	0.0635066	0.163828	FALSE	LC676
chr1:231000000-231500000	chr8	127500000	128000000	42	1.05521	0.648748	0.599267	FALSE	LC676
chr1:231500000-232000000	chr8	127500000	128000000	67	0.975286	0.00010453	0.00117975	TRUE	LC676
chr1:232000000-232500000	chr8	127500000	128000000	62	1.08823	0.0116796	0.0491406	FALSE	LC676
chr1:232500000-233000000	chr8	127500000	128000000	53	0.912307	0.0133032	0.0545974	FALSE	LC676
chr1:233000000-233500000	chr8	127500000	128000000	35	0.617591	0.0495706	0.139866	FALSE	LC676
chr1:233500000-234000000	chr8	127500000	128000000	26	0.40801	0.0264604	0.0890333	FALSE	LC676
chr1:234000000-234500000	chr8	127500000	128000000	51	0.877098	0.0146724	0.0575984	FALSE	LC676
chr1:234500000-235000000	chr8	127500000	128000000	53	1.07926	0.138621	0.270264	FALSE	LC676
chr1:23500000-24000000	chr8	127500000	128000000	47	1.1041	0.473991	0.555563	FALSE	LC676
chr1:235000000-235500000	chr8	127500000	128000000	49	0.970112	0.109879	0.229654	FALSE	LC676
chr1:235500000-236000000	chr8	127500000	128000000	65	1.02521	0.00099642	0.00817876	TRUE	LC676
chr1:236000000-236500000	chr8	127500000	128000000	47	0.914588	0.0949604	0.211376	FALSE	LC676
chr1:236500000-237000000	chr8	127500000	128000000	51	0.892016	0.019216	0.0684872	FALSE	LC676
chr1:237000000-237500000	chr8	127500000	128000000	48	0.716089	0.00145482	0.0106504	FALSE	LC676
chr1:237500000-238000000	chr8	127500000	128000000	48	0.685209	0.000601721	0.00553899	TRUE	LC676
chr1:238000000-238500000	chr8	127500000	128000000	32	0.575123	0.0698294	0.176346	FALSE	LC676
chr1:238500000-239000000	chr8	127500000	128000000	25	0.602382	0.543965	0.594125	FALSE	LC676
chr1:239000000-239500000	chr8	127500000	128000000	58	0.750806	1.37839944720296e-05	0.000207425	TRUE	LC676
chr1:239500000-240000000	chr8	127500000	128000000	49	0.548063	1.50509562263181e-06	3.70621273718127e-05	TRUE	LC676
chr1:24000000-24500000	chr8	127500000	128000000	50	0.78506	0.00319404	0.0193794	FALSE	LC676
chr1:240000000-240500000	chr8	127500000	128000000	49	0.649473	0.000104251	0.00117975	TRUE	LC676
chr1:240500000-241000000	chr8	127500000	128000000	32	0.464198	0.00545787	0.0271305	FALSE	LC676
chr1:241000000-241500000	chr8	127500000	128000000	35	0.549509	0.0117922	0.0491406	FALSE	LC676
chr1:241500000-242000000	chr8	127500000	128000000	52	0.822695	0.00311699	0.0193794	FALSE	LC676
chr1:242000000-242500000	chr8	127500000	128000000	24	0.465513	0.179545	0.317864	FALSE	LC676
chr1:242500000-243000000	chr8	127500000	128000000	16	0.388706	0.560153	0.599267	FALSE	LC676
chr1:243500000-244000000	chr8	127500000	128000000	13	0.180386	0.0445548	0.129769	FALSE	LC676
chr1:244000000-244500000	chr8	127500000	128000000	54	0.953128	0.0191083	0.0684872	FALSE	LC676
chr1:244500000-245000000	chr8	127500000	128000000	53	0.947483	0.0245357	0.0841259	FALSE	LC676
chr1:24500000-25000000	chr8	127500000	128000000	42	0.839841	0.142824	0.271374	FALSE	LC676
chr1:245000000-245500000	chr8	127500000	128000000	26	0.446034	0.0625973	0.163035	FALSE	LC676
chr1:245500000-246000000	chr8	127500000	128000000	39	0.512531	0.00041786	0.00419205	TRUE	LC676
chr1:246000000-246500000	chr8	127500000	128000000	58	1.05916	0.0277375	0.0905207	FALSE	LC676
chr1:246500000-247000000	chr8	127500000	128000000	54	1.09932	0.135767	0.270264	FALSE	LC676
chr1:247000000-247500000	chr8	127500000	128000000	39	0.764986	0.127566	0.257863	FALSE	LC676
chr1:247500000-248000000	chr8	127500000	128000000	25	0.474325	0.14882	0.2761	FALSE	LC676
chr1:248000000-248500000	chr8	127500000	128000000	21	0.475267	0.431742	0.529467	FALSE	LC676
chr1:248500000-248956422	chr8	127500000	128000000	26	1.02688	0.997907	0.599267	FALSE	LC676
chr1:2500000-3000000	chr8	127500000	128000000	3	0.212564	0.993251	0.599267	FALSE	LC676
chr1:25000000-25500000	chr8	127500000	128000000	44	1.02224	0.447137	0.535909	FALSE	LC676
chr1:25500000-26000000	chr8	127500000	128000000	57	1.21501	0.211837	0.347242	FALSE	LC676
chr1:26000000-26500000	chr8	127500000	128000000	56	1.00924	0.0243931	0.0841259	FALSE	LC676
chr1:26500000-27000000	chr8	127500000	128000000	43	1.17256	0.826292	0.599267	FALSE	LC676
chr1:27000000-27500000	chr8	127500000	128000000	56	0.917284	0.00448314	0.0238107	FALSE	LC676
chr1:27500000-28000000	chr8	127500000	128000000	46	0.986838	0.252388	0.384067	FALSE	LC676
chr1:28000000-28500000	chr8	127500000	128000000	58	0.779014	3.74881295206885e-05	0.000507718	TRUE	LC676
chr1:28500000-29000000	chr8	127500000	128000000	30	1.14027	0.997592	0.599267	FALSE	LC676
chr1:29000000-29500000	chr8	127500000	128000000	22	0.656872	0.876501	0.599267	FALSE	LC676
chr1:29500000-30000000	chr8	127500000	128000000	8	0.297662	0.928872	0.599267	FALSE	LC676
chr1:3000000-3500000	chr8	127500000	128000000	12	0.368882	0.84302	0.599267	FALSE	LC676
chr1:30000000-30500000	chr8	127500000	128000000	11	0.280997	0.627597	0.599267	FALSE	LC676
chr1:30500000-31000000	chr8	127500000	128000000	34	0.831367	0.577049	0.599267	FALSE	LC676
chr1:31000000-31500000	chr8	127500000	128000000	29	0.5309	0.0952042	0.211376	FALSE	LC676
chr1:31500000-32000000	chr8	127500000	128000000	39	0.923646	0.500105	0.569171	FALSE	LC676
chr1:32000000-32500000	chr8	127500000	128000000	35	0.984946	0.854026	0.599267	FALSE	LC676
chr1:32500000-33000000	chr8	127500000	128000000	45	0.851453	0.0727544	0.17754	FALSE	LC676
chr1:33000000-33500000	chr8	127500000	128000000	38	1.03224	0.806384	0.599267	FALSE	LC676
chr1:33500000-34000000	chr8	127500000	128000000	19	0.46801	0.583647	0.599267	FALSE	LC676
chr1:34000000-34500000	chr8	127500000	128000000	19	0.328581	0.104217	0.223649	FALSE	LC676
chr1:34500000-35000000	chr8	127500000	128000000	14	0.407524	0.803227	0.599267	FALSE	LC676
chr1:3500000-4000000	chr8	127500000	128000000	17	0.726209	0.996852	0.599267	FALSE	LC676
chr1:35000000-35500000	chr8	127500000	128000000	28	0.743863	0.737594	0.599267	FALSE	LC676
chr1:35500000-36000000	chr8	127500000	128000000	36	0.915341	0.668069	0.599267	FALSE	LC676
chr1:36000000-36500000	chr8	127500000	128000000	39	1.01664	0.728271	0.599267	FALSE	LC676
chr1:36500000-37000000	chr8	127500000	128000000	21	0.470284	0.413223	0.515802	FALSE	LC676
chr1:37000000-37500000	chr8	127500000	128000000	15	0.391364	0.667422	0.599267	FALSE	LC676
chr1:37500000-38000000	chr8	127500000	128000000	26	0.731381	0.821871	0.599267	FALSE	LC676
chr1:38000000-38500000	chr8	127500000	128000000	17	0.445893	0.681703	0.599267	FALSE	LC676
chr1:38500000-39000000	chr8	127500000	128000000	27	0.395847	0.0112936	0.048557	FALSE	LC676
chr1:39000000-39500000	chr8	127500000	128000000	40	0.701255	0.0353069	0.107455	FALSE	LC676
chr1:39500000-40000000	chr8	127500000	128000000	34	0.927503	0.802209	0.599267	FALSE	LC676
chr1:4000000-4500000	chr8	127500000	128000000	11	0.295736	0.691478	0.599267	FALSE	LC676
chr1:40000000-40500000	chr8	127500000	128000000	31	0.790461	0.665577	0.599267	FALSE	LC676
chr1:40500000-41000000	chr8	127500000	128000000	35	0.771859	0.340989	0.457311	FALSE	LC676
chr1:41000000-41500000	chr8	127500000	128000000	38	0.793881	0.225515	0.357222	FALSE	LC676
chr1:41500000-42000000	chr8	127500000	128000000	33	0.718026	0.31931	0.437909	FALSE	LC676
chr1:42000000-42500000	chr8	127500000	128000000	35	0.84648	0.551801	0.595481	FALSE	LC676
chr1:42500000-43000000	chr8	127500000	128000000	49	0.960562	0.0981423	0.216128	FALSE	LC676
chr1:43000000-43500000	chr8	127500000	128000000	42	0.706122	0.0179008	0.0661823	FALSE	LC676
chr1:43500000-44000000	chr8	127500000	128000000	45	1.1298	0.650658	0.599267	FALSE	LC676
chr1:44000000-44500000	chr8	127500000	128000000	44	0.885285	0.145342	0.271507	FALSE	LC676
chr1:44500000-45000000	chr8	127500000	128000000	62	1.11476	0.0180807	0.0661823	FALSE	LC676
chr1:4500000-5000000	chr8	127500000	128000000	14	0.286363	0.317214	0.437909	FALSE	LC676
chr1:45000000-45500000	chr8	127500000	128000000	36	0.959222	0.765425	0.599267	FALSE	LC676
chr1:45500000-46000000	chr8	127500000	128000000	53	0.935942	0.0202285	0.0711595	FALSE	LC676
chr1:46000000-46500000	chr8	127500000	128000000	40	1.06388	0.772005	0.599267	FALSE	LC676
chr1:46500000-47000000	chr8	127500000	128000000	24	1.1218	0.999918	0.599267	FALSE	LC676
chr1:47000000-47500000	chr8	127500000	128000000	24	0.775321	0.947928	0.599267	FALSE	LC676
chr1:47500000-48000000	chr8	127500000	128000000	34	0.90365	0.75532	0.599267	FALSE	LC676
chr1:48000000-48500000	chr8	127500000	128000000	34	0.737482	0.309921	0.434964	FALSE	LC676
chr1:48500000-49000000	chr8	127500000	128000000	23	0.683769	0.876628	0.599267	FALSE	LC676
chr1:49000000-49500000	chr8	127500000	128000000	11	0.368546	0.90104	0.599267	FALSE	LC676
chr1:49500000-50000000	chr8	127500000	128000000	19	0.413084	0.371921	0.475155	FALSE	LC676
chr1:500000-1000000	chr8	127500000	128000000	7	2.43335	1	0.599267	FALSE	LC676
chr1:5000000-5500000	chr8	127500000	128000000	13	0.23289	0.185294	0.321733	FALSE	LC676
chr1:50000000-50500000	chr8	127500000	128000000	27	0.529696	0.177312	0.316174	FALSE	LC676
chr1:50500000-51000000	chr8	127500000	128000000	36	0.865983	0.53904	0.593533	FALSE	LC676
chr1:51000000-51500000	chr8	127500000	128000000	34	0.867565	0.672436	0.599267	FALSE	LC676
chr1:51500000-52000000	chr8	127500000	128000000	58	0.871916	0.000613469	0.00553899	TRUE	LC676
chr1:52000000-52500000	chr8	127500000	128000000	38	0.821014	0.289666	0.41514	FALSE	LC676
chr1:52500000-53000000	chr8	127500000	128000000	37	0.758975	0.198102	0.337481	FALSE	LC676
chr1:53000000-53500000	chr8	127500000	128000000	48	1.27778	0.792055	0.599267	FALSE	LC676
chr1:53500000-54000000	chr8	127500000	128000000	75	1.22316	0.00106144	0.00845619	TRUE	LC676
chr1:54000000-54500000	chr8	127500000	128000000	52	1.02789	0.100661	0.219887	FALSE	LC676
chr1:54500000-55000000	chr8	127500000	128000000	56	0.927174	0.00550887	0.0271305	FALSE	LC676
chr1:5500000-6000000	chr8	127500000	128000000	19	0.453312	0.528533	0.588181	FALSE	LC676
chr1:55000000-55500000	chr8	127500000	128000000	41	1.1265	0.834106	0.599267	FALSE	LC676
chr1:55500000-56000000	chr8	127500000	128000000	46	0.719816	0.00424969	0.0230222	FALSE	LC676
chr1:56000000-56500000	chr8	127500000	128000000	41	0.553647	0.000512236	0.00495531	TRUE	LC676
chr1:56500000-57000000	chr8	127500000	128000000	35	0.743056	0.265154	0.394626	FALSE	LC676
chr1:57000000-57500000	chr8	127500000	128000000	33	0.734281	0.365241	0.47368	FALSE	LC676
chr1:57500000-58000000	chr8	127500000	128000000	24	0.494964	0.263121	0.39401	FALSE	LC676
chr1:58000000-58500000	chr8	127500000	128000000	20	0.787694	0.994008	0.599267	FALSE	LC676
chr1:58500000-59000000	chr8	127500000	128000000	45	0.933599	0.190987	0.327421	FALSE	LC676
chr1:59000000-59500000	chr8	127500000	128000000	51	0.882432	0.0161835	0.0608832	FALSE	LC676
chr1:59500000-60000000	chr8	127500000	128000000	39	0.8478	0.299457	0.422466	FALSE	LC676
chr1:6000000-6500000	chr8	127500000	128000000	28	0.864396	0.9307	0.599267	FALSE	LC676
chr1:60000000-60500000	chr8	127500000	128000000	43	0.977667	0.39356	0.495828	FALSE	LC676
chr1:60500000-61000000	chr8	127500000	128000000	50	0.896665	0.0294888	0.0950904	FALSE	LC676
chr1:61000000-61500000	chr8	127500000	128000000	41	0.898683	0.311869	0.435441	FALSE	LC676
chr1:61500000-62000000	chr8	127500000	128000000	37	0.793229	0.277207	0.404937	FALSE	LC676
chr1:62000000-62500000	chr8	127500000	128000000	41	0.800312	0.115312	0.234845	FALSE	LC676
chr1:62500000-63000000	chr8	127500000	128000000	40	0.862016	0.278517	0.404937	FALSE	LC676
chr1:63000000-63500000	chr8	127500000	128000000	29	0.619639	0.299051	0.422466	FALSE	LC676
chr1:63500000-64000000	chr8	127500000	128000000	41	0.993761	0.558077	0.599267	FALSE	LC676
chr1:64000000-64500000	chr8	127500000	128000000	46	1.09829	0.518475	0.582458	FALSE	LC676
chr1:64500000-65000000	chr8	127500000	128000000	47	1.00183	0.236433	0.363876	FALSE	LC676
chr1:6500000-7000000	chr8	127500000	128000000	31	1.00032	0.965873	0.599267	FALSE	LC676
chr1:65000000-65500000	chr8	127500000	128000000	35	0.819586	0.475842	0.555563	FALSE	LC676
chr1:65500000-66000000	chr8	127500000	128000000	28	0.724519	0.688678	0.599267	FALSE	LC676
chr1:66000000-66500000	chr8	127500000	128000000	36	0.857941	0.516742	0.582458	FALSE	LC676
chr1:66500000-67000000	chr8	127500000	128000000	47	0.96979	0.175827	0.316174	FALSE	LC676
chr1:67000000-67500000	chr8	127500000	128000000	45	0.733233	0.00905706	0.0408879	FALSE	LC676
chr1:67500000-68000000	chr8	127500000	128000000	44	0.988284	0.361752	0.47368	FALSE	LC676
chr1:68000000-68500000	chr8	127500000	128000000	44	0.80895	0.0532638	0.145732	FALSE	LC676
chr1:68500000-69000000	chr8	127500000	128000000	33	0.901929	0.802337	0.599267	FALSE	LC676
chr1:69000000-69500000	chr8	127500000	128000000	37	0.951867	0.69571	0.599267	FALSE	LC676
chr1:69500000-70000000	chr8	127500000	128000000	26	1.01751	0.997509	0.599267	FALSE	LC676
chr1:7000000-7500000	chr8	127500000	128000000	25	0.601869	0.54227	0.594125	FALSE	LC676
chr1:70000000-70500000	chr8	127500000	128000000	33	1.0964	0.980518	0.599267	FALSE	LC676
chr1:70500000-71000000	chr8	127500000	128000000	33	0.644251	0.14391	0.271374	FALSE	LC676
chr1:71000000-71500000	chr8	127500000	128000000	33	0.972128	0.904314	0.599267	FALSE	LC676
chr1:71500000-72000000	chr8	127500000	128000000	39	0.998944	0.689681	0.599267	FALSE	LC676
chr1:72000000-72500000	chr8	127500000	128000000	25	0.863113	0.97875	0.599267	FALSE	LC676
chr1:72500000-73000000	chr8	127500000	128000000	40	1.0024	0.640122	0.599267	FALSE	LC676
chr1:73000000-73500000	chr8	127500000	128000000	34	0.884106	0.712132	0.599267	FALSE	LC676
chr1:73500000-74000000	chr8	127500000	128000000	30	0.942009	0.948526	0.599267	FALSE	LC676
chr1:74000000-74500000	chr8	127500000	128000000	43	1.12398	0.74259	0.599267	FALSE	LC676
chr1:74500000-75000000	chr8	127500000	128000000	43	0.990966	0.427531	0.52879	FALSE	LC676
chr1:7500000-8000000	chr8	127500000	128000000	28	0.795068	0.842593	0.599267	FALSE	LC676
chr1:75000000-75500000	chr8	127500000	128000000	27	0.846963	0.939126	0.599267	FALSE	LC676
chr1:75500000-76000000	chr8	127500000	128000000	41	0.792124	0.103781	0.223649	FALSE	LC676
chr1:76000000-76500000	chr8	127500000	128000000	44	1.02026	0.44212	0.532251	FALSE	LC676
chr1:76500000-77000000	chr8	127500000	128000000	50	0.829326	0.00853361	0.0391778	FALSE	LC676
chr1:77000000-77500000	chr8	127500000	128000000	31	0.771966	0.615438	0.599267	FALSE	LC676
chr1:77500000-78000000	chr8	127500000	128000000	37	1.06394	0.888732	0.599267	FALSE	LC676
chr1:78000000-78500000	chr8	127500000	128000000	33	0.943934	0.869886	0.599267	FALSE	LC676
chr1:78500000-79000000	chr8	127500000	128000000	36	0.896909	0.621848	0.599267	FALSE	LC676
chr1:79000000-79500000	chr8	127500000	128000000	21	0.626515	0.870833	0.599267	FALSE	LC676
chr1:79500000-80000000	chr8	127500000	128000000	21	0.676751	0.935298	0.599267	FALSE	LC676
chr1:8000000-8500000	chr8	127500000	128000000	28	0.584592	0.263285	0.39401	FALSE	LC676
chr1:80000000-80500000	chr8	127500000	128000000	21	0.575553	0.763425	0.599267	FALSE	LC676
chr1:80500000-81000000	chr8	127500000	128000000	22	0.6163	0.799201	0.599267	FALSE	LC676
chr1:81000000-81500000	chr8	127500000	128000000	21	0.760804	0.983119	0.599267	FALSE	LC676
chr1:81500000-82000000	chr8	127500000	128000000	32	0.925378	0.880239	0.599267	FALSE	LC676
chr1:82000000-82500000	chr8	127500000	128000000	35	0.897368	0.684571	0.599267	FALSE	LC676
chr1:82500000-83000000	chr8	127500000	128000000	35	0.876596	0.632757	0.599267	FALSE	LC676
chr1:83000000-83500000	chr8	127500000	128000000	20	1.11524	0.999996	0.599267	FALSE	LC676
chr1:83500000-84000000	chr8	127500000	128000000	33	0.820628	0.614483	0.599267	FALSE	LC676
chr1:84000000-84500000	chr8	127500000	128000000	38	0.996962	0.73956	0.599267	FALSE	LC676
chr1:84500000-85000000	chr8	127500000	128000000	42	0.991119	0.489241	0.561525	FALSE	LC676
chr1:8500000-9000000	chr8	127500000	128000000	40	0.906132	0.389918	0.493536	FALSE	LC676
chr1:85000000-85500000	chr8	127500000	128000000	46	0.979116	0.236264	0.363876	FALSE	LC676
chr1:85500000-86000000	chr8	127500000	128000000	39	1.23625	0.97188	0.599267	FALSE	LC676
chr1:86000000-86500000	chr8	127500000	128000000	37	0.998749	0.792319	0.599267	FALSE	LC676
chr1:86500000-87000000	chr8	127500000	128000000	23	0.839192	0.987926	0.599267	FALSE	LC676
chr1:87000000-87500000	chr8	127500000	128000000	40	1.01463	0.668932	0.599267	FALSE	LC676
chr1:87500000-88000000	chr8	127500000	128000000	51	0.95344	0.0509556	0.142292	FALSE	LC676
chr1:88000000-88500000	chr8	127500000	128000000	49	0.928444	0.0649853	0.166061	FALSE	LC676
chr1:88500000-89000000	chr8	127500000	128000000	40	0.980038	0.584842	0.599267	FALSE	LC676
chr1:89000000-89500000	chr8	127500000	128000000	24	0.670545	0.804081	0.599267	FALSE	LC676
chr1:89500000-90000000	chr8	127500000	128000000	41	1.0611	0.71664	0.599267	FALSE	LC676
chr1:9000000-9500000	chr8	127500000	128000000	34	0.486163	0.00347821	0.0200455	FALSE	LC676
chr1:90000000-90500000	chr8	127500000	128000000	18	0.943511	0.999954	0.599267	FALSE	LC676
chr1:90500000-91000000	chr8	127500000	128000000	40	0.913178	0.408534	0.51231	FALSE	LC676
chr1:91000000-91500000	chr8	127500000	128000000	32	0.886791	0.821458	0.599267	FALSE	LC676
chr1:91500000-92000000	chr8	127500000	128000000	38	0.991735	0.728592	0.599267	FALSE	LC676
chr1:92000000-92500000	chr8	127500000	128000000	43	0.794702	0.0590403	0.155264	FALSE	LC676
chr1:92500000-93000000	chr8	127500000	128000000	33	0.979369	0.911872	0.599267	FALSE	LC676
chr1:93000000-93500000	chr8	127500000	128000000	42	0.943159	0.365183	0.47368	FALSE	LC676
chr1:93500000-94000000	chr8	127500000	128000000	32	1.03937	0.970741	0.599267	FALSE	LC676
chr1:94000000-94500000	chr8	127500000	128000000	48	0.912923	0.0703122	0.176346	FALSE	LC676
chr1:94500000-95000000	chr8	127500000	128000000	44	1.04121	0.495369	0.56616	FALSE	LC676
chr1:9500000-10000000	chr8	127500000	128000000	38	0.931742	0.585613	0.599267	FALSE	LC676
chr1:95000000-95500000	chr8	127500000	128000000	41	0.905693	0.329201	0.448091	FALSE	LC676
chr1:95500000-96000000	chr8	127500000	128000000	35	0.894619	0.677939	0.599267	FALSE	LC676
chr1:96000000-96500000	chr8	127500000	128000000	18	0.851474	0.999591	0.599267	FALSE	LC676
chr1:96500000-97000000	chr8	127500000	128000000	34	0.841419	0.604546	0.599267	FALSE	LC676
chr1:97000000-97500000	chr8	127500000	128000000	44	1.01859	0.437853	0.529467	FALSE	LC676
chr1:97500000-98000000	chr8	127500000	128000000	32	0.82023	0.678283	0.599267	FALSE	LC676
chr1:98000000-98500000	chr8	127500000	128000000	23	0.806157	0.978998	0.599267	FALSE	LC676
chr1:98500000-99000000	chr8	127500000	128000000	20	0.694846	0.968592	0.599267	FALSE	LC676
chr1:99000000-99500000	chr8	127500000	128000000	30	0.667607	0.373642	0.475155	FALSE	LC676
chr1:99500000-100000000	chr8	127500000	128000000	40	0.771385	0.104861	0.223649	FALSE	LC676
chr10:0-500000	chr8	127500000	128000000	25	1.21041	0.999536	0.322066	FALSE	LC676
chr10:1000000-1500000	chr8	127500000	128000000	19	0.915705	0.997999	0.322066	FALSE	LC676
chr10:10000000-10500000	chr8	127500000	128000000	18	0.469153	0.473742	0.269551	FALSE	LC676
chr10:100000000-100500000	chr8	127500000	128000000	41	0.766574	0.0152837	0.0419196	FALSE	LC676
chr10:100500000-101000000	chr8	127500000	128000000	27	0.95956	0.941555	0.322066	FALSE	LC676
chr10:101000000-101500000	chr8	127500000	128000000	52	1.08205	0.0399378	0.0655498	FALSE	LC676
chr10:101500000-102000000	chr8	127500000	128000000	38	1.10752	0.704957	0.31144	FALSE	LC676
chr10:102000000-102500000	chr8	127500000	128000000	52	1.2012	0.14776	0.141553	FALSE	LC676
chr10:102500000-103000000	chr8	127500000	128000000	50	1.03625	0.0407916	0.0656143	FALSE	LC676
chr10:103000000-103500000	chr8	127500000	128000000	42	0.803812	0.0199251	0.0506106	FALSE	LC676
chr10:103500000-104000000	chr8	127500000	128000000	50	1.29284	0.401172	0.25229	FALSE	LC676
chr10:104000000-104500000	chr8	127500000	128000000	59	1.07386	0.00256038	0.0136576	FALSE	LC676
chr10:104500000-105000000	chr8	127500000	128000000	21	0.427638	0.123551	0.130789	FALSE	LC676
chr10:10500000-11000000	chr8	127500000	128000000	20	0.35918	0.0517227	0.0748204	FALSE	LC676
chr10:105000000-105500000	chr8	127500000	128000000	27	0.423253	0.00582157	0.0225574	FALSE	LC676
chr10:105500000-106000000	chr8	127500000	128000000	25	0.678097	0.537713	0.279393	FALSE	LC676
chr10:106000000-106500000	chr8	127500000	128000000	32	0.788521	0.328007	0.229464	FALSE	LC676
chr10:106500000-107000000	chr8	127500000	128000000	22	0.366686	0.0217541	0.0506106	FALSE	LC676
chr10:107000000-107500000	chr8	127500000	128000000	17	0.472072	0.579804	0.287425	FALSE	LC676
chr10:107500000-108000000	chr8	127500000	128000000	27	0.613836	0.211883	0.180836	FALSE	LC676
chr10:108000000-108500000	chr8	127500000	128000000	32	0.795392	0.345434	0.235567	FALSE	LC676
chr10:108500000-109000000	chr8	127500000	128000000	21	0.539945	0.442397	0.260396	FALSE	LC676
chr10:109000000-109500000	chr8	127500000	128000000	12	0.442933	0.892769	0.322066	FALSE	LC676
chr10:109500000-110000000	chr8	127500000	128000000	35	0.737126	0.0883416	0.109271	FALSE	LC676
chr10:11000000-11500000	chr8	127500000	128000000	16	0.561783	0.882218	0.322066	FALSE	LC676
chr10:110000000-110500000	chr8	127500000	128000000	65	1.47907	0.0974357	0.113824	FALSE	LC676
chr10:110500000-111000000	chr8	127500000	128000000	51	1.36012	0.486321	0.270896	FALSE	LC676
chr10:111000000-111500000	chr8	127500000	128000000	25	0.532006	0.141449	0.140376	FALSE	LC676
chr10:111500000-112000000	chr8	127500000	128000000	17	0.449491	0.499637	0.273113	FALSE	LC676
chr10:112000000-112500000	chr8	127500000	128000000	23	0.677001	0.689632	0.31142	FALSE	LC676
chr10:112500000-113000000	chr8	127500000	128000000	37	0.958189	0.42407	0.258524	FALSE	LC676
chr10:113000000-113500000	chr8	127500000	128000000	35	0.927795	0.48156	0.270896	FALSE	LC676
chr10:113500000-114000000	chr8	127500000	128000000	43	0.959822	0.124127	0.130789	FALSE	LC676
chr10:114000000-114500000	chr8	127500000	128000000	39	0.873048	0.140664	0.140376	FALSE	LC676
chr10:114500000-115000000	chr8	127500000	128000000	39	0.781111	0.0426984	0.0656143	FALSE	LC676
chr10:11500000-12000000	chr8	127500000	128000000	35	0.877873	0.356052	0.235567	FALSE	LC676
chr10:115000000-115500000	chr8	127500000	128000000	36	0.871764	0.280662	0.210121	FALSE	LC676
chr10:115500000-116000000	chr8	127500000	128000000	33	0.801502	0.296459	0.214424	FALSE	LC676
chr10:116000000-116500000	chr8	127500000	128000000	23	0.488073	0.14995	0.141553	FALSE	LC676
chr10:116500000-117000000	chr8	127500000	128000000	51	0.702812	9.57497127473303e-06	0.0008172	TRUE	LC676
chr10:117000000-117500000	chr8	127500000	128000000	55	1.03563	0.00664761	0.0225574	FALSE	LC676
chr10:117500000-118000000	chr8	127500000	128000000	71	1.23648	0.000328273	0.0069172	TRUE	LC676
chr10:118000000-118500000	chr8	127500000	128000000	55	1.03531	0.00660996	0.0225574	FALSE	LC676
chr10:118500000-119000000	chr8	127500000	128000000	47	0.856745	0.00661319	0.0225574	FALSE	LC676
chr10:119000000-119500000	chr8	127500000	128000000	47	1.01646	0.0785354	0.100042	FALSE	LC676
chr10:119500000-120000000	chr8	127500000	128000000	40	0.990738	0.315652	0.222646	FALSE	LC676
chr10:12000000-12500000	chr8	127500000	128000000	41	0.756856	0.0127037	0.0393752	FALSE	LC676
chr10:120000000-120500000	chr8	127500000	128000000	26	0.530021	0.0969379	0.113824	FALSE	LC676
chr10:120500000-121000000	chr8	127500000	128000000	15	0.533461	0.886484	0.322066	FALSE	LC676
chr10:121000000-121500000	chr8	127500000	128000000	31	0.572593	0.0271393	0.0551492	FALSE	LC676
chr10:121500000-122000000	chr8	127500000	128000000	42	0.735884	0.00522135	0.0212204	FALSE	LC676
chr10:122000000-122500000	chr8	127500000	128000000	25	0.463006	0.0443157	0.066355	FALSE	LC676
chr10:122500000-123000000	chr8	127500000	128000000	18	0.515633	0.631766	0.300166	FALSE	LC676
chr10:123000000-123500000	chr8	127500000	128000000	38	0.507776	6.50296583123416e-05	0.00277506	TRUE	LC676
chr10:123500000-124000000	chr8	127500000	128000000	28	0.649254	0.236396	0.190338	FALSE	LC676
chr10:124000000-124500000	chr8	127500000	128000000	34	0.547748	0.00333682	0.0146869	FALSE	LC676
chr10:124500000-125000000	chr8	127500000	128000000	43	1.14478	0.486115	0.270896	FALSE	LC676
chr10:12500000-13000000	chr8	127500000	128000000	29	0.648081	0.17853	0.162678	FALSE	LC676
chr10:125000000-125500000	chr8	127500000	128000000	49	0.848052	0.00218623	0.0133278	FALSE	LC676
chr10:125500000-126000000	chr8	127500000	128000000	40	0.922923	0.18102	0.162678	FALSE	LC676
chr10:126000000-126500000	chr8	127500000	128000000	22	0.371485	0.0246243	0.0525406	FALSE	LC676
chr10:126500000-127000000	chr8	127500000	128000000	15	0.310523	0.185547	0.163258	FALSE	LC676
chr10:127000000-127500000	chr8	127500000	128000000	21	0.287589	0.00328721	0.0146869	FALSE	LC676
chr10:127500000-128000000	chr8	127500000	128000000	11	0.354968	0.761968	0.322066	FALSE	LC676
chr10:128000000-128500000	chr8	127500000	128000000	21	0.405438	0.0840423	0.105482	FALSE	LC676
chr10:128500000-129000000	chr8	127500000	128000000	30	0.559021	0.0322684	0.0625916	FALSE	LC676
chr10:129000000-129500000	chr8	127500000	128000000	21	0.365952	0.0364983	0.0645527	FALSE	LC676
chr10:129500000-130000000	chr8	127500000	128000000	14	0.369276	0.502402	0.273113	FALSE	LC676
chr10:13000000-13500000	chr8	127500000	128000000	30	0.67467	0.182366	0.162678	FALSE	LC676
chr10:130000000-130500000	chr8	127500000	128000000	28	0.656331	0.253588	0.197734	FALSE	LC676
chr10:130500000-131000000	chr8	127500000	128000000	16	0.410067	0.452604	0.26458	FALSE	LC676
chr10:131000000-131500000	chr8	127500000	128000000	15	0.330056	0.249585	0.197236	FALSE	LC676
chr10:131500000-132000000	chr8	127500000	128000000	30	0.58884	0.0555	0.0763997	FALSE	LC676
chr10:132000000-132500000	chr8	127500000	128000000	32	0.783282	0.314895	0.222646	FALSE	LC676
chr10:132500000-133000000	chr8	127500000	128000000	25	0.645202	0.439401	0.260396	FALSE	LC676
chr10:133000000-133500000	chr8	127500000	128000000	28	0.962184	0.919225	0.322066	FALSE	LC676
chr10:133500000-133797422	chr8	127500000	128000000	6	0.906453	1	0.322066	FALSE	LC676
chr10:13500000-14000000	chr8	127500000	128000000	25	0.454709	0.0373341	0.0645527	FALSE	LC676
chr10:14000000-14500000	chr8	127500000	128000000	18	0.56823	0.777545	0.322066	FALSE	LC676
chr10:14500000-15000000	chr8	127500000	128000000	47	0.962089	0.0389429	0.0651702	FALSE	LC676
chr10:1500000-2000000	chr8	127500000	128000000	9	0.430846	0.977777	0.322066	FALSE	LC676
chr10:15000000-15500000	chr8	127500000	128000000	37	0.75679	0.0598627	0.0810974	FALSE	LC676
chr10:15500000-16000000	chr8	127500000	128000000	30	0.939973	0.816881	0.322066	FALSE	LC676
chr10:16000000-16500000	chr8	127500000	128000000	23	0.394092	0.0253787	0.0528295	FALSE	LC676
chr10:16500000-17000000	chr8	127500000	128000000	24	0.772859	0.832276	0.322066	FALSE	LC676
chr10:17000000-17500000	chr8	127500000	128000000	33	0.988132	0.74849	0.322066	FALSE	LC676
chr10:17500000-18000000	chr8	127500000	128000000	33	0.798341	0.288919	0.212573	FALSE	LC676
chr10:18000000-18500000	chr8	127500000	128000000	39	1.00454	0.407933	0.25229	FALSE	LC676
chr10:18500000-19000000	chr8	127500000	128000000	16	0.75105	0.994201	0.322066	FALSE	LC676
chr10:19000000-19500000	chr8	127500000	128000000	24	0.59025	0.352882	0.235567	FALSE	LC676
chr10:19500000-20000000	chr8	127500000	128000000	29	0.612638	0.114433	0.126838	FALSE	LC676
chr10:2000000-2500000	chr8	127500000	128000000	17	0.473831	0.58585	0.287425	FALSE	LC676
chr10:20000000-20500000	chr8	127500000	128000000	20	0.541876	0.537695	0.279393	FALSE	LC676
chr10:20500000-21000000	chr8	127500000	128000000	28	0.698597	0.365233	0.238236	FALSE	LC676
chr10:21000000-21500000	chr8	127500000	128000000	37	0.892933	0.270773	0.206033	FALSE	LC676
chr10:21500000-22000000	chr8	127500000	128000000	31	0.990964	0.849549	0.322066	FALSE	LC676
chr10:22000000-22500000	chr8	127500000	128000000	29	0.973317	0.900606	0.322066	FALSE	LC676
chr10:22500000-23000000	chr8	127500000	128000000	36	0.73984	0.0658968	0.086525	FALSE	LC676
chr10:23000000-23500000	chr8	127500000	128000000	27	0.737671	0.552131	0.283874	FALSE	LC676
chr10:23500000-24000000	chr8	127500000	128000000	19	0.500278	0.488802	0.270896	FALSE	LC676
chr10:24000000-24500000	chr8	127500000	128000000	22	0.437982	0.0994617	0.113824	FALSE	LC676
chr10:24500000-25000000	chr8	127500000	128000000	21	0.500769	0.315469	0.222646	FALSE	LC676
chr10:2500000-3000000	chr8	127500000	128000000	15	0.39417	0.494271	0.27216	FALSE	LC676
chr10:25000000-25500000	chr8	127500000	128000000	23	0.54268	0.288337	0.212573	FALSE	LC676
chr10:25500000-26000000	chr8	127500000	128000000	14	0.46943	0.824687	0.322066	FALSE	LC676
chr10:26000000-26500000	chr8	127500000	128000000	27	0.563692	0.112574	0.12642	FALSE	LC676
chr10:26500000-27000000	chr8	127500000	128000000	44	0.792459	0.00687181	0.0225574	FALSE	LC676
chr10:27000000-27500000	chr8	127500000	128000000	25	0.587845	0.272787	0.206033	FALSE	LC676
chr10:27500000-28000000	chr8	127500000	128000000	21	0.696379	0.85389	0.322066	FALSE	LC676
chr10:28000000-28500000	chr8	127500000	128000000	44	0.735623	0.00190913	0.012561	FALSE	LC676
chr10:28500000-29000000	chr8	127500000	128000000	40	1.14258	0.662592	0.304038	FALSE	LC676
chr10:29000000-29500000	chr8	127500000	128000000	47	0.892502	0.0129179	0.0393752	FALSE	LC676
chr10:29500000-30000000	chr8	127500000	128000000	32	0.568462	0.0157172	0.0419196	FALSE	LC676
chr10:3000000-3500000	chr8	127500000	128000000	22	0.423087	0.0762405	0.09859	FALSE	LC676
chr10:30000000-30500000	chr8	127500000	128000000	27	0.518157	0.0536697	0.0761949	FALSE	LC676
chr10:30500000-31000000	chr8	127500000	128000000	23	0.658253	0.639347	0.300166	FALSE	LC676
chr10:31000000-31500000	chr8	127500000	128000000	21	0.772198	0.941876	0.322066	FALSE	LC676
chr10:31500000-32000000	chr8	127500000	128000000	21	0.747618	0.920246	0.322066	FALSE	LC676
chr10:32000000-32500000	chr8	127500000	128000000	30	0.810547	0.527945	0.279393	FALSE	LC676
chr10:32500000-33000000	chr8	127500000	128000000	25	0.677484	0.535911	0.279393	FALSE	LC676
chr10:33000000-33500000	chr8	127500000	128000000	15	0.457974	0.71766	0.314105	FALSE	LC676
chr10:33500000-34000000	chr8	127500000	128000000	21	0.391229	0.0637286	0.0849856	FALSE	LC676
chr10:34000000-34500000	chr8	127500000	128000000	32	0.690998	0.123951	0.130789	FALSE	LC676
chr10:34500000-35000000	chr8	127500000	128000000	42	0.98724	0.205588	0.179045	FALSE	LC676
chr10:3500000-4000000	chr8	127500000	128000000	22	0.554752	0.404659	0.25229	FALSE	LC676
chr10:35000000-35500000	chr8	127500000	128000000	35	1.02441	0.707859	0.31144	FALSE	LC676
chr10:35500000-36000000	chr8	127500000	128000000	25	0.953377	0.971671	0.322066	FALSE	LC676
chr10:36000000-36500000	chr8	127500000	128000000	15	0.54784	0.906868	0.322066	FALSE	LC676
chr10:36500000-37000000	chr8	127500000	128000000	17	0.428024	0.420894	0.258433	FALSE	LC676
chr10:37000000-37500000	chr8	127500000	128000000	26	0.825108	0.82075	0.322066	FALSE	LC676
chr10:37500000-38000000	chr8	127500000	128000000	22	0.734677	0.866534	0.322066	FALSE	LC676
chr10:38000000-38500000	chr8	127500000	128000000	16	0.460394	0.634855	0.300166	FALSE	LC676
chr10:38500000-39000000	chr8	127500000	128000000	5	0.662454	1	0.322066	FALSE	LC676
chr10:39000000-39500000	chr8	127500000	128000000	7	0.638941	0.999984	0.322066	FALSE	LC676
chr10:39500000-40000000	chr8	127500000	128000000	1	9.36408	1	0.322066	FALSE	LC676
chr10:4000000-4500000	chr8	127500000	128000000	13	0.371637	0.619439	0.298687	FALSE	LC676
chr10:41500000-42000000	chr8	127500000	128000000	3	0.680901	1	0.322066	FALSE	LC676
chr10:42000000-42500000	chr8	127500000	128000000	9	0.46929	0.990031	0.322066	FALSE	LC676
chr10:42500000-43000000	chr8	127500000	128000000	15	0.5329	0.885621	0.322066	FALSE	LC676
chr10:43000000-43500000	chr8	127500000	128000000	18	0.710372	0.964271	0.322066	FALSE	LC676
chr10:43500000-44000000	chr8	127500000	128000000	9	0.477654	0.991677	0.322066	FALSE	LC676
chr10:44000000-44500000	chr8	127500000	128000000	18	0.556319	0.74841	0.322066	FALSE	LC676
chr10:44500000-45000000	chr8	127500000	128000000	18	0.56706	0.774787	0.322066	FALSE	LC676
chr10:4500000-5000000	chr8	127500000	128000000	17	0.4137	0.368461	0.238236	FALSE	LC676
chr10:45000000-45500000	chr8	127500000	128000000	5	0.202694	0.869097	0.322066	FALSE	LC676
chr10:45500000-46000000	chr8	127500000	128000000	13	1.36392	1	0.322066	FALSE	LC676
chr10:46000000-46500000	chr8	127500000	128000000	16	1.13465	0.999999	0.322066	FALSE	LC676
chr10:46500000-47000000	chr8	127500000	128000000	5	4.8356	1	0.322066	FALSE	LC676
chr10:47000000-47500000	chr8	127500000	128000000	21	0.668317	0.803016	0.322066	FALSE	LC676
chr10:47500000-48000000	chr8	127500000	128000000	2	0.430471	0.999998	0.322066	FALSE	LC676
chr10:48000000-48500000	chr8	127500000	128000000	17	1.34112	1	0.322066	FALSE	LC676
chr10:48500000-49000000	chr8	127500000	128000000	18	0.567759	0.776437	0.322066	FALSE	LC676
chr10:49000000-49500000	chr8	127500000	128000000	13	0.476496	0.895551	0.322066	FALSE	LC676
chr10:49500000-50000000	chr8	127500000	128000000	22	1.13906	0.999772	0.322066	FALSE	LC676
chr10:500000-1000000	chr8	127500000	128000000	35	1.22835	0.954323	0.322066	FALSE	LC676
chr10:5000000-5500000	chr8	127500000	128000000	17	0.563118	0.830897	0.322066	FALSE	LC676
chr10:50000000-50500000	chr8	127500000	128000000	15	0.77077	0.998018	0.322066	FALSE	LC676
chr10:50500000-51000000	chr8	127500000	128000000	27	0.952906	0.936772	0.322066	FALSE	LC676
chr10:51000000-51500000	chr8	127500000	128000000	29	0.88558	0.771916	0.322066	FALSE	LC676
chr10:51500000-52000000	chr8	127500000	128000000	46	1.05193	0.148519	0.141553	FALSE	LC676
chr10:52000000-52500000	chr8	127500000	128000000	54	1.08882	0.022814	0.0506106	FALSE	LC676
chr10:52500000-53000000	chr8	127500000	128000000	40	0.951974	0.23451	0.190338	FALSE	LC676
chr10:53000000-53500000	chr8	127500000	128000000	42	0.990541	0.211535	0.180836	FALSE	LC676
chr10:53500000-54000000	chr8	127500000	128000000	45	0.921975	0.0429615	0.0656143	FALSE	LC676
chr10:54000000-54500000	chr8	127500000	128000000	33	0.824928	0.354267	0.235567	FALSE	LC676
chr10:54500000-55000000	chr8	127500000	128000000	27	0.845941	0.805966	0.322066	FALSE	LC676
chr10:5500000-6000000	chr8	127500000	128000000	31	0.763889	0.331264	0.229858	FALSE	LC676
chr10:55000000-55500000	chr8	127500000	128000000	30	0.867734	0.673084	0.307198	FALSE	LC676
chr10:55500000-56000000	chr8	127500000	128000000	16	0.739439	0.992832	0.322066	FALSE	LC676
chr10:56000000-56500000	chr8	127500000	128000000	24	0.658426	0.560204	0.2863	FALSE	LC676
chr10:56500000-57000000	chr8	127500000	128000000	21	0.627116	0.707922	0.31144	FALSE	LC676
chr10:57000000-57500000	chr8	127500000	128000000	21	0.617788	0.683115	0.310118	FALSE	LC676
chr10:57500000-58000000	chr8	127500000	128000000	25	0.621419	0.368257	0.238236	FALSE	LC676
chr10:58000000-58500000	chr8	127500000	128000000	29	0.782271	0.524853	0.279393	FALSE	LC676
chr10:58500000-59000000	chr8	127500000	128000000	30	0.765551	0.405076	0.25229	FALSE	LC676
chr10:59000000-59500000	chr8	127500000	128000000	33	0.844345	0.404058	0.25229	FALSE	LC676
chr10:59500000-60000000	chr8	127500000	128000000	39	0.869236	0.135001	0.137167	FALSE	LC676
chr10:6000000-6500000	chr8	127500000	128000000	17	0.629884	0.928227	0.322066	FALSE	LC676
chr10:60000000-60500000	chr8	127500000	128000000	49	1.00709	0.0378176	0.0645527	FALSE	LC676
chr10:60500000-61000000	chr8	127500000	128000000	56	1.24826	0.0897711	0.109453	FALSE	LC676
chr10:61000000-61500000	chr8	127500000	128000000	37	1.00413	0.536722	0.279393	FALSE	LC676
chr10:61500000-62000000	chr8	127500000	128000000	39	1.19621	0.809279	0.322066	FALSE	LC676
chr10:62000000-62500000	chr8	127500000	128000000	38	0.972866	0.395403	0.25229	FALSE	LC676
chr10:62500000-63000000	chr8	127500000	128000000	22	0.633063	0.647271	0.300233	FALSE	LC676
chr10:63000000-63500000	chr8	127500000	128000000	32	0.74125	0.217187	0.183529	FALSE	LC676
chr10:63500000-64000000	chr8	127500000	128000000	35	0.745274	0.0983707	0.113824	FALSE	LC676
chr10:64000000-64500000	chr8	127500000	128000000	36	1.03103	0.662598	0.304038	FALSE	LC676
chr10:64500000-65000000	chr8	127500000	128000000	17	0.619033	0.916682	0.322066	FALSE	LC676
chr10:6500000-7000000	chr8	127500000	128000000	23	0.559406	0.337884	0.232561	FALSE	LC676
chr10:65000000-65500000	chr8	127500000	128000000	12	0.629921	0.996399	0.322066	FALSE	LC676
chr10:65500000-66000000	chr8	127500000	128000000	32	0.84334	0.471334	0.269551	FALSE	LC676
chr10:66000000-66500000	chr8	127500000	128000000	19	0.615426	0.8158	0.322066	FALSE	LC676
chr10:66500000-67000000	chr8	127500000	128000000	27	0.666836	0.349244	0.235567	FALSE	LC676
chr10:67000000-67500000	chr8	127500000	128000000	30	0.960505	0.848185	0.322066	FALSE	LC676
chr10:67500000-68000000	chr8	127500000	128000000	38	1.03274	0.540142	0.279393	FALSE	LC676
chr10:68000000-68500000	chr8	127500000	128000000	51	0.855709	0.000963619	0.00913805	TRUE	LC676
chr10:68500000-69000000	chr8	127500000	128000000	46	0.877335	0.0147343	0.0419179	FALSE	LC676
chr10:69000000-69500000	chr8	127500000	128000000	47	0.760659	0.000726208	0.0077475	TRUE	LC676
chr10:69500000-70000000	chr8	127500000	128000000	56	1.00546	0.00244416	0.0136576	FALSE	LC676
chr10:7000000-7500000	chr8	127500000	128000000	41	1.12631	0.567434	0.287425	FALSE	LC676
chr10:70000000-70500000	chr8	127500000	128000000	46	0.923525	0.0312207	0.0619677	FALSE	LC676
chr10:70500000-71000000	chr8	127500000	128000000	42	1.1664	0.595547	0.290448	FALSE	LC676
chr10:71000000-71500000	chr8	127500000	128000000	51	1.01989	0.0231268	0.0506106	FALSE	LC676
chr10:71500000-72000000	chr8	127500000	128000000	52	0.886056	0.00119619	0.00928104	TRUE	LC676
chr10:72000000-72500000	chr8	127500000	128000000	54	0.896271	0.00055159	0.0069172	TRUE	LC676
chr10:72500000-73000000	chr8	127500000	128000000	49	0.868809	0.00344167	0.0146869	FALSE	LC676
chr10:73000000-73500000	chr8	127500000	128000000	36	0.853157	0.240246	0.19163	FALSE	LC676
chr10:73500000-74000000	chr8	127500000	128000000	40	1.08027	0.524189	0.279393	FALSE	LC676
chr10:74000000-74500000	chr8	127500000	128000000	34	0.936806	0.572175	0.287425	FALSE	LC676
chr10:74500000-75000000	chr8	127500000	128000000	43	0.861489	0.0351348	0.0645527	FALSE	LC676
chr10:7500000-8000000	chr8	127500000	128000000	18	0.749873	0.980627	0.322066	FALSE	LC676
chr10:75000000-75500000	chr8	127500000	128000000	49	1.10922	0.125701	0.130832	FALSE	LC676
chr10:75500000-76000000	chr8	127500000	128000000	49	1.12664	0.14836	0.141553	FALSE	LC676
chr10:76000000-76500000	chr8	127500000	128000000	51	0.988657	0.0141201	0.0415556	FALSE	LC676
chr10:76500000-77000000	chr8	127500000	128000000	54	0.870258	0.000282896	0.0069172	TRUE	LC676
chr10:77000000-77500000	chr8	127500000	128000000	37	0.546359	0.000520765	0.0069172	TRUE	LC676
chr10:77500000-78000000	chr8	127500000	128000000	17	0.323148	0.100024	0.113824	FALSE	LC676
chr10:78000000-78500000	chr8	127500000	128000000	23	0.544038	0.292266	0.213198	FALSE	LC676
chr10:78500000-79000000	chr8	127500000	128000000	25	0.693674	0.582752	0.287425	FALSE	LC676
chr10:79000000-79500000	chr8	127500000	128000000	27	0.872942	0.849892	0.322066	FALSE	LC676
chr10:79500000-80000000	chr8	127500000	128000000	6	0.773798	1	0.322066	FALSE	LC676
chr10:8000000-8500000	chr8	127500000	128000000	17	0.546412	0.795401	0.322066	FALSE	LC676
chr10:80000000-80500000	chr8	127500000	128000000	28	0.625563	0.182983	0.162678	FALSE	LC676
chr10:80500000-81000000	chr8	127500000	128000000	18	0.538962	0.701765	0.31144	FALSE	LC676
chr10:81000000-81500000	chr8	127500000	128000000	11	0.527138	0.986285	0.322066	FALSE	LC676
chr10:81500000-82000000	chr8	127500000	128000000	11	0.497124	0.975608	0.322066	FALSE	LC676
chr10:82000000-82500000	chr8	127500000	128000000	20	0.510438	0.432356	0.258621	FALSE	LC676
chr10:82500000-83000000	chr8	127500000	128000000	32	0.487687	0.00191327	0.012561	FALSE	LC676
chr10:83000000-83500000	chr8	127500000	128000000	23	0.532506	0.259517	0.199542	FALSE	LC676
chr10:83500000-84000000	chr8	127500000	128000000	14	0.422228	0.69655	0.31144	FALSE	LC676
chr10:84000000-84500000	chr8	127500000	128000000	22	0.724014	0.850031	0.322066	FALSE	LC676
chr10:84500000-85000000	chr8	127500000	128000000	16	0.547329	0.858282	0.322066	FALSE	LC676
chr10:8500000-9000000	chr8	127500000	128000000	18	0.501547	0.585981	0.287425	FALSE	LC676
chr10:85000000-85500000	chr8	127500000	128000000	24	0.517388	0.160985	0.149344	FALSE	LC676
chr10:85500000-86000000	chr8	127500000	128000000	20	0.509978	0.4308	0.258621	FALSE	LC676
chr10:86000000-86500000	chr8	127500000	128000000	30	0.647827	0.132504	0.136252	FALSE	LC676
chr10:86500000-87000000	chr8	127500000	128000000	36	1.0224	0.643608	0.300166	FALSE	LC676
chr10:87000000-87500000	chr8	127500000	128000000	6	1.06347	1	0.322066	FALSE	LC676
chr10:87500000-88000000	chr8	127500000	128000000	35	0.967196	0.57944	0.287425	FALSE	LC676
chr10:88000000-88500000	chr8	127500000	128000000	40	0.765625	0.0226255	0.0506106	FALSE	LC676
chr10:88500000-89000000	chr8	127500000	128000000	32	0.898807	0.614058	0.297775	FALSE	LC676
chr10:89000000-89500000	chr8	127500000	128000000	38	0.631814	0.00337337	0.0146869	FALSE	LC676
chr10:89500000-90000000	chr8	127500000	128000000	42	0.649223	0.000567332	0.0069172	TRUE	LC676
chr10:9000000-9500000	chr8	127500000	128000000	13	0.522151	0.948303	0.322066	FALSE	LC676
chr10:90000000-90500000	chr8	127500000	128000000	19	0.544354	0.633882	0.300166	FALSE	LC676
chr10:90500000-91000000	chr8	127500000	128000000	20	0.517912	0.457627	0.265664	FALSE	LC676
chr10:91000000-91500000	chr8	127500000	128000000	27	0.83421	0.78433	0.322066	FALSE	LC676
chr10:91500000-92000000	chr8	127500000	128000000	44	0.898605	0.0430523	0.0656143	FALSE	LC676
chr10:92000000-92500000	chr8	127500000	128000000	34	0.798335	0.231465	0.189951	FALSE	LC676
chr10:92500000-93000000	chr8	127500000	128000000	42	0.836353	0.0341171	0.0645527	FALSE	LC676
chr10:93000000-93500000	chr8	127500000	128000000	45	0.736432	0.001146	0.00928104	TRUE	LC676
chr10:93500000-94000000	chr8	127500000	128000000	43	0.891775	0.0544584	0.0761949	FALSE	LC676
chr10:94000000-94500000	chr8	127500000	128000000	39	0.773309	0.0377784	0.0645527	FALSE	LC676
chr10:94500000-95000000	chr8	127500000	128000000	28	0.592526	0.120657	0.130789	FALSE	LC676
chr10:9500000-10000000	chr8	127500000	128000000	11	0.558703	0.992724	0.322066	FALSE	LC676
chr10:95000000-95500000	chr8	127500000	128000000	30	0.694624	0.225069	0.18747	FALSE	LC676
chr10:95500000-96000000	chr8	127500000	128000000	47	0.974134	0.0460093	0.0677031	FALSE	LC676
chr10:96000000-96500000	chr8	127500000	128000000	40	0.947721	0.226245	0.18747	FALSE	LC676
chr10:96500000-97000000	chr8	127500000	128000000	48	0.946795	0.0218647	0.0506106	FALSE	LC676
chr10:97000000-97500000	chr8	127500000	128000000	39	1.02657	0.460685	0.265664	FALSE	LC676
chr10:97500000-98000000	chr8	127500000	128000000	32	0.909761	0.640429	0.300166	FALSE	LC676
chr10:98000000-98500000	chr8	127500000	128000000	25	0.58112	0.25485	0.197734	FALSE	LC676
chr10:98500000-99000000	chr8	127500000	128000000	25	0.643183	0.43332	0.258621	FALSE	LC676
chr10:99000000-99500000	chr8	127500000	128000000	22	0.464508	0.150928	0.141553	FALSE	LC676
chr10:99500000-100000000	chr8	127500000	128000000	40	0.766708	0.0230596	0.0506106	FALSE	LC676
chr11:0-500000	chr8	127500000	128000000	27	1.70326	1	0.325169	FALSE	LC676
chr11:1000000-1500000	chr8	127500000	128000000	22	0.765128	0.92443	0.325169	FALSE	LC676
chr11:10000000-10500000	chr8	127500000	128000000	52	1.14212	0.109005	0.18165	FALSE	LC676
chr11:100000000-100500000	chr8	127500000	128000000	30	0.983955	0.904177	0.325169	FALSE	LC676
chr11:100500000-101000000	chr8	127500000	128000000	26	0.70703	0.589466	0.325169	FALSE	LC676
chr11:101000000-101500000	chr8	127500000	128000000	37	0.682708	0.0230761	0.0907015	FALSE	LC676
chr11:101500000-102000000	chr8	127500000	128000000	28	0.655652	0.290928	0.276119	FALSE	LC676
chr11:102000000-102500000	chr8	127500000	128000000	45	0.941491	0.0743957	0.163785	FALSE	LC676
chr11:102500000-103000000	chr8	127500000	128000000	16	0.577962	0.921279	0.325169	FALSE	LC676
chr11:103000000-103500000	chr8	127500000	128000000	29	1.17886	0.995067	0.325169	FALSE	LC676
chr11:103500000-104000000	chr8	127500000	128000000	31	0.78532	0.436867	0.316457	FALSE	LC676
chr11:104000000-104500000	chr8	127500000	128000000	31	0.681328	0.17825	0.223466	FALSE	LC676
chr11:104500000-105000000	chr8	127500000	128000000	21	0.770903	0.953577	0.325169	FALSE	LC676
chr11:10500000-11000000	chr8	127500000	128000000	60	1.64464	0.636983	0.325169	FALSE	LC676
chr11:105000000-105500000	chr8	127500000	128000000	19	0.644279	0.889383	0.325169	FALSE	LC676
chr11:105500000-106000000	chr8	127500000	128000000	27	0.713015	0.529804	0.325169	FALSE	LC676
chr11:106000000-106500000	chr8	127500000	128000000	35	0.68923	0.0560033	0.146672	FALSE	LC676
chr11:106500000-107000000	chr8	127500000	128000000	23	0.632288	0.607773	0.325169	FALSE	LC676
chr11:107000000-107500000	chr8	127500000	128000000	34	0.758787	0.18752	0.226726	FALSE	LC676
chr11:107500000-108000000	chr8	127500000	128000000	34	0.663787	0.0536621	0.146672	FALSE	LC676
chr11:108000000-108500000	chr8	127500000	128000000	34	0.968643	0.697775	0.325169	FALSE	LC676
chr11:108500000-109000000	chr8	127500000	128000000	43	0.960791	0.157616	0.208171	FALSE	LC676
chr11:109000000-109500000	chr8	127500000	128000000	26	0.854804	0.891952	0.325169	FALSE	LC676
chr11:109500000-110000000	chr8	127500000	128000000	40	0.824287	0.074409	0.163785	FALSE	LC676
chr11:11000000-11500000	chr8	127500000	128000000	65	1.24274	0.00773195	0.0553122	FALSE	LC676
chr11:110000000-110500000	chr8	127500000	128000000	34	0.77063	0.211482	0.238857	FALSE	LC676
chr11:110500000-111000000	chr8	127500000	128000000	26	0.47764	0.0474024	0.140319	FALSE	LC676
chr11:111000000-111500000	chr8	127500000	128000000	31	0.519746	0.0112147	0.0687658	FALSE	LC676
chr11:111500000-112000000	chr8	127500000	128000000	41	0.995064	0.319471	0.277798	FALSE	LC676
chr11:112000000-112500000	chr8	127500000	128000000	34	0.774658	0.219964	0.239714	FALSE	LC676
chr11:112500000-113000000	chr8	127500000	128000000	11	0.471528	0.968086	0.325169	FALSE	LC676
chr11:113000000-113500000	chr8	127500000	128000000	23	0.587967	0.469804	0.322641	FALSE	LC676
chr11:113500000-114000000	chr8	127500000	128000000	41	0.915513	0.163045	0.208904	FALSE	LC676
chr11:114000000-114500000	chr8	127500000	128000000	37	1.08572	0.764652	0.325169	FALSE	LC676
chr11:114500000-115000000	chr8	127500000	128000000	15	0.497754	0.844586	0.325169	FALSE	LC676
chr11:11500000-12000000	chr8	127500000	128000000	61	1.44237	0.214248	0.238857	FALSE	LC676
chr11:115000000-115500000	chr8	127500000	128000000	52	1.03878	0.0309221	0.110604	FALSE	LC676
chr11:115500000-116000000	chr8	127500000	128000000	20	0.597068	0.74018	0.325169	FALSE	LC676
chr11:116000000-116500000	chr8	127500000	128000000	28	0.671996	0.335488	0.281857	FALSE	LC676
chr11:116500000-117000000	chr8	127500000	128000000	31	0.769507	0.393423	0.298878	FALSE	LC676
chr11:117000000-117500000	chr8	127500000	128000000	30	0.894639	0.774195	0.325169	FALSE	LC676
chr11:117500000-118000000	chr8	127500000	128000000	28	0.696802	0.406078	0.303127	FALSE	LC676
chr11:118000000-118500000	chr8	127500000	128000000	23	0.694271	0.769065	0.325169	FALSE	LC676
chr11:118500000-119000000	chr8	127500000	128000000	37	1.05837	0.712561	0.325169	FALSE	LC676
chr11:119000000-119500000	chr8	127500000	128000000	41	1.14033	0.65571	0.325169	FALSE	LC676
chr11:119500000-120000000	chr8	127500000	128000000	15	0.656438	0.98713	0.325169	FALSE	LC676
chr11:12000000-12500000	chr8	127500000	128000000	66	1.29577	0.0123737	0.0708143	FALSE	LC676
chr11:120000000-120500000	chr8	127500000	128000000	21	0.780801	0.959616	0.325169	FALSE	LC676
chr11:120500000-121000000	chr8	127500000	128000000	19	0.584075	0.777911	0.325169	FALSE	LC676
chr11:121000000-121500000	chr8	127500000	128000000	21	0.56435	0.564565	0.325169	FALSE	LC676
chr11:121500000-122000000	chr8	127500000	128000000	15	0.399628	0.55103	0.325169	FALSE	LC676
chr11:122000000-122500000	chr8	127500000	128000000	16	0.372403	0.343468	0.283509	FALSE	LC676
chr11:122500000-123000000	chr8	127500000	128000000	10	0.35879	0.871187	0.325169	FALSE	LC676
chr11:123000000-123500000	chr8	127500000	128000000	55	1.01841	0.00749991	0.0553122	FALSE	LC676
chr11:123500000-124000000	chr8	127500000	128000000	33	0.78672	0.305378	0.277798	FALSE	LC676
chr11:124000000-124500000	chr8	127500000	128000000	37	0.942009	0.43868	0.316457	FALSE	LC676
chr11:124500000-125000000	chr8	127500000	128000000	51	1.41926	0.670028	0.325169	FALSE	LC676
chr11:12500000-13000000	chr8	127500000	128000000	70	1.74614	0.338183	0.281857	FALSE	LC676
chr11:125000000-125500000	chr8	127500000	128000000	51	1.18542	0.202188	0.232477	FALSE	LC676
chr11:125500000-126000000	chr8	127500000	128000000	37	0.788012	0.11546	0.183414	FALSE	LC676
chr11:126000000-126500000	chr8	127500000	128000000	40	1.1655	0.75792	0.325169	FALSE	LC676
chr11:126500000-127000000	chr8	127500000	128000000	35	0.837969	0.307399	0.277798	FALSE	LC676
chr11:127000000-127500000	chr8	127500000	128000000	16	0.42964	0.562981	0.325169	FALSE	LC676
chr11:127500000-128000000	chr8	127500000	128000000	26	0.705798	0.585966	0.325169	FALSE	LC676
chr11:128000000-128500000	chr8	127500000	128000000	17	0.382129	0.28857	0.276119	FALSE	LC676
chr11:128500000-129000000	chr8	127500000	128000000	16	0.482479	0.737056	0.325169	FALSE	LC676
chr11:129000000-129500000	chr8	127500000	128000000	39	0.72934	0.0241116	0.0907015	FALSE	LC676
chr11:129500000-130000000	chr8	127500000	128000000	30	0.608652	0.0946317	0.17041	FALSE	LC676
chr11:13000000-13500000	chr8	127500000	128000000	50	1.45006	0.769321	0.325169	FALSE	LC676
chr11:130000000-130500000	chr8	127500000	128000000	34	0.703853	0.0972699	0.17041	FALSE	LC676
chr11:130500000-131000000	chr8	127500000	128000000	17	0.502052	0.711993	0.325169	FALSE	LC676
chr11:131000000-131500000	chr8	127500000	128000000	18	0.415454	0.318623	0.277798	FALSE	LC676
chr11:131500000-132000000	chr8	127500000	128000000	20	0.439935	0.238927	0.25013	FALSE	LC676
chr11:132000000-132500000	chr8	127500000	128000000	22	0.437779	0.117512	0.183414	FALSE	LC676
chr11:132500000-133000000	chr8	127500000	128000000	20	0.378972	0.0928689	0.17041	FALSE	LC676
chr11:133000000-133500000	chr8	127500000	128000000	33	0.851099	0.473783	0.322792	FALSE	LC676
chr11:133500000-134000000	chr8	127500000	128000000	20	0.426747	0.201202	0.232477	FALSE	LC676
chr11:134000000-134500000	chr8	127500000	128000000	14	0.716698	0.998011	0.325169	FALSE	LC676
chr11:134500000-135000000	chr8	127500000	128000000	14	0.258202	0.12105	0.185562	FALSE	LC676
chr11:13500000-14000000	chr8	127500000	128000000	41	1.02647	0.39194	0.298878	FALSE	LC676
chr11:135000000-135086622	chr8	127500000	128000000	6	0.494463	0.999818	0.325169	FALSE	LC676
chr11:14000000-14500000	chr8	127500000	128000000	39	1.06751	0.614815	0.325169	FALSE	LC676
chr11:14500000-15000000	chr8	127500000	128000000	36	1.32871	0.986116	0.325169	FALSE	LC676
chr11:1500000-2000000	chr8	127500000	128000000	22	0.581261	0.533069	0.325169	FALSE	LC676
chr11:15000000-15500000	chr8	127500000	128000000	44	0.71414	0.00170153	0.0337502	FALSE	LC676
chr11:15500000-16000000	chr8	127500000	128000000	53	0.975167	0.00761071	0.0553122	FALSE	LC676
chr11:16000000-16500000	chr8	127500000	128000000	47	1.4556	0.882671	0.325169	FALSE	LC676
chr11:16500000-17000000	chr8	127500000	128000000	56	1.51809	0.601549	0.325169	FALSE	LC676
chr11:17000000-17500000	chr8	127500000	128000000	62	1.41741	0.145856	0.205261	FALSE	LC676
chr11:17500000-18000000	chr8	127500000	128000000	34	1.04973	0.842916	0.325169	FALSE	LC676
chr11:18000000-18500000	chr8	127500000	128000000	58	1.26534	0.0877143	0.17041	FALSE	LC676
chr11:18500000-19000000	chr8	127500000	128000000	52	1.02239	0.0243013	0.0907015	FALSE	LC676
chr11:19000000-19500000	chr8	127500000	128000000	42	1.04151	0.367028	0.2937	FALSE	LC676
chr11:19500000-20000000	chr8	127500000	128000000	68	1.13684	0.000272945	0.0234309	FALSE	LC676
chr11:2000000-2500000	chr8	127500000	128000000	48	1.42151	0.809016	0.325169	FALSE	LC676
chr11:20000000-20500000	chr8	127500000	128000000	66	1.49677	0.124416	0.187376	FALSE	LC676
chr11:20500000-21000000	chr8	127500000	128000000	36	0.716011	0.0594904	0.150204	FALSE	LC676
chr11:21000000-21500000	chr8	127500000	128000000	36	0.839015	0.252076	0.257612	FALSE	LC676
chr11:21500000-22000000	chr8	127500000	128000000	35	0.907245	0.483456	0.325169	FALSE	LC676
chr11:22000000-22500000	chr8	127500000	128000000	37	0.966572	0.500536	0.325169	FALSE	LC676
chr11:22500000-23000000	chr8	127500000	128000000	35	1.24756	0.97385	0.325169	FALSE	LC676
chr11:23000000-23500000	chr8	127500000	128000000	52	1.94393	0.996851	0.325169	FALSE	LC676
chr11:23500000-24000000	chr8	127500000	128000000	56	1.2805	0.159643	0.208171	FALSE	LC676
chr11:24000000-24500000	chr8	127500000	128000000	29	1.16321	0.993737	0.325169	FALSE	LC676
chr11:24500000-25000000	chr8	127500000	128000000	28	0.929337	0.908794	0.325169	FALSE	LC676
chr11:2500000-3000000	chr8	127500000	128000000	25	0.421339	0.0220176	0.0907015	FALSE	LC676
chr11:25000000-25500000	chr8	127500000	128000000	19	0.597598	0.808028	0.325169	FALSE	LC676
chr11:25500000-26000000	chr8	127500000	128000000	37	1.0336	0.660268	0.325169	FALSE	LC676
chr11:26000000-26500000	chr8	127500000	128000000	31	1.00207	0.892191	0.325169	FALSE	LC676
chr11:26500000-27000000	chr8	127500000	128000000	34	1.11072	0.912751	0.325169	FALSE	LC676
chr11:27000000-27500000	chr8	127500000	128000000	42	1.12427	0.560771	0.325169	FALSE	LC676
chr11:27500000-28000000	chr8	127500000	128000000	30	0.820542	0.604783	0.325169	FALSE	LC676
chr11:28000000-28500000	chr8	127500000	128000000	34	1.37553	0.99705	0.325169	FALSE	LC676
chr11:28500000-29000000	chr8	127500000	128000000	27	0.853714	0.85104	0.325169	FALSE	LC676
chr11:29000000-29500000	chr8	127500000	128000000	22	1.01042	0.998377	0.325169	FALSE	LC676
chr11:29500000-30000000	chr8	127500000	128000000	52	1.30215	0.374482	0.294929	FALSE	LC676
chr11:3000000-3500000	chr8	127500000	128000000	33	1.29831	0.994272	0.325169	FALSE	LC676
chr11:30000000-30500000	chr8	127500000	128000000	37	1.16987	0.884748	0.325169	FALSE	LC676
chr11:30500000-31000000	chr8	127500000	128000000	45	1.31984	0.782861	0.325169	FALSE	LC676
chr11:31000000-31500000	chr8	127500000	128000000	25	1.09123	0.997624	0.325169	FALSE	LC676
chr11:31500000-32000000	chr8	127500000	128000000	23	0.862956	0.969286	0.325169	FALSE	LC676
chr11:32000000-32500000	chr8	127500000	128000000	38	0.833694	0.148246	0.205261	FALSE	LC676
chr11:32500000-33000000	chr8	127500000	128000000	52	1.11639	0.0828217	0.170083	FALSE	LC676
chr11:33000000-33500000	chr8	127500000	128000000	62	1.35212	0.0797338	0.170083	FALSE	LC676
chr11:33500000-34000000	chr8	127500000	128000000	38	1.04316	0.620823	0.325169	FALSE	LC676
chr11:34000000-34500000	chr8	127500000	128000000	43	1.40815	0.937227	0.325169	FALSE	LC676
chr11:34500000-35000000	chr8	127500000	128000000	30	0.743182	0.391713	0.298878	FALSE	LC676
chr11:3500000-4000000	chr8	127500000	128000000	49	1.25955	0.449629	0.317254	FALSE	LC676
chr11:35000000-35500000	chr8	127500000	128000000	36	0.791557	0.158511	0.208171	FALSE	LC676
chr11:35500000-36000000	chr8	127500000	128000000	30	0.812583	0.583843	0.325169	FALSE	LC676
chr11:36000000-36500000	chr8	127500000	128000000	47	0.96658	0.056255	0.146672	FALSE	LC676
chr11:36500000-37000000	chr8	127500000	128000000	28	0.66482	0.315678	0.277798	FALSE	LC676
chr11:37000000-37500000	chr8	127500000	128000000	15	0.600378	0.965958	0.325169	FALSE	LC676
chr11:37500000-38000000	chr8	127500000	128000000	23	0.765549	0.891579	0.325169	FALSE	LC676
chr11:38000000-38500000	chr8	127500000	128000000	25	0.906044	0.959944	0.325169	FALSE	LC676
chr11:38500000-39000000	chr8	127500000	128000000	27	0.678067	0.426814	0.31582	FALSE	LC676
chr11:39000000-39500000	chr8	127500000	128000000	16	0.544481	0.875073	0.325169	FALSE	LC676
chr11:39500000-40000000	chr8	127500000	128000000	19	0.60197	0.817114	0.325169	FALSE	LC676
chr11:4000000-4500000	chr8	127500000	128000000	31	1.41453	0.999697	0.325169	FALSE	LC676
chr11:40000000-40500000	chr8	127500000	128000000	15	0.774327	0.998721	0.325169	FALSE	LC676
chr11:40500000-41000000	chr8	127500000	128000000	14	0.595205	0.978905	0.325169	FALSE	LC676
chr11:41000000-41500000	chr8	127500000	128000000	23	0.676774	0.728453	0.325169	FALSE	LC676
chr11:41500000-42000000	chr8	127500000	128000000	37	0.883505	0.295881	0.276119	FALSE	LC676
chr11:42000000-42500000	chr8	127500000	128000000	32	1.13833	0.967659	0.325169	FALSE	LC676
chr11:42500000-43000000	chr8	127500000	128000000	18	0.639488	0.920992	0.325169	FALSE	LC676
chr11:43000000-43500000	chr8	127500000	128000000	23	0.60013	0.50869	0.325169	FALSE	LC676
chr11:43500000-44000000	chr8	127500000	128000000	31	0.819083	0.529583	0.325169	FALSE	LC676
chr11:44000000-44500000	chr8	127500000	128000000	34	0.573747	0.00903255	0.0596459	FALSE	LC676
chr11:44500000-45000000	chr8	127500000	128000000	13	0.448521	0.866121	0.325169	FALSE	LC676
chr11:4500000-5000000	chr8	127500000	128000000	43	0.850747	0.0403954	0.128435	FALSE	LC676
chr11:45000000-45500000	chr8	127500000	128000000	16	0.449974	0.63532	0.325169	FALSE	LC676
chr11:45500000-46000000	chr8	127500000	128000000	27	0.750735	0.635068	0.325169	FALSE	LC676
chr11:46000000-46500000	chr8	127500000	128000000	44	1.02782	0.231025	0.246978	FALSE	LC676
chr11:46500000-47000000	chr8	127500000	128000000	45	0.887944	0.0355275	0.118859	FALSE	LC676
chr11:47000000-47500000	chr8	127500000	128000000	47	1.15323	0.331258	0.281552	FALSE	LC676
chr11:47500000-48000000	chr8	127500000	128000000	46	1.00047	0.11215	0.18165	FALSE	LC676
chr11:48000000-48500000	chr8	127500000	128000000	24	0.609271	0.454568	0.317254	FALSE	LC676
chr11:48500000-49000000	chr8	127500000	128000000	6	0.50949	0.999882	0.325169	FALSE	LC676
chr11:49000000-49500000	chr8	127500000	128000000	4	0.282879	0.994014	0.325169	FALSE	LC676
chr11:49500000-50000000	chr8	127500000	128000000	7	0.299873	0.935759	0.325169	FALSE	LC676
chr11:500000-1000000	chr8	127500000	128000000	33	1.08317	0.914456	0.325169	FALSE	LC676
chr11:5000000-5500000	chr8	127500000	128000000	40	0.792231	0.0470665	0.140319	FALSE	LC676
chr11:50000000-50500000	chr8	127500000	128000000	7	0.362083	0.983379	0.325169	FALSE	LC676
chr11:50500000-51000000	chr8	127500000	128000000	7	0.632426	0.999987	0.325169	FALSE	LC676
chr11:54500000-55000000	chr8	127500000	128000000	2	0.480321	1	0.325169	FALSE	LC676
chr11:5500000-6000000	chr8	127500000	128000000	36	0.729259	0.0723734	0.163785	FALSE	LC676
chr11:55000000-55500000	chr8	127500000	128000000	9	0.527704	0.99796	0.325169	FALSE	LC676
chr11:55500000-56000000	chr8	127500000	128000000	26	0.612453	0.309721	0.277798	FALSE	LC676
chr11:56000000-56500000	chr8	127500000	128000000	10	0.32125	0.773912	0.325169	FALSE	LC676
chr11:56500000-57000000	chr8	127500000	128000000	8	0.348026	0.951593	0.325169	FALSE	LC676
chr11:57000000-57500000	chr8	127500000	128000000	21	0.624219	0.737482	0.325169	FALSE	LC676
chr11:57500000-58000000	chr8	127500000	128000000	25	0.639207	0.466545	0.322641	FALSE	LC676
chr11:58000000-58500000	chr8	127500000	128000000	17	0.489008	0.672559	0.325169	FALSE	LC676
chr11:58500000-59000000	chr8	127500000	128000000	23	0.575732	0.43044	0.31582	FALSE	LC676
chr11:59000000-59500000	chr8	127500000	128000000	22	0.535936	0.384757	0.298878	FALSE	LC676
chr11:59500000-60000000	chr8	127500000	128000000	31	0.732673	0.295917	0.276119	FALSE	LC676
chr11:6000000-6500000	chr8	127500000	128000000	49	1.34454	0.63033	0.325169	FALSE	LC676
chr11:60000000-60500000	chr8	127500000	128000000	15	0.411406	0.59546	0.325169	FALSE	LC676
chr11:60500000-61000000	chr8	127500000	128000000	26	0.629299	0.358418	0.292661	FALSE	LC676
chr11:61000000-61500000	chr8	127500000	128000000	22	0.935255	0.993946	0.325169	FALSE	LC676
chr11:61500000-62000000	chr8	127500000	128000000	28	0.878881	0.845331	0.325169	FALSE	LC676
chr11:62000000-62500000	chr8	127500000	128000000	23	0.429661	0.0679618	0.16206	FALSE	LC676
chr11:62500000-63000000	chr8	127500000	128000000	35	1.27143	0.980568	0.325169	FALSE	LC676
chr11:63000000-63500000	chr8	127500000	128000000	9	0.425372	0.979713	0.325169	FALSE	LC676
chr11:63500000-64000000	chr8	127500000	128000000	41	0.899201	0.137671	0.197551	FALSE	LC676
chr11:64000000-64500000	chr8	127500000	128000000	23	1.24841	0.99997	0.325169	FALSE	LC676
chr11:64500000-65000000	chr8	127500000	128000000	45	0.962432	0.0957248	0.17041	FALSE	LC676
chr11:6500000-7000000	chr8	127500000	128000000	54	1.39208	0.453602	0.317254	FALSE	LC676
chr11:65000000-65500000	chr8	127500000	128000000	34	1.09931	0.902019	0.325169	FALSE	LC676
chr11:65500000-66000000	chr8	127500000	128000000	44	1.04559	0.265749	0.265269	FALSE	LC676
chr11:66000000-66500000	chr8	127500000	128000000	39	1.08104	0.645015	0.325169	FALSE	LC676
chr11:66500000-67000000	chr8	127500000	128000000	30	1.02359	0.938298	0.325169	FALSE	LC676
chr11:67000000-67500000	chr8	127500000	128000000	39	0.977015	0.397057	0.298993	FALSE	LC676
chr11:67500000-68000000	chr8	127500000	128000000	11	0.8378	0.999994	0.325169	FALSE	LC676
chr11:68000000-68500000	chr8	127500000	128000000	31	1.00162	0.891693	0.325169	FALSE	LC676
chr11:68500000-69000000	chr8	127500000	128000000	27	0.941387	0.944192	0.325169	FALSE	LC676
chr11:69000000-69500000	chr8	127500000	128000000	16	0.431983	0.571592	0.325169	FALSE	LC676
chr11:69500000-70000000	chr8	127500000	128000000	7	0.482614	0.999166	0.325169	FALSE	LC676
chr11:7000000-7500000	chr8	127500000	128000000	39	1.23918	0.896359	0.325169	FALSE	LC676
chr11:70000000-70500000	chr8	127500000	128000000	21	0.559626	0.549279	0.325169	FALSE	LC676
chr11:70500000-71000000	chr8	127500000	128000000	12	0.253609	0.261118	0.263712	FALSE	LC676
chr11:71000000-71500000	chr8	127500000	128000000	11	0.394635	0.880444	0.325169	FALSE	LC676
chr11:71500000-72000000	chr8	127500000	128000000	21	0.451363	0.203109	0.232477	FALSE	LC676
chr11:72000000-72500000	chr8	127500000	128000000	33	0.808735	0.361374	0.292661	FALSE	LC676
chr11:72500000-73000000	chr8	127500000	128000000	48	1.00187	0.0655279	0.160721	FALSE	LC676
chr11:73000000-73500000	chr8	127500000	128000000	37	1.21957	0.929316	0.325169	FALSE	LC676
chr11:73500000-74000000	chr8	127500000	128000000	36	0.888673	0.3695	0.2937	FALSE	LC676
chr11:74000000-74500000	chr8	127500000	128000000	43	1.02914	0.283649	0.276119	FALSE	LC676
chr11:74500000-75000000	chr8	127500000	128000000	49	1.17873	0.279963	0.276119	FALSE	LC676
chr11:7500000-8000000	chr8	127500000	128000000	42	1.10852	0.524341	0.325169	FALSE	LC676
chr11:75000000-75500000	chr8	127500000	128000000	48	0.851056	0.00567172	0.0553122	FALSE	LC676
chr11:75500000-76000000	chr8	127500000	128000000	49	1.09324	0.138076	0.197551	FALSE	LC676
chr11:76000000-76500000	chr8	127500000	128000000	61	1.20401	0.0171404	0.0817451	FALSE	LC676
chr11:76500000-77000000	chr8	127500000	128000000	59	0.988939	0.000697189	0.029925	FALSE	LC676
chr11:77000000-77500000	chr8	127500000	128000000	42	0.937994	0.160048	0.208171	FALSE	LC676
chr11:77500000-78000000	chr8	127500000	128000000	32	0.842428	0.521076	0.325169	FALSE	LC676
chr11:78000000-78500000	chr8	127500000	128000000	52	0.951817	0.00741765	0.0553122	FALSE	LC676
chr11:78500000-79000000	chr8	127500000	128000000	40	0.912734	0.200926	0.232477	FALSE	LC676
chr11:79000000-79500000	chr8	127500000	128000000	56	1.14215	0.035999	0.118859	FALSE	LC676
chr11:79500000-80000000	chr8	127500000	128000000	30	0.619513	0.110566	0.18165	FALSE	LC676
chr11:8000000-8500000	chr8	127500000	128000000	51	1.10674	0.0967923	0.17041	FALSE	LC676
chr11:80000000-80500000	chr8	127500000	128000000	40	0.740461	0.0197164	0.0890813	FALSE	LC676
chr11:80500000-81000000	chr8	127500000	128000000	30	0.973759	0.893305	0.325169	FALSE	LC676
chr11:81000000-81500000	chr8	127500000	128000000	34	0.959927	0.678647	0.325169	FALSE	LC676
chr11:81500000-82000000	chr8	127500000	128000000	34	0.924807	0.595847	0.325169	FALSE	LC676
chr11:82000000-82500000	chr8	127500000	128000000	32	1.14999	0.972035	0.325169	FALSE	LC676
chr11:82500000-83000000	chr8	127500000	128000000	38	0.919333	0.32037	0.277798	FALSE	LC676
chr11:83000000-83500000	chr8	127500000	128000000	58	1.05839	0.0046635	0.0553122	FALSE	LC676
chr11:83500000-84000000	chr8	127500000	128000000	36	0.945956	0.515095	0.325169	FALSE	LC676
chr11:84000000-84500000	chr8	127500000	128000000	26	0.945744	0.964317	0.325169	FALSE	LC676
chr11:84500000-85000000	chr8	127500000	128000000	35	0.91189	0.495463	0.325169	FALSE	LC676
chr11:8500000-9000000	chr8	127500000	128000000	72	1.4498	0.0156573	0.0790644	FALSE	LC676
chr11:85000000-85500000	chr8	127500000	128000000	42	0.900675	0.107098	0.18165	FALSE	LC676
chr11:85500000-86000000	chr8	127500000	128000000	52	1.08374	0.056383	0.146672	FALSE	LC676
chr11:86000000-86500000	chr8	127500000	128000000	45	1.02345	0.179617	0.223466	FALSE	LC676
chr11:86500000-87000000	chr8	127500000	128000000	36	1.27404	0.972509	0.325169	FALSE	LC676
chr11:87000000-87500000	chr8	127500000	128000000	26	0.72138	0.62934	0.325169	FALSE	LC676
chr11:87500000-88000000	chr8	127500000	128000000	22	0.567866	0.489617	0.325169	FALSE	LC676
chr11:88000000-88500000	chr8	127500000	128000000	36	1.05944	0.767629	0.325169	FALSE	LC676
chr11:88500000-89000000	chr8	127500000	128000000	13	0.612796	0.99205	0.325169	FALSE	LC676
chr11:89000000-89500000	chr8	127500000	128000000	13	0.470425	0.902868	0.325169	FALSE	LC676
chr11:89500000-90000000	chr8	127500000	128000000	4	0.533347	0.999997	0.325169	FALSE	LC676
chr11:9000000-9500000	chr8	127500000	128000000	67	1.27185	0.00599195	0.0553122	FALSE	LC676
chr11:90000000-90500000	chr8	127500000	128000000	29	1.37357	0.999818	0.325169	FALSE	LC676
chr11:90500000-91000000	chr8	127500000	128000000	28	0.9009	0.876214	0.325169	FALSE	LC676
chr11:91000000-91500000	chr8	127500000	128000000	26	0.720828	0.627839	0.325169	FALSE	LC676
chr11:91500000-92000000	chr8	127500000	128000000	27	0.860474	0.860948	0.325169	FALSE	LC676
chr11:92000000-92500000	chr8	127500000	128000000	40	0.635373	0.00184537	0.0337502	FALSE	LC676
chr11:92500000-93000000	chr8	127500000	128000000	29	0.635621	0.183631	0.225197	FALSE	LC676
chr11:93000000-93500000	chr8	127500000	128000000	25	0.632017	0.444385	0.317254	FALSE	LC676
chr11:93500000-94000000	chr8	127500000	128000000	30	0.841099	0.656771	0.325169	FALSE	LC676
chr11:94000000-94500000	chr8	127500000	128000000	27	0.715311	0.536458	0.325169	FALSE	LC676
chr11:94500000-95000000	chr8	127500000	128000000	40	0.937136	0.24879	0.257317	FALSE	LC676
chr11:9500000-10000000	chr8	127500000	128000000	46	1.23141	0.561887	0.325169	FALSE	LC676
chr11:95000000-95500000	chr8	127500000	128000000	37	0.897357	0.328393	0.281552	FALSE	LC676
chr11:95500000-96000000	chr8	127500000	128000000	44	0.933894	0.0904882	0.17041	FALSE	LC676
chr11:96000000-96500000	chr8	127500000	128000000	48	0.802987	0.00196577	0.0337502	FALSE	LC676
chr11:96500000-97000000	chr8	127500000	128000000	45	1.0538	0.23304	0.246978	FALSE	LC676
chr11:97000000-97500000	chr8	127500000	128000000	47	0.997947	0.083214	0.170083	FALSE	LC676
chr11:97500000-98000000	chr8	127500000	128000000	35	0.751338	0.131742	0.194989	FALSE	LC676
chr11:98000000-98500000	chr8	127500000	128000000	28	0.743761	0.541748	0.325169	FALSE	LC676
chr11:98500000-99000000	chr8	127500000	128000000	46	0.853501	0.0138001	0.0740415	FALSE	LC676
chr11:99000000-99500000	chr8	127500000	128000000	22	0.730997	0.885315	0.325169	FALSE	LC676
chr11:99500000-100000000	chr8	127500000	128000000	38	0.873611	0.220601	0.239714	FALSE	LC676
chr12:0-500000	chr8	127500000	128000000	31	1.28701	0.990393	0.320809	FALSE	LC676
chr12:1000000-1500000	chr8	127500000	128000000	69	1.41232	0.00587728	0.0225401	FALSE	LC676
chr12:10000000-10500000	chr8	127500000	128000000	50	1.42813	0.544795	0.320809	FALSE	LC676
chr12:100000000-100500000	chr8	127500000	128000000	58	1.25583	0.0279247	0.0574656	FALSE	LC676
chr12:100500000-101000000	chr8	127500000	128000000	51	1.2437	0.160484	0.176949	FALSE	LC676
chr12:101000000-101500000	chr8	127500000	128000000	39	0.741387	0.0113332	0.0341461	FALSE	LC676
chr12:101500000-102000000	chr8	127500000	128000000	47	1.17967	0.223801	0.209851	FALSE	LC676
chr12:102000000-102500000	chr8	127500000	128000000	39	1.14178	0.605095	0.320809	FALSE	LC676
chr12:102500000-103000000	chr8	127500000	128000000	30	0.710481	0.187523	0.188356	FALSE	LC676
chr12:103000000-103500000	chr8	127500000	128000000	30	0.886002	0.616473	0.320809	FALSE	LC676
chr12:103500000-104000000	chr8	127500000	128000000	41	1.42077	0.918664	0.320809	FALSE	LC676
chr12:104000000-104500000	chr8	127500000	128000000	51	1.52392	0.669673	0.320809	FALSE	LC676
chr12:104500000-105000000	chr8	127500000	128000000	62	1.84516	0.671061	0.320809	FALSE	LC676
chr12:10500000-11000000	chr8	127500000	128000000	35	1.01751	0.585601	0.320809	FALSE	LC676
chr12:105000000-105500000	chr8	127500000	128000000	42	1.04624	0.223847	0.209851	FALSE	LC676
chr12:105500000-106000000	chr8	127500000	128000000	28	0.597773	0.0866222	0.110736	FALSE	LC676
chr12:106000000-106500000	chr8	127500000	128000000	37	1.19037	0.803097	0.320809	FALSE	LC676
chr12:106500000-107000000	chr8	127500000	128000000	42	1.16612	0.471213	0.320809	FALSE	LC676
chr12:107000000-107500000	chr8	127500000	128000000	38	0.962885	0.269061	0.238962	FALSE	LC676
chr12:107500000-108000000	chr8	127500000	128000000	33	0.746425	0.118276	0.140553	FALSE	LC676
chr12:108000000-108500000	chr8	127500000	128000000	26	0.429371	0.00704574	0.0247696	FALSE	LC676
chr12:108500000-109000000	chr8	127500000	128000000	50	1.22549	0.171659	0.183334	FALSE	LC676
chr12:109000000-109500000	chr8	127500000	128000000	63	1.20939	0.00213507	0.0112588	FALSE	LC676
chr12:109500000-110000000	chr8	127500000	128000000	92	1.81895	0.000636144	0.00705116	TRUE	LC676
chr12:11000000-11500000	chr8	127500000	128000000	1	0.162601	0.996807	0.320809	FALSE	LC676
chr12:110000000-110500000	chr8	127500000	128000000	54	1.23043	0.0675041	0.0945946	FALSE	LC676
chr12:110500000-111000000	chr8	127500000	128000000	68	0.960733	1.6617116710829e-07	1.40203315879655e-05	TRUE	LC676
chr12:111000000-111500000	chr8	127500000	128000000	52	1.28358	0.178932	0.18485	FALSE	LC676
chr12:111500000-112000000	chr8	127500000	128000000	58	1.27605	0.0359116	0.0635754	FALSE	LC676
chr12:112000000-112500000	chr8	127500000	128000000	51	1.46168	0.554575	0.320809	FALSE	LC676
chr12:112500000-113000000	chr8	127500000	128000000	24	0.53944	0.154151	0.173416	FALSE	LC676
chr12:113000000-113500000	chr8	127500000	128000000	26	0.965622	0.935452	0.320809	FALSE	LC676
chr12:113500000-114000000	chr8	127500000	128000000	24	0.720481	0.640546	0.320809	FALSE	LC676
chr12:114000000-114500000	chr8	127500000	128000000	21	0.467052	0.161487	0.176949	FALSE	LC676
chr12:114500000-115000000	chr8	127500000	128000000	54	1.14283	0.0230243	0.0511218	FALSE	LC676
chr12:11500000-12000000	chr8	127500000	128000000	41	1.11047	0.41004	0.317396	FALSE	LC676
chr12:115000000-115500000	chr8	127500000	128000000	65	1.35476	0.0104332	0.0338568	FALSE	LC676
chr12:115500000-116000000	chr8	127500000	128000000	54	1.49699	0.457691	0.320809	FALSE	LC676
chr12:116000000-116500000	chr8	127500000	128000000	73	1.65425	0.0361683	0.0635754	FALSE	LC676
chr12:116500000-117000000	chr8	127500000	128000000	63	1.22596	0.00287365	0.0134699	FALSE	LC676
chr12:117000000-117500000	chr8	127500000	128000000	40	0.799968	0.0214385	0.0506287	FALSE	LC676
chr12:117500000-118000000	chr8	127500000	128000000	37	0.569725	0.000468536	0.00705116	TRUE	LC676
chr12:118000000-118500000	chr8	127500000	128000000	47	0.930592	0.0117364	0.0341461	FALSE	LC676
chr12:118500000-119000000	chr8	127500000	128000000	26	0.46801	0.0187626	0.0465603	FALSE	LC676
chr12:119000000-119500000	chr8	127500000	128000000	23	0.397365	0.0171367	0.0438143	FALSE	LC676
chr12:119500000-120000000	chr8	127500000	128000000	41	0.700408	0.00168382	0.00947124	TRUE	LC676
chr12:12000000-12500000	chr8	127500000	128000000	41	1.20975	0.626036	0.320809	FALSE	LC676
chr12:120000000-120500000	chr8	127500000	128000000	56	1.65278	0.641178	0.320809	FALSE	LC676
chr12:120500000-121000000	chr8	127500000	128000000	56	1.15866	0.0143703	0.0378894	FALSE	LC676
chr12:121000000-121500000	chr8	127500000	128000000	69	1.30763	0.00100286	0.00705116	TRUE	LC676
chr12:121500000-122000000	chr8	127500000	128000000	80	1.58853	0.0015193	0.00915627	TRUE	LC676
chr12:122000000-122500000	chr8	127500000	128000000	66	1.53282	0.0645778	0.0923494	FALSE	LC676
chr12:122500000-123000000	chr8	127500000	128000000	63	1.27828	0.00683939	0.0247696	FALSE	LC676
chr12:123000000-123500000	chr8	127500000	128000000	57	1.43283	0.201788	0.195695	FALSE	LC676
chr12:123500000-124000000	chr8	127500000	128000000	52	0.842558	0.000137131	0.00385671	TRUE	LC676
chr12:124000000-124500000	chr8	127500000	128000000	24	0.851488	0.888592	0.320809	FALSE	LC676
chr12:124500000-125000000	chr8	127500000	128000000	44	1.10406	0.2317	0.214826	FALSE	LC676
chr12:12500000-13000000	chr8	127500000	128000000	55	1.43294	0.287214	0.247276	FALSE	LC676
chr12:125000000-125500000	chr8	127500000	128000000	44	0.726662	0.000615511	0.00705116	TRUE	LC676
chr12:125500000-126000000	chr8	127500000	128000000	36	0.570371	0.000903517	0.00705116	TRUE	LC676
chr12:126000000-126500000	chr8	127500000	128000000	21	0.338223	0.0110818	0.0341461	FALSE	LC676
chr12:126500000-127000000	chr8	127500000	128000000	30	0.631078	0.0683902	0.0945946	FALSE	LC676
chr12:127000000-127500000	chr8	127500000	128000000	29	0.857387	0.61759	0.320809	FALSE	LC676
chr12:127500000-128000000	chr8	127500000	128000000	27	0.565047	0.0764873	0.100835	FALSE	LC676
chr12:128000000-128500000	chr8	127500000	128000000	28	0.445241	0.00326041	0.0144784	FALSE	LC676
chr12:128500000-129000000	chr8	127500000	128000000	27	0.473921	0.0127086	0.0345892	FALSE	LC676
chr12:129000000-129500000	chr8	127500000	128000000	17	0.486265	0.549706	0.320809	FALSE	LC676
chr12:129500000-130000000	chr8	127500000	128000000	27	0.465795	0.0103914	0.0338568	FALSE	LC676
chr12:13000000-13500000	chr8	127500000	128000000	26	1.03182	0.970837	0.320809	FALSE	LC676
chr12:130000000-130500000	chr8	127500000	128000000	15	0.431979	0.561142	0.320809	FALSE	LC676
chr12:130500000-131000000	chr8	127500000	128000000	29	0.624299	0.0889392	0.112001	FALSE	LC676
chr12:131000000-131500000	chr8	127500000	128000000	17	0.578503	0.80636	0.320809	FALSE	LC676
chr12:131500000-132000000	chr8	127500000	128000000	35	1.03171	0.617621	0.320809	FALSE	LC676
chr12:132000000-132500000	chr8	127500000	128000000	41	1.59001	0.985551	0.320809	FALSE	LC676
chr12:132500000-133000000	chr8	127500000	128000000	50	1.80368	0.967087	0.320809	FALSE	LC676
chr12:133000000-133275309	chr8	127500000	128000000	25	1.23878	0.999204	0.320809	FALSE	LC676
chr12:13500000-14000000	chr8	127500000	128000000	35	0.70344	0.0314183	0.0602465	FALSE	LC676
chr12:14000000-14500000	chr8	127500000	128000000	26	0.697462	0.418713	0.318271	FALSE	LC676
chr12:14500000-15000000	chr8	127500000	128000000	49	1.03947	0.0300301	0.0589238	FALSE	LC676
chr12:1500000-2000000	chr8	127500000	128000000	48	1.42051	0.640792	0.320809	FALSE	LC676
chr12:15000000-15500000	chr8	127500000	128000000	47	1.32899	0.517036	0.320809	FALSE	LC676
chr12:15500000-16000000	chr8	127500000	128000000	44	1.26513	0.561926	0.320809	FALSE	LC676
chr12:16000000-16500000	chr8	127500000	128000000	26	0.874863	0.8351	0.320809	FALSE	LC676
chr12:16500000-17000000	chr8	127500000	128000000	25	0.920191	0.925274	0.320809	FALSE	LC676
chr12:17000000-17500000	chr8	127500000	128000000	35	0.963255	0.456933	0.320809	FALSE	LC676
chr12:17500000-18000000	chr8	127500000	128000000	23	1.17691	0.999363	0.320809	FALSE	LC676
chr12:18000000-18500000	chr8	127500000	128000000	31	1.33854	0.995242	0.320809	FALSE	LC676
chr12:18500000-19000000	chr8	127500000	128000000	30	1.36002	0.997911	0.320809	FALSE	LC676
chr12:19000000-19500000	chr8	127500000	128000000	51	1.11991	0.0450954	0.0746044	FALSE	LC676
chr12:19500000-20000000	chr8	127500000	128000000	46	1.19505	0.30013	0.254941	FALSE	LC676
chr12:2000000-2500000	chr8	127500000	128000000	30	1.24249	0.988988	0.320809	FALSE	LC676
chr12:20000000-20500000	chr8	127500000	128000000	57	1.76521	0.769255	0.320809	FALSE	LC676
chr12:20500000-21000000	chr8	127500000	128000000	36	1.39047	0.978629	0.320809	FALSE	LC676
chr12:21000000-21500000	chr8	127500000	128000000	46	1.85736	0.995564	0.320809	FALSE	LC676
chr12:21500000-22000000	chr8	127500000	128000000	45	1.68011	0.977371	0.320809	FALSE	LC676
chr12:22000000-22500000	chr8	127500000	128000000	40	1.46026	0.958812	0.320809	FALSE	LC676
chr12:22500000-23000000	chr8	127500000	128000000	48	1.45919	0.709095	0.320809	FALSE	LC676
chr12:23000000-23500000	chr8	127500000	128000000	48	1.48059	0.743621	0.320809	FALSE	LC676
chr12:23500000-24000000	chr8	127500000	128000000	44	1.70999	0.988577	0.320809	FALSE	LC676
chr12:24000000-24500000	chr8	127500000	128000000	43	1.09752	0.269009	0.238962	FALSE	LC676
chr12:24500000-25000000	chr8	127500000	128000000	24	0.761758	0.739228	0.320809	FALSE	LC676
chr12:2500000-3000000	chr8	127500000	128000000	39	1.32318	0.889309	0.320809	FALSE	LC676
chr12:25000000-25500000	chr8	127500000	128000000	24	0.947661	0.963762	0.320809	FALSE	LC676
chr12:25500000-26000000	chr8	127500000	128000000	38	0.835078	0.0744541	0.0997127	FALSE	LC676
chr12:26000000-26500000	chr8	127500000	128000000	34	0.883109	0.33127	0.268831	FALSE	LC676
chr12:26500000-27000000	chr8	127500000	128000000	53	1.28704	0.148505	0.169321	FALSE	LC676
chr12:27000000-27500000	chr8	127500000	128000000	57	1.52872	0.359814	0.283724	FALSE	LC676
chr12:27500000-28000000	chr8	127500000	128000000	59	1.48298	0.197107	0.193377	FALSE	LC676
chr12:28000000-28500000	chr8	127500000	128000000	30	0.996058	0.831543	0.320809	FALSE	LC676
chr12:28500000-29000000	chr8	127500000	128000000	27	1.17371	0.993203	0.320809	FALSE	LC676
chr12:29000000-29500000	chr8	127500000	128000000	44	1.36106	0.742196	0.320809	FALSE	LC676
chr12:29500000-30000000	chr8	127500000	128000000	42	1.0369	0.207556	0.199001	FALSE	LC676
chr12:3000000-3500000	chr8	127500000	128000000	43	1.33746	0.752073	0.320809	FALSE	LC676
chr12:30000000-30500000	chr8	127500000	128000000	42	0.945672	0.0841577	0.10924	FALSE	LC676
chr12:30500000-31000000	chr8	127500000	128000000	48	1.49425	0.764314	0.320809	FALSE	LC676
chr12:31000000-31500000	chr8	127500000	128000000	28	0.974211	0.884062	0.320809	FALSE	LC676
chr12:31500000-32000000	chr8	127500000	128000000	35	1.04126	0.638574	0.320809	FALSE	LC676
chr12:32000000-32500000	chr8	127500000	128000000	39	1.07174	0.448449	0.320809	FALSE	LC676
chr12:32500000-33000000	chr8	127500000	128000000	30	1.21955	0.985141	0.320809	FALSE	LC676
chr12:33000000-33500000	chr8	127500000	128000000	23	0.922784	0.967632	0.320809	FALSE	LC676
chr12:33500000-34000000	chr8	127500000	128000000	23	0.833036	0.903805	0.320809	FALSE	LC676
chr12:34000000-34500000	chr8	127500000	128000000	22	0.885872	0.966268	0.320809	FALSE	LC676
chr12:34500000-35000000	chr8	127500000	128000000	10	2.49532	1	0.320809	FALSE	LC676
chr12:3500000-4000000	chr8	127500000	128000000	37	1.21357	0.835437	0.320809	FALSE	LC676
chr12:37000000-37500000	chr8	127500000	128000000	8	2.6824	1	0.320809	FALSE	LC676
chr12:37500000-38000000	chr8	127500000	128000000	6	0.737065	0.999999	0.320809	FALSE	LC676
chr12:38000000-38500000	chr8	127500000	128000000	15	0.590501	0.924713	0.320809	FALSE	LC676
chr12:38500000-39000000	chr8	127500000	128000000	32	0.898728	0.506285	0.320809	FALSE	LC676
chr12:39000000-39500000	chr8	127500000	128000000	38	1.07045	0.510163	0.320809	FALSE	LC676
chr12:39500000-40000000	chr8	127500000	128000000	35	1.51333	0.997094	0.320809	FALSE	LC676
chr12:4000000-4500000	chr8	127500000	128000000	36	1.01986	0.524579	0.320809	FALSE	LC676
chr12:40000000-40500000	chr8	127500000	128000000	48	1.26539	0.330504	0.268831	FALSE	LC676
chr12:40500000-41000000	chr8	127500000	128000000	22	0.987426	0.992124	0.320809	FALSE	LC676
chr12:41000000-41500000	chr8	127500000	128000000	26	0.933376	0.908021	0.320809	FALSE	LC676
chr12:41500000-42000000	chr8	127500000	128000000	23	0.831653	0.902318	0.320809	FALSE	LC676
chr12:42000000-42500000	chr8	127500000	128000000	44	1.16305	0.345249	0.274808	FALSE	LC676
chr12:42500000-43000000	chr8	127500000	128000000	28	0.775955	0.480971	0.320809	FALSE	LC676
chr12:43000000-43500000	chr8	127500000	128000000	38	1.10213	0.581643	0.320809	FALSE	LC676
chr12:43500000-44000000	chr8	127500000	128000000	49	1.59025	0.848637	0.320809	FALSE	LC676
chr12:44000000-44500000	chr8	127500000	128000000	35	1.29123	0.955375	0.320809	FALSE	LC676
chr12:44500000-45000000	chr8	127500000	128000000	41	1.47559	0.951343	0.320809	FALSE	LC676
chr12:4500000-5000000	chr8	127500000	128000000	36	0.975003	0.418185	0.318271	FALSE	LC676
chr12:45000000-45500000	chr8	127500000	128000000	39	1.11182	0.539478	0.320809	FALSE	LC676
chr12:45500000-46000000	chr8	127500000	128000000	46	1.37382	0.662077	0.320809	FALSE	LC676
chr12:46000000-46500000	chr8	127500000	128000000	38	1.32671	0.918849	0.320809	FALSE	LC676
chr12:46500000-47000000	chr8	127500000	128000000	54	1.33577	0.177767	0.18485	FALSE	LC676
chr12:47000000-47500000	chr8	127500000	128000000	42	0.701016	0.000978409	0.00705116	TRUE	LC676
chr12:47500000-48000000	chr8	127500000	128000000	52	1.38162	0.342721	0.274808	FALSE	LC676
chr12:48000000-48500000	chr8	127500000	128000000	25	1.17615	0.997776	0.320809	FALSE	LC676
chr12:48500000-49000000	chr8	127500000	128000000	47	1.22333	0.30216	0.254941	FALSE	LC676
chr12:49000000-49500000	chr8	127500000	128000000	45	1.53874	0.913472	0.320809	FALSE	LC676
chr12:49500000-50000000	chr8	127500000	128000000	58	1.88835	0.872721	0.320809	FALSE	LC676
chr12:500000-1000000	chr8	127500000	128000000	46	1.20728	0.323951	0.268831	FALSE	LC676
chr12:5000000-5500000	chr8	127500000	128000000	29	0.838874	0.571519	0.320809	FALSE	LC676
chr12:50000000-50500000	chr8	127500000	128000000	63	1.24977	0.00431994	0.0182243	FALSE	LC676
chr12:50500000-51000000	chr8	127500000	128000000	58	1.38611	0.112923	0.136109	FALSE	LC676
chr12:51000000-51500000	chr8	127500000	128000000	64	1.21165	0.001447	0.00915627	TRUE	LC676
chr12:51500000-52000000	chr8	127500000	128000000	58	1.04842	0.000849167	0.00705116	TRUE	LC676
chr12:52000000-52500000	chr8	127500000	128000000	33	1.23274	0.958356	0.320809	FALSE	LC676
chr12:52500000-53000000	chr8	127500000	128000000	39	0.915756	0.140414	0.16229	FALSE	LC676
chr12:53000000-53500000	chr8	127500000	128000000	63	2.02715	0.861303	0.320809	FALSE	LC676
chr12:53500000-54000000	chr8	127500000	128000000	51	1.82008	0.961936	0.320809	FALSE	LC676
chr12:54000000-54500000	chr8	127500000	128000000	65	2.21545	0.944452	0.320809	FALSE	LC676
chr12:54500000-55000000	chr8	127500000	128000000	24	0.80783	0.827174	0.320809	FALSE	LC676
chr12:5500000-6000000	chr8	127500000	128000000	27	0.552991	0.0629654	0.092105	FALSE	LC676
chr12:55000000-55500000	chr8	127500000	128000000	18	0.870256	0.994949	0.320809	FALSE	LC676
chr12:55500000-56000000	chr8	127500000	128000000	48	1.33099	0.462945	0.320809	FALSE	LC676
chr12:56000000-56500000	chr8	127500000	128000000	67	2.35069	0.969335	0.320809	FALSE	LC676
chr12:56500000-57000000	chr8	127500000	128000000	40	1.18923	0.643372	0.320809	FALSE	LC676
chr12:57000000-57500000	chr8	127500000	128000000	63	1.81065	0.56554	0.320809	FALSE	LC676
chr12:57500000-58000000	chr8	127500000	128000000	59	1.77743	0.701864	0.320809	FALSE	LC676
chr12:58000000-58500000	chr8	127500000	128000000	36	0.986141	0.444652	0.320809	FALSE	LC676
chr12:58500000-59000000	chr8	127500000	128000000	50	1.04411	0.0226557	0.0511218	FALSE	LC676
chr12:59000000-59500000	chr8	127500000	128000000	29	0.882384	0.67618	0.320809	FALSE	LC676
chr12:59500000-60000000	chr8	127500000	128000000	27	0.967784	0.910356	0.320809	FALSE	LC676
chr12:6000000-6500000	chr8	127500000	128000000	24	0.961071	0.969501	0.320809	FALSE	LC676
chr12:60000000-60500000	chr8	127500000	128000000	38	1.30691	0.902842	0.320809	FALSE	LC676
chr12:60500000-61000000	chr8	127500000	128000000	24	0.831665	0.863225	0.320809	FALSE	LC676
chr12:61000000-61500000	chr8	127500000	128000000	23	0.985498	0.986339	0.320809	FALSE	LC676
chr12:61500000-62000000	chr8	127500000	128000000	37	1.04457	0.515926	0.320809	FALSE	LC676
chr12:62000000-62500000	chr8	127500000	128000000	38	1.32861	0.92026	0.320809	FALSE	LC676
chr12:62500000-63000000	chr8	127500000	128000000	73	1.25422	4.67600805144484e-05	0.00197264	TRUE	LC676
chr12:63000000-63500000	chr8	127500000	128000000	45	1.30356	0.581962	0.320809	FALSE	LC676
chr12:63500000-64000000	chr8	127500000	128000000	44	1.3735	0.761931	0.320809	FALSE	LC676
chr12:64000000-64500000	chr8	127500000	128000000	56	1.27394	0.0623708	0.092105	FALSE	LC676
chr12:64500000-65000000	chr8	127500000	128000000	78	1.74636	0.025016	0.0541197	FALSE	LC676
chr12:6500000-7000000	chr8	127500000	128000000	57	2.01629	0.963927	0.320809	FALSE	LC676
chr12:65000000-65500000	chr8	127500000	128000000	47	1.83909	0.991844	0.320809	FALSE	LC676
chr12:65500000-66000000	chr8	127500000	128000000	32	0.961363	0.655605	0.320809	FALSE	LC676
chr12:66000000-66500000	chr8	127500000	128000000	24	0.729971	0.66475	0.320809	FALSE	LC676
chr12:66500000-67000000	chr8	127500000	128000000	29	0.835307	0.562431	0.320809	FALSE	LC676
chr12:67000000-67500000	chr8	127500000	128000000	33	0.831873	0.276082	0.240142	FALSE	LC676
chr12:67500000-68000000	chr8	127500000	128000000	47	0.981235	0.0262509	0.0553716	FALSE	LC676
chr12:68000000-68500000	chr8	127500000	128000000	28	0.798162	0.540347	0.320809	FALSE	LC676
chr12:68500000-69000000	chr8	127500000	128000000	39	0.808186	0.0360552	0.0635754	FALSE	LC676
chr12:69000000-69500000	chr8	127500000	128000000	42	0.922321	0.0633153	0.092105	FALSE	LC676
chr12:69500000-70000000	chr8	127500000	128000000	31	0.951825	0.69857	0.320809	FALSE	LC676
chr12:7000000-7500000	chr8	127500000	128000000	28	1.14879	0.984588	0.320809	FALSE	LC676
chr12:70000000-70500000	chr8	127500000	128000000	41	0.842646	0.0290735	0.0584051	FALSE	LC676
chr12:70500000-71000000	chr8	127500000	128000000	26	0.886043	0.851609	0.320809	FALSE	LC676
chr12:71000000-71500000	chr8	127500000	128000000	30	1.03878	0.885908	0.320809	FALSE	LC676
chr12:71500000-72000000	chr8	127500000	128000000	45	1.00615	0.0703264	0.0957038	FALSE	LC676
chr12:72000000-72500000	chr8	127500000	128000000	23	0.950784	0.977763	0.320809	FALSE	LC676
chr12:72500000-73000000	chr8	127500000	128000000	24	0.900124	0.935227	0.320809	FALSE	LC676
chr12:73000000-73500000	chr8	127500000	128000000	30	0.969877	0.79013	0.320809	FALSE	LC676
chr12:73500000-74000000	chr8	127500000	128000000	25	0.75805	0.661195	0.320809	FALSE	LC676
chr12:74000000-74500000	chr8	127500000	128000000	30	0.943975	0.742928	0.320809	FALSE	LC676
chr12:74500000-75000000	chr8	127500000	128000000	36	1.14292	0.776211	0.320809	FALSE	LC676
chr12:7500000-8000000	chr8	127500000	128000000	21	0.45642	0.138853	0.16229	FALSE	LC676
chr12:75000000-75500000	chr8	127500000	128000000	31	1.12539	0.934177	0.320809	FALSE	LC676
chr12:75500000-76000000	chr8	127500000	128000000	35	0.83652	0.179651	0.18485	FALSE	LC676
chr12:76000000-76500000	chr8	127500000	128000000	40	0.857516	0.0517961	0.0824562	FALSE	LC676
chr12:76500000-77000000	chr8	127500000	128000000	41	1.09879	0.384314	0.300237	FALSE	LC676
chr12:77000000-77500000	chr8	127500000	128000000	44	1.34339	0.71254	0.320809	FALSE	LC676
chr12:77500000-78000000	chr8	127500000	128000000	39	1.32876	0.894509	0.320809	FALSE	LC676
chr12:78000000-78500000	chr8	127500000	128000000	34	1.04083	0.69903	0.320809	FALSE	LC676
chr12:78500000-79000000	chr8	127500000	128000000	27	0.827189	0.685088	0.320809	FALSE	LC676
chr12:79000000-79500000	chr8	127500000	128000000	21	1.15436	0.999762	0.320809	FALSE	LC676
chr12:79500000-80000000	chr8	127500000	128000000	45	1.04859	0.112224	0.136109	FALSE	LC676
chr12:8000000-8500000	chr8	127500000	128000000	11	0.689845	0.999146	0.320809	FALSE	LC676
chr12:80000000-80500000	chr8	127500000	128000000	30	1.26445	0.991799	0.320809	FALSE	LC676
chr12:80500000-81000000	chr8	127500000	128000000	47	1.09018	0.101452	0.12588	FALSE	LC676
chr12:81000000-81500000	chr8	127500000	128000000	25	1.01845	0.977604	0.320809	FALSE	LC676
chr12:81500000-82000000	chr8	127500000	128000000	27	1.04669	0.96333	0.320809	FALSE	LC676
chr12:82000000-82500000	chr8	127500000	128000000	38	1.04267	0.445977	0.320809	FALSE	LC676
chr12:82500000-83000000	chr8	127500000	128000000	43	0.934993	0.0540789	0.084496	FALSE	LC676
chr12:83000000-83500000	chr8	127500000	128000000	26	0.938546	0.912967	0.320809	FALSE	LC676
chr12:83500000-84000000	chr8	127500000	128000000	31	0.983065	0.759983	0.320809	FALSE	LC676
chr12:84000000-84500000	chr8	127500000	128000000	21	0.765214	0.90005	0.320809	FALSE	LC676
chr12:84500000-85000000	chr8	127500000	128000000	28	0.812431	0.577542	0.320809	FALSE	LC676
chr12:8500000-9000000	chr8	127500000	128000000	36	1.27342	0.926102	0.320809	FALSE	LC676
chr12:85000000-85500000	chr8	127500000	128000000	18	0.945249	0.998656	0.320809	FALSE	LC676
chr12:85500000-86000000	chr8	127500000	128000000	40	0.961291	0.169809	0.183334	FALSE	LC676
chr12:86000000-86500000	chr8	127500000	128000000	23	0.960965	0.980677	0.320809	FALSE	LC676
chr12:86500000-87000000	chr8	127500000	128000000	30	0.859029	0.549835	0.320809	FALSE	LC676
chr12:87000000-87500000	chr8	127500000	128000000	26	0.752316	0.571004	0.320809	FALSE	LC676
chr12:87500000-88000000	chr8	127500000	128000000	35	1.05915	0.676355	0.320809	FALSE	LC676
chr12:88000000-88500000	chr8	127500000	128000000	36	1.06551	0.62805	0.320809	FALSE	LC676
chr12:88500000-89000000	chr8	127500000	128000000	34	1.08543	0.780788	0.320809	FALSE	LC676
chr12:89000000-89500000	chr8	127500000	128000000	54	0.965687	0.000990992	0.00705116	TRUE	LC676
chr12:89500000-90000000	chr8	127500000	128000000	44	1.40181	0.803196	0.320809	FALSE	LC676
chr12:9000000-9500000	chr8	127500000	128000000	20	1.30348	0.999995	0.320809	FALSE	LC676
chr12:90000000-90500000	chr8	127500000	128000000	51	1.13025	0.0511451	0.0824562	FALSE	LC676
chr12:90500000-91000000	chr8	127500000	128000000	27	0.956527	0.899227	0.320809	FALSE	LC676
chr12:91000000-91500000	chr8	127500000	128000000	35	0.982724	0.503837	0.320809	FALSE	LC676
chr12:91500000-92000000	chr8	127500000	128000000	55	1.21996	0.0450777	0.0746044	FALSE	LC676
chr12:92000000-92500000	chr8	127500000	128000000	38	0.790663	0.0399645	0.0688146	FALSE	LC676
chr12:92500000-93000000	chr8	127500000	128000000	33	0.831204	0.274595	0.240142	FALSE	LC676
chr12:93000000-93500000	chr8	127500000	128000000	47	0.934429	0.0125299	0.0345892	FALSE	LC676
chr12:93500000-94000000	chr8	127500000	128000000	38	0.752955	0.0216021	0.0506287	FALSE	LC676
chr12:94000000-94500000	chr8	127500000	128000000	37	0.964944	0.331368	0.268831	FALSE	LC676
chr12:94500000-95000000	chr8	127500000	128000000	43	0.905458	0.0360207	0.0635754	FALSE	LC676
chr12:9500000-10000000	chr8	127500000	128000000	31	1.27544	0.988815	0.320809	FALSE	LC676
chr12:95000000-95500000	chr8	127500000	128000000	38	0.918787	0.186092	0.188356	FALSE	LC676
chr12:95500000-96000000	chr8	127500000	128000000	53	1.02792	0.00544368	0.0218714	FALSE	LC676
chr12:96000000-96500000	chr8	127500000	128000000	42	1.02647	0.190101	0.188698	FALSE	LC676
chr12:96500000-97000000	chr8	127500000	128000000	26	0.864822	0.819169	0.320809	FALSE	LC676
chr12:97000000-97500000	chr8	127500000	128000000	32	0.517914	0.00229868	0.0114086	FALSE	LC676
chr12:97500000-98000000	chr8	127500000	128000000	17	0.584179	0.817918	0.320809	FALSE	LC676
chr12:98000000-98500000	chr8	127500000	128000000	24	0.583632	0.255736	0.232012	FALSE	LC676
chr12:98500000-99000000	chr8	127500000	128000000	50	0.819225	0.00023301	0.00491493	TRUE	LC676
chr12:99000000-99500000	chr8	127500000	128000000	52	1.33299	0.255576	0.232012	FALSE	LC676
chr12:99500000-100000000	chr8	127500000	128000000	68	1.57974	0.061859	0.092105	FALSE	LC676
chr13:100000000-100500000	chr8	127500000	128000000	97	1.30882	0.797423	0.275288	FALSE	LC676
chr13:100500000-101000000	chr8	127500000	128000000	75	1.44336	0.99998	0.275288	FALSE	LC676
chr13:101000000-101500000	chr8	127500000	128000000	70	1.29178	0.999816	0.275288	FALSE	LC676
chr13:101500000-102000000	chr8	127500000	128000000	64	1.35029	0.999998	0.275288	FALSE	LC676
chr13:102000000-102500000	chr8	127500000	128000000	66	1.16629	0.998895	0.275288	FALSE	LC676
chr13:102500000-103000000	chr8	127500000	128000000	88	1.47472	0.998498	0.275288	FALSE	LC676
chr13:103000000-103500000	chr8	127500000	128000000	52	1.15436	0.999998	0.275288	FALSE	LC676
chr13:103500000-104000000	chr8	127500000	128000000	59	1.36311	1	0.275288	FALSE	LC676
chr13:104000000-104500000	chr8	127500000	128000000	82	1.26493	0.979659	0.275288	FALSE	LC676
chr13:104500000-105000000	chr8	127500000	128000000	93	1.87901	1	0.275288	FALSE	LC676
chr13:105000000-105500000	chr8	127500000	128000000	97	2.08908	1	0.275288	FALSE	LC676
chr13:105500000-106000000	chr8	127500000	128000000	131	2.13921	0.999485	0.275288	FALSE	LC676
chr13:106000000-106500000	chr8	127500000	128000000	98	1.53638	0.991909	0.275288	FALSE	LC676
chr13:106500000-107000000	chr8	127500000	128000000	65	1.1405	0.998527	0.275288	FALSE	LC676
chr13:107000000-107500000	chr8	127500000	128000000	73	1.05415	0.908997	0.275288	FALSE	LC676
chr13:107500000-108000000	chr8	127500000	128000000	53	1.14719	0.999996	0.275288	FALSE	LC676
chr13:108000000-108500000	chr8	127500000	128000000	74	1.24846	0.997367	0.275288	FALSE	LC676
chr13:108500000-109000000	chr8	127500000	128000000	40	1.09243	1	0.275288	FALSE	LC676
chr13:109000000-109500000	chr8	127500000	128000000	88	1.68512	0.999994	0.275288	FALSE	LC676
chr13:109500000-110000000	chr8	127500000	128000000	97	1.762	0.999969	0.275288	FALSE	LC676
chr13:110000000-110500000	chr8	127500000	128000000	69	1.02432	0.938514	0.275288	FALSE	LC676
chr13:110500000-111000000	chr8	127500000	128000000	66	1.62024	1	0.275288	FALSE	LC676
chr13:111000000-111500000	chr8	127500000	128000000	43	1.19891	1	0.275288	FALSE	LC676
chr13:111500000-112000000	chr8	127500000	128000000	32	1.05827	1	0.275288	FALSE	LC676
chr13:112000000-112500000	chr8	127500000	128000000	10	0.422858	1	0.275288	FALSE	LC676
chr13:112500000-113000000	chr8	127500000	128000000	71	1.88262	1	0.275288	FALSE	LC676
chr13:113000000-113500000	chr8	127500000	128000000	90	1.94555	1	0.275288	FALSE	LC676
chr13:113500000-114000000	chr8	127500000	128000000	73	1.26325	0.99871	0.275288	FALSE	LC676
chr13:114000000-114364328	chr8	127500000	128000000	58	1.79992	1	0.275288	FALSE	LC676
chr13:18000000-18500000	chr8	127500000	128000000	1	0.488127	1	0.275288	FALSE	LC676
chr13:18500000-19000000	chr8	127500000	128000000	4	0.691216	1	0.275288	FALSE	LC676
chr13:19000000-19500000	chr8	127500000	128000000	19	0.813375	1	0.275288	FALSE	LC676
chr13:19500000-20000000	chr8	127500000	128000000	66	1.68645	1	0.275288	FALSE	LC676
chr13:20000000-20500000	chr8	127500000	128000000	49	1.58227	1	0.275288	FALSE	LC676
chr13:20500000-21000000	chr8	127500000	128000000	74	1.8639	1	0.275288	FALSE	LC676
chr13:21000000-21500000	chr8	127500000	128000000	72	1.86801	1	0.275288	FALSE	LC676
chr13:21500000-22000000	chr8	127500000	128000000	61	1.26023	0.999994	0.275288	FALSE	LC676
chr13:22000000-22500000	chr8	127500000	128000000	52	0.849869	0.982065	0.275288	FALSE	LC676
chr13:22500000-23000000	chr8	127500000	128000000	18	0.777793	1	0.275288	FALSE	LC676
chr13:23000000-23500000	chr8	127500000	128000000	50	1.1455	0.999999	0.275288	FALSE	LC676
chr13:23500000-24000000	chr8	127500000	128000000	70	1.79006	1	0.275288	FALSE	LC676
chr13:24000000-24500000	chr8	127500000	128000000	26	1.01153	1	0.275288	FALSE	LC676
chr13:24500000-25000000	chr8	127500000	128000000	44	1.7303	1	0.275288	FALSE	LC676
chr13:25000000-25500000	chr8	127500000	128000000	52	1.25499	1	0.275288	FALSE	LC676
chr13:25500000-26000000	chr8	127500000	128000000	32	0.558502	0.981232	0.275288	FALSE	LC676
chr13:26000000-26500000	chr8	127500000	128000000	55	1.22929	0.999999	0.275288	FALSE	LC676
chr13:26500000-27000000	chr8	127500000	128000000	36	1.33686	1	0.275288	FALSE	LC676
chr13:27000000-27500000	chr8	127500000	128000000	65	1.6053	1	0.275288	FALSE	LC676
chr13:27500000-28000000	chr8	127500000	128000000	13260	14.5138	0	0	TRUE	LC676
chr13:28000000-28500000	chr8	127500000	128000000	76	1.51395	0.999996	0.275288	FALSE	LC676
chr13:28500000-29000000	chr8	127500000	128000000	56	1.51357	1	0.275288	FALSE	LC676
chr13:29000000-29500000	chr8	127500000	128000000	69	1.62707	1	0.275288	FALSE	LC676
chr13:29500000-30000000	chr8	127500000	128000000	70	1.7877	1	0.275288	FALSE	LC676
chr13:30000000-30500000	chr8	127500000	128000000	77	2.09061	1	0.275288	FALSE	LC676
chr13:30500000-31000000	chr8	127500000	128000000	114	2.12224	0.999998	0.275288	FALSE	LC676
chr13:31000000-31500000	chr8	127500000	128000000	52	1.82122	1	0.275288	FALSE	LC676
chr13:31500000-32000000	chr8	127500000	128000000	64	1.70556	1	0.275288	FALSE	LC676
chr13:32000000-32500000	chr8	127500000	128000000	94	1.88478	1	0.275288	FALSE	LC676
chr13:32500000-33000000	chr8	127500000	128000000	73	1.62086	1	0.275288	FALSE	LC676
chr13:33000000-33500000	chr8	127500000	128000000	81	1.51818	0.999967	0.275288	FALSE	LC676
chr13:33500000-34000000	chr8	127500000	128000000	77	1.82746	1	0.275288	FALSE	LC676
chr13:34000000-34500000	chr8	127500000	128000000	73	1.46197	0.999996	0.275288	FALSE	LC676
chr13:34500000-35000000	chr8	127500000	128000000	63	1.44747	1	0.275288	FALSE	LC676
chr13:35000000-35500000	chr8	127500000	128000000	57	1.90506	1	0.275288	FALSE	LC676
chr13:35500000-36000000	chr8	127500000	128000000	73	1.9637	1	0.275288	FALSE	LC676
chr13:36000000-36500000	chr8	127500000	128000000	37	0.918787	0.999999	0.275288	FALSE	LC676
chr13:36500000-37000000	chr8	127500000	128000000	69	1.13563	0.99323	0.275288	FALSE	LC676
chr13:37000000-37500000	chr8	127500000	128000000	46	1.3398	1	0.275288	FALSE	LC676
chr13:37500000-38000000	chr8	127500000	128000000	58	1.4317	1	0.275288	FALSE	LC676
chr13:38000000-38500000	chr8	127500000	128000000	62	1.98159	1	0.275288	FALSE	LC676
chr13:38500000-39000000	chr8	127500000	128000000	81	2.38424	1	0.275288	FALSE	LC676
chr13:39000000-39500000	chr8	127500000	128000000	89	2.16378	1	0.275288	FALSE	LC676
chr13:39500000-40000000	chr8	127500000	128000000	87	2.07898	1	0.275288	FALSE	LC676
chr13:40000000-40500000	chr8	127500000	128000000	85	1.89552	1	0.275288	FALSE	LC676
chr13:40500000-41000000	chr8	127500000	128000000	62	1.50211	1	0.275288	FALSE	LC676
chr13:41000000-41500000	chr8	127500000	128000000	97	1.63176	0.999196	0.275288	FALSE	LC676
chr13:41500000-42000000	chr8	127500000	128000000	80	1.99469	1	0.275288	FALSE	LC676
chr13:42000000-42500000	chr8	127500000	128000000	116	2.29454	1	0.275288	FALSE	LC676
chr13:42500000-43000000	chr8	127500000	128000000	77	1.92825	1	0.275288	FALSE	LC676
chr13:43000000-43500000	chr8	127500000	128000000	87	1.78222	1	0.275288	FALSE	LC676
chr13:43500000-44000000	chr8	127500000	128000000	83	1.79898	1	0.275288	FALSE	LC676
chr13:44000000-44500000	chr8	127500000	128000000	118	2.35195	1	0.275288	FALSE	LC676
chr13:44500000-45000000	chr8	127500000	128000000	84	1.93049	1	0.275288	FALSE	LC676
chr13:45000000-45500000	chr8	127500000	128000000	124	2.10453	0.999879	0.275288	FALSE	LC676
chr13:45500000-46000000	chr8	127500000	128000000	130	2.45984	1	0.275288	FALSE	LC676
chr13:46000000-46500000	chr8	127500000	128000000	111	2.02608	0.999993	0.275288	FALSE	LC676
chr13:46500000-47000000	chr8	127500000	128000000	110	2.163	1	0.275288	FALSE	LC676
chr13:47000000-47500000	chr8	127500000	128000000	109	2.3425	1	0.275288	FALSE	LC676
chr13:47500000-48000000	chr8	127500000	128000000	82	1.77642	1	0.275288	FALSE	LC676
chr13:48000000-48500000	chr8	127500000	128000000	102	2.24762	1	0.275288	FALSE	LC676
chr13:48500000-49000000	chr8	127500000	128000000	102	1.79961	0.999919	0.275288	FALSE	LC676
chr13:49000000-49500000	chr8	127500000	128000000	87	2.18519	1	0.275288	FALSE	LC676
chr13:49500000-50000000	chr8	127500000	128000000	85	1.87108	1	0.275288	FALSE	LC676
chr13:50000000-50500000	chr8	127500000	128000000	80	1.9366	1	0.275288	FALSE	LC676
chr13:50500000-51000000	chr8	127500000	128000000	87	1.76063	1	0.275288	FALSE	LC676
chr13:51000000-51500000	chr8	127500000	128000000	89	2.06772	1	0.275288	FALSE	LC676
chr13:51500000-52000000	chr8	127500000	128000000	77	2.19855	1	0.275288	FALSE	LC676
chr13:52000000-52500000	chr8	127500000	128000000	48	1.90331	1	0.275288	FALSE	LC676
chr13:52500000-53000000	chr8	127500000	128000000	41	1.82376	1	0.275288	FALSE	LC676
chr13:53000000-53500000	chr8	127500000	128000000	48	1.03718	0.999989	0.275288	FALSE	LC676
chr13:53500000-54000000	chr8	127500000	128000000	47	1.37656	1	0.275288	FALSE	LC676
chr13:54000000-54500000	chr8	127500000	128000000	71	2.0145	1	0.275288	FALSE	LC676
chr13:54500000-55000000	chr8	127500000	128000000	62	1.75785	1	0.275288	FALSE	LC676
chr13:55000000-55500000	chr8	127500000	128000000	63	1.55508	1	0.275288	FALSE	LC676
chr13:55500000-56000000	chr8	127500000	128000000	45	1.24217	1	0.275288	FALSE	LC676
chr13:56000000-56500000	chr8	127500000	128000000	41	1.27468	1	0.275288	FALSE	LC676
chr13:56500000-57000000	chr8	127500000	128000000	36	1.22148	1	0.275288	FALSE	LC676
chr13:57000000-57500000	chr8	127500000	128000000	52	1.60594	1	0.275288	FALSE	LC676
chr13:57500000-58000000	chr8	127500000	128000000	75	1.75316	1	0.275288	FALSE	LC676
chr13:58000000-58500000	chr8	127500000	128000000	69	1.56102	1	0.275288	FALSE	LC676
chr13:58500000-59000000	chr8	127500000	128000000	56	1.8351	1	0.275288	FALSE	LC676
chr13:59000000-59500000	chr8	127500000	128000000	62	1.7397	1	0.275288	FALSE	LC676
chr13:59500000-60000000	chr8	127500000	128000000	86	2.32111	1	0.275288	FALSE	LC676
chr13:60000000-60500000	chr8	127500000	128000000	68	2.54779	1	0.275288	FALSE	LC676
chr13:60500000-61000000	chr8	127500000	128000000	61	1.52055	1	0.275288	FALSE	LC676
chr13:61000000-61500000	chr8	127500000	128000000	47	1.52889	1	0.275288	FALSE	LC676
chr13:61500000-62000000	chr8	127500000	128000000	52	1.38336	1	0.275288	FALSE	LC676
chr13:62000000-62500000	chr8	127500000	128000000	63	1.46798	1	0.275288	FALSE	LC676
chr13:62500000-63000000	chr8	127500000	128000000	47	1.27734	1	0.275288	FALSE	LC676
chr13:63000000-63500000	chr8	127500000	128000000	63	1.59281	1	0.275288	FALSE	LC676
chr13:63500000-64000000	chr8	127500000	128000000	55	1.96717	1	0.275288	FALSE	LC676
chr13:64000000-64500000	chr8	127500000	128000000	51	1.58253	1	0.275288	FALSE	LC676
chr13:64500000-65000000	chr8	127500000	128000000	65	1.47924	1	0.275288	FALSE	LC676
chr13:65000000-65500000	chr8	127500000	128000000	57	1.53568	1	0.275288	FALSE	LC676
chr13:65500000-66000000	chr8	127500000	128000000	40	1.44066	1	0.275288	FALSE	LC676
chr13:66000000-66500000	chr8	127500000	128000000	71	1.71461	1	0.275288	FALSE	LC676
chr13:66500000-67000000	chr8	127500000	128000000	64	2.15923	1	0.275288	FALSE	LC676
chr13:67000000-67500000	chr8	127500000	128000000	83	2.09934	1	0.275288	FALSE	LC676
chr13:67500000-68000000	chr8	127500000	128000000	70	1.79788	1	0.275288	FALSE	LC676
chr13:68000000-68500000	chr8	127500000	128000000	66	1.87329	1	0.275288	FALSE	LC676
chr13:68500000-69000000	chr8	127500000	128000000	69	1.56443	1	0.275288	FALSE	LC676
chr13:69000000-69500000	chr8	127500000	128000000	64	1.52277	1	0.275288	FALSE	LC676
chr13:69500000-70000000	chr8	127500000	128000000	51	1.50738	1	0.275288	FALSE	LC676
chr13:70000000-70500000	chr8	127500000	128000000	38	1.16142	1	0.275288	FALSE	LC676
chr13:70500000-71000000	chr8	127500000	128000000	58	1.75865	1	0.275288	FALSE	LC676
chr13:71000000-71500000	chr8	127500000	128000000	69	2.11264	1	0.275288	FALSE	LC676
chr13:71500000-72000000	chr8	127500000	128000000	70	2.62252	1	0.275288	FALSE	LC676
chr13:72000000-72500000	chr8	127500000	128000000	120	3.53028	1	0.275288	FALSE	LC676
chr13:72500000-73000000	chr8	127500000	128000000	153	4.79486	1	0.275288	FALSE	LC676
chr13:73000000-73500000	chr8	127500000	128000000	177	2.47295	0.943667	0.275288	FALSE	LC676
chr13:73500000-74000000	chr8	127500000	128000000	105	2.15932	1	0.275288	FALSE	LC676
chr13:74000000-74500000	chr8	127500000	128000000	80	1.87747	1	0.275288	FALSE	LC676
chr13:74500000-75000000	chr8	127500000	128000000	67	1.57968	1	0.275288	FALSE	LC676
chr13:75000000-75500000	chr8	127500000	128000000	90	1.86748	1	0.275288	FALSE	LC676
chr13:75500000-76000000	chr8	127500000	128000000	89	2.05349	1	0.275288	FALSE	LC676
chr13:76000000-76500000	chr8	127500000	128000000	71	1.82035	1	0.275288	FALSE	LC676
chr13:76500000-77000000	chr8	127500000	128000000	103	1.93878	0.999997	0.275288	FALSE	LC676
chr13:77000000-77500000	chr8	127500000	128000000	88	2.3402	1	0.275288	FALSE	LC676
chr13:77500000-78000000	chr8	127500000	128000000	88	2.16324	1	0.275288	FALSE	LC676
chr13:78000000-78500000	chr8	127500000	128000000	64	1.7197	1	0.275288	FALSE	LC676
chr13:78500000-79000000	chr8	127500000	128000000	66	1.27457	0.999949	0.275288	FALSE	LC676
chr13:79000000-79500000	chr8	127500000	128000000	69	2.00217	1	0.275288	FALSE	LC676
chr13:79500000-80000000	chr8	127500000	128000000	66	1.39978	0.999999	0.275288	FALSE	LC676
chr13:80000000-80500000	chr8	127500000	128000000	52	0.932983	0.99781	0.275288	FALSE	LC676
chr13:80500000-81000000	chr8	127500000	128000000	48	1.46332	1	0.275288	FALSE	LC676
chr13:81000000-81500000	chr8	127500000	128000000	59	1.3479	1	0.275288	FALSE	LC676
chr13:81500000-82000000	chr8	127500000	128000000	60	1.47715	1	0.275288	FALSE	LC676
chr13:82000000-82500000	chr8	127500000	128000000	56	1.45052	1	0.275288	FALSE	LC676
chr13:82500000-83000000	chr8	127500000	128000000	63	1.6289	1	0.275288	FALSE	LC676
chr13:83000000-83500000	chr8	127500000	128000000	93	1.63996	0.99984	0.275288	FALSE	LC676
chr13:83500000-84000000	chr8	127500000	128000000	69	1.65895	1	0.275288	FALSE	LC676
chr13:84000000-84500000	chr8	127500000	128000000	77	1.8481	1	0.275288	FALSE	LC676
chr13:84500000-85000000	chr8	127500000	128000000	70	1.75389	1	0.275288	FALSE	LC676
chr13:85000000-85500000	chr8	127500000	128000000	71	1.70801	1	0.275288	FALSE	LC676
chr13:85500000-86000000	chr8	127500000	128000000	75	1.90528	1	0.275288	FALSE	LC676
chr13:86000000-86500000	chr8	127500000	128000000	62	1.31118	0.999998	0.275288	FALSE	LC676
chr13:86500000-87000000	chr8	127500000	128000000	46	1.43027	1	0.275288	FALSE	LC676
chr13:87000000-87500000	chr8	127500000	128000000	45	1.29812	1	0.275288	FALSE	LC676
chr13:87500000-88000000	chr8	127500000	128000000	43	1.49136	1	0.275288	FALSE	LC676
chr13:88000000-88500000	chr8	127500000	128000000	64	1.82208	1	0.275288	FALSE	LC676
chr13:88500000-89000000	chr8	127500000	128000000	69	1.4746	1	0.275288	FALSE	LC676
chr13:89000000-89500000	chr8	127500000	128000000	54	1.31537	1	0.275288	FALSE	LC676
chr13:89500000-90000000	chr8	127500000	128000000	37	0.999874	1	0.275288	FALSE	LC676
chr13:90000000-90500000	chr8	127500000	128000000	68	1.57592	1	0.275288	FALSE	LC676
chr13:90500000-91000000	chr8	127500000	128000000	96	1.77576	0.999986	0.275288	FALSE	LC676
chr13:91000000-91500000	chr8	127500000	128000000	110	2.18201	1	0.275288	FALSE	LC676
chr13:91500000-92000000	chr8	127500000	128000000	117	1.98777	0.999827	0.275288	FALSE	LC676
chr13:92000000-92500000	chr8	127500000	128000000	101	2.33342	1	0.275288	FALSE	LC676
chr13:92500000-93000000	chr8	127500000	128000000	90	1.9273	1	0.275288	FALSE	LC676
chr13:93000000-93500000	chr8	127500000	128000000	87	2.01478	1	0.275288	FALSE	LC676
chr13:93500000-94000000	chr8	127500000	128000000	95	2.17601	1	0.275288	FALSE	LC676
chr13:94000000-94500000	chr8	127500000	128000000	125	1.81658	0.964249	0.275288	FALSE	LC676
chr13:94500000-95000000	chr8	127500000	128000000	134	1.88937	0.93273	0.275288	FALSE	LC676
chr13:95000000-95500000	chr8	127500000	128000000	101	1.64376	0.997817	0.275288	FALSE	LC676
chr13:95500000-96000000	chr8	127500000	128000000	95	1.60037	0.999148	0.275288	FALSE	LC676
chr13:96000000-96500000	chr8	127500000	128000000	104	1.9066	0.999989	0.275288	FALSE	LC676
chr13:96500000-97000000	chr8	127500000	128000000	96	1.67903	0.999818	0.275288	FALSE	LC676
chr13:97000000-97500000	chr8	127500000	128000000	107	1.6207	0.983275	0.275288	FALSE	LC676
chr13:97500000-98000000	chr8	127500000	128000000	68	1.54058	1	0.275288	FALSE	LC676
chr13:98000000-98500000	chr8	127500000	128000000	125	1.99841	0.998399	0.275288	FALSE	LC676
chr13:98500000-99000000	chr8	127500000	128000000	147	2.77813	1	0.275288	FALSE	LC676
chr13:99000000-99500000	chr8	127500000	128000000	157	3.37823	1	0.275288	FALSE	LC676
chr13:99500000-100000000	chr8	127500000	128000000	93	2.04571	1	0.275288	FALSE	LC676
chr14:100000000-100500000	chr8	127500000	128000000	42	1.23331	0.874418	0.257667	FALSE	LC676
chr14:100500000-101000000	chr8	127500000	128000000	32	0.755924	0.404582	0.214627	FALSE	LC676
chr14:101000000-101500000	chr8	127500000	128000000	18	0.448466	0.530907	0.253121	FALSE	LC676
chr14:101500000-102000000	chr8	127500000	128000000	35	0.9534	0.722939	0.256607	FALSE	LC676
chr14:102000000-102500000	chr8	127500000	128000000	47	0.986439	0.135901	0.128488	FALSE	LC676
chr14:102500000-103000000	chr8	127500000	128000000	58	1.2506	0.149994	0.13803	FALSE	LC676
chr14:103000000-103500000	chr8	127500000	128000000	58	1.11394	0.0312052	0.058629	FALSE	LC676
chr14:103500000-104000000	chr8	127500000	128000000	44	1.24157	0.814332	0.256607	FALSE	LC676
chr14:104000000-104500000	chr8	127500000	128000000	26	0.531211	0.179928	0.15308	FALSE	LC676
chr14:104500000-105000000	chr8	127500000	128000000	33	0.898994	0.718418	0.256607	FALSE	LC676
chr14:105000000-105500000	chr8	127500000	128000000	36	1.21924	0.977238	0.257667	FALSE	LC676
chr14:105500000-106000000	chr8	127500000	128000000	4	0.122257	0.721534	0.256607	FALSE	LC676
chr14:106500000-107000000	chr8	127500000	128000000	1	0.0448674	0.834777	0.256607	FALSE	LC676
chr14:16000000-16500000	chr8	127500000	128000000	1	0.0405464	0.803491	0.256607	FALSE	LC676
chr14:18500000-19000000	chr8	127500000	128000000	4	4.79521	1	0.257667	FALSE	LC676
chr14:19000000-19500000	chr8	127500000	128000000	1	1.5039	1	0.257667	FALSE	LC676
chr14:19500000-20000000	chr8	127500000	128000000	31	2.41113	1	0.257667	FALSE	LC676
chr14:20000000-20500000	chr8	127500000	128000000	44	1.41073	0.964079	0.257667	FALSE	LC676
chr14:20500000-21000000	chr8	127500000	128000000	43	1.13174	0.660192	0.256607	FALSE	LC676
chr14:21000000-21500000	chr8	127500000	128000000	70	1.64178	0.320969	0.19084	FALSE	LC676
chr14:21500000-22000000	chr8	127500000	128000000	64	1.15396	0.00769435	0.0416556	FALSE	LC676
chr14:22000000-22500000	chr8	127500000	128000000	64	1.1687	0.00986935	0.0416556	FALSE	LC676
chr14:22500000-23000000	chr8	127500000	128000000	70	1.3416	0.0190802	0.047031	FALSE	LC676
chr14:23000000-23500000	chr8	127500000	128000000	75	1.69681	0.214891	0.155494	FALSE	LC676
chr14:23500000-24000000	chr8	127500000	128000000	76	2.03651	0.752303	0.256607	FALSE	LC676
chr14:24000000-24500000	chr8	127500000	128000000	91	2.48568	0.823649	0.256607	FALSE	LC676
chr14:24500000-25000000	chr8	127500000	128000000	41	1.03852	0.562269	0.254784	FALSE	LC676
chr14:25000000-25500000	chr8	127500000	128000000	39	1.0074	0.609904	0.256607	FALSE	LC676
chr14:25500000-26000000	chr8	127500000	128000000	50	1.42308	0.84397	0.256607	FALSE	LC676
chr14:26000000-26500000	chr8	127500000	128000000	70	1.95752	0.847927	0.256607	FALSE	LC676
chr14:26500000-27000000	chr8	127500000	128000000	61	1.66907	0.784359	0.256607	FALSE	LC676
chr14:27000000-27500000	chr8	127500000	128000000	47	1.38186	0.888342	0.257667	FALSE	LC676
chr14:27500000-28000000	chr8	127500000	128000000	30	1.17558	0.996995	0.257667	FALSE	LC676
chr14:28000000-28500000	chr8	127500000	128000000	54	1.66961	0.955011	0.257667	FALSE	LC676
chr14:28500000-29000000	chr8	127500000	128000000	52	1.49708	0.867844	0.257667	FALSE	LC676
chr14:29000000-29500000	chr8	127500000	128000000	58	1.42887	0.48238	0.24085	FALSE	LC676
chr14:29500000-30000000	chr8	127500000	128000000	54	1.39882	0.630211	0.256607	FALSE	LC676
chr14:30000000-30500000	chr8	127500000	128000000	59	1.34703	0.266929	0.177004	FALSE	LC676
chr14:30500000-31000000	chr8	127500000	128000000	44	1.4458	0.976093	0.257667	FALSE	LC676
chr14:31000000-31500000	chr8	127500000	128000000	36	0.992247	0.749047	0.256607	FALSE	LC676
chr14:31500000-32000000	chr8	127500000	128000000	50	0.935254	0.0291246	0.058629	FALSE	LC676
chr14:32000000-32500000	chr8	127500000	128000000	52	1.23422	0.380673	0.206809	FALSE	LC676
chr14:32500000-33000000	chr8	127500000	128000000	38	1.07871	0.809592	0.256607	FALSE	LC676
chr14:33000000-33500000	chr8	127500000	128000000	59	1.08195	0.0137317	0.0442275	FALSE	LC676
chr14:33500000-34000000	chr8	127500000	128000000	63	0.946547	0.000119887	0.00358801	TRUE	LC676
chr14:34000000-34500000	chr8	127500000	128000000	56	1.14805	0.0845912	0.103091	FALSE	LC676
chr14:34500000-35000000	chr8	127500000	128000000	57	1.09012	0.0303494	0.058629	FALSE	LC676
chr14:35000000-35500000	chr8	127500000	128000000	56	1.02251	0.0148286	0.0445763	FALSE	LC676
chr14:35500000-36000000	chr8	127500000	128000000	43	1.11164	0.615381	0.256607	FALSE	LC676
chr14:36000000-36500000	chr8	127500000	128000000	51	1.2339	0.434713	0.220246	FALSE	LC676
chr14:36500000-37000000	chr8	127500000	128000000	52	1.04096	0.0691774	0.0891236	FALSE	LC676
chr14:37000000-37500000	chr8	127500000	128000000	43	1.12158	0.637842	0.256607	FALSE	LC676
chr14:37500000-38000000	chr8	127500000	128000000	46	0.956256	0.125607	0.125393	FALSE	LC676
chr14:38000000-38500000	chr8	127500000	128000000	36	1.02206	0.804153	0.256607	FALSE	LC676
chr14:38500000-39000000	chr8	127500000	128000000	35	0.979097	0.774809	0.256607	FALSE	LC676
chr14:39000000-39500000	chr8	127500000	128000000	41	1.05372	0.598971	0.256607	FALSE	LC676
chr14:39500000-40000000	chr8	127500000	128000000	26	1.30786	0.999982	0.257667	FALSE	LC676
chr14:40000000-40500000	chr8	127500000	128000000	26	1.09383	0.998627	0.257667	FALSE	LC676
chr14:40500000-41000000	chr8	127500000	128000000	26	0.891505	0.962944	0.257667	FALSE	LC676
chr14:41000000-41500000	chr8	127500000	128000000	36	0.973142	0.709171	0.256607	FALSE	LC676
chr14:41500000-42000000	chr8	127500000	128000000	41	1.0511	0.592718	0.256607	FALSE	LC676
chr14:42000000-42500000	chr8	127500000	128000000	26	1.09304	0.998607	0.257667	FALSE	LC676
chr14:42500000-43000000	chr8	127500000	128000000	35	0.967025	0.751265	0.256607	FALSE	LC676
chr14:43000000-43500000	chr8	127500000	128000000	33	0.95869	0.832378	0.256607	FALSE	LC676
chr14:43500000-44000000	chr8	127500000	128000000	26	1.00802	0.993812	0.257667	FALSE	LC676
chr14:44000000-44500000	chr8	127500000	128000000	37	0.995788	0.701797	0.256607	FALSE	LC676
chr14:44500000-45000000	chr8	127500000	128000000	39	1.14451	0.865462	0.257667	FALSE	LC676
chr14:45000000-45500000	chr8	127500000	128000000	47	1.08109	0.310315	0.189089	FALSE	LC676
chr14:45500000-46000000	chr8	127500000	128000000	37	1.32656	0.992154	0.257667	FALSE	LC676
chr14:46000000-46500000	chr8	127500000	128000000	17	0.83234	0.999355	0.257667	FALSE	LC676
chr14:46500000-47000000	chr8	127500000	128000000	31	0.871317	0.771685	0.256607	FALSE	LC676
chr14:47000000-47500000	chr8	127500000	128000000	30	1.01139	0.964587	0.257667	FALSE	LC676
chr14:47500000-48000000	chr8	127500000	128000000	27	1.00132	0.98868	0.257667	FALSE	LC676
chr14:48000000-48500000	chr8	127500000	128000000	28	0.787295	0.762837	0.256607	FALSE	LC676
chr14:48500000-49000000	chr8	127500000	128000000	35	1.00853	0.825945	0.256607	FALSE	LC676
chr14:49000000-49500000	chr8	127500000	128000000	30	0.852228	0.786715	0.256607	FALSE	LC676
chr14:49500000-50000000	chr8	127500000	128000000	45	1.14951	0.585716	0.256607	FALSE	LC676
chr14:50000000-50500000	chr8	127500000	128000000	60	1.04621	0.00500174	0.0389194	FALSE	LC676
chr14:50500000-51000000	chr8	127500000	128000000	45	1.20046	0.695983	0.256607	FALSE	LC676
chr14:51000000-51500000	chr8	127500000	128000000	58	1.03723	0.00918626	0.0416556	FALSE	LC676
chr14:51500000-52000000	chr8	127500000	128000000	51	1.05559	0.106919	0.117589	FALSE	LC676
chr14:52000000-52500000	chr8	127500000	128000000	34	0.85527	0.544508	0.253121	FALSE	LC676
chr14:52500000-53000000	chr8	127500000	128000000	55	1.02902	0.0233024	0.0525372	FALSE	LC676
chr14:53000000-53500000	chr8	127500000	128000000	45	0.805609	0.0198172	0.047031	FALSE	LC676
chr14:53500000-54000000	chr8	127500000	128000000	41	0.893056	0.213939	0.155494	FALSE	LC676
chr14:54000000-54500000	chr8	127500000	128000000	37	0.91754	0.509859	0.249896	FALSE	LC676
chr14:54500000-55000000	chr8	127500000	128000000	45	0.990264	0.220697	0.155494	FALSE	LC676
chr14:55000000-55500000	chr8	127500000	128000000	46	1.10686	0.42543	0.217993	FALSE	LC676
chr14:55500000-56000000	chr8	127500000	128000000	32	0.863484	0.696902	0.256607	FALSE	LC676
chr14:56000000-56500000	chr8	127500000	128000000	37	0.814611	0.246674	0.171122	FALSE	LC676
chr14:56500000-57000000	chr8	127500000	128000000	27	0.759654	0.760587	0.256607	FALSE	LC676
chr14:57000000-57500000	chr8	127500000	128000000	39	0.884483	0.298967	0.18467	FALSE	LC676
chr14:57500000-58000000	chr8	127500000	128000000	28	0.575401	0.177102	0.15308	FALSE	LC676
chr14:58000000-58500000	chr8	127500000	128000000	46	1.0329	0.258676	0.176729	FALSE	LC676
chr14:58500000-59000000	chr8	127500000	128000000	62	1.04556	0.00216093	0.02436	FALSE	LC676
chr14:59000000-59500000	chr8	127500000	128000000	59	1.17165	0.0502331	0.0755031	FALSE	LC676
chr14:59500000-60000000	chr8	127500000	128000000	39	0.991419	0.570659	0.254784	FALSE	LC676
chr14:60000000-60500000	chr8	127500000	128000000	44	1.10535	0.541257	0.253121	FALSE	LC676
chr14:60500000-61000000	chr8	127500000	128000000	39	1.02403	0.649166	0.256607	FALSE	LC676
chr14:61000000-61500000	chr8	127500000	128000000	39	0.980699	0.543672	0.253121	FALSE	LC676
chr14:61500000-62000000	chr8	127500000	128000000	36	0.902483	0.536305	0.253121	FALSE	LC676
chr14:62000000-62500000	chr8	127500000	128000000	29	0.659607	0.336068	0.192376	FALSE	LC676
chr14:62500000-63000000	chr8	127500000	128000000	25	0.808843	0.923994	0.257667	FALSE	LC676
chr14:63000000-63500000	chr8	127500000	128000000	34	0.708451	0.169112	0.14952	FALSE	LC676
chr14:63500000-64000000	chr8	127500000	128000000	43	0.963601	0.262638	0.176758	FALSE	LC676
chr14:64000000-64500000	chr8	127500000	128000000	55	1.09904	0.0618471	0.0820233	FALSE	LC676
chr14:64500000-65000000	chr8	127500000	128000000	58	1.22368	0.116177	0.124729	FALSE	LC676
chr14:65000000-65500000	chr8	127500000	128000000	44	1.14041	0.622812	0.256607	FALSE	LC676
chr14:65500000-66000000	chr8	127500000	128000000	37	0.968333	0.638901	0.256607	FALSE	LC676
chr14:66000000-66500000	chr8	127500000	128000000	36	0.730777	0.127918	0.125393	FALSE	LC676
chr14:66500000-67000000	chr8	127500000	128000000	31	1.04312	0.96584	0.257667	FALSE	LC676
chr14:67000000-67500000	chr8	127500000	128000000	45	0.971301	0.18561	0.15499	FALSE	LC676
chr14:67500000-68000000	chr8	127500000	128000000	65	1.25495	0.0262178	0.0562954	FALSE	LC676
chr14:68000000-68500000	chr8	127500000	128000000	51	1.0526	0.103451	0.11662	FALSE	LC676
chr14:68500000-69000000	chr8	127500000	128000000	59	1.35644	0.28435	0.178081	FALSE	LC676
chr14:69000000-69500000	chr8	127500000	128000000	48	1.21061	0.552263	0.254107	FALSE	LC676
chr14:69500000-70000000	chr8	127500000	128000000	27	0.798359	0.836413	0.256607	FALSE	LC676
chr14:70000000-70500000	chr8	127500000	128000000	36	0.829603	0.341306	0.192376	FALSE	LC676
chr14:70500000-71000000	chr8	127500000	128000000	44	0.964558	0.216385	0.155494	FALSE	LC676
chr14:71000000-71500000	chr8	127500000	128000000	39	0.87443	0.275402	0.177642	FALSE	LC676
chr14:71500000-72000000	chr8	127500000	128000000	33	0.695524	0.189549	0.155402	FALSE	LC676
chr14:72000000-72500000	chr8	127500000	128000000	27	0.636004	0.410546	0.215258	FALSE	LC676
chr14:72500000-73000000	chr8	127500000	128000000	54	0.924885	0.00530841	0.0389194	FALSE	LC676
chr14:73000000-73500000	chr8	127500000	128000000	37	0.940869	0.570686	0.254784	FALSE	LC676
chr14:73500000-74000000	chr8	127500000	128000000	52	0.91676	0.0101879	0.0416556	FALSE	LC676
chr14:74000000-74500000	chr8	127500000	128000000	54	0.860615	0.00126591	0.0190273	FALSE	LC676
chr14:74500000-75000000	chr8	127500000	128000000	48	1.05573	0.211277	0.155494	FALSE	LC676
chr14:75000000-75500000	chr8	127500000	128000000	55	0.952056	0.00604182	0.0389194	FALSE	LC676
chr14:75500000-76000000	chr8	127500000	128000000	49	1.20684	0.486062	0.24085	FALSE	LC676
chr14:76000000-76500000	chr8	127500000	128000000	40	0.727551	0.0326792	0.0589425	FALSE	LC676
chr14:76500000-77000000	chr8	127500000	128000000	31	0.837081	0.696092	0.256607	FALSE	LC676
chr14:77000000-77500000	chr8	127500000	128000000	58	1.04795	0.0110856	0.0416556	FALSE	LC676
chr14:77500000-78000000	chr8	127500000	128000000	40	0.801187	0.0997365	0.115315	FALSE	LC676
chr14:78000000-78500000	chr8	127500000	128000000	29	0.613279	0.211995	0.155494	FALSE	LC676
chr14:78500000-79000000	chr8	127500000	128000000	44	0.846728	0.055117	0.0801715	FALSE	LC676
chr14:79000000-79500000	chr8	127500000	128000000	51	0.931835	0.0194101	0.047031	FALSE	LC676
chr14:79500000-80000000	chr8	127500000	128000000	49	0.987946	0.0824599	0.103091	FALSE	LC676
chr14:80000000-80500000	chr8	127500000	128000000	45	0.844836	0.0384936	0.0667592	FALSE	LC676
chr14:80500000-81000000	chr8	127500000	128000000	52	1.10201	0.136775	0.128488	FALSE	LC676
chr14:81000000-81500000	chr8	127500000	128000000	43	0.861307	0.091066	0.108061	FALSE	LC676
chr14:81500000-82000000	chr8	127500000	128000000	27	0.548722	0.168155	0.14952	FALSE	LC676
chr14:82000000-82500000	chr8	127500000	128000000	24	0.649303	0.683057	0.256607	FALSE	LC676
chr14:82500000-83000000	chr8	127500000	128000000	25	0.808272	0.923439	0.257667	FALSE	LC676
chr14:83000000-83500000	chr8	127500000	128000000	31	0.707866	0.337025	0.192376	FALSE	LC676
chr14:83500000-84000000	chr8	127500000	128000000	31	0.702327	0.321653	0.19084	FALSE	LC676
chr14:84000000-84500000	chr8	127500000	128000000	26	0.770837	0.836016	0.256607	FALSE	LC676
chr14:84500000-85000000	chr8	127500000	128000000	55	1.0111	0.0174943	0.047031	FALSE	LC676
chr14:85000000-85500000	chr8	127500000	128000000	31	0.807345	0.62068	0.256607	FALSE	LC676
chr14:85500000-86000000	chr8	127500000	128000000	31	0.685253	0.27577	0.177642	FALSE	LC676
chr14:86000000-86500000	chr8	127500000	128000000	39	1.12995	0.846289	0.256607	FALSE	LC676
chr14:86500000-87000000	chr8	127500000	128000000	35	0.938554	0.690051	0.256607	FALSE	LC676
chr14:87000000-87500000	chr8	127500000	128000000	43	0.931239	0.197458	0.155494	FALSE	LC676
chr14:87500000-88000000	chr8	127500000	128000000	36	0.72746	0.122655	0.125393	FALSE	LC676
chr14:88000000-88500000	chr8	127500000	128000000	32	0.591421	0.0601564	0.0820233	FALSE	LC676
chr14:88500000-89000000	chr8	127500000	128000000	31	0.687198	0.280869	0.178081	FALSE	LC676
chr14:89000000-89500000	chr8	127500000	128000000	48	0.918771	0.0438952	0.0723315	FALSE	LC676
chr14:89500000-90000000	chr8	127500000	128000000	36	0.778767	0.219075	0.155494	FALSE	LC676
chr14:90000000-90500000	chr8	127500000	128000000	57	0.841614	0.000159143	0.00358801	TRUE	LC676
chr14:90500000-91000000	chr8	127500000	128000000	55	1.0743	0.0449147	0.0723315	FALSE	LC676
chr14:91000000-91500000	chr8	127500000	128000000	48	1.12426	0.352531	0.196249	FALSE	LC676
chr14:91500000-92000000	chr8	127500000	128000000	9	0.294878	0.833843	0.256607	FALSE	LC676
chr14:92000000-92500000	chr8	127500000	128000000	24	0.540676	0.337786	0.192376	FALSE	LC676
chr14:92500000-93000000	chr8	127500000	128000000	21	0.568054	0.674996	0.256607	FALSE	LC676
chr14:94000000-94500000	chr8	127500000	128000000	3	0.0916828	0.711007	0.256607	FALSE	LC676
chr14:94500000-95000000	chr8	127500000	128000000	23	0.398307	0.057458	0.0809649	FALSE	LC676
chr14:95000000-95500000	chr8	127500000	128000000	24	0.565673	0.41969	0.217523	FALSE	LC676
chr14:95500000-96000000	chr8	127500000	128000000	25	0.379847	0.0132221	0.0442275	FALSE	LC676
chr14:96000000-96500000	chr8	127500000	128000000	28	0.547226	0.120206	0.125393	FALSE	LC676
chr14:96500000-97000000	chr8	127500000	128000000	26	0.852838	0.937642	0.257667	FALSE	LC676
chr14:97000000-97500000	chr8	127500000	128000000	28	0.65302	0.388064	0.208315	FALSE	LC676
chr14:97500000-98000000	chr8	127500000	128000000	25	0.432318	0.0488436	0.0755031	FALSE	LC676
chr14:98000000-98500000	chr8	127500000	128000000	20	0.409119	0.217647	0.155494	FALSE	LC676
chr14:98500000-99000000	chr8	127500000	128000000	33	0.765686	0.363857	0.200084	FALSE	LC676
chr14:99000000-99500000	chr8	127500000	128000000	27	0.824969	0.877302	0.257667	FALSE	LC676
chr14:99500000-100000000	chr8	127500000	128000000	47	1.24574	0.683193	0.256607	FALSE	LC676
chr15:100000000-100500000	chr8	127500000	128000000	17	0.426461	0.472149	0.21625	FALSE	LC676
chr15:100500000-101000000	chr8	127500000	128000000	25	0.569778	0.279801	0.190438	FALSE	LC676
chr15:101000000-101500000	chr8	127500000	128000000	42	1.12468	0.59391	0.236937	FALSE	LC676
chr15:101500000-101991189	chr8	127500000	128000000	21	1.14467	0.99996	0.245505	FALSE	LC676
chr15:17000000-17500000	chr8	127500000	128000000	1	1.00009	1	0.245505	FALSE	LC676
chr15:19500000-20000000	chr8	127500000	128000000	1	0.352808	0.999999	0.245505	FALSE	LC676
chr15:20000000-20500000	chr8	127500000	128000000	41	0.819212	0.0577589	0.116426	FALSE	LC676
chr15:20500000-21000000	chr8	127500000	128000000	5	1.85907	1	0.245505	FALSE	LC676
chr15:22500000-23000000	chr8	127500000	128000000	9	0.81168	0.999999	0.245505	FALSE	LC676
chr15:23000000-23500000	chr8	127500000	128000000	6	0.507039	0.999895	0.245505	FALSE	LC676
chr15:23500000-24000000	chr8	127500000	128000000	16	0.461802	0.693041	0.243732	FALSE	LC676
chr15:24000000-24500000	chr8	127500000	128000000	11	0.257656	0.404288	0.205323	FALSE	LC676
chr15:24500000-25000000	chr8	127500000	128000000	8	0.303485	0.894814	0.245505	FALSE	LC676
chr15:25000000-25500000	chr8	127500000	128000000	23	0.565975	0.421892	0.207153	FALSE	LC676
chr15:25500000-26000000	chr8	127500000	128000000	20	0.360928	0.0708866	0.129279	FALSE	LC676
chr15:26000000-26500000	chr8	127500000	128000000	10	0.378711	0.914498	0.245505	FALSE	LC676
chr15:26500000-27000000	chr8	127500000	128000000	16	0.360332	0.315081	0.190438	FALSE	LC676
chr15:27000000-27500000	chr8	127500000	128000000	14	0.383814	0.612323	0.241765	FALSE	LC676
chr15:27500000-28000000	chr8	127500000	128000000	9	0.34667	0.914241	0.245505	FALSE	LC676
chr15:28000000-28500000	chr8	127500000	128000000	1	0.0849161	0.961745	0.245505	FALSE	LC676
chr15:28500000-29000000	chr8	127500000	128000000	4	0.280039	0.994146	0.245505	FALSE	LC676
chr15:32500000-33000000	chr8	127500000	128000000	6	0.145484	0.486379	0.216601	FALSE	LC676
chr15:33000000-33500000	chr8	127500000	128000000	38	0.710944	0.030087	0.113357	FALSE	LC676
chr15:33500000-34000000	chr8	127500000	128000000	29	0.743793	0.493272	0.217146	FALSE	LC676
chr15:34000000-34500000	chr8	127500000	128000000	38	1.16525	0.863751	0.245505	FALSE	LC676
chr15:34500000-35000000	chr8	127500000	128000000	30	0.839353	0.678257	0.243732	FALSE	LC676
chr15:35000000-35500000	chr8	127500000	128000000	37	0.8756	0.302802	0.190438	FALSE	LC676
chr15:35500000-36000000	chr8	127500000	128000000	43	1.09949	0.473949	0.21625	FALSE	LC676
chr15:36000000-36500000	chr8	127500000	128000000	45	1.03893	0.229257	0.187288	FALSE	LC676
chr15:36500000-37000000	chr8	127500000	128000000	40	1.00742	0.438582	0.209985	FALSE	LC676
chr15:37000000-37500000	chr8	127500000	128000000	26	1.06938	0.995312	0.245505	FALSE	LC676
chr15:37500000-38000000	chr8	127500000	128000000	43	0.954109	0.165615	0.17619	FALSE	LC676
chr15:38000000-38500000	chr8	127500000	128000000	41	0.863695	0.103863	0.148678	FALSE	LC676
chr15:38500000-39000000	chr8	127500000	128000000	44	0.940949	0.112072	0.148678	FALSE	LC676
chr15:39000000-39500000	chr8	127500000	128000000	61	0.860749	8.03017135907333e-06	0.000307545	TRUE	LC676
chr15:39500000-40000000	chr8	127500000	128000000	35	0.919959	0.545799	0.227211	FALSE	LC676
chr15:40000000-40500000	chr8	127500000	128000000	47	1.59502	0.975138	0.245505	FALSE	LC676
chr15:40500000-41000000	chr8	127500000	128000000	36	1.0714	0.810919	0.245505	FALSE	LC676
chr15:41000000-41500000	chr8	127500000	128000000	39	0.768942	0.0538783	0.116385	FALSE	LC676
chr15:41500000-42000000	chr8	127500000	128000000	51	1.17558	0.209853	0.187288	FALSE	LC676
chr15:42000000-42500000	chr8	127500000	128000000	42	0.973167	0.245112	0.187288	FALSE	LC676
chr15:42500000-43000000	chr8	127500000	128000000	34	0.830014	0.377085	0.203407	FALSE	LC676
chr15:43000000-43500000	chr8	127500000	128000000	45	1.02452	0.20285	0.187288	FALSE	LC676
chr15:43500000-44000000	chr8	127500000	128000000	33	0.98409	0.805218	0.245505	FALSE	LC676
chr15:44000000-44500000	chr8	127500000	128000000	39	0.740293	0.0340672	0.113357	FALSE	LC676
chr15:44500000-45000000	chr8	127500000	128000000	28	0.656566	0.315498	0.190438	FALSE	LC676
chr15:45000000-45500000	chr8	127500000	128000000	33	0.940402	0.721916	0.244604	FALSE	LC676
chr15:45500000-46000000	chr8	127500000	128000000	37	0.783644	0.122977	0.148678	FALSE	LC676
chr15:46000000-46500000	chr8	127500000	128000000	27	0.579929	0.18296	0.184216	FALSE	LC676
chr15:46500000-47000000	chr8	127500000	128000000	32	0.772429	0.358409	0.201862	FALSE	LC676
chr15:47000000-47500000	chr8	127500000	128000000	27	0.783668	0.739707	0.245505	FALSE	LC676
chr15:47500000-48000000	chr8	127500000	128000000	40	0.74579	0.0255216	0.108605	FALSE	LC676
chr15:48000000-48500000	chr8	127500000	128000000	37	0.751721	0.081415	0.135569	FALSE	LC676
chr15:48500000-49000000	chr8	127500000	128000000	41	0.912922	0.177537	0.183769	FALSE	LC676
chr15:49000000-49500000	chr8	127500000	128000000	30	1.05818	0.965618	0.245505	FALSE	LC676
chr15:49500000-50000000	chr8	127500000	128000000	37	0.86375	0.275353	0.190438	FALSE	LC676
chr15:50000000-50500000	chr8	127500000	128000000	37	0.863001	0.27365	0.190438	FALSE	LC676
chr15:50500000-51000000	chr8	127500000	128000000	32	0.772025	0.35733	0.201862	FALSE	LC676
chr15:51000000-51500000	chr8	127500000	128000000	50	1.15899	0.223677	0.187288	FALSE	LC676
chr15:51500000-52000000	chr8	127500000	128000000	47	0.857531	0.0119694	0.108605	FALSE	LC676
chr15:52000000-52500000	chr8	127500000	128000000	41	0.970232	0.291282	0.190438	FALSE	LC676
chr15:52500000-53000000	chr8	127500000	128000000	30	0.701648	0.303146	0.190438	FALSE	LC676
chr15:53000000-53500000	chr8	127500000	128000000	20	0.485433	0.407443	0.205323	FALSE	LC676
chr15:53500000-54000000	chr8	127500000	128000000	20	0.722526	0.948208	0.245505	FALSE	LC676
chr15:54000000-54500000	chr8	127500000	128000000	32	0.815283	0.475505	0.21625	FALSE	LC676
chr15:54500000-55000000	chr8	127500000	128000000	20	0.601033	0.768572	0.245505	FALSE	LC676
chr15:55000000-55500000	chr8	127500000	128000000	32	0.722278	0.232757	0.187288	FALSE	LC676
chr15:55500000-56000000	chr8	127500000	128000000	37	0.832186	0.207712	0.187288	FALSE	LC676
chr15:56000000-56500000	chr8	127500000	128000000	34	1.06612	0.881398	0.245505	FALSE	LC676
chr15:56500000-57000000	chr8	127500000	128000000	36	0.886196	0.391113	0.205193	FALSE	LC676
chr15:57000000-57500000	chr8	127500000	128000000	33	0.678334	0.105832	0.148678	FALSE	LC676
chr15:57500000-58000000	chr8	127500000	128000000	58	1.28187	0.120147	0.148678	FALSE	LC676
chr15:58000000-58500000	chr8	127500000	128000000	37	1.00622	0.627367	0.241943	FALSE	LC676
chr15:58500000-59000000	chr8	127500000	128000000	32	0.932086	0.761079	0.245505	FALSE	LC676
chr15:59000000-59500000	chr8	127500000	128000000	38	1.30535	0.968215	0.245505	FALSE	LC676
chr15:59500000-60000000	chr8	127500000	128000000	37	0.802331	0.152579	0.17187	FALSE	LC676
chr15:60000000-60500000	chr8	127500000	128000000	34	0.688379	0.0882816	0.140878	FALSE	LC676
chr15:60500000-61000000	chr8	127500000	128000000	24	0.672052	0.666964	0.243732	FALSE	LC676
chr15:61000000-61500000	chr8	127500000	128000000	34	0.610046	0.0233458	0.108605	FALSE	LC676
chr15:61500000-62000000	chr8	127500000	128000000	35	0.582098	0.00788971	0.100722	FALSE	LC676
chr15:62000000-62500000	chr8	127500000	128000000	24	0.973549	0.99226	0.245505	FALSE	LC676
chr15:62500000-63000000	chr8	127500000	128000000	43	0.993909	0.237346	0.187288	FALSE	LC676
chr15:63000000-63500000	chr8	127500000	128000000	48	1.04723	0.126363	0.148678	FALSE	LC676
chr15:63500000-64000000	chr8	127500000	128000000	38	1.08006	0.728089	0.244604	FALSE	LC676
chr15:64000000-64500000	chr8	127500000	128000000	41	1.00334	0.367062	0.203407	FALSE	LC676
chr15:64500000-65000000	chr8	127500000	128000000	32	0.886307	0.661133	0.243732	FALSE	LC676
chr15:65000000-65500000	chr8	127500000	128000000	52	1.0684	0.0546996	0.116385	FALSE	LC676
chr15:65500000-66000000	chr8	127500000	128000000	37	0.904562	0.373351	0.203407	FALSE	LC676
chr15:66000000-66500000	chr8	127500000	128000000	12	0.349991	0.690827	0.243732	FALSE	LC676
chr15:66500000-67000000	chr8	127500000	128000000	32	1.09681	0.955098	0.245505	FALSE	LC676
chr15:67000000-67500000	chr8	127500000	128000000	42	0.98004	0.259181	0.187288	FALSE	LC676
chr15:67500000-68000000	chr8	127500000	128000000	47	1.10082	0.253151	0.187288	FALSE	LC676
chr15:68000000-68500000	chr8	127500000	128000000	35	0.992692	0.716995	0.244604	FALSE	LC676
chr15:68500000-69000000	chr8	127500000	128000000	26	0.583672	0.250969	0.187288	FALSE	LC676
chr15:69000000-69500000	chr8	127500000	128000000	37	1.05082	0.724239	0.244604	FALSE	LC676
chr15:69500000-70000000	chr8	127500000	128000000	20	0.494333	0.438627	0.209985	FALSE	LC676
chr15:70000000-70500000	chr8	127500000	128000000	28	0.888392	0.874853	0.245505	FALSE	LC676
chr15:70500000-71000000	chr8	127500000	128000000	32	0.839304	0.540961	0.227211	FALSE	LC676
chr15:71000000-71500000	chr8	127500000	128000000	44	1.1642	0.563718	0.231013	FALSE	LC676
chr15:71500000-72000000	chr8	127500000	128000000	39	0.927962	0.308493	0.190438	FALSE	LC676
chr15:72000000-72500000	chr8	127500000	128000000	36	0.981349	0.631726	0.241943	FALSE	LC676
chr15:72500000-73000000	chr8	127500000	128000000	37	1.02691	0.674141	0.243732	FALSE	LC676
chr15:73000000-73500000	chr8	127500000	128000000	26	0.827632	0.870764	0.245505	FALSE	LC676
chr15:73500000-74000000	chr8	127500000	128000000	27	0.705809	0.534713	0.227211	FALSE	LC676
chr15:74000000-74500000	chr8	127500000	128000000	24	0.867482	0.961934	0.245505	FALSE	LC676
chr15:74500000-75000000	chr8	127500000	128000000	32	1.04933	0.922561	0.245505	FALSE	LC676
chr15:75000000-75500000	chr8	127500000	128000000	29	1.16787	0.995406	0.245505	FALSE	LC676
chr15:75500000-76000000	chr8	127500000	128000000	30	0.94348	0.871637	0.245505	FALSE	LC676
chr15:76000000-76500000	chr8	127500000	128000000	46	1.20736	0.542504	0.227211	FALSE	LC676
chr15:76500000-77000000	chr8	127500000	128000000	38	0.871392	0.238095	0.187288	FALSE	LC676
chr15:77000000-77500000	chr8	127500000	128000000	54	1.08181	0.0355177	0.113357	FALSE	LC676
chr15:77500000-78000000	chr8	127500000	128000000	47	1.06442	0.187589	0.184216	FALSE	LC676
chr15:78000000-78500000	chr8	127500000	128000000	51	1.0401	0.0511744	0.116385	FALSE	LC676
chr15:78500000-79000000	chr8	127500000	128000000	44	1.02848	0.257014	0.187288	FALSE	LC676
chr15:79000000-79500000	chr8	127500000	128000000	9	0.531038	0.998407	0.245505	FALSE	LC676
chr15:79500000-80000000	chr8	127500000	128000000	18	0.568735	0.823673	0.245505	FALSE	LC676
chr15:80000000-80500000	chr8	127500000	128000000	27	0.723465	0.585689	0.236117	FALSE	LC676
chr15:80500000-81000000	chr8	127500000	128000000	17	0.497582	0.717348	0.244604	FALSE	LC676
chr15:81000000-81500000	chr8	127500000	128000000	28	0.702678	0.448745	0.212177	FALSE	LC676
chr15:81500000-82000000	chr8	127500000	128000000	25	0.841287	0.920968	0.245505	FALSE	LC676
chr15:82000000-82500000	chr8	127500000	128000000	31	1.07748	0.960568	0.245505	FALSE	LC676
chr15:82500000-83000000	chr8	127500000	128000000	30	0.642545	0.164836	0.17619	FALSE	LC676
chr15:83000000-83500000	chr8	127500000	128000000	26	0.801496	0.830306	0.245505	FALSE	LC676
chr15:83500000-84000000	chr8	127500000	128000000	26	0.366821	0.00279831	0.0535858	FALSE	LC676
chr15:84000000-84500000	chr8	127500000	128000000	7	0.718254	0.999999	0.245505	FALSE	LC676
chr15:84500000-85000000	chr8	127500000	128000000	58	1.13956	0.0221634	0.108605	FALSE	LC676
chr15:85000000-85500000	chr8	127500000	128000000	46	1.46644	0.930571	0.245505	FALSE	LC676
chr15:85500000-86000000	chr8	127500000	128000000	39	0.834355	0.128108	0.148678	FALSE	LC676
chr15:86000000-86500000	chr8	127500000	128000000	15	0.354361	0.388674	0.205193	FALSE	LC676
chr15:86500000-87000000	chr8	127500000	128000000	22	0.390285	0.0526543	0.116385	FALSE	LC676
chr15:87000000-87500000	chr8	127500000	128000000	14	0.465277	0.851421	0.245505	FALSE	LC676
chr15:87500000-88000000	chr8	127500000	128000000	17	0.38567	0.318236	0.190438	FALSE	LC676
chr15:88000000-88500000	chr8	127500000	128000000	14	0.400857	0.674349	0.243732	FALSE	LC676
chr15:88500000-89000000	chr8	127500000	128000000	26	0.690462	0.566995	0.231013	FALSE	LC676
chr15:89000000-89500000	chr8	127500000	128000000	33	1.05652	0.902218	0.245505	FALSE	LC676
chr15:89500000-90000000	chr8	127500000	128000000	35	0.865013	0.402157	0.205323	FALSE	LC676
chr15:90000000-90500000	chr8	127500000	128000000	47	0.961989	0.0616843	0.118121	FALSE	LC676
chr15:90500000-91000000	chr8	127500000	128000000	49	0.944868	0.0250569	0.108605	FALSE	LC676
chr15:91000000-91500000	chr8	127500000	128000000	23	0.563309	0.413214	0.205527	FALSE	LC676
chr15:91500000-92000000	chr8	127500000	128000000	25	0.440774	0.0388953	0.114588	FALSE	LC676
chr15:92000000-92500000	chr8	127500000	128000000	14	0.361202	0.522586	0.227211	FALSE	LC676
chr15:92500000-93000000	chr8	127500000	128000000	39	0.795347	0.07864	0.135569	FALSE	LC676
chr15:93000000-93500000	chr8	127500000	128000000	23	0.499931	0.220675	0.187288	FALSE	LC676
chr15:93500000-94000000	chr8	127500000	128000000	15	0.414622	0.626159	0.241943	FALSE	LC676
chr15:94000000-94500000	chr8	127500000	128000000	20	0.468168	0.347708	0.201862	FALSE	LC676
chr15:94500000-95000000	chr8	127500000	128000000	26	0.430819	0.0188543	0.108605	FALSE	LC676
chr15:95000000-95500000	chr8	127500000	128000000	34	0.696226	0.0984716	0.148678	FALSE	LC676
chr15:95500000-96000000	chr8	127500000	128000000	30	0.924509	0.845089	0.245505	FALSE	LC676
chr15:96000000-96500000	chr8	127500000	128000000	39	0.921787	0.294366	0.190438	FALSE	LC676
chr15:96500000-97000000	chr8	127500000	128000000	34	0.714294	0.124793	0.148678	FALSE	LC676
chr15:97000000-97500000	chr8	127500000	128000000	22	0.627288	0.693672	0.243732	FALSE	LC676
chr15:97500000-98000000	chr8	127500000	128000000	29	0.543196	0.0526234	0.116385	FALSE	LC676
chr15:98000000-98500000	chr8	127500000	128000000	14	0.512922	0.925885	0.245505	FALSE	LC676
chr15:98500000-99000000	chr8	127500000	128000000	35	0.894641	0.479945	0.21625	FALSE	LC676
chr15:99000000-99500000	chr8	127500000	128000000	36	0.984446	0.638969	0.242294	FALSE	LC676
chr15:99500000-100000000	chr8	127500000	128000000	33	0.794917	0.351286	0.201862	FALSE	LC676
chr16:0-500000	chr8	127500000	128000000	29	1.34398	0.999693	0.217455	FALSE	LC676
chr16:1000000-1500000	chr8	127500000	128000000	41	0.826178	0.0552857	0.0495598	FALSE	LC676
chr16:10000000-10500000	chr8	127500000	128000000	36	0.797558	0.169057	0.0959558	FALSE	LC676
chr16:10500000-11000000	chr8	127500000	128000000	39	0.840273	0.121872	0.0784858	FALSE	LC676
chr16:11000000-11500000	chr8	127500000	128000000	43	1.11002	0.466471	0.171662	FALSE	LC676
chr16:11500000-12000000	chr8	127500000	128000000	48	1.11333	0.206064	0.106164	FALSE	LC676
chr16:12000000-12500000	chr8	127500000	128000000	47	0.806242	0.00342396	0.00556956	TRUE	LC676
chr16:12500000-13000000	chr8	127500000	128000000	29	0.527075	0.0341085	0.034613	FALSE	LC676
chr16:13000000-13500000	chr8	127500000	128000000	28	0.368769	0.000621061	0.0023109	TRUE	LC676
chr16:13500000-14000000	chr8	127500000	128000000	25	0.560996	0.236905	0.114978	FALSE	LC676
chr16:14000000-14500000	chr8	127500000	128000000	46	1.10416	0.282354	0.131326	FALSE	LC676
chr16:1500000-2000000	chr8	127500000	128000000	44	1.32068	0.825282	0.217455	FALSE	LC676
chr16:17000000-17500000	chr8	127500000	128000000	20	0.389131	0.111875	0.0761794	FALSE	LC676
chr16:17500000-18000000	chr8	127500000	128000000	13	0.379276	0.679225	0.212579	FALSE	LC676
chr16:18000000-18500000	chr8	127500000	128000000	6	0.600593	0.999992	0.217455	FALSE	LC676
chr16:18500000-19000000	chr8	127500000	128000000	13	1.72783	1	0.217455	FALSE	LC676
chr16:19000000-19500000	chr8	127500000	128000000	34	0.569905	0.00822093	0.00995126	TRUE	LC676
chr16:19500000-20000000	chr8	127500000	128000000	27	0.642016	0.322313	0.13838	FALSE	LC676
chr16:2000000-2500000	chr8	127500000	128000000	46	1.88726	0.999524	0.217455	FALSE	LC676
chr16:20000000-20500000	chr8	127500000	128000000	10	0.44985	0.974942	0.217455	FALSE	LC676
chr16:20500000-21000000	chr8	127500000	128000000	33	1.08856	0.919412	0.217455	FALSE	LC676
chr16:21000000-21500000	chr8	127500000	128000000	30	0.826968	0.621645	0.203541	FALSE	LC676
chr16:21500000-22000000	chr8	127500000	128000000	37	2.27167	1	0.217455	FALSE	LC676
chr16:22000000-22500000	chr8	127500000	128000000	56	1.48227	0.531086	0.189202	FALSE	LC676
chr16:22500000-23000000	chr8	127500000	128000000	37	0.766444	0.0876787	0.0682835	FALSE	LC676
chr16:23000000-23500000	chr8	127500000	128000000	29	0.807917	0.642347	0.206836	FALSE	LC676
chr16:23500000-24000000	chr8	127500000	128000000	33	0.689688	0.110142	0.0761794	FALSE	LC676
chr16:24000000-24500000	chr8	127500000	128000000	29	0.664118	0.249044	0.119143	FALSE	LC676
chr16:24500000-25000000	chr8	127500000	128000000	30	0.914838	0.811101	0.217455	FALSE	LC676
chr16:2500000-3000000	chr8	127500000	128000000	44	1.90349	0.999869	0.217455	FALSE	LC676
chr16:25000000-25500000	chr8	127500000	128000000	28	0.760212	0.587855	0.199558	FALSE	LC676
chr16:25500000-26000000	chr8	127500000	128000000	19	0.446193	0.338642	0.141756	FALSE	LC676
chr16:26000000-26500000	chr8	127500000	128000000	20	0.419415	0.181583	0.0980784	FALSE	LC676
chr16:26500000-27000000	chr8	127500000	128000000	19	0.455489	0.370941	0.151489	FALSE	LC676
chr16:27000000-27500000	chr8	127500000	128000000	37	0.770451	0.0924527	0.0703651	FALSE	LC676
chr16:27500000-28000000	chr8	127500000	128000000	32	0.945008	0.763338	0.217455	FALSE	LC676
chr16:28000000-28500000	chr8	127500000	128000000	21	1.44487	1	0.217455	FALSE	LC676
chr16:28500000-29000000	chr8	127500000	128000000	35	2.64553	1	0.217455	FALSE	LC676
chr16:29000000-29500000	chr8	127500000	128000000	11	0.871197	0.999997	0.217455	FALSE	LC676
chr16:29500000-30000000	chr8	127500000	128000000	34	1.7194	0.999993	0.217455	FALSE	LC676
chr16:3000000-3500000	chr8	127500000	128000000	42	1.47974	0.979118	0.217455	FALSE	LC676
chr16:30000000-30500000	chr8	127500000	128000000	36	2.248	1	0.217455	FALSE	LC676
chr16:30500000-31000000	chr8	127500000	128000000	54	1.7104	0.925901	0.217455	FALSE	LC676
chr16:31000000-31500000	chr8	127500000	128000000	48	1.31526	0.626035	0.203541	FALSE	LC676
chr16:31500000-32000000	chr8	127500000	128000000	18	0.871222	0.998411	0.217455	FALSE	LC676
chr16:33500000-34000000	chr8	127500000	128000000	99	0.355204	6.7323427156739e-51	2.25453112384584e-49	TRUE	LC676
chr16:34000000-34500000	chr8	127500000	128000000	3	1.16071	1	0.217455	FALSE	LC676
chr16:34500000-35000000	chr8	127500000	128000000	14	1.00843	0.999998	0.217455	FALSE	LC676
chr16:3500000-4000000	chr8	127500000	128000000	44	1.3124	0.813794	0.217455	FALSE	LC676
chr16:35000000-35500000	chr8	127500000	128000000	15	0.6248	0.977532	0.217455	FALSE	LC676
chr16:35500000-36000000	chr8	127500000	128000000	19	0.690452	0.940286	0.217455	FALSE	LC676
chr16:36000000-36500000	chr8	127500000	128000000	9	3.59167	1	0.217455	FALSE	LC676
chr16:4000000-4500000	chr8	127500000	128000000	35	0.591411	0.00832044	0.00995126	TRUE	LC676
chr16:4500000-5000000	chr8	127500000	128000000	57	1.08705	0.0113155	0.0130667	FALSE	LC676
chr16:46000000-46500000	chr8	127500000	128000000	12	0.436153	0.898311	0.217455	FALSE	LC676
chr16:46500000-47000000	chr8	127500000	128000000	40	1.29989	0.923704	0.217455	FALSE	LC676
chr16:47000000-47500000	chr8	127500000	128000000	43	1.05442	0.338419	0.141756	FALSE	LC676
chr16:47500000-48000000	chr8	127500000	128000000	30	0.81442	0.58896	0.199558	FALSE	LC676
chr16:48000000-48500000	chr8	127500000	128000000	40	1.00233	0.39602	0.152436	FALSE	LC676
chr16:48500000-49000000	chr8	127500000	128000000	40	0.851344	0.104854	0.0761794	FALSE	LC676
chr16:49000000-49500000	chr8	127500000	128000000	25	0.61198	0.382998	0.152436	FALSE	LC676
chr16:49500000-50000000	chr8	127500000	128000000	25	0.812842	0.876304	0.217455	FALSE	LC676
chr16:500000-1000000	chr8	127500000	128000000	29	1.00105	0.943736	0.217455	FALSE	LC676
chr16:5000000-5500000	chr8	127500000	128000000	22	0.507234	0.29389	0.133114	FALSE	LC676
chr16:50000000-50500000	chr8	127500000	128000000	69	1.56219	0.116016	0.0761794	FALSE	LC676
chr16:50500000-51000000	chr8	127500000	128000000	58	1.60104	0.656025	0.209229	FALSE	LC676
chr16:51000000-51500000	chr8	127500000	128000000	25	0.669213	0.557829	0.196638	FALSE	LC676
chr16:51500000-52000000	chr8	127500000	128000000	37	0.939634	0.432868	0.161066	FALSE	LC676
chr16:52000000-52500000	chr8	127500000	128000000	39	0.915469	0.255684	0.120597	FALSE	LC676
chr16:52500000-53000000	chr8	127500000	128000000	28	0.660133	0.303014	0.135202	FALSE	LC676
chr16:53000000-53500000	chr8	127500000	128000000	53	1.21603	0.172894	0.0964979	FALSE	LC676
chr16:53500000-54000000	chr8	127500000	128000000	49	1.44842	0.807947	0.217455	FALSE	LC676
chr16:54000000-54500000	chr8	127500000	128000000	38	0.913467	0.306837	0.135202	FALSE	LC676
chr16:54500000-55000000	chr8	127500000	128000000	55	1.38832	0.392455	0.152436	FALSE	LC676
chr16:5500000-6000000	chr8	127500000	128000000	15	0.362413	0.403252	0.153456	FALSE	LC676
chr16:55000000-55500000	chr8	127500000	128000000	80	1.98872	0.314829	0.136922	FALSE	LC676
chr16:55500000-56000000	chr8	127500000	128000000	30	0.816797	0.595233	0.199558	FALSE	LC676
chr16:56000000-56500000	chr8	127500000	128000000	58	1.37139	0.220613	0.109619	FALSE	LC676
chr16:56500000-57000000	chr8	127500000	128000000	90	1.81545	0.00806898	0.00995126	TRUE	LC676
chr16:57000000-57500000	chr8	127500000	128000000	96	1.87728	0.00283074	0.00526644	TRUE	LC676
chr16:57500000-58000000	chr8	127500000	128000000	75	1.7751	0.189432	0.0995092	FALSE	LC676
chr16:58000000-58500000	chr8	127500000	128000000	75	1.3676	0.00144704	0.00346625	TRUE	LC676
chr16:58500000-59000000	chr8	127500000	128000000	66	1.42304	0.061456	0.0514511	FALSE	LC676
chr16:59000000-59500000	chr8	127500000	128000000	56	1.07795	0.0140563	0.0156906	FALSE	LC676
chr16:59500000-60000000	chr8	127500000	128000000	36	1.02419	0.699218	0.214258	FALSE	LC676
chr16:6000000-6500000	chr8	127500000	128000000	28	0.445195	0.00809787	0.00995126	TRUE	LC676
chr16:60000000-60500000	chr8	127500000	128000000	35	0.954701	0.603406	0.200068	FALSE	LC676
chr16:60500000-61000000	chr8	127500000	128000000	34	1.09951	0.902488	0.217455	FALSE	LC676
chr16:61000000-61500000	chr8	127500000	128000000	64	1.72469	0.587941	0.199558	FALSE	LC676
chr16:61500000-62000000	chr8	127500000	128000000	43	1.43697	0.953344	0.217455	FALSE	LC676
chr16:62000000-62500000	chr8	127500000	128000000	32	0.997561	0.850557	0.217455	FALSE	LC676
chr16:62500000-63000000	chr8	127500000	128000000	33	1.03872	0.866977	0.217455	FALSE	LC676
chr16:63000000-63500000	chr8	127500000	128000000	50	1.43524	0.746296	0.217455	FALSE	LC676
chr16:63500000-64000000	chr8	127500000	128000000	87	2.41095	0.695811	0.214258	FALSE	LC676
chr16:64000000-64500000	chr8	127500000	128000000	59	1.50789	0.424101	0.159577	FALSE	LC676
chr16:64500000-65000000	chr8	127500000	128000000	80	1.52923	0.0034537	0.00556956	TRUE	LC676
chr16:6500000-7000000	chr8	127500000	128000000	30	0.44039	0.00210845	0.0041534	TRUE	LC676
chr16:65000000-65500000	chr8	127500000	128000000	43	0.930768	0.114863	0.0761794	FALSE	LC676
chr16:65500000-66000000	chr8	127500000	128000000	31	0.701597	0.221421	0.109619	FALSE	LC676
chr16:66000000-66500000	chr8	127500000	128000000	61	1.08263	0.00209751	0.0041534	TRUE	LC676
chr16:66500000-67000000	chr8	127500000	128000000	91	2.01519	0.0562372	0.0495598	FALSE	LC676
chr16:67000000-67500000	chr8	127500000	128000000	55	1.85061	0.973996	0.217455	FALSE	LC676
chr16:67500000-68000000	chr8	127500000	128000000	59	1.47898	0.367406	0.151489	FALSE	LC676
chr16:68000000-68500000	chr8	127500000	128000000	54	1.40382	0.478295	0.1741	FALSE	LC676
chr16:68500000-69000000	chr8	127500000	128000000	31	0.68716	0.190175	0.0995092	FALSE	LC676
chr16:69000000-69500000	chr8	127500000	128000000	56	1.00252	0.00366471	0.00557837	TRUE	LC676
chr16:69500000-70000000	chr8	127500000	128000000	57	1.30804	0.163527	0.0959558	FALSE	LC676
chr16:7000000-7500000	chr8	127500000	128000000	17	0.441964	0.510115	0.183686	FALSE	LC676
chr16:70000000-70500000	chr8	127500000	128000000	29	1.76984	1	0.217455	FALSE	LC676
chr16:70500000-71000000	chr8	127500000	128000000	28	2.48141	1	0.217455	FALSE	LC676
chr16:71000000-71500000	chr8	127500000	128000000	17	1.32179	1	0.217455	FALSE	LC676
chr16:71500000-72000000	chr8	127500000	128000000	64	1.11561	0.00109918	0.0033463	TRUE	LC676
chr16:72000000-72500000	chr8	127500000	128000000	68	1.29354	0.00589168	0.00822087	TRUE	LC676
chr16:72500000-73000000	chr8	127500000	128000000	64	1.52309	0.22259	0.109619	FALSE	LC676
chr16:73000000-73500000	chr8	127500000	128000000	51	1.17117	0.179602	0.0980784	FALSE	LC676
chr16:73500000-74000000	chr8	127500000	128000000	63	0.981551	7.07308988968212e-05	0.000473728	TRUE	LC676
chr16:74000000-74500000	chr8	127500000	128000000	58	1.30185	0.124965	0.0789592	FALSE	LC676
chr16:74500000-75000000	chr8	127500000	128000000	68	1.07601	5.9178320812619e-05	0.000473728	TRUE	LC676
chr16:7500000-8000000	chr8	127500000	128000000	13	0.4064	0.766099	0.217455	FALSE	LC676
chr16:75000000-75500000	chr8	127500000	128000000	89	1.38498	2.62419837385208e-06	2.92931062229944e-05	TRUE	LC676
chr16:75500000-76000000	chr8	127500000	128000000	81	1.17981	6.5180728237725e-07	1.09138814446242e-05	TRUE	LC676
chr16:76000000-76500000	chr8	127500000	128000000	57	1.38897	0.294147	0.133114	FALSE	LC676
chr16:76500000-77000000	chr8	127500000	128000000	63	1.09422	0.00109817	0.0033463	TRUE	LC676
chr16:77000000-77500000	chr8	127500000	128000000	37	0.708072	0.0362816	0.0346731	FALSE	LC676
chr16:77500000-78000000	chr8	127500000	128000000	41	0.595877	0.000312772	0.0014963	TRUE	LC676
chr16:78000000-78500000	chr8	127500000	128000000	61	1.2615	0.0372739	0.0346731	FALSE	LC676
chr16:78500000-79000000	chr8	127500000	128000000	54	1.14629	0.0677019	0.054935	FALSE	LC676
chr16:79000000-79500000	chr8	127500000	128000000	52	0.876956	0.00155261	0.00346625	TRUE	LC676
chr16:79500000-80000000	chr8	127500000	128000000	31	0.670069	0.156408	0.0952328	FALSE	LC676
chr16:8000000-8500000	chr8	127500000	128000000	23	0.562302	0.387516	0.152436	FALSE	LC676
chr16:80000000-80500000	chr8	127500000	128000000	35	0.573797	0.00540113	0.00786406	TRUE	LC676
chr16:80500000-81000000	chr8	127500000	128000000	50	1.1289	0.153522	0.0952066	FALSE	LC676
chr16:81000000-81500000	chr8	127500000	128000000	65	1.04361	0.000125601	0.00070102	TRUE	LC676
chr16:81500000-82000000	chr8	127500000	128000000	55	1.07104	0.0179915	0.0194355	FALSE	LC676
chr16:82000000-82500000	chr8	127500000	128000000	39	0.795421	0.0688983	0.054935	FALSE	LC676
chr16:82500000-83000000	chr8	127500000	128000000	47	0.764235	0.00125756	0.00346625	TRUE	LC676
chr16:83000000-83500000	chr8	127500000	128000000	29	0.529857	0.0360576	0.0346731	FALSE	LC676
chr16:83500000-84000000	chr8	127500000	128000000	45	0.764824	0.00349261	0.00556956	TRUE	LC676
chr16:84000000-84500000	chr8	127500000	128000000	56	1.18031	0.0579597	0.0497682	FALSE	LC676
chr16:84500000-85000000	chr8	127500000	128000000	76	1.32458	0.000407298	0.00170495	TRUE	LC676
chr16:8500000-9000000	chr8	127500000	128000000	52	1.14576	0.113005	0.0761794	FALSE	LC676
chr16:85000000-85500000	chr8	127500000	128000000	70	1.62713	0.160345	0.0958863	FALSE	LC676
chr16:85500000-86000000	chr8	127500000	128000000	44	1.28839	0.777651	0.217455	FALSE	LC676
chr16:86000000-86500000	chr8	127500000	128000000	19	0.673971	0.925073	0.217455	FALSE	LC676
chr16:86500000-87000000	chr8	127500000	128000000	35	0.868975	0.384687	0.152436	FALSE	LC676
chr16:87000000-87500000	chr8	127500000	128000000	49	1.11424	0.16789	0.0959558	FALSE	LC676
chr16:87500000-88000000	chr8	127500000	128000000	45	0.871434	0.0274074	0.0286819	FALSE	LC676
chr16:88000000-88500000	chr8	127500000	128000000	21	0.95847	0.997787	0.217455	FALSE	LC676
chr16:88500000-89000000	chr8	127500000	128000000	44	1.19335	0.595909	0.199558	FALSE	LC676
chr16:89000000-89500000	chr8	127500000	128000000	51	1.43765	0.703784	0.214258	FALSE	LC676
chr16:89500000-90000000	chr8	127500000	128000000	54	1.50231	0.673342	0.212579	FALSE	LC676
chr16:9000000-9500000	chr8	127500000	128000000	36	0.548766	0.00154727	0.00346625	TRUE	LC676
chr16:90000000-90338345	chr8	127500000	128000000	17	2.33189	1	0.217455	FALSE	LC676
chr16:9500000-10000000	chr8	127500000	128000000	21	0.412437	0.112854	0.0761794	FALSE	LC676
chr17:0-500000	chr8	127500000	128000000	6	0.169599	0.706908	0.20041	FALSE	LC676
chr17:1000000-1500000	chr8	127500000	128000000	7	0.301212	0.966283	0.20041	FALSE	LC676
chr17:10000000-10500000	chr8	127500000	128000000	13	0.230912	0.172912	0.11526	FALSE	LC676
chr17:10500000-11000000	chr8	127500000	128000000	18	0.392594	0.372659	0.168735	FALSE	LC676
chr17:11000000-11500000	chr8	127500000	128000000	20	0.360684	0.125195	0.0914005	FALSE	LC676
chr17:11500000-12000000	chr8	127500000	128000000	13	0.357671	0.723199	0.20041	FALSE	LC676
chr17:12000000-12500000	chr8	127500000	128000000	26	0.449252	0.0631794	0.0594933	FALSE	LC676
chr17:12500000-13000000	chr8	127500000	128000000	20	0.4016	0.240671	0.134175	FALSE	LC676
chr17:13000000-13500000	chr8	127500000	128000000	19	0.350176	0.15156	0.10562	FALSE	LC676
chr17:13500000-14000000	chr8	127500000	128000000	14	0.297855	0.360932	0.168735	FALSE	LC676
chr17:14000000-14500000	chr8	127500000	128000000	21	0.586571	0.782797	0.20041	FALSE	LC676
chr17:14500000-15000000	chr8	127500000	128000000	17	0.384761	0.435464	0.18044	FALSE	LC676
chr17:1500000-2000000	chr8	127500000	128000000	27	0.452758	0.0445934	0.0441083	FALSE	LC676
chr17:15000000-15500000	chr8	127500000	128000000	23	0.467812	0.239576	0.134175	FALSE	LC676
chr17:15500000-16000000	chr8	127500000	128000000	9	0.533596	0.999506	0.20041	FALSE	LC676
chr17:16000000-16500000	chr8	127500000	128000000	22	0.829364	0.990825	0.20041	FALSE	LC676
chr17:16500000-17000000	chr8	127500000	128000000	19	0.75711	0.993555	0.20041	FALSE	LC676
chr17:17000000-17500000	chr8	127500000	128000000	32	0.905236	0.844022	0.20041	FALSE	LC676
chr17:17500000-18000000	chr8	127500000	128000000	34	1.10736	0.973272	0.20041	FALSE	LC676
chr17:18000000-18500000	chr8	127500000	128000000	28	1.18049	0.999602	0.20041	FALSE	LC676
chr17:18500000-19000000	chr8	127500000	128000000	12	1.23995	1	0.20041	FALSE	LC676
chr17:19000000-19500000	chr8	127500000	128000000	23	1.03481	0.999703	0.20041	FALSE	LC676
chr17:19500000-20000000	chr8	127500000	128000000	46	0.675801	0.00118076	0.0024137	TRUE	LC676
chr17:2000000-2500000	chr8	127500000	128000000	28	1.02112	0.992687	0.20041	FALSE	LC676
chr17:20000000-20500000	chr8	127500000	128000000	30	1.44018	0.999993	0.20041	FALSE	LC676
chr17:20500000-21000000	chr8	127500000	128000000	18	0.715601	0.992077	0.20041	FALSE	LC676
chr17:21000000-21500000	chr8	127500000	128000000	26	1.1267	0.999672	0.20041	FALSE	LC676
chr17:21500000-22000000	chr8	127500000	128000000	5	1.0825	1	0.20041	FALSE	LC676
chr17:22000000-22500000	chr8	127500000	128000000	14	0.327186	0.494649	0.186664	FALSE	LC676
chr17:22500000-23000000	chr8	127500000	128000000	3	0.759422	1	0.20041	FALSE	LC676
chr17:2500000-3000000	chr8	127500000	128000000	28	0.770525	0.787981	0.20041	FALSE	LC676
chr17:26500000-27000000	chr8	127500000	128000000	5	1.60556	1	0.20041	FALSE	LC676
chr17:27000000-27500000	chr8	127500000	128000000	20	0.740193	0.984559	0.20041	FALSE	LC676
chr17:27500000-28000000	chr8	127500000	128000000	25	0.787432	0.931469	0.20041	FALSE	LC676
chr17:28000000-28500000	chr8	127500000	128000000	34	1.03493	0.932849	0.20041	FALSE	LC676
chr17:28500000-29000000	chr8	127500000	128000000	40	1.16363	0.904336	0.20041	FALSE	LC676
chr17:29000000-29500000	chr8	127500000	128000000	36	0.793061	0.323454	0.1653	FALSE	LC676
chr17:29500000-30000000	chr8	127500000	128000000	44	1.05086	0.504474	0.186664	FALSE	LC676
chr17:3000000-3500000	chr8	127500000	128000000	15	0.50067	0.924094	0.20041	FALSE	LC676
chr17:30000000-30500000	chr8	127500000	128000000	37	0.939467	0.653721	0.20041	FALSE	LC676
chr17:30500000-31000000	chr8	127500000	128000000	20	0.779104	0.992397	0.20041	FALSE	LC676
chr17:31000000-31500000	chr8	127500000	128000000	31	0.933032	0.914107	0.20041	FALSE	LC676
chr17:31500000-32000000	chr8	127500000	128000000	27	0.575773	0.293355	0.155088	FALSE	LC676
chr17:32000000-32500000	chr8	127500000	128000000	19	0.87397	0.999431	0.20041	FALSE	LC676
chr17:32500000-33000000	chr8	127500000	128000000	36	1.13176	0.959911	0.20041	FALSE	LC676
chr17:33000000-33500000	chr8	127500000	128000000	22	0.530293	0.534581	0.190414	FALSE	LC676
chr17:33500000-34000000	chr8	127500000	128000000	18	0.30557	0.0944998	0.0783143	FALSE	LC676
chr17:34000000-34500000	chr8	127500000	128000000	15	0.347438	0.478352	0.186067	FALSE	LC676
chr17:34500000-35000000	chr8	127500000	128000000	20	0.446449	0.4013	0.178333	FALSE	LC676
chr17:3500000-4000000	chr8	127500000	128000000	27	0.68373	0.633319	0.20041	FALSE	LC676
chr17:35000000-35500000	chr8	127500000	128000000	11	0.494145	0.992133	0.20041	FALSE	LC676
chr17:35500000-36000000	chr8	127500000	128000000	18	0.412905	0.453883	0.185564	FALSE	LC676
chr17:38500000-39000000	chr8	127500000	128000000	10	0.217716	0.420726	0.178573	FALSE	LC676
chr17:39000000-39500000	chr8	127500000	128000000	38	0.854415	0.362958	0.168735	FALSE	LC676
chr17:39500000-40000000	chr8	127500000	128000000	29	1.01003	0.986032	0.20041	FALSE	LC676
chr17:4000000-4500000	chr8	127500000	128000000	34	0.700447	0.206656	0.132014	FALSE	LC676
chr17:40000000-40500000	chr8	127500000	128000000	34	1.07297	0.957967	0.20041	FALSE	LC676
chr17:40500000-41000000	chr8	127500000	128000000	23	0.57179	0.592801	0.20041	FALSE	LC676
chr17:41000000-41500000	chr8	127500000	128000000	12	0.286659	0.530617	0.190414	FALSE	LC676
chr17:41500000-42000000	chr8	127500000	128000000	54	1.04072	0.0640281	0.0594933	FALSE	LC676
chr17:42000000-42500000	chr8	127500000	128000000	63	1.44172	0.366049	0.168735	FALSE	LC676
chr17:42500000-43000000	chr8	127500000	128000000	59	1.73937	0.953459	0.20041	FALSE	LC676
chr17:43000000-43500000	chr8	127500000	128000000	55	1.6563	0.963628	0.20041	FALSE	LC676
chr17:43500000-44000000	chr8	127500000	128000000	76	1.41343	0.0173127	0.0212342	FALSE	LC676
chr17:44000000-44500000	chr8	127500000	128000000	54	1.52784	0.900864	0.20041	FALSE	LC676
chr17:44500000-45000000	chr8	127500000	128000000	61	1.53207	0.653235	0.20041	FALSE	LC676
chr17:4500000-5000000	chr8	127500000	128000000	29	0.895644	0.930071	0.20041	FALSE	LC676
chr17:45000000-45500000	chr8	127500000	128000000	39	1.11298	0.877704	0.20041	FALSE	LC676
chr17:46500000-47000000	chr8	127500000	128000000	13	0.64327	0.998864	0.20041	FALSE	LC676
chr17:47000000-47500000	chr8	127500000	128000000	50	1.51694	0.961746	0.20041	FALSE	LC676
chr17:47500000-48000000	chr8	127500000	128000000	65	2.04254	0.989854	0.20041	FALSE	LC676
chr17:48000000-48500000	chr8	127500000	128000000	81	1.67649	0.100409	0.0810215	FALSE	LC676
chr17:48500000-49000000	chr8	127500000	128000000	89	1.68975	0.0172644	0.0212342	FALSE	LC676
chr17:49000000-49500000	chr8	127500000	128000000	78	1.23173	0.000289266	0.000886971	TRUE	LC676
chr17:49500000-50000000	chr8	127500000	128000000	53	1.52366	0.919075	0.20041	FALSE	LC676
chr17:500000-1000000	chr8	127500000	128000000	8	0.851846	1	0.20041	FALSE	LC676
chr17:5000000-5500000	chr8	127500000	128000000	25	0.595009	0.507973	0.186664	FALSE	LC676
[truncated: 9,332 more rows]

## Sheet: fig3e
sample	Gini
LC676	0.426521
LC676	0.401326
LC676	0.584948
LC676	0.44314
LC676	0.49218
LC676	0.479339
LC676	0.449893
LC676	0.363364
LC676	0.367532
LC676	0.412919
LC676	0.438636
LC676	0.444403
LC676	0.498534
LC676	0.428283
LC676	0.395868
LC676	0.555024
LC676	0.57001
LC676	0.517618
LC676	0.454545
LC676	0.450693
LC676	0.658607
LC676	0.417532
LC676	0.489992
LC676	0.525316
LC676	0.569519
LC676	0.5
LC676	0.498252
LC676	0.578512
LC676	0.472222
LC676	0.443083
LC676	0.515374
LC676	0.505981
LC676	0.448052
LC676	0.435698
LC676	0.453349
LC676	0.437906
LC676	0.469906
LC676	0.471175
LC676	0.473032
LC676	0.463636
LC676	0.44228
LC676	0.458824
LC676	0.528633
LC676	0.624777
LC676	0.421651
LC676	0.377358
LC676	0.434193
LC676	0.473364
LC676	0.548485
LC676	0.382155
LC676	0.503082
LC676	0.515334
LC676	0.593664
LC676	0.458097
LC676	0.430303
LC676	0.482348
LC676	0.463317
LC676	0.496435
LC676	0.550949
LC676	0.52399
LC676	0.559561
LC676	0.412062
LC676	0.47003
LC676	0.381455
LC676	0.515152
LC676	0.43007
LC676	0.396694
LC676	0.44926
LC676	0.484707
LC676	0.52381
LC676	0.392461
LC676	0.438202
LC676	0.34867
LC676	0.438503
LC676	0.511888
LC676	0.421463
LC676	0.570937
LC676	0.415897
LC676	0.573864
LC676	0.486685
LC676	0.466552
LC676	0.502502
LC676	0.445841
LC676	0.531133
LC676	0.47263
LC676	0.470674
LC676	0.428322
LC676	0.500858
LC676	0.486182
LC676	0.495164
LC676	0.447622
LC676	0.464502
LC676	0.496159
LC676	0.498106
LC676	0.439645
LC676	0.498217
LC676	0.527462
LC676	0.399846
LC676	0.49923
LC676	0.439977
LC676	0.58
LC676	0.437816
LC676	0.551597
LC676	0.455981
LC676	0.465967
LC676	0.601201
LC676	0.446128
LC676	0.435365
LC676	0.388027
LC676	0.420792
LC676	0.464646
LC676	0.466102
LC676	0.466186
LC676	0.502561
LC676	0.516098
LC676	0.468219
LC676	0.502245
LC676	0.505523
LC676	0.518038
LC676	0.516317
LC676	0.463145
LC676	0.432302
LC676	0.517045
LC676	0.426783
LC676	0.509569
LC676	0.527382
LC676	0.469042
LC676	0.494197
LC676	0.462592
LC676	0.479695
LC676	0.444478
LC676	0.497403
LC676	0.409091
LC676	0.54263
LC676	0.43083
LC676	0.420406
LC676	0.502355
LC676	0.551784
LC676	0.373239
LC676	0.414456
LC676	0.437641
LC676	0.456993
LC676	0.543194
LC676	0.498891
LC676	0.536096
LC676	0.459848
LC676	0.499261
LC676	0.480606
LC676	0.433178
LC676	0.485357
LC676	0.508658
LC676	0.427879
LC676	0.496674
LC676	0.566486
LC676	0.414553
LC676	0.491269
LC676	0.391199
LC676	0.358586
LC676	0.436246
LC676	0.381818
LC676	0.372294
LC676	0.494582
LC676	0.490755
LC676	0.526446
LC676	0.595308
LC676	0.403226
LC676	0.458678
LC676	0.480682
LC676	0.477576
LC676	0.475361
LC676	0.513029
LC676	0.463862
LC676	0.475936
LC676	0.462737
LC676	0.524178
LC676	0.495752
LC676	0.385793
LC676	0.500826
LC676	0.410658
LC676	0.47561
LC676	0.480832
LC676	0.448123
LC676	0.491582
LC676	0.383212
LC676	0.47478
LC676	0.550107
LC676	0.43786
LC676	0.594406
LC676	0.460128
LC676	0.429047
LC676	0.512285
LC676	0.494652
LC676	0.399522
LC676	0.522113
LC676	0.520031
LC676	0.423933
LC676	0.424528
LC676	0.471717
LC676	0.440179
LC676	0.476999
LC676	0.417731
LC676	0.492557
LC676	0.525356
LC676	0.497608
LC676	0.466578
LC676	0.559128
LC676	0.496289
LC676	0.495712
LC676	0.507231
LC676	0.410897
LC676	0.538796
LC676	0.40794
LC676	0.459268
LC676	0.391811
LC676	0.488095
LC676	0.520979
LC676	0.479189
LC676	0.516068
LC676	0.489812
LC676	0.446307
LC676	0.372193
LC676	0.448963
LC676	0.443476
LC676	0.533058
LC676	0.464357
LC676	0.494691
LC676	0.450669
LC676	0.423701
LC676	0.492296
LC676	0.417136
LC676	0.489226
LC676	0.469501
LC676	0.505146
LC676	0.479125
LC676	0.489541
LC676	0.476623
LC676	0.559289
LC676	0.374126
LC676	0.476176
LC676	0.501196
LC676	0.447107
LC676	0.586957
LC676	0.417499
LC676	0.489899
LC676	0.398666
LC676	0.500551
LC676	0.478571
LC676	0.491979
LC676	0.399937
LC676	0.336513
LC676	0.464253
LC676	0.505594
LC676	0.548599
LC676	0.498545
LC676	0.483516
LC676	0.42629
LC676	0.527972
LC676	0.423335
LC676	0.514973
LC676	0.443723
LC676	0.442424
LC676	0.547502
LC676	0.598613
LC676	0.468887
LC676	0.447059
LC676	0.338198
LC676	0.593366
LC676	0.490545
LC676	0.486399
LC676	0.488203
LC676	0.529806
LC676	0.462008
LC676	0.41866
LC676	0.467273
LC676	0.419604
LC676	0.415289
LC676	0.42836
LC676	0.54731
LC676	0.407453
LC676	0.435262
LC676	0.511364
LC676	0.480056
LC676	0.417027
LC676	0.487581
LC676	0.446374
LC676	0.448864
LC676	0.453458
LC676	0.457012
LC676	0.498285
LC676	0.460046
LC676	0.418324
LC676	0.44724
LC676	0.505319
LC676	0.406508
LC676	0.528293
LC676	0.491058
LC676	0.456752
LC676	0.364732
LC676	0.505051
LC676	0.429293
LC676	0.430556
LC676	0.471946
LC676	0.421976
LC676	0.484059
LC676	0.54329
LC676	0.57371
LC676	0.483957
LC676	0.52209
LC676	0.439061
LC676	0.435407
LC676	0.505455
LC676	0.430622
LC676	0.505476
LC676	0.550182
LC676	0.571882
LC676	0.407308
LC676	0.484222
LC676	0.41039
LC676	0.445221
LC676	0.390725
LC676	0.567194
LC676	0.406523
LC676	0.424333
LC676	0.401515
LC676	0.478586
LC676	0.420455
LC676	0.450776
LC676	0.56303
LC676	0.422078
LC676	0.456598
LC676	0.477099
LC676	0.522727
LC676	0.552247
LC676	0.432138
LC676	0.469332
LC676	0.584078
LC676	0.477273
LC676	0.514527
LC676	0.448663
LC676	0.421656
LC676	0.433533
LC676	0.420821
LC676	0.470699
LC676	0.490909
LC676	0.558373
LC676	0.423994
LC676	0.512759
LC676	0.474887
LC676	0.503513
LC676	0.448922
LC676	0.389562
LC676	0.425802
LC676	0.546296
LC676	0.488868
LC676	0.468575
LC676	0.507061
LC676	0.541866
LC676	0.432444
LC676	0.526494
LC676	0.446387
LC676	0.476934
LC676	0.569573
LC676	0.474946
LC676	0.464025
LC676	0.408437
LC676	0.486384
LC676	0.472563
LC676	0.481191
LC676	0.413805
LC676	0.474545
LC676	0.484932
LC676	0.473342
LC676	0.513112
LC676	0.456305
LC676	0.550886
LC676	0.584203
LC676	0.46283
LC676	0.538462
LC676	0.461807
LC676	0.491736
LC676	0.494135
LC676	0.578947
LC676	0.504228
LC676	0.422727
LC676	0.386498
LC676	0.386551
LC676	0.56541
LC676	0.349822
LC676	0.422958
LC676	0.420624
LC676	0.473728
LC676	0.472265
LC676	0.465131
LC676	0.49026
LC676	0.396806
LC676	0.493266
LC676	0.419044
LC676	0.480586
LC676	0.512413
LC676	0.569555
LC676	0.397727
LC676	0.464427
LC676	0.410873
LC676	0.504209
LC676	0.443071
LC676	0.51051
LC676	0.44841
LC676	0.435378
LC676	0.461479
LC676	0.623754
LC676	0.465909
LC676	0.344982
LC676	0.461657
LC676	0.475649
LC676	0.487443
LC676	0.384091
LC676	0.510048
LC676	0.496602
LC676	0.451132
LC676	0.458959
LC676	0.480392
LC676	0.445238
LC676	0.521212
LC676	0.552632
LC676	0.511255
LC676	0.543917
LC676	0.451331
LC676	0.497159
LC676	0.510182
LC676	0.533259
LC676	0.430888
LC676	0.416462
LC676	0.450328
LC676	0.459858
LC676	0.519608
LC676	0.464242
LC676	0.556818
LC676	0.478804
LC676	0.340708
LC676	0.576923
LC676	0.441907
LC676	0.328512
LC676	0.610841
LC676	0.534965
LC676	0.511932
LC676	0.458153
LC676	0.552388
LC676	0.45174
LC676	0.504381
LC676	0.466426
LC676	0.475705
LC676	0.450045
LC676	0.466507
LC676	0.408418
LC676	0.438263
LC676	0.446341
LC676	0.451097
LC676	0.450545
LC676	0.486577
LC676	0.466461
LC676	0.522932
LC676	0.466222
LC676	0.44412
LC676	0.42646
LC676	0.492144
LC676	0.491618
LC676	0.439394
LC676	0.457635
LC676	0.417629
LC676	0.39899
LC676	0.490329
LC676	0.473864
LC676	0.535651
LC676	0.439042
LC676	0.465623
LC676	0.43895
LC676	0.43262
LC676	0.469241
LC676	0.503367
LC676	0.469449
LC676	0.528898
LC676	0.466774
LC676	0.397471
LC676	0.348252
LC676	0.541667
LC676	0.455556
LC676	0.610909
LC676	0.521994
LC676	0.525335
LC676	0.449091
LC676	0.445788
LC676	0.491026
LC676	0.466132
LC676	0.562368
LC676	0.336777
LC676	0.468765
LC676	0.429955
LC676	0.396104
LC676	0.435252
LC676	0.49028
LC676	0.444924
LC676	0.358392
LC676	0.419697
LC676	0.535169
LC676	0.368791
LC676	0.499117
LC676	0.469856
LC676	0.547138
LC676	0.483527
LC676	0.591484
LC676	0.383978
LC676	0.543887
LC676	0.398551
LC676	0.443597
LC676	0.444019
LC676	0.588548
LC676	0.452073
LC676	0.357257
LC676	0.444727
LC676	0.533985
LC676	0.501684
LC676	0.455049
LC676	0.541769
LC676	0.406417
LC676	0.535885
LC676	0.586039
LC676	0.432842
LC676	0.554545
LC676	0.443001
LC676	0.463813
LC676	0.508768
LC676	0.438157
LC676	0.422185
LC676	0.557537
LC676	0.46821
LC676	0.42499
LC676	0.44146
LC676	0.451594
LC676	0.457478
LC676	0.467532
LC676	0.541467
LC676	0.512987
LC676	0.487879
LC676	0.492424
LC676	0.456426
LC676	0.535813
LC676	0.440639
LC676	0.357143
LC676	0.419533
LC676	0.427562
LC676	0.490225
LC676	0.497869
LC676	0.38
LC676	0.471884
LC676	0.470297
LC676	0.435829
LC676	0.447941
LC676	0.520833
LC676	0.513047
LC676	0.524064
LC676	0.425572
LC676	0.567977
LC676	0.571429
LC676	0.443182
LC676	0.441818
LC676	0.506294
LC676	0.404306
LC676	0.366942
LC676	0.464935
LC676	0.486494
LC676	0.550189
LC676	0.473587
LC676	0.421155
LC676	0.490057
LC676	0.514205
LC676	0.522244
LC676	0.433095
LC676	0.45291
LC676	0.530825
LC676	0.45768
LC676	0.450758
LC676	0.459345
LC676	0.447906
LC676	0.502217
LC676	0.414259
LC676	0.442542
LC676	0.530804
LC676	0.53009
LC676	0.381033
LC676	0.464988
LC676	0.484091
LC676	0.443396
LC676	0.41342
LC676	0.462177
LC676	0.427101
LC676	0.527198
LC676	0.417217
LC676	0.435156
LC676	0.487179
LC676	0.491342
LC676	0.426829
LC676	0.510277
LC676	0.395906
LC676	0.553235
LC676	0.409564
LC676	0.46813
LC676	0.531447
LC676	0.489275
LC676	0.485884
LC676	0.426263
LC676	0.466306
LC676	0.443816
LC676	0.432515
LC676	0.412691
LC676	0.443994
LC676	0.575435
LC676	0.424587
LC676	0.505628
LC676	0.313131
LC676	0.43897
LC676	0.494318
LC676	0.482024
LC676	0.447516
LC676	0.533493
LC676	0.526807
LC676	0.462382
LC676	0.462868
LC676	0.511765
LC676	0.559867
LC676	0.575561
LC676	0.63424
LC676	0.474415
LC676	0.504645
LC676	0.497669
LC676	0.478013
LC676	0.37517
LC676	0.504662
LC676	0.50527
LC676	0.444215
LC676	0.496537
LC676	0.928571
LC676	0.46633
LC676	0.432422
LC676	0.600354
LC676	0.509156
LC676	0.441252
LC676	0.380296
LC676	0.577576
LC676	0.544397
LC676	0.47097
LC676	0.403337
LC676	0.457497
LC676	0.577441
LC676	0.452768
LC676	0.447839
LC676	0.422679
LC676	0.395567
LC676	0.410328
LC676	0.465393
LC676	0.426487
LC676	0.395176
LC676	0.44226
LC676	0.478963
LC676	0.400387
LC676	0.436759
LC676	0.410985
LC676	0.450729
LC676	0.531436
LC676	0.394078
LC676	0.464115
LC676	0.44417
LC676	0.41796
LC676	0.504058
LC676	0.439239
LC676	0.493371
LC676	0.439044
LC676	0.539363
LC676	0.51697
LC676	0.545455
LC676	0.400433
LC676	0.468004
LC676	0.418598
LC676	0.444764
LC676	0.477414
LC676	0.530303
LC676	0.429122
LC676	0.428599
LC676	0.530515
LC676	0.431642
LC676	0.500784
LC676	0.459534
LC676	0.380808
LC676	0.503171
LC676	0.412856
LC676	0.434078
LC676	0.445205
LC676	0.479167
LC676	0.464403
LC676	0.503005
LC676	0.449078
LC676	0.450239
LC676	0.451049
LC676	0.536364
LC676	0.589592
LC676	0.453535
LC676	0.583471
LC676	0.457328
LC676	0.470118
LC676	0.50319
LC676	0.4261
LC676	0.387701
LC676	0.528926
LC676	0.487631
LC676	0.519697
LC676	0.478444
LC676	0.497326
LC676	0.465744
LC676	0.389455
LC676	0.486857
LC676	0.479592
LC676	0.449605
LC676	0.458281
LC676	0.405925
LC676	0.525286
LC676	0.550505
LC676	0.545752
LC676	0.402248
LC676	0.47974
LC676	0.425788
LC676	0.448232
LC676	0.456175
LC676	0.443231
LC676	0.461121
LC676	0.322086
LC676	0.506672
LC676	0.449923
LC676	0.410511
LC676	0.410438
LC676	0.455062
LC676	0.453947
LC676	0.511544
LC676	0.497934
LC676	0.581703
LC676	0.504603
LC676	0.546772
LC676	0.468379
LC676	0.437374
LC676	0.449495
LC676	0.467085
LC676	0.552854
LC676	0.522891
LC676	0.505848
LC676	0.483592
LC676	0.434848
LC676	0.452552
LC676	0.46741
LC676	0.552047
LC676	0.501934
LC676	0.559197
LC676	0.430368
LC676	0.403993
LC676	0.490201
LC676	0.498472
LC676	0.361716
LC676	0.485308
LC676	0.443574
LC676	0.415679
LC676	0.605834
LC676	0.513986
LC676	0.497114
LC676	0.585561
LC676	0.502841
LC676	0.426347
LC676	0.460744
LC676	0.459027
LC676	0.507305
LC676	0.525799
LC676	0.43011
LC676	0.44029
LC676	0.529545
LC676	0.387273
LC676	0.469697
LC676	0.486014
LC676	0.54072
LC676	0.487603
LC676	0.462351
LC676	0.425195
LC676	0.487342
LC676	0.425898
LC676	0.388928
LC676	0.573905
LC676	0.512273
LC676	0.505128
LC676	0.522604
LC676	0.374158
LC676	0.424242
LC676	0.380506
LC676	0.475672
LC676	0.476789
LC676	0.45615
LC676	0.51489
LC676	0.488754
LC676	0.496503
LC676	0.477961
LC676	0.450623
LC676	0.468102
LC676	0.423242
LC676	0.598765
LC676	0.566116
LC676	0.437662
LC676	0.504972
LC676	0.527523
LC676	0.427782
LC676	0.467943
LC676	0.443651
LC676	0.364948
LC676	0.53078
LC676	0.409537
LC676	0.525475
LC676	0.489448
LC676	0.567235
LC676	0.459411
LC676	0.480097
LC676	0.495739
LC676	0.337699
LC676	0.503695
LC676	0.488998
LC676	0.416084
LC676	0.404641
LC676	0.473722
LC676	0.537576
LC676	0.499012
LC676	0.473708
LC676	0.551383
LC676	0.594862
LC676	0.552807
LC676	0.463275
LC676	0.586713
LC676	0.425096
LC676	0.51049
LC676	0.5125
LC676	0.471014
LC676	0.566434
LC676	0.607858
LC676	0.425307
LC676	0.564748
LC676	0.551082
LC676	0.506693
LC676	0.505174
LC676	0.524476
LC676	0.384298
LC676	0.424848
LC676	0.446827
LC676	0.458166
LC676	0.416571
LC676	0.494457
LC676	0.414678
LC676	0.40107
LC676	0.433354
LC676	0.463979
LC676	0.47861
LC676	0.473116
LC676	0.425471
LC676	0.52457
LC676	0.531417
LC676	0.483008
LC676	0.383875
LC676	0.458001
LC676	0.453846
LC676	0.464622
LC676	0.490455
LC676	0.47992
LC676	0.421418
LC676	0.445235
LC676	0.490724
LC676	0.579937
LC676	0.460169
LC676	0.446841
LC676	0.588384
LC676	0.559394
LC676	0.44067
LC676	0.476888
LC676	0.421799
LC676	0.498066
LC676	0.571023
LC676	0.47654
LC676	0.441089
LC676	0.455245
LC676	0.452819
LC676	0.522912
LC676	0.476727
LC676	0.586187
LC676	0.488476
LC676	0.426136
LC676	0.483039
LC676	0.422007
LC676	0.540043
LC676	0.672078
LC676	0.433766
LC676	0.482714
LC676	0.476224
LC676	0.491259
LC676	0.369383
LC676	0.474599
LC676	0.516143
LC676	0.46724
LC676	0.498804
LC676	0.641649
LC676	0.560065
LC676	0.384796
LC676	0.543755
LC676	0.420023
LC676	0.412924
LC676	0.488077
LC676	0.454892
LC676	0.472659
LC676	0.457086
LC676	0.531194
LC676	0.475758
LC676	0.395485
LC676	0.424988
LC676	0.422559
LC676	0.515611
LC676	0.32684
LC676	0.544597
LC676	0.471756
LC676	0.512121
LC676	0.536203
LC676	0.423754
LC676	0.450909
LC676	0.436364
LC676	0.509091
LC676	0.457447
LC676	0.54866
LC676	0.414567
LC676	0.404762
LC676	0.478182
LC676	0.521277
LC676	0.453216
LC676	0.555502
LC676	0.499626
LC676	0.525862
LC676	0.397892
LC676	0.534585
LC676	0.592885
LC676	0.463109
LC676	0.518323
LC676	0.365072
LC676	0.492239
LC676	0.479091
LC676	0.445455
LC676	0.574939
LC676	0.616505
LC676	0.38829
LC676	0.475389
LC676	0.496829
LC676	0.478858
LC676	0.491504
LC676	0.471392
LC676	0.435299
LC676	0.347273
LC676	0.477568
LC676	0.440359
LC676	0.513818
LC676	0.636364
LC676	0.478006
LC676	0.522298
LC676	0.640496
LC676	0.487013
LC676	0.481414
LC676	0.456541
LC676	0.414024
LC676	0.420746
LC676	0.496753
LC676	0.51486
LC676	0.447612
LC676	0.510953
LC676	0.391644
LC676	0.486896
LC676	0.49032
LC676	0.503828
LC676	0.554994
LC676	0.452358
LC676	0.456643
LC676	0.498737
LC676	0.442219
LC676	0.385823
LC676	0.517316
LC676	0.474026
LC676	0.460428
LC676	0.483718
LC676	0.424565
LC676	0.476489
LC676	0.474295
LC676	0.545038
LC676	0.562937
LC676	0.470478
LC676	0.362721
LC676	0.575325
LC676	0.453168
LC676	0.4955
LC676	0.382111
LC676	0.508218
LC676	0.441738
LC676	0.464792
LC676	0.457436
LC676	0.43264
LC676	0.459441
LC676	0.43266
LC676	0.535124
LC676	0.415035
LC676	0.506061
LC676	0.446863
LC676	0.495519
LC676	0.435347
LC676	0.392627
LC676	0.379931
LC676	0.45082
LC676	0.572727
LC676	0.438447
LC676	0.433058
LC676	0.490431
LC676	0.400478
LC676	0.410468
LC676	0.436739
LC676	0.471966
LC676	0.460514
LC676	0.353535
LC676	0.393378
LC676	0.423584
LC676	0.518018
LC676	0.425721
LC676	0.459173
LC676	0.495286
LC676	0.436563
LC676	0.56175
LC676	0.435678
LC676	0.406993
LC676	0.448695
LC676	0.452153
LC676	0.476077
LC676	0.440341
LC676	0.470233
LC676	0.439766
LC676	0.485931
LC676	0.569805
LC676	0.448565
LC676	0.480178
LC676	0.458774
LC676	0.470629
LC676	0.472727
LC676	0.462963
LC676	0.590909
LC676	0.555065
LC676	0.429373
LC676	0.459115
LC676	0.494545
LC676	0.383257
LC676	0.452079
LC676	0.439024
LC676	0.423219
LC676	0.385167
LC676	0.46927
LC676	0.48961
LC676	0.378629
LC676	0.540184
LC676	0.416583
LC676	0.574641
LC676	0.547022
LC676	0.37852
LC676	0.439521
LC676	0.427671
LC676	0.396257
LC676	0.453984
LC676	0.518648
LC676	0.423351
LC676	0.510547
LC676	0.547431
LC676	0.449907
LC676	0.48812
LC676	0.554376
LC676	0.442058
LC676	0.459596
LC676	0.403097
LC676	0.501595
LC676	0.453143
LC676	0.479199
LC676	0.486869
LC676	0.621212
LC676	0.408257
LC676	0.464349
LC676	0.441693
LC676	0.396669
LC676	0.475921
LC676	0.607708
LC676	0.493773
LC676	0.427372
LC676	0.425069
LC676	0.451602
LC676	0.532414
LC676	0.522154
LC676	0.464103
LC676	0.596681
LC676	0.482429
LC676	0.4494
LC676	0.467621
LC676	0.567314
LC676	0.450413
LC676	0.450518
LC676	0.426244
LC676	0.407648
LC676	0.498518
LC676	0.465556
LC676	0.396745
LC676	0.524351
LC676	0.468924
LC676	0.491682
LC676	0.427636
LC676	0.535915
LC676	0.501499
LC676	0.442513
LC676	0.451004
LC676	0.471412
LC676	0.382386
LC676	0.571738
LC676	0.457317
LC676	0.469183
LC676	0.444056
LC676	0.622995
LC676	0.427273
LC676	0.407438
LC676	0.479256
LC676	0.436147
LC676	0.613208
LC676	0.423675
LC676	0.484848
LC676	0.397361
LC676	0.48445
LC676	0.466061
LC676	0.530059
LC676	0.48323
LC676	0.463354
LC676	0.444249
LC676	0.539451
LC676	0.399449
LC676	0.496599
LC676	0.473413
LC676	0.510101
LC676	0.394831
LC676	0.503726
LC676	0.502674
LC676	0.404446
LC676	0.472255
LC676	0.397567
LC676	0.509943
LC676	0.472028
LC676	0.439803
LC676	0.416815
LC676	0.579289
LC676	0.429635
LC676	0.440646
LC676	0.355986
LC676	0.501443
LC676	0.389983
LC676	0.44026
LC676	0.566288
LC676	0.452301
LC676	0.410782
LC676	0.4689
LC676	0.400965
LC676	0.523402
LC676	0.463415
LC676	0.542182
LC676	0.502663
LC676	0.484743
LC676	0.481501
LC676	0.39707
LC676	0.376111
LC676	0.426573
LC676	0.446071
LC676	0.534398
LC676	0.510552
LC676	0.482143
LC676	0.47423
LC676	0.461244
LC676	0.335629
LC676	0.414141
LC676	0.46264
LC676	0.453288
LC676	0.559533
LC676	0.473662
LC676	0.51016
LC676	0.407636
LC676	0.476326
LC676	0.472624
LC676	0.396196
LC676	0.577713
LC676	0.52178
LC676	0.473193
LC676	0.322378
LC676	0.456989
LC676	0.5375
LC676	0.549208
LC676	0.476478
LC676	0.464373
LC676	0.498433
LC676	0.459938
LC676	0.448749
LC676	0.452256
LC676	0.45792
LC676	0.444628
LC676	0.376533
LC676	0.534305
LC676	0.477737
LC676	0.458944
LC676	0.491037
LC676	0.474922
LC676	0.406172
LC676	0.51801
LC676	0.455691
LC676	0.473554
LC676	0.434601
LC676	0.459802
LC676	0.374587
LC676	0.496838
LC676	0.50777
LC676	0.632972
LC676	0.456522
LC676	0.479136
LC676	0.431187
LC676	0.491043
LC676	0.440875
LC676	0.411765
LC676	0.443506
LC676	0.442045
LC676	0.448743
LC676	0.503657
LC676	0.495338
LC676	0.445875
LC676	0.500705
LC676	0.458087
LC676	0.49899
LC676	0.464619
LC676	0.41135
LC676	0.452187
LC676	0.480808
LC676	0.44876
LC676	0.440516
LC676	0.516618
LC676	0.43634
LC676	0.423864
LC676	0.549351
LC676	0.540584
LC676	0.468509
LC676	0.384995
LC676	0.489163
LC676	0.404702
LC676	0.528099
LC676	0.353506
LC676	0.440956
LC676	0.567952
LC676	0.493182
LC676	0.39919
LC676	0.394481
LC676	0.478634
LC676	0.412458
LC676	0.435339
LC676	0.410937
LC676	0.443939
LC676	0.523539
LC676	0.484754
LC676	0.440587
LC676	0.450511
LC676	0.413813
LC676	0.426471
LC676	0.496724
LC676	0.424465
LC676	0.535461
LC676	0.451374
LC676	0.472332
LC676	0.469864
LC676	0.447164
LC676	0.389435
LC676	0.433278
LC676	0.504975
LC676	0.511858
LC676	0.570381
LC676	0.46
LC676	0.510695
LC676	0.56787
LC676	0.487261
LC676	0.487537
LC676	0.427025
LC676	0.44822
LC676	0.384904
LC676	0.56099
LC676	0.441991
LC676	0.468855
LC676	0.513223
LC676	0.484767
LC676	0.457422
LC676	0.568182
LC676	0.440642
LC676	0.461575
LC676	0.433884
LC676	0.462833
LC676	0.368758
LC676	0.40781
LC676	0.375097
LC676	0.500883
LC676	0.499278
LC676	0.340093
LC676	0.474855
LC676	0.508953
LC676	0.425805
LC676	0.47737
LC676	0.471117
LC676	0.44411
LC676	0.45122
LC676	0.474704
LC676	0.519342
LC676	0.473913
LC676	0.440938
LC676	0.606061
LC676	0.544156
LC676	0.548676
LC676	0.379847
LC676	0.518125
LC676	0.551305
LC676	0.611437
LC676	0.419732
LC676	0.488345
LC676	0.430342
LC676	0.485015
LC676	0.432936
LC676	0.502424
LC676	0.449301
LC676	0.482386
LC676	0.510357
LC676	0.476669
LC676	0.576649
LC676	0.555659
LC676	0.522857
LC676	0.383774
LC676	0.371723
LC676	0.411364
LC676	0.552106
LC676	0.428937
LC676	0.47471
LC676	0.474174
LC676	0.478056
LC676	0.383431
LC677	0.611111
LC677	0.567364
LC677	0.542062
LC677	0.536364
LC677	0.572899
LC677	0.564171
LC677	0.595658
LC677	0.510909
LC677	0.521044
LC677	0.545455
LC677	0.54878
LC677	0.520031
LC677	0.522957
LC677	0.607143
LC677	0.459381
LC677	0.576364
LC677	0.459184
LC677	0.640652
LC677	0.495942
LC677	0.511111
LC677	0.581439
LC677	0.544755
LC677	0.583488
LC677	0.452727
LC677	0.494444
LC677	0.384298
LC677	0.454143
LC677	0.396104
LC677	0.509626
LC677	0.603387
LC677	0.516983
LC677	0.553115
LC677	0.642857
LC677	0.606061
LC677	0.615152
LC677	0.462482
LC677	0.59828
LC677	0.554324
LC677	0.444129
LC677	0.473021
LC677	0.538654
LC677	0.592412
LC677	0.647129
LC677	0.539627
LC677	0.553872
LC677	0.59206
LC677	0.606692
LC677	0.495712
LC677	0.555692
LC677	0.538815
LC677	0.438462
LC677	0.593506
LC677	0.607656
LC677	0.583411
LC677	0.512539
LC677	0.580214
LC677	0.594697
LC677	0.572041
LC677	0.52862
LC677	0.464971
LC677	0.623824
LC677	0.488245
LC677	0.463002
LC677	0.570838
LC677	0.456439
LC677	0.496664
LC677	0.504641
LC677	0.547619
LC677	0.589852
LC677	0.495397
LC677	0.559688
LC677	0.457735
LC677	0.512846
LC677	0.569615
LC677	0.448485
LC677	0.54689
LC677	0.439935
LC677	0.559032
LC677	0.554905
LC677	0.560606
LC677	0.667734
LC677	0.655245
LC677	0.508045
LC677	0.510309
LC677	0.553292
LC677	0.489669
LC677	0.498066
LC677	0.437357
LC677	0.63783
LC677	0.557851
LC677	0.39678
LC677	0.583149
LC677	0.51405
LC677	0.541958
LC677	0.647186
LC677	0.498145
LC677	0.593444
LC677	0.382064
LC677	0.538961
LC677	0.554545
LC677	0.571703
LC677	0.477737
LC677	0.554031
LC677	0.552525
LC677	0.449631
LC677	0.540142
LC677	0.624777
LC677	0.477602
LC677	0.695804
LC677	0.47829
LC677	0.55029
LC677	0.680638
LC677	0.498126
LC677	0.534903
LC677	0.674747
LC677	0.432347
LC677	0.558275
LC677	0.57438
LC677	0.495215
LC677	0.562696
LC677	0.523221
LC677	0.460128
LC677	0.556338
LC677	0.609399
LC677	0.556933
LC677	0.506198
LC677	0.44385
LC677	0.549513
LC677	0.514122
LC677	0.491058
LC677	0.465909
LC677	0.417281
LC677	0.50487
LC677	0.519886
LC677	0.548485
LC677	0.588235
LC677	0.522113
LC677	0.510277
LC677	0.584767
LC677	0.493802
LC677	0.61828
LC677	0.531712
LC677	0.498663
LC677	0.595694
LC677	0.634897
LC677	0.523864
LC677	0.543739
LC677	0.573365
LC677	0.529516
LC677	0.550309
LC677	0.530928
LC677	0.517738
LC677	0.514763
LC677	0.512175
LC677	0.579154
LC677	0.53078
LC677	0.550505
LC677	0.459041
LC677	0.617647
LC677	0.438144
LC677	0.668831
LC677	0.505913
LC677	0.5366
LC677	0.644963
LC677	0.47861
LC677	0.445748
LC677	0.510101
LC677	0.487196
LC677	0.72884
LC677	0.463979
LC677	0.505994
LC677	0.501976
LC677	0.533058
LC677	0.619122
LC677	0.536616
LC677	0.481153
LC677	0.513158
LC677	0.464783
LC677	0.574866
LC677	0.486337
LC677	0.585082
LC677	0.505146
LC677	0.475852
LC677	0.562389
LC677	0.489765
LC677	0.497352
LC677	0.534965
LC677	0.482782
LC677	0.564302
LC677	0.496633
LC677	0.466507
LC677	0.43983
LC677	0.375598
LC677	0.503636
LC677	0.523539
LC677	0.596747
LC677	0.479798
LC677	0.528466
LC677	0.427686
LC677	0.519913
LC677	0.677866
LC677	0.585859
LC677	0.428283
LC677	0.521294
LC677	0.556426
LC677	0.56514
LC677	0.551948
LC677	0.47888
LC677	0.579426
LC677	0.645455
LC677	0.466865
LC677	0.559776
LC677	0.45283
LC677	0.510695
LC677	0.428152
LC677	0.576923
LC677	0.433794
LC677	0.672348
LC677	0.655211
LC677	0.54914
LC677	0.509091
LC677	0.555556
LC677	0.518182
LC677	0.461252
LC677	0.546188
LC677	0.504702
LC677	0.537992
LC677	0.601862
LC677	0.546016
LC677	0.579937
LC677	0.590909
LC677	0.570501
LC677	0.449958
LC677	0.551834
LC677	0.459091
LC677	0.648601
LC677	0.506598
LC677	0.513742
LC677	0.553777
LC677	0.441484
LC677	0.618457
LC677	0.614286
LC677	0.50128
LC677	0.653449
LC677	0.513986
LC677	0.557273
LC677	0.49681
LC677	0.513121
LC677	0.474585
LC677	0.546382
LC677	0.561497
LC677	0.57177
LC677	0.58046
LC677	0.473573
LC677	0.474838
LC677	0.401224
LC677	0.701774
LC677	0.497099
LC677	0.589194
LC677	0.544527
LC677	0.482456
LC677	0.501934
LC677	0.475325
LC677	0.599174
LC677	0.486677
LC677	0.399495
LC677	0.562063
LC677	0.547431
LC677	0.584416
LC677	0.492494
LC677	0.681818
LC677	0.512573
LC677	0.579091
LC677	0.52459
LC677	0.527972
LC677	0.576825
LC677	0.504228
LC677	0.512987
LC677	0.638258
LC677	0.503828
LC677	0.577273
LC677	0.621212
LC677	0.473064
LC677	0.43263
LC677	0.454545
LC677	0.54995
LC677	0.576246
LC677	0.478233
LC677	0.420136
LC677	0.513685
LC677	0.504413
LC677	0.465131
LC677	0.542672
LC677	0.499134
LC677	0.463466
LC677	0.502714
LC677	0.656448
LC677	0.566919
LC677	0.595532
LC677	0.568966
LC677	0.521475
LC677	0.416123
LC677	0.509276
LC677	0.543182
LC677	0.497114
LC677	0.554376
LC677	0.600478
LC677	0.572727
LC677	0.543988
LC677	0.495019
LC677	0.625091
LC677	0.434124
LC677	0.617172
LC677	0.532086
LC677	0.554293
LC677	0.436364
LC677	0.662879
LC677	0.453557
LC677	0.567194
LC677	0.511474
LC677	0.575535
LC677	0.663993
LC677	0.439144
LC677	0.584257
LC677	0.519231
LC677	0.528409
LC677	0.449002
LC677	0.514141
LC677	0.582413
LC677	0.540489
LC677	0.514545
LC677	0.569459
LC677	0.530769
LC677	0.567235
LC677	0.49118
LC677	0.503201
LC677	0.472097
LC677	0.487273
LC677	0.540169
LC677	0.458904
LC677	0.564715
LC677	0.568765
LC677	0.488312
LC677	0.569573
LC677	0.57448
LC677	0.597835
LC677	0.612554
LC677	0.615385
LC677	0.502217
LC677	0.490628
LC677	0.528749
LC677	0.537273
LC677	0.704147
LC677	0.493007
LC677	0.459724
LC677	0.507472
LC677	0.604545
LC677	0.541322
LC677	0.531348
LC677	0.614583
LC677	0.608081
LC677	0.546563
LC677	0.534091
LC677	0.592375
LC677	0.47423
LC677	0.53775
LC677	0.538662
LC677	0.433442
LC677	0.64712
LC677	0.641968
LC677	0.58658
LC677	0.571625
LC677	0.564482
LC677	0.596712
LC677	0.562032
LC677	0.519814
LC677	0.475834
LC677	0.510449
LC677	0.522727
LC677	0.62987
LC677	0.56383
LC677	0.56216
LC677	0.494599
LC677	0.557011
LC677	0.4982
LC677	0.47148
LC677	0.585482
LC677	0.576446
LC677	0.618064
LC677	0.583172
LC677	0.449023
LC677	0.611437
LC677	0.436575
LC677	0.570707
LC677	0.618527
LC677	0.580808
LC677	0.459816
LC677	0.613636
LC677	0.651989
LC677	0.560297
LC677	0.635773
LC677	0.635255
LC677	0.522493
LC677	0.537007
LC677	0.500928
LC677	0.524621
LC677	0.485178
LC677	0.445307
LC677	0.608037
LC677	0.472973
LC677	0.613116
LC677	0.487013
LC677	0.497861
LC677	0.493676
LC677	0.622449
LC677	0.530303
LC677	0.705279
LC677	0.649031
LC677	0.496364
LC677	0.540404
LC677	0.512203
LC677	0.561224
LC677	0.490385
LC677	0.531763
LC677	0.614833
LC677	0.470233
LC677	0.458533
LC677	0.532915
LC677	0.501204
LC677	0.48199
LC677	0.612051
LC677	0.57496
LC677	0.556818
LC677	0.570953
LC677	0.587633
LC677	0.601996
LC677	0.544258
LC677	0.59596
LC677	0.559492
LC677	0.461997
LC677	0.647992
LC677	0.491803
LC677	0.467975
LC677	0.583916
LC677	0.524242
LC677	0.628485
LC677	0.536551
LC677	0.472121
LC677	0.440683
LC677	0.636364
LC677	0.349587
LC677	0.58462
LC677	0.5
LC677	0.544346
LC677	0.524983
LC677	0.784091
LC677	0.549697
LC677	0.515504
LC677	0.46322
LC677	0.501818
LC677	0.538704
LC677	0.555236
LC677	0.473262
LC677	0.578512
LC677	0.538017
LC677	0.615613
LC677	0.527484
LC677	0.492424
LC677	0.490724
LC677	0.639394
LC677	0.724242
LC677	0.67539
LC677	0.609589
LC677	0.529181
LC677	0.362848
LC677	0.525253
LC677	0.584798
LC677	0.583636
LC677	0.468182
LC677	0.59631
LC677	0.558042
LC677	0.487547
LC677	0.509531
LC677	0.658607
LC677	0.611688
LC677	0.404389
LC677	0.492785
LC677	0.641148
LC677	0.46835
LC677	0.56402
LC677	0.527629
LC677	0.574212
LC677	0.661863
LC677	0.67316
LC677	0.501837
LC677	0.60643
LC677	0.592692
LC677	0.605769
LC677	0.511858
LC677	0.4538
LC677	0.574641
LC677	0.54746
LC677	0.459248
LC677	0.623312
LC677	0.541897
LC677	0.4991
LC677	0.557942
LC677	0.522154
LC677	0.586631
LC677	0.495914
LC677	0.548027
LC677	0.531857
LC677	0.505051
LC677	0.576479
LC677	0.505623
LC677	0.518759
LC677	0.502549
LC677	0.536561
LC677	0.419697
LC677	0.537383
LC677	0.634831
LC677	0.542569
LC677	0.488568
LC677	0.549889
LC677	0.511818
LC677	0.462121
LC677	0.518445
LC677	0.563158
LC677	0.526889
LC677	0.568182
LC677	0.604403
LC677	0.50327
LC677	0.414189
LC677	0.517045
LC677	0.552406
LC677	0.492769
LC677	0.558442
LC677	0.52439
LC677	0.609668
LC677	0.54826
LC677	0.554252
LC677	0.543771
LC677	0.516529
LC677	0.560939
LC677	0.48419
LC677	0.555944
LC677	0.592045
LC677	0.555118
LC677	0.406699
LC677	0.575359
LC677	0.589592
LC677	0.451973
LC677	0.575325
LC677	0.556905
LC677	0.543388
LC677	0.624145
LC677	0.529767
LC677	0.457826
LC677	0.599567
LC677	0.551136
LC677	0.623377
LC677	0.539216
LC677	0.602537
LC677	0.513097
LC677	0.548174
LC677	0.409091
LC677	0.649621
LC677	0.512032
LC677	0.42
LC677	0.578582
LC677	0.591642
LC677	0.619008
LC677	0.531621
LC677	0.474404
LC677	0.489448
LC677	0.545989
LC677	0.577042
LC677	0.519936
LC677	0.566822
LC677	0.635101
LC677	0.575139
LC677	0.675325
LC677	0.479929
LC677	0.559177
LC677	0.612208
LC677	0.583004
LC677	0.592929
LC677	0.493428
LC677	0.600887
LC677	0.505803
LC677	0.402797
LC677	0.564685
LC677	0.562851
LC677	0.471591
LC677	0.539911
LC677	0.424499
LC677	0.527137
LC677	0.45691
LC677	0.531016
LC677	0.523845
LC677	0.460688
LC677	0.573939
LC677	0.517544
LC677	0.524864
LC677	0.452569
LC677	0.643357
LC677	0.592181
LC677	0.569378
LC677	0.58042
LC677	0.607822
LC677	0.553977
LC677	0.522355
LC677	0.492629
LC677	0.46115
LC677	0.498682
LC677	0.555597
LC677	0.55303
LC677	0.626894
LC677	0.476874
LC677	0.660934
LC677	0.537296
LC677	0.484113
LC677	0.487374
LC677	0.552786
LC677	0.656627
LC677	0.515625
LC677	0.62
LC677	0.663636
LC677	0.496569
LC677	0.72028
LC677	0.475865
LC677	0.621701
LC677	0.44289
LC677	0.524599
LC677	0.479339
LC677	0.690476
LC677	0.601818
LC677	0.550107
LC677	0.546651
LC677	0.610472
LC677	0.535885
LC677	0.542365
LC677	0.523923
LC677	0.489374
LC677	0.423197
LC677	0.552293
LC677	0.606719
[truncated: 719 more rows]

## Sheet: fig3f
residuals	cluster	bin	sample
103.013	LC676_merged_hg38.sc_AAACTCGGTGCCCAGT	chr8:127000000-128000000	LC676
104.788	LC676_merged_hg38.sc_AAACTGCCAAAGAGAG	chr8:127000000-128000000	LC676
44.2276	LC676_merged_hg38.sc_AAACTGCCACTCAGCG	chr8:127000000-128000000	LC676
90.9607	LC676_merged_hg38.sc_AAACTGCGTACGGAGT	chr8:127000000-128000000	LC676
53.8207	LC676_merged_hg38.sc_AAACTGCTCTGGAAGG	chr8:127000000-128000000	LC676
89.2822	LC676_merged_hg38.sc_AAAGATGAGAGCTGTG	chr8:127000000-128000000	LC676
97.5571	LC676_merged_hg38.sc_AAAGATGAGGTTCTCA	chr8:127000000-128000000	LC676
69.4992	LC676_merged_hg38.sc_AAAGATGCAAGATGCG	chr8:127000000-128000000	LC676
57.3938	LC676_merged_hg38.sc_AAAGATGCATCCGTGG	chr8:127000000-128000000	LC676
101.135	LC676_merged_hg38.sc_AAAGATGCATTCTCGC	chr8:127000000-128000000	LC676
90.0981	LC676_merged_hg38.sc_AAAGATGGTCCTCAGG	chr8:127000000-128000000	LC676
41.0364	LC676_merged_hg38.sc_AAAGATGGTGTCCTTC	chr8:127000000-128000000	LC676
61.73	LC676_merged_hg38.sc_AAAGATGTCCACTAGA	chr8:127000000-128000000	LC676
61.8154	LC676_merged_hg38.sc_AAAGGATAGAACGTCG	chr8:127000000-128000000	LC676
61.411	LC676_merged_hg38.sc_AAAGGATGTTTCCTAT	chr8:127000000-128000000	LC676
17.8831	LC676_merged_hg38.sc_AAAGGATTCCTGTAGA	chr8:127000000-128000000	LC676
80.5284	LC676_merged_hg38.sc_AAAGGATTCGCCGAAC	chr8:127000000-128000000	LC676
51.7024	LC676_merged_hg38.sc_AAAGGGCCACCACAGC	chr8:127000000-128000000	LC676
80.9915	LC676_merged_hg38.sc_AAATGAGCAGCCACGT	chr8:127000000-128000000	LC676
32.0129	LC676_merged_hg38.sc_AAATGAGGTAGAGAGA	chr8:127000000-128000000	LC676
34.1343	LC676_merged_hg38.sc_AAATGAGGTGCCGGTT	chr8:127000000-128000000	LC676
47.9974	LC676_merged_hg38.sc_AAATGAGGTGGGTAGT	chr8:127000000-128000000	LC676
64.7302	LC676_merged_hg38.sc_AAATGAGGTTGGCGAA	chr8:127000000-128000000	LC676
36.3949	LC676_merged_hg38.sc_AAATGAGTCGCATACA	chr8:127000000-128000000	LC676
26.4019	LC676_merged_hg38.sc_AAATGCCCAGTGGTCC	chr8:127000000-128000000	LC676
39.7719	LC676_merged_hg38.sc_AACAAAGAGTGAACCG	chr8:127000000-128000000	LC676
60.484	LC676_merged_hg38.sc_AACAAAGCAGTGCTCG	chr8:127000000-128000000	LC676
52.4406	LC676_merged_hg38.sc_AACAAAGTCGCACAAT	chr8:127000000-128000000	LC676
47.1966	LC676_merged_hg38.sc_AACAGTCCAAGGGAGG	chr8:127000000-128000000	LC676
66.1832	LC676_merged_hg38.sc_AACAGTCCACTGCTTC	chr8:127000000-128000000	LC676
67.4967	LC676_merged_hg38.sc_AACAGTCGTAAGCCGA	chr8:127000000-128000000	LC676
93.292	LC676_merged_hg38.sc_AACAGTCGTTCAGTTG	chr8:127000000-128000000	LC676
34.3246	LC676_merged_hg38.sc_AACAGTCTCCGGACTG	chr8:127000000-128000000	LC676
52.7481	LC676_merged_hg38.sc_AACATCGAGGCACCTC	chr8:127000000-128000000	LC676
53.221	LC676_merged_hg38.sc_AACATCGAGGTTAGTA	chr8:127000000-128000000	LC676
77.1472	LC676_merged_hg38.sc_AACATCGAGTAGGTCG	chr8:127000000-128000000	LC676
52.6112	LC676_merged_hg38.sc_AACATCGGTGCAAGCA	chr8:127000000-128000000	LC676
64.5418	LC676_merged_hg38.sc_AACCAACCATTGCACA	chr8:127000000-128000000	LC676
70.138	LC676_merged_hg38.sc_AACCAACTCACCCTTG	chr8:127000000-128000000	LC676
68.4392	LC676_merged_hg38.sc_AACCGATAGAGCGGTT	chr8:127000000-128000000	LC676
25.2485	LC676_merged_hg38.sc_AACCGATCATTAACGC	chr8:127000000-128000000	LC676
61.5062	LC676_merged_hg38.sc_AACCGATTCACAACAC	chr8:127000000-128000000	LC676
113.475	LC676_merged_hg38.sc_AACCTGAAGAGAATTC	chr8:127000000-128000000	LC676
58.7071	LC676_merged_hg38.sc_AACCTGAGTAGCGGTA	chr8:127000000-128000000	LC676
46.4579	LC676_merged_hg38.sc_AACCTGAGTCCAGACC	chr8:127000000-128000000	LC676
43.9157	LC676_merged_hg38.sc_AACCTTTAGAGAGTTT	chr8:127000000-128000000	LC676
79.4757	LC676_merged_hg38.sc_AACCTTTAGCGTATCT	chr8:127000000-128000000	LC676
61.8287	LC676_merged_hg38.sc_AACCTTTCATGCGTTA	chr8:127000000-128000000	LC676
45.0079	LC676_merged_hg38.sc_AACCTTTGTCTCTGGG	chr8:127000000-128000000	LC676
52.6256	LC676_merged_hg38.sc_AACCTTTTCCAGGTCG	chr8:127000000-128000000	LC676
39.9093	LC676_merged_hg38.sc_AACGAGGAGGGTTCCC	chr8:127000000-128000000	LC676
53.1354	LC676_merged_hg38.sc_AACGAGGGTATCCCTC	chr8:127000000-128000000	LC676
51.5122	LC676_merged_hg38.sc_AACGAGGGTGGACTGA	chr8:127000000-128000000	LC676
56.1257	LC676_merged_hg38.sc_AACGAGGTCGATGCAT	chr8:127000000-128000000	LC676
45.9758	LC676_merged_hg38.sc_AACGGGACATGCGTTA	chr8:127000000-128000000	LC676
94.7245	LC676_merged_hg38.sc_AACGGGATCTACATCT	chr8:127000000-128000000	LC676
15.0196	LC676_merged_hg38.sc_AACGGGATCTGGACAT	chr8:127000000-128000000	LC676
52.8131	LC676_merged_hg38.sc_AACGTACCAAAGCATA	chr8:127000000-128000000	LC676
89.84	LC676_merged_hg38.sc_AACGTACCAAGTTCGT	chr8:127000000-128000000	LC676
35.787	LC676_merged_hg38.sc_AACGTACTCGCAACTA	chr8:127000000-128000000	LC676
30.7247	LC676_merged_hg38.sc_AACTGGTAGTCTCCAA	chr8:127000000-128000000	LC676
54.8806	LC676_merged_hg38.sc_AACTGGTGTGGTCGAA	chr8:127000000-128000000	LC676
30.8889	LC676_merged_hg38.sc_AACTGTGAGAGGTACC	chr8:127000000-128000000	LC676
83.1757	LC676_merged_hg38.sc_AACTGTGCAACAAACA	chr8:127000000-128000000	LC676
62.6433	LC676_merged_hg38.sc_AACTGTGCAGATGGCA	chr8:127000000-128000000	LC676
52.433	LC676_merged_hg38.sc_AACTGTGCATGCCTTC	chr8:127000000-128000000	LC676
52.4159	LC676_merged_hg38.sc_AACTGTGGTTTAGACC	chr8:127000000-128000000	LC676
72.7311	LC676_merged_hg38.sc_AACTTGGTCCTCCTGA	chr8:127000000-128000000	LC676
42.4939	LC676_merged_hg38.sc_AACTTGGTCTCGCGTT	chr8:127000000-128000000	LC676
49.512	LC676_merged_hg38.sc_AAGATAGAGTCGCCTG	chr8:127000000-128000000	LC676
76.6416	LC676_merged_hg38.sc_AAGGAGCAGCTGCCAC	chr8:127000000-128000000	LC676
73.4564	LC676_merged_hg38.sc_AAGGAGCCAATTCAGC	chr8:127000000-128000000	LC676
49.8733	LC676_merged_hg38.sc_AAGGAGCCATACCCGG	chr8:127000000-128000000	LC676
88.8353	LC676_merged_hg38.sc_AAGGAGCGTGCTGTGC	chr8:127000000-128000000	LC676
62.292	LC676_merged_hg38.sc_AAGGAGCTCGCCACTT	chr8:127000000-128000000	LC676
55.9576	LC676_merged_hg38.sc_AAGGTTCAGGATTAAC	chr8:127000000-128000000	LC676
58.7892	LC676_merged_hg38.sc_AAGGTTCCATCGGCCA	chr8:127000000-128000000	LC676
58.2396	LC676_merged_hg38.sc_AAGGTTCGTACGGTTT	chr8:127000000-128000000	LC676
35.863	LC676_merged_hg38.sc_AAGGTTCTCTACATCT	chr8:127000000-128000000	LC676
69.2788	LC676_merged_hg38.sc_AATACGCCAAGTCCTA	chr8:127000000-128000000	LC676
115.465	LC676_merged_hg38.sc_AATACGCGTCTAAAGA	chr8:127000000-128000000	LC676
47.973	LC676_merged_hg38.sc_AATACGCTCCCTACCA	chr8:127000000-128000000	LC676
44.4094	LC676_merged_hg38.sc_AATGCCAGTTGAATAG	chr8:127000000-128000000	LC676
30.9861	LC676_merged_hg38.sc_AATGCCATCAGCCGAC	chr8:127000000-128000000	LC676
71.6866	LC676_merged_hg38.sc_AATGGAAGTCACATTG	chr8:127000000-128000000	LC676
65.0453	LC676_merged_hg38.sc_AATGGCTAGTTCAAGA	chr8:127000000-128000000	LC676
81.8521	LC676_merged_hg38.sc_AATGGCTCAGAGATGC	chr8:127000000-128000000	LC676
50.3479	LC676_merged_hg38.sc_AATGGCTCAGCAACCC	chr8:127000000-128000000	LC676
66.92	LC676_merged_hg38.sc_AATGGCTGTATTCACG	chr8:127000000-128000000	LC676
42.6587	LC676_merged_hg38.sc_AATGGCTTCCGTGCAG	chr8:127000000-128000000	LC676
55.3882	LC676_merged_hg38.sc_AATGTCGGTAGGGTTG	chr8:127000000-128000000	LC676
43.5628	LC676_merged_hg38.sc_AATGTCGGTGCAAGAC	chr8:127000000-128000000	LC676
35.5582	LC676_merged_hg38.sc_AATGTCGTCCCTACGT	chr8:127000000-128000000	LC676
78.1725	LC676_merged_hg38.sc_ACAAACCAGGCGACTA	chr8:127000000-128000000	LC676
86.627	LC676_merged_hg38.sc_ACAAACCGTAACCGAG	chr8:127000000-128000000	LC676
67.1611	LC676_merged_hg38.sc_ACAAACCGTTCCTATT	chr8:127000000-128000000	LC676
42.8734	LC676_merged_hg38.sc_ACAAACCTCCCGAAGC	chr8:127000000-128000000	LC676
61.4512	LC676_merged_hg38.sc_ACAAAGACAAGCCCTG	chr8:127000000-128000000	LC676
42.8648	LC676_merged_hg38.sc_ACAAAGACATCATCGA	chr8:127000000-128000000	LC676
53.0194	LC676_merged_hg38.sc_ACAAGCTCAAGGCGTA	chr8:127000000-128000000	LC676
57.1106	LC676_merged_hg38.sc_ACAAGCTCATCTCACC	chr8:127000000-128000000	LC676
105.669	LC676_merged_hg38.sc_ACAAGCTGTGGACCAA	chr8:127000000-128000000	LC676
24.174	LC676_merged_hg38.sc_ACAAGCTTCGAGTTAC	chr8:127000000-128000000	LC676
96.6681	LC676_merged_hg38.sc_ACAATCGTCCAGGCCA	chr8:127000000-128000000	LC676
99.7153	LC676_merged_hg38.sc_ACATGCATCGCTATTT	chr8:127000000-128000000	LC676
62.1823	LC676_merged_hg38.sc_ACATGGTAGCAACTGG	chr8:127000000-128000000	LC676
85.255	LC676_merged_hg38.sc_ACATGGTAGGATTGCG	chr8:127000000-128000000	LC676
75.2766	LC676_merged_hg38.sc_ACATGGTTCGAACCGC	chr8:127000000-128000000	LC676
71.673	LC676_merged_hg38.sc_ACCAAACAGAGAGGTA	chr8:127000000-128000000	LC676
56.1839	LC676_merged_hg38.sc_ACCAAACAGATGGCAC	chr8:127000000-128000000	LC676
38.9817	LC676_merged_hg38.sc_ACCAAACAGTAATGTG	chr8:127000000-128000000	LC676
32.3076	LC676_merged_hg38.sc_ACCAAACCAGCAAACG	chr8:127000000-128000000	LC676
59.4027	LC676_merged_hg38.sc_ACCATCCAGACCCTAT	chr8:127000000-128000000	LC676
45.8597	LC676_merged_hg38.sc_ACCATCCAGGTAAGCC	chr8:127000000-128000000	LC676
53.9529	LC676_merged_hg38.sc_ACCATCCCAATAGTGA	chr8:127000000-128000000	LC676
43.8435	LC676_merged_hg38.sc_ACCATCCCATGACTGT	chr8:127000000-128000000	LC676
38.4741	LC676_merged_hg38.sc_ACCCAAAAGGCAGTGT	chr8:127000000-128000000	LC676
28.7317	LC676_merged_hg38.sc_ACCCAAACAACAAACA	chr8:127000000-128000000	LC676
82.5201	LC676_merged_hg38.sc_ACCCAAACACCGAAAG	chr8:127000000-128000000	LC676
47.3747	LC676_merged_hg38.sc_ACCGAATAGGCCTCGT	chr8:127000000-128000000	LC676
72.4961	LC676_merged_hg38.sc_ACCGAATCAACTCGTA	chr8:127000000-128000000	LC676
71.3726	LC676_merged_hg38.sc_ACCGAATGTACCAAGG	chr8:127000000-128000000	LC676
43.1567	LC676_merged_hg38.sc_ACCGCAGAGCACGTAG	chr8:127000000-128000000	LC676
48.697	LC676_merged_hg38.sc_ACCGCAGCACGCGATC	chr8:127000000-128000000	LC676
111.932	LC676_merged_hg38.sc_ACCGCAGTCTCTATTG	chr8:127000000-128000000	LC676
52.9614	LC676_merged_hg38.sc_ACCGGGTAGGCGACTA	chr8:127000000-128000000	LC676
50.6015	LC676_merged_hg38.sc_ACCGGGTCAAGTCTCA	chr8:127000000-128000000	LC676
68.7374	LC676_merged_hg38.sc_ACCGGGTTCAAGGCCC	chr8:127000000-128000000	LC676
50.853	LC676_merged_hg38.sc_ACCGGGTTCGTTACAG	chr8:127000000-128000000	LC676
59.2271	LC676_merged_hg38.sc_ACCTGCTCACTAAACC	chr8:127000000-128000000	LC676
71.4035	LC676_merged_hg38.sc_ACGGATTAGGGTCCCT	chr8:127000000-128000000	LC676
96.5981	LC676_merged_hg38.sc_ACGGATTCAATGCACT	chr8:127000000-128000000	LC676
104.338	LC676_merged_hg38.sc_ACGTGGCAGGGCGAAG	chr8:127000000-128000000	LC676
32.3304	LC676_merged_hg38.sc_ACGTGGCCACCTCGTT	chr8:127000000-128000000	LC676
93.5164	LC676_merged_hg38.sc_ACGTGGCTCCTAAGTG	chr8:127000000-128000000	LC676
82.6472	LC676_merged_hg38.sc_ACGTGGCTCTGTCGGG	chr8:127000000-128000000	LC676
50.8553	LC676_merged_hg38.sc_ACGTTAGAGTGCTGAG	chr8:127000000-128000000	LC676
85.8677	LC676_merged_hg38.sc_ACGTTAGCAGGATAGC	chr8:127000000-128000000	LC676
87.2463	LC676_merged_hg38.sc_ACGTTAGTCAATTGGC	chr8:127000000-128000000	LC676
69.1	LC676_merged_hg38.sc_ACTAACGAGGAATGGA	chr8:127000000-128000000	LC676
74.7664	LC676_merged_hg38.sc_ACTAACGGTCATAGAA	chr8:127000000-128000000	LC676
112.15	LC676_merged_hg38.sc_ACTACCCGTTCCCTTG	chr8:127000000-128000000	LC676
61.4363	LC676_merged_hg38.sc_ACTACGATCATTCGGA	chr8:127000000-128000000	LC676
93.5624	LC676_merged_hg38.sc_ACTACGATCTATCCTA	chr8:127000000-128000000	LC676
79.3967	LC676_merged_hg38.sc_ACTAGGTAGTGTTCCA	chr8:127000000-128000000	LC676
69.7412	LC676_merged_hg38.sc_ACTAGGTCAACGCACC	chr8:127000000-128000000	LC676
39.1787	LC676_merged_hg38.sc_ACTAGGTGTGTTGGTT	chr8:127000000-128000000	LC676
54.5302	LC676_merged_hg38.sc_ACTATTCCAGCAAACG	chr8:127000000-128000000	LC676
51.4375	LC676_merged_hg38.sc_ACTATTCGTACATGGG	chr8:127000000-128000000	LC676
56.918	LC676_merged_hg38.sc_ACTATTCGTCGCTAGC	chr8:127000000-128000000	LC676
91.1315	LC676_merged_hg38.sc_ACTATTCTCCAACGCG	chr8:127000000-128000000	LC676
53.3534	LC676_merged_hg38.sc_ACTCGGGCAACAACTC	chr8:127000000-128000000	LC676
26.0803	LC676_merged_hg38.sc_ACTCGGGGTAACCATC	chr8:127000000-128000000	LC676
122.594	LC676_merged_hg38.sc_ACTCGGGTCACAACAC	chr8:127000000-128000000	LC676
47.9864	LC676_merged_hg38.sc_ACTGCAAAGAAGCCGT	chr8:127000000-128000000	LC676
65.4594	LC676_merged_hg38.sc_ACTGCAAAGCCAGAAC	chr8:127000000-128000000	LC676
75.1868	LC676_merged_hg38.sc_ACTGCAAGTCTCTGCT	chr8:127000000-128000000	LC676
79.0122	LC676_merged_hg38.sc_ACTGCGGCATTAAGGA	chr8:127000000-128000000	LC676
76.0792	LC676_merged_hg38.sc_ACTGCGGGTTGGAGGT	chr8:127000000-128000000	LC676
32.612	LC676_merged_hg38.sc_ACTGTCCAGAACAGGA	chr8:127000000-128000000	LC676
71.0897	LC676_merged_hg38.sc_ACTGTCCAGAGCTGTG	chr8:127000000-128000000	LC676
78.4345	LC676_merged_hg38.sc_ACTGTCCAGCTCGGCT	chr8:127000000-128000000	LC676
52.7206	LC676_merged_hg38.sc_ACTGTCCCAATGAAAC	chr8:127000000-128000000	LC676
57.6613	LC676_merged_hg38.sc_ACTGTCCCACTAGGAG	chr8:127000000-128000000	LC676
65.8622	LC676_merged_hg38.sc_ACTGTCCGTTATAGAG	chr8:127000000-128000000	LC676
85.7423	LC676_merged_hg38.sc_ACTGTCCTCCGTGCAG	chr8:127000000-128000000	LC676
31.8113	LC676_merged_hg38.sc_ACTTCCGAGGAGTAGA	chr8:127000000-128000000	LC676
78.8013	LC676_merged_hg38.sc_ACTTCCGAGGTTAGTA	chr8:127000000-128000000	LC676
89.5287	LC676_merged_hg38.sc_ACTTCCGAGTATGGGC	chr8:127000000-128000000	LC676
63.012	LC676_merged_hg38.sc_ACTTCCGCAAGCGAAC	chr8:127000000-128000000	LC676
68.5148	LC676_merged_hg38.sc_ACTTCCGGTTGGTAAA	chr8:127000000-128000000	LC676
58.2011	LC676_merged_hg38.sc_ACTTTCACAGTAAGCG	chr8:127000000-128000000	LC676
85.0194	LC676_merged_hg38.sc_ACTTTCAGTACATGGG	chr8:127000000-128000000	LC676
64.1171	LC676_merged_hg38.sc_ATAGGCTAGCTTACCA	chr8:127000000-128000000	LC676
53.432	LC676_merged_hg38.sc_ATAGGCTTCGGTGATT	chr8:127000000-128000000	LC676
108.747	LC676_merged_hg38.sc_ATAGTCGAGAGGTGGG	chr8:127000000-128000000	LC676
79.7819	LC676_merged_hg38.sc_ATAGTCGCAGATTTGC	chr8:127000000-128000000	LC676
51.5393	LC676_merged_hg38.sc_ATAGTCGGTCCCGTGA	chr8:127000000-128000000	LC676
75.2097	LC676_merged_hg38.sc_ATAGTCGTCGATTACG	chr8:127000000-128000000	LC676
59.409	LC676_merged_hg38.sc_ATATTCCTCCAAACCA	chr8:127000000-128000000	LC676
44.6281	LC676_merged_hg38.sc_ATCCAGAAGGAAGAAC	chr8:127000000-128000000	LC676
77.6394	LC676_merged_hg38.sc_ATCCAGACACCACGAC	chr8:127000000-128000000	LC676
92.6358	LC676_merged_hg38.sc_ATCCAGAGTACGCCCA	chr8:127000000-128000000	LC676
79.2742	LC676_merged_hg38.sc_ATCCCTGCATTGTGAC	chr8:127000000-128000000	LC676
77.2311	LC676_merged_hg38.sc_ATCCCTGGTCTGTTGA	chr8:127000000-128000000	LC676
50.5455	LC676_merged_hg38.sc_ATCCCTGTCTGGGCGT	chr8:127000000-128000000	LC676
78.3396	LC676_merged_hg38.sc_ATCCTCGCATTCGTCC	chr8:127000000-128000000	LC676
53.1311	LC676_merged_hg38.sc_ATCCTCGTCCCACGGA	chr8:127000000-128000000	LC676
48.7427	LC676_merged_hg38.sc_ATCCTCGTCTTGCGCT	chr8:127000000-128000000	LC676
57.8564	LC676_merged_hg38.sc_ATCCTGCCAGCAATGG	chr8:127000000-128000000	LC676
45.4013	LC676_merged_hg38.sc_ATCCTGCGTCAACTAC	chr8:127000000-128000000	LC676
52.7122	LC676_merged_hg38.sc_ATCCTGCGTTATGCAC	chr8:127000000-128000000	LC676
43.0027	LC676_merged_hg38.sc_ATCGAGTGTAACGGCA	chr8:127000000-128000000	LC676
63.4468	LC676_merged_hg38.sc_ATCGAGTGTACGTATC	chr8:127000000-128000000	LC676
78.0989	LC676_merged_hg38.sc_ATCGAGTGTAGAAGCC	chr8:127000000-128000000	LC676
61.7322	LC676_merged_hg38.sc_ATCGAGTGTCTGGATT	chr8:127000000-128000000	LC676
72.673	LC676_merged_hg38.sc_ATGCATGAGGCAGTGT	chr8:127000000-128000000	LC676
61.3432	LC676_merged_hg38.sc_ATGCATGAGTATGCTC	chr8:127000000-128000000	LC676
67.3193	LC676_merged_hg38.sc_ATGCATGCATCGACGC	chr8:127000000-128000000	LC676
36.6226	LC676_merged_hg38.sc_ATGCATGGTCGAGAAC	chr8:127000000-128000000	LC676
78.9814	LC676_merged_hg38.sc_ATGCATGTCTCATCCG	chr8:127000000-128000000	LC676
64.2093	LC676_merged_hg38.sc_ATGGATCCAGTTAAAG	chr8:127000000-128000000	LC676
86.6433	LC676_merged_hg38.sc_ATGGATCGTAACCGAG	chr8:127000000-128000000	LC676
74.552	LC676_merged_hg38.sc_ATGTACGCACGTTGTA	chr8:127000000-128000000	LC676
53.4358	LC676_merged_hg38.sc_ATGTACGGTTGGAGGT	chr8:127000000-128000000	LC676
37.0446	LC676_merged_hg38.sc_ATGTACGTCCGTTAGA	chr8:127000000-128000000	LC676
26.0646	LC676_merged_hg38.sc_ATGTCGAAGTCTCTAG	chr8:127000000-128000000	LC676
51.2333	LC676_merged_hg38.sc_ATGTCTTCAAACAGTA	chr8:127000000-128000000	LC676
61.5235	LC676_merged_hg38.sc_ATGTCTTTCCTCCATG	chr8:127000000-128000000	LC676
57.0184	LC676_merged_hg38.sc_ATGTCTTTCCTGACCT	chr8:127000000-128000000	LC676
47.5405	LC676_merged_hg38.sc_ATGTCTTTCGTCTTAT	chr8:127000000-128000000	LC676
30.4716	LC676_merged_hg38.sc_ATGTTTCAGGTTAGTA	chr8:127000000-128000000	LC676
82.6487	LC676_merged_hg38.sc_ATGTTTCAGTTAGCAA	chr8:127000000-128000000	LC676
75.1365	LC676_merged_hg38.sc_ATGTTTCCACAGATGG	chr8:127000000-128000000	LC676
72.0825	LC676_merged_hg38.sc_ATGTTTCTCTTAGTGG	chr8:127000000-128000000	LC676
92.0621	LC676_merged_hg38.sc_ATTACCTAGTTCCAGT	chr8:127000000-128000000	LC676
54.8201	LC676_merged_hg38.sc_ATTACCTCACGTACAT	chr8:127000000-128000000	LC676
50.9159	LC676_merged_hg38.sc_ATTACCTTCAGCCGAC	chr8:127000000-128000000	LC676
28.4988	LC676_merged_hg38.sc_ATTACCTTCCAGTACA	chr8:127000000-128000000	LC676
41.7365	LC676_merged_hg38.sc_ATTACTCAGTGCCCTG	chr8:127000000-128000000	LC676
29.1854	LC676_merged_hg38.sc_ATTACTCCACTCGGAC	chr8:127000000-128000000	LC676
74.9727	LC676_merged_hg38.sc_ATTACTCGTGTTTCTT	chr8:127000000-128000000	LC676
90.5335	LC676_merged_hg38.sc_ATTCGTTAGCGGACAT	chr8:127000000-128000000	LC676
51.9739	LC676_merged_hg38.sc_ATTCGTTCAACCTCCT	chr8:127000000-128000000	LC676
111.566	LC676_merged_hg38.sc_ATTCGTTCAGGCATTT	chr8:127000000-128000000	LC676
68.0054	LC676_merged_hg38.sc_ATTGTCTCATTCTCGC	chr8:127000000-128000000	LC676
39.2362	LC676_merged_hg38.sc_ATTGTCTGTATTCGCA	chr8:127000000-128000000	LC676
71.1499	LC676_merged_hg38.sc_ATTGTCTGTGCTTGAT	chr8:127000000-128000000	LC676
59.863	LC676_merged_hg38.sc_ATTGTGGAGTGAGTTA	chr8:127000000-128000000	LC676
84.1707	LC676_merged_hg38.sc_ATTGTGGCAAGCGAAC	chr8:127000000-128000000	LC676
51.0589	LC676_merged_hg38.sc_ATTGTGGCATTACCTT	chr8:127000000-128000000	LC676
49.9931	LC676_merged_hg38.sc_ATTGTGGGTATGTTCG	chr8:127000000-128000000	LC676
62.8188	LC676_merged_hg38.sc_ATTTGTCCATCGCCTT	chr8:127000000-128000000	LC676
36.6764	LC676_merged_hg38.sc_ATTTGTCGTTACGCTA	chr8:127000000-128000000	LC676
46.588	LC676_merged_hg38.sc_CAAAGCTGTATCGCGC	chr8:127000000-128000000	LC676
52.1223	LC676_merged_hg38.sc_CAAAGCTGTTTAAGGA	chr8:127000000-128000000	LC676
73.8654	LC676_merged_hg38.sc_CAACCAACACAGGAAC	chr8:127000000-128000000	LC676
65.1929	LC676_merged_hg38.sc_CAACCAACAGCGTGAA	chr8:127000000-128000000	LC676
29.9919	LC676_merged_hg38.sc_CAACCAATCTGCGTCT	chr8:127000000-128000000	LC676
63.6108	LC676_merged_hg38.sc_CAACGGCCAAGGCTTT	chr8:127000000-128000000	LC676
114.496	LC676_merged_hg38.sc_CAACGGCGTGATAAGT	chr8:127000000-128000000	LC676
41.23	LC676_merged_hg38.sc_CAACGTACAAATGCTC	chr8:127000000-128000000	LC676
66.6959	LC676_merged_hg38.sc_CAACGTACAACTGCGC	chr8:127000000-128000000	LC676
20.3157	LC676_merged_hg38.sc_CAACGTACACATAAAG	chr8:127000000-128000000	LC676
60.1972	LC676_merged_hg38.sc_CAACGTACACTTGCGG	chr8:127000000-128000000	LC676
19.854	LC676_merged_hg38.sc_CAACGTACATTGAACC	chr8:127000000-128000000	LC676
48.5427	LC676_merged_hg38.sc_CAACGTAGTTCTTTGT	chr8:127000000-128000000	LC676
30.0711	LC676_merged_hg38.sc_CAAGAAAAGTATACGA	chr8:127000000-128000000	LC676
26.6109	LC676_merged_hg38.sc_CAAGAAATCGCCTTAC	chr8:127000000-128000000	LC676
60.1704	LC676_merged_hg38.sc_CAAGCTAAGCATGTGG	chr8:127000000-128000000	LC676
90.2685	LC676_merged_hg38.sc_CAAGCTAGTACCTATG	chr8:127000000-128000000	LC676
86.6987	LC676_merged_hg38.sc_CAAGCTATCGTTTGAG	chr8:127000000-128000000	LC676
82.57	LC676_merged_hg38.sc_CAAGCTATCTGCTACC	chr8:127000000-128000000	LC676
76.364	LC676_merged_hg38.sc_CAAGGCCCAAGGTCGA	chr8:127000000-128000000	LC676
54.9312	LC676_merged_hg38.sc_CAATCCCTCGGTTGTA	chr8:127000000-128000000	LC676
41.4632	LC676_merged_hg38.sc_CACAACACACTCCTCA	chr8:127000000-128000000	LC676
94.6102	LC676_merged_hg38.sc_CACAACACATGGGAAC	chr8:127000000-128000000	LC676
83.8606	LC676_merged_hg38.sc_CACAACAGTGGCATAG	chr8:127000000-128000000	LC676
96.6722	LC676_merged_hg38.sc_CACAGATAGACACTTC	chr8:127000000-128000000	LC676
26.8918	LC676_merged_hg38.sc_CACAGATAGCTCGTTA	chr8:127000000-128000000	LC676
69.0354	LC676_merged_hg38.sc_CACATGAAGGGTTCCC	chr8:127000000-128000000	LC676
55.9542	LC676_merged_hg38.sc_CACATGACAAACCTAC	chr8:127000000-128000000	LC676
72.0194	LC676_merged_hg38.sc_CACATGAGTTCAGTAC	chr8:127000000-128000000	LC676
44.6783	LC676_merged_hg38.sc_CACATGATCGGGATCC	chr8:127000000-128000000	LC676
55.5272	LC676_merged_hg38.sc_CACATGATCTGAGTCA	chr8:127000000-128000000	LC676
110.712	LC676_merged_hg38.sc_CACCACTCAGCACATT	chr8:127000000-128000000	LC676
63.1008	LC676_merged_hg38.sc_CACCACTCATCTCTCG	chr8:127000000-128000000	LC676
67.268	LC676_merged_hg38.sc_CACCACTGTGTAGGAC	chr8:127000000-128000000	LC676
21.0355	LC676_merged_hg38.sc_CACCACTTCCCGGGTA	chr8:127000000-128000000	LC676
67.4144	LC676_merged_hg38.sc_CACCTGTGTATCGCGC	chr8:127000000-128000000	LC676
30.0826	LC676_merged_hg38.sc_CACCTGTGTCATTGCA	chr8:127000000-128000000	LC676
25.385	LC676_merged_hg38.sc_CACCTGTTCAGGCGCT	chr8:127000000-128000000	LC676
61.5973	LC676_merged_hg38.sc_CACCTTGCAATGACTC	chr8:127000000-128000000	LC676
76.0581	LC676_merged_hg38.sc_CACCTTGCAGGCAAGT	chr8:127000000-128000000	LC676
44.045	LC676_merged_hg38.sc_CACCTTGGTACAAATG	chr8:127000000-128000000	LC676
34.7239	LC676_merged_hg38.sc_CACCTTGGTACGCCCA	chr8:127000000-128000000	LC676
49.075	LC676_merged_hg38.sc_CACCTTGGTGGCATAG	chr8:127000000-128000000	LC676
62.8845	LC676_merged_hg38.sc_CACCTTGTCCGGCTGA	chr8:127000000-128000000	LC676
72.8712	LC676_merged_hg38.sc_CACCTTGTCCTCTCTT	chr8:127000000-128000000	LC676
36.4143	LC676_merged_hg38.sc_CACGTTCAGAGACTCG	chr8:127000000-128000000	LC676
72.3479	LC676_merged_hg38.sc_CACGTTCAGCTACGCC	chr8:127000000-128000000	LC676
30.4861	LC676_merged_hg38.sc_CACGTTCCACGCTAAT	chr8:127000000-128000000	LC676
48.9659	LC676_merged_hg38.sc_CACGTTCTCAGTTGAC	chr8:127000000-128000000	LC676
49.8471	LC676_merged_hg38.sc_CACGTTCTCTGACTTT	chr8:127000000-128000000	LC676
49.6593	LC676_merged_hg38.sc_CACTAAGAGTACCTCA	chr8:127000000-128000000	LC676
53.6823	LC676_merged_hg38.sc_CACTAAGAGTCGTATC	chr8:127000000-128000000	LC676
100.146	LC676_merged_hg38.sc_CACTAAGAGTTGTCCA	chr8:127000000-128000000	LC676
40.9503	LC676_merged_hg38.sc_CACTAAGTCGATTACG	chr8:127000000-128000000	LC676
56.2448	LC676_merged_hg38.sc_CACTAAGTCTCCTTGG	chr8:127000000-128000000	LC676
41.2442	LC676_merged_hg38.sc_CACTAAGTCTGTCGGG	chr8:127000000-128000000	LC676
58.8647	LC676_merged_hg38.sc_CACTGAAGTTCAGAAA	chr8:127000000-128000000	LC676
78.0099	LC676_merged_hg38.sc_CACTGAATCAATCGTG	chr8:127000000-128000000	LC676
66.0093	LC676_merged_hg38.sc_CACTGAATCATTCATC	chr8:127000000-128000000	LC676
59.4085	LC676_merged_hg38.sc_CATAACGAGATCACCT	chr8:127000000-128000000	LC676
72.0184	LC676_merged_hg38.sc_CATAACGTCCAGTACA	chr8:127000000-128000000	LC676
70.8354	LC676_merged_hg38.sc_CATAACGTCGGGACAA	chr8:127000000-128000000	LC676
78.8742	LC676_merged_hg38.sc_CATAACGTCTATGAGC	chr8:127000000-128000000	LC676
40.5313	LC676_merged_hg38.sc_CATGCCTCACAATAAG	chr8:127000000-128000000	LC676
67.0589	LC676_merged_hg38.sc_CATGCCTCATAGCAGG	chr8:127000000-128000000	LC676
76.8793	LC676_merged_hg38.sc_CATGTTTAGGCGTAGT	chr8:127000000-128000000	LC676
61.7076	LC676_merged_hg38.sc_CATGTTTCAACGACAG	chr8:127000000-128000000	LC676
40.3459	LC676_merged_hg38.sc_CATGTTTCAGTGCGAA	chr8:127000000-128000000	LC676
40.8337	LC676_merged_hg38.sc_CATGTTTGTATTCTGG	chr8:127000000-128000000	LC676
85.6923	LC676_merged_hg38.sc_CATTCATAGCGTTGCC	chr8:127000000-128000000	LC676
79.624	LC676_merged_hg38.sc_CATTCATAGTTCGCGC	chr8:127000000-128000000	LC676
95.5461	LC676_merged_hg38.sc_CATTCATTCAGCACTA	chr8:127000000-128000000	LC676
28.3268	LC676_merged_hg38.sc_CATTCATTCCCACGGA	chr8:127000000-128000000	LC676
64.2116	LC676_merged_hg38.sc_CATTCCGAGCGAGAAA	chr8:127000000-128000000	LC676
73.7096	LC676_merged_hg38.sc_CATTCCGCATATAGAG	chr8:127000000-128000000	LC676
54.6385	LC676_merged_hg38.sc_CATTCCGTCGCTCGGA	chr8:127000000-128000000	LC676
52.0262	LC676_merged_hg38.sc_CATTCCGTCGGTCGAC	chr8:127000000-128000000	LC676
67.2268	LC676_merged_hg38.sc_CATTCCGTCTGACTTT	chr8:127000000-128000000	LC676
77.4004	LC676_merged_hg38.sc_CCAATGACAAAGCATA	chr8:127000000-128000000	LC676
52.6826	LC676_merged_hg38.sc_CCAATGATCCCAATAG	chr8:127000000-128000000	LC676
89.0539	LC676_merged_hg38.sc_CCACAGGCAGTCCTGG	chr8:127000000-128000000	LC676
50.3141	LC676_merged_hg38.sc_CCACAGGCATTGCGAT	chr8:127000000-128000000	LC676
61.4984	LC676_merged_hg38.sc_CCACAGGTCCAGAATC	chr8:127000000-128000000	LC676
67.1368	LC676_merged_hg38.sc_CCACGTTCAAGGTCGA	chr8:127000000-128000000	LC676
44.0283	LC676_merged_hg38.sc_CCACGTTGTTGTATCG	chr8:127000000-128000000	LC676
87.8714	LC676_merged_hg38.sc_CCACGTTTCGCATAAC	chr8:127000000-128000000	LC676
68.5123	LC676_merged_hg38.sc_CCAGAATCAGCCGAAA	chr8:127000000-128000000	LC676
65.863	LC676_merged_hg38.sc_CCAGAATGTCGTAGTT	chr8:127000000-128000000	LC676
55.8664	LC676_merged_hg38.sc_CCAGAATTCGTGTGCG	chr8:127000000-128000000	LC676
66.0219	LC676_merged_hg38.sc_CCAGATAAGGCCTCTG	chr8:127000000-128000000	LC676
38.0211	LC676_merged_hg38.sc_CCAGATAAGTGTCACT	chr8:127000000-128000000	LC676
46.2271	LC676_merged_hg38.sc_CCAGATAGTACAAATG	chr8:127000000-128000000	LC676
42.6991	LC676_merged_hg38.sc_CCAGATAGTGGATTCT	chr8:127000000-128000000	LC676
59.3278	LC676_merged_hg38.sc_CCAGATATCACGTGTA	chr8:127000000-128000000	LC676
61.4499	LC676_merged_hg38.sc_CCATACCCAGTAGGCA	chr8:127000000-128000000	LC676
52.655	LC676_merged_hg38.sc_CCATACCGTGAGTTGG	chr8:127000000-128000000	LC676
41.9785	LC676_merged_hg38.sc_CCATACCTCATGTTCT	chr8:127000000-128000000	LC676
48.0015	LC676_merged_hg38.sc_CCATACCTCTGATCTT	chr8:127000000-128000000	LC676
36.1227	LC676_merged_hg38.sc_CCCACATGTATCTGCA	chr8:127000000-128000000	LC676
49.9144	LC676_merged_hg38.sc_CCCACATGTCTGGGAA	chr8:127000000-128000000	LC676
69.4646	LC676_merged_hg38.sc_CCCACATTCGCGGCAT	chr8:127000000-128000000	LC676
54.856	LC676_merged_hg38.sc_CCCACATTCGGAGTTT	chr8:127000000-128000000	LC676
89.4026	LC676_merged_hg38.sc_CCCAGAGAGTAATCAG	chr8:127000000-128000000	LC676
55.274	LC676_merged_hg38.sc_CCCAGAGCAGAACAGC	chr8:127000000-128000000	LC676
86.7207	LC676_merged_hg38.sc_CCCAGAGCATGGCCGT	chr8:127000000-128000000	LC676
58.1887	LC676_merged_hg38.sc_CCCAGAGGTGGTGGTA	chr8:127000000-128000000	LC676
36.0238	LC676_merged_hg38.sc_CCCGTTACAATGGTAA	chr8:127000000-128000000	LC676
58.1158	LC676_merged_hg38.sc_CCCGTTAGTTCCAGTA	chr8:127000000-128000000	LC676
45.7474	LC676_merged_hg38.sc_CCCGTTAGTTGAAGCG	chr8:127000000-128000000	LC676
72.7536	LC676_merged_hg38.sc_CCCGTTATCCCTATTA	chr8:127000000-128000000	LC676
45.2343	LC676_merged_hg38.sc_CCCTAACAGTTCGTTG	chr8:127000000-128000000	LC676
44.5724	LC676_merged_hg38.sc_CCCTAACGTACTTGAC	chr8:127000000-128000000	LC676
72.1178	LC676_merged_hg38.sc_CCCTAACTCTCCTTGG	chr8:127000000-128000000	LC676
37.4521	LC676_merged_hg38.sc_CCCTAGTCATGTGAGG	chr8:127000000-128000000	LC676
65.3744	LC676_merged_hg38.sc_CCCTAGTGTAGTCCAT	chr8:127000000-128000000	LC676
86.5345	LC676_merged_hg38.sc_CCCTCTCCATTAACGC	chr8:127000000-128000000	LC676
74.8359	LC676_merged_hg38.sc_CCCTCTCTCGAGAACG	chr8:127000000-128000000	LC676
40.018	LC676_merged_hg38.sc_CCCTCTCTCGCACAAT	chr8:127000000-128000000	LC676
45.0245	LC676_merged_hg38.sc_CCCTCTCTCGCCTTAC	chr8:127000000-128000000	LC676
95.3514	LC676_merged_hg38.sc_CCCTGATAGAAGCCGT	chr8:127000000-128000000	LC676
24.1356	LC676_merged_hg38.sc_CCCTGATCAAATTCCG	chr8:127000000-128000000	LC676
51.2926	LC676_merged_hg38.sc_CCCTGATCATTAAGGA	chr8:127000000-128000000	LC676
49.471	LC676_merged_hg38.sc_CCCTGATCATTAGCAC	chr8:127000000-128000000	LC676
55.2028	LC676_merged_hg38.sc_CCCTGATTCATTCGGA	chr8:127000000-128000000	LC676
80.8385	LC676_merged_hg38.sc_CCGAAGCGTAATGCCT	chr8:127000000-128000000	LC676
76.3016	LC676_merged_hg38.sc_CCGAAGCGTACCAAGG	chr8:127000000-128000000	LC676
72.157	LC676_merged_hg38.sc_CCGAAGCGTACGACCC	chr8:127000000-128000000	LC676
92.6211	LC676_merged_hg38.sc_CCGCATTAGAGCACTG	chr8:127000000-128000000	LC676
72.9125	LC676_merged_hg38.sc_CCGCATTCAAATTGAG	chr8:127000000-128000000	LC676
100.902	LC676_merged_hg38.sc_CCGCATTCATAGAATG	chr8:127000000-128000000	LC676
66.778	LC676_merged_hg38.sc_CCGTACTCACATTGCA	chr8:127000000-128000000	LC676
48.8744	LC676_merged_hg38.sc_CCGTACTGTGCTGAAG	chr8:127000000-128000000	LC676
70.7336	LC676_merged_hg38.sc_CCGTACTGTGGACAGT	chr8:127000000-128000000	LC676
60.4789	LC676_merged_hg38.sc_CCGTAGGAGTGCTGAG	chr8:127000000-128000000	LC676
65.398	LC676_merged_hg38.sc_CCGTAGGGTATTCTGG	chr8:127000000-128000000	LC676
84.0857	LC676_merged_hg38.sc_CCGTAGGTCAACACGT	chr8:127000000-128000000	LC676
46.6568	LC676_merged_hg38.sc_CCGTGAGCAAGGGTAC	chr8:127000000-128000000	LC676
68.6708	LC676_merged_hg38.sc_CCGTGAGCAGTAGTCT	chr8:127000000-128000000	LC676
62.924	LC676_merged_hg38.sc_CCGTGAGGTCATTGGT	chr8:127000000-128000000	LC676
51.6338	LC676_merged_hg38.sc_CCGTGAGTCCTTACGC	chr8:127000000-128000000	LC676
43.4892	LC676_merged_hg38.sc_CCTAAAGGTCTGTCCT	chr8:127000000-128000000	LC676
59.93	LC676_merged_hg38.sc_CCTAAAGTCCAGGCCA	chr8:127000000-128000000	LC676
105.25	LC676_merged_hg38.sc_CCTATTAAGTGAGTGC	chr8:127000000-128000000	LC676
50.4276	LC676_merged_hg38.sc_CCTATTACATTGTTCT	chr8:127000000-128000000	LC676
74.8253	LC676_merged_hg38.sc_CCTATTAGTAATGTGA	chr8:127000000-128000000	LC676
79.9112	LC676_merged_hg38.sc_CCTATTAGTCATGAGG	chr8:127000000-128000000	LC676
22.0924	LC676_merged_hg38.sc_CCTATTATCGCATACA	chr8:127000000-128000000	LC676
64.0568	LC676_merged_hg38.sc_CCTATTATCGTGTGCG	chr8:127000000-128000000	LC676
56.6538	LC676_merged_hg38.sc_CCTCCCTAGTCGGGAT	chr8:127000000-128000000	LC676
99.159	LC676_merged_hg38.sc_CCTCCCTAGTGCACAG	chr8:127000000-128000000	LC676
80.6772	LC676_merged_hg38.sc_CCTCCCTGTGATCAGG	chr8:127000000-128000000	LC676
45.5972	LC676_merged_hg38.sc_CCTGCTAAGCAACTGG	chr8:127000000-128000000	LC676
119.506	LC676_merged_hg38.sc_CCTGCTAAGTGTGTAA	chr8:127000000-128000000	LC676
91.5873	LC676_merged_hg38.sc_CCTGCTATCTCCTTGG	chr8:127000000-128000000	LC676
63.5952	LC676_merged_hg38.sc_CCTGGGAAGCTGAATA	chr8:127000000-128000000	LC676
65.6363	LC676_merged_hg38.sc_CCTGGGAGTCTCTAAG	chr8:127000000-128000000	LC676
77.8317	LC676_merged_hg38.sc_CCTGGGAGTCTGGATT	chr8:127000000-128000000	LC676
43.713	LC676_merged_hg38.sc_CCTTGCAAGATAGGTT	chr8:127000000-128000000	LC676
60.9733	LC676_merged_hg38.sc_CCTTGCAAGTCCAGAG	chr8:127000000-128000000	LC676
50.1633	LC676_merged_hg38.sc_CCTTGCAAGTCTGCTA	chr8:127000000-128000000	LC676
35.209	LC676_merged_hg38.sc_CCTTGCAGTCTGTCCT	chr8:127000000-128000000	LC676
60.3403	LC676_merged_hg38.sc_CCTTGCAGTGCCAAGA	chr8:127000000-128000000	LC676
53.2965	LC676_merged_hg38.sc_CCTTGCAGTTGGCGAA	chr8:127000000-128000000	LC676
75.7766	LC676_merged_hg38.sc_CCTTGGTAGAGTTTGA	chr8:127000000-128000000	LC676
63.45	LC676_merged_hg38.sc_CCTTGGTCATCGACCG	chr8:127000000-128000000	LC676
76.1228	LC676_merged_hg38.sc_CCTTGGTGTTAACCGT	chr8:127000000-128000000	LC676
57.7242	LC676_merged_hg38.sc_CCTTGGTGTTCCTATT	chr8:127000000-128000000	LC676
81.7097	LC676_merged_hg38.sc_CCTTGGTTCCTCCAGT	chr8:127000000-128000000	LC676
62.9369	LC676_merged_hg38.sc_CCTTGGTTCTAAACGC	chr8:127000000-128000000	LC676
73.1667	LC676_merged_hg38.sc_CGAGTTACAGGGTACA	chr8:127000000-128000000	LC676
77.9644	LC676_merged_hg38.sc_CGAGTTACATGGGAAC	chr8:127000000-128000000	LC676
65.4492	LC676_merged_hg38.sc_CGAGTTAGTCAGTGTT	chr8:127000000-128000000	LC676
26.4223	LC676_merged_hg38.sc_CGAGTTATCACAGGGA	chr8:127000000-128000000	LC676
74.9055	LC676_merged_hg38.sc_CGATGATCACAGCCAC	chr8:127000000-128000000	LC676
62.7569	LC676_merged_hg38.sc_CGATGATCAGATACAA	chr8:127000000-128000000	LC676
43.2085	LC676_merged_hg38.sc_CGATGATGTATGGGTG	chr8:127000000-128000000	LC676
57.3488	LC676_merged_hg38.sc_CGCACAGAGAGAACCC	chr8:127000000-128000000	LC676
109.95	LC676_merged_hg38.sc_CGCACAGTCCAGGCCA	chr8:127000000-128000000	LC676
76.2728	LC676_merged_hg38.sc_CGCACAGTCGCAGATT	chr8:127000000-128000000	LC676
46.5596	LC676_merged_hg38.sc_CGCAGGTAGCAGAAAG	chr8:127000000-128000000	LC676
47.6409	LC676_merged_hg38.sc_CGCAGGTAGTGAGTGC	chr8:127000000-128000000	LC676
59.2886	LC676_merged_hg38.sc_CGCAGGTTCGAGAAGC	chr8:127000000-128000000	LC676
72.8674	LC676_merged_hg38.sc_CGCGCAACATCCTGGG	chr8:127000000-128000000	LC676
81.1112	LC676_merged_hg38.sc_CGCGCAATCTGAACGT	chr8:127000000-128000000	LC676
45.629	LC676_merged_hg38.sc_CGCTAGGAGTCGAAAT	chr8:127000000-128000000	LC676
104.105	LC676_merged_hg38.sc_CGCTAGGAGTTACCAC	chr8:127000000-128000000	LC676
63.9413	LC676_merged_hg38.sc_CGCTAGGCATCAACTG	chr8:127000000-128000000	LC676
107.805	LC676_merged_hg38.sc_CGCTATCAGGTCGGTA	chr8:127000000-128000000	LC676
31.1516	LC676_merged_hg38.sc_CGCTATCGTTTAGGAA	chr8:127000000-128000000	LC676
51.5376	LC676_merged_hg38.sc_CGCTATCTCCTCCAGT	chr8:127000000-128000000	LC676
49.2937	LC676_merged_hg38.sc_CGCTATCTCTTCTTCC	chr8:127000000-128000000	LC676
48.9723	LC676_merged_hg38.sc_CGCTGGAAGAAAGGGT	chr8:127000000-128000000	LC676
57.225	LC676_merged_hg38.sc_CGCTGGACACAAGTGG	chr8:127000000-128000000	LC676
71.3307	LC676_merged_hg38.sc_CGCTGGAGTAACGGCA	chr8:127000000-128000000	LC676
53.3	LC676_merged_hg38.sc_CGCTGGATCAGGAATA	chr8:127000000-128000000	LC676
58.3972	LC676_merged_hg38.sc_CGGACCAAGTCCCGCA	chr8:127000000-128000000	LC676
92.8157	LC676_merged_hg38.sc_CGGACCAAGTTCCAGT	chr8:127000000-128000000	LC676
41.6677	LC676_merged_hg38.sc_CGGACTGTCTATGAGC	chr8:127000000-128000000	LC676
50.4506	LC676_merged_hg38.sc_CGGTGCAAGGAAGAAC	chr8:127000000-128000000	LC676
76.3289	LC676_merged_hg38.sc_CGGTGCACAGGCAGAT	chr8:127000000-128000000	LC676
54.2087	LC676_merged_hg38.sc_CGTAAACCAGACCTGC	chr8:127000000-128000000	LC676
99.7123	LC676_merged_hg38.sc_CGTAAACCATTGTTCT	chr8:127000000-128000000	LC676
75.6906	LC676_merged_hg38.sc_CGTAAACGTAGCGGTA	chr8:127000000-128000000	LC676
100.011	LC676_merged_hg38.sc_CGTAAACTCCAATAGC	chr8:127000000-128000000	LC676
115.994	LC676_merged_hg38.sc_CGTACAACAAAGAAGG	chr8:127000000-128000000	LC676
91.7263	LC676_merged_hg38.sc_CGTACAACAAGACACG	chr8:127000000-128000000	LC676
43.8719	LC676_merged_hg38.sc_CGTACAATCGACTCGG	chr8:127000000-128000000	LC676
46.1508	LC676_merged_hg38.sc_CGTGGCACATTACACG	chr8:127000000-128000000	LC676
102.458	LC676_merged_hg38.sc_CGTGGCACATTAGCCA	chr8:127000000-128000000	LC676
76.8798	LC676_merged_hg38.sc_CGTGGCATCCGCCTAT	chr8:127000000-128000000	LC676
17.8755	LC676_merged_hg38.sc_CGTGGCATCGGTAGGA	chr8:127000000-128000000	LC676
60.9797	LC676_merged_hg38.sc_CGTTCCAAGGCCTAAG	chr8:127000000-128000000	LC676
79.936	LC676_merged_hg38.sc_CGTTCCACAACACGGA	chr8:127000000-128000000	LC676
54.4417	LC676_merged_hg38.sc_CGTTCCACATCATAGC	chr8:127000000-128000000	LC676
66.2921	LC676_merged_hg38.sc_CGTTCCATCCACGAGC	chr8:127000000-128000000	LC676
78.5334	LC676_merged_hg38.sc_CGTTCCATCTCGTGAA	chr8:127000000-128000000	LC676
79.723	LC676_merged_hg38.sc_CTAACTTCAAAGAGAG	chr8:127000000-128000000	LC676
70.9554	LC676_merged_hg38.sc_CTAACTTCATTGCCTC	chr8:127000000-128000000	LC676
62.6701	LC676_merged_hg38.sc_CTACAGAAGGATATCA	chr8:127000000-128000000	LC676
40.0959	LC676_merged_hg38.sc_CTACAGAAGTATCTGC	chr8:127000000-128000000	LC676
80.535	LC676_merged_hg38.sc_CTACAGACAGTAACTC	chr8:127000000-128000000	LC676
74.0386	LC676_merged_hg38.sc_CTACAGAGTGCTTACA	chr8:127000000-128000000	LC676
36.7971	LC676_merged_hg38.sc_CTACTTACATGATTGC	chr8:127000000-128000000	LC676
11.3858	LC676_merged_hg38.sc_CTACTTATCGATTACG	chr8:127000000-128000000	LC676
89.0627	LC676_merged_hg38.sc_CTAGCGGAGGAGTCTG	chr8:127000000-128000000	LC676
63.8449	LC676_merged_hg38.sc_CTAGCGGCAAAGGTCG	chr8:127000000-128000000	LC676
69.8341	LC676_merged_hg38.sc_CTAGGATCAACACGGA	chr8:127000000-128000000	LC676
42.8735	LC676_merged_hg38.sc_CTAGGATCAATTCGTG	chr8:127000000-128000000	LC676
66.7056	LC676_merged_hg38.sc_CTAGGATGTCAGCTTA	chr8:127000000-128000000	LC676
54.1844	LC676_merged_hg38.sc_CTAGGATGTGCAGACA	chr8:127000000-128000000	LC676
114.069	LC676_merged_hg38.sc_CTAGGGCAGTCTCGAT	chr8:127000000-128000000	LC676
27.418	LC676_merged_hg38.sc_CTAGGGCCAATGTAAG	chr8:127000000-128000000	LC676
97.4915	LC676_merged_hg38.sc_CTAGGGCCAATTAGGA	chr8:127000000-128000000	LC676
29.0126	LC676_merged_hg38.sc_CTAGGGCTCGATGCAT	chr8:127000000-128000000	LC676
70.7108	LC676_merged_hg38.sc_CTAGGGCTCTCGTAGA	chr8:127000000-128000000	LC676
39.929	LC676_merged_hg38.sc_CTCAACCGTAAGTGCG	chr8:127000000-128000000	LC676
95.4983	LC676_merged_hg38.sc_CTCACCAAGTGTCGCC	chr8:127000000-128000000	LC676
90.7762	LC676_merged_hg38.sc_CTCACCACATGGCCCA	chr8:127000000-128000000	LC676
50.7919	LC676_merged_hg38.sc_CTCACCATCAGCCGGT	chr8:127000000-128000000	LC676
62.7889	LC676_merged_hg38.sc_CTCACCATCGATAGCT	chr8:127000000-128000000	LC676
73.9969	LC676_merged_hg38.sc_CTCAGAAAGGGCTCTC	chr8:127000000-128000000	LC676
64.7615	LC676_merged_hg38.sc_CTCAGAAGTGGACTGA	chr8:127000000-128000000	LC676
55.3745	LC676_merged_hg38.sc_CTCAGCTCAATCACTG	chr8:127000000-128000000	LC676
75.408	LC676_merged_hg38.sc_CTCAGCTCACTGTCGG	chr8:127000000-128000000	LC676
41.9625	LC676_merged_hg38.sc_CTCAGCTCATTCACGA	chr8:127000000-128000000	LC676
50.8002	LC676_merged_hg38.sc_CTCAGCTGTGAATCAA	chr8:127000000-128000000	LC676
93.0905	LC676_merged_hg38.sc_CTCAGCTTCGATGTGT	chr8:127000000-128000000	LC676
64.7605	LC676_merged_hg38.sc_CTCATGCAGCAGAGCT	chr8:127000000-128000000	LC676
88.0997	LC676_merged_hg38.sc_CTCATGCAGTGTCGCC	chr8:127000000-128000000	LC676
22.1777	LC676_merged_hg38.sc_CTCATGCGTGCATCAT	chr8:127000000-128000000	LC676
57.9853	LC676_merged_hg38.sc_CTCCCAAAGTACGCGA	chr8:127000000-128000000	LC676
51.243	LC676_merged_hg38.sc_CTCCCAATCAATCGTG	chr8:127000000-128000000	LC676
58.9492	LC676_merged_hg38.sc_CTCGCTACACGCGTTG	chr8:127000000-128000000	LC676
73.4589	LC676_merged_hg38.sc_CTCGCTACATGTGAGG	chr8:127000000-128000000	LC676
41.4257	LC676_merged_hg38.sc_CTCGCTAGTTACTTTC	chr8:127000000-128000000	LC676
80.8311	LC676_merged_hg38.sc_CTCGCTATCCTCATTA	chr8:127000000-128000000	LC676
79.9288	LC676_merged_hg38.sc_CTCGCTATCTGTCGGG	chr8:127000000-128000000	LC676
25.8937	LC676_merged_hg38.sc_CTCTACGAGGTCGTTT	chr8:127000000-128000000	LC676
104.826	LC676_merged_hg38.sc_CTCTACGAGTCGATAA	chr8:127000000-128000000	LC676
66.4662	LC676_merged_hg38.sc_CTCTACGGTCGACTGC	chr8:127000000-128000000	LC676
93.9894	LC676_merged_hg38.sc_CTCTACGGTGGACCAA	chr8:127000000-128000000	LC676
66.5521	LC676_merged_hg38.sc_CTCTAGCAGATCTAAG	chr8:127000000-128000000	LC676
49.25	LC676_merged_hg38.sc_CTCTAGCGTTGCTTGA	chr8:127000000-128000000	LC676
43.7104	LC676_merged_hg38.sc_CTCTCAGCATTCGTCC	chr8:127000000-128000000	LC676
72.6549	LC676_merged_hg38.sc_CTCTCAGTCCGAGGAA	chr8:127000000-128000000	LC676
65.3804	LC676_merged_hg38.sc_CTCTCGAAGGAGTCTG	chr8:127000000-128000000	LC676
84.3263	LC676_merged_hg38.sc_CTCTCGACAGCACATT	chr8:127000000-128000000	LC676
50.0835	LC676_merged_hg38.sc_CTCTCGAGTAGCGAGT	chr8:127000000-128000000	LC676
64.4653	LC676_merged_hg38.sc_CTCTCGAGTGCTTGAT	chr8:127000000-128000000	LC676
51.4057	LC676_merged_hg38.sc_CTGAATGAGGAGTAGA	chr8:127000000-128000000	LC676
74.9059	LC676_merged_hg38.sc_CTGAATGAGGCGACTA	chr8:127000000-128000000	LC676
27.771	LC676_merged_hg38.sc_CTGAATGCACTACACA	chr8:127000000-128000000	LC676
96.5758	LC676_merged_hg38.sc_CTGAATGGTTCCGCGA	chr8:127000000-128000000	LC676
48.1806	LC676_merged_hg38.sc_CTGAATGTCGTCCCAT	chr8:127000000-128000000	LC676
59.2504	LC676_merged_hg38.sc_CTGCGTTCAGATTTGC	chr8:127000000-128000000	LC676
46.0903	LC676_merged_hg38.sc_CTGCGTTCATGGGACA	chr8:127000000-128000000	LC676
83.8359	LC676_merged_hg38.sc_CTGCGTTGTTCCCGGA	chr8:127000000-128000000	LC676
55.41	LC676_merged_hg38.sc_CTGCGTTTCATTCATC	chr8:127000000-128000000	LC676
47.6551	LC676_merged_hg38.sc_CTGCTCAGTGGACAGT	chr8:127000000-128000000	LC676
68.2068	LC676_merged_hg38.sc_CTGCTCAGTTCTGATG	chr8:127000000-128000000	LC676
103.746	LC676_merged_hg38.sc_CTGCTCATCGGGCTCA	chr8:127000000-128000000	LC676
64.2046	LC676_merged_hg38.sc_CTGCTCATCTTAATCC	chr8:127000000-128000000	LC676
57.3519	LC676_merged_hg38.sc_CTGGCAGGTTGGAGGT	chr8:127000000-128000000	LC676
65.4842	LC676_merged_hg38.sc_CTGGGACAGTGCTAGG	chr8:127000000-128000000	LC676
115.769	LC676_merged_hg38.sc_CTGGGACCAAACAGTA	chr8:127000000-128000000	LC676
53.4187	LC676_merged_hg38.sc_CTGGGACGTCATAAGA	chr8:127000000-128000000	LC676
53.322	LC676_merged_hg38.sc_CTGTATTCAGGCTACC	chr8:127000000-128000000	LC676
71.7264	LC676_merged_hg38.sc_CTGTATTGTCATTGGT	chr8:127000000-128000000	LC676
64.3024	LC676_merged_hg38.sc_CTGTATTGTCTCTGGG	chr8:127000000-128000000	LC676
36.0652	LC676_merged_hg38.sc_CTGTATTGTTAACTCG	chr8:127000000-128000000	LC676
39.3292	LC676_merged_hg38.sc_CTGTTCGAGCAGTAGC	chr8:127000000-128000000	LC676
59.5353	LC676_merged_hg38.sc_CTGTTCGCAACGTCGC	chr8:127000000-128000000	LC676
93.7155	LC676_merged_hg38.sc_CTGTTCGCACAACGGA	chr8:127000000-128000000	LC676
45.931	LC676_merged_hg38.sc_CTTAATCAGCACCATT	chr8:127000000-128000000	LC676
75.1171	LC676_merged_hg38.sc_CTTCCAGAGGGAGTTC	chr8:127000000-128000000	LC676
86.512	LC676_merged_hg38.sc_CTTCCAGCACTTGCGG	chr8:127000000-128000000	LC676
70.1393	LC676_merged_hg38.sc_CTTCCAGCATTGAACC	chr8:127000000-128000000	LC676
69.311	LC676_merged_hg38.sc_CTTCCAGTCCAGTACA	chr8:127000000-128000000	LC676
88.2942	LC676_merged_hg38.sc_CTTCTAACATCCTGGG	chr8:127000000-128000000	LC676
67.1038	LC676_merged_hg38.sc_CTTCTAAGTACGAGAC	chr8:127000000-128000000	LC676
66.4001	LC676_merged_hg38.sc_CTTCTAAGTACGTAGG	chr8:127000000-128000000	LC676
49.2628	LC676_merged_hg38.sc_CTTCTAAGTGAGCTAG	chr8:127000000-128000000	LC676
75.8546	LC676_merged_hg38.sc_CTTGAAGAGTTCGTTG	chr8:127000000-128000000	LC676
59.1772	LC676_merged_hg38.sc_CTTGAAGCATCCATAG	chr8:127000000-128000000	LC676
66.9581	LC676_merged_hg38.sc_CTTGAAGGTAACCATC	chr8:127000000-128000000	LC676
87.0605	LC676_merged_hg38.sc_CTTGAAGTCTTCATAC	chr8:127000000-128000000	LC676
33.2704	LC676_merged_hg38.sc_CTTGCCAAGTGTAATG	chr8:127000000-128000000	LC676
90.3124	LC676_merged_hg38.sc_CTTGCTGAGTAGACCG	chr8:127000000-128000000	LC676
74.1607	LC676_merged_hg38.sc_CTTGTCGCATTAACGC	chr8:127000000-128000000	LC676
72.4077	LC676_merged_hg38.sc_CTTTGCGAGATATGTG	chr8:127000000-128000000	LC676
38.4792	LC676_merged_hg38.sc_CTTTGCGAGTGTCGGA	chr8:127000000-128000000	LC676
40.2876	LC676_merged_hg38.sc_CTTTGCGCACAAGTGG	chr8:127000000-128000000	LC676
61.8465	LC676_merged_hg38.sc_CTTTGCGCATTGAACC	chr8:127000000-128000000	LC676
37.0913	LC676_merged_hg38.sc_CTTTGCGGTGTGACCC	chr8:127000000-128000000	LC676
92.3576	LC676_merged_hg38.sc_CTTTGCGTCTTAAGCG	chr8:127000000-128000000	LC676
50.8699	LC676_merged_hg38.sc_GAAACAAGTCAGAAAT	chr8:127000000-128000000	LC676
91.4885	LC676_merged_hg38.sc_GAAAGTAAGATGCGAC	chr8:127000000-128000000	LC676
87.4737	LC676_merged_hg38.sc_GAAAGTAGTATCATGC	chr8:127000000-128000000	LC676
78.3625	LC676_merged_hg38.sc_GAAAGTAGTCATCGTA	chr8:127000000-128000000	LC676
62.2117	LC676_merged_hg38.sc_GAAAGTATCCATACCC	chr8:127000000-128000000	LC676
76.2282	LC676_merged_hg38.sc_GAAAGTATCTCTTCTC	chr8:127000000-128000000	LC676
76.3841	LC676_merged_hg38.sc_GAAATGACAGATACAA	chr8:127000000-128000000	LC676
77.6078	LC676_merged_hg38.sc_GAAATGAGTCTAACCA	chr8:127000000-128000000	LC676
44.9709	LC676_merged_hg38.sc_GAACCGCAGGTTCGAG	chr8:127000000-128000000	LC676
42.3244	LC676_merged_hg38.sc_GAACCGCAGTGTCCCG	chr8:127000000-128000000	LC676
57.322	LC676_merged_hg38.sc_GAACCGCCATGATTGC	chr8:127000000-128000000	LC676
22.9713	LC676_merged_hg38.sc_GAACCTAAGAGGTGGG	chr8:127000000-128000000	LC676
63.854	LC676_merged_hg38.sc_GAACCTACAACGCAAG	chr8:127000000-128000000	LC676
48.6768	LC676_merged_hg38.sc_GAACCTACACCGATCG	chr8:127000000-128000000	LC676
80.5656	LC676_merged_hg38.sc_GAACCTATCTGCGTCT	chr8:127000000-128000000	LC676
79.1908	LC676_merged_hg38.sc_GAACCTATCTTATCAC	chr8:127000000-128000000	LC676
17.1002	LC676_merged_hg38.sc_GAACGTTAGTGATAAC	chr8:127000000-128000000	LC676
76.0343	LC676_merged_hg38.sc_GAACGTTCAGATAAGT	chr8:127000000-128000000	LC676
31.9161	LC676_merged_hg38.sc_GAACTTGAGACACAAT	chr8:127000000-128000000	LC676
67.3366	LC676_merged_hg38.sc_GAACTTGCACTCAGCG	chr8:127000000-128000000	LC676
83.333	LC676_merged_hg38.sc_GAACTTGGTCGTAGTT	chr8:127000000-128000000	LC676
60.5698	LC676_merged_hg38.sc_GAAGAGCAGCGTGTTT	chr8:127000000-128000000	LC676
51.3385	LC676_merged_hg38.sc_GAAGAGCCAACGCACC	chr8:127000000-128000000	LC676
64.9911	LC676_merged_hg38.sc_GAAGAGCCACTGCTCT	chr8:127000000-128000000	LC676
35.1874	LC676_merged_hg38.sc_GAAGAGCGTTTAAGCC	chr8:127000000-128000000	LC676
32.1475	LC676_merged_hg38.sc_GAAGAGCTCATCGCCT	chr8:127000000-128000000	LC676
51.9588	LC676_merged_hg38.sc_GAAGAGCTCCATGTTT	chr8:127000000-128000000	LC676
93.9931	LC676_merged_hg38.sc_GAAGAGCTCCTGTGGG	chr8:127000000-128000000	LC676
48.5721	LC676_merged_hg38.sc_GAAGTCTCACGCTCAG	chr8:127000000-128000000	LC676
68.587	LC676_merged_hg38.sc_GAAGTCTGTGGCCTTG	chr8:127000000-128000000	LC676
89.9581	LC676_merged_hg38.sc_GAAGTGGCAGGATAGC	chr8:127000000-128000000	LC676
33.9378	LC676_merged_hg38.sc_GAAGTGGGTTCTACGA	chr8:127000000-128000000	LC676
82.5392	LC676_merged_hg38.sc_GAAGTGGTCGACCCGA	chr8:127000000-128000000	LC676
51.4001	LC676_merged_hg38.sc_GAAGTGGTCGATGTGT	chr8:127000000-128000000	LC676
57.3901	LC676_merged_hg38.sc_GAATCTGAGAACGACC	chr8:127000000-128000000	LC676
37.0097	LC676_merged_hg38.sc_GAATCTGGTCAGGTGA	chr8:127000000-128000000	LC676
74.9219	LC676_merged_hg38.sc_GACCAATAGGAAGGTA	chr8:127000000-128000000	LC676
37.9232	LC676_merged_hg38.sc_GACCAATAGGCACTAG	chr8:127000000-128000000	LC676
49.6567	LC676_merged_hg38.sc_GACCAATCAAACAGTA	chr8:127000000-128000000	LC676
64.3649	LC676_merged_hg38.sc_GACCAATTCGACTCGG	chr8:127000000-128000000	LC676
58.5425	LC676_merged_hg38.sc_GACCAATTCGGCTATA	chr8:127000000-128000000	LC676
84.5108	LC676_merged_hg38.sc_GACCCAGGTTATAGAG	chr8:127000000-128000000	LC676
95.7087	LC676_merged_hg38.sc_GACCGACCAAAGGTCG	chr8:127000000-128000000	LC676
57.9256	LC676_merged_hg38.sc_GACCGACGTCATAAGA	chr8:127000000-128000000	LC676
93.4053	LC676_merged_hg38.sc_GACCGACGTTTGATCG	chr8:127000000-128000000	LC676
79.6221	LC676_merged_hg38.sc_GACCTTCGTTCCGGCA	chr8:127000000-128000000	LC676
25.045	LC676_merged_hg38.sc_GACCTTCTCCGGCGAT	chr8:127000000-128000000	LC676
38.4108	LC676_merged_hg38.sc_GACCTTCTCGTGAGTT	chr8:127000000-128000000	LC676
36.5281	LC676_merged_hg38.sc_GACTAACAGGTTTCTG	chr8:127000000-128000000	LC676
65.5175	LC676_merged_hg38.sc_GACTAACCAGAACGAC	chr8:127000000-128000000	LC676
73.2728	LC676_merged_hg38.sc_GACTAACGTACTAGAA	chr8:127000000-128000000	LC676
70.2741	LC676_merged_hg38.sc_GACTAGTAGAGGCAGG	chr8:127000000-128000000	LC676
42.0023	LC676_merged_hg38.sc_GACTAGTAGCATGTGG	chr8:127000000-128000000	LC676
66.0006	LC676_merged_hg38.sc_GACTAGTAGTAGTTCC	chr8:127000000-128000000	LC676
77.5683	LC676_merged_hg38.sc_GACTAGTGTCCCTTTG	chr8:127000000-128000000	LC676
32.2559	LC676_merged_hg38.sc_GACTAGTGTGCACATT	chr8:127000000-128000000	LC676
45.9274	LC676_merged_hg38.sc_GAGAACGAGGTTCGAG	chr8:127000000-128000000	LC676
54.2655	LC676_merged_hg38.sc_GAGAACGCACTGTAAC	chr8:127000000-128000000	LC676
59.518	LC676_merged_hg38.sc_GAGAACGCAGTTACAC	chr8:127000000-128000000	LC676
110.785	LC676_merged_hg38.sc_GAGAACGCATGGGAAC	chr8:127000000-128000000	LC676
88.38	LC676_merged_hg38.sc_GAGAACGCATGTATCG	chr8:127000000-128000000	LC676
64.3562	LC676_merged_hg38.sc_GAGAACGGTAGTACAA	chr8:127000000-128000000	LC676
71.1011	LC676_merged_hg38.sc_GAGAACGGTCGCTAGC	chr8:127000000-128000000	LC676
62.1811	LC676_merged_hg38.sc_GAGAACGTCATGCTTT	chr8:127000000-128000000	LC676
75.3275	LC676_merged_hg38.sc_GAGAACGTCTCCCTTT	chr8:127000000-128000000	LC676
39.793	LC676_merged_hg38.sc_GAGACTTAGACACGGT	chr8:127000000-128000000	LC676
81.7105	LC676_merged_hg38.sc_GAGACTTAGGGAAGCG	chr8:127000000-128000000	LC676
42.4966	LC676_merged_hg38.sc_GAGACTTAGTACAGTA	chr8:127000000-128000000	LC676
67.7752	LC676_merged_hg38.sc_GAGACTTGTAGCAGCA	chr8:127000000-128000000	LC676
53.2936	LC676_merged_hg38.sc_GAGACTTTCTTATCAC	chr8:127000000-128000000	LC676
53.2266	LC676_merged_hg38.sc_GAGATTCGTACTTCAG	chr8:127000000-128000000	LC676
103.582	LC676_merged_hg38.sc_GAGATTCGTGCCCTAG	chr8:127000000-128000000	LC676
30.2651	LC676_merged_hg38.sc_GAGCATTCAATGCCAT	chr8:127000000-128000000	LC676
69.4169	LC676_merged_hg38.sc_GAGCATTGTATCCTTT	chr8:127000000-128000000	LC676
79.0575	LC676_merged_hg38.sc_GAGCATTTCCATCTAT	chr8:127000000-128000000	LC676
77.6563	LC676_merged_hg38.sc_GAGCGCTGTCAATCCA	chr8:127000000-128000000	LC676
31.3332	LC676_merged_hg38.sc_GAGCGCTGTTCCCGGA	chr8:127000000-128000000	LC676
74.0823	LC676_merged_hg38.sc_GAGCGCTGTTGGAGGT	chr8:127000000-128000000	LC676
55.2285	LC676_merged_hg38.sc_GAGGATGCAGTGCTCG	chr8:127000000-128000000	LC676
30.0829	LC676_merged_hg38.sc_GAGGATGGTAACAATG	chr8:127000000-128000000	LC676
104.792	LC676_merged_hg38.sc_GAGGATGGTTGTCGGC	chr8:127000000-128000000	LC676
68.0546	LC676_merged_hg38.sc_GAGGATGTCGGATAGG	chr8:127000000-128000000	LC676
95.3893	LC676_merged_hg38.sc_GAGGCTCAGCTTTCCC	chr8:127000000-128000000	LC676
65.5478	LC676_merged_hg38.sc_GAGGCTCGTAGAAAGG	chr8:127000000-128000000	LC676
73.474	LC676_merged_hg38.sc_GAGGCTCGTCGCTACG	chr8:127000000-128000000	LC676
65.1323	LC676_merged_hg38.sc_GAGGCTCTCGATATGC	chr8:127000000-128000000	LC676
45.7301	LC676_merged_hg38.sc_GAGGCTCTCGGATAAA	chr8:127000000-128000000	LC676
106.939	LC676_merged_hg38.sc_GAGGTCCCAATGCATC	chr8:127000000-128000000	LC676
86.3125	LC676_merged_hg38.sc_GAGGTCCCACTGATAC	chr8:127000000-128000000	LC676
75.0533	LC676_merged_hg38.sc_GAGGTCCTCTTGCGCT	chr8:127000000-128000000	LC676
66.4131	LC676_merged_hg38.sc_GAGTGAGAGGCACCTC	chr8:127000000-128000000	LC676
76.9841	LC676_merged_hg38.sc_GAGTGAGGTCTGAGCC	chr8:127000000-128000000	LC676
52.1169	LC676_merged_hg38.sc_GATCATGAGACCTATC	chr8:127000000-128000000	LC676
42.3599	LC676_merged_hg38.sc_GATCATGAGTCCCTCT	chr8:127000000-128000000	LC676
71.1393	LC676_merged_hg38.sc_GATCATGCAAGCAGGT	chr8:127000000-128000000	LC676
86.9799	LC676_merged_hg38.sc_GATCATGCACTGATAC	chr8:127000000-128000000	LC676
31.9094	LC676_merged_hg38.sc_GATCATGTCAGTACAC	chr8:127000000-128000000	LC676
60.112	LC676_merged_hg38.sc_GATCATGTCGGTACTA	chr8:127000000-128000000	LC676
68.6879	LC676_merged_hg38.sc_GATGATCCATATTGGC	chr8:127000000-128000000	LC676
88.1891	LC676_merged_hg38.sc_GATGATCCATGTAGAA	chr8:127000000-128000000	LC676
64.8227	LC676_merged_hg38.sc_GATGATCTCAGAGTGG	chr8:127000000-128000000	LC676
34.1435	LC676_merged_hg38.sc_GATGATCTCGCTCTAC	chr8:127000000-128000000	LC676
86.7747	LC676_merged_hg38.sc_GATGATCTCTCTTCTC	chr8:127000000-128000000	LC676
59.756	LC676_merged_hg38.sc_GATGGCCAGCGTAGCA	chr8:127000000-128000000	LC676
65.614	LC676_merged_hg38.sc_GATGGCCAGTAGGTCG	chr8:127000000-128000000	LC676
29.8193	LC676_merged_hg38.sc_GATGGCCCAACGCACC	chr8:127000000-128000000	LC676
61.8271	LC676_merged_hg38.sc_GATGGCCTCCCAATGA	chr8:127000000-128000000	LC676
51.5036	LC676_merged_hg38.sc_GATGGCCTCCCACTTG	chr8:127000000-128000000	LC676
39.5767	LC676_merged_hg38.sc_GATGGCCTCTGCTACC	chr8:127000000-128000000	LC676
36.3701	LC676_merged_hg38.sc_GATTAGCTCACTAGCA	chr8:127000000-128000000	LC676
35.427	LC676_merged_hg38.sc_GATTGACGTTTCCTAT	chr8:127000000-128000000	LC676
42.2505	LC676_merged_hg38.sc_GATTGACTCCAGTACA	chr8:127000000-128000000	LC676
58.9958	LC676_merged_hg38.sc_GCAAAGGCAAAGCTTC	chr8:127000000-128000000	LC676
57.6823	LC676_merged_hg38.sc_GCAAAGGCATTGTGAC	chr8:127000000-128000000	LC676
38.0734	LC676_merged_hg38.sc_GCAAAGGTCAGGCCGT	chr8:127000000-128000000	LC676
96.8545	LC676_merged_hg38.sc_GCAACCGAGATCTCAC	chr8:127000000-128000000	LC676
76.1389	LC676_merged_hg38.sc_GCAACCGAGTCACACT	chr8:127000000-128000000	LC676
40.9237	LC676_merged_hg38.sc_GCACCTTAGGCGTCCT	chr8:127000000-128000000	LC676
59.7479	LC676_merged_hg38.sc_GCACCTTAGTTCAGGG	chr8:127000000-128000000	LC676
42.4242	LC676_merged_hg38.sc_GCACCTTTCGTTGTTT	chr8:127000000-128000000	LC676
41.0207	LC676_merged_hg38.sc_GCACCTTTCTACATCT	chr8:127000000-128000000	LC676
11.4535	LC676_merged_hg38.sc_GCACGCAAGTTCGACT	chr8:127000000-128000000	LC676
64.6927	LC676_merged_hg38.sc_GCACGCATCAGGTTTG	chr8:127000000-128000000	LC676
53.0707	LC676_merged_hg38.sc_GCACGCATCGCATAAC	chr8:127000000-128000000	LC676
42.9521	LC676_merged_hg38.sc_GCACGGTCAGACCTGC	chr8:127000000-128000000	LC676
65.7826	LC676_merged_hg38.sc_GCACGGTCATGTGAGG	chr8:127000000-128000000	LC676
71.3002	LC676_merged_hg38.sc_GCACGGTGTAAGGTCG	chr8:127000000-128000000	LC676
96.9985	LC676_merged_hg38.sc_GCACGGTGTTCCTATT	chr8:127000000-128000000	LC676
43.8836	LC676_merged_hg38.sc_GCACGGTTCAGATACC	chr8:127000000-128000000	LC676
65.5807	LC676_merged_hg38.sc_GCACGGTTCCGTTAGA	chr8:127000000-128000000	LC676
66.3551	LC676_merged_hg38.sc_GCAGATTAGTGAGCTG	chr8:127000000-128000000	LC676
57.4659	LC676_merged_hg38.sc_GCAGATTCAACCTCTC	chr8:127000000-128000000	LC676
60.6114	LC676_merged_hg38.sc_GCAGATTGTCGACTGC	chr8:127000000-128000000	LC676
62.0474	LC676_merged_hg38.sc_GCAGATTTCAGCACGC	chr8:127000000-128000000	LC676
17.8506	LC676_merged_hg38.sc_GCAGCCACACACACCG	chr8:127000000-128000000	LC676
45.085	LC676_merged_hg38.sc_GCAGCCACATTGCGAT	chr8:127000000-128000000	LC676
78.6856	LC676_merged_hg38.sc_GCAGCCAGTATTGTCG	chr8:127000000-128000000	LC676
55.9369	LC676_merged_hg38.sc_GCAGCCAGTTCAGTTG	chr8:127000000-128000000	LC676
78.8992	LC676_merged_hg38.sc_GCAGCCATCGGTGATT	chr8:127000000-128000000	LC676
47.1978	LC676_merged_hg38.sc_GCATGATCAAAGAAGG	chr8:127000000-128000000	LC676
93.904	LC676_merged_hg38.sc_GCATGATCAGTCAGAG	chr8:127000000-128000000	LC676
89.5507	LC676_merged_hg38.sc_GCATGATTCAGCACGC	chr8:127000000-128000000	LC676
52.7522	LC676_merged_hg38.sc_GCATGATTCCAAGTCA	chr8:127000000-128000000	LC676
46.3456	LC676_merged_hg38.sc_GCATTCCAGGTTGTTC	chr8:127000000-128000000	LC676
55.1703	LC676_merged_hg38.sc_GCATTCCCACCTGTGG	chr8:127000000-128000000	LC676
47.3416	LC676_merged_hg38.sc_GCATTCCCAGTAACTC	chr8:127000000-128000000	LC676
42.7592	LC676_merged_hg38.sc_GCATTCCCATCATCGA	chr8:127000000-128000000	LC676
41.27	LC676_merged_hg38.sc_GCATTGACATCGGCCA	chr8:127000000-128000000	LC676
67.4965	LC676_merged_hg38.sc_GCATTGAGTTTCTCTA	chr8:127000000-128000000	LC676
66.1831	LC676_merged_hg38.sc_GCATTGATCCGGAAAG	chr8:127000000-128000000	LC676
95.774	LC676_merged_hg38.sc_GCCAGACAGCGCGTTC	chr8:127000000-128000000	LC676
60.7984	LC676_merged_hg38.sc_GCCAGACAGTTCGACT	chr8:127000000-128000000	LC676
84.2133	LC676_merged_hg38.sc_GCCAGACCATGTCCCT	chr8:127000000-128000000	LC676
54.6282	LC676_merged_hg38.sc_GCCAGACGTCATAGCT	chr8:127000000-128000000	LC676
39.4533	LC676_merged_hg38.sc_GCCAGACGTCATCAAC	chr8:127000000-128000000	LC676
76.763	LC676_merged_hg38.sc_GCCAGACGTGTGACCC	chr8:127000000-128000000	LC676
70.4032	LC676_merged_hg38.sc_GCCAGACTCCTGGGAC	chr8:127000000-128000000	LC676
48.4215	LC676_merged_hg38.sc_GCCAGCAAGTTGCTTG	chr8:127000000-128000000	LC676
43.1631	LC676_merged_hg38.sc_GCCAGCAGTAAGTGCG	chr8:127000000-128000000	LC676
90.3825	LC676_merged_hg38.sc_GCCAGCAGTGGACTGA	chr8:127000000-128000000	LC676
42.256	LC676_merged_hg38.sc_GCCAGCAGTTTGCGAT	chr8:127000000-128000000	LC676
73.4605	LC676_merged_hg38.sc_GCCAGCATCTCTGCAC	chr8:127000000-128000000	LC676
43.291	LC676_merged_hg38.sc_GCCAGCATCTGGCCAG	chr8:127000000-128000000	LC676
67.6603	LC676_merged_hg38.sc_GCCATAAAGTACAACA	chr8:127000000-128000000	LC676
22.3418	LC676_merged_hg38.sc_GCCATAAGTGCCAAGA	chr8:127000000-128000000	LC676
90.1459	LC676_merged_hg38.sc_GCCATAATCAAATGGA	chr8:127000000-128000000	LC676
69.4788	LC676_merged_hg38.sc_GCCCAGACAACTCGAT	chr8:127000000-128000000	LC676
75.3996	LC676_merged_hg38.sc_GCCCGAATCGATGTAC	chr8:127000000-128000000	LC676
67.2246	LC676_merged_hg38.sc_GCCTACTGTCCACCAG	chr8:127000000-128000000	LC676
72.256	LC676_merged_hg38.sc_GCCTACTGTGCAAGCA	chr8:127000000-128000000	LC676
38.3489	LC676_merged_hg38.sc_GCCTACTGTTTGCGAT	chr8:127000000-128000000	LC676
51.4224	LC676_merged_hg38.sc_GCCTAGGAGTATAGTG	chr8:127000000-128000000	LC676
85.4923	LC676_merged_hg38.sc_GCCTAGGCAAAGCTTC	chr8:127000000-128000000	LC676
70.5592	LC676_merged_hg38.sc_GCCTAGGCACCTCGTT	chr8:127000000-128000000	LC676
52.6598	LC676_merged_hg38.sc_GCCTAGGCATCGACCG	chr8:127000000-128000000	LC676
67.3081	LC676_merged_hg38.sc_GCGAGAAAGCCTCGCA	chr8:127000000-128000000	LC676
60.587	LC676_merged_hg38.sc_GCGAGAAAGGAACCGT	chr8:127000000-128000000	LC676
60.59	LC676_merged_hg38.sc_GCGAGAAGTATTCTTC	chr8:127000000-128000000	LC676
40.0381	LC676_merged_hg38.sc_GCGAGTCAGCTCGTTA	chr8:127000000-128000000	LC676
28.4882	LC676_merged_hg38.sc_GCGAGTCGTAGAAGCC	chr8:127000000-128000000	LC676
74.81	LC676_merged_hg38.sc_GCGAGTCGTATTCGAC	chr8:127000000-128000000	LC676
77.3341	LC676_merged_hg38.sc_GCGAGTCTCGCTATAG	chr8:127000000-128000000	LC676
66.2502	LC676_merged_hg38.sc_GCGATCGCATTGCGAT	chr8:127000000-128000000	LC676
37.7672	LC676_merged_hg38.sc_GCGATTAAGACCCTAT	chr8:127000000-128000000	LC676
65.8213	LC676_merged_hg38.sc_GCGATTAAGGCTCCTG	chr8:127000000-128000000	LC676
48.7115	LC676_merged_hg38.sc_GCGATTAAGGGTCCCT	chr8:127000000-128000000	LC676
97.8807	LC676_merged_hg38.sc_GCGATTAAGGTCGGTA	chr8:127000000-128000000	LC676
29.188	LC676_merged_hg38.sc_GCGATTAGTGCTTTGA	chr8:127000000-128000000	LC676
42.0811	LC676_merged_hg38.sc_GCGATTATCCGATTGA	chr8:127000000-128000000	LC676
44.6781	LC676_merged_hg38.sc_GCGCATGAGTCGAGCA	chr8:127000000-128000000	LC676
62.5014	LC676_merged_hg38.sc_GCGCATGCAATGTAAG	chr8:127000000-128000000	LC676
30.2118	LC676_merged_hg38.sc_GCGCATGGTACCAAGG	chr8:127000000-128000000	LC676
49.7348	LC676_merged_hg38.sc_GCGCCAAGTAGAAGCC	chr8:127000000-128000000	LC676
60.8953	LC676_merged_hg38.sc_GCGCCAAGTCTGGGCT	chr8:127000000-128000000	LC676
94.744	LC676_merged_hg38.sc_GCGGAAAAGAGCAGCT	chr8:127000000-128000000	LC676
25.8747	LC676_merged_hg38.sc_GCGGAAACAGGCATTT	chr8:127000000-128000000	LC676
67.733	LC676_merged_hg38.sc_GCGGAAATCTTGTCAT	chr8:127000000-128000000	LC676
65.7592	LC676_merged_hg38.sc_GCGGGTTAGAACGACC	chr8:127000000-128000000	LC676
42.4089	LC676_merged_hg38.sc_GCGGGTTAGCATGTGG	chr8:127000000-128000000	LC676
66.3787	LC676_merged_hg38.sc_GCGGGTTAGTCGTGAG	chr8:127000000-128000000	LC676
22.8626	LC676_merged_hg38.sc_GCGGGTTCAATCATCG	chr8:127000000-128000000	LC676
70.4093	LC676_merged_hg38.sc_GCGGGTTCATCAGCTA	chr8:127000000-128000000	LC676
23.2944	LC676_merged_hg38.sc_GCGGGTTCATGATCGT	chr8:127000000-128000000	LC676
24.3395	LC676_merged_hg38.sc_GCGGGTTGTCTGCACG	chr8:127000000-128000000	LC676
57.8459	LC676_merged_hg38.sc_GCGGGTTGTTCTTTCA	chr8:127000000-128000000	LC676
37.3305	LC676_merged_hg38.sc_GCGGTGTCACCCTTTG	chr8:127000000-128000000	LC676
69.2121	LC676_merged_hg38.sc_GCGGTGTGTAAACGTA	chr8:127000000-128000000	LC676
39.1051	LC676_merged_hg38.sc_GCGGTGTTCCATAACG	chr8:127000000-128000000	LC676
65.2961	LC676_merged_hg38.sc_GCGGTGTTCGAGTTAC	chr8:127000000-128000000	LC676
84.4555	LC676_merged_hg38.sc_GCGTAGCAGAGATTAC	chr8:127000000-128000000	LC676
59.489	LC676_merged_hg38.sc_GCGTAGCAGAGGTACC	chr8:127000000-128000000	LC676
32.9174	LC676_merged_hg38.sc_GCGTAGCCACTAGGAG	chr8:127000000-128000000	LC676
67.7275	LC676_merged_hg38.sc_GCGTAGCGTACGTAAA	chr8:127000000-128000000	LC676
53.5957	LC676_merged_hg38.sc_GCGTAGCGTAGTTTGC	chr8:127000000-128000000	LC676
97.1757	LC676_merged_hg38.sc_GCGTAGCGTCATAGCT	chr8:127000000-128000000	LC676
29.9887	LC676_merged_hg38.sc_GCGTAGCGTCTCGGGT	chr8:127000000-128000000	LC676
58.3988	LC676_merged_hg38.sc_GCGTAGCGTTCTTAGG	chr8:127000000-128000000	LC676
101.702	LC676_merged_hg38.sc_GCGTTGGAGTTACCAC	chr8:127000000-128000000	LC676
79.9484	LC676_merged_hg38.sc_GCGTTGGGTGCTTGAT	chr8:127000000-128000000	LC676
60.8956	LC676_merged_hg38.sc_GCTCACTAGACTCTTG	chr8:127000000-128000000	LC676
67.7874	LC676_merged_hg38.sc_GCTCACTAGGAACCGT	chr8:127000000-128000000	LC676
44.3162	LC676_merged_hg38.sc_GCTCACTAGTAATGTG	chr8:127000000-128000000	LC676
65.64	LC676_merged_hg38.sc_GCTCACTGTCCTTCAC	chr8:127000000-128000000	LC676
55.4721	LC676_merged_hg38.sc_GCTCACTGTGCAAGCA	chr8:127000000-128000000	LC676
45.3355	LC676_merged_hg38.sc_GCTCACTTCTCTATTG	chr8:127000000-128000000	LC676
76.8661	LC676_merged_hg38.sc_GCTCAGGAGTCATACC	chr8:127000000-128000000	LC676
67.32	LC676_merged_hg38.sc_GCTCCTACAGCACATT	chr8:127000000-128000000	LC676
33.3011	LC676_merged_hg38.sc_GCTCCTAGTGTACGCC	chr8:127000000-128000000	LC676
39.168	LC676_merged_hg38.sc_GCTCCTATCTGACATG	chr8:127000000-128000000	LC676
37.5946	LC676_merged_hg38.sc_GCTCGAGGTCCCTAAA	chr8:127000000-128000000	LC676
70.4817	LC676_merged_hg38.sc_GCTCGAGTCGGGTCCA	chr8:127000000-128000000	LC676
101.717	LC676_merged_hg38.sc_GCTGAGCAGAACGTCG	chr8:127000000-128000000	LC676
67.6801	LC676_merged_hg38.sc_GCTGAGCCAATCACTG	chr8:127000000-128000000	LC676
82.5758	LC676_merged_hg38.sc_GCTGAGCCACTGAAGG	chr8:127000000-128000000	LC676
18.6255	LC676_merged_hg38.sc_GCTGAGCTCGCGTGAC	chr8:127000000-128000000	LC676
35.0395	LC676_merged_hg38.sc_GCTGCGATCATGAACC	chr8:127000000-128000000	LC676
38.5053	LC676_merged_hg38.sc_GCTGCGATCGCTTGAA	chr8:127000000-128000000	LC676
80.1281	LC676_merged_hg38.sc_GCTGCGATCTATATCC	chr8:127000000-128000000	LC676
102.534	LC676_merged_hg38.sc_GCTGCGATCTTAAGCG	chr8:127000000-128000000	LC676
76.1696	LC676_merged_hg38.sc_GCTGTTCAGCAATAAC	chr8:127000000-128000000	LC676
52.4132	LC676_merged_hg38.sc_GCTGTTCAGGCAATTA	chr8:127000000-128000000	LC676
94.031	LC676_merged_hg38.sc_GCTGTTCTCACTAGCA	chr8:127000000-128000000	LC676
97.4484	LC676_merged_hg38.sc_GCTTAAGCAACGAGGT	chr8:127000000-128000000	LC676
64.3554	LC676_merged_hg38.sc_GCTTAAGCAGTTGCAT	chr8:127000000-128000000	LC676
90.1093	LC676_merged_hg38.sc_GCTTAAGGTAATGTAG	chr8:127000000-128000000	LC676
53.8775	LC676_merged_hg38.sc_GCTTAAGTCCATTGTT	chr8:127000000-128000000	LC676
38.3517	LC676_merged_hg38.sc_GCTTAAGTCCCAGCGA	chr8:127000000-128000000	LC676
48.9121	LC676_merged_hg38.sc_GCTTGCTAGAGTCCGA	chr8:127000000-128000000	LC676
57.1386	LC676_merged_hg38.sc_GCTTGCTAGTACAGAT	chr8:127000000-128000000	LC676
48.2241	LC676_merged_hg38.sc_GCTTGCTAGTTAGAGT	chr8:127000000-128000000	LC676
52.2009	LC676_merged_hg38.sc_GCTTGCTCAACGCACC	chr8:127000000-128000000	LC676
33.8062	LC676_merged_hg38.sc_GCTTGCTGTTAGGAAT	chr8:127000000-128000000	LC676
67.233	LC676_merged_hg38.sc_GCTTTCGAGACGACTG	chr8:127000000-128000000	LC676
51.8735	LC676_merged_hg38.sc_GCTTTCGAGGAGAACA	chr8:127000000-128000000	LC676
117.504	LC676_merged_hg38.sc_GCTTTCGGTATGAAGT	chr8:127000000-128000000	LC676
42.5861	LC676_merged_hg38.sc_GCTTTCGGTTTCCTAT	chr8:127000000-128000000	LC676
67.6839	LC676_merged_hg38.sc_GGAACCCAGCCATCAT	chr8:127000000-128000000	LC676
12.6397	LC676_merged_hg38.sc_GGAACCCCAGTAAGCG	chr8:127000000-128000000	LC676
67.8005	LC676_merged_hg38.sc_GGAACCCTCCGCTATC	chr8:127000000-128000000	LC676
76.8766	LC676_merged_hg38.sc_GGAACTTCACACATTG	chr8:127000000-128000000	LC676
67.4013	LC676_merged_hg38.sc_GGAACTTCATTCACCC	chr8:127000000-128000000	LC676
24.3913	LC676_merged_hg38.sc_GGAACTTGTCCTCAGG	chr8:127000000-128000000	LC676
70.929	LC676_merged_hg38.sc_GGAACTTGTTTGCCCT	chr8:127000000-128000000	LC676
32.9222	LC676_merged_hg38.sc_GGAACTTTCGCTTCAC	chr8:127000000-128000000	LC676
61.5111	LC676_merged_hg38.sc_GGAATCTAGAACTAAC	chr8:127000000-128000000	LC676
65.6914	LC676_merged_hg38.sc_GGAATCTCAAGTAATG	chr8:127000000-128000000	LC676
68.3817	LC676_merged_hg38.sc_GGAATCTGTTCCCGGA	chr8:127000000-128000000	LC676
26.7946	LC676_merged_hg38.sc_GGAATCTTCCGCTCTA	chr8:127000000-128000000	LC676
59.5315	LC676_merged_hg38.sc_GGAATCTTCTCGCGGA	chr8:127000000-128000000	LC676
35.8371	LC676_merged_hg38.sc_GGACACCAGCAGAAAG	chr8:127000000-128000000	LC676
31.8706	LC676_merged_hg38.sc_GGACACCAGTCCTTCC	chr8:127000000-128000000	LC676
118.377	LC676_merged_hg38.sc_GGACACCCAATTGGCT	chr8:127000000-128000000	LC676
54.3169	LC676_merged_hg38.sc_GGACACCGTATGGGTG	chr8:127000000-128000000	LC676
42.6089	LC676_merged_hg38.sc_GGACACCGTCCAGACC	chr8:127000000-128000000	LC676
72.2042	LC676_merged_hg38.sc_GGACACCTCGCATACA	chr8:127000000-128000000	LC676
34.9284	LC676_merged_hg38.sc_GGAGAACAGGCAGTGT	chr8:127000000-128000000	LC676
82.6171	LC676_merged_hg38.sc_GGAGAACAGTGCTAGG	chr8:127000000-128000000	LC676
67.4814	LC676_merged_hg38.sc_GGAGGATCAAGGGTAC	chr8:127000000-128000000	LC676
59.7146	LC676_merged_hg38.sc_GGAGTAGAGGATCCTT	chr8:127000000-128000000	LC676
84.79	LC676_merged_hg38.sc_GGAGTAGCACACATTG	chr8:127000000-128000000	LC676
61.6103	LC676_merged_hg38.sc_GGAGTAGGTATCACAC	chr8:127000000-128000000	LC676
94.4069	LC676_merged_hg38.sc_GGATAGGCAATCATCG	chr8:127000000-128000000	LC676
43.6901	LC676_merged_hg38.sc_GGATAGGGTTATGCAC	chr8:127000000-128000000	LC676
107.533	LC676_merged_hg38.sc_GGATGAGAGCGTGTTT	chr8:127000000-128000000	LC676
39.9825	LC676_merged_hg38.sc_GGATGAGAGGCAGATC	chr8:127000000-128000000	LC676
64.3988	LC676_merged_hg38.sc_GGATGAGCATGTAGAA	chr8:127000000-128000000	LC676
43.3824	LC676_merged_hg38.sc_GGATGAGGTGCCAAGA	chr8:127000000-128000000	LC676
25.1449	LC676_merged_hg38.sc_GGATGAGGTTACTACG	chr8:127000000-128000000	LC676
28.6917	LC676_merged_hg38.sc_GGATGAGGTTCCCGGA	chr8:127000000-128000000	LC676
63.2815	LC676_merged_hg38.sc_GGCACGTGTAACGTAA	chr8:127000000-128000000	LC676
53.6201	LC676_merged_hg38.sc_GGCACGTTCAACACGT	chr8:127000000-128000000	LC676
63.0218	LC676_merged_hg38.sc_GGCACGTTCGCCTTAC	chr8:127000000-128000000	LC676
63.5368	LC676_merged_hg38.sc_GGCATTAAGCAGAGCT	chr8:127000000-128000000	LC676
66.6963	LC676_merged_hg38.sc_GGCATTAAGTCCGGAA	chr8:127000000-128000000	LC676
82.68	LC676_merged_hg38.sc_GGCATTACAGTAACGG	chr8:127000000-128000000	LC676
60.0608	LC676_merged_hg38.sc_GGCATTATCTTAACGG	chr8:127000000-128000000	LC676
110.133	LC676_merged_hg38.sc_GGCGAAAAGTGAGTTA	chr8:127000000-128000000	LC676
42.6172	LC676_merged_hg38.sc_GGCGAAAGTACGGATG	chr8:127000000-128000000	LC676
64.9688	LC676_merged_hg38.sc_GGCGTTGAGCGTTAGG	chr8:127000000-128000000	LC676
57.0794	LC676_merged_hg38.sc_GGCGTTGCACTCCACT	chr8:127000000-128000000	LC676
63.5414	LC676_merged_hg38.sc_GGCGTTGGTGCACCCA	chr8:127000000-128000000	LC676
42.9702	LC676_merged_hg38.sc_GGGAACACAACTCGAT	chr8:127000000-128000000	LC676
60.2599	LC676_merged_hg38.sc_GGGACCTAGTGAGCTG	chr8:127000000-128000000	LC676
64.7259	LC676_merged_hg38.sc_GGGACCTTCTATCTAC	chr8:127000000-128000000	LC676
73.0976	LC676_merged_hg38.sc_GGGCCATCACGATATC	chr8:127000000-128000000	LC676
55.5569	LC676_merged_hg38.sc_GGGCCATGTCCGGTAC	chr8:127000000-128000000	LC676
75.0753	LC676_merged_hg38.sc_GGGCCATTCGCCAGAC	chr8:127000000-128000000	LC676
62.8646	LC676_merged_hg38.sc_GGGTCTGAGAGCACTG	chr8:127000000-128000000	LC676
64.5857	LC676_merged_hg38.sc_GGGTCTGTCGGTGATT	chr8:127000000-128000000	LC676
72.8222	LC676_merged_hg38.sc_GGGTGTCCACACATTG	chr8:127000000-128000000	LC676
48.1677	LC676_merged_hg38.sc_GGGTGTCTCGGTAGGA	chr8:127000000-128000000	LC676
71.1845	LC676_merged_hg38.sc_GGGTTATAGCCTTTGA	chr8:127000000-128000000	LC676
68.199	LC676_merged_hg38.sc_GGGTTATTCGGTTGTA	chr8:127000000-128000000	LC676
54.9436	LC676_merged_hg38.sc_GGTACCGAGCAGAATT	chr8:127000000-128000000	LC676
105.236	LC676_merged_hg38.sc_GGTACCGGTATGTCCA	chr8:127000000-128000000	LC676
54.8479	LC676_merged_hg38.sc_GGTACCGTCCCACTAC	chr8:127000000-128000000	LC676
68.2236	LC676_merged_hg38.sc_GGTAGGAAGAAAGGGT	chr8:127000000-128000000	LC676
63.9962	LC676_merged_hg38.sc_GGTAGGATCGGGCTCA	chr8:127000000-128000000	LC676
51.9024	LC676_merged_hg38.sc_GGTCATACAATGGTCT	chr8:127000000-128000000	LC676
65.4048	LC676_merged_hg38.sc_GGTCATACACATCATG	chr8:127000000-128000000	LC676
46.5862	LC676_merged_hg38.sc_GGTCATACATCAGCTA	chr8:127000000-128000000	LC676
60.0496	LC676_merged_hg38.sc_GGTCATAGTCGTAATC	chr8:127000000-128000000	LC676
63.9596	LC676_merged_hg38.sc_GGTGAAGAGAGTTCGG	chr8:127000000-128000000	LC676
45.721	LC676_merged_hg38.sc_GGTGAAGCAAGGGAGG	chr8:127000000-128000000	LC676
40.2109	LC676_merged_hg38.sc_GGTGAAGCATGGATGG	chr8:127000000-128000000	LC676
77.2423	LC676_merged_hg38.sc_GGTGAAGTCGATGTGT	chr8:127000000-128000000	LC676
52.3135	LC676_merged_hg38.sc_GGTGCTGAGTTTGGAA	chr8:127000000-128000000	LC676
41.1596	LC676_merged_hg38.sc_GGTGCTGCAAACGACG	chr8:127000000-128000000	LC676
52.1	LC676_merged_hg38.sc_GGTGCTGCAGCCACGT	chr8:127000000-128000000	LC676
36.505	LC676_merged_hg38.sc_GGTGCTGTCCAGGCCA	chr8:127000000-128000000	LC676
75.5203	LC676_merged_hg38.sc_GGTGTCGAGGCGTAGT	chr8:127000000-128000000	LC676
38.5457	LC676_merged_hg38.sc_GGTGTCGTCCGAGGAA	chr8:127000000-128000000	LC676
56.7797	LC676_merged_hg38.sc_GGTGTCGTCTTACGGA	chr8:127000000-128000000	LC676
38.7501	LC676_merged_hg38.sc_GGTTGCGAGGCACTAG	chr8:127000000-128000000	LC676
21.0926	LC676_merged_hg38.sc_GGTTGCGCAAAGGTCG	chr8:127000000-128000000	LC676
48.2714	LC676_merged_hg38.sc_GGTTGCGTCCACGCTT	chr8:127000000-128000000	LC676
38.6368	LC676_merged_hg38.sc_GGTTGCGTCCTTCGAC	chr8:127000000-128000000	LC676
74.1268	LC676_merged_hg38.sc_GTAATCGAGTTAGCAA	chr8:127000000-128000000	LC676
53.1907	LC676_merged_hg38.sc_GTAATCGCAATAGCGG	chr8:127000000-128000000	LC676
68.6376	LC676_merged_hg38.sc_GTAATCGGTGAATCGG	chr8:127000000-128000000	LC676
55.9426	LC676_merged_hg38.sc_GTAATCGGTTCTACCC	chr8:127000000-128000000	LC676
76.2442	LC676_merged_hg38.sc_GTAATCGTCTCTGCAC	chr8:127000000-128000000	LC676
77.9231	LC676_merged_hg38.sc_GTACTTTAGTTCAACC	chr8:127000000-128000000	LC676
53.9211	LC676_merged_hg38.sc_GTACTTTCAGTAGTTC	chr8:127000000-128000000	LC676
79.6025	LC676_merged_hg38.sc_GTACTTTGTATATGGA	chr8:127000000-128000000	LC676
58.3246	LC676_merged_hg38.sc_GTACTTTGTTCTACCC	chr8:127000000-128000000	LC676
61.5268	LC676_merged_hg38.sc_GTAGACTAGGTTAACA	chr8:127000000-128000000	LC676
58.1569	LC676_merged_hg38.sc_GTAGACTGTACCTATG	chr8:127000000-128000000	LC676
59.9384	LC676_merged_hg38.sc_GTAGACTGTCATTGCA	chr8:127000000-128000000	LC676
47.6002	LC676_merged_hg38.sc_GTAGGAGCAATGGTAA	chr8:127000000-128000000	LC676
56.3994	LC676_merged_hg38.sc_GTAGGAGGTATGCTAC	chr8:127000000-128000000	LC676
60.5943	LC676_merged_hg38.sc_GTAGGAGGTTGCAGAG	chr8:127000000-128000000	LC676
59.8949	LC676_merged_hg38.sc_GTAGTACTCTCCTTAA	chr8:127000000-128000000	LC676
80.5183	LC676_merged_hg38.sc_GTCACAAAGCAACTGG	chr8:127000000-128000000	LC676
66.0586	LC676_merged_hg38.sc_GTCACAAAGTATACGA	chr8:127000000-128000000	LC676
64.3534	LC676_merged_hg38.sc_GTCACAACAAAGGAAG	chr8:127000000-128000000	LC676
96.4759	LC676_merged_hg38.sc_GTCACAAGTGGAGTGT	chr8:127000000-128000000	LC676
71.3441	LC676_merged_hg38.sc_GTCACAAGTGTCCTTC	chr8:127000000-128000000	LC676
75.6934	LC676_merged_hg38.sc_GTCACAATCACGTGTA	chr8:127000000-128000000	LC676
48.5424	LC676_merged_hg38.sc_GTCACAATCTATTTCG	chr8:127000000-128000000	LC676
56.8075	LC676_merged_hg38.sc_GTCACCTAGGAAGACA	chr8:127000000-128000000	LC676
39.7042	LC676_merged_hg38.sc_GTCACCTGTCCGTGCA	chr8:127000000-128000000	LC676
59.1177	LC676_merged_hg38.sc_GTCACGGAGCCCATTA	chr8:127000000-128000000	LC676
77.0896	LC676_merged_hg38.sc_GTCACGGGTTACCCAA	chr8:127000000-128000000	LC676
66.4613	LC676_merged_hg38.sc_GTCACTCCAAAGGCCA	chr8:127000000-128000000	LC676
79.6207	LC676_merged_hg38.sc_GTCACTCCAATTCAGC	chr8:127000000-128000000	LC676
79.1302	LC676_merged_hg38.sc_GTCACTCCATCAACTG	chr8:127000000-128000000	LC676
28.8992	LC676_merged_hg38.sc_GTCCATCAGAGCAGCT	chr8:127000000-128000000	LC676
98.1119	LC676_merged_hg38.sc_GTCGTAACAACATAAG	chr8:127000000-128000000	LC676
51.3205	LC676_merged_hg38.sc_GTCGTAACAGCACATT	chr8:127000000-128000000	LC676
61.6633	LC676_merged_hg38.sc_GTCGTAAGTTGGTAAA	chr8:127000000-128000000	LC676
19.2387	LC676_merged_hg38.sc_GTCTACCAGCTAACAA	chr8:127000000-128000000	LC676
37.0591	LC676_merged_hg38.sc_GTCTACCCAAGATGCG	chr8:127000000-128000000	LC676
71.905	LC676_merged_hg38.sc_GTCTACCCAGAAAGAG	chr8:127000000-128000000	LC676
69.4002	LC676_merged_hg38.sc_GTCTACCGTGCTTCCT	chr8:127000000-128000000	LC676
57.3594	LC676_merged_hg38.sc_GTGACATCACGTTAGT	chr8:127000000-128000000	LC676
48.4671	LC676_merged_hg38.sc_GTGATCAAGTGAGCTG	chr8:127000000-128000000	LC676
57.0271	LC676_merged_hg38.sc_GTGATCAGTGATTCCA	chr8:127000000-128000000	LC676
40.5118	LC676_merged_hg38.sc_GTGATCATCGATGTGT	chr8:127000000-128000000	LC676
40.9217	LC676_merged_hg38.sc_GTGCACGAGTATAGTG	chr8:127000000-128000000	LC676
35.6326	LC676_merged_hg38.sc_GTGCACGGTTCCCGGA	chr8:127000000-128000000	LC676
61.2774	LC676_merged_hg38.sc_GTGCACGTCACCGCGA	chr8:127000000-128000000	LC676
76.4538	LC676_merged_hg38.sc_GTGCCAGCAACCTCTC	chr8:127000000-128000000	LC676
94.7969	LC676_merged_hg38.sc_GTGCCAGGTAGCCATT	chr8:127000000-128000000	LC676
33.5861	LC676_merged_hg38.sc_GTGGATTAGTTGCTTG	chr8:127000000-128000000	LC676
84.4955	LC676_merged_hg38.sc_GTGGATTGTACCTATG	chr8:127000000-128000000	LC676
60.1084	LC676_merged_hg38.sc_GTGGATTGTAGTTTGC	chr8:127000000-128000000	LC676
54.6426	LC676_merged_hg38.sc_GTGGATTTCTACCCGT	chr8:127000000-128000000	LC676
35.4024	LC676_merged_hg38.sc_GTGGATTTCTTCCAGC	chr8:127000000-128000000	LC676
73.4049	LC676_merged_hg38.sc_GTGGCGTAGGACTTTC	chr8:127000000-128000000	LC676
55.324	LC676_merged_hg38.sc_GTGGCGTCAAAGGAAG	chr8:127000000-128000000	LC676
94.602	LC676_merged_hg38.sc_GTGGCGTCAAGGGAGG	chr8:127000000-128000000	LC676
61.7552	LC676_merged_hg38.sc_GTGGCGTCATGGCCCA	chr8:127000000-128000000	LC676
78.6236	LC676_merged_hg38.sc_GTGGCGTGTGATAGAT	chr8:127000000-128000000	LC676
43.5232	LC676_merged_hg38.sc_GTGGCGTGTGATTCCA	chr8:127000000-128000000	LC676
77.2176	LC676_merged_hg38.sc_GTGGCGTTCGATGCAT	chr8:127000000-128000000	LC676
62.7264	LC676_merged_hg38.sc_GTGTCAACACGACGAA	chr8:127000000-128000000	LC676
82.0385	LC676_merged_hg38.sc_GTGTCAACATTGTGAC	chr8:127000000-128000000	LC676
54.076	LC676_merged_hg38.sc_GTGTCCTCAACGTAGG	chr8:127000000-128000000	LC676
49.5169	LC676_merged_hg38.sc_GTGTCCTTCGCAAGCC	chr8:127000000-128000000	LC676
35.3451	LC676_merged_hg38.sc_GTGTCCTTCGGTCTAA	chr8:127000000-128000000	LC676
61.7446	LC676_merged_hg38.sc_GTGTCCTTCGTCTTAT	chr8:127000000-128000000	LC676
62.7873	LC676_merged_hg38.sc_GTGTCCTTCTCTATCA	chr8:127000000-128000000	LC676
47.2624	LC676_merged_hg38.sc_GTGTGATGTCAAACAA	chr8:127000000-128000000	LC676
43.2888	LC676_merged_hg38.sc_GTGTGATGTCCAGACC	chr8:127000000-128000000	LC676
33.5603	LC676_merged_hg38.sc_GTGTGATTCATTCTTG	chr8:127000000-128000000	LC676
97.3642	LC676_merged_hg38.sc_GTGTGATTCGAGGTCC	chr8:127000000-128000000	LC676
39.3194	LC676_merged_hg38.sc_GTTACGATCACTCCCA	chr8:127000000-128000000	LC676
56.5807	LC676_merged_hg38.sc_GTTACTTAGATCGCCC	chr8:127000000-128000000	LC676
91.7893	LC676_merged_hg38.sc_GTTACTTGTGAATGGC	chr8:127000000-128000000	LC676
70.2322	LC676_merged_hg38.sc_GTTACTTTCGTGGTAT	chr8:127000000-128000000	LC676
42.8152	LC676_merged_hg38.sc_GTTATGGAGAATCAGT	chr8:127000000-128000000	LC676
54.9388	LC676_merged_hg38.sc_GTTATGGAGTATACCC	chr8:127000000-128000000	LC676
43.7409	LC676_merged_hg38.sc_GTTATGGCATACAACC	chr8:127000000-128000000	LC676
63.7212	LC676_merged_hg38.sc_GTTATGGGTCAGTGTT	chr8:127000000-128000000	LC676
57.9294	LC676_merged_hg38.sc_GTTATTCGTCATTGCA	chr8:127000000-128000000	LC676
57.3904	LC676_merged_hg38.sc_GTTCAAGCAACGCAAG	chr8:127000000-128000000	LC676
34.0381	LC676_merged_hg38.sc_GTTGGGCCAGGGAGTT	chr8:127000000-128000000	LC676
37.5544	LC676_merged_hg38.sc_GTTGGGCGTTGCTTGA	chr8:127000000-128000000	LC676
61.887	LC676_merged_hg38.sc_GTTGGGCTCCATTGTT	chr8:127000000-128000000	LC676
102.706	LC676_merged_hg38.sc_GTTGGTATCACCGCGA	chr8:127000000-128000000	LC676
70.8279	LC676_merged_hg38.sc_GTTGGTATCTAGCAAC	chr8:127000000-128000000	LC676
47.3865	LC676_merged_hg38.sc_TAAACCGAGAGAGTAG	chr8:127000000-128000000	LC676
71.4515	LC676_merged_hg38.sc_TAAACCGCAAATTCCG	chr8:127000000-128000000	LC676
95.7401	LC676_merged_hg38.sc_TAACAGCAGTCAGGAC	chr8:127000000-128000000	LC676
71.399	LC676_merged_hg38.sc_TAACAGCTCGATGCAT	chr8:127000000-128000000	LC676
81.0391	LC676_merged_hg38.sc_TAACAGCTCGTCTTAT	chr8:127000000-128000000	LC676
44.2987	LC676_merged_hg38.sc_TAACGGTTCGCTTACC	chr8:127000000-128000000	LC676
89.2651	LC676_merged_hg38.sc_TAACGGTTCTGCGTCT	chr8:127000000-128000000	LC676
49.832	LC676_merged_hg38.sc_TAACTTCGTTCTGATG	chr8:127000000-128000000	LC676
63.2555	LC676_merged_hg38.sc_TAACTTCTCTTGTCGC	chr8:127000000-128000000	LC676
57.7392	LC676_merged_hg38.sc_TAAGCCACAAAGCTTC	chr8:127000000-128000000	LC676
84.4501	LC676_merged_hg38.sc_TAAGCCACACTCGTGG	chr8:127000000-128000000	LC676
80.0203	LC676_merged_hg38.sc_TAAGCCATCAGTTGAC	chr8:127000000-128000000	LC676
32.9591	LC676_merged_hg38.sc_TAAGCCATCTTAAGCG	chr8:127000000-128000000	LC676
42.6253	LC676_merged_hg38.sc_TAAGTGCAGACCTATC	chr8:127000000-128000000	LC676
88.8345	LC676_merged_hg38.sc_TAAGTGCAGCATTGGG	chr8:127000000-128000000	LC676
49.488	LC676_merged_hg38.sc_TAAGTGCCAACGAGGT	chr8:127000000-128000000	LC676
66.6282	LC676_merged_hg38.sc_TAAGTGCCAAGCGTCC	chr8:127000000-128000000	LC676
64.4105	LC676_merged_hg38.sc_TAAGTGCGTCACTCTC	chr8:127000000-128000000	LC676
85.6478	LC676_merged_hg38.sc_TAATCGGCAGTATACC	chr8:127000000-128000000	LC676
86.3174	LC676_merged_hg38.sc_TAATCGGCATGTATCG	chr8:127000000-128000000	LC676
57.1057	LC676_merged_hg38.sc_TAATCGGGTTCTACCC	chr8:127000000-128000000	LC676
36.9737	LC676_merged_hg38.sc_TAATTCCCAAGTTCGT	chr8:127000000-128000000	LC676
47.2716	LC676_merged_hg38.sc_TAATTCCGTAGACACG	chr8:127000000-128000000	LC676
83.7426	LC676_merged_hg38.sc_TAATTCCGTGCGCATC	chr8:127000000-128000000	LC676
27.821	LC676_merged_hg38.sc_TACAGCAAGCTTACCA	chr8:127000000-128000000	LC676
61.2749	LC676_merged_hg38.sc_TACAGCATCATTCGGA	chr8:127000000-128000000	LC676
67.1271	LC676_merged_hg38.sc_TACAGCATCGCTTACC	chr8:127000000-128000000	LC676
44.3378	LC676_merged_hg38.sc_TACAGCATCTTAATCC	chr8:127000000-128000000	LC676
52.2407	LC676_merged_hg38.sc_TACATGGGTGCGCATC	chr8:127000000-128000000	LC676
81.7684	LC676_merged_hg38.sc_TACATTCAGGTTCGTT	chr8:127000000-128000000	LC676
24.5758	LC676_merged_hg38.sc_TACATTCCATACAACC	chr8:127000000-128000000	LC676
48.9317	LC676_merged_hg38.sc_TACATTCTCGTTGTTT	chr8:127000000-128000000	LC676
54.4278	LC676_merged_hg38.sc_TACCCTGCAATTCGTG	chr8:127000000-128000000	LC676
41.6208	LC676_merged_hg38.sc_TACCCTGCATACAACC	chr8:127000000-128000000	LC676
54.8378	LC676_merged_hg38.sc_TACCCTGGTACGACCC	chr8:127000000-128000000	LC676
37.2225	LC676_merged_hg38.sc_TACCCTGGTACGGTTT	chr8:127000000-128000000	LC676
72.9728	LC676_merged_hg38.sc_TACCCTGGTTTAAGCC	chr8:127000000-128000000	LC676
69.3975	LC676_merged_hg38.sc_TACCTATAGACTTGAA	chr8:127000000-128000000	LC676
80.6834	LC676_merged_hg38.sc_TACCTATCAGAACTTC	chr8:127000000-128000000	LC676
56.8124	LC676_merged_hg38.sc_TACCTATCATACTGCA	chr8:127000000-128000000	LC676
69.7311	LC676_merged_hg38.sc_TACCTATGTGAATGGC	chr8:127000000-128000000	LC676
41.9065	LC676_merged_hg38.sc_TACCTATGTGTTGTTG	chr8:127000000-128000000	LC676
43.6368	LC676_merged_hg38.sc_TACCTATTCAGGATCT	chr8:127000000-128000000	LC676
40.9824	LC676_merged_hg38.sc_TACCTCGAGAAGACTT	chr8:127000000-128000000	LC676
76.6684	LC676_merged_hg38.sc_TACCTCGCAAAGGCCA	chr8:127000000-128000000	LC676
53.7823	LC676_merged_hg38.sc_TACCTCGGTCATCGTA	chr8:127000000-128000000	LC676
93.132	LC676_merged_hg38.sc_TACCTCGTCTGCCGAG	chr8:127000000-128000000	LC676
36.6558	LC676_merged_hg38.sc_TACGCAATCTCGCGGA	chr8:127000000-128000000	LC676
50.9219	LC676_merged_hg38.sc_TACGCCTTCTCCACTG	chr8:127000000-128000000	LC676
35.2896	LC676_merged_hg38.sc_TACGGATCAGGCAGAT	chr8:127000000-128000000	LC676
17.6669	LC676_merged_hg38.sc_TACGGATCATCCGTGG	chr8:127000000-128000000	LC676
60.545	LC676_merged_hg38.sc_TACGGATCATTCTTTG	chr8:127000000-128000000	LC676
75.7157	LC676_merged_hg38.sc_TACGGATTCAAACCCA	chr8:127000000-128000000	LC676
73.5201	LC676_merged_hg38.sc_TACTAGGCATGGCCTG	chr8:127000000-128000000	LC676
41.4694	LC676_merged_hg38.sc_TACTAGGTCATTGCCC	chr8:127000000-128000000	LC676
61.1904	LC676_merged_hg38.sc_TACTCGCAGGGAAGCG	chr8:127000000-128000000	LC676
67.6493	LC676_merged_hg38.sc_TACTCGCAGGTTGTGG	chr8:127000000-128000000	LC676
45.1765	LC676_merged_hg38.sc_TACTCGCCAACATAAG	chr8:127000000-128000000	LC676
84.7628	LC676_merged_hg38.sc_TACTCGCGTAGATGAT	chr8:127000000-128000000	LC676
43.3988	LC676_merged_hg38.sc_TACTGCCAGCTAGTTC	chr8:127000000-128000000	LC676
75.1947	LC676_merged_hg38.sc_TACTGCCGTAGTTTGC	chr8:127000000-128000000	LC676
46.342	LC676_merged_hg38.sc_TACTGCCGTCAGCTTA	chr8:127000000-128000000	LC676
49.0468	LC676_merged_hg38.sc_TACTGCCGTCATTGGT	chr8:127000000-128000000	LC676
74.9725	LC676_merged_hg38.sc_TAGACTGAGTTCAAGA	chr8:127000000-128000000	LC676
69.2582	LC676_merged_hg38.sc_TAGACTGCACAGATGG	chr8:127000000-128000000	LC676
66.7474	LC676_merged_hg38.sc_TAGACTGCATTAACGC	chr8:127000000-128000000	LC676
66.6532	LC676_merged_hg38.sc_TAGACTGGTATCATGC	chr8:127000000-128000000	LC676
62.9914	LC676_merged_hg38.sc_TAGACTGGTCAACGGA	chr8:127000000-128000000	LC676
54.0843	LC676_merged_hg38.sc_TAGACTGTCTGCGTCT	chr8:127000000-128000000	LC676
26.4585	LC676_merged_hg38.sc_TAGCACAAGTTGAATG	chr8:127000000-128000000	LC676
51.7929	LC676_merged_hg38.sc_TAGCACAGTGCTGGCT	chr8:127000000-128000000	LC676
61.6877	LC676_merged_hg38.sc_TAGCACATCGAGTGTT	chr8:127000000-128000000	LC676
61.2121	LC676_merged_hg38.sc_TAGCATGAGAGTTTGA	chr8:127000000-128000000	LC676
61.654	LC676_merged_hg38.sc_TAGCATGAGGTGATGC	chr8:127000000-128000000	LC676
74.5492	LC676_merged_hg38.sc_TAGCATGCAAGCGTCC	chr8:127000000-128000000	LC676
22.531	LC676_merged_hg38.sc_TAGCATGCAGGTAGGT	chr8:127000000-128000000	LC676
77.3372	LC676_merged_hg38.sc_TAGCATGCAGTAGTCT	chr8:127000000-128000000	LC676
72.799	LC676_merged_hg38.sc_TAGCATGGTACCAAGG	chr8:127000000-128000000	LC676
52.4225	LC676_merged_hg38.sc_TAGCATGGTCTGGGAA	chr8:127000000-128000000	LC676
76.1653	LC676_merged_hg38.sc_TAGCATGTCAGAGTGG	chr8:127000000-128000000	LC676
21.4417	LC676_merged_hg38.sc_TAGCATGTCAGCCGAC	chr8:127000000-128000000	LC676
49.2559	LC676_merged_hg38.sc_TAGCATGTCCTATCAT	chr8:127000000-128000000	LC676
75.6474	LC676_merged_hg38.sc_TAGCCCTCAGGGCTTC	chr8:127000000-128000000	LC676
79.6243	LC676_merged_hg38.sc_TAGCCCTTCTTTATCG	chr8:127000000-128000000	LC676
24.0092	LC676_merged_hg38.sc_TAGCCGGAGATGGGAA	chr8:127000000-128000000	LC676
81.4832	LC676_merged_hg38.sc_TAGCCGGCACAGTAGG	chr8:127000000-128000000	LC676
51.8544	LC676_merged_hg38.sc_TAGCGGCGTGAAACAT	chr8:127000000-128000000	LC676
61.3653	LC676_merged_hg38.sc_TAGCTTTAGAACGTTA	chr8:127000000-128000000	LC676
78.187	LC676_merged_hg38.sc_TAGCTTTCAAGTTGCT	chr8:127000000-128000000	LC676
65.6557	LC676_merged_hg38.sc_TAGCTTTGTTCCAATG	chr8:127000000-128000000	LC676
72.3724	LC676_merged_hg38.sc_TAGCTTTTCCGAATTG	chr8:127000000-128000000	LC676
62.7038	LC676_merged_hg38.sc_TAGGAGGAGATGTTCC	chr8:127000000-128000000	LC676
51.9972	LC676_merged_hg38.sc_TAGGAGGAGCCGCAAA	chr8:127000000-128000000	LC676
45.6128	LC676_merged_hg38.sc_TAGGAGGCACGTTAGT	chr8:127000000-128000000	LC676
54.7744	LC676_merged_hg38.sc_TAGGAGGGTCTCAAAC	chr8:127000000-128000000	LC676
29.5749	LC676_merged_hg38.sc_TAGGAGGTCAACTTGG	chr8:127000000-128000000	LC676
93.1008	LC676_merged_hg38.sc_TAGGTCAAGTATGGGC	chr8:127000000-128000000	LC676
64.3351	LC676_merged_hg38.sc_TAGGTCAGTATTGTCG	chr8:127000000-128000000	LC676
52.892	LC676_merged_hg38.sc_TAGGTGTGTGGAAAGA	chr8:127000000-128000000	LC676
74.23	LC676_merged_hg38.sc_TAGGTGTTCAACTTGG	chr8:127000000-128000000	LC676
103.452	LC676_merged_hg38.sc_TAGGTGTTCGTGAGTT	chr8:127000000-128000000	LC676
55.3925	LC676_merged_hg38.sc_TAGTCCCCAGTTAAAG	chr8:127000000-128000000	LC676
50.6379	LC676_merged_hg38.sc_TAGTCCCGTTCCATCC	chr8:127000000-128000000	LC676
32.1493	LC676_merged_hg38.sc_TAGTCCCTCTGGACAT	chr8:127000000-128000000	LC676
25.1848	LC676_merged_hg38.sc_TATCGAGCAATGCACT	chr8:127000000-128000000	LC676
90.4373	LC676_merged_hg38.sc_TATCGAGGTTGAAGCG	chr8:127000000-128000000	LC676
82.3245	LC676_merged_hg38.sc_TATCGAGTCTATGAGC	chr8:127000000-128000000	LC676
75.2748	LC676_merged_hg38.sc_TATCTGTCACTTGCGG	chr8:127000000-128000000	LC676
36.7784	LC676_merged_hg38.sc_TATCTGTCATAGTCCA	chr8:127000000-128000000	LC676
52.3116	LC676_merged_hg38.sc_TATGTGGCATCATAGC	chr8:127000000-128000000	LC676
69.4245	LC676_merged_hg38.sc_TATGTGGTCAATTCCT	chr8:127000000-128000000	LC676
110.944	LC676_merged_hg38.sc_TATGTGGTCCGCTATC	chr8:127000000-128000000	LC676
60.4948	LC676_merged_hg38.sc_TATGTTCCAGGGAGTT	chr8:127000000-128000000	LC676
34.0266	LC676_merged_hg38.sc_TATGTTCCAGTGCTCG	chr8:127000000-128000000	LC676
46.1449	LC676_merged_hg38.sc_TATGTTCGTCCCTTTG	chr8:127000000-128000000	LC676
75.2224	LC676_merged_hg38.sc_TATGTTCTCATTCATC	chr8:127000000-128000000	LC676
84.095	LC676_merged_hg38.sc_TATTGCTAGTCTCTAG	chr8:127000000-128000000	LC676
47.7981	LC676_merged_hg38.sc_TATTGCTGTCTTAGCA	chr8:127000000-128000000	LC676
69.4867	LC676_merged_hg38.sc_TATTGCTGTTCCAGTA	chr8:127000000-128000000	LC676
60.9399	LC676_merged_hg38.sc_TCAAAGCAGGATCCTT	chr8:127000000-128000000	LC676
82.782	LC676_merged_hg38.sc_TCAAAGCCATAGCCGC	chr8:127000000-128000000	LC676
39.1184	LC676_merged_hg38.sc_TCAAAGCGTATGGATA	chr8:127000000-128000000	LC676
34.2547	LC676_merged_hg38.sc_TCAAAGCTCTCCAACC	chr8:127000000-128000000	LC676
74.0695	LC676_merged_hg38.sc_TCAAGACGTAGAACGC	chr8:127000000-128000000	LC676
35.3635	LC676_merged_hg38.sc_TCAAGACGTAGAAGCC	chr8:127000000-128000000	LC676
48.4401	LC676_merged_hg38.sc_TCAAGCACAATGACTC	chr8:127000000-128000000	LC676
67.3589	LC676_merged_hg38.sc_TCAAGCACAGAACTTC	chr8:127000000-128000000	LC676
61.5559	LC676_merged_hg38.sc_TCAAGCACATTACCTT	chr8:127000000-128000000	LC676
36.6217	LC676_merged_hg38.sc_TCAAGCAGTGTGCTTA	chr8:127000000-128000000	LC676
51.9728	LC676_merged_hg38.sc_TCAAGCATCTGAAAGA	chr8:127000000-128000000	LC676
44.0817	LC676_merged_hg38.sc_TCAAGGTAGATGCGAC	chr8:127000000-128000000	LC676
66.8704	LC676_merged_hg38.sc_TCAAGGTAGGGCATTG	chr8:127000000-128000000	LC676
36.138	LC676_merged_hg38.sc_TCAAGGTGTGAGGTCA	chr8:127000000-128000000	LC676
61.0831	LC676_merged_hg38.sc_TCAATTCAGTTATGAG	chr8:127000000-128000000	LC676
45.0713	LC676_merged_hg38.sc_TCAATTCCAAGGCGTA	chr8:127000000-128000000	LC676
84.9142	LC676_merged_hg38.sc_TCAATTCCAATGACTC	chr8:127000000-128000000	LC676
38.8997	LC676_merged_hg38.sc_TCAATTCCAGGATGTG	chr8:127000000-128000000	LC676
89.871	LC676_merged_hg38.sc_TCAATTCTCGTTTGAG	chr8:127000000-128000000	LC676
30.2986	LC676_merged_hg38.sc_TCACAAGAGAAATACC	chr8:127000000-128000000	LC676
92.3756	LC676_merged_hg38.sc_TCACAAGAGACGACTG	chr8:127000000-128000000	LC676
88.8828	LC676_merged_hg38.sc_TCACAAGAGATGGGAA	chr8:127000000-128000000	LC676
65.238	LC676_merged_hg38.sc_TCACAAGAGTCCGGAA	chr8:127000000-128000000	LC676
40.2416	LC676_merged_hg38.sc_TCACAAGGTGTGTGCC	chr8:127000000-128000000	LC676
97.8371	LC676_merged_hg38.sc_TCACAAGTCCAACCTC	chr8:127000000-128000000	LC676
53.2615	LC676_merged_hg38.sc_TCACAGAAGGCTTAAA	chr8:127000000-128000000	LC676
38.6338	LC676_merged_hg38.sc_TCACAGACACGCTAAT	chr8:127000000-128000000	LC676
71.4607	LC676_merged_hg38.sc_TCACAGACATCATAGC	chr8:127000000-128000000	LC676
85.6865	LC676_merged_hg38.sc_TCACAGATCCTTTGCG	chr8:127000000-128000000	LC676
34.9713	LC676_merged_hg38.sc_TCACCACAGAGTCCGA	chr8:127000000-128000000	LC676
38.3834	LC676_merged_hg38.sc_TCACCACGTTCATTTC	chr8:127000000-128000000	LC676
73.636	LC676_merged_hg38.sc_TCACCACTCCCGATTC	chr8:127000000-128000000	LC676
55.4735	LC676_merged_hg38.sc_TCACCACTCTAGTCGA	chr8:127000000-128000000	LC676
79.7654	LC676_merged_hg38.sc_TCACCTGCATGTCCCT	chr8:127000000-128000000	LC676
39.7398	LC676_merged_hg38.sc_TCACTCGAGAAGACTT	chr8:127000000-128000000	LC676
66.1416	LC676_merged_hg38.sc_TCACTCGAGGCTTCGC	chr8:127000000-128000000	LC676
98.7903	LC676_merged_hg38.sc_TCACTCGTCTCTGTTA	chr8:127000000-128000000	LC676
75.2753	LC676_merged_hg38.sc_TCAGCTCAGGTCACTT	chr8:127000000-128000000	LC676
52.5466	LC676_merged_hg38.sc_TCAGCTCCACGTTACA	chr8:127000000-128000000	LC676
70.0539	LC676_merged_hg38.sc_TCAGCTCGTTCCCAAA	chr8:127000000-128000000	LC676
47.1215	LC676_merged_hg38.sc_TCAGGGCAGGCGATTG	chr8:127000000-128000000	LC676
56.2619	LC676_merged_hg38.sc_TCAGGGCCACCGAATT	chr8:127000000-128000000	LC676
78.3014	LC676_merged_hg38.sc_TCAGGGCCAGGTAGCA	chr8:127000000-128000000	LC676
70.7661	LC676_merged_hg38.sc_TCAGGGCCATCTGCAA	chr8:127000000-128000000	LC676
24.2044	LC676_merged_hg38.sc_TCAGGTAAGGAGTAGA	chr8:127000000-128000000	LC676
117.076	LC676_merged_hg38.sc_TCAGGTAAGGCACTAG	chr8:127000000-128000000	LC676
69.4818	LC676_merged_hg38.sc_TCAGGTACACTCGCAG	chr8:127000000-128000000	LC676
64.6407	LC676_merged_hg38.sc_TCAGGTAGTCTGGTTA	chr8:127000000-128000000	LC676
69.0744	LC676_merged_hg38.sc_TCAGGTATCTGTGTGA	chr8:127000000-128000000	LC676
42.4584	LC676_merged_hg38.sc_TCAGTCCAGCGAGAAA	chr8:127000000-128000000	LC676
65.7071	LC676_merged_hg38.sc_TCAGTCCCAGAATGCG	chr8:127000000-128000000	LC676
20.6165	LC676_merged_hg38.sc_TCAGTCCTCCCTATTA	chr8:127000000-128000000	LC676
105.408	LC676_merged_hg38.sc_TCAGTTTAGTGAAACT	chr8:127000000-128000000	LC676
49.3545	LC676_merged_hg38.sc_TCAGTTTCACGTACAT	chr8:127000000-128000000	LC676
75.0046	LC676_merged_hg38.sc_TCAGTTTCATCCCGGA	chr8:127000000-128000000	LC676
72.1121	LC676_merged_hg38.sc_TCAGTTTGTCCCGTGA	chr8:127000000-128000000	LC676
70.7527	LC676_merged_hg38.sc_TCAGTTTTCCTTTGCG	chr8:127000000-128000000	LC676
68.4449	LC676_merged_hg38.sc_TCAGTTTTCGTCCCAT	chr8:127000000-128000000	LC676
62.9524	LC676_merged_hg38.sc_TCAGTTTTCTTTCGAT	chr8:127000000-128000000	LC676
71.0333	LC676_merged_hg38.sc_TCCATCGCAAACGTTC	chr8:127000000-128000000	LC676
31.5874	LC676_merged_hg38.sc_TCCATCGCAGCCACGT	chr8:127000000-128000000	LC676
70.3095	LC676_merged_hg38.sc_TCCATCGCATACAACC	chr8:127000000-128000000	LC676
63.3423	LC676_merged_hg38.sc_TCCATCGGTACGTATC	chr8:127000000-128000000	LC676
53.0988	LC676_merged_hg38.sc_TCCATCGGTAGAAGCC	chr8:127000000-128000000	LC676
59.759	LC676_merged_hg38.sc_TCCATCGTCCGATGCG	chr8:127000000-128000000	LC676
50.8072	LC676_merged_hg38.sc_TCCCACAAGGGAGTTC	chr8:127000000-128000000	LC676
38.4004	LC676_merged_hg38.sc_TCCCACACAAAGCATA	chr8:127000000-128000000	LC676
110.419	LC676_merged_hg38.sc_TCCCACAGTATCATGC	chr8:127000000-128000000	LC676
47.6815	LC676_merged_hg38.sc_TCCCACATCCAATCCC	chr8:127000000-128000000	LC676
69.6975	LC676_merged_hg38.sc_TCCCACATCGGTAGGA	chr8:127000000-128000000	LC676
55.6064	LC676_merged_hg38.sc_TCCGACTAGGCGTCCT	chr8:127000000-128000000	LC676
55.3343	LC676_merged_hg38.sc_TCCGACTAGTCGTGAG	chr8:127000000-128000000	LC676
67.7388	LC676_merged_hg38.sc_TCCGACTTCACGTGTA	chr8:127000000-128000000	LC676
67.1478	LC676_merged_hg38.sc_TCCGACTTCATGTTCT	chr8:127000000-128000000	LC676
61.613	LC676_merged_hg38.sc_TCGAGCGAGCAGTAGC	chr8:127000000-128000000	LC676
76.0321	LC676_merged_hg38.sc_TCGAGCGCATGCTATG	chr8:127000000-128000000	LC676
24.1042	LC676_merged_hg38.sc_TCGAGCGGTCATCGTA	chr8:127000000-128000000	LC676
67.9448	LC676_merged_hg38.sc_TCGAGCGTCATTCTTG	chr8:127000000-128000000	LC676
70.9889	LC676_merged_hg38.sc_TCGAGCGTCCATCTAT	chr8:127000000-128000000	LC676
91.2218	LC676_merged_hg38.sc_TCGATTTAGTTGTCCA	chr8:127000000-128000000	LC676
57.1243	LC676_merged_hg38.sc_TCGATTTCAAATAGTG	chr8:127000000-128000000	LC676
57.9194	LC676_merged_hg38.sc_TCGATTTGTGCACTTA	chr8:127000000-128000000	LC676
100.025	LC676_merged_hg38.sc_TCGATTTGTTCCAGTA	chr8:127000000-128000000	LC676
63.5985	LC676_merged_hg38.sc_TCGCAGGGTCATCGTA	chr8:127000000-128000000	LC676
85.8037	LC676_merged_hg38.sc_TCGCCTAAGGAGACTC	chr8:127000000-128000000	LC676
49.3073	LC676_merged_hg38.sc_TCGCCTAGTCTCTAAG	chr8:127000000-128000000	LC676
98.8331	LC676_merged_hg38.sc_TCGCCTATCGTCGCAG	chr8:127000000-128000000	LC676
60.6353	LC676_merged_hg38.sc_TCGGGACCACAAGGGT	chr8:127000000-128000000	LC676
54.9028	LC676_merged_hg38.sc_TCGGGACCATAGCCAT	chr8:127000000-128000000	LC676
50.2732	LC676_merged_hg38.sc_TCGGGACTCCCACGGA	chr8:127000000-128000000	LC676
51.7208	LC676_merged_hg38.sc_TCGTTCGAGAACGTCG	chr8:127000000-128000000	LC676
81.0431	LC676_merged_hg38.sc_TCGTTCGCAGTCCTGG	chr8:127000000-128000000	LC676
47.0502	LC676_merged_hg38.sc_TCGTTCGTCGCACAAT	chr8:127000000-128000000	LC676
55.9509	LC676_merged_hg38.sc_TCTAGTTAGGAGTACC	chr8:127000000-128000000	LC676
81.8686	LC676_merged_hg38.sc_TCTAGTTCACCGAAAG	chr8:127000000-128000000	LC676
67.162	LC676_merged_hg38.sc_TCTAGTTGTACCAAGG	chr8:127000000-128000000	LC676
24.4462	LC676_merged_hg38.sc_TCTAGTTTCGCACCGA	chr8:127000000-128000000	LC676
39.6711	LC676_merged_hg38.sc_TCTATTGAGGGTAATT	chr8:127000000-128000000	LC676
34.8734	LC676_merged_hg38.sc_TCTATTGCAGGTCCTG	chr8:127000000-128000000	LC676
54.8774	LC676_merged_hg38.sc_TCTCAGCCAACCTCCT	chr8:127000000-128000000	LC676
75.5103	LC676_merged_hg38.sc_TCTCAGCCAACGGACA	chr8:127000000-128000000	LC676
62.0742	LC676_merged_hg38.sc_TCTCTGGAGAGCAGCT	chr8:127000000-128000000	LC676
74.918	LC676_merged_hg38.sc_TCTCTGGAGCAGTAGC	chr8:127000000-128000000	LC676
40.8745	LC676_merged_hg38.sc_TCTCTGGTCCCTACCA	chr8:127000000-128000000	LC676
67.9185	LC676_merged_hg38.sc_TGAATCGCACTCCACT	chr8:127000000-128000000	LC676
51.2729	LC676_merged_hg38.sc_TGAATCGCATGCGACC	chr8:127000000-128000000	LC676
66.2177	LC676_merged_hg38.sc_TGAATCGTCCTCTCTT	chr8:127000000-128000000	LC676
55.6984	LC676_merged_hg38.sc_TGAATCGTCCTGGGAC	chr8:127000000-128000000	LC676
74.058	LC676_merged_hg38.sc_TGAATCGTCGCGATGC	chr8:127000000-128000000	LC676
72.1503	LC676_merged_hg38.sc_TGACAACAGCTCCATA	chr8:127000000-128000000	LC676
36.855	LC676_merged_hg38.sc_TGACAACCAGAACAGC	chr8:127000000-128000000	LC676
55.2326	LC676_merged_hg38.sc_TGAGCCGAGTGCCCTG	chr8:127000000-128000000	LC676
49.6544	LC676_merged_hg38.sc_TGAGCCGCATCAACTG	chr8:127000000-128000000	LC676
63.8767	LC676_merged_hg38.sc_TGAGCCGTCCGTACGG	chr8:127000000-128000000	LC676
58.4398	LC676_merged_hg38.sc_TGAGTCAAGCGCCTAC	chr8:127000000-128000000	LC676
49.5614	LC676_merged_hg38.sc_TGAGTCAGTATCATGC	chr8:127000000-128000000	LC676
94.4391	LC676_merged_hg38.sc_TGAGTCATCCCGAAGC	chr8:127000000-128000000	LC676
43.1987	LC676_merged_hg38.sc_TGATCAGAGCGCCTAC	chr8:127000000-128000000	LC676
38.1606	LC676_merged_hg38.sc_TGATCAGCACAAGTGG	chr8:127000000-128000000	LC676
28.7692	LC676_merged_hg38.sc_TGATCAGGTAACGGTG	chr8:127000000-128000000	LC676
61.8718	LC676_merged_hg38.sc_TGATCAGTCACAAGCT	chr8:127000000-128000000	LC676
43.4771	LC676_merged_hg38.sc_TGATCAGTCCCTATTA	chr8:127000000-128000000	LC676
21.339	LC676_merged_hg38.sc_TGATGCAAGGAAGAAC	chr8:127000000-128000000	LC676
48.5282	LC676_merged_hg38.sc_TGATGCAGTAACGTAA	chr8:127000000-128000000	LC676
60.3399	LC676_merged_hg38.sc_TGATGCATCTAGTCGA	chr8:127000000-128000000	LC676
55.4193	LC676_merged_hg38.sc_TGATTTCAGATTAGAC	chr8:127000000-128000000	LC676
58.7155	LC676_merged_hg38.sc_TGATTTCAGTATACGA	chr8:127000000-128000000	LC676
24.777	LC676_merged_hg38.sc_TGCACCTAGACTCTTG	chr8:127000000-128000000	LC676
55.5919	LC676_merged_hg38.sc_TGCACCTAGTCGTATC	chr8:127000000-128000000	LC676
48.7531	LC676_merged_hg38.sc_TGCACCTGTAATGCCT	chr8:127000000-128000000	LC676
67.9227	LC676_merged_hg38.sc_TGCACCTGTGATGCTT	chr8:127000000-128000000	LC676
61.7355	LC676_merged_hg38.sc_TGCATGATCCAACCTC	chr8:127000000-128000000	LC676
58.7832	LC676_merged_hg38.sc_TGCATGATCCGGGCAT	chr8:127000000-128000000	LC676
97.9157	LC676_merged_hg38.sc_TGCATTTGTATCGCGC	chr8:127000000-128000000	LC676
48.0459	LC676_merged_hg38.sc_TGCATTTGTCAACAGG	chr8:127000000-128000000	LC676
59.7311	LC676_merged_hg38.sc_TGCATTTGTGTGTGTT	chr8:127000000-128000000	LC676
67.8331	LC676_merged_hg38.sc_TGCATTTTCAGCCGGT	chr8:127000000-128000000	LC676
62.8479	LC676_merged_hg38.sc_TGCCTCAAGAAAGGGT	chr8:127000000-128000000	LC676
109.62	LC676_merged_hg38.sc_TGCCTCAAGCCCATGC	chr8:127000000-128000000	LC676
44.7011	LC676_merged_hg38.sc_TGCCTCAGTTTAGACC	chr8:127000000-128000000	LC676
68.2839	LC676_merged_hg38.sc_TGCCTGTAGAGCAGCT	chr8:127000000-128000000	LC676
86.198	LC676_merged_hg38.sc_TGCCTGTAGAGGAAGT	chr8:127000000-128000000	LC676
69.9655	LC676_merged_hg38.sc_TGCCTGTCACGTTACA	chr8:127000000-128000000	LC676
60.0187	LC676_merged_hg38.sc_TGCCTGTCACTGATAC	chr8:127000000-128000000	LC676
63.6287	LC676_merged_hg38.sc_TGCGTAAGTTCTCGAA	chr8:127000000-128000000	LC676
78.9165	LC676_merged_hg38.sc_TGCGTAATCAAGAGAT	chr8:127000000-128000000	LC676
60.4636	LC676_merged_hg38.sc_TGCGTAATCTCTGACC	chr8:127000000-128000000	LC676
90.5644	LC676_merged_hg38.sc_TGCTCACAGACACGGT	chr8:127000000-128000000	LC676
59.1316	LC676_merged_hg38.sc_TGCTCACAGCGGACTA	chr8:127000000-128000000	LC676
83.3176	LC676_merged_hg38.sc_TGCTCACTCCAATAGC	chr8:127000000-128000000	LC676
67.8111	LC676_merged_hg38.sc_TGCTCACTCGATGCAT	chr8:127000000-128000000	LC676
42.6275	LC676_merged_hg38.sc_TGCTCACTCGGACGAA	chr8:127000000-128000000	LC676
105.539	LC676_merged_hg38.sc_TGCTCGTAGCCTATAC	chr8:127000000-128000000	LC676
51.0807	LC676_merged_hg38.sc_TGCTCGTAGTAATGTG	chr8:127000000-128000000	LC676
46.1898	LC676_merged_hg38.sc_TGCTCGTCAGGTCCTG	chr8:127000000-128000000	LC676
57.0983	LC676_merged_hg38.sc_TGCTCGTGTGCGCTCA	chr8:127000000-128000000	LC676
62.1808	LC676_merged_hg38.sc_TGCTCGTGTTCTTTCA	chr8:127000000-128000000	LC676
55.4004	LC676_merged_hg38.sc_TGCTTCGAGTGAGCTG	chr8:127000000-128000000	LC676
66.6985	LC676_merged_hg38.sc_TGCTTCGAGTTGTCCA	chr8:127000000-128000000	LC676
84.2601	LC676_merged_hg38.sc_TGCTTCGTCCTCCATG	chr8:127000000-128000000	LC676
59.1544	LC676_merged_hg38.sc_TGGAAGGAGGTAAGCC	chr8:127000000-128000000	LC676
66.6565	LC676_merged_hg38.sc_TGGAAGGTCTCATCCG	chr8:127000000-128000000	LC676
27.4493	LC676_merged_hg38.sc_TGGACATCAGTATCTG	chr8:127000000-128000000	LC676
79.7796	LC676_merged_hg38.sc_TGGACATCAGTCAGCC	chr8:127000000-128000000	LC676
70.6804	LC676_merged_hg38.sc_TGGACATGTGTCCCAG	chr8:127000000-128000000	LC676
56.6849	LC676_merged_hg38.sc_TGGACATTCCCAGCGA	chr8:127000000-128000000	LC676
89.8442	LC676_merged_hg38.sc_TGGACATTCCGCGATG	chr8:127000000-128000000	LC676
49.7257	LC676_merged_hg38.sc_TGGCAATCAAATTGAG	chr8:127000000-128000000	LC676
90.3651	LC676_merged_hg38.sc_TGGCAATCAATGTGCT	chr8:127000000-128000000	LC676
53.6102	LC676_merged_hg38.sc_TGGCAATCAGCGTACC	chr8:127000000-128000000	LC676
65.0889	LC676_merged_hg38.sc_TGGCCTTCACTCGCAG	chr8:127000000-128000000	LC676
34.3974	LC676_merged_hg38.sc_TGGCCTTCATTGAACC	chr8:127000000-128000000	LC676
58.1932	LC676_merged_hg38.sc_TGGCCTTGTTCCCTTG	chr8:127000000-128000000	LC676
44.2622	LC676_merged_hg38.sc_TGGCGCACAGATACAA	chr8:127000000-128000000	LC676
62.5499	LC676_merged_hg38.sc_TGGCGCATCGCCCTTA	chr8:127000000-128000000	LC676
76.6318	LC676_merged_hg38.sc_TGGGTGCCATCATGTG	chr8:127000000-128000000	LC676
41.4169	LC676_merged_hg38.sc_TGGGTGCGTTCTTTGT	chr8:127000000-128000000	LC676
72.4784	LC676_merged_hg38.sc_TGGGTTAAGCCCATTA	chr8:127000000-128000000	LC676
70.9584	LC676_merged_hg38.sc_TGGGTTATCCTGTAGA	chr8:127000000-128000000	LC676
68.2988	LC676_merged_hg38.sc_TGGGTTATCGAGGCTC	chr8:127000000-128000000	LC676
38.9754	LC676_merged_hg38.sc_TGGTCAAAGTACCTCA	chr8:127000000-128000000	LC676
87.7617	LC676_merged_hg38.sc_TGGTCAACAACGTAGG	chr8:127000000-128000000	LC676
62.1533	LC676_merged_hg38.sc_TGGTCAAGTACATGGG	chr8:127000000-128000000	LC676
57.2706	LC676_merged_hg38.sc_TGGTCAAGTTTAAGGA	chr8:127000000-128000000	LC676
74.8572	LC676_merged_hg38.sc_TGGTCCTAGGATGTCG	chr8:127000000-128000000	LC676
60.3093	LC676_merged_hg38.sc_TGGTCCTGTCAGACGA	chr8:127000000-128000000	LC676
73.1505	LC676_merged_hg38.sc_TGGTCCTTCAGGAAGC	chr8:127000000-128000000	LC676
101.272	LC676_merged_hg38.sc_TGTAAGCCATTCTTTG	chr8:127000000-128000000	LC676
60.2549	LC676_merged_hg38.sc_TGTAAGCGTCAGCTTA	chr8:127000000-128000000	LC676
56.2817	LC676_merged_hg38.sc_TGTACAGGTGCACTTA	chr8:127000000-128000000	LC676
46.7029	LC676_merged_hg38.sc_TGTACAGTCAGGGTTT	chr8:127000000-128000000	LC676
47.2922	LC676_merged_hg38.sc_TGTACGAAGAGCCTGA	chr8:127000000-128000000	LC676
75.3018	LC676_merged_hg38.sc_TGTACGAGTAAACGTA	chr8:127000000-128000000	LC676
58.206	LC676_merged_hg38.sc_TGTAGCAAGCAGAGCT	chr8:127000000-128000000	LC676
50.1604	LC676_merged_hg38.sc_TGTAGCAAGTTCGACT	chr8:127000000-128000000	LC676
46.2421	LC676_merged_hg38.sc_TGTAGCAGTCAACTGT	chr8:127000000-128000000	LC676
82.0905	LC676_merged_hg38.sc_TGTGACAAGGTGAACC	chr8:127000000-128000000	LC676
75.7576	LC676_merged_hg38.sc_TGTGACACAGGATAGC	chr8:127000000-128000000	LC676
56.5446	LC676_merged_hg38.sc_TGTGACAGTAACGTAA	chr8:127000000-128000000	LC676
93.5258	LC676_merged_hg38.sc_TGTGACATCGTTGTTT	chr8:127000000-128000000	LC676
73.91	LC676_merged_hg38.sc_TGTGGCGAGTGCTGAG	chr8:127000000-128000000	LC676
65.262	LC676_merged_hg38.sc_TGTGTCCCATCAACTG	chr8:127000000-128000000	LC676
29.2741	LC676_merged_hg38.sc_TGTGTCCCATCCGTGG	chr8:127000000-128000000	LC676
43.3409	LC676_merged_hg38.sc_TGTTAGGAGACCATAA	chr8:127000000-128000000	LC676
51.207	LC676_merged_hg38.sc_TGTTAGGAGGAAACTT	chr8:127000000-128000000	LC676
98.3258	LC676_merged_hg38.sc_TTAACGGAGAGGTGGG	chr8:127000000-128000000	LC676
74.9425	LC676_merged_hg38.sc_TTAACGGGTGCTTCCT	chr8:127000000-128000000	LC676
102.226	LC676_merged_hg38.sc_TTAACGGTCGCCAGAC	chr8:127000000-128000000	LC676
43.8835	LC676_merged_hg38.sc_TTAACGGTCTTACTCA	chr8:127000000-128000000	LC676
48.3375	LC676_merged_hg38.sc_TTACCCGAGAGGAACA	chr8:127000000-128000000	LC676
49.6521	LC676_merged_hg38.sc_TTACCCGGTCGTAGTT	chr8:127000000-128000000	LC676
39.0456	LC676_merged_hg38.sc_TTACCCGGTTTGACCA	chr8:127000000-128000000	LC676
56.9798	LC676_merged_hg38.sc_TTACCGCAGAGGAACA	chr8:127000000-128000000	LC676
50.7708	LC676_merged_hg38.sc_TTACCGCCACTTTGGA	chr8:127000000-128000000	LC676
56.5842	LC676_merged_hg38.sc_TTACGGAAGTAGTTCC	chr8:127000000-128000000	LC676
66.6043	LC676_merged_hg38.sc_TTACGGAGTAAAGCTA	chr8:127000000-128000000	LC676
64.4175	LC676_merged_hg38.sc_TTACGTTAGAGTAAGG	chr8:127000000-128000000	LC676
52.3386	LC676_merged_hg38.sc_TTACGTTAGCCGCTGT	chr8:127000000-128000000	LC676
60.7956	LC676_merged_hg38.sc_TTACGTTAGGATTGCG	chr8:127000000-128000000	LC676
44.837	LC676_merged_hg38.sc_TTACGTTCAAGACTTC	chr8:127000000-128000000	LC676
97.0327	LC676_merged_hg38.sc_TTACGTTCAGGCAGAT	chr8:127000000-128000000	LC676
64.2412	LC676_merged_hg38.sc_TTACTCAAGTATACGA	chr8:127000000-128000000	LC676
58.0786	LC676_merged_hg38.sc_TTACTCATCGGCATAT	chr8:127000000-128000000	LC676
120.065	LC676_merged_hg38.sc_TTACTTGAGTCCAGAG	chr8:127000000-128000000	LC676
62.6166	LC676_merged_hg38.sc_TTACTTGGTTCATTTC	chr8:127000000-128000000	LC676
58.049	LC676_merged_hg38.sc_TTACTTGTCGGTCTCT	chr8:127000000-128000000	LC676
54.4551	LC676_merged_hg38.sc_TTAGCGACAACGTCCG	chr8:127000000-128000000	LC676
63.004	LC676_merged_hg38.sc_TTAGCGAGTACGTATC	chr8:127000000-128000000	LC676
119.364	LC676_merged_hg38.sc_TTAGCTTAGGTCGGTA	chr8:127000000-128000000	LC676
74.8308	LC676_merged_hg38.sc_TTAGCTTCACTGTCGG	chr8:127000000-128000000	LC676
65.7065	LC676_merged_hg38.sc_TTAGGTGAGAGGCAGG	chr8:127000000-128000000	LC676
57.2029	LC676_merged_hg38.sc_TTAGGTGGTTGCTTGA	chr8:127000000-128000000	LC676
72.5131	LC676_merged_hg38.sc_TTATGTCCAGGGCTTC	chr8:127000000-128000000	LC676
83.8988	LC676_merged_hg38.sc_TTATGTCTCACGATTG	chr8:127000000-128000000	LC676
86.6478	LC676_merged_hg38.sc_TTCAACTAGATTACGA	chr8:127000000-128000000	LC676
53.122	LC676_merged_hg38.sc_TTCAACTAGTGAATAC	chr8:127000000-128000000	LC676
51.2101	LC676_merged_hg38.sc_TTCAACTCACGTTACA	chr8:127000000-128000000	LC676
80.6881	LC676_merged_hg38.sc_TTCAACTGTGACGCAA	chr8:127000000-128000000	LC676
72.8093	LC676_merged_hg38.sc_TTCATCAAGAGGAATG	chr8:127000000-128000000	LC676
41.1666	LC676_merged_hg38.sc_TTCATCAGTAACGGAC	chr8:127000000-128000000	LC676
60.4595	LC676_merged_hg38.sc_TTCATCATCGTCAACA	chr8:127000000-128000000	LC676
37.5031	LC676_merged_hg38.sc_TTCATTGAGAACGCCA	chr8:127000000-128000000	LC676
83.0295	LC676_merged_hg38.sc_TTCATTGAGTTCCCGG	chr8:127000000-128000000	LC676
89.3192	LC676_merged_hg38.sc_TTCATTGCAGTGCTCG	chr8:127000000-128000000	LC676
67.3594	LC676_merged_hg38.sc_TTCATTGGTCACTCTC	chr8:127000000-128000000	LC676
70.7664	LC676_merged_hg38.sc_TTCGATTCAGCGTAGA	chr8:127000000-128000000	LC676
76.8558	LC676_merged_hg38.sc_TTCGATTGTGGACAGT	chr8:127000000-128000000	LC676
51.0939	LC676_merged_hg38.sc_TTCGATTGTTCCAGTA	chr8:127000000-128000000	LC676
72.6751	LC676_merged_hg38.sc_TTCGATTTCCCACGGA	chr8:127000000-128000000	LC676
66.9112	LC676_merged_hg38.sc_TTCGCGTAGGTCCTCG	chr8:127000000-128000000	LC676
53.5304	LC676_merged_hg38.sc_TTCGCGTCATCGCTAA	chr8:127000000-128000000	LC676
70.632	LC676_merged_hg38.sc_TTCGCGTCATCGGCCA	chr8:127000000-128000000	LC676
25.2557	LC676_merged_hg38.sc_TTCGCGTTCAGGTCTA	chr8:127000000-128000000	LC676
55.1831	LC676_merged_hg38.sc_TTCGCGTTCAGTGGTT	chr8:127000000-128000000	LC676
108.509	LC676_merged_hg38.sc_TTCGGTCAGGGTTCCC	chr8:127000000-128000000	LC676
65.3262	LC676_merged_hg38.sc_TTCGGTCTCTATATCC	chr8:127000000-128000000	LC676
52.4664	LC676_merged_hg38.sc_TTCGTTAAGTGAGTTA	chr8:127000000-128000000	LC676
24.5139	LC676_merged_hg38.sc_TTCGTTACATTCTCGC	chr8:127000000-128000000	LC676
80.1902	LC676_merged_hg38.sc_TTCGTTAGTCCTTCAC	chr8:127000000-128000000	LC676
116.326	LC676_merged_hg38.sc_TTCGTTATCCAAGTCA	chr8:127000000-128000000	LC676
53.853	LC676_merged_hg38.sc_TTCTAACTCCATATCT	chr8:127000000-128000000	LC676
41.2267	LC676_merged_hg38.sc_TTCTGTAAGTAACTCC	chr8:127000000-128000000	LC676
59.1029	LC676_merged_hg38.sc_TTCTGTACAATGGTAA	chr8:127000000-128000000	LC676
64.892	LC676_merged_hg38.sc_TTCTGTAGTCTGATTG	chr8:127000000-128000000	LC676
35.2562	LC676_merged_hg38.sc_TTGACGAAGACCCTAT	chr8:127000000-128000000	LC676
61.6033	LC676_merged_hg38.sc_TTGACGAAGCGCGTTC	chr8:127000000-128000000	LC676
76.3034	LC676_merged_hg38.sc_TTGACGAAGGGTTCCC	chr8:127000000-128000000	LC676
102.975	LC676_merged_hg38.sc_TTGACGAAGTCCTTCC	chr8:127000000-128000000	LC676
72.7265	LC676_merged_hg38.sc_TTGACGAGTCATCAAC	chr8:127000000-128000000	LC676
10.4422	LC676_merged_hg38.sc_TTGAGCAAGAATACTG	chr8:127000000-128000000	LC676
57.2278	LC676_merged_hg38.sc_TTGAGTGAGTATGCTC	chr8:127000000-128000000	LC676
66.8578	LC676_merged_hg38.sc_TTGAGTGCATCGGCTG	chr8:127000000-128000000	LC676
54.9736	LC676_merged_hg38.sc_TTGAGTGGTCTCGGGT	chr8:127000000-128000000	LC676
47.0251	LC676_merged_hg38.sc_TTGAGTGTCCATTGTT	chr8:127000000-128000000	LC676
105.374	LC676_merged_hg38.sc_TTGCACCAGGTTCGAG	chr8:127000000-128000000	LC676
62.1641	LC676_merged_hg38.sc_TTGCACCAGTTCGCGC	chr8:127000000-128000000	LC676
44.313	LC676_merged_hg38.sc_TTGCACCTCAAGTTGC	chr8:127000000-128000000	LC676
46.4158	LC676_merged_hg38.sc_TTGCACCTCCAACCTC	chr8:127000000-128000000	LC676
47.5807	LC676_merged_hg38.sc_TTGCAGACAGATGGCA	chr8:127000000-128000000	LC676
47.4359	LC676_merged_hg38.sc_TTGCAGAGTGAGTAAT	chr8:127000000-128000000	LC676
75.7162	LC676_merged_hg38.sc_TTGCAGAGTGCCCAGT	chr8:127000000-128000000	LC676
46.0754	LC676_merged_hg38.sc_TTGCCCAAGCAGGACT	chr8:127000000-128000000	LC676
42.7207	LC676_merged_hg38.sc_TTGCCCACAGTTAAAG	chr8:127000000-128000000	LC676
68.9873	LC676_merged_hg38.sc_TTGCCCACATTAAGGA	chr8:127000000-128000000	LC676
73.3207	LC676_merged_hg38.sc_TTGCCCAGTGAGTCGA	chr8:127000000-128000000	LC676
35.6352	LC676_merged_hg38.sc_TTGCCCATCGTCCCTA	chr8:127000000-128000000	LC676
60.532	LC676_merged_hg38.sc_TTGCGAAGTGGTTCTA	chr8:127000000-128000000	LC676
61.6539	LC676_merged_hg38.sc_TTGCGAATCTTCCGTG	chr8:127000000-128000000	LC676
67.1303	LC676_merged_hg38.sc_TTGCGGGAGTTCGTTG	chr8:127000000-128000000	LC676
67.2238	LC676_merged_hg38.sc_TTGCGGGCAATAGCGG	chr8:127000000-128000000	LC676
102.081	LC676_merged_hg38.sc_TTGCGGGGTACGGTTT	chr8:127000000-128000000	LC676
55.7521	LC676_merged_hg38.sc_TTGCGGGGTGTCTCGG	chr8:127000000-128000000	LC676
45.7818	LC676_merged_hg38.sc_TTGCGGGTCCAGAATC	chr8:127000000-128000000	LC676
63.4595	LC676_merged_hg38.sc_TTGCGGGTCCTTTGCG	chr8:127000000-128000000	LC676
79.5229	LC676_merged_hg38.sc_TTGCTATAGCATGATA	chr8:127000000-128000000	LC676
71.984	LC676_merged_hg38.sc_TTGCTATTCAGAATGA	chr8:127000000-128000000	LC676
93.2197	LC676_merged_hg38.sc_TTGCTATTCTTGTACT	chr8:127000000-128000000	LC676
98.2106	LC676_merged_hg38.sc_TTGCTTATCCAGTTAG	chr8:127000000-128000000	LC676
67.273	LC676_merged_hg38.sc_TTGCTTATCGAGGCTC	chr8:127000000-128000000	LC676
96.7026	LC676_merged_hg38.sc_TTGGTCCCATAGATAG	chr8:127000000-128000000	LC676
57.5235	LC676_merged_hg38.sc_TTGGTCCGTGCACATT	chr8:127000000-128000000	LC676
38.8854	LC676_merged_hg38.sc_TTGGTCCGTTTGCCAA	chr8:127000000-128000000	LC676
54.3072	LC676_merged_hg38.sc_TTGTCTAAGTGTCACT	chr8:127000000-128000000	LC676
64.7506	LC676_merged_hg38.sc_TTGTCTATCAGAGTGG	chr8:127000000-128000000	LC676
79.4228	LC676_merged_hg38.sc_TTGTCTATCCAACAAC	chr8:127000000-128000000	LC676
89.9056	LC676_merged_hg38.sc_TTGTCTATCGCGCTGA	chr8:127000000-128000000	LC676
46.1484	LC676_merged_hg38.sc_TTGTTCAGTGCGTCCA	chr8:127000000-128000000	LC676
63.0472	LC676_merged_hg38.sc_TTGTTCAGTGGGTAGT	chr8:127000000-128000000	LC676
66.453	LC676_merged_hg38.sc_TTGTTGTAGGGTCTGA	chr8:127000000-128000000	LC676
115.936	LC676_merged_hg38.sc_TTGTTGTAGTGTAATG	chr8:127000000-128000000	LC676
56.8019	LC676_merged_hg38.sc_TTGTTGTCATGGTATC	chr8:127000000-128000000	LC676
30.7569	LC676_merged_hg38.sc_TTGTTGTGTCCGTGCA	chr8:127000000-128000000	LC676
86.9626	LC676_merged_hg38.sc_TTGTTGTGTCGAGAAC	chr8:127000000-128000000	LC676
90.0584	LC676_merged_hg38.sc_TTTACGTCAGCGTACC	chr8:127000000-128000000	LC676
30.3888	LC676_merged_hg38.sc_TTTACGTCAGTATCTG	chr8:127000000-128000000	LC676
57.9198	LC676_merged_hg38.sc_TTTACGTTCCGCTATC	chr8:127000000-128000000	LC676
64.4669	LC676_merged_hg38.sc_TTTACGTTCGGTCGAC	chr8:127000000-128000000	LC676
33.337	LC676_merged_hg38.sc_TTTGAGGCACGATATC	chr8:127000000-128000000	LC676
36.7704	LC676_merged_hg38.sc_TTTGAGGGTATGGATA	chr8:127000000-128000000	LC676
61.6208	LC676_merged_hg38.sc_TTTGAGGTCGAACCGC	chr8:127000000-128000000	LC676
18.0771	LC676_merged_hg38.sc_TTTGAGGTCGGATAAA	chr8:127000000-128000000	LC676
61.2029	LC676_merged_hg38.sc_TTTGAGGTCTATCTTG	chr8:127000000-128000000	LC676
61.0305	LC676_merged_hg38.sc_TTTGCGCCAAGCACTT	chr8:127000000-128000000	LC676
66.0673	LC676_merged_hg38.sc_TTTGCGCGTCACCCGA	chr8:127000000-128000000	LC676
95.201	LC676_merged_hg38.sc_TTTGGCCAGCTACGCC	chr8:127000000-128000000	LC676
24.8987	LC676_merged_hg38.sc_TTTGGCCAGGATTGCG	chr8:127000000-128000000	LC676
80.5575	LC676_merged_hg38.sc_TTTGGCCCAGCAACAG	chr8:127000000-128000000	LC676
63.3353	LC676_merged_hg38.sc_TTTGGCCCATCCCGGA	chr8:127000000-128000000	LC676
64.3074	LC676_merged_hg38.sc_TTTGGCCCATTTGGTG	chr8:127000000-128000000	LC676
78.202	LC676_merged_hg38.sc_TTTGGCCTCCGCTATC	chr8:127000000-128000000	LC676
61.0861	LC676_merged_hg38.sc_TTTGGTTCAACAAACA	chr8:127000000-128000000	LC676
81.4755	LC676_merged_hg38.sc_TTTGGTTTCAGGAATA	chr8:127000000-128000000	LC676
51.128	LC676_merged_hg38.sc_TTTGGTTTCTCCAACC	chr8:127000000-128000000	LC676
99.0093	LC676_merged_hg38.sc_TTTGTGTAGAGCACTG	chr8:127000000-128000000	LC676
32.4125	LC676_merged_hg38.sc_TTTGTGTAGTAGGAAG	chr8:127000000-128000000	LC676
59.8938	LC676_merged_hg38.sc_TTTGTGTCAAGCCCTG	chr8:127000000-128000000	LC676
51.7739	LC677_merged_hg38.sc_AAACTCGGTAGACGCA	chr8:127000000-128000000	LC677
48.9125	LC677_merged_hg38.sc_AAACTCGGTATCAGCT	chr8:127000000-128000000	LC677
37.1296	LC677_merged_hg38.sc_AAACTCGGTTTGAAGA	chr8:127000000-128000000	LC677
51.633	LC677_merged_hg38.sc_AAACTGCCATGATTGC	chr8:127000000-128000000	LC677
43.0031	LC677_merged_hg38.sc_AAACTGCGTCGCTACG	chr8:127000000-128000000	LC677
35.2364	LC677_merged_hg38.sc_AAACTGCTCCGTTAGA	chr8:127000000-128000000	LC677
71.3685	LC677_merged_hg38.sc_AAAGATGAGAACCCGA	chr8:127000000-128000000	LC677
12.6538	LC677_merged_hg38.sc_AAAGATGTCCTTTGCG	chr8:127000000-128000000	LC677
80.715	LC677_merged_hg38.sc_AAAGATGTCTTAAGCG	chr8:127000000-128000000	LC677
41.2886	LC677_merged_hg38.sc_AAAGGATAGAACCCGA	chr8:127000000-128000000	LC677
29.1744	LC677_merged_hg38.sc_AAAGGATAGGCAGTGT	chr8:127000000-128000000	LC677
47.258	LC677_merged_hg38.sc_AAAGGATAGGGCTCTC	chr8:127000000-128000000	LC677
43.851	LC677_merged_hg38.sc_AAAGGATCAGGTGTCC	chr8:127000000-128000000	LC677
44.11	LC677_merged_hg38.sc_AAAGGATGTGAATACA	chr8:127000000-128000000	LC677
18.2698	LC677_merged_hg38.sc_AAAGGATTCTCAGATG	chr8:127000000-128000000	LC677
70.5725	LC677_merged_hg38.sc_AAAGGGCAGGCTAAAT	chr8:127000000-128000000	LC677
61.4485	LC677_merged_hg38.sc_AAAGGGCGTTAGGAAT	chr8:127000000-128000000	LC677
18.4242	LC677_merged_hg38.sc_AAAGGGCTCATCGCCT	chr8:127000000-128000000	LC677
43.5138	LC677_merged_hg38.sc_AAATGAGAGCGTATCT	chr8:127000000-128000000	LC677
38.5523	LC677_merged_hg38.sc_AAATGAGCACTTACAG	chr8:127000000-128000000	LC677
30.9292	LC677_merged_hg38.sc_AAATGAGGTGCTGTCG	chr8:127000000-128000000	LC677
28.4996	LC677_merged_hg38.sc_AAATGAGGTGGCGCTT	chr8:127000000-128000000	LC677
50.7927	LC677_merged_hg38.sc_AAATGAGGTTCACGTA	chr8:127000000-128000000	LC677
49.6549	LC677_merged_hg38.sc_AAATGAGTCCCTAAAG	chr8:127000000-128000000	LC677
81.0399	LC677_merged_hg38.sc_AAATGCCAGAGCAGCT	chr8:127000000-128000000	LC677
43.3098	LC677_merged_hg38.sc_AAATGCCCACAGCTTA	chr8:127000000-128000000	LC677
49.5137	LC677_merged_hg38.sc_AAATGCCCATTCTTTG	chr8:127000000-128000000	LC677
37.1403	LC677_merged_hg38.sc_AAATGCCGTCTAAAGA	chr8:127000000-128000000	LC677
58.1634	LC677_merged_hg38.sc_AAATGCCTCTGGCCAG	chr8:127000000-128000000	LC677
34.3659	LC677_merged_hg38.sc_AAATGCCTCTGTTGCC	chr8:127000000-128000000	LC677
44.7134	LC677_merged_hg38.sc_AACAAAGCAAGGGAGG	chr8:127000000-128000000	LC677
48.1252	LC677_merged_hg38.sc_AACAAAGGTATTCTCT	chr8:127000000-128000000	LC677
11.2669	LC677_merged_hg38.sc_AACAAAGGTCAGGTGA	chr8:127000000-128000000	LC677
46.0824	LC677_merged_hg38.sc_AACAGTCAGTCTGGGA	chr8:127000000-128000000	LC677
39.9	LC677_merged_hg38.sc_AACAGTCCATTCACGA	chr8:127000000-128000000	LC677
52.7644	LC677_merged_hg38.sc_AACATCGAGACTAGGC	chr8:127000000-128000000	LC677
22.0122	LC677_merged_hg38.sc_AACATCGAGCGCCTAC	chr8:127000000-128000000	LC677
41.9507	LC677_merged_hg38.sc_AACATCGCACGCCGAT	chr8:127000000-128000000	LC677
46.197	LC677_merged_hg38.sc_AACATCGGTATCACAC	chr8:127000000-128000000	LC677
41.5289	LC677_merged_hg38.sc_AACATCGTCCGTACGG	chr8:127000000-128000000	LC677
44.3856	LC677_merged_hg38.sc_AACATCGTCTTACGGA	chr8:127000000-128000000	LC677
45.3806	LC677_merged_hg38.sc_AACCAACCATATACGC	chr8:127000000-128000000	LC677
37.8913	LC677_merged_hg38.sc_AACCAACCATGTAGAA	chr8:127000000-128000000	LC677
51.4107	LC677_merged_hg38.sc_AACCGATCACTAGGAG	chr8:127000000-128000000	LC677
46.0429	LC677_merged_hg38.sc_AACCGATTCGGTACTA	chr8:127000000-128000000	LC677
43.3278	LC677_merged_hg38.sc_AACCGATTCTATCTCA	chr8:127000000-128000000	LC677
53.2039	LC677_merged_hg38.sc_AACCTGAAGCATTCCA	chr8:127000000-128000000	LC677
64.8686	LC677_merged_hg38.sc_AACCTGACAGCAACCC	chr8:127000000-128000000	LC677
52.2684	LC677_merged_hg38.sc_AACCTGATCATTCGGA	chr8:127000000-128000000	LC677
41.9062	LC677_merged_hg38.sc_AACCTGATCCATGTTT	chr8:127000000-128000000	LC677
32.5774	LC677_merged_hg38.sc_AACCTTTGTACAACGG	chr8:127000000-128000000	LC677
47.2135	LC677_merged_hg38.sc_AACCTTTGTCCGAGCT	chr8:127000000-128000000	LC677
45.2363	LC677_merged_hg38.sc_AACGAGGAGGATGCCA	chr8:127000000-128000000	LC677
38.4831	LC677_merged_hg38.sc_AACGAGGAGTGTTCCA	chr8:127000000-128000000	LC677
33.3266	LC677_merged_hg38.sc_AACGAGGCAACTACTG	chr8:127000000-128000000	LC677
47.4198	LC677_merged_hg38.sc_AACGAGGCATGCACTA	chr8:127000000-128000000	LC677
35.6816	LC677_merged_hg38.sc_AACGGGAAGTCCCTCT	chr8:127000000-128000000	LC677
42.2403	LC677_merged_hg38.sc_AACGGGAAGTTGGAAT	chr8:127000000-128000000	LC677
39.236	LC677_merged_hg38.sc_AACGGGAGTAGTACAA	chr8:127000000-128000000	LC677
46.4804	LC677_merged_hg38.sc_AACGGGAGTCCAAGAG	chr8:127000000-128000000	LC677
60.1123	LC677_merged_hg38.sc_AACGGGATCCTTCGAC	chr8:127000000-128000000	LC677
32.6681	LC677_merged_hg38.sc_AACGTACTCTATCTTG	chr8:127000000-128000000	LC677
43.1699	LC677_merged_hg38.sc_AACGTACTCTTGTCGC	chr8:127000000-128000000	LC677
39.7317	LC677_merged_hg38.sc_AACTGGTAGCCTATAC	chr8:127000000-128000000	LC677
47.854	LC677_merged_hg38.sc_AACTGTGAGGAAACTT	chr8:127000000-128000000	LC677
42.714	LC677_merged_hg38.sc_AACTGTGAGGTTCGAG	chr8:127000000-128000000	LC677
42.4565	LC677_merged_hg38.sc_AACTGTGGTTTAGAAG	chr8:127000000-128000000	LC677
92.8512	LC677_merged_hg38.sc_AACTGTGTCTCATATC	chr8:127000000-128000000	LC677
13.8687	LC677_merged_hg38.sc_AACTTGGAGATCTAAG	chr8:127000000-128000000	LC677
48.9241	LC677_merged_hg38.sc_AACTTGGCAGTGCTCG	chr8:127000000-128000000	LC677
59.4116	LC677_merged_hg38.sc_AACTTGGGTACAACGG	chr8:127000000-128000000	LC677
47.5246	LC677_merged_hg38.sc_AACTTGGGTGAGTAAT	chr8:127000000-128000000	LC677
45.001	LC677_merged_hg38.sc_AACTTGGTCGCACCTT	chr8:127000000-128000000	LC677
50.2367	LC677_merged_hg38.sc_AAGATAGAGTAACATG	chr8:127000000-128000000	LC677
52.3949	LC677_merged_hg38.sc_AAGATAGCACGCTAAT	chr8:127000000-128000000	LC677
30.2094	LC677_merged_hg38.sc_AAGATAGTCCGGGCAT	chr8:127000000-128000000	LC677
50.6108	LC677_merged_hg38.sc_AAGATAGTCGCTATAG	chr8:127000000-128000000	LC677
44.5301	LC677_merged_hg38.sc_AAGGAGCAGATAGGTT	chr8:127000000-128000000	LC677
37.2044	LC677_merged_hg38.sc_AAGGAGCAGTCGAAAT	chr8:127000000-128000000	LC677
40.5962	LC677_merged_hg38.sc_AAGGAGCCAACTGCGC	chr8:127000000-128000000	LC677
8.94927	LC677_merged_hg38.sc_AAGGAGCGTCGCTAGC	chr8:127000000-128000000	LC677
35.1619	LC677_merged_hg38.sc_AAGGAGCGTTTGGATC	chr8:127000000-128000000	LC677
36.6002	LC677_merged_hg38.sc_AAGGTTCCAAGATTAG	chr8:127000000-128000000	LC677
56.0344	LC677_merged_hg38.sc_AAGGTTCCAAGCGAAC	chr8:127000000-128000000	LC677
39.6074	LC677_merged_hg38.sc_AAGGTTCGTCAGAGTG	chr8:127000000-128000000	LC677
43.6407	LC677_merged_hg38.sc_AAGGTTCTCACCGCGA	chr8:127000000-128000000	LC677
50.1046	LC677_merged_hg38.sc_AATACGCCAAGAGATT	chr8:127000000-128000000	LC677
41.4562	LC677_merged_hg38.sc_AATACGCCATGATCGT	chr8:127000000-128000000	LC677
53.6323	LC677_merged_hg38.sc_AATACGCGTACGTAGG	chr8:127000000-128000000	LC677
15.82	LC677_merged_hg38.sc_AATACGCGTGTTGGTT	chr8:127000000-128000000	LC677
43.3562	LC677_merged_hg38.sc_AATACGCGTTTGTCTT	chr8:127000000-128000000	LC677
35.3784	LC677_merged_hg38.sc_AATACGCTCCTATCAT	chr8:127000000-128000000	LC677
34.6311	LC677_merged_hg38.sc_AATACGCTCGATCTTT	chr8:127000000-128000000	LC677
42.1486	LC677_merged_hg38.sc_AATGCCACAAGCGGTA	chr8:127000000-128000000	LC677
52.5018	LC677_merged_hg38.sc_AATGCCACACTAGGAG	chr8:127000000-128000000	LC677
18.9676	LC677_merged_hg38.sc_AATGCCAGTCTCAAAC	chr8:127000000-128000000	LC677
27.8507	LC677_merged_hg38.sc_AATGCCATCACTGGTA	chr8:127000000-128000000	LC677
111.487	LC677_merged_hg38.sc_AATGCCATCGCGCCAA	chr8:127000000-128000000	LC677
46.5835	LC677_merged_hg38.sc_AATGGAACAATAGTGA	chr8:127000000-128000000	LC677
37.3313	LC677_merged_hg38.sc_AATGGAATCAGGGTTT	chr8:127000000-128000000	LC677
30.3027	LC677_merged_hg38.sc_AATGGAATCGATGAAA	chr8:127000000-128000000	LC677
41.2357	LC677_merged_hg38.sc_AATGGAATCTAGCTGA	chr8:127000000-128000000	LC677
59.3668	LC677_merged_hg38.sc_AATGGCTAGCTCGTTA	chr8:127000000-128000000	LC677
39.93	LC677_merged_hg38.sc_AATGGCTCACAAACGG	chr8:127000000-128000000	LC677
39.0582	LC677_merged_hg38.sc_AATGGCTGTAACGGTG	chr8:127000000-128000000	LC677
40.1923	LC677_merged_hg38.sc_AATGGCTTCTATCTTG	chr8:127000000-128000000	LC677
42.0233	LC677_merged_hg38.sc_AATGTCGAGGGCATTG	chr8:127000000-128000000	LC677
62.06	LC677_merged_hg38.sc_AATGTCGCACGTGAAG	chr8:127000000-128000000	LC677
34.6043	LC677_merged_hg38.sc_AATGTCGCATGGTAAA	chr8:127000000-128000000	LC677
21.5571	LC677_merged_hg38.sc_AATGTCGGTGATGTGG	chr8:127000000-128000000	LC677
46.3672	LC677_merged_hg38.sc_ACAAACCGTGATGTGG	chr8:127000000-128000000	LC677
49.1966	LC677_merged_hg38.sc_ACAAACCTCTGGCACG	chr8:127000000-128000000	LC677
49.943	LC677_merged_hg38.sc_ACAAAGACAACGTCCG	chr8:127000000-128000000	LC677
24.0888	LC677_merged_hg38.sc_ACAAAGACACAGGAAC	chr8:127000000-128000000	LC677
46.6708	LC677_merged_hg38.sc_ACAAAGAGTGGTGGTA	chr8:127000000-128000000	LC677
48.1007	LC677_merged_hg38.sc_ACAAAGATCGTCGCAG	chr8:127000000-128000000	LC677
28.7055	LC677_merged_hg38.sc_ACAAGCTAGATGCGAC	chr8:127000000-128000000	LC677
52.1802	LC677_merged_hg38.sc_ACAAGCTCACAGATGG	chr8:127000000-128000000	LC677
43.0577	LC677_merged_hg38.sc_ACAAGCTGTTGAATAG	chr8:127000000-128000000	LC677
41.6271	LC677_merged_hg38.sc_ACAATCGAGAGAATTC	chr8:127000000-128000000	LC677
21.4219	LC677_merged_hg38.sc_ACAATCGAGTACCTCA	chr8:127000000-128000000	LC677
52.6168	LC677_merged_hg38.sc_ACAATCGCAATTGTGC	chr8:127000000-128000000	LC677
29.9139	LC677_merged_hg38.sc_ACAATCGTCGGATCGC	chr8:127000000-128000000	LC677
33.8023	LC677_merged_hg38.sc_ACATGCAAGACTAGGC	chr8:127000000-128000000	LC677
40.4182	LC677_merged_hg38.sc_ACATGCAAGCTTTCCC	chr8:127000000-128000000	LC677
20.7023	LC677_merged_hg38.sc_ACATGCACAGTAAGCG	chr8:127000000-128000000	LC677
40.9389	LC677_merged_hg38.sc_ACATGCAGTGGCCTTG	chr8:127000000-128000000	LC677
71.2925	LC677_merged_hg38.sc_ACATGCATCACTGATG	chr8:127000000-128000000	LC677
49.3	LC677_merged_hg38.sc_ACATGGTAGTATACGA	chr8:127000000-128000000	LC677
46.4751	LC677_merged_hg38.sc_ACCAAACAGGATCCTT	chr8:127000000-128000000	LC677
34.8673	LC677_merged_hg38.sc_ACCAAACTCGCAAACT	chr8:127000000-128000000	LC677
28.3987	LC677_merged_hg38.sc_ACCATCCAGGATTTGA	chr8:127000000-128000000	LC677
22.5012	LC677_merged_hg38.sc_ACCATCCAGTGAGCAC	chr8:127000000-128000000	LC677
40.8109	LC677_merged_hg38.sc_ACCATCCCAAGCAATA	chr8:127000000-128000000	LC677
59.4038	LC677_merged_hg38.sc_ACCATCCCACTAGGAG	chr8:127000000-128000000	LC677
10.7034	LC677_merged_hg38.sc_ACCATCCGTAACTCCA	chr8:127000000-128000000	LC677
60.3257	LC677_merged_hg38.sc_ACCATCCGTGAATCAA	chr8:127000000-128000000	LC677
43.2911	LC677_merged_hg38.sc_ACCATCCGTTTGTCTT	chr8:127000000-128000000	LC677
39.769	LC677_merged_hg38.sc_ACCATCCTCAAAGTAG	chr8:127000000-128000000	LC677
33.3363	LC677_merged_hg38.sc_ACCCAAAAGGGTGTTG	chr8:127000000-128000000	LC677
50.6903	LC677_merged_hg38.sc_ACCCAAAGTATTCGAC	chr8:127000000-128000000	LC677
44.8431	LC677_merged_hg38.sc_ACCGAATGTACGGATG	chr8:127000000-128000000	LC677
23.9123	LC677_merged_hg38.sc_ACCGAATGTATCTAGC	chr8:127000000-128000000	LC677
43.2585	LC677_merged_hg38.sc_ACCGAATGTGAGGTCA	chr8:127000000-128000000	LC677
100.686	LC677_merged_hg38.sc_ACCGAATTCAAGAGGC	chr8:127000000-128000000	LC677
10.4735	LC677_merged_hg38.sc_ACCGAATTCATTGCCC	chr8:127000000-128000000	LC677
26.5859	LC677_merged_hg38.sc_ACCGCAGAGTACAGAT	chr8:127000000-128000000	LC677
29.0703	LC677_merged_hg38.sc_ACCGCAGAGTTAGCGG	chr8:127000000-128000000	LC677
48.4442	LC677_merged_hg38.sc_ACCGCAGCAGACCTGC	chr8:127000000-128000000	LC677
41.9474	LC677_merged_hg38.sc_ACCGCAGCAGTTACAC	chr8:127000000-128000000	LC677
43.3541	LC677_merged_hg38.sc_ACCGCAGGTAGAAAGG	chr8:127000000-128000000	LC677
34.8438	LC677_merged_hg38.sc_ACCGCAGGTAGATGAT	chr8:127000000-128000000	LC677
73.0056	LC677_merged_hg38.sc_ACCGGGTAGGATCCTT	chr8:127000000-128000000	LC677
55.9874	LC677_merged_hg38.sc_ACCGGGTGTTGCTTGA	chr8:127000000-128000000	LC677
48.7034	LC677_merged_hg38.sc_ACCGGGTTCCTGACCT	chr8:127000000-128000000	LC677
24.0609	LC677_merged_hg38.sc_ACCGGGTTCGCTATTT	chr8:127000000-128000000	LC677
39.6115	LC677_merged_hg38.sc_ACCGGGTTCGGGAAAC	chr8:127000000-128000000	LC677
40.1823	LC677_merged_hg38.sc_ACCTGCTGTCCTTATT	chr8:127000000-128000000	LC677
50.3046	LC677_merged_hg38.sc_ACCTGCTTCGGATAAA	chr8:127000000-128000000	LC677
52.1803	LC677_merged_hg38.sc_ACCTGCTTCGGCAATT	chr8:127000000-128000000	LC677
21.8912	LC677_merged_hg38.sc_ACCTGCTTCTTAGTGG	chr8:127000000-128000000	LC677
34.5658	LC677_merged_hg38.sc_ACGGATTCAACTACTG	chr8:127000000-128000000	LC677
30.837	LC677_merged_hg38.sc_ACGGATTTCCAGTACA	chr8:127000000-128000000	LC677
51.2551	LC677_merged_hg38.sc_ACGTGGCGTCAGGCTC	chr8:127000000-128000000	LC677
43.118	LC677_merged_hg38.sc_ACGTGGCTCTGGCACG	chr8:127000000-128000000	LC677
43.8816	LC677_merged_hg38.sc_ACGTTAGCACAATAAG	chr8:127000000-128000000	LC677
43.2362	LC677_merged_hg38.sc_ACGTTAGCACGCCGAT	chr8:127000000-128000000	LC677
45.6177	LC677_merged_hg38.sc_ACGTTAGTCTTAGTGG	chr8:127000000-128000000	LC677
40.1374	LC677_merged_hg38.sc_ACTAACGAGGAGAACA	chr8:127000000-128000000	LC677
63.6953	LC677_merged_hg38.sc_ACTAACGAGTAGTGTA	chr8:127000000-128000000	LC677
35.544	LC677_merged_hg38.sc_ACTAACGGTCCTATTT	chr8:127000000-128000000	LC677
54.8844	LC677_merged_hg38.sc_ACTAACGTCACTAGGT	chr8:127000000-128000000	LC677
46.8854	LC677_merged_hg38.sc_ACTACCCAGATATGAC	chr8:127000000-128000000	LC677
52.561	LC677_merged_hg38.sc_ACTACCCAGGTAGGAA	chr8:127000000-128000000	LC677
37.3855	LC677_merged_hg38.sc_ACTACCCAGTGCTAGG	chr8:127000000-128000000	LC677
43.4129	LC677_merged_hg38.sc_ACTACCCCAGGCAAGT	chr8:127000000-128000000	LC677
39.2104	LC677_merged_hg38.sc_ACTACCCCATCCGTAA	chr8:127000000-128000000	LC677
57.469	LC677_merged_hg38.sc_ACTACCCGTTCCCTTG	chr8:127000000-128000000	LC677
35.86	LC677_merged_hg38.sc_ACTACCCGTTCCTATT	chr8:127000000-128000000	LC677
35.7905	LC677_merged_hg38.sc_ACTACCCTCTCGCGTT	chr8:127000000-128000000	LC677
43.064	LC677_merged_hg38.sc_ACTACGAAGAGGAAGT	chr8:127000000-128000000	LC677
34.0295	LC677_merged_hg38.sc_ACTACGACAGGCAGAT	chr8:127000000-128000000	LC677
46.1722	LC677_merged_hg38.sc_ACTACGAGTCATTGGT	chr8:127000000-128000000	LC677
67.3853	LC677_merged_hg38.sc_ACTAGGTAGTATCTGC	chr8:127000000-128000000	LC677
34.9997	LC677_merged_hg38.sc_ACTAGGTGTTACCACA	chr8:127000000-128000000	LC677
37.4322	LC677_merged_hg38.sc_ACTATTCAGCTCCGGT	chr8:127000000-128000000	LC677
47.8224	LC677_merged_hg38.sc_ACTATTCCAAGGGTAC	chr8:127000000-128000000	LC677
40.2248	LC677_merged_hg38.sc_ACTATTCGTACGTAAA	chr8:127000000-128000000	LC677
45.1112	LC677_merged_hg38.sc_ACTATTCGTCTCAAAC	chr8:127000000-128000000	LC677
46.0007	LC677_merged_hg38.sc_ACTATTCGTTATCGAC	chr8:127000000-128000000	LC677
42.5078	LC677_merged_hg38.sc_ACTCGGGAGGAGACTC	chr8:127000000-128000000	LC677
41.0475	LC677_merged_hg38.sc_ACTCGGGAGTATAGTG	chr8:127000000-128000000	LC677
39.0085	LC677_merged_hg38.sc_ACTCGGGTCTTACCTA	chr8:127000000-128000000	LC677
43.3273	LC677_merged_hg38.sc_ACTGCAAAGAATATCG	chr8:127000000-128000000	LC677
5.10067	LC677_merged_hg38.sc_ACTGCAAAGCTACGTT	chr8:127000000-128000000	LC677
48.0545	LC677_merged_hg38.sc_ACTGCAAGTCAACAGG	chr8:127000000-128000000	LC677
47.4554	LC677_merged_hg38.sc_ACTGCAAGTTGCAGCC	chr8:127000000-128000000	LC677
47.0419	LC677_merged_hg38.sc_ACTGCGGCAACAACTC	chr8:127000000-128000000	LC677
45.195	LC677_merged_hg38.sc_ACTGCGGCAGGTGGTA	chr8:127000000-128000000	LC677
38.5015	LC677_merged_hg38.sc_ACTGTCCAGCGAATAT	chr8:127000000-128000000	LC677
21.9958	LC677_merged_hg38.sc_ACTGTCCCAATGCACT	chr8:127000000-128000000	LC677
48.4257	LC677_merged_hg38.sc_ACTGTCCGTCAGCTTA	chr8:127000000-128000000	LC677
47.2325	LC677_merged_hg38.sc_ACTGTCCGTTCTTATC	chr8:127000000-128000000	LC677
42.6109	LC677_merged_hg38.sc_ACTTCCGCATGGGAAC	chr8:127000000-128000000	LC677
41.0368	LC677_merged_hg38.sc_ACTTCCGGTAGCAGCA	chr8:127000000-128000000	LC677
60.0441	LC677_merged_hg38.sc_ACTTCCGGTGCAAAGC	chr8:127000000-128000000	LC677
39.8812	LC677_merged_hg38.sc_ACTTTCACATTTCACT	chr8:127000000-128000000	LC677
51.8888	LC677_merged_hg38.sc_ACTTTCAGTACTTCGA	chr8:127000000-128000000	LC677
41.8385	LC677_merged_hg38.sc_ACTTTCAGTTTCAGCA	chr8:127000000-128000000	LC677
55.3413	LC677_merged_hg38.sc_ATAGGCTCAATGACTC	chr8:127000000-128000000	LC677
45.9438	LC677_merged_hg38.sc_ATAGGCTCACACACAT	chr8:127000000-128000000	LC677
45.4552	LC677_merged_hg38.sc_ATAGTCGGTTTCTACT	chr8:127000000-128000000	LC677
31.0817	LC677_merged_hg38.sc_ATATTCCAGGTCGGTA	chr8:127000000-128000000	LC677
5.3512	LC677_merged_hg38.sc_ATATTCCGTGCAAGAC	chr8:127000000-128000000	LC677
51.4473	LC677_merged_hg38.sc_ATATTCCTCCGGGCAT	chr8:127000000-128000000	LC677
23.3393	LC677_merged_hg38.sc_ATCCCTGAGAACAGGA	chr8:127000000-128000000	LC677
45.2566	LC677_merged_hg38.sc_ATCCCTGAGCACCATT	chr8:127000000-128000000	LC677
32.9215	LC677_merged_hg38.sc_ATCCCTGAGTCTGGGA	chr8:127000000-128000000	LC677
44.7982	LC677_merged_hg38.sc_ATCCCTGCAAGGGTAC	chr8:127000000-128000000	LC677
39.0366	LC677_merged_hg38.sc_ATCCCTGGTGATTCCA	chr8:127000000-128000000	LC677
47.9692	LC677_merged_hg38.sc_ATCCCTGGTGCCCGAT	chr8:127000000-128000000	LC677
24.3712	LC677_merged_hg38.sc_ATCCCTGGTTACTACG	chr8:127000000-128000000	LC677
42.1692	LC677_merged_hg38.sc_ATCCCTGTCCACACCT	chr8:127000000-128000000	LC677
69.2164	LC677_merged_hg38.sc_ATCCTCGAGGTCGTTT	chr8:127000000-128000000	LC677
44.9148	LC677_merged_hg38.sc_ATCCTCGAGTCCGATT	chr8:127000000-128000000	LC677
31.525	LC677_merged_hg38.sc_ATCCTCGCATTGCCTC	chr8:127000000-128000000	LC677
50.1482	LC677_merged_hg38.sc_ATCCTCGGTTTAAGCC	chr8:127000000-128000000	LC677
25.2638	LC677_merged_hg38.sc_ATCCTGCAGGGCTCTC	chr8:127000000-128000000	LC677
40.7407	LC677_merged_hg38.sc_ATCCTGCGTATTCGAC	chr8:127000000-128000000	LC677
46.1031	LC677_merged_hg38.sc_ATCCTGCTCAGAGTGG	chr8:127000000-128000000	LC677
45.9559	LC677_merged_hg38.sc_ATCGAGTAGCACGTAG	chr8:127000000-128000000	LC677
33.3436	LC677_merged_hg38.sc_ATCGAGTAGCCATTCA	chr8:127000000-128000000	LC677
74.464	LC677_merged_hg38.sc_ATCGAGTAGGTTACAA	chr8:127000000-128000000	LC677
74.7191	LC677_merged_hg38.sc_ATGCATGGTTCTTATC	chr8:127000000-128000000	LC677
56.2758	LC677_merged_hg38.sc_ATGCATGTCATCATGG	chr8:127000000-128000000	LC677
39.569	LC677_merged_hg38.sc_ATGCATGTCCATACCC	chr8:127000000-128000000	LC677
22.9218	LC677_merged_hg38.sc_ATGGATCAGTGCCCTG	chr8:127000000-128000000	LC677
41.0593	LC677_merged_hg38.sc_ATGGATCGTCTCTGGG	chr8:127000000-128000000	LC677
39.602	LC677_merged_hg38.sc_ATGGATCTCTTACGGA	chr8:127000000-128000000	LC677
22.6587	LC677_merged_hg38.sc_ATGTACGAGAGCTCCC	chr8:127000000-128000000	LC677
18.8181	LC677_merged_hg38.sc_ATGTACGCAATCAGGG	chr8:127000000-128000000	LC677
49.8627	LC677_merged_hg38.sc_ATGTACGCACATAAAG	chr8:127000000-128000000	LC677
41.7165	LC677_merged_hg38.sc_ATGTACGCACTGTTAG	chr8:127000000-128000000	LC677
35.8036	LC677_merged_hg38.sc_ATGTACGGTCGTCGCA	chr8:127000000-128000000	LC677
38.6044	LC677_merged_hg38.sc_ATGTCGACATCATCGA	chr8:127000000-128000000	LC677
11.6004	LC677_merged_hg38.sc_ATGTCGAGTACGGTTT	chr8:127000000-128000000	LC677
23.6621	LC677_merged_hg38.sc_ATGTCGATCATTCTTG	chr8:127000000-128000000	LC677
62.9051	LC677_merged_hg38.sc_ATGTCGATCCAAGTCA	chr8:127000000-128000000	LC677
33.2082	LC677_merged_hg38.sc_ATGTCGATCCTAAGTG	chr8:127000000-128000000	LC677
54.2938	LC677_merged_hg38.sc_ATGTCTTAGAGTAAGG	chr8:127000000-128000000	LC677
35.3216	LC677_merged_hg38.sc_ATGTCTTCAGAACGAC	chr8:127000000-128000000	LC677
50.1627	LC677_merged_hg38.sc_ATGTCTTTCTCTTAAC	chr8:127000000-128000000	LC677
43.3219	LC677_merged_hg38.sc_ATGTTTCAGGCTTTAC	chr8:127000000-128000000	LC677
51.1632	LC677_merged_hg38.sc_ATGTTTCAGTAGTTCC	chr8:127000000-128000000	LC677
51.3026	LC677_merged_hg38.sc_ATGTTTCCAGTAGTCT	chr8:127000000-128000000	LC677
25.2552	LC677_merged_hg38.sc_ATGTTTCGTCTGAGCC	chr8:127000000-128000000	LC677
13.5802	LC677_merged_hg38.sc_ATGTTTCTCCTAAGTG	chr8:127000000-128000000	LC677
35.3896	LC677_merged_hg38.sc_ATGTTTCTCTCGGCGA	chr8:127000000-128000000	LC677
41.8114	LC677_merged_hg38.sc_ATTACCTAGCCTATAC	chr8:127000000-128000000	LC677
41.9206	LC677_merged_hg38.sc_ATTACCTCATGGGAAC	chr8:127000000-128000000	LC677
51.9957	LC677_merged_hg38.sc_ATTACCTGTCTCTGCT	chr8:127000000-128000000	LC677
50.4633	LC677_merged_hg38.sc_ATTACCTTCGTCTAGA	chr8:127000000-128000000	LC677
18.3906	LC677_merged_hg38.sc_ATTACTCAGCCGCTGT	chr8:127000000-128000000	LC677
34.9483	LC677_merged_hg38.sc_ATTACTCAGCCTGTAT	chr8:127000000-128000000	LC677
22.4162	LC677_merged_hg38.sc_ATTACTCAGGTCTTGT	chr8:127000000-128000000	LC677
20.9857	LC677_merged_hg38.sc_ATTACTCAGTCCCGCA	chr8:127000000-128000000	LC677
24.6385	LC677_merged_hg38.sc_ATTACTCCACTCGCAG	chr8:127000000-128000000	LC677
51.8521	LC677_merged_hg38.sc_ATTACTCGTATCACAC	chr8:127000000-128000000	LC677
38.829	LC677_merged_hg38.sc_ATTACTCGTTCAGTAC	chr8:127000000-128000000	LC677
39.1517	LC677_merged_hg38.sc_ATTACTCTCTGCTACC	chr8:127000000-128000000	LC677
53.7665	LC677_merged_hg38.sc_ATTCGTTCAGTAAGCG	chr8:127000000-128000000	LC677
53.9771	LC677_merged_hg38.sc_ATTCGTTTCGCCAGAC	chr8:127000000-128000000	LC677
44.8583	LC677_merged_hg38.sc_ATTGTCTAGTGAAACT	chr8:127000000-128000000	LC677
50.7316	LC677_merged_hg38.sc_ATTGTCTCAGTGCTCG	chr8:127000000-128000000	LC677
34.9248	LC677_merged_hg38.sc_ATTGTCTCATTACCTT	chr8:127000000-128000000	LC677
44.4209	LC677_merged_hg38.sc_ATTGTCTGTAGCGTTT	chr8:127000000-128000000	LC677
45.3503	LC677_merged_hg38.sc_ATTGTCTTCTTTCGAT	chr8:127000000-128000000	LC677
16.0505	LC677_merged_hg38.sc_ATTGTGGGTAGTCCAT	chr8:127000000-128000000	LC677
36.4066	LC677_merged_hg38.sc_ATTGTGGTCACAAGCT	chr8:127000000-128000000	LC677
77.3931	LC677_merged_hg38.sc_ATTGTGGTCACTACCC	chr8:127000000-128000000	LC677
47.2546	LC677_merged_hg38.sc_ATTTGTCAGGAAGGTA	chr8:127000000-128000000	LC677
40.3151	LC677_merged_hg38.sc_ATTTGTCCAAACCGAG	chr8:127000000-128000000	LC677
34.4611	LC677_merged_hg38.sc_ATTTGTCCAGGTAGCA	chr8:127000000-128000000	LC677
41.6372	LC677_merged_hg38.sc_ATTTGTCCATCGCTAA	chr8:127000000-128000000	LC677
40.6125	LC677_merged_hg38.sc_ATTTGTCGTACAAGCG	chr8:127000000-128000000	LC677
52.3736	LC677_merged_hg38.sc_ATTTGTCGTCTCTGCT	chr8:127000000-128000000	LC677
37.1634	LC677_merged_hg38.sc_ATTTGTCGTGTCCAGC	chr8:127000000-128000000	LC677
47.3822	LC677_merged_hg38.sc_CAAAGCTAGTCGATAA	chr8:127000000-128000000	LC677
24.7793	LC677_merged_hg38.sc_CAAAGCTCACGCTAAT	chr8:127000000-128000000	LC677
50.8977	LC677_merged_hg38.sc_CAACCAAAGGCAGATC	chr8:127000000-128000000	LC677
29.6281	LC677_merged_hg38.sc_CAACCAACAGTTACAC	chr8:127000000-128000000	LC677
44.2526	LC677_merged_hg38.sc_CAACCAATCGTGGAAG	chr8:127000000-128000000	LC677
45.4359	LC677_merged_hg38.sc_CAACGGCCACCCTTAC	chr8:127000000-128000000	LC677
48.7683	LC677_merged_hg38.sc_CAACGGCCAGTAACCT	chr8:127000000-128000000	LC677
29.2857	LC677_merged_hg38.sc_CAACGGCCAGTATCTG	chr8:127000000-128000000	LC677
59.793	LC677_merged_hg38.sc_CAACGGCGTTAACTCG	chr8:127000000-128000000	LC677
29.3493	LC677_merged_hg38.sc_CAACGTAGTACCTATG	chr8:127000000-128000000	LC677
53.5441	LC677_merged_hg38.sc_CAACGTATCCTGTAGA	chr8:127000000-128000000	LC677
49.777	LC677_merged_hg38.sc_CAAGAAACAAGTCTCA	chr8:127000000-128000000	LC677
42.4766	LC677_merged_hg38.sc_CAAGAAAGTTTCAGCA	chr8:127000000-128000000	LC677
54.9304	LC677_merged_hg38.sc_CAAGCTAAGCGTGTTT	chr8:127000000-128000000	LC677
40.8664	LC677_merged_hg38.sc_CAAGCTATCTTTCGAT	chr8:127000000-128000000	LC677
46.4821	LC677_merged_hg38.sc_CAAGGCCTCCATTGAG	chr8:127000000-128000000	LC677
39.55	LC677_merged_hg38.sc_CAAGGCCTCCGGCGAT	chr8:127000000-128000000	LC677
39.8658	LC677_merged_hg38.sc_CAAGGCCTCTCTATCA	chr8:127000000-128000000	LC677
18.9695	LC677_merged_hg38.sc_CAATCCCAGCTGAAAT	chr8:127000000-128000000	LC677
38.8267	LC677_merged_hg38.sc_CAATCCCAGCTGCCAC	chr8:127000000-128000000	LC677
41.6392	LC677_merged_hg38.sc_CAATCCCCAGCTATAC	chr8:127000000-128000000	LC677
60.7894	LC677_merged_hg38.sc_CAATCCCCAGGGCTTC	chr8:127000000-128000000	LC677
10.4642	LC677_merged_hg38.sc_CAATCCCGTAAGGTCG	chr8:127000000-128000000	LC677
50.6987	LC677_merged_hg38.sc_CAATCCCGTTACGGAG	chr8:127000000-128000000	LC677
50.6651	LC677_merged_hg38.sc_CAATCCCTCAGGTCTA	chr8:127000000-128000000	LC677
48.6157	LC677_merged_hg38.sc_CAATCCCTCCGAATTG	chr8:127000000-128000000	LC677
28.3444	LC677_merged_hg38.sc_CACAACACAAGGCTTT	chr8:127000000-128000000	LC677
29.6785	LC677_merged_hg38.sc_CACAACACACATTCTT	chr8:127000000-128000000	LC677
52.5055	LC677_merged_hg38.sc_CACAACACATGTGAGG	chr8:127000000-128000000	LC677
62.0044	LC677_merged_hg38.sc_CACAACATCACTACCC	chr8:127000000-128000000	LC677
18.1093	LC677_merged_hg38.sc_CACAGATAGGGTCTGA	chr8:127000000-128000000	LC677
31.0568	LC677_merged_hg38.sc_CACAGATTCCATACGA	chr8:127000000-128000000	LC677
37.8284	LC677_merged_hg38.sc_CACAGATTCTGATCTT	chr8:127000000-128000000	LC677
29.5215	LC677_merged_hg38.sc_CACATGATCGCCTTAC	chr8:127000000-128000000	LC677
44.3737	LC677_merged_hg38.sc_CACATGATCGGTACTA	chr8:127000000-128000000	LC677
51.5249	LC677_merged_hg38.sc_CACATGATCTATACCT	chr8:127000000-128000000	LC677
46.351	LC677_merged_hg38.sc_CACCACTAGCCCATTA	chr8:127000000-128000000	LC677
40.4908	LC677_merged_hg38.sc_CACCTGTGTAGGGTTG	chr8:127000000-128000000	LC677
21.4098	LC677_merged_hg38.sc_CACCTTGAGAAAGGGT	chr8:127000000-128000000	LC677
47.5515	LC677_merged_hg38.sc_CACCTTGAGAGTAAGG	chr8:127000000-128000000	LC677
47.7077	LC677_merged_hg38.sc_CACCTTGGTACCTATG	chr8:127000000-128000000	LC677
33.3706	LC677_merged_hg38.sc_CACGTTCAGTCTCTAG	chr8:127000000-128000000	LC677
4.13036	LC677_merged_hg38.sc_CACGTTCCACAGGAAC	chr8:127000000-128000000	LC677
34.2266	LC677_merged_hg38.sc_CACGTTCCATAGCCAT	chr8:127000000-128000000	LC677
27.4021	LC677_merged_hg38.sc_CACGTTCGTCGGCTGT	chr8:127000000-128000000	LC677
50.8129	LC677_merged_hg38.sc_CACGTTCGTGTCCCAG	chr8:127000000-128000000	LC677
28.8297	LC677_merged_hg38.sc_CACTAAGAGCTGAAAT	chr8:127000000-128000000	LC677
58.0036	LC677_merged_hg38.sc_CACTAAGAGCTGCTCG	chr8:127000000-128000000	LC677
23.8914	LC677_merged_hg38.sc_CACTAAGCAATGTAAG	chr8:127000000-128000000	LC677
44.7805	LC677_merged_hg38.sc_CACTAAGGTGCAACAG	chr8:127000000-128000000	LC677
17.4697	LC677_merged_hg38.sc_CACTAAGGTTCCGGCA	chr8:127000000-128000000	LC677
53.3932	LC677_merged_hg38.sc_CACTAAGTCTGACATG	chr8:127000000-128000000	LC677
6.20033	LC677_merged_hg38.sc_CACTGAACAAGACTAA	chr8:127000000-128000000	LC677
33.0106	LC677_merged_hg38.sc_CACTGAATCCATCATT	chr8:127000000-128000000	LC677
21.6309	LC677_merged_hg38.sc_CACTGAATCCGTTAGA	chr8:127000000-128000000	LC677
49.4237	LC677_merged_hg38.sc_CACTGAATCGTGTGCG	chr8:127000000-128000000	LC677
51.6389	LC677_merged_hg38.sc_CATAACGCAAACTACC	chr8:127000000-128000000	LC677
48.0422	LC677_merged_hg38.sc_CATAACGCAACTCCCT	chr8:127000000-128000000	LC677
55.7794	LC677_merged_hg38.sc_CATGCCTAGAACGACC	chr8:127000000-128000000	LC677
21.7703	LC677_merged_hg38.sc_CATGCCTAGAGTCCGA	chr8:127000000-128000000	LC677
45.2644	LC677_merged_hg38.sc_CATGCCTAGTAGGTCG	chr8:127000000-128000000	LC677
64.9719	LC677_merged_hg38.sc_CATGCCTAGTTCCAGT	chr8:127000000-128000000	LC677
47.0661	LC677_merged_hg38.sc_CATGCCTCAGTTGGAG	chr8:127000000-128000000	LC677
24.1418	LC677_merged_hg38.sc_CATGTTTAGGCAAGGG	chr8:127000000-128000000	LC677
48.4544	LC677_merged_hg38.sc_CATGTTTAGGCGTAGT	chr8:127000000-128000000	LC677
34.731	LC677_merged_hg38.sc_CATGTTTAGGGTGTTG	chr8:127000000-128000000	LC677
43.3737	LC677_merged_hg38.sc_CATGTTTAGTGAATAC	chr8:127000000-128000000	LC677
41.9055	LC677_merged_hg38.sc_CATGTTTCAGTAACCT	chr8:127000000-128000000	LC677
38.3963	LC677_merged_hg38.sc_CATGTTTCATCCCAAA	chr8:127000000-128000000	LC677
34.227	LC677_merged_hg38.sc_CATGTTTTCGGTACTA	chr8:127000000-128000000	LC677
22.3665	LC677_merged_hg38.sc_CATGTTTTCTCTCAAT	chr8:127000000-128000000	LC677
46.62	LC677_merged_hg38.sc_CATTCATAGGCCTCTG	chr8:127000000-128000000	LC677
17.1937	LC677_merged_hg38.sc_CATTCATGTGAATACA	chr8:127000000-128000000	LC677
47.5032	LC677_merged_hg38.sc_CATTCATTCCTCCATG	chr8:127000000-128000000	LC677
40.9903	LC677_merged_hg38.sc_CATTCCGAGACTTCCA	chr8:127000000-128000000	LC677
41.9695	LC677_merged_hg38.sc_CATTCCGCAACTCGAT	chr8:127000000-128000000	LC677
40.2597	LC677_merged_hg38.sc_CATTCCGGTAGACACG	chr8:127000000-128000000	LC677
68.6012	LC677_merged_hg38.sc_CATTCCGGTTGCAGCC	chr8:127000000-128000000	LC677
5.19662	LC677_merged_hg38.sc_CATTGGACAAGGACCA	chr8:127000000-128000000	LC677
7.07624	LC677_merged_hg38.sc_CATTGGACATTCTTTG	chr8:127000000-128000000	LC677
38.0788	LC677_merged_hg38.sc_CATTGGATCTCGCGGA	chr8:127000000-128000000	LC677
48.6376	LC677_merged_hg38.sc_CCAATGAAGGTAGGCT	chr8:127000000-128000000	LC677
48.5615	LC677_merged_hg38.sc_CCAATGAGTCCTTATT	chr8:127000000-128000000	LC677
39.1756	LC677_merged_hg38.sc_CCAATGAGTCGCTACG	chr8:127000000-128000000	LC677
44.3238	LC677_merged_hg38.sc_CCACAGGAGGATTTGA	chr8:127000000-128000000	LC677
45.4252	LC677_merged_hg38.sc_CCACAGGCATAGCCGC	chr8:127000000-128000000	LC677
48.5531	LC677_merged_hg38.sc_CCACGTTAGAAGAGTG	chr8:127000000-128000000	LC677
49.0643	LC677_merged_hg38.sc_CCACGTTAGGATTGAT	chr8:127000000-128000000	LC677
32.146	LC677_merged_hg38.sc_CCACGTTAGTCTGTGT	chr8:127000000-128000000	LC677
53.8425	LC677_merged_hg38.sc_CCACGTTAGTGCAACG	chr8:127000000-128000000	LC677
46.5428	LC677_merged_hg38.sc_CCACGTTAGTTCGCGC	chr8:127000000-128000000	LC677
38.3956	LC677_merged_hg38.sc_CCACGTTGTTCAGAAA	chr8:127000000-128000000	LC677
40.637	LC677_merged_hg38.sc_CCACGTTTCTTCGTTA	chr8:127000000-128000000	LC677
22.286	LC677_merged_hg38.sc_CCAGAATAGAGTTCGG	chr8:127000000-128000000	LC677
53.7849	LC677_merged_hg38.sc_CCAGAATCAGGATAGC	chr8:127000000-128000000	LC677
30.5506	LC677_merged_hg38.sc_CCAGAATCATGCCCTT	chr8:127000000-128000000	LC677
47.2136	LC677_merged_hg38.sc_CCAGAATTCAGCACTA	chr8:127000000-128000000	LC677
45.3243	LC677_merged_hg38.sc_CCAGAATTCCTCTCTT	chr8:127000000-128000000	LC677
47.2324	LC677_merged_hg38.sc_CCAGATAGTAGGGTCA	chr8:127000000-128000000	LC677
21.4944	LC677_merged_hg38.sc_CCATACCAGGCACCTC	chr8:127000000-128000000	LC677
47.1275	LC677_merged_hg38.sc_CCATACCAGTTCGCGC	chr8:127000000-128000000	LC677
42.8886	LC677_merged_hg38.sc_CCATACCGTCAACGGA	chr8:127000000-128000000	LC677
18.3253	LC677_merged_hg38.sc_CCATACCGTTGCTTGA	chr8:127000000-128000000	LC677
68.3466	LC677_merged_hg38.sc_CCATACCGTTTGCGAT	chr8:127000000-128000000	LC677
42.1213	LC677_merged_hg38.sc_CCCACATAGGTACATA	chr8:127000000-128000000	LC677
34.9569	LC677_merged_hg38.sc_CCCACATAGTGATAAC	chr8:127000000-128000000	LC677
43.0784	LC677_merged_hg38.sc_CCCACATGTAGGGTTG	chr8:127000000-128000000	LC677
40.7983	LC677_merged_hg38.sc_CCCACATTCAGAGTGG	chr8:127000000-128000000	LC677
39.2938	LC677_merged_hg38.sc_CCCACATTCGTCTAGA	chr8:127000000-128000000	LC677
49.0233	LC677_merged_hg38.sc_CCCAGAGAGTGCTCGC	chr8:127000000-128000000	LC677
42.7728	LC677_merged_hg38.sc_CCCAGAGTCCAGAATC	chr8:127000000-128000000	LC677
30.3777	LC677_merged_hg38.sc_CCCAGAGTCTCGGCGA	chr8:127000000-128000000	LC677
38.3228	LC677_merged_hg38.sc_CCCAGAGTCTGATCTT	chr8:127000000-128000000	LC677
37.0137	LC677_merged_hg38.sc_CCCGTTAAGGACCGAT	chr8:127000000-128000000	LC677
36.3178	LC677_merged_hg38.sc_CCCGTTACACAGTTAC	chr8:127000000-128000000	LC677
39.3674	LC677_merged_hg38.sc_CCCGTTACACGGCCAT	chr8:127000000-128000000	LC677
44.3072	LC677_merged_hg38.sc_CCCGTTATCCATAGGT	chr8:127000000-128000000	LC677
18.5732	LC677_merged_hg38.sc_CCCGTTATCGCACCTT	chr8:127000000-128000000	LC677
43.953	LC677_merged_hg38.sc_CCCTAACGTGGTAAGC	chr8:127000000-128000000	LC677
25.8979	LC677_merged_hg38.sc_CCCTAACGTTCTGAGT	chr8:127000000-128000000	LC677
40.4903	LC677_merged_hg38.sc_CCCTAACGTTGTGAGG	chr8:127000000-128000000	LC677
32.4477	LC677_merged_hg38.sc_CCCTAACTCTTTGCAT	chr8:127000000-128000000	LC677
35.3459	LC677_merged_hg38.sc_CCCTAGTAGAGTGGAA	chr8:127000000-128000000	LC677
44.7416	LC677_merged_hg38.sc_CCCTAGTAGCTGATTC	chr8:127000000-128000000	LC677
17.4224	LC677_merged_hg38.sc_CCCTAGTCACGGCCAT	chr8:127000000-128000000	LC677
33.5976	LC677_merged_hg38.sc_CCCTAGTCAGTAAGCG	chr8:127000000-128000000	LC677
43.4823	LC677_merged_hg38.sc_CCCTAGTTCTCGTGAA	chr8:127000000-128000000	LC677
46.2899	LC677_merged_hg38.sc_CCCTCTCAGACCCTAT	chr8:127000000-128000000	LC677
73.5808	LC677_merged_hg38.sc_CCCTCTCAGGTTCGTT	chr8:127000000-128000000	LC677
29.5458	LC677_merged_hg38.sc_CCCTCTCCATTGCACA	chr8:127000000-128000000	LC677
50.0235	LC677_merged_hg38.sc_CCCTCTCGTTTAAGGA	chr8:127000000-128000000	LC677
40.3849	LC677_merged_hg38.sc_CCCTGATCAATGGTCT	chr8:127000000-128000000	LC677
37.5991	LC677_merged_hg38.sc_CCCTGATCACATTGCA	chr8:127000000-128000000	LC677
40.3937	LC677_merged_hg38.sc_CCCTGATTCCCTACGT	chr8:127000000-128000000	LC677
43.6724	LC677_merged_hg38.sc_CCGAAGCAGGCCTCTG	chr8:127000000-128000000	LC677
34.4564	LC677_merged_hg38.sc_CCGAAGCCAGGTAGGT	chr8:127000000-128000000	LC677
39.5344	LC677_merged_hg38.sc_CCGAAGCGTAGGTAAT	chr8:127000000-128000000	LC677
61.7053	LC677_merged_hg38.sc_CCGAAGCGTCTGGGAA	chr8:127000000-128000000	LC677
37.019	LC677_merged_hg38.sc_CCGAAGCGTGCGTTTA	chr8:127000000-128000000	LC677
45.0452	LC677_merged_hg38.sc_CCGAAGCGTGTCCCAG	chr8:127000000-128000000	LC677
47.1509	LC677_merged_hg38.sc_CCGAAGCGTTATGCAC	chr8:127000000-128000000	LC677
43.0528	LC677_merged_hg38.sc_CCGCATTAGCCATTCA	chr8:127000000-128000000	LC677
23.855	LC677_merged_hg38.sc_CCGCATTTCTGGCGCA	chr8:127000000-128000000	LC677
56.7438	LC677_merged_hg38.sc_CCGTACTAGTACGCGA	chr8:127000000-128000000	LC677
58.5432	LC677_merged_hg38.sc_CCGTACTCACCGAAAG	chr8:127000000-128000000	LC677
48.3056	LC677_merged_hg38.sc_CCGTACTTCAACGTGT	chr8:127000000-128000000	LC677
37.5979	LC677_merged_hg38.sc_CCGTAGGAGAGCTGTG	chr8:127000000-128000000	LC677
40.3887	LC677_merged_hg38.sc_CCGTAGGAGTAGGAAG	chr8:127000000-128000000	LC677
29.7122	LC677_merged_hg38.sc_CCGTGAGCAACGTAGG	chr8:127000000-128000000	LC677
12.9041	LC677_merged_hg38.sc_CCGTGAGGTAACTCCA	chr8:127000000-128000000	LC677
18.1002	LC677_merged_hg38.sc_CCGTGAGTCTAAACGC	chr8:127000000-128000000	LC677
25.1332	LC677_merged_hg38.sc_CCTAAAGAGGCGTAGT	chr8:127000000-128000000	LC677
45.4876	LC677_merged_hg38.sc_CCTAAAGGTTAACCGT	chr8:127000000-128000000	LC677
52.8999	LC677_merged_hg38.sc_CCTAAAGTCAGTCACA	chr8:127000000-128000000	LC677
58.954	LC677_merged_hg38.sc_CCTAAAGTCCATCGAA	chr8:127000000-128000000	LC677
29.4652	LC677_merged_hg38.sc_CCTATTAAGCCCATGC	chr8:127000000-128000000	LC677
47.6501	LC677_merged_hg38.sc_CCTATTACACCGTCTT	chr8:127000000-128000000	LC677
44.4478	LC677_merged_hg38.sc_CCTATTACAGGGAGTT	chr8:127000000-128000000	LC677
51.2645	LC677_merged_hg38.sc_CCTCCCTAGACTAGCG	chr8:127000000-128000000	LC677
39.4772	LC677_merged_hg38.sc_CCTCCCTAGCACGTAG	chr8:127000000-128000000	LC677
22.4277	LC677_merged_hg38.sc_CCTCCCTAGTTCCCGG	chr8:127000000-128000000	LC677
28.9149	LC677_merged_hg38.sc_CCTCCCTTCTTTGCAT	chr8:127000000-128000000	LC677
55.0491	LC677_merged_hg38.sc_CCTGCTACAACGTAGG	chr8:127000000-128000000	LC677
42.1784	LC677_merged_hg38.sc_CCTGCTACATCCTCGT	chr8:127000000-128000000	LC677
59.1106	LC677_merged_hg38.sc_CCTGCTATCACCGCGA	chr8:127000000-128000000	LC677
51.8021	LC677_merged_hg38.sc_CCTGCTATCGTGTGCG	chr8:127000000-128000000	LC677
46.8323	LC677_merged_hg38.sc_CCTGGGACAAGGACCA	chr8:127000000-128000000	LC677
39.7025	LC677_merged_hg38.sc_CCTGGGACACCACAGC	chr8:127000000-128000000	LC677
60.6351	LC677_merged_hg38.sc_CCTGGGAGTCGATTAC	chr8:127000000-128000000	LC677
32.1392	LC677_merged_hg38.sc_CCTTAATAGCATTCCA	chr8:127000000-128000000	LC677
38.4049	LC677_merged_hg38.sc_CCTTAATAGGTCACTT	chr8:127000000-128000000	LC677
30.9695	LC677_merged_hg38.sc_CCTTAATCAAATTGAG	chr8:127000000-128000000	LC677
53.7679	LC677_merged_hg38.sc_CCTTAATCAGGCACAA	chr8:127000000-128000000	LC677
45.54	LC677_merged_hg38.sc_CCTTAATGTACCGGCT	chr8:127000000-128000000	LC677
45.2841	LC677_merged_hg38.sc_CCTTAATGTAGTCTGT	chr8:127000000-128000000	LC677
44.8016	LC677_merged_hg38.sc_CCTTAATGTTTGATCG	chr8:127000000-128000000	LC677
44.1325	LC677_merged_hg38.sc_CCTTAATTCAGAGTGG	chr8:127000000-128000000	LC677
41.4553	LC677_merged_hg38.sc_CCTTAATTCCCAGCAG	chr8:127000000-128000000	LC677
51.2085	LC677_merged_hg38.sc_CCTTGCAGTTATCGAC	chr8:127000000-128000000	LC677
36.2879	LC677_merged_hg38.sc_CCTTGGTGTAGAATAC	chr8:127000000-128000000	LC677
49.3508	LC677_merged_hg38.sc_CGAGTTAAGGCACCTC	chr8:127000000-128000000	LC677
32.477	LC677_merged_hg38.sc_CGAGTTACAACTCGAT	chr8:127000000-128000000	LC677
38.6921	LC677_merged_hg38.sc_CGAGTTACAGCTATAC	chr8:127000000-128000000	LC677
26.2749	LC677_merged_hg38.sc_CGATGATAGGTTTCTG	chr8:127000000-128000000	LC677
57.7459	LC677_merged_hg38.sc_CGATGATCAATGTAAG	chr8:127000000-128000000	LC677
82.2665	LC677_merged_hg38.sc_CGATGATCAGGGTAAC	chr8:127000000-128000000	LC677
33.0666	LC677_merged_hg38.sc_CGATGATTCCATAGGT	chr8:127000000-128000000	LC677
32.8179	LC677_merged_hg38.sc_CGATGATTCGGTAGGA	chr8:127000000-128000000	LC677
67.0412	LC677_merged_hg38.sc_CGCAATAAGAAGACTT	chr8:127000000-128000000	LC677
2.12479	LC677_merged_hg38.sc_CGCAATAAGCTCGTTA	chr8:127000000-128000000	LC677
28.9009	LC677_merged_hg38.sc_CGCAATAAGCTGGAGT	chr8:127000000-128000000	LC677
54.4667	LC677_merged_hg38.sc_CGCAATAAGGAAGACA	chr8:127000000-128000000	LC677
50.8328	LC677_merged_hg38.sc_CGCAATAAGTTGAATG	chr8:127000000-128000000	LC677
23.2032	LC677_merged_hg38.sc_CGCAATAGTCTTAGCA	chr8:127000000-128000000	LC677
43.0632	LC677_merged_hg38.sc_CGCAATATCGCTGATA	chr8:127000000-128000000	LC677
23.8138	LC677_merged_hg38.sc_CGCAATATCTAGCAGT	chr8:127000000-128000000	LC677
40.3152	LC677_merged_hg38.sc_CGCACAGAGTTAGCAA	chr8:127000000-128000000	LC677
31.8719	LC677_merged_hg38.sc_CGCACAGCAAACGACG	chr8:127000000-128000000	LC677
60.1562	LC677_merged_hg38.sc_CGCACAGCAAATAGTG	chr8:127000000-128000000	LC677
45.7444	LC677_merged_hg38.sc_CGCACAGCACGCTGTG	chr8:127000000-128000000	LC677
51.3175	LC677_merged_hg38.sc_CGCACAGCATGGCCCA	chr8:127000000-128000000	LC677
49.2962	LC677_merged_hg38.sc_CGCACAGGTTTGCATG	chr8:127000000-128000000	LC677
13.9699	LC677_merged_hg38.sc_CGCACAGTCACCACAA	chr8:127000000-128000000	LC677
38.8122	LC677_merged_hg38.sc_CGCAGGTAGGGTTCTT	chr8:127000000-128000000	LC677
39.6809	LC677_merged_hg38.sc_CGCAGGTAGTTGCGCC	chr8:127000000-128000000	LC677
38.5814	LC677_merged_hg38.sc_CGCAGGTTCTGACATG	chr8:127000000-128000000	LC677
43.349	LC677_merged_hg38.sc_CGCGCAAAGAGTCCGA	chr8:127000000-128000000	LC677
39.8831	LC677_merged_hg38.sc_CGCGCAACATAGATAG	chr8:127000000-128000000	LC677
46.9328	LC677_merged_hg38.sc_CGCGCAAGTTCTTATC	chr8:127000000-128000000	LC677
26.7256	LC677_merged_hg38.sc_CGCGCAAGTTTAAGGA	chr8:127000000-128000000	LC677
52.2386	LC677_merged_hg38.sc_CGCTAGGAGGTAAGCC	chr8:127000000-128000000	LC677
44.5224	LC677_merged_hg38.sc_CGCTAGGCATCTCACC	chr8:127000000-128000000	LC677
50.7495	LC677_merged_hg38.sc_CGCTAGGGTATGGGTG	chr8:127000000-128000000	LC677
33.6662	LC677_merged_hg38.sc_CGCTATCAGCTCCGGT	chr8:127000000-128000000	LC677
15.3594	LC677_merged_hg38.sc_CGCTATCAGGAGGCGA	chr8:127000000-128000000	LC677
39.4892	LC677_merged_hg38.sc_CGCTATCGTTCTGAAC	chr8:127000000-128000000	LC677
49.6409	LC677_merged_hg38.sc_CGCTATCGTTCTGATG	chr8:127000000-128000000	LC677
48.9902	LC677_merged_hg38.sc_CGCTATCTCTACTGCC	chr8:127000000-128000000	LC677
53.9068	LC677_merged_hg38.sc_CGCTGGAAGGAGAACA	chr8:127000000-128000000	LC677
26.4865	LC677_merged_hg38.sc_CGCTGGACAACTCAAC	chr8:127000000-128000000	LC677
37.4565	LC677_merged_hg38.sc_CGCTGGACAGCGCGTT	chr8:127000000-128000000	LC677
45.9562	LC677_merged_hg38.sc_CGCTGGAGTGCTTGAT	chr8:127000000-128000000	LC677
48.8029	LC677_merged_hg38.sc_CGGACCAAGAACTAAC	chr8:127000000-128000000	LC677
52.2349	LC677_merged_hg38.sc_CGGACCAAGCTTTCCC	chr8:127000000-128000000	LC677
48.2615	LC677_merged_hg38.sc_CGGACCACACTAAACC	chr8:127000000-128000000	LC677
42.7998	LC677_merged_hg38.sc_CGGACCAGTATCGCGC	chr8:127000000-128000000	LC677
65.6601	LC677_merged_hg38.sc_CGGACCAGTGGCCTTG	chr8:127000000-128000000	LC677
42.501	LC677_merged_hg38.sc_CGGACCATCGCGCCAA	chr8:127000000-128000000	LC677
39.7221	LC677_merged_hg38.sc_CGGACTGAGTGTAATG	chr8:127000000-128000000	LC677
34.5452	LC677_merged_hg38.sc_CGGACTGCAAACGACG	chr8:127000000-128000000	LC677
51.8887	LC677_merged_hg38.sc_CGGACTGGTACCCACG	chr8:127000000-128000000	LC677
31.1473	LC677_merged_hg38.sc_CGGACTGTCGATGAAA	chr8:127000000-128000000	LC677
52.2402	LC677_merged_hg38.sc_CGGACTGTCTTAGTGG	chr8:127000000-128000000	LC677
37.0781	LC677_merged_hg38.sc_CGGTGCAAGCACGTAG	chr8:127000000-128000000	LC677
21.4215	LC677_merged_hg38.sc_CGGTGCACAGCGTAGA	chr8:127000000-128000000	LC677
54.589	LC677_merged_hg38.sc_CGGTGCAGTCGCGCTA	chr8:127000000-128000000	LC677
56.5105	LC677_merged_hg38.sc_CGTAAACCAAACAGTA	chr8:127000000-128000000	LC677
44.0419	LC677_merged_hg38.sc_CGTAAACCACTGTCAA	chr8:127000000-128000000	LC677
40.8142	LC677_merged_hg38.sc_CGTAAACGTTTGGATC	chr8:127000000-128000000	LC677
48.2058	LC677_merged_hg38.sc_CGTACAAAGTCTTAGC	chr8:127000000-128000000	LC677
32.5713	LC677_merged_hg38.sc_CGTACAACAAATTCCG	chr8:127000000-128000000	LC677
46.9751	LC677_merged_hg38.sc_CGTACAACAATCAGGG	chr8:127000000-128000000	LC677
45.7164	LC677_merged_hg38.sc_CGTACAACATGGAGGT	chr8:127000000-128000000	LC677
36.5468	LC677_merged_hg38.sc_CGTACAAGTCTGCACG	chr8:127000000-128000000	LC677
34.7386	LC677_merged_hg38.sc_CGTGGCAGTGAAACAT	chr8:127000000-128000000	LC677
59.5439	LC677_merged_hg38.sc_CGTGGCATCACTCCCA	chr8:127000000-128000000	LC677
50.4312	LC677_merged_hg38.sc_CGTGGCATCAGTGTAC	chr8:127000000-128000000	LC677
31.2839	LC677_merged_hg38.sc_CGTGGCATCCTCATTA	chr8:127000000-128000000	LC677
38.7445	LC677_merged_hg38.sc_CGTTCCAAGTCTCGAT	chr8:127000000-128000000	LC677
48.41	LC677_merged_hg38.sc_CGTTCCACAAATTCCG	chr8:127000000-128000000	LC677
51.9586	LC677_merged_hg38.sc_CTAACTTAGACAGTGC	chr8:127000000-128000000	LC677
42.639	LC677_merged_hg38.sc_CTAACTTCAATTGTGC	chr8:127000000-128000000	LC677
46.7686	LC677_merged_hg38.sc_CTAACTTCAGGATAGC	chr8:127000000-128000000	LC677
42.1202	LC677_merged_hg38.sc_CTAACTTGTGGAAAGA	chr8:127000000-128000000	LC677
24.5448	LC677_merged_hg38.sc_CTAACTTTCACTCCCA	chr8:127000000-128000000	LC677
36.7916	LC677_merged_hg38.sc_CTAACTTTCTAGCAAC	chr8:127000000-128000000	LC677
45.3344	LC677_merged_hg38.sc_CTACAGAAGTGTGTAA	chr8:127000000-128000000	LC677
47.2756	LC677_merged_hg38.sc_CTACAGACAGCTGATT	chr8:127000000-128000000	LC677
42.4126	LC677_merged_hg38.sc_CTACAGATCCTGAAAC	chr8:127000000-128000000	LC677
47.2376	LC677_merged_hg38.sc_CTACTTAAGACAACGC	chr8:127000000-128000000	LC677
35.5756	LC677_merged_hg38.sc_CTACTTACACATTCTT	chr8:127000000-128000000	LC677
46.816	LC677_merged_hg38.sc_CTACTTAGTCGTCGCA	chr8:127000000-128000000	LC677
48.2724	LC677_merged_hg38.sc_CTAGCGGGTACAACGG	chr8:127000000-128000000	LC677
49.1148	LC677_merged_hg38.sc_CTAGCGGGTAGAAGCC	chr8:127000000-128000000	LC677
15.2612	LC677_merged_hg38.sc_CTAGGGCAGATCGATA	chr8:127000000-128000000	LC677
53.3113	LC677_merged_hg38.sc_CTAGGGCAGTCAGCCC	chr8:127000000-128000000	LC677
52.5738	LC677_merged_hg38.sc_CTAGGGCAGTGAGCAC	chr8:127000000-128000000	LC677
27.1686	LC677_merged_hg38.sc_CTAGGGCTCGTTCAGA	chr8:127000000-128000000	LC677
38.3758	LC677_merged_hg38.sc_CTCAACCAGGATTGAT	chr8:127000000-128000000	LC677
51.567	LC677_merged_hg38.sc_CTCAACCTCGGGATCC	chr8:127000000-128000000	LC677
48.518	LC677_merged_hg38.sc_CTCACCAAGGCTTTAC	chr8:127000000-128000000	LC677
49.7309	LC677_merged_hg38.sc_CTCACCACATACAACC	chr8:127000000-128000000	LC677
39.7496	LC677_merged_hg38.sc_CTCACCACATCAGAAA	chr8:127000000-128000000	LC677
69.1447	LC677_merged_hg38.sc_CTCACCAGTTGCCTGG	chr8:127000000-128000000	LC677
42.613	LC677_merged_hg38.sc_CTCACCATCTCTTCTC	chr8:127000000-128000000	LC677
44.7911	LC677_merged_hg38.sc_CTCAGAAAGCAGGAGG	chr8:127000000-128000000	LC677
47.1177	LC677_merged_hg38.sc_CTCAGAAAGGCAAGGG	chr8:127000000-128000000	LC677
31.0529	LC677_merged_hg38.sc_CTCAGAATCGACTTAG	chr8:127000000-128000000	LC677
35.9666	LC677_merged_hg38.sc_CTCAGCTAGTCAGGAC	chr8:127000000-128000000	LC677
47.2734	LC677_merged_hg38.sc_CTCAGCTGTCAGTGTT	chr8:127000000-128000000	LC677
42.4108	LC677_merged_hg38.sc_CTCAGCTGTGCACTTA	chr8:127000000-128000000	LC677
32.8282	LC677_merged_hg38.sc_CTCAGCTTCACCACAA	chr8:127000000-128000000	LC677
39.1113	LC677_merged_hg38.sc_CTCATGCTCCTGTGGG	chr8:127000000-128000000	LC677
37.4443	LC677_merged_hg38.sc_CTCCCAAAGGCTTCGC	chr8:127000000-128000000	LC677
55.1474	LC677_merged_hg38.sc_CTCCCAACAGTCAGCC	chr8:127000000-128000000	LC677
53.6837	LC677_merged_hg38.sc_CTCCCAACATAGTCCA	chr8:127000000-128000000	LC677
[truncated: 962 more rows]

## Sheet: fig3g
ratio	sample	cluster	intra_bin	inter_bin
21	LC676	LC676_merged_hg38.sc_AAACTCGGTGCCCAGT	10	210
24.6667	LC676	LC676_merged_hg38.sc_AAACTGCCAAAGAGAG	9	222
6.11111	LC676	LC676_merged_hg38.sc_AAACTGCCACTCAGCG	9	55
14.8	LC676	LC676_merged_hg38.sc_AAACTGCGTACGGAGT	15	222
16.4	LC676	LC676_merged_hg38.sc_AAACTGCTCTGGAAGG	5	82
15	LC676	LC676_merged_hg38.sc_AAAGATGAGAGCTGTG	7	105
20.5	LC676	LC676_merged_hg38.sc_AAAGATGAGGTTCTCA	10	205
23	LC676	LC676_merged_hg38.sc_AAAGATGCAAGATGCG	7	161
10.7778	LC676	LC676_merged_hg38.sc_AAAGATGCATCCGTGG	9	97
12.2308	LC676	LC676_merged_hg38.sc_AAAGATGCATTCTCGC	13	159
13.5333	LC676	LC676_merged_hg38.sc_AAAGATGGTCCTCAGG	15	203
17	LC676	LC676_merged_hg38.sc_AAAGATGGTGTCCTTC	6	102
17.8333	LC676	LC676_merged_hg38.sc_AAAGATGTCCACTAGA	6	107
23.1429	LC676	LC676_merged_hg38.sc_AAAGGATAGAACGTCG	7	162
9.53333	LC676	LC676_merged_hg38.sc_AAAGGATGTTTCCTAT	15	143
5.28571	LC676	LC676_merged_hg38.sc_AAAGGATTCCTGTAGA	7	37
22.3333	LC676	LC676_merged_hg38.sc_AAAGGATTCGCCGAAC	6	134
11.5	LC676	LC676_merged_hg38.sc_AAAGGGCCACCACAGC	10	115
12.9091	LC676	LC676_merged_hg38.sc_AAATGAGCAGCCACGT	11	142
11.6667	LC676	LC676_merged_hg38.sc_AAATGAGGTAGAGAGA	9	105
11	LC676	LC676_merged_hg38.sc_AAATGAGGTGCCGGTT	4	44
25	LC676	LC676_merged_hg38.sc_AAATGAGGTGGGTAGT	5	125
11.5	LC676	LC676_merged_hg38.sc_AAATGAGGTTGGCGAA	8	92
12.3333	LC676	LC676_merged_hg38.sc_AAATGAGTCGCATACA	6	74
6.8	LC676	LC676_merged_hg38.sc_AAATGCCCAGTGGTCC	5	34
11.8333	LC676	LC676_merged_hg38.sc_AACAAAGAGTGAACCG	6	71
18.6	LC676	LC676_merged_hg38.sc_AACAAAGCAGTGCTCG	5	93
22	LC676	LC676_merged_hg38.sc_AACAAAGTCGCACAAT	4	88
19.6	LC676	LC676_merged_hg38.sc_AACAGTCCAAGGGAGG	5	98
12.5	LC676	LC676_merged_hg38.sc_AACAGTCCACTGCTTC	8	100
7.17647	LC676	LC676_merged_hg38.sc_AACAGTCGTAAGCCGA	17	122
6.05	LC676	LC676_merged_hg38.sc_AACAGTCGTTCAGTTG	20	121
13.8	LC676	LC676_merged_hg38.sc_AACAGTCTCCGGACTG	5	69
18	LC676	LC676_merged_hg38.sc_AACATCGAGGCACCTC	6	108
15	LC676	LC676_merged_hg38.sc_AACATCGAGGTTAGTA	9	135
23.75	LC676	LC676_merged_hg38.sc_AACATCGAGTAGGTCG	8	190
15.875	LC676	LC676_merged_hg38.sc_AACATCGGTGCAAGCA	8	127
11.4	LC676	LC676_merged_hg38.sc_AACCAACCATTGCACA	10	114
45.25	LC676	LC676_merged_hg38.sc_AACCAACTCACCCTTG	4	181
36.3333	LC676	LC676_merged_hg38.sc_AACCGATAGAGCGGTT	3	109
10	LC676	LC676_merged_hg38.sc_AACCGATCATTAACGC	6	60
18	LC676	LC676_merged_hg38.sc_AACCGATTCACAACAC	8	144
10.4737	LC676	LC676_merged_hg38.sc_AACCTGAAGAGAATTC	19	199
28	LC676	LC676_merged_hg38.sc_AACCTGAGTAGCGGTA	3	84
13.6	LC676	LC676_merged_hg38.sc_AACCTGAGTCCAGACC	10	136
18.8	LC676	LC676_merged_hg38.sc_AACCTTTAGAGAGTTT	5	94
17.1429	LC676	LC676_merged_hg38.sc_AACCTTTAGCGTATCT	7	120
13.0909	LC676	LC676_merged_hg38.sc_AACCTTTCATGCGTTA	11	144
6	LC676	LC676_merged_hg38.sc_AACCTTTGTCTCTGGG	7	42
10.0833	LC676	LC676_merged_hg38.sc_AACCTTTTCCAGGTCG	12	121
11.4	LC676	LC676_merged_hg38.sc_AACGAGGAGGGTTCCC	5	57
18	LC676	LC676_merged_hg38.sc_AACGAGGGTATCCCTC	4	72
11.7143	LC676	LC676_merged_hg38.sc_AACGAGGGTGGACTGA	7	82
13	LC676	LC676_merged_hg38.sc_AACGAGGTCGATGCAT	9	117
21	LC676	LC676_merged_hg38.sc_AACGGGACATGCGTTA	5	105
12.3077	LC676	LC676_merged_hg38.sc_AACGGGATCTACATCT	13	160
27.5	LC676	LC676_merged_hg38.sc_AACGGGATCTGGACAT	2	55
23.3333	LC676	LC676_merged_hg38.sc_AACGTACCAAAGCATA	6	140
12.7273	LC676	LC676_merged_hg38.sc_AACGTACCAAGTTCGT	11	140
9.71429	LC676	LC676_merged_hg38.sc_AACGTACTCGCAACTA	7	68
12.6667	LC676	LC676_merged_hg38.sc_AACTGGTAGTCTCCAA	6	76
16.625	LC676	LC676_merged_hg38.sc_AACTGGTGTGGTCGAA	8	133
16.6	LC676	LC676_merged_hg38.sc_AACTGTGAGAGGTACC	5	83
36.1667	LC676	LC676_merged_hg38.sc_AACTGTGCAACAAACA	6	217
5.81818	LC676	LC676_merged_hg38.sc_AACTGTGCAGATGGCA	11	64
8.81818	LC676	LC676_merged_hg38.sc_AACTGTGCATGCCTTC	11	97
22.2	LC676	LC676_merged_hg38.sc_AACTGTGGTTTAGACC	5	111
14.3846	LC676	LC676_merged_hg38.sc_AACTTGGTCCTCCTGA	13	187
32	LC676	LC676_merged_hg38.sc_AACTTGGTCTCGCGTT	3	96
18.8333	LC676	LC676_merged_hg38.sc_AAGATAGAGTCGCCTG	6	113
15.5	LC676	LC676_merged_hg38.sc_AAGGAGCAGCTGCCAC	10	155
18.5	LC676	LC676_merged_hg38.sc_AAGGAGCCAATTCAGC	8	148
10.1538	LC676	LC676_merged_hg38.sc_AAGGAGCCATACCCGG	13	132
19.3333	LC676	LC676_merged_hg38.sc_AAGGAGCGTGCTGTGC	9	174
26.5	LC676	LC676_merged_hg38.sc_AAGGAGCTCGCCACTT	4	106
36.25	LC676	LC676_merged_hg38.sc_AAGGTTCAGGATTAAC	4	145
10.0909	LC676	LC676_merged_hg38.sc_AAGGTTCCATCGGCCA	11	111
20.75	LC676	LC676_merged_hg38.sc_AAGGTTCGTACGGTTT	8	166
14	LC676	LC676_merged_hg38.sc_AAGGTTCTCTACATCT	4	56
24.5714	LC676	LC676_merged_hg38.sc_AATACGCCAAGTCCTA	7	172
15	LC676	LC676_merged_hg38.sc_AATACGCGTCTAAAGA	16	240
12.5714	LC676	LC676_merged_hg38.sc_AATACGCTCCCTACCA	7	88
8.36364	LC676	LC676_merged_hg38.sc_AATGCCAGTTGAATAG	11	92
8.625	LC676	LC676_merged_hg38.sc_AATGCCATCAGCCGAC	8	69
17.5556	LC676	LC676_merged_hg38.sc_AATGGAAGTCACATTG	9	158
7.81818	LC676	LC676_merged_hg38.sc_AATGGCTAGTTCAAGA	11	86
35	LC676	LC676_merged_hg38.sc_AATGGCTCAGAGATGC	4	140
7	LC676	LC676_merged_hg38.sc_AATGGCTCAGCAACCC	14	98
22.8	LC676	LC676_merged_hg38.sc_AATGGCTGTATTCACG	5	114
44.5	LC676	LC676_merged_hg38.sc_AATGGCTTCCGTGCAG	2	89
14.7778	LC676	LC676_merged_hg38.sc_AATGTCGGTAGGGTTG	9	133
13.4286	LC676	LC676_merged_hg38.sc_AATGTCGGTGCAAGAC	7	94
21	LC676	LC676_merged_hg38.sc_AATGTCGTCCCTACGT	3	63
23.2	LC676	LC676_merged_hg38.sc_ACAAACCAGGCGACTA	5	116
22.2222	LC676	LC676_merged_hg38.sc_ACAAACCGTAACCGAG	9	200
7.90909	LC676	LC676_merged_hg38.sc_ACAAACCGTTCCTATT	11	87
21.75	LC676	LC676_merged_hg38.sc_ACAAACCTCCCGAAGC	4	87
27	LC676	LC676_merged_hg38.sc_ACAAAGACAAGCCCTG	4	108
13.25	LC676	LC676_merged_hg38.sc_ACAAAGACATCATCGA	8	106
21.8333	LC676	LC676_merged_hg38.sc_ACAAGCTCAAGGCGTA	6	131
21.5	LC676	LC676_merged_hg38.sc_ACAAGCTCATCTCACC	6	129
14.4375	LC676	LC676_merged_hg38.sc_ACAAGCTGTGGACCAA	16	231
9.25	LC676	LC676_merged_hg38.sc_ACAAGCTTCGAGTTAC	4	37
15.4	LC676	LC676_merged_hg38.sc_ACAATCGTCCAGGCCA	5	77
10.0625	LC676	LC676_merged_hg38.sc_ACATGCATCGCTATTT	16	161
9.77778	LC676	LC676_merged_hg38.sc_ACATGGTAGCAACTGG	9	88
27.1667	LC676	LC676_merged_hg38.sc_ACATGGTAGGATTGCG	6	163
24	LC676	LC676_merged_hg38.sc_ACATGGTTCGAACCGC	6	144
35.5	LC676	LC676_merged_hg38.sc_ACCAAACAGAGAGGTA	4	142
11.25	LC676	LC676_merged_hg38.sc_ACCAAACAGATGGCAC	8	90
16.5	LC676	LC676_merged_hg38.sc_ACCAAACAGTAATGTG	4	66
9	LC676	LC676_merged_hg38.sc_ACCAAACCAGCAAACG	6	54
16.1111	LC676	LC676_merged_hg38.sc_ACCATCCAGACCCTAT	9	145
11	LC676	LC676_merged_hg38.sc_ACCATCCAGGTAAGCC	6	66
16.8	LC676	LC676_merged_hg38.sc_ACCATCCCAATAGTGA	5	84
12.625	LC676	LC676_merged_hg38.sc_ACCATCCCATGACTGT	8	101
9.5	LC676	LC676_merged_hg38.sc_ACCCAAAAGGCAGTGT	8	76
12.6667	LC676	LC676_merged_hg38.sc_ACCCAAACAACAAACA	6	76
13.2308	LC676	LC676_merged_hg38.sc_ACCCAAACACCGAAAG	13	172
18.3333	LC676	LC676_merged_hg38.sc_ACCGAATAGGCCTCGT	6	110
26.2	LC676	LC676_merged_hg38.sc_ACCGAATCAACTCGTA	5	131
17.4444	LC676	LC676_merged_hg38.sc_ACCGAATGTACCAAGG	9	157
26.4	LC676	LC676_merged_hg38.sc_ACCGCAGAGCACGTAG	5	132
13.8333	LC676	LC676_merged_hg38.sc_ACCGCAGCACGCGATC	6	83
19.0714	LC676	LC676_merged_hg38.sc_ACCGCAGTCTCTATTG	14	267
10.6	LC676	LC676_merged_hg38.sc_ACCGGGTAGGCGACTA	5	53
9.25	LC676	LC676_merged_hg38.sc_ACCGGGTCAAGTCTCA	8	74
4.96774	LC676	LC676_merged_hg38.sc_ACCGGGTTCAAGGCCC	31	154
15.8	LC676	LC676_merged_hg38.sc_ACCGGGTTCGTTACAG	5	79
20.5	LC676	LC676_merged_hg38.sc_ACCTGCTCACTAAACC	6	123
15.4545	LC676	LC676_merged_hg38.sc_ACGGATTAGGGTCCCT	11	170
11.2143	LC676	LC676_merged_hg38.sc_ACGGATTCAATGCACT	14	157
13.4444	LC676	LC676_merged_hg38.sc_ACGTGGCAGGGCGAAG	18	242
13.2	LC676	LC676_merged_hg38.sc_ACGTGGCCACCTCGTT	5	66
10	LC676	LC676_merged_hg38.sc_ACGTGGCTCCTAAGTG	15	150
20.1429	LC676	LC676_merged_hg38.sc_ACGTGGCTCTGTCGGG	7	141
21.3333	LC676	LC676_merged_hg38.sc_ACGTTAGAGTGCTGAG	6	128
18.1818	LC676	LC676_merged_hg38.sc_ACGTTAGCAGGATAGC	11	200
16.5	LC676	LC676_merged_hg38.sc_ACGTTAGTCAATTGGC	10	165
14.4444	LC676	LC676_merged_hg38.sc_ACTAACGAGGAATGGA	9	130
7.9375	LC676	LC676_merged_hg38.sc_ACTAACGGTCATAGAA	16	127
12.7895	LC676	LC676_merged_hg38.sc_ACTACCCGTTCCCTTG	19	243
17.5	LC676	LC676_merged_hg38.sc_ACTACGATCATTCGGA	6	105
11.1579	LC676	LC676_merged_hg38.sc_ACTACGATCTATCCTA	19	212
14	LC676	LC676_merged_hg38.sc_ACTAGGTAGTGTTCCA	11	154
13.9	LC676	LC676_merged_hg38.sc_ACTAGGTCAACGCACC	10	139
7.75	LC676	LC676_merged_hg38.sc_ACTAGGTGTGTTGGTT	8	62
21.4	LC676	LC676_merged_hg38.sc_ACTATTCCAGCAAACG	5	107
12.1111	LC676	LC676_merged_hg38.sc_ACTATTCGTACATGGG	9	109
9.85714	LC676	LC676_merged_hg38.sc_ACTATTCGTCGCTAGC	7	69
11.6471	LC676	LC676_merged_hg38.sc_ACTATTCTCCAACGCG	17	198
15.375	LC676	LC676_merged_hg38.sc_ACTCGGGCAACAACTC	8	123
7.25	LC676	LC676_merged_hg38.sc_ACTCGGGGTAACCATC	8	58
19.8235	LC676	LC676_merged_hg38.sc_ACTCGGGTCACAACAC	17	337
18.5	LC676	LC676_merged_hg38.sc_ACTGCAAAGAAGCCGT	4	74
8.53846	LC676	LC676_merged_hg38.sc_ACTGCAAAGCCAGAAC	13	111
20.8	LC676	LC676_merged_hg38.sc_ACTGCAAGTCTCTGCT	10	208
18.75	LC676	LC676_merged_hg38.sc_ACTGCGGCATTAAGGA	8	150
11.4	LC676	LC676_merged_hg38.sc_ACTGCGGGTTGGAGGT	15	171
6.66667	LC676	LC676_merged_hg38.sc_ACTGTCCAGAACAGGA	9	60
6.5	LC676	LC676_merged_hg38.sc_ACTGTCCAGAGCTGTG	10	65
16.6667	LC676	LC676_merged_hg38.sc_ACTGTCCAGCTCGGCT	9	150
12.8889	LC676	LC676_merged_hg38.sc_ACTGTCCCAATGAAAC	9	116
13.7	LC676	LC676_merged_hg38.sc_ACTGTCCCACTAGGAG	10	137
25.6667	LC676	LC676_merged_hg38.sc_ACTGTCCGTTATAGAG	6	154
16.7143	LC676	LC676_merged_hg38.sc_ACTGTCCTCCGTGCAG	7	117
15.25	LC676	LC676_merged_hg38.sc_ACTTCCGAGGAGTAGA	4	61
23.625	LC676	LC676_merged_hg38.sc_ACTTCCGAGGTTAGTA	8	189
7.76471	LC676	LC676_merged_hg38.sc_ACTTCCGAGTATGGGC	17	132
13.8	LC676	LC676_merged_hg38.sc_ACTTCCGCAAGCGAAC	10	138
11.4	LC676	LC676_merged_hg38.sc_ACTTCCGGTTGGTAAA	10	114
22.5	LC676	LC676_merged_hg38.sc_ACTTTCACAGTAAGCG	4	90
16.5333	LC676	LC676_merged_hg38.sc_ACTTTCAGTACATGGG	15	248
28.6	LC676	LC676_merged_hg38.sc_ATAGGCTAGCTTACCA	5	143
15.1667	LC676	LC676_merged_hg38.sc_ATAGGCTTCGGTGATT	6	91
20	LC676	LC676_merged_hg38.sc_ATAGTCGAGAGGTGGG	11	220
11	LC676	LC676_merged_hg38.sc_ATAGTCGCAGATTTGC	7	77
17.8	LC676	LC676_merged_hg38.sc_ATAGTCGGTCCCGTGA	5	89
7.81818	LC676	LC676_merged_hg38.sc_ATAGTCGTCGATTACG	22	172
6.28571	LC676	LC676_merged_hg38.sc_ATATTCCTCCAAACCA	14	88
14.2857	LC676	LC676_merged_hg38.sc_ATCCAGAAGGAAGAAC	7	100
22.3333	LC676	LC676_merged_hg38.sc_ATCCAGACACCACGAC	6	134
32.125	LC676	LC676_merged_hg38.sc_ATCCAGAGTACGCCCA	8	257
22.1429	LC676	LC676_merged_hg38.sc_ATCCCTGCATTGTGAC	7	155
24.1667	LC676	LC676_merged_hg38.sc_ATCCCTGGTCTGTTGA	6	145
30.5	LC676	LC676_merged_hg38.sc_ATCCCTGTCTGGGCGT	4	122
19.2857	LC676	LC676_merged_hg38.sc_ATCCTCGCATTCGTCC	7	135
50.5	LC676	LC676_merged_hg38.sc_ATCCTCGTCCCACGGA	2	101
7.3	LC676	LC676_merged_hg38.sc_ATCCTCGTCTTGCGCT	10	73
17.6	LC676	LC676_merged_hg38.sc_ATCCTGCCAGCAATGG	5	88
14.4286	LC676	LC676_merged_hg38.sc_ATCCTGCGTCAACTAC	7	101
13.75	LC676	LC676_merged_hg38.sc_ATCCTGCGTTATGCAC	8	110
13.4286	LC676	LC676_merged_hg38.sc_ATCGAGTGTAACGGCA	7	94
11.75	LC676	LC676_merged_hg38.sc_ATCGAGTGTACGTATC	8	94
20	LC676	LC676_merged_hg38.sc_ATCGAGTGTAGAAGCC	7	140
16.375	LC676	LC676_merged_hg38.sc_ATCGAGTGTCTGGATT	8	131
10.7778	LC676	LC676_merged_hg38.sc_ATGCATGAGGCAGTGT	9	97
13	LC676	LC676_merged_hg38.sc_ATGCATGAGTATGCTC	10	130
14.9	LC676	LC676_merged_hg38.sc_ATGCATGCATCGACGC	10	149
12	LC676	LC676_merged_hg38.sc_ATGCATGGTCGAGAAC	7	84
18	LC676	LC676_merged_hg38.sc_ATGCATGTCTCATCCG	9	162
9.375	LC676	LC676_merged_hg38.sc_ATGGATCCAGTTAAAG	8	75
17.1667	LC676	LC676_merged_hg38.sc_ATGGATCGTAACCGAG	12	206
19	LC676	LC676_merged_hg38.sc_ATGTACGCACGTTGTA	8	152
18.5714	LC676	LC676_merged_hg38.sc_ATGTACGGTTGGAGGT	7	130
11.8333	LC676	LC676_merged_hg38.sc_ATGTACGTCCGTTAGA	6	71
13.2	LC676	LC676_merged_hg38.sc_ATGTCGAAGTCTCTAG	5	66
21	LC676	LC676_merged_hg38.sc_ATGTCTTCAAACAGTA	5	105
20.5	LC676	LC676_merged_hg38.sc_ATGTCTTTCCTCCATG	4	82
13.8333	LC676	LC676_merged_hg38.sc_ATGTCTTTCCTGACCT	6	83
18	LC676	LC676_merged_hg38.sc_ATGTCTTTCGTCTTAT	5	90
13.8333	LC676	LC676_merged_hg38.sc_ATGTTTCAGGTTAGTA	6	83
17.4286	LC676	LC676_merged_hg38.sc_ATGTTTCAGTTAGCAA	7	122
10.4615	LC676	LC676_merged_hg38.sc_ATGTTTCCACAGATGG	13	136
27.8	LC676	LC676_merged_hg38.sc_ATGTTTCTCTTAGTGG	5	139
13.1	LC676	LC676_merged_hg38.sc_ATTACCTAGTTCCAGT	10	131
15.8571	LC676	LC676_merged_hg38.sc_ATTACCTCACGTACAT	7	111
15.5	LC676	LC676_merged_hg38.sc_ATTACCTTCAGCCGAC	4	62
13.3333	LC676	LC676_merged_hg38.sc_ATTACCTTCCAGTACA	6	80
17.6667	LC676	LC676_merged_hg38.sc_ATTACTCAGTGCCCTG	6	106
19	LC676	LC676_merged_hg38.sc_ATTACTCCACTCGGAC	4	76
22.4286	LC676	LC676_merged_hg38.sc_ATTACTCGTGTTTCTT	7	157
12.9231	LC676	LC676_merged_hg38.sc_ATTCGTTAGCGGACAT	13	168
21.6	LC676	LC676_merged_hg38.sc_ATTCGTTCAACCTCCT	5	108
13.3158	LC676	LC676_merged_hg38.sc_ATTCGTTCAGGCATTT	19	253
13.3636	LC676	LC676_merged_hg38.sc_ATTGTCTCATTCTCGC	11	147
9.45455	LC676	LC676_merged_hg38.sc_ATTGTCTGTATTCGCA	11	104
17.5556	LC676	LC676_merged_hg38.sc_ATTGTCTGTGCTTGAT	9	158
4.61111	LC676	LC676_merged_hg38.sc_ATTGTGGAGTGAGTTA	18	83
21.8889	LC676	LC676_merged_hg38.sc_ATTGTGGCAAGCGAAC	9	197
13.7778	LC676	LC676_merged_hg38.sc_ATTGTGGCATTACCTT	9	124
14.75	LC676	LC676_merged_hg38.sc_ATTGTGGGTATGTTCG	8	118
9.4	LC676	LC676_merged_hg38.sc_ATTTGTCCATCGCCTT	10	94
14.25	LC676	LC676_merged_hg38.sc_ATTTGTCGTTACGCTA	4	57
11.2222	LC676	LC676_merged_hg38.sc_CAAAGCTGTATCGCGC	9	101
19.8333	LC676	LC676_merged_hg38.sc_CAAAGCTGTTTAAGGA	6	119
16	LC676	LC676_merged_hg38.sc_CAACCAACACAGGAAC	7	112
12.8182	LC676	LC676_merged_hg38.sc_CAACCAACAGCGTGAA	11	141
10	LC676	LC676_merged_hg38.sc_CAACCAATCTGCGTCT	5	50
16.75	LC676	LC676_merged_hg38.sc_CAACGGCCAAGGCTTT	8	134
24.25	LC676	LC676_merged_hg38.sc_CAACGGCGTGATAAGT	12	291
12.75	LC676	LC676_merged_hg38.sc_CAACGTACAAATGCTC	8	102
9.22222	LC676	LC676_merged_hg38.sc_CAACGTACAACTGCGC	9	83
15	LC676	LC676_merged_hg38.sc_CAACGTACACATAAAG	3	45
6.11111	LC676	LC676_merged_hg38.sc_CAACGTACACTTGCGG	9	55
9.75	LC676	LC676_merged_hg38.sc_CAACGTACATTGAACC	4	39
14.2222	LC676	LC676_merged_hg38.sc_CAACGTAGTTCTTTGT	9	128
8.11111	LC676	LC676_merged_hg38.sc_CAAGAAAAGTATACGA	9	73
17.6667	LC676	LC676_merged_hg38.sc_CAAGAAATCGCCTTAC	3	53
27	LC676	LC676_merged_hg38.sc_CAAGCTAAGCATGTGG	3	81
12.2727	LC676	LC676_merged_hg38.sc_CAAGCTAGTACCTATG	11	135
29.5	LC676	LC676_merged_hg38.sc_CAAGCTATCGTTTGAG	6	177
15.3636	LC676	LC676_merged_hg38.sc_CAAGCTATCTGCTACC	11	169
11	LC676	LC676_merged_hg38.sc_CAAGGCCCAAGGTCGA	13	143
13.2222	LC676	LC676_merged_hg38.sc_CAATCCCTCGGTTGTA	9	119
13.4286	LC676	LC676_merged_hg38.sc_CACAACACACTCCTCA	7	94
17.2143	LC676	LC676_merged_hg38.sc_CACAACACATGGGAAC	14	241
14.8571	LC676	LC676_merged_hg38.sc_CACAACAGTGGCATAG	14	208
29.375	LC676	LC676_merged_hg38.sc_CACAGATAGACACTTC	8	235
14.75	LC676	LC676_merged_hg38.sc_CACAGATAGCTCGTTA	4	59
10.3077	LC676	LC676_merged_hg38.sc_CACATGAAGGGTTCCC	13	134
13.125	LC676	LC676_merged_hg38.sc_CACATGACAAACCTAC	8	105
12.2308	LC676	LC676_merged_hg38.sc_CACATGAGTTCAGTAC	13	159
8.90909	LC676	LC676_merged_hg38.sc_CACATGATCGGGATCC	11	98
11.9	LC676	LC676_merged_hg38.sc_CACATGATCTGAGTCA	10	119
22.2	LC676	LC676_merged_hg38.sc_CACCACTCAGCACATT	15	333
18.75	LC676	LC676_merged_hg38.sc_CACCACTCATCTCTCG	4	75
10.6429	LC676	LC676_merged_hg38.sc_CACCACTGTGTAGGAC	14	149
7.85714	LC676	LC676_merged_hg38.sc_CACCACTTCCCGGGTA	7	55
11	LC676	LC676_merged_hg38.sc_CACCTGTGTATCGCGC	9	99
10.2857	LC676	LC676_merged_hg38.sc_CACCTGTGTCATTGCA	7	72
8.33333	LC676	LC676_merged_hg38.sc_CACCTGTTCAGGCGCT	6	50
15.9	LC676	LC676_merged_hg38.sc_CACCTTGCAATGACTC	10	159
12.6667	LC676	LC676_merged_hg38.sc_CACCTTGCAGGCAAGT	12	152
11.6667	LC676	LC676_merged_hg38.sc_CACCTTGGTACAAATG	9	105
11	LC676	LC676_merged_hg38.sc_CACCTTGGTACGCCCA	6	66
9.91667	LC676	LC676_merged_hg38.sc_CACCTTGGTGGCATAG	12	119
14.125	LC676	LC676_merged_hg38.sc_CACCTTGTCCGGCTGA	8	113
18	LC676	LC676_merged_hg38.sc_CACCTTGTCCTCTCTT	6	108
29	LC676	LC676_merged_hg38.sc_CACGTTCAGAGACTCG	2	58
11.9	LC676	LC676_merged_hg38.sc_CACGTTCAGCTACGCC	10	119
12	LC676	LC676_merged_hg38.sc_CACGTTCCACGCTAAT	6	72
8.25	LC676	LC676_merged_hg38.sc_CACGTTCTCAGTTGAC	8	66
16.75	LC676	LC676_merged_hg38.sc_CACGTTCTCTGACTTT	8	134
12.4444	LC676	LC676_merged_hg38.sc_CACTAAGAGTACCTCA	9	112
23	LC676	LC676_merged_hg38.sc_CACTAAGAGTCGTATC	4	92
14.1818	LC676	LC676_merged_hg38.sc_CACTAAGAGTTGTCCA	11	156
11.125	LC676	LC676_merged_hg38.sc_CACTAAGTCGATTACG	8	89
8.90909	LC676	LC676_merged_hg38.sc_CACTAAGTCTCCTTGG	11	98
12.8889	LC676	LC676_merged_hg38.sc_CACTAAGTCTGTCGGG	9	116
19.5	LC676	LC676_merged_hg38.sc_CACTGAAGTTCAGAAA	4	78
15.1818	LC676	LC676_merged_hg38.sc_CACTGAATCAATCGTG	11	167
18.8333	LC676	LC676_merged_hg38.sc_CACTGAATCATTCATC	6	113
26.3333	LC676	LC676_merged_hg38.sc_CATAACGAGATCACCT	6	158
26	LC676	LC676_merged_hg38.sc_CATAACGTCCAGTACA	6	156
15.6667	LC676	LC676_merged_hg38.sc_CATAACGTCGGGACAA	12	188
23	LC676	LC676_merged_hg38.sc_CATAACGTCTATGAGC	7	161
16.5714	LC676	LC676_merged_hg38.sc_CATGCCTCACAATAAG	7	116
26.8	LC676	LC676_merged_hg38.sc_CATGCCTCATAGCAGG	5	134
7.8125	LC676	LC676_merged_hg38.sc_CATGTTTAGGCGTAGT	16	125
18.1667	LC676	LC676_merged_hg38.sc_CATGTTTCAACGACAG	6	109
12.5	LC676	LC676_merged_hg38.sc_CATGTTTCAGTGCGAA	8	100
10.375	LC676	LC676_merged_hg38.sc_CATGTTTGTATTCTGG	8	83
23	LC676	LC676_merged_hg38.sc_CATTCATAGCGTTGCC	7	161
9.5	LC676	LC676_merged_hg38.sc_CATTCATAGTTCGCGC	16	152
12.7692	LC676	LC676_merged_hg38.sc_CATTCATTCAGCACTA	13	166
8.14286	LC676	LC676_merged_hg38.sc_CATTCATTCCCACGGA	7	57
29	LC676	LC676_merged_hg38.sc_CATTCCGAGCGAGAAA	3	87
13.0909	LC676	LC676_merged_hg38.sc_CATTCCGCATATAGAG	11	144
13	LC676	LC676_merged_hg38.sc_CATTCCGTCGCTCGGA	9	117
18	LC676	LC676_merged_hg38.sc_CATTCCGTCGGTCGAC	5	90
17.2857	LC676	LC676_merged_hg38.sc_CATTCCGTCTGACTTT	7	121
24	LC676	LC676_merged_hg38.sc_CCAATGACAAAGCATA	9	216
11.4	LC676	LC676_merged_hg38.sc_CCAATGATCCCAATAG	10	114
35.2	LC676	LC676_merged_hg38.sc_CCACAGGCAGTCCTGG	5	176
9.375	LC676	LC676_merged_hg38.sc_CCACAGGCATTGCGAT	8	75
13	LC676	LC676_merged_hg38.sc_CCACAGGTCCAGAATC	7	91
11.5	LC676	LC676_merged_hg38.sc_CCACGTTCAAGGTCGA	8	92
19.6	LC676	LC676_merged_hg38.sc_CCACGTTGTTGTATCG	5	98
25.4444	LC676	LC676_merged_hg38.sc_CCACGTTTCGCATAAC	9	229
19.4	LC676	LC676_merged_hg38.sc_CCAGAATCAGCCGAAA	5	97
16.25	LC676	LC676_merged_hg38.sc_CCAGAATGTCGTAGTT	8	130
16.4444	LC676	LC676_merged_hg38.sc_CCAGAATTCGTGTGCG	9	148
13	LC676	LC676_merged_hg38.sc_CCAGATAAGGCCTCTG	8	104
18.5	LC676	LC676_merged_hg38.sc_CCAGATAAGTGTCACT	4	74
6.47059	LC676	LC676_merged_hg38.sc_CCAGATAGTACAAATG	17	110
10.25	LC676	LC676_merged_hg38.sc_CCAGATAGTGGATTCT	4	41
17.8	LC676	LC676_merged_hg38.sc_CCAGATATCACGTGTA	5	89
10.1818	LC676	LC676_merged_hg38.sc_CCATACCCAGTAGGCA	11	112
15.75	LC676	LC676_merged_hg38.sc_CCATACCGTGAGTTGG	8	126
15.2	LC676	LC676_merged_hg38.sc_CCATACCTCATGTTCT	5	76
11.375	LC676	LC676_merged_hg38.sc_CCATACCTCTGATCTT	8	91
16	LC676	LC676_merged_hg38.sc_CCCACATGTATCTGCA	4	64
16.8889	LC676	LC676_merged_hg38.sc_CCCACATGTCTGGGAA	9	152
25.1667	LC676	LC676_merged_hg38.sc_CCCACATTCGCGGCAT	6	151
19.6667	LC676	LC676_merged_hg38.sc_CCCACATTCGGAGTTT	6	118
14.5385	LC676	LC676_merged_hg38.sc_CCCAGAGAGTAATCAG	13	189
14	LC676	LC676_merged_hg38.sc_CCCAGAGCAGAACAGC	7	98
19.1111	LC676	LC676_merged_hg38.sc_CCCAGAGCATGGCCGT	9	172
6.46667	LC676	LC676_merged_hg38.sc_CCCAGAGGTGGTGGTA	15	97
8.375	LC676	LC676_merged_hg38.sc_CCCGTTACAATGGTAA	8	67
20.1667	LC676	LC676_merged_hg38.sc_CCCGTTAGTTCCAGTA	6	121
11.0833	LC676	LC676_merged_hg38.sc_CCCGTTAGTTGAAGCG	12	133
29.25	LC676	LC676_merged_hg38.sc_CCCGTTATCCCTATTA	4	117
13.6667	LC676	LC676_merged_hg38.sc_CCCTAACAGTTCGTTG	6	82
16.2	LC676	LC676_merged_hg38.sc_CCCTAACGTACTTGAC	5	81
12.4444	LC676	LC676_merged_hg38.sc_CCCTAACTCTCCTTGG	9	112
19.25	LC676	LC676_merged_hg38.sc_CCCTAGTCATGTGAGG	4	77
13.9	LC676	LC676_merged_hg38.sc_CCCTAGTGTAGTCCAT	10	139
19.1	LC676	LC676_merged_hg38.sc_CCCTCTCCATTAACGC	10	191
28	LC676	LC676_merged_hg38.sc_CCCTCTCTCGAGAACG	6	168
19.75	LC676	LC676_merged_hg38.sc_CCCTCTCTCGCACAAT	4	79
28.25	LC676	LC676_merged_hg38.sc_CCCTCTCTCGCCTTAC	4	113
17.9	LC676	LC676_merged_hg38.sc_CCCTGATAGAAGCCGT	10	179
20.3333	LC676	LC676_merged_hg38.sc_CCCTGATCAAATTCCG	3	61
17.8333	LC676	LC676_merged_hg38.sc_CCCTGATCATTAAGGA	6	107
6.07692	LC676	LC676_merged_hg38.sc_CCCTGATCATTAGCAC	13	79
10	LC676	LC676_merged_hg38.sc_CCCTGATTCATTCGGA	8	80
13.3333	LC676	LC676_merged_hg38.sc_CCGAAGCGTAATGCCT	12	160
8.17647	LC676	LC676_merged_hg38.sc_CCGAAGCGTACCAAGG	17	139
9.41176	LC676	LC676_merged_hg38.sc_CCGAAGCGTACGACCC	17	160
8.33333	LC676	LC676_merged_hg38.sc_CCGCATTAGAGCACTG	18	150
16.1818	LC676	LC676_merged_hg38.sc_CCGCATTCAAATTGAG	11	178
12.5882	LC676	LC676_merged_hg38.sc_CCGCATTCATAGAATG	17	214
11.6	LC676	LC676_merged_hg38.sc_CCGTACTCACATTGCA	10	116
19.8	LC676	LC676_merged_hg38.sc_CCGTACTGTGCTGAAG	5	99
20.5	LC676	LC676_merged_hg38.sc_CCGTACTGTGGACAGT	6	123
20.1429	LC676	LC676_merged_hg38.sc_CCGTAGGAGTGCTGAG	7	141
48.5	LC676	LC676_merged_hg38.sc_CCGTAGGGTATTCTGG	2	97
18.2857	LC676	LC676_merged_hg38.sc_CCGTAGGTCAACACGT	7	128
19.2	LC676	LC676_merged_hg38.sc_CCGTGAGCAAGGGTAC	5	96
21.7143	LC676	LC676_merged_hg38.sc_CCGTGAGCAGTAGTCT	7	152
25.25	LC676	LC676_merged_hg38.sc_CCGTGAGGTCATTGGT	4	101
11.5	LC676	LC676_merged_hg38.sc_CCGTGAGTCCTTACGC	10	115
11.125	LC676	LC676_merged_hg38.sc_CCTAAAGGTCTGTCCT	8	89
22.4	LC676	LC676_merged_hg38.sc_CCTAAAGTCCAGGCCA	5	112
19.125	LC676	LC676_merged_hg38.sc_CCTATTAAGTGAGTGC	8	153
12.5	LC676	LC676_merged_hg38.sc_CCTATTACATTGTTCT	10	125
26.1429	LC676	LC676_merged_hg38.sc_CCTATTAGTAATGTGA	7	183
18.3333	LC676	LC676_merged_hg38.sc_CCTATTAGTCATGAGG	9	165
11.4	LC676	LC676_merged_hg38.sc_CCTATTATCGCATACA	5	57
14	LC676	LC676_merged_hg38.sc_CCTATTATCGTGTGCG	8	112
9.28571	LC676	LC676_merged_hg38.sc_CCTCCCTAGTCGGGAT	7	65
25.6667	LC676	LC676_merged_hg38.sc_CCTCCCTAGTGCACAG	6	154
14.4667	LC676	LC676_merged_hg38.sc_CCTCCCTGTGATCAGG	15	217
11.25	LC676	LC676_merged_hg38.sc_CCTGCTAAGCAACTGG	8	90
20.8182	LC676	LC676_merged_hg38.sc_CCTGCTAAGTGTGTAA	11	229
18	LC676	LC676_merged_hg38.sc_CCTGCTATCTCCTTGG	7	126
10.8889	LC676	LC676_merged_hg38.sc_CCTGGGAAGCTGAATA	9	98
20.4444	LC676	LC676_merged_hg38.sc_CCTGGGAGTCTCTAAG	9	184
16.9	LC676	LC676_merged_hg38.sc_CCTGGGAGTCTGGATT	10	169
14.8	LC676	LC676_merged_hg38.sc_CCTTGCAAGATAGGTT	5	74
24.5	LC676	LC676_merged_hg38.sc_CCTTGCAAGTCCAGAG	6	147
12	LC676	LC676_merged_hg38.sc_CCTTGCAAGTCTGCTA	8	96
12	LC676	LC676_merged_hg38.sc_CCTTGCAGTCTGTCCT	7	84
8.36364	LC676	LC676_merged_hg38.sc_CCTTGCAGTGCCAAGA	11	92
12.5	LC676	LC676_merged_hg38.sc_CCTTGCAGTTGGCGAA	6	75
17.375	LC676	LC676_merged_hg38.sc_CCTTGGTAGAGTTTGA	8	139
18.125	LC676	LC676_merged_hg38.sc_CCTTGGTCATCGACCG	8	145
23.1111	LC676	LC676_merged_hg38.sc_CCTTGGTGTTAACCGT	9	208
17.75	LC676	LC676_merged_hg38.sc_CCTTGGTGTTCCTATT	4	71
12.3571	LC676	LC676_merged_hg38.sc_CCTTGGTTCCTCCAGT	14	173
19.875	LC676	LC676_merged_hg38.sc_CCTTGGTTCTAAACGC	8	159
10	LC676	LC676_merged_hg38.sc_CGAGTTACAGGGTACA	22	220
12.4667	LC676	LC676_merged_hg38.sc_CGAGTTACATGGGAAC	15	187
12.1111	LC676	LC676_merged_hg38.sc_CGAGTTAGTCAGTGTT	9	109
10.1429	LC676	LC676_merged_hg38.sc_CGAGTTATCACAGGGA	7	71
16.8571	LC676	LC676_merged_hg38.sc_CGATGATCACAGCCAC	7	118
12.625	LC676	LC676_merged_hg38.sc_CGATGATCAGATACAA	8	101
11.5	LC676	LC676_merged_hg38.sc_CGATGATGTATGGGTG	8	92
20.6667	LC676	LC676_merged_hg38.sc_CGCACAGAGAGAACCC	6	124
12.6316	LC676	LC676_merged_hg38.sc_CGCACAGTCCAGGCCA	19	240
22.4444	LC676	LC676_merged_hg38.sc_CGCACAGTCGCAGATT	9	202
13.5	LC676	LC676_merged_hg38.sc_CGCAGGTAGCAGAAAG	10	135
11	LC676	LC676_merged_hg38.sc_CGCAGGTAGTGAGTGC	7	77
19.2857	LC676	LC676_merged_hg38.sc_CGCAGGTTCGAGAAGC	7	135
19.1429	LC676	LC676_merged_hg38.sc_CGCGCAACATCCTGGG	7	134
11.75	LC676	LC676_merged_hg38.sc_CGCGCAATCTGAACGT	8	94
8.66667	LC676	LC676_merged_hg38.sc_CGCTAGGAGTCGAAAT	12	104
18.3333	LC676	LC676_merged_hg38.sc_CGCTAGGAGTTACCAC	9	165
14.7	LC676	LC676_merged_hg38.sc_CGCTAGGCATCAACTG	10	147
18.3529	LC676	LC676_merged_hg38.sc_CGCTATCAGGTCGGTA	17	312
15	LC676	LC676_merged_hg38.sc_CGCTATCGTTTAGGAA	5	75
21.2	LC676	LC676_merged_hg38.sc_CGCTATCTCCTCCAGT	5	106
25	LC676	LC676_merged_hg38.sc_CGCTATCTCTTCTTCC	4	100
18.1667	LC676	LC676_merged_hg38.sc_CGCTGGAAGAAAGGGT	6	109
13.1667	LC676	LC676_merged_hg38.sc_CGCTGGACACAAGTGG	6	79
15.7778	LC676	LC676_merged_hg38.sc_CGCTGGAGTAACGGCA	9	142
21.8333	LC676	LC676_merged_hg38.sc_CGCTGGATCAGGAATA	6	131
14.7143	LC676	LC676_merged_hg38.sc_CGGACCAAGTCCCGCA	7	103
10.1333	LC676	LC676_merged_hg38.sc_CGGACCAAGTTCCAGT	15	152
27	LC676	LC676_merged_hg38.sc_CGGACTGTCTATGAGC	2	54
15.2857	LC676	LC676_merged_hg38.sc_CGGTGCAAGGAAGAAC	7	107
20.1429	LC676	LC676_merged_hg38.sc_CGGTGCACAGGCAGAT	7	141
10.1111	LC676	LC676_merged_hg38.sc_CGTAAACCAGACCTGC	9	91
20	LC676	LC676_merged_hg38.sc_CGTAAACCATTGTTCT	10	200
25.2857	LC676	LC676_merged_hg38.sc_CGTAAACGTAGCGGTA	7	177
28.6667	LC676	LC676_merged_hg38.sc_CGTAAACTCCAATAGC	6	172
20.4375	LC676	LC676_merged_hg38.sc_CGTACAACAAAGAAGG	16	327
14.5556	LC676	LC676_merged_hg38.sc_CGTACAACAAGACACG	9	131
5.14286	LC676	LC676_merged_hg38.sc_CGTACAATCGACTCGG	7	36
23.75	LC676	LC676_merged_hg38.sc_CGTGGCACATTACACG	4	95
11.5714	LC676	LC676_merged_hg38.sc_CGTGGCACATTAGCCA	14	162
11.5	LC676	LC676_merged_hg38.sc_CGTGGCATCCGCCTAT	14	161
20.3333	LC676	LC676_merged_hg38.sc_CGTGGCATCGGTAGGA	3	61
9.45455	LC676	LC676_merged_hg38.sc_CGTTCCAAGGCCTAAG	11	104
17.125	LC676	LC676_merged_hg38.sc_CGTTCCACAACACGGA	8	137
25.3333	LC676	LC676_merged_hg38.sc_CGTTCCACATCATAGC	6	152
17.6667	LC676	LC676_merged_hg38.sc_CGTTCCATCCACGAGC	9	159
21.125	LC676	LC676_merged_hg38.sc_CGTTCCATCTCGTGAA	8	169
12.95	LC676	LC676_merged_hg38.sc_CTAACTTCAAAGAGAG	20	259
15.875	LC676	LC676_merged_hg38.sc_CTAACTTCATTGCCTC	8	127
18.2857	LC676	LC676_merged_hg38.sc_CTACAGAAGGATATCA	7	128
11.8333	LC676	LC676_merged_hg38.sc_CTACAGAAGTATCTGC	6	71
19.4286	LC676	LC676_merged_hg38.sc_CTACAGACAGTAACTC	7	136
20.5	LC676	LC676_merged_hg38.sc_CTACAGAGTGCTTACA	8	164
13.125	LC676	LC676_merged_hg38.sc_CTACTTACATGATTGC	8	105
6.25	LC676	LC676_merged_hg38.sc_CTACTTATCGATTACG	4	25
27.6667	LC676	LC676_merged_hg38.sc_CTAGCGGAGGAGTCTG	6	166
17.1111	LC676	LC676_merged_hg38.sc_CTAGCGGCAAAGGTCG	9	154
17.5556	LC676	LC676_merged_hg38.sc_CTAGGATCAACACGGA	9	158
19.6	LC676	LC676_merged_hg38.sc_CTAGGATCAATTCGTG	5	98
11.8	LC676	LC676_merged_hg38.sc_CTAGGATGTCAGCTTA	10	118
14.2	LC676	LC676_merged_hg38.sc_CTAGGATGTGCAGACA	10	142
17.4	LC676	LC676_merged_hg38.sc_CTAGGGCAGTCTCGAT	15	261
7.85714	LC676	LC676_merged_hg38.sc_CTAGGGCCAATGTAAG	7	55
10.7895	LC676	LC676_merged_hg38.sc_CTAGGGCCAATTAGGA	19	205
18.75	LC676	LC676_merged_hg38.sc_CTAGGGCTCGATGCAT	4	75
12.5	LC676	LC676_merged_hg38.sc_CTAGGGCTCTCGTAGA	12	150
11.2222	LC676	LC676_merged_hg38.sc_CTCAACCGTAAGTGCG	9	101
14.5	LC676	LC676_merged_hg38.sc_CTCACCAAGTGTCGCC	12	174
13.8333	LC676	LC676_merged_hg38.sc_CTCACCACATGGCCCA	12	166
15	LC676	LC676_merged_hg38.sc_CTCACCATCAGCCGGT	8	120
38	LC676	LC676_merged_hg38.sc_CTCACCATCGATAGCT	3	114
41.5	LC676	LC676_merged_hg38.sc_CTCAGAAAGGGCTCTC	4	166
13.3333	LC676	LC676_merged_hg38.sc_CTCAGAAGTGGACTGA	9	120
27.75	LC676	LC676_merged_hg38.sc_CTCAGCTCAATCACTG	4	111
17.7143	LC676	LC676_merged_hg38.sc_CTCAGCTCACTGTCGG	7	124
7.38462	LC676	LC676_merged_hg38.sc_CTCAGCTCATTCACGA	13	96
16.1667	LC676	LC676_merged_hg38.sc_CTCAGCTGTGAATCAA	6	97
12.8	LC676	LC676_merged_hg38.sc_CTCAGCTTCGATGTGT	15	192
13.5714	LC676	LC676_merged_hg38.sc_CTCATGCAGCAGAGCT	7	95
25.875	LC676	LC676_merged_hg38.sc_CTCATGCAGTGTCGCC	8	207
15	LC676	LC676_merged_hg38.sc_CTCATGCGTGCATCAT	5	75
20	LC676	LC676_merged_hg38.sc_CTCCCAAAGTACGCGA	6	120
9	LC676	LC676_merged_hg38.sc_CTCCCAATCAATCGTG	12	108
12.7143	LC676	LC676_merged_hg38.sc_CTCGCTACACGCGTTG	7	89
25.8333	LC676	LC676_merged_hg38.sc_CTCGCTACATGTGAGG	6	155
23.4	LC676	LC676_merged_hg38.sc_CTCGCTAGTTACTTTC	5	117
9.46667	LC676	LC676_merged_hg38.sc_CTCGCTATCCTCATTA	15	142
16.5833	LC676	LC676_merged_hg38.sc_CTCGCTATCTGTCGGG	12	199
9.6	LC676	LC676_merged_hg38.sc_CTCTACGAGGTCGTTT	5	48
11.3333	LC676	LC676_merged_hg38.sc_CTCTACGAGTCGATAA	18	204
12.5	LC676	LC676_merged_hg38.sc_CTCTACGGTCGACTGC	8	100
21.4615	LC676	LC676_merged_hg38.sc_CTCTACGGTGGACCAA	13	279
18.25	LC676	LC676_merged_hg38.sc_CTCTAGCAGATCTAAG	8	146
16.5714	LC676	LC676_merged_hg38.sc_CTCTAGCGTTGCTTGA	7	116
23.25	LC676	LC676_merged_hg38.sc_CTCTCAGCATTCGTCC	4	93
15.8571	LC676	LC676_merged_hg38.sc_CTCTCAGTCCGAGGAA	7	111
25.2	LC676	LC676_merged_hg38.sc_CTCTCGAAGGAGTCTG	5	126
12	LC676	LC676_merged_hg38.sc_CTCTCGACAGCACATT	14	168
14.25	LC676	LC676_merged_hg38.sc_CTCTCGAGTAGCGAGT	8	114
23.2	LC676	LC676_merged_hg38.sc_CTCTCGAGTGCTTGAT	5	116
21.6	LC676	LC676_merged_hg38.sc_CTGAATGAGGAGTAGA	5	108
20.6667	LC676	LC676_merged_hg38.sc_CTGAATGAGGCGACTA	6	124
23.5	LC676	LC676_merged_hg38.sc_CTGAATGCACTACACA	2	47
10.5	LC676	LC676_merged_hg38.sc_CTGAATGGTTCCGCGA	14	147
9.63636	LC676	LC676_merged_hg38.sc_CTGAATGTCGTCCCAT	11	106
17.8333	LC676	LC676_merged_hg38.sc_CTGCGTTCAGATTTGC	6	107
19.8	LC676	LC676_merged_hg38.sc_CTGCGTTCATGGGACA	5	99
12.1333	LC676	LC676_merged_hg38.sc_CTGCGTTGTTCCCGGA	15	182
10.125	LC676	LC676_merged_hg38.sc_CTGCGTTTCATTCATC	8	81
20.5	LC676	LC676_merged_hg38.sc_CTGCTCAGTGGACAGT	4	82
41	LC676	LC676_merged_hg38.sc_CTGCTCAGTTCTGATG	3	123
10.0625	LC676	LC676_merged_hg38.sc_CTGCTCATCGGGCTCA	16	161
9.81818	LC676	LC676_merged_hg38.sc_CTGCTCATCTTAATCC	11	108
16.875	LC676	LC676_merged_hg38.sc_CTGGCAGGTTGGAGGT	8	135
11.7778	LC676	LC676_merged_hg38.sc_CTGGGACAGTGCTAGG	9	106
16.3333	LC676	LC676_merged_hg38.sc_CTGGGACCAAACAGTA	15	245
12.5	LC676	LC676_merged_hg38.sc_CTGGGACGTCATAAGA	10	125
23.8333	LC676	LC676_merged_hg38.sc_CTGTATTCAGGCTACC	6	143
30.2857	LC676	LC676_merged_hg38.sc_CTGTATTGTCATTGGT	7	212
12	LC676	LC676_merged_hg38.sc_CTGTATTGTCTCTGGG	10	120
27.6667	LC676	LC676_merged_hg38.sc_CTGTATTGTTAACTCG	3	83
43.5	LC676	LC676_merged_hg38.sc_CTGTTCGAGCAGTAGC	2	87
19	LC676	LC676_merged_hg38.sc_CTGTTCGCAACGTCGC	5	95
12.1667	LC676	LC676_merged_hg38.sc_CTGTTCGCACAACGGA	12	146
13.8571	LC676	LC676_merged_hg38.sc_CTTAATCAGCACCATT	7	97
20.6667	LC676	LC676_merged_hg38.sc_CTTCCAGAGGGAGTTC	6	124
15.375	LC676	LC676_merged_hg38.sc_CTTCCAGCACTTGCGG	8	123
12.6154	LC676	LC676_merged_hg38.sc_CTTCCAGCATTGAACC	13	164
15.8333	LC676	LC676_merged_hg38.sc_CTTCCAGTCCAGTACA	6	95
12.7857	LC676	LC676_merged_hg38.sc_CTTCTAACATCCTGGG	14	179
10	LC676	LC676_merged_hg38.sc_CTTCTAAGTACGAGAC	11	110
27.3333	LC676	LC676_merged_hg38.sc_CTTCTAAGTACGTAGG	6	164
14.6	LC676	LC676_merged_hg38.sc_CTTCTAAGTGAGCTAG	5	73
12.75	LC676	LC676_merged_hg38.sc_CTTGAAGAGTTCGTTG	16	204
11.7778	LC676	LC676_merged_hg38.sc_CTTGAAGCATCCATAG	9	106
10.7	LC676	LC676_merged_hg38.sc_CTTGAAGGTAACCATC	10	107
10.625	LC676	LC676_merged_hg38.sc_CTTGAAGTCTTCATAC	8	85
13	LC676	LC676_merged_hg38.sc_CTTGCCAAGTGTAATG	4	52
18.4167	LC676	LC676_merged_hg38.sc_CTTGCTGAGTAGACCG	12	221
21.7143	LC676	LC676_merged_hg38.sc_CTTGTCGCATTAACGC	7	152
19.5	LC676	LC676_merged_hg38.sc_CTTTGCGAGATATGTG	6	117
12.3333	LC676	LC676_merged_hg38.sc_CTTTGCGAGTGTCGGA	3	37
8.66667	LC676	LC676_merged_hg38.sc_CTTTGCGCACAAGTGG	6	52
7.53846	LC676	LC676_merged_hg38.sc_CTTTGCGCATTGAACC	13	98
15.3333	LC676	LC676_merged_hg38.sc_CTTTGCGGTGTGACCC	3	46
11.8	LC676	LC676_merged_hg38.sc_CTTTGCGTCTTAAGCG	10	118
22.5	LC676	LC676_merged_hg38.sc_GAAACAAGTCAGAAAT	4	90
12.5385	LC676	LC676_merged_hg38.sc_GAAAGTAAGATGCGAC	13	163
16	LC676	LC676_merged_hg38.sc_GAAAGTAGTATCATGC	8	128
14.7143	LC676	LC676_merged_hg38.sc_GAAAGTAGTCATCGTA	14	206
26	LC676	LC676_merged_hg38.sc_GAAAGTATCCATACCC	5	130
13.4	LC676	LC676_merged_hg38.sc_GAAAGTATCTCTTCTC	10	134
25.25	LC676	LC676_merged_hg38.sc_GAAATGACAGATACAA	8	202
30.5	LC676	LC676_merged_hg38.sc_GAAATGAGTCTAACCA	4	122
10	LC676	LC676_merged_hg38.sc_GAACCGCAGGTTCGAG	7	70
[truncated: 2,403 more rows]

## Sheet: fig3i_1
chr	start	end	count	freq
chr1	0	1000000	0	0
[truncated: 3,043 more rows]

## Sheet: fig3i_2
chr	start	end	count	freq
[truncated: 3,044 more rows]

[truncated: 2 more sheets: fig3i_3, fig3i_4]
