# Supplementary material for: Droplet Hi-C enables scalable, single-cell profiling of chromatin architecture in heterogeneous tissues
Source: Nat Biotechnol. 2024 Oct 18;43(10):1694–707. doi: 10.1038/s41587-024-02447-1 (PMC12520981; doi:10.1038/s41587-024-02447-1)
Supplement: Supplementary file 10 — Statistical source data. [file 41587_2024_2447_MOESM10_ESM.xlsx]

## Sheet: fig4b
lib	UMAP1	UMAP2	library	sample	cluster	barcode
LC499	10.5302	-5.4891	LC499	LC499_hg38.sc.pairs.gz	leiden_2	AAACGAAAGAACAGGA
LC499	9.43703	-5.2214	LC499	LC499_hg38.sc.pairs.gz	leiden_2	AAACGAACAAACGTTC
LC499	10.4338	-4.95282	LC499	LC499_hg38.sc.pairs.gz	leiden_2	AAACGAACACAGGAAC
LC499	10.0957	-5.54587	LC499	LC499_hg38.sc.pairs.gz	leiden_2	AAACGAAGTGCTTTGA
LC499	11.656	-5.20535	LC499	LC499_hg38.sc.pairs.gz	leiden_2	AAACGAAGTGGTTCTA
LC499	9.99795	-5.58754	LC499	LC499_hg38.sc.pairs.gz	leiden_2	AAACGAATCTCTGACC
LC499	4.87051	-3.8047	LC499	LC499_hg38.sc.pairs.gz	leiden_0	AAACTCGCAACTGCGC
LC499	11.0179	-5.00172	LC499	LC499_hg38.sc.pairs.gz	leiden_2	AAACTCGCAAGGTCGA
LC499	10.4137	-5.02425	LC499	LC499_hg38.sc.pairs.gz	leiden_2	AAACTCGGTCCCTAAA
LC499	11.4418	-4.44226	LC499	LC499_hg38.sc.pairs.gz	leiden_2	AAACTGCAGCAATAAC
LC499	6.11687	-3.13733	LC499	LC499_hg38.sc.pairs.gz	leiden_0	AAACTGCAGGCCTAAG
LC499	11.6282	-5.72035	LC499	LC499_hg38.sc.pairs.gz	leiden_2	AAACTGCCACTGGGCT
LC499	9.75669	-5.52879	LC499	LC499_hg38.sc.pairs.gz	leiden_2	AAACTGCCATGGCCTG
LC499	10.6456	-5.03008	LC499	LC499_hg38.sc.pairs.gz	leiden_2	AAACTGCGTCTAAGAA
LC499	9.88471	-5.32921	LC499	LC499_hg38.sc.pairs.gz	leiden_2	AAACTGCTCCTGTAGA
LC499	6.0297	-3.13969	LC499	LC499_hg38.sc.pairs.gz	leiden_0	AAACTGCTCTTGTCAT
LC499	5.56862	-3.46461	LC499	LC499_hg38.sc.pairs.gz	leiden_0	AAAGATGCAACGCAAG
LC499	10.9211	-5.61908	LC499	LC499_hg38.sc.pairs.gz	leiden_2	AAAGATGGTCTGCGCA
LC499	9.14588	-5.09626	LC499	LC499_hg38.sc.pairs.gz	leiden_2	AAAGATGGTTCCTATT
LC499	11.1907	-5.25047	LC499	LC499_hg38.sc.pairs.gz	leiden_2	AAAGATGTCCATACGA
LC499	10.0271	-5.88858	LC499	LC499_hg38.sc.pairs.gz	leiden_2	AAAGGATAGTCCCGCA
LC499	12.2541	-5.73509	LC499	LC499_hg38.sc.pairs.gz	leiden_2	AAAGGATCAAACAGTA
LC499	9.0589	-5.34243	LC499	LC499_hg38.sc.pairs.gz	leiden_2	AAAGGATCATCCTGGG
LC499	5.57046	-4.40749	LC499	LC499_hg38.sc.pairs.gz	leiden_0	AAAGGATGTAGCGGTA
LC499	6.61483	-1.65241	LC499	LC499_hg38.sc.pairs.gz	leiden_0	AAAGGATGTATGGGTG
LC499	9.25739	-5.47937	LC499	LC499_hg38.sc.pairs.gz	leiden_2	AAAGGATGTTTCTTAC
LC499	4.78296	-2.57395	LC499	LC499_hg38.sc.pairs.gz	leiden_0	AAAGGGCAGCATGTGG
LC499	10.5855	-4.82557	LC499	LC499_hg38.sc.pairs.gz	leiden_2	AAAGGGCAGTGAAGGA
LC499	10.6926	-5.91707	LC499	LC499_hg38.sc.pairs.gz	leiden_2	AAAGGGCCAAATGCTC
LC499	10.1355	-4.5232	LC499	LC499_hg38.sc.pairs.gz	leiden_2	AAAGGGCCACTTATGG
LC499	12.0196	-4.45492	LC499	LC499_hg38.sc.pairs.gz	leiden_2	AAAGGGCGTCCGTAGC
LC499	12.4617	-6.05845	LC499	LC499_hg38.sc.pairs.gz	leiden_2	AAATGAGAGTTACCAC
LC499	9.56386	-5.4883	LC499	LC499_hg38.sc.pairs.gz	leiden_2	AAATGAGAGTTTGGAA
LC499	5.31191	-1.07027	LC499	LC499_hg38.sc.pairs.gz	leiden_0	AAATGAGCACGTTGTA
LC499	11.5325	-4.70584	LC499	LC499_hg38.sc.pairs.gz	leiden_2	AAATGAGCACTGTCGG
LC499	9.7752	-5.16009	LC499	LC499_hg38.sc.pairs.gz	leiden_2	AAATGAGGTAACCGAG
LC499	5.56666	-3.15637	LC499	LC499_hg38.sc.pairs.gz	leiden_0	AAATGAGGTCAGCTTA
LC499	11.453	-5.93598	LC499	LC499_hg38.sc.pairs.gz	leiden_2	AAATGAGTCCAGGGAA
LC499	12.5074	-5.77405	LC499	LC499_hg38.sc.pairs.gz	leiden_2	AAATGAGTCTGAAAGA
LC499	12.0366	-5.49645	LC499	LC499_hg38.sc.pairs.gz	leiden_2	AAATGCCAGACCCTAT
LC499	11.2619	-5.95738	LC499	LC499_hg38.sc.pairs.gz	leiden_2	AAATGCCAGAGAGTAG
LC499	10.7205	-4.62234	LC499	LC499_hg38.sc.pairs.gz	leiden_2	AAATGCCAGGCATGCA
LC499	12.3693	-5.64863	LC499	LC499_hg38.sc.pairs.gz	leiden_2	AAATGCCAGGTTCGAG
LC499	10.9476	-5.48228	LC499	LC499_hg38.sc.pairs.gz	leiden_2	AAATGCCGTACGCAAG
LC499	12.4836	-5.30309	LC499	LC499_hg38.sc.pairs.gz	leiden_2	AAATGCCGTCGAGGTA
LC499	12.5118	-5.41277	LC499	LC499_hg38.sc.pairs.gz	leiden_2	AAATGCCTCCGAGAGA
LC499	10.2651	-6.04361	LC499	LC499_hg38.sc.pairs.gz	leiden_2	AACAAAGAGAACCCGA
LC499	11.842	-4.56981	LC499	LC499_hg38.sc.pairs.gz	leiden_2	AACAAAGAGTACCTCA
LC499	4.63595	-3.08428	LC499	LC499_hg38.sc.pairs.gz	leiden_0	AACAAAGCAACATAAG
LC499	12.4854	-6.11961	LC499	LC499_hg38.sc.pairs.gz	leiden_2	AACAAAGCACTTACAG
LC499	12.4813	-5.66276	LC499	LC499_hg38.sc.pairs.gz	leiden_2	AACAAAGCAGATGGCA
LC499	6.48613	-0.912967	LC499	LC499_hg38.sc.pairs.gz	leiden_0	AACAAAGGTCTGGGAA
LC499	11.9423	-4.98285	LC499	LC499_hg38.sc.pairs.gz	leiden_2	AACAAAGGTGCAAGAC
LC499	10.9336	-4.86599	LC499	LC499_hg38.sc.pairs.gz	leiden_2	AACAAAGGTTGGACGA
LC499	4.96345	-3.07787	LC499	LC499_hg38.sc.pairs.gz	leiden_0	AACAAAGGTTGTCGGC
LC499	9.39494	-4.90883	LC499	LC499_hg38.sc.pairs.gz	leiden_2	AACAAAGTCCATGACA
LC499	10.9496	-5.67694	LC499	LC499_hg38.sc.pairs.gz	leiden_2	AACAAAGTCGCTATTT
LC499	9.79388	-5.55078	LC499	LC499_hg38.sc.pairs.gz	leiden_2	AACAAAGTCTATAGGC
LC499	9.8095	-5.36495	LC499	LC499_hg38.sc.pairs.gz	leiden_2	AACAGTCAGGATGTCG
LC499	8.91242	-5.36576	LC499	LC499_hg38.sc.pairs.gz	leiden_2	AACAGTCAGTAGTGTA
LC499	11.7968	-5.63736	LC499	LC499_hg38.sc.pairs.gz	leiden_2	AACAGTCCACACATTG
LC499	10.2647	-5.20373	LC499	LC499_hg38.sc.pairs.gz	leiden_2	AACAGTCCAGACTAAA
LC499	10.8358	-5.13326	LC499	LC499_hg38.sc.pairs.gz	leiden_2	AACAGTCTCCATCTAT
LC499	10.3384	-5.00884	LC499	LC499_hg38.sc.pairs.gz	leiden_2	AACAGTCTCGATGTGT
LC499	8.58306	-5.18218	LC499	LC499_hg38.sc.pairs.gz	leiden_2	AACATCGGTCATTGGT
LC499	9.575	-5.66742	LC499	LC499_hg38.sc.pairs.gz	leiden_2	AACATCGGTGCACCCA
LC499	11.5678	-5.35303	LC499	LC499_hg38.sc.pairs.gz	leiden_2	AACATCGGTGCAGACA
LC499	9.15787	-5.58118	LC499	LC499_hg38.sc.pairs.gz	leiden_2	AACATCGTCATCGCTC
LC499	12.6123	-5.81746	LC499	LC499_hg38.sc.pairs.gz	leiden_2	AACATCGTCATGAACC
LC499	9.90496	-5.10631	LC499	LC499_hg38.sc.pairs.gz	leiden_2	AACATCGTCGAGAACG
LC499	9.45759	-5.36138	LC499	LC499_hg38.sc.pairs.gz	leiden_2	AACCAACCAAGGTCGA
LC499	5.00085	-3.05291	LC499	LC499_hg38.sc.pairs.gz	leiden_0	AACCAACCAGTTCGGC
LC499	11.2804	-4.87064	LC499	LC499_hg38.sc.pairs.gz	leiden_2	AACCAACCATAGCCAT
LC499	10.5244	-6.35841	LC499	LC499_hg38.sc.pairs.gz	leiden_2	AACCAACGTATTTGCG
LC499	10.3178	-6.37685	LC499	LC499_hg38.sc.pairs.gz	leiden_2	AACCAACGTCTGGGCT
LC499	4.91733	-3.26302	LC499	LC499_hg38.sc.pairs.gz	leiden_0	AACCAACGTTCCGCGA
LC499	10.7537	-5.7429	LC499	LC499_hg38.sc.pairs.gz	leiden_2	AACCGATAGATTAGAC
LC499	9.85447	-5.67734	LC499	LC499_hg38.sc.pairs.gz	leiden_2	AACCGATAGGCGCTTC
LC499	10.6169	-5.33856	LC499	LC499_hg38.sc.pairs.gz	leiden_2	AACCGATAGGCTCCTG
LC499	12.3721	-5.9392	LC499	LC499_hg38.sc.pairs.gz	leiden_2	AACCGATAGGTTGTTC
LC499	5.50534	-0.613925	LC499	LC499_hg38.sc.pairs.gz	leiden_0	AACCGATCAAAGGCCA
LC499	11.7753	-4.64772	LC499	LC499_hg38.sc.pairs.gz	leiden_2	AACCGATTCGAGGTAG
LC499	11.1907	-5.02091	LC499	LC499_hg38.sc.pairs.gz	leiden_2	AACCTGAAGAACAGGA
LC499	5.30456	-3.67383	LC499	LC499_hg38.sc.pairs.gz	leiden_0	AACCTGAGTACGACCC
LC499	10.582	-5.40593	LC499	LC499_hg38.sc.pairs.gz	leiden_2	AACCTGAGTTCATTTC
LC499	10.333	-5.98895	LC499	LC499_hg38.sc.pairs.gz	leiden_2	AACCTGAGTTGCTTGA
LC499	11.3934	-4.82245	LC499	LC499_hg38.sc.pairs.gz	leiden_2	AACCTGATCCTGTGGG
LC499	12.1368	-4.65007	LC499	LC499_hg38.sc.pairs.gz	leiden_2	AACCTGATCGAGGTAG
LC499	8.45963	-5.33656	LC499	LC499_hg38.sc.pairs.gz	leiden_2	AACCTTTAGCACACCC
LC499	5.00617	-3.43174	LC499	LC499_hg38.sc.pairs.gz	leiden_0	AACCTTTAGTACGCGA
LC499	9.13075	-5.46243	LC499	LC499_hg38.sc.pairs.gz	leiden_2	AACCTTTAGTCCGATT
LC499	10.3406	-4.87786	LC499	LC499_hg38.sc.pairs.gz	leiden_2	AACCTTTCAATTGCCA
LC499	11.9917	-4.53742	LC499	LC499_hg38.sc.pairs.gz	leiden_1	AACCTTTCAGGTAGGT
LC499	12.4928	-6.00486	LC499	LC499_hg38.sc.pairs.gz	leiden_2	AACCTTTGTCACAGTT
LC499	5.49206	-3.15487	LC499	LC499_hg38.sc.pairs.gz	leiden_0	AACCTTTTCGACTTAG
LC499	11.9601	-5.57775	LC499	LC499_hg38.sc.pairs.gz	leiden_2	AACGAGGAGAGACTCG
LC499	9.43819	-5.44124	LC499	LC499_hg38.sc.pairs.gz	leiden_2	AACGAGGAGTAATGTG
LC499	9.37754	-5.2483	LC499	LC499_hg38.sc.pairs.gz	leiden_2	AACGAGGCAAAGGCCA
LC499	5.6866	-4.55745	LC499	LC499_hg38.sc.pairs.gz	leiden_0	AACGAGGCAGGTCCTG
LC499	12.3767	-6.04798	LC499	LC499_hg38.sc.pairs.gz	leiden_2	AACGAGGCATCCCAAA
LC499	8.77702	-5.10847	LC499	LC499_hg38.sc.pairs.gz	leiden_2	AACGAGGCATCCGTAA
LC499	4.95299	-3.19283	LC499	LC499_hg38.sc.pairs.gz	leiden_0	AACGAGGTCTATCTTG
LC499	11.9817	-4.46924	LC499	LC499_hg38.sc.pairs.gz	leiden_2	AACGGGAAGTACGCGA
LC499	4.60268	-2.35074	LC499	LC499_hg38.sc.pairs.gz	leiden_0	AACGGGACAGGTAGCA
LC499	11.3079	-5.72938	LC499	LC499_hg38.sc.pairs.gz	leiden_2	AACGGGAGTAACCATC
LC499	5.6647	-4.4945	LC499	LC499_hg38.sc.pairs.gz	leiden_0	AACGGGAGTCCCGAGT
LC499	12.3093	-5.42832	LC499	LC499_hg38.sc.pairs.gz	leiden_2	AACGGGATCGGTTGTA
LC499	10.1583	-5.05341	LC499	LC499_hg38.sc.pairs.gz	leiden_2	AACGTACCAATTCTCT
LC499	5.30401	-3.32839	LC499	LC499_hg38.sc.pairs.gz	leiden_0	AACGTACGTATGTTCG
LC499	5.70045	-3.72337	LC499	LC499_hg38.sc.pairs.gz	leiden_0	AACGTACGTTGCCTGG
LC499	11.0506	-5.02546	LC499	LC499_hg38.sc.pairs.gz	leiden_2	AACTGGTAGCCCATGC
LC499	10.5061	-5.29554	LC499	LC499_hg38.sc.pairs.gz	leiden_2	AACTGGTAGCTGGAGT
LC499	5.42216	-2.57872	LC499	LC499_hg38.sc.pairs.gz	leiden_0	AACTGGTAGGTCTTTG
LC499	11.1775	-5.43174	LC499	LC499_hg38.sc.pairs.gz	leiden_2	AACTGGTAGTAGGAAG
LC499	5.37226	-0.275566	LC499	LC499_hg38.sc.pairs.gz	leiden_0	AACTGGTCATTAGCAC
LC499	5.40311	-0.080108	LC499	LC499_hg38.sc.pairs.gz	leiden_0	AACTGGTGTAACCGAG
LC499	11.8704	-5.06154	LC499	LC499_hg38.sc.pairs.gz	leiden_2	AACTGGTGTCGCTACG
LC499	11.3432	-5.03125	LC499	LC499_hg38.sc.pairs.gz	leiden_2	AACTGGTGTTTAGAAG
LC499	11.8979	-4.63364	LC499	LC499_hg38.sc.pairs.gz	leiden_2	AACTGGTTCGCACCGA
LC499	5.70646	-3.65055	LC499	LC499_hg38.sc.pairs.gz	leiden_0	AACTGTGAGATCGCCC
LC499	10.268	-5.53965	LC499	LC499_hg38.sc.pairs.gz	leiden_2	AACTGTGAGGTAAGTT
LC499	6.05785	-3.13715	LC499	LC499_hg38.sc.pairs.gz	leiden_0	AACTGTGAGTATCTGC
LC499	10.9053	-5.1865	LC499	LC499_hg38.sc.pairs.gz	leiden_2	AACTGTGAGTGTGTAA
LC499	5.0789	-2.8978	LC499	LC499_hg38.sc.pairs.gz	leiden_0	AACTGTGCAATACTGC
LC499	12.1301	-6.02559	LC499	LC499_hg38.sc.pairs.gz	leiden_2	AACTGTGCATGCGCTG
LC499	10.761	-5.70656	LC499	LC499_hg38.sc.pairs.gz	leiden_2	AACTGTGGTTAGTAGA
LC499	12.3452	-5.94885	LC499	LC499_hg38.sc.pairs.gz	leiden_2	AACTGTGTCCTTGACC
LC499	10.1163	-5.81973	LC499	LC499_hg38.sc.pairs.gz	leiden_2	AACTGTGTCGGTCGAC
LC499	11.0997	-5.03132	LC499	LC499_hg38.sc.pairs.gz	leiden_2	AACTGTGTCTATAGGC
LC499	5.70444	-3.34252	LC499	LC499_hg38.sc.pairs.gz	leiden_0	AACTGTGTCTCATCCG
LC499	5.78373	-0.517222	LC499	LC499_hg38.sc.pairs.gz	leiden_0	AACTTGGAGATATGAC
LC499	9.66086	-5.41695	LC499	LC499_hg38.sc.pairs.gz	leiden_2	AACTTGGAGGTTACAA
LC499	10.1942	-4.89227	LC499	LC499_hg38.sc.pairs.gz	leiden_2	AACTTGGAGTCGAAAT
LC499	10.69	-5.31923	LC499	LC499_hg38.sc.pairs.gz	leiden_2	AACTTGGCAATGGCTT
LC499	10.6912	-6.15587	LC499	LC499_hg38.sc.pairs.gz	leiden_2	AACTTGGGTACATGGG
LC499	10.8982	-6.06398	LC499	LC499_hg38.sc.pairs.gz	leiden_2	AACTTGGTCACCCTTG
LC499	9.85613	-5.49391	LC499	LC499_hg38.sc.pairs.gz	leiden_2	AACTTGGTCTGCCGAG
LC499	5.52198	-2.90526	LC499	LC499_hg38.sc.pairs.gz	leiden_0	AAGATAGAGGAAACTT
LC499	10.5035	-4.35546	LC499	LC499_hg38.sc.pairs.gz	leiden_2	AAGATAGCACAATAAG
LC499	8.88872	-5.48663	LC499	LC499_hg38.sc.pairs.gz	leiden_2	AAGATAGCACACACCG
LC499	11.2907	-4.58844	LC499	LC499_hg38.sc.pairs.gz	leiden_2	AAGATAGCAGAGAGAA
LC499	10.9755	-6.01376	LC499	LC499_hg38.sc.pairs.gz	leiden_2	AAGATAGCATAGCCGC
LC499	5.35297	-0.0120318	LC499	LC499_hg38.sc.pairs.gz	leiden_0	AAGATAGCATCAGCTA
LC499	12.0956	-4.43964	LC499	LC499_hg38.sc.pairs.gz	leiden_1	AAGATAGGTACATGGG
LC499	11.6146	-4.64894	LC499	LC499_hg38.sc.pairs.gz	leiden_2	AAGATAGGTCGTAGTT
LC499	9.97723	-5.77327	LC499	LC499_hg38.sc.pairs.gz	leiden_2	AAGATAGTCTCGACAA
LC499	5.73044	-1.86835	LC499	LC499_hg38.sc.pairs.gz	leiden_0	AAGATAGTCTCTATCA
LC499	11.0442	-5.84654	LC499	LC499_hg38.sc.pairs.gz	leiden_2	AAGGAGCGTCCAAGAG
LC499	12.3291	-5.13932	LC499	LC499_hg38.sc.pairs.gz	leiden_2	AAGGAGCGTCTGCGCA
LC499	9.99055	-6.16943	LC499	LC499_hg38.sc.pairs.gz	leiden_2	AAGGAGCTCCATGTTT
LC499	10.2509	-4.85664	LC499	LC499_hg38.sc.pairs.gz	leiden_2	AAGGAGCTCGCTACCT
LC499	5.7697	-4.58108	LC499	LC499_hg38.sc.pairs.gz	leiden_0	AAGGAGCTCTATTTCG
LC499	5.87402	-3.11263	LC499	LC499_hg38.sc.pairs.gz	leiden_0	AAGGTTCAGACCTATC
LC499	11.2481	-5.4935	LC499	LC499_hg38.sc.pairs.gz	leiden_2	AAGGTTCAGGAAGACA
LC499	10.4256	-5.09634	LC499	LC499_hg38.sc.pairs.gz	leiden_2	AAGGTTCAGGATGTAT
LC499	9.76553	-4.85837	LC499	LC499_hg38.sc.pairs.gz	leiden_2	AAGGTTCCAGAGAGAA
LC499	8.19811	-5.18116	LC499	LC499_hg38.sc.pairs.gz	leiden_2	AAGGTTCTCCAATAGC
LC499	11.1312	-5.60577	LC499	LC499_hg38.sc.pairs.gz	leiden_2	AAGGTTCTCGAGGTAG
LC499	11.3003	-4.72204	LC499	LC499_hg38.sc.pairs.gz	leiden_2	AAGGTTCTCTCCAACC
LC499	11.15	-4.92383	LC499	LC499_hg38.sc.pairs.gz	leiden_2	AAGGTTCTCTGGGCGT
LC499	9.02761	-5.30358	LC499	LC499_hg38.sc.pairs.gz	leiden_2	AATACGCAGCATACCT
LC499	12.1079	-6.09344	LC499	LC499_hg38.sc.pairs.gz	leiden_2	AATACGCAGGCATGCA
LC499	11.6672	-5.34757	LC499	LC499_hg38.sc.pairs.gz	leiden_2	AATACGCCAAGGACCA
LC499	10.4254	-6.34258	LC499	LC499_hg38.sc.pairs.gz	leiden_2	AATACGCGTTATAGAG
LC499	12.4869	-5.68608	LC499	LC499_hg38.sc.pairs.gz	leiden_2	AATACGCTCATGCTTT
LC499	9.59309	-5.07991	LC499	LC499_hg38.sc.pairs.gz	leiden_2	AATACGCTCCGTGCGA
LC499	10.5237	-5.62873	LC499	LC499_hg38.sc.pairs.gz	leiden_2	AATACGCTCGAGTGTT
LC499	4.98818	-2.91055	LC499	LC499_hg38.sc.pairs.gz	leiden_0	AATGCCAAGAGTCCGA
LC499	9.38531	-5.82851	LC499	LC499_hg38.sc.pairs.gz	leiden_2	AATGCCAAGGAGAACA
LC499	10.1634	-5.77808	LC499	LC499_hg38.sc.pairs.gz	leiden_2	AATGCCAAGGGAAATG
LC499	11.8236	-4.61949	LC499	LC499_hg38.sc.pairs.gz	leiden_2	AATGCCACAGCACATT
LC499	6.11405	-2.13822	LC499	LC499_hg38.sc.pairs.gz	leiden_0	AATGCCACATAGCCAT
LC499	11.5531	-5.42907	LC499	LC499_hg38.sc.pairs.gz	leiden_2	AATGCCAGTTCCATCC
LC499	10.9814	-4.96625	LC499	LC499_hg38.sc.pairs.gz	leiden_2	AATGCCAGTTCTTTCA
LC499	11.1709	-5.0179	LC499	LC499_hg38.sc.pairs.gz	leiden_2	AATGCCATCCTTACGC
LC499	10.5585	-4.34117	LC499	LC499_hg38.sc.pairs.gz	leiden_2	AATGCCATCGCTATTT
LC499	11.64	-5.8136	LC499	LC499_hg38.sc.pairs.gz	leiden_2	AATGCCATCTCTGCAC
LC499	5.75233	-2.47454	LC499	LC499_hg38.sc.pairs.gz	leiden_0	AATGGAAAGACGCCAA
LC499	12.5364	-5.3684	LC499	LC499_hg38.sc.pairs.gz	leiden_2	AATGGAAAGACTAGGC
LC499	11.9977	-5.89667	LC499	LC499_hg38.sc.pairs.gz	leiden_2	AATGGAAAGCTGCTCG
LC499	11.8083	-6.06385	LC499	LC499_hg38.sc.pairs.gz	leiden_2	AATGGAAAGTGCAACG
LC499	5.33802	-2.90124	LC499	LC499_hg38.sc.pairs.gz	leiden_0	AATGGAACAAGCGGTA
LC499	11.6145	-4.54406	LC499	LC499_hg38.sc.pairs.gz	leiden_2	AATGGAACAATGATGA
LC499	5.20384	-3.97276	LC499	LC499_hg38.sc.pairs.gz	leiden_0	AATGGAAGTTACCCAA
LC499	5.52921	-3.50322	LC499	LC499_hg38.sc.pairs.gz	leiden_0	AATGGAAGTTCCCAAA
LC499	9.49855	-5.35118	LC499	LC499_hg38.sc.pairs.gz	leiden_2	AATGGAATCGAGGTCC
LC499	12.4292	-5.93737	LC499	LC499_hg38.sc.pairs.gz	leiden_2	AATGGAATCGCGCTGA
LC499	10.3094	-6.08932	LC499	LC499_hg38.sc.pairs.gz	leiden_2	AATGGAATCGGCTATA
LC499	10.7152	-5.60542	LC499	LC499_hg38.sc.pairs.gz	leiden_2	AATGGCTAGACCCTAT
LC499	12.3961	-5.83209	LC499	LC499_hg38.sc.pairs.gz	leiden_2	AATGGCTAGAGAGTAG
LC499	10.5153	-6.07787	LC499	LC499_hg38.sc.pairs.gz	leiden_2	AATGGCTAGCGTATCT
LC499	5.20965	-2.86983	LC499	LC499_hg38.sc.pairs.gz	leiden_0	AATGGCTCATAGCAGG
LC499	11.2727	-4.92532	LC499	LC499_hg38.sc.pairs.gz	leiden_2	AATGGCTTCCATTGAG
LC499	5.04787	-2.29535	LC499	LC499_hg38.sc.pairs.gz	leiden_0	AATGTCGAGCTAGTTC
LC499	10.6539	-6.29268	LC499	LC499_hg38.sc.pairs.gz	leiden_2	AATGTCGAGCTGAAAT
LC499	12.0286	-4.84871	LC499	LC499_hg38.sc.pairs.gz	leiden_2	AATGTCGCACTGTAAC
LC499	11.8186	-5.4361	LC499	LC499_hg38.sc.pairs.gz	leiden_2	AATGTCGGTCTAACCA
LC499	11.5783	-4.60779	LC499	LC499_hg38.sc.pairs.gz	leiden_2	AATGTCGTCCATATCT
LC499	11.5062	-5.42358	LC499	LC499_hg38.sc.pairs.gz	leiden_2	AATGTCGTCCTCCAGT
LC499	9.79098	-4.50114	LC499	LC499_hg38.sc.pairs.gz	leiden_2	AATGTCGTCGTATAGC
LC499	12.3591	-6.21151	LC499	LC499_hg38.sc.pairs.gz	leiden_2	AATGTCGTCTGTTGCC
LC499	11.7967	-4.55813	LC499	LC499_hg38.sc.pairs.gz	leiden_2	ACAAACCAGAAATTCG
LC499	6.11247	-2.76813	LC499	LC499_hg38.sc.pairs.gz	leiden_0	ACAAACCAGCTAACAA
LC499	9.66949	-5.21145	LC499	LC499_hg38.sc.pairs.gz	leiden_2	ACAAACCAGTTGTCCA
LC499	10.7533	-6.17048	LC499	LC499_hg38.sc.pairs.gz	leiden_2	ACAAACCCAAAGAGAG
LC499	5.68805	-4.47464	LC499	LC499_hg38.sc.pairs.gz	leiden_0	ACAAACCGTCTCAAAC
LC499	11.0461	-5.11043	LC499	LC499_hg38.sc.pairs.gz	leiden_2	ACAAACCGTGAGGTCA
LC499	12.1798	-4.60571	LC499	LC499_hg38.sc.pairs.gz	leiden_2	ACAAAGAAGGATGTAT
LC499	10.4494	-6.11531	LC499	LC499_hg38.sc.pairs.gz	leiden_2	ACAAAGAAGTAATGTG
LC499	12.5401	-5.93723	LC499	LC499_hg38.sc.pairs.gz	leiden_2	ACAAAGACAAAGGAAG
LC499	9.46696	-5.78886	LC499	LC499_hg38.sc.pairs.gz	leiden_2	ACAAAGACATATACGC
LC499	11.0362	-4.99367	LC499	LC499_hg38.sc.pairs.gz	leiden_2	ACAAAGAGTACCCATA
LC499	11.375	-5.21882	LC499	LC499_hg38.sc.pairs.gz	leiden_2	ACAAAGAGTCAGCAAG
LC499	6.00066	-0.537414	LC499	LC499_hg38.sc.pairs.gz	leiden_0	ACAAAGATCACAGGGA
LC499	5.60979	-1.17827	LC499	LC499_hg38.sc.pairs.gz	leiden_0	ACAAGCTAGGTTACAA
LC499	10.4129	-5.03081	LC499	LC499_hg38.sc.pairs.gz	leiden_2	ACAAGCTAGTCACACT
LC499	8.83053	-5.31365	LC499	LC499_hg38.sc.pairs.gz	leiden_2	ACAAGCTCAAGTTCGT
LC499	12.1125	-4.68711	LC499	LC499_hg38.sc.pairs.gz	leiden_2	ACAAGCTCACCGAAAG
LC499	10.3221	-5.16448	LC499	LC499_hg38.sc.pairs.gz	leiden_2	ACAAGCTCACCTGAAT
LC499	9.608	-5.15109	LC499	LC499_hg38.sc.pairs.gz	leiden_2	ACAAGCTGTCAGAAAT
LC499	9.70795	-5.2185	LC499	LC499_hg38.sc.pairs.gz	leiden_2	ACAAGCTGTCATTGCA
LC499	12.5158	-5.49489	LC499	LC499_hg38.sc.pairs.gz	leiden_2	ACAAGCTGTGCATCAT
LC499	4.90592	-2.98964	LC499	LC499_hg38.sc.pairs.gz	leiden_0	ACAAGCTGTGCCAAGA
LC499	5.5316	-3.13062	LC499	LC499_hg38.sc.pairs.gz	leiden_0	ACAAGCTTCTCGCGGA
LC499	6.76908	-1.20636	LC499	LC499_hg38.sc.pairs.gz	leiden_0	ACAATCGCAGTAAGAT
LC499	9.19252	-5.5573	LC499	LC499_hg38.sc.pairs.gz	leiden_2	ACAATCGGTGCGTAGA
LC499	10.7152	-6.09643	LC499	LC499_hg38.sc.pairs.gz	leiden_2	ACAATCGTCCCAGTAA
LC499	10.7895	-5.0151	LC499	LC499_hg38.sc.pairs.gz	leiden_2	ACAATCGTCTCGACCT
LC499	8.06192	-5.19569	LC499	LC499_hg38.sc.pairs.gz	leiden_0	ACAGAAAAGTGAGCAC
LC499	5.07534	-2.94204	LC499	LC499_hg38.sc.pairs.gz	leiden_0	ACAGAAAGTCTAACCA
LC499	5.72482	-4.56338	LC499	LC499_hg38.sc.pairs.gz	leiden_0	ACAGAAATCACCACAA
LC499	5.26363	0.0377641	LC499	LC499_hg38.sc.pairs.gz	leiden_0	ACAGAAATCGAGTTAC
LC499	10.6838	-5.28197	LC499	LC499_hg38.sc.pairs.gz	leiden_2	ACAGACTAGTTACACC
LC499	6.37819	-2.97235	LC499	LC499_hg38.sc.pairs.gz	leiden_0	ACAGACTGTACTTCGA
LC499	9.60764	-5.47889	LC499	LC499_hg38.sc.pairs.gz	leiden_2	ACAGACTGTTCTGAAC
LC499	8.47379	-5.36867	LC499	LC499_hg38.sc.pairs.gz	leiden_2	ACAGACTTCGCTACCT
LC499	10.8169	-5.32065	LC499	LC499_hg38.sc.pairs.gz	leiden_2	ACAGCGCAGATATGTG
LC499	11.2409	-5.48883	LC499	LC499_hg38.sc.pairs.gz	leiden_2	ACAGCGCAGCGTAGCA
LC499	5.11356	-3.10395	LC499	LC499_hg38.sc.pairs.gz	leiden_0	ACAGCGCCACGCTAAT
LC499	10.0314	-6.15616	LC499	LC499_hg38.sc.pairs.gz	leiden_2	ACAGCGCGTGGACAGT
LC499	9.35154	-5.74071	LC499	LC499_hg38.sc.pairs.gz	leiden_2	ACAGCGCTCAGAATGA
LC499	11.2794	-5.13247	LC499	LC499_hg38.sc.pairs.gz	leiden_2	ACAGCGCTCAGAGTGG
LC499	10.8235	-4.31416	LC499	LC499_hg38.sc.pairs.gz	leiden_2	ACAGCGCTCGCACCGA
LC499	9.18997	-5.7731	LC499	LC499_hg38.sc.pairs.gz	leiden_2	ACAGGCCAGCATTGGG
LC499	10.0125	-5.16304	LC499	LC499_hg38.sc.pairs.gz	leiden_2	ACAGGCCCACCTACCT
LC499	10.4323	-6.22709	LC499	LC499_hg38.sc.pairs.gz	leiden_2	ACAGGCCGTCTAAGAA
LC499	10.9606	-5.93468	LC499	LC499_hg38.sc.pairs.gz	leiden_2	ACAGGCCTCAAACCAC
LC499	10.4492	-5.76347	LC499	LC499_hg38.sc.pairs.gz	leiden_2	ACAGGCCTCCCGCAAG
LC499	9.77887	-5.77159	LC499	LC499_hg38.sc.pairs.gz	leiden_2	ACAGGCCTCGATGTAC
LC499	5.25885	-3.34709	LC499	LC499_hg38.sc.pairs.gz	leiden_0	ACAGGCCTCGTTCTAT
LC499	12.3456	-5.65598	LC499	LC499_hg38.sc.pairs.gz	leiden_2	ACATGCAAGCCATTCA
LC499	12.3277	-5.32242	LC499	LC499_hg38.sc.pairs.gz	leiden_2	ACATGCACAACTGCGC
LC499	9.54824	-5.54423	LC499	LC499_hg38.sc.pairs.gz	leiden_2	ACATGCACATTTGTTC
LC499	9.7162	-5.13279	LC499	LC499_hg38.sc.pairs.gz	leiden_2	ACATGCAGTCTAAGAA
LC499	5.98119	-3.20249	LC499	LC499_hg38.sc.pairs.gz	leiden_0	ACATGCATCATACTTC
LC499	9.53546	-5.67887	LC499	LC499_hg38.sc.pairs.gz	leiden_2	ACATGGTCAAATGCTC
LC499	12.1291	-4.84588	LC499	LC499_hg38.sc.pairs.gz	leiden_2	ACATGGTCATAAAGTG
LC499	10.2526	-6.38129	LC499	LC499_hg38.sc.pairs.gz	leiden_2	ACATGGTGTATCTAGC
LC499	10.8485	-5.007	LC499	LC499_hg38.sc.pairs.gz	leiden_2	ACATGGTGTCAGACGA
LC499	10.718	-4.43176	LC499	LC499_hg38.sc.pairs.gz	leiden_2	ACATGGTGTTGGACGA
LC499	10.8542	-5.56332	LC499	LC499_hg38.sc.pairs.gz	leiden_2	ACCAAACAGCGTCAAG
LC499	11.9996	-5.56749	LC499	LC499_hg38.sc.pairs.gz	leiden_2	ACCAAACAGGTCACTT
LC499	11.5358	-5.36079	LC499	LC499_hg38.sc.pairs.gz	leiden_2	ACCAAACCAAGGATGC
LC499	10.9828	-4.86251	LC499	LC499_hg38.sc.pairs.gz	leiden_2	ACCAAACCATGTCCCT
LC499	10.5762	-6.05106	LC499	LC499_hg38.sc.pairs.gz	leiden_2	ACCAAACGTCTCTAAG
LC499	9.16658	-5.22158	LC499	LC499_hg38.sc.pairs.gz	leiden_2	ACCAAACGTGTCCAGC
LC499	9.52148	-5.16329	LC499	LC499_hg38.sc.pairs.gz	leiden_2	ACCAAACTCAATCGTG
LC499	11.2928	-4.59716	LC499	LC499_hg38.sc.pairs.gz	leiden_2	ACCAAACTCCAAGTCA
LC499	9.715	-5.31385	LC499	LC499_hg38.sc.pairs.gz	leiden_2	ACCAAACTCCCAGCAG
LC499	10.8204	-4.89984	LC499	LC499_hg38.sc.pairs.gz	leiden_2	ACCAAACTCCGTGCAG
LC499	-0.221375	-0.115318	LC499	LC499_hg38.sc.pairs.gz	leiden_1	ACCAAACTCCTAGAGT
LC499	9.29306	-5.29627	LC499	LC499_hg38.sc.pairs.gz	leiden_2	ACCAAACTCGACTCGG
LC499	8.69774	-5.40997	LC499	LC499_hg38.sc.pairs.gz	leiden_2	ACCAAACTCGCTTACC
LC499	4.92595	-3.50985	LC499	LC499_hg38.sc.pairs.gz	leiden_0	ACCATCCCAAGTTCGT
LC499	12.155	-5.6572	LC499	LC499_hg38.sc.pairs.gz	leiden_2	ACCATCCGTAAGTGCG
LC499	10.1745	-6.0917	LC499	LC499_hg38.sc.pairs.gz	leiden_2	ACCATCCGTGCACCCA
LC499	5.26156	-3.43978	LC499	LC499_hg38.sc.pairs.gz	leiden_0	ACCATCCTCTAAACGC
LC499	11.9915	-6.12239	LC499	LC499_hg38.sc.pairs.gz	leiden_2	ACCCAAAAGATGGGAA
LC499	10.8899	-5.76607	LC499	LC499_hg38.sc.pairs.gz	leiden_2	ACCCAAACACAGAAGC
LC499	10.706	-6.1983	LC499	LC499_hg38.sc.pairs.gz	leiden_2	ACCCAAACACGTACAT
LC499	10.3097	-6.24067	LC499	LC499_hg38.sc.pairs.gz	leiden_2	ACCCAAATCAGTGTGT
LC499	9.64202	-5.44445	LC499	LC499_hg38.sc.pairs.gz	leiden_2	ACCCAAATCTGGTACA
LC499	10.991	-5.90036	LC499	LC499_hg38.sc.pairs.gz	leiden_2	ACCGAATAGGCAGATC
LC499	5.24158	-4.10006	LC499	LC499_hg38.sc.pairs.gz	leiden_0	ACCGAATCATCACAAC
LC499	10.4067	-5.71542	LC499	LC499_hg38.sc.pairs.gz	leiden_2	ACCGAATGTGGTAAGC
LC499	11.8418	-4.54456	LC499	LC499_hg38.sc.pairs.gz	leiden_2	ACCGAATTCCTCCATG
LC499	5.33802	-3.06419	LC499	LC499_hg38.sc.pairs.gz	leiden_0	ACCGCAGAGGTAAGTT
LC499	12.4209	-5.9598	LC499	LC499_hg38.sc.pairs.gz	leiden_2	ACCGCAGGTATTCGCA
LC499	9.48303	-5.31406	LC499	LC499_hg38.sc.pairs.gz	leiden_2	ACCGCAGGTATTTGCG
LC499	11.0898	-4.84557	LC499	LC499_hg38.sc.pairs.gz	leiden_2	ACCGCAGGTCATTGGT
LC499	10.5287	-4.94575	LC499	LC499_hg38.sc.pairs.gz	leiden_2	ACCGCAGGTTTGTGAC
LC499	5.66675	-3.10059	LC499	LC499_hg38.sc.pairs.gz	leiden_0	ACCGCAGTCACAACAC
LC499	6.17203	-2.64322	LC499	LC499_hg38.sc.pairs.gz	leiden_0	ACCGCAGTCCCGGGTA
LC499	5.25871	-3.30393	LC499	LC499_hg38.sc.pairs.gz	leiden_0	ACCGCAGTCGATGTAC
LC499	11.2162	-4.87343	LC499	LC499_hg38.sc.pairs.gz	leiden_2	ACCGGGTAGCACCATT
LC499	9.50953	-5.42481	LC499	LC499_hg38.sc.pairs.gz	leiden_2	ACCGGGTAGCTTACCA
LC499	5.7243	-3.52147	LC499	LC499_hg38.sc.pairs.gz	leiden_2	ACCGGGTAGGTAAGCC
LC499	5.28384	0.0323416	LC499	LC499_hg38.sc.pairs.gz	leiden_0	ACCGGGTAGTCCGTGC
LC499	10.6831	-5.86306	LC499	LC499_hg38.sc.pairs.gz	leiden_2	ACCGGGTAGTTCAAGA
LC499	9.64408	-5.29438	LC499	LC499_hg38.sc.pairs.gz	leiden_2	ACCGGGTCAAGATTAG
LC499	9.88306	-5.17385	LC499	LC499_hg38.sc.pairs.gz	leiden_2	ACCGGGTCAGATGGCA
LC499	11.2309	-5.91624	LC499	LC499_hg38.sc.pairs.gz	leiden_2	ACCGGGTCAGCGTCGT
LC499	11.6145	-5.61013	LC499	LC499_hg38.sc.pairs.gz	leiden_2	ACCGGGTTCCGCTCTA
LC499	10.0693	-5.68049	LC499	LC499_hg38.sc.pairs.gz	leiden_2	ACCGGGTTCGGTTCCT
LC499	9.64875	-5.30596	LC499	LC499_hg38.sc.pairs.gz	leiden_2	ACCGGGTTCTCGCGTT
LC499	5.00388	-3.01628	LC499	LC499_hg38.sc.pairs.gz	leiden_0	ACCTGCTGTCACAGGA
LC499	10.5941	-6.11491	LC499	LC499_hg38.sc.pairs.gz	leiden_2	ACCTGCTGTCTAACCA
LC499	10.6531	-4.67254	LC499	LC499_hg38.sc.pairs.gz	leiden_2	ACCTGCTGTTTGTACG
LC499	10.5158	-5.00113	LC499	LC499_hg38.sc.pairs.gz	leiden_2	ACCTGCTTCAGGTCTA
LC499	5.6588	-3.63997	LC499	LC499_hg38.sc.pairs.gz	leiden_0	ACCTGCTTCGATGAAA
LC499	9.9043	-5.21076	LC499	LC499_hg38.sc.pairs.gz	leiden_2	ACGGATTCATTACTCT
LC499	6.12577	-0.215759	LC499	LC499_hg38.sc.pairs.gz	leiden_0	ACGGATTGTTTAAGCC
LC499	9.76763	-4.99141	LC499	LC499_hg38.sc.pairs.gz	leiden_2	ACGGATTTCAATCGTG
LC499	8.83471	-5.30429	LC499	LC499_hg38.sc.pairs.gz	leiden_2	ACGGATTTCAATGCAC
LC499	10.7173	-6.33069	LC499	LC499_hg38.sc.pairs.gz	leiden_2	ACGGATTTCACTGGTA
LC499	10.3506	-4.521	LC499	LC499_hg38.sc.pairs.gz	leiden_2	ACGGATTTCGTGTGCG
LC499	10.9859	-4.87207	LC499	LC499_hg38.sc.pairs.gz	leiden_2	ACGTGGCAGGATGTAT
LC499	10.9325	-5.39109	LC499	LC499_hg38.sc.pairs.gz	leiden_2	ACGTGGCAGGGACGTT
LC499	11.0174	-5.81412	LC499	LC499_hg38.sc.pairs.gz	leiden_2	ACGTGGCCAACTCAAC
LC499	10.6772	-5.37863	LC499	LC499_hg38.sc.pairs.gz	leiden_2	ACGTGGCGTACGACCC
LC499	11.3786	-5.53059	LC499	LC499_hg38.sc.pairs.gz	leiden_2	ACGTGGCGTCCGTCGA
LC499	10.6743	-5.8277	LC499	LC499_hg38.sc.pairs.gz	leiden_2	ACGTGGCGTGGTACTT
LC499	10.4364	-5.29945	LC499	LC499_hg38.sc.pairs.gz	leiden_2	ACGTGGCGTTTGAAGA
LC499	11.1909	-4.77992	LC499	LC499_hg38.sc.pairs.gz	leiden_2	ACGTGGCTCAAACCCA
LC499	10.8585	-4.95396	LC499	LC499_hg38.sc.pairs.gz	leiden_2	ACGTGGCTCCCTACGT
LC499	10.0089	-5.21668	LC499	LC499_hg38.sc.pairs.gz	leiden_2	ACGTGGCTCTTCCACG
LC499	5.12281	-2.83621	LC499	LC499_hg38.sc.pairs.gz	leiden_0	ACGTTAGAGGACTTTC
LC499	5.03176	-3.12773	LC499	LC499_hg38.sc.pairs.gz	leiden_0	ACGTTAGCAAGTTCGT
LC499	11.2323	-4.53167	LC499	LC499_hg38.sc.pairs.gz	leiden_2	ACGTTAGGTCATTGCA
LC499	12.3731	-5.85628	LC499	LC499_hg38.sc.pairs.gz	leiden_2	ACGTTAGGTCTGGTTA
LC499	10.0685	-5.09089	LC499	LC499_hg38.sc.pairs.gz	leiden_2	ACGTTAGGTGTGCTTA
LC499	10.6099	-5.81288	LC499	LC499_hg38.sc.pairs.gz	leiden_2	ACGTTAGGTTCATTTC
LC499	8.2776	-5.24909	LC499	LC499_hg38.sc.pairs.gz	leiden_2	ACGTTAGTCCGATTGA
LC499	10.7516	-5.96346	LC499	LC499_hg38.sc.pairs.gz	leiden_2	ACGTTAGTCCTGACCT
LC499	9.49284	-5.90749	LC499	LC499_hg38.sc.pairs.gz	leiden_2	ACGTTAGTCGACCCGA
LC499	10.705	-5.04571	LC499	LC499_hg38.sc.pairs.gz	leiden_2	ACGTTAGTCGACTGGC
LC499	11.3169	-5.74087	LC499	LC499_hg38.sc.pairs.gz	leiden_2	ACGTTAGTCGAGCGCT
LC499	11.3275	-5.45122	LC499	LC499_hg38.sc.pairs.gz	leiden_2	ACTAACGCAGGCAAGT
LC499	5.0946	-3.25292	LC499	LC499_hg38.sc.pairs.gz	leiden_0	ACTAACGGTATCAGCT
LC499	11.2782	-5.14626	LC499	LC499_hg38.sc.pairs.gz	leiden_2	ACTAACGGTATCCTTT
LC499	5.59878	-4.4403	LC499	LC499_hg38.sc.pairs.gz	leiden_0	ACTAACGTCGGTAGGA
LC499	4.83549	-3.16354	LC499	LC499_hg38.sc.pairs.gz	leiden_0	ACTACCCAGTTAGCGG
LC499	8.72047	-4.78132	LC499	LC499_hg38.sc.pairs.gz	leiden_0	ACTACCCCAATGGCTT
LC499	9.98738	-6.02322	LC499	LC499_hg38.sc.pairs.gz	leiden_2	ACTACCCCACGCGTTG
LC499	9.54409	-5.91156	LC499	LC499_hg38.sc.pairs.gz	leiden_2	ACTACCCGTCTGGTCG
LC499	12.4628	-6.09441	LC499	LC499_hg38.sc.pairs.gz	leiden_2	ACTACCCGTTTCCACC
LC499	12.2932	-6.14862	LC499	LC499_hg38.sc.pairs.gz	leiden_2	ACTACCCTCGATCTTT
LC499	11.3728	-5.19702	LC499	LC499_hg38.sc.pairs.gz	leiden_2	ACTACCCTCTGATCTT
LC499	7.9258	-5.1555	LC499	LC499_hg38.sc.pairs.gz	leiden_0	ACTACGAAGCAATGTA
LC499	5.94016	-4.56882	LC499	LC499_hg38.sc.pairs.gz	leiden_2	ACTACGAAGGCTCCTG
LC499	11.4917	-4.83771	LC499	LC499_hg38.sc.pairs.gz	leiden_2	ACTACGACACACATGT
LC499	5.30375	-3.37313	LC499	LC499_hg38.sc.pairs.gz	leiden_0	ACTACGAGTCCCTAAA
LC499	5.79194	-3.31909	LC499	LC499_hg38.sc.pairs.gz	leiden_0	ACTACGAGTTCTACGA
LC499	8.95844	-5.46703	LC499	LC499_hg38.sc.pairs.gz	leiden_2	ACTACGATCAATTGGC
LC499	10.5379	-5.5837	LC499	LC499_hg38.sc.pairs.gz	leiden_2	ACTACGATCAGAGTGG
LC499	10.3479	-6.27272	LC499	LC499_hg38.sc.pairs.gz	leiden_2	ACTACGATCCATATCT
LC499	6.77983	-0.902598	LC499	LC499_hg38.sc.pairs.gz	leiden_0	ACTACGATCCCAGCAG
LC499	5.82695	-3.13976	LC499	LC499_hg38.sc.pairs.gz	leiden_0	ACTAGGTAGTTAGAGT
LC499	9.68979	-5.5046	LC499	LC499_hg38.sc.pairs.gz	leiden_2	ACTAGGTCAAAGACGC
LC499	10.819	-4.95777	LC499	LC499_hg38.sc.pairs.gz	leiden_2	ACTAGGTCAGCTGATT
LC499	5.121	-3.77619	LC499	LC499_hg38.sc.pairs.gz	leiden_0	ACTAGGTGTGATTCCA
LC499	9.4793	-5.32768	LC499	LC499_hg38.sc.pairs.gz	leiden_2	ACTATTCAGATCTCAC
LC499	9.85988	-5.47752	LC499	LC499_hg38.sc.pairs.gz	leiden_2	ACTATTCAGTCGTGAG
LC499	10.6264	-5.04405	LC499	LC499_hg38.sc.pairs.gz	leiden_2	ACTATTCCAAGCCAGA
LC499	12.3807	-6.13826	LC499	LC499_hg38.sc.pairs.gz	leiden_2	ACTATTCGTAATGTGA
LC499	10.5015	-6.39154	LC499	LC499_hg38.sc.pairs.gz	leiden_2	ACTATTCTCCACGCTT
LC499	11.1167	-5.89339	LC499	LC499_hg38.sc.pairs.gz	leiden_2	ACTCGGGAGCGTCAAG
LC499	10.4116	-5.87128	LC499	LC499_hg38.sc.pairs.gz	leiden_2	ACTCGGGCACTAAACC
LC499	9.68003	-5.65251	LC499	LC499_hg38.sc.pairs.gz	leiden_2	ACTCGGGGTATTCGCA
LC499	10.9038	-5.11871	LC499	LC499_hg38.sc.pairs.gz	leiden_2	ACTCGGGTCCGTGCGA
LC499	10.6542	-6.2667	LC499	LC499_hg38.sc.pairs.gz	leiden_2	ACTCGGGTCGCAAACT
LC499	10.537	-6.28595	LC499	LC499_hg38.sc.pairs.gz	leiden_2	ACTCGGGTCTTCAGAG
LC499	5.68041	-2.82098	LC499	LC499_hg38.sc.pairs.gz	leiden_0	ACTGCAAAGCAACTGG
LC499	10.9066	-4.66412	LC499	LC499_hg38.sc.pairs.gz	leiden_2	ACTGCAAAGCTGCTCG
LC499	10.2149	-5.81876	LC499	LC499_hg38.sc.pairs.gz	leiden_2	ACTGCAAAGGTTCGAG
LC499	11.2586	-4.53064	LC499	LC499_hg38.sc.pairs.gz	leiden_2	ACTGCAACATCCTCGT
LC499	10.8994	-5.04083	LC499	LC499_hg38.sc.pairs.gz	leiden_2	ACTGCAACATTCTCGC
LC499	9.95404	-5.38728	LC499	LC499_hg38.sc.pairs.gz	leiden_2	ACTGCAAGTCGATAGG
LC499	10.5087	-6.00937	LC499	LC499_hg38.sc.pairs.gz	leiden_2	ACTGCAATCTTCCGTG
LC499	5.27669	-4.10126	LC499	LC499_hg38.sc.pairs.gz	leiden_0	ACTGCGGCACTACACA
LC499	11.2519	-5.34706	LC499	LC499_hg38.sc.pairs.gz	leiden_2	ACTGCGGCAGGTAGGT
LC499	9.09452	-5.66154	LC499	LC499_hg38.sc.pairs.gz	leiden_2	ACTGCGGGTAAGCCGA
LC499	8.97081	-5.4567	LC499	LC499_hg38.sc.pairs.gz	leiden_2	ACTGCGGGTGGACGAT
LC499	10.674	-5.18604	LC499	LC499_hg38.sc.pairs.gz	leiden_2	ACTGCGGTCAGTACAC
LC499	12.5186	-6.03172	LC499	LC499_hg38.sc.pairs.gz	leiden_2	ACTGTCCAGAGCAGCT
LC499	11.1227	-5.13883	LC499	LC499_hg38.sc.pairs.gz	leiden_2	ACTGTCCAGATGCGAC
LC499	10.1709	-5.25398	LC499	LC499_hg38.sc.pairs.gz	leiden_2	ACTGTCCAGGTGTTGG
LC499	12.3548	-5.45939	LC499	LC499_hg38.sc.pairs.gz	leiden_2	ACTGTCCCATCATAGC
LC499	10.4652	-4.48739	LC499	LC499_hg38.sc.pairs.gz	leiden_2	ACTGTCCTCCTCCCAA
LC499	12.118	-4.8657	LC499	LC499_hg38.sc.pairs.gz	leiden_2	ACTGTCCTCGACTCGG
LC499	5.55007	-2.91572	LC499	LC499_hg38.sc.pairs.gz	leiden_0	ACTGTCCTCTGTGTGA
LC499	10.454	-5.58229	LC499	LC499_hg38.sc.pairs.gz	leiden_2	ACTGTCCTCTTACTCA
LC499	10.9019	-4.62464	LC499	LC499_hg38.sc.pairs.gz	leiden_2	ACTTCCGAGTGTCGCC
LC499	12.119	-6.12969	LC499	LC499_hg38.sc.pairs.gz	leiden_2	ACTTCCGCAAAGACGC
LC499	11.344	-5.59817	LC499	LC499_hg38.sc.pairs.gz	leiden_2	ACTTCCGCAACAAACA
LC499	11.7457	-4.26934	LC499	LC499_hg38.sc.pairs.gz	leiden_2	ACTTCCGTCCAGTACA
LC499	5.23556	-4.12779	LC499	LC499_hg38.sc.pairs.gz	leiden_0	ACTTCCGTCCATGTTT
LC499	5.46862	-3.63388	LC499	LC499_hg38.sc.pairs.gz	leiden_2	ACTTCCGTCCTAAAGC
LC499	9.5398	-5.81907	LC499	LC499_hg38.sc.pairs.gz	leiden_2	ACTTTCAAGTCCGTGC
LC499	4.87023	-2.95203	LC499	LC499_hg38.sc.pairs.gz	leiden_0	ACTTTCAAGTTCGTTG
LC499	11.0101	-5.41765	LC499	LC499_hg38.sc.pairs.gz	leiden_2	ACTTTCAGTTCCATCC
LC499	5.298	-4.18872	LC499	LC499_hg38.sc.pairs.gz	leiden_0	ACTTTCAGTTGGACGA
LC499	8.96533	-5.39579	LC499	LC499_hg38.sc.pairs.gz	leiden_2	ACTTTCATCGGTACTA
LC499	11.9641	-5.11711	LC499	LC499_hg38.sc.pairs.gz	leiden_2	AGACAAAAGAAATACC
LC499	11.5391	-5.44441	LC499	LC499_hg38.sc.pairs.gz	leiden_2	AGACAAAAGCGAGCTA
LC499	5.32978	-3.10129	LC499	LC499_hg38.sc.pairs.gz	leiden_0	AGACAAAGTCACAGGA
LC499	11.1791	-6.1754	LC499	LC499_hg38.sc.pairs.gz	leiden_2	AGACAAATCTGTCGGG
LC499	11.2774	-5.73494	LC499	LC499_hg38.sc.pairs.gz	leiden_2	AGATAGAAGCCGCAAA
LC499	9.63913	-5.77041	LC499	LC499_hg38.sc.pairs.gz	leiden_2	AGATAGAAGGAGGCGA
LC499	5.55749	-3.66637	LC499	LC499_hg38.sc.pairs.gz	leiden_0	AGATAGACACCGATCG
LC499	11.0291	-6.08319	LC499	LC499_hg38.sc.pairs.gz	leiden_2	AGATAGACAGACTAAA
LC499	10.7182	-5.20609	LC499	LC499_hg38.sc.pairs.gz	leiden_2	AGATAGAGTATGAAGT
LC499	10.6341	-5.53123	LC499	LC499_hg38.sc.pairs.gz	leiden_2	AGATAGAGTGTACGCC
LC499	10.0366	-5.1261	LC499	LC499_hg38.sc.pairs.gz	leiden_2	AGATAGATCCAGGTAT
LC499	12.4363	-5.89842	LC499	LC499_hg38.sc.pairs.gz	leiden_2	AGATTCGAGTCGAAAT
LC499	5.76808	-3.7023	LC499	LC499_hg38.sc.pairs.gz	leiden_0	AGATTCGGTTGGCGAA
LC499	11.1677	-5.95402	LC499	LC499_hg38.sc.pairs.gz	leiden_2	AGCCAGCAGACTTGAA
LC499	10.6425	-6.01581	LC499	LC499_hg38.sc.pairs.gz	leiden_2	AGCCAGCCAACAAACA
LC499	5.29734	-3.01488	LC499	LC499_hg38.sc.pairs.gz	leiden_0	AGCCAGCGTACATGGG
LC499	11.2606	-4.85466	LC499	LC499_hg38.sc.pairs.gz	leiden_2	AGCCAGCGTTAACCGT
LC499	10.8214	-5.71549	LC499	LC499_hg38.sc.pairs.gz	leiden_2	AGCCCGAAGCAGGAGG
LC499	9.62324	-5.28004	LC499	LC499_hg38.sc.pairs.gz	leiden_2	AGCCCGAAGGTCTTTG
LC499	12.2738	-5.9621	LC499	LC499_hg38.sc.pairs.gz	leiden_2	AGCCCGACAGAATGCG
LC499	8.28241	-5.24354	LC499	LC499_hg38.sc.pairs.gz	leiden_2	AGCCCGAGTTCTGAAC
LC499	11.7711	-4.67936	LC499	LC499_hg38.sc.pairs.gz	leiden_2	AGCCGCAAGCATTGGG
LC499	4.61705	-3.11226	LC499	LC499_hg38.sc.pairs.gz	leiden_0	AGCCGCAAGTCGTACT
LC499	12.5371	-5.46928	LC499	LC499_hg38.sc.pairs.gz	leiden_2	AGCCGCAAGTCTCGAT
LC499	5.55913	-2.54155	LC499	LC499_hg38.sc.pairs.gz	leiden_2	AGCCGCACAATGGTAA
LC499	9.96508	-5.46943	LC499	LC499_hg38.sc.pairs.gz	leiden_2	AGCCGCAGTACTAGAA
LC499	12.0545	-4.52212	LC499	LC499_hg38.sc.pairs.gz	leiden_2	AGCCGCAGTTTGTGAC
LC499	11.996	-5.12135	LC499	LC499_hg38.sc.pairs.gz	leiden_2	AGCCGCATCCATACGA
LC499	11.5691	-5.53259	LC499	LC499_hg38.sc.pairs.gz	leiden_2	AGCCTCTAGCTGCCAC
LC499	11.5529	-4.52136	LC499	LC499_hg38.sc.pairs.gz	leiden_2	AGCCTCTCAGTTAAAG
LC499	10.6308	-6.14856	LC499	LC499_hg38.sc.pairs.gz	leiden_2	AGCCTGGCAACTCAAC
LC499	12.4899	-6.05716	LC499	LC499_hg38.sc.pairs.gz	leiden_4	AGCCTGGCACCGTTGG
LC499	5.4726	-2.34768	LC499	LC499_hg38.sc.pairs.gz	leiden_0	AGCCTGGCACTCCCAT
LC499	9.17278	-5.59348	LC499	LC499_hg38.sc.pairs.gz	leiden_2	AGCCTGGCAGTCAGCC
LC499	10.3152	-5.77591	LC499	LC499_hg38.sc.pairs.gz	leiden_2	AGCCTGGTCCTAGAGT
LC499	10.3134	-5.47463	LC499	LC499_hg38.sc.pairs.gz	leiden_2	AGCCTTCAGTCTGTGT
LC499	12.2055	-4.58307	LC499	LC499_hg38.sc.pairs.gz	leiden_2	AGCCTTCGTAGTCCAT
LC499	12.2548	-4.76704	LC499	LC499_hg38.sc.pairs.gz	leiden_2	AGCCTTCTCCATTGTT
LC499	5.04264	-3.68566	LC499	LC499_hg38.sc.pairs.gz	leiden_0	AGCGATTAGGAGAACA
LC499	10.0928	-6.16003	LC499	LC499_hg38.sc.pairs.gz	leiden_2	AGCGATTCAGGTAGGT
LC499	9.90999	-5.07677	LC499	LC499_hg38.sc.pairs.gz	leiden_2	AGCGATTCATATTGGC
LC499	10.5225	-5.57556	LC499	LC499_hg38.sc.pairs.gz	leiden_2	AGCGATTGTGCACCCA
LC499	11.3174	-5.25146	LC499	LC499_hg38.sc.pairs.gz	leiden_2	AGCGATTTCAATTGGC
LC499	9.78704	-4.99276	LC499	LC499_hg38.sc.pairs.gz	leiden_2	AGCGATTTCCACGGCA
LC499	4.86282	-3.36635	LC499	LC499_hg38.sc.pairs.gz	leiden_0	AGCGATTTCGGGACAA
LC499	10.3735	-6.36937	LC499	LC499_hg38.sc.pairs.gz	leiden_2	AGCGTATCAGAACTTC
LC499	9.59874	-5.58686	LC499	LC499_hg38.sc.pairs.gz	leiden_2	AGCGTATCATATAGAG
LC499	9.95996	-5.45484	LC499	LC499_hg38.sc.pairs.gz	leiden_2	AGCGTATGTACCGGCT
LC499	5.01497	-3.05875	LC499	LC499_hg38.sc.pairs.gz	leiden_0	AGCGTATGTATGGGTG
LC499	5.07489	-1.24991	LC499	LC499_hg38.sc.pairs.gz	leiden_0	AGCGTATTCGTTACAG
LC499	12.1009	-4.71001	LC499	LC499_hg38.sc.pairs.gz	leiden_2	AGCGTGCAGACTAGGC
LC499	11.2509	-4.49872	LC499	LC499_hg38.sc.pairs.gz	leiden_2	AGCGTGCCACAAACAA
LC499	12.3023	-6.01836	LC499	LC499_hg38.sc.pairs.gz	leiden_2	AGCGTGCGTACATGGG
LC499	12.4059	-6.00734	LC499	LC499_hg38.sc.pairs.gz	leiden_2	AGCGTGCGTATATGGA
LC499	11.0254	-5.03409	LC499	LC499_hg38.sc.pairs.gz	leiden_2	AGCGTGCGTATTCTGG
LC499	12.0214	-5.02306	LC499	LC499_hg38.sc.pairs.gz	leiden_2	AGCGTGCGTCTCTAAG
LC499	9.69714	-4.29485	LC499	LC499_hg38.sc.pairs.gz	leiden_2	AGCGTGCGTTCAGTAC
LC499	12.3211	-5.72324	LC499	LC499_hg38.sc.pairs.gz	leiden_2	AGCTATGAGCTGAATA
LC499	6.07392	-0.570893	LC499	LC499_hg38.sc.pairs.gz	leiden_0	AGCTATGCAAATTGAG
LC499	10.4094	-6.42535	LC499	LC499_hg38.sc.pairs.gz	leiden_2	AGCTATGCACGGCCAT
LC499	6.6786	-0.98644	LC499	LC499_hg38.sc.pairs.gz	leiden_0	AGCTATGGTAAGCCGA
LC499	10.461	-5.23083	LC499	LC499_hg38.sc.pairs.gz	leiden_2	AGCTATGGTCAAATCC
LC499	9.75829	-4.8389	LC499	LC499_hg38.sc.pairs.gz	leiden_2	AGCTGATAGTTACCAC
LC499	11.468	-5.78595	LC499	LC499_hg38.sc.pairs.gz	leiden_2	AGCTGATCAAACAGTA
LC499	4.9538	-2.86549	LC499	LC499_hg38.sc.pairs.gz	leiden_0	AGCTGATCAACTCCCT
LC499	10.5246	-5.42828	LC499	LC499_hg38.sc.pairs.gz	leiden_2	AGCTGATCATCGCTAA
LC499	10.7681	-6.23803	LC499	LC499_hg38.sc.pairs.gz	leiden_2	AGCTGATCATTTAGGC
LC499	5.53912	-3.06722	LC499	LC499_hg38.sc.pairs.gz	leiden_0	AGCTGATTCATTCATC
LC499	9.63324	-5.39945	LC499	LC499_hg38.sc.pairs.gz	leiden_2	AGCTGGCAGAATACTG
LC499	10.4854	-4.92101	LC499	LC499_hg38.sc.pairs.gz	leiden_2	AGCTGGCAGGTTCGAG
LC499	11.1185	-4.88219	LC499	LC499_hg38.sc.pairs.gz	leiden_2	AGCTGGCAGTGGTGTG
LC499	5.30367	-3.07313	LC499	LC499_hg38.sc.pairs.gz	leiden_0	AGCTGGCCACGCTAAT
LC499	5.91847	-0.777545	LC499	LC499_hg38.sc.pairs.gz	leiden_0	AGCTGGCCAGGCTACC
LC499	10.9744	-5.81343	LC499	LC499_hg38.sc.pairs.gz	leiden_2	AGCTGGCCATTGATGC
LC499	4.85966	-2.45631	LC499	LC499_hg38.sc.pairs.gz	leiden_0	AGCTGGCGTAGTATCC
LC499	5.78044	-3.21383	LC499	LC499_hg38.sc.pairs.gz	leiden_0	AGCTGGCGTGGACTGA
LC499	12.0706	-5.87373	LC499	LC499_hg38.sc.pairs.gz	leiden_2	AGCTGTACAACGGGTA
LC499	9.54242	-5.30199	LC499	LC499_hg38.sc.pairs.gz	leiden_2	AGCTGTATCACAGGGA
LC499	10.9077	-5.91469	LC499	LC499_hg38.sc.pairs.gz	leiden_2	AGCTGTATCGGTAGGA
LC499	10.3005	-5.13872	LC499	LC499_hg38.sc.pairs.gz	leiden_2	AGGACGAAGTTGGAAT
LC499	10.4081	-6.0105	LC499	LC499_hg38.sc.pairs.gz	leiden_2	AGGACGACATTAGCAC
LC499	5.50234	-4.28128	LC499	LC499_hg38.sc.pairs.gz	leiden_0	AGGACGATCGGTTGTA
LC499	5.92944	-3.20453	LC499	LC499_hg38.sc.pairs.gz	leiden_0	AGGACGATCTGCTACC
LC499	10.8581	-4.82137	LC499	LC499_hg38.sc.pairs.gz	leiden_2	AGGCCCAAGATGCGCA
LC499	11.7753	-4.88662	LC499	LC499_hg38.sc.pairs.gz	leiden_2	AGGCCCAAGTGAGTTA
LC499	10.2066	-6.16476	LC499	LC499_hg38.sc.pairs.gz	leiden_2	AGGCCCAAGTGGGACT
LC499	7.95457	-5.02831	LC499	LC499_hg38.sc.pairs.gz	leiden_2	AGGCCCACATTAAGGA
LC499	9.63358	-5.81464	LC499	LC499_hg38.sc.pairs.gz	leiden_2	AGGCCCACATTACTTC
LC499	11.8738	-4.77172	LC499	LC499_hg38.sc.pairs.gz	leiden_2	AGGCCCATCGCCGAAC
LC499	12.3919	-5.96771	LC499	LC499_hg38.sc.pairs.gz	leiden_2	AGGCCCATCGGGTCCA
LC499	10.4315	-5.92996	LC499	LC499_hg38.sc.pairs.gz	leiden_2	AGGCCTGAGGTCACTT
LC499	11.2923	-5.44833	LC499	LC499_hg38.sc.pairs.gz	leiden_2	AGGCCTGAGGTCGGTA
LC499	10.938	-5.98067	LC499	LC499_hg38.sc.pairs.gz	leiden_2	AGGCCTGCAATGCATC
LC499	10.2632	-6.35846	LC499	LC499_hg38.sc.pairs.gz	leiden_2	AGGCCTGGTATGCTAC
LC499	11.9645	-5.50155	LC499	LC499_hg38.sc.pairs.gz	leiden_2	AGGCCTGGTTAAGGGC
LC499	11.9016	-4.82267	LC499	LC499_hg38.sc.pairs.gz	leiden_2	AGGCCTGGTTACGGAG
LC499	11.4068	-4.60283	LC499	LC499_hg38.sc.pairs.gz	leiden_2	AGGCGAAAGCAATGTA
LC499	4.86891	-1.87399	LC499	LC499_hg38.sc.pairs.gz	leiden_0	AGGCGAAAGCTGCCAC
LC499	9.41473	-5.66103	LC499	LC499_hg38.sc.pairs.gz	leiden_2	AGGCGAACATCGACCG
LC499	10.4659	-4.81523	LC499	LC499_hg38.sc.pairs.gz	leiden_2	AGGCGAAGTCCATTGA
LC499	11.026	-6.17198	LC499	LC499_hg38.sc.pairs.gz	leiden_2	AGGCGAAGTGAGTTGG
LC499	12.1394	-6.04892	LC499	LC499_hg38.sc.pairs.gz	leiden_2	AGGCGAAGTGTCGTCG
LC499	11.3464	-5.30659	LC499	LC499_hg38.sc.pairs.gz	leiden_2	AGGCGAAGTTCCCGGA
LC499	11.0479	-5.89096	LC499	LC499_hg38.sc.pairs.gz	leiden_2	AGGCGAAGTTCTACCC
LC499	10.4192	-6.22609	LC499	LC499_hg38.sc.pairs.gz	leiden_2	AGGCGAATCAGTGTGT
LC499	9.28393	-5.1823	LC499	LC499_hg38.sc.pairs.gz	leiden_2	AGGCGAATCTCGACCT
LC499	9.32674	-5.74475	LC499	LC499_hg38.sc.pairs.gz	leiden_2	AGGCGTCAGTACGACG
LC499	12.0795	-6.01821	LC499	LC499_hg38.sc.pairs.gz	leiden_2	AGGCGTCGTACGAGAC
LC499	5.16701	-3.88141	LC499	LC499_hg38.sc.pairs.gz	leiden_0	AGGCGTCTCTGGAAGG
LC499	10.9296	-5.82788	LC499	LC499_hg38.sc.pairs.gz	leiden_2	AGTCAACAGACTAGCG
LC499	5.68009	-3.39833	LC499	LC499_hg38.sc.pairs.gz	leiden_0	AGTCAACAGGTAGGCT
LC499	5.78852	-4.38175	LC499	LC499_hg38.sc.pairs.gz	leiden_0	AGTCAACAGTCTGTGT
LC499	10.3834	-5.618	LC499	LC499_hg38.sc.pairs.gz	leiden_2	AGTCAACCATTATGGC
LC499	9.47916	-5.20786	LC499	LC499_hg38.sc.pairs.gz	leiden_2	AGTCAACCATTTGGCA
LC499	10.3603	-4.52852	LC499	LC499_hg38.sc.pairs.gz	leiden_2	AGTCAACGTTGGCTAT
LC499	9.49669	-5.56902	LC499	LC499_hg38.sc.pairs.gz	leiden_2	AGTCAACTCAAGGCCC
LC499	9.60629	-5.74812	LC499	LC499_hg38.sc.pairs.gz	leiden_2	AGTCAACTCCGATGCG
LC499	10.3104	-5.51474	LC499	LC499_hg38.sc.pairs.gz	leiden_2	AGTCAACTCTGACTTT
LC499	9.92309	-5.89019	LC499	LC499_hg38.sc.pairs.gz	leiden_2	AGTCCGGAGCTGGAGT
LC499	10.6148	-5.82557	LC499	LC499_hg38.sc.pairs.gz	leiden_2	AGTCCGGAGGTGATGC
LC499	5.70815	-2.98141	LC499	LC499_hg38.sc.pairs.gz	leiden_0	AGTCCGGCAACGCAAG
LC499	12.2723	-5.93954	LC499	LC499_hg38.sc.pairs.gz	leiden_2	AGTCCGGCAATGAAAC
LC499	10.6886	-6.02981	LC499	LC499_hg38.sc.pairs.gz	leiden_2	AGTCCGGGTCTCTAAG
LC499	10.2425	-4.57935	LC499	LC499_hg38.sc.pairs.gz	leiden_2	AGTCCGGGTGGATTTC
LC499	11.3593	-4.75114	LC499	LC499_hg38.sc.pairs.gz	leiden_2	AGTCCGGTCCACTAGA
LC499	5.4187	-2.88641	LC499	LC499_hg38.sc.pairs.gz	leiden_0	AGTGCCGTCATGTTCT
LC499	12.2272	-4.80098	LC499	LC499_hg38.sc.pairs.gz	leiden_2	AGTGCCGTCATTCTTG
LC499	9.26937	-5.67804	LC499	LC499_hg38.sc.pairs.gz	leiden_2	AGTGCCGTCGTGGAAG
LC499	9.61775	-5.2923	LC499	LC499_hg38.sc.pairs.gz	leiden_2	AGTGCGCAGATCGATA
LC499	11.6187	-6.00448	LC499	LC499_hg38.sc.pairs.gz	leiden_2	AGTGCGCCAGAGATGC
LC499	10.9353	-4.66686	LC499	LC499_hg38.sc.pairs.gz	leiden_2	AGTGCGCCATTGCGAT
LC499	5.90376	-3.75916	LC499	LC499_hg38.sc.pairs.gz	leiden_0	AGTGCGCGTGCGCATC
LC499	11.1708	-6.18214	LC499	LC499_hg38.sc.pairs.gz	leiden_2	AGTGCGCTCATTCTCA
LC499	6.05691	-1.29183	LC499	LC499_hg38.sc.pairs.gz	leiden_0	AGTGCGCTCGGATAAA
LC499	9.44863	-5.888	LC499	LC499_hg38.sc.pairs.gz	leiden_2	AGTGTACAGATGCGAC
LC499	5.35894	-2.77676	LC499	LC499_hg38.sc.pairs.gz	leiden_0	AGTGTACCACCACAGC
LC499	10.6229	-4.86206	LC499	LC499_hg38.sc.pairs.gz	leiden_2	AGTGTACCATTAGCAC
LC499	9.64226	-5.30091	LC499	LC499_hg38.sc.pairs.gz	leiden_2	AGTGTACGTACGACCC
LC499	11.9418	-4.81871	LC499	LC499_hg38.sc.pairs.gz	leiden_2	AGTGTACGTCCACCAG
LC499	12.3159	-4.86554	LC499	LC499_hg38.sc.pairs.gz	leiden_2	AGTGTACTCTGCTACC
LC499	5.18761	-2.70546	LC499	LC499_hg38.sc.pairs.gz	leiden_0	AGTTACGAGAAACGCC
LC499	11.3322	-4.56817	LC499	LC499_hg38.sc.pairs.gz	leiden_2	AGTTACGCATACTGCA
LC499	5.04391	-3.29665	LC499	LC499_hg38.sc.pairs.gz	leiden_0	AGTTACGCATCCCTCA
LC499	10.9648	-5.28491	LC499	LC499_hg38.sc.pairs.gz	leiden_2	AGTTACGGTCAGGTGA
LC499	12.4366	-5.97901	LC499	LC499_hg38.sc.pairs.gz	leiden_2	AGTTACGGTCTGCGCA
LC499	10.0149	-5.22583	LC499	LC499_hg38.sc.pairs.gz	leiden_2	AGTTACGGTGACGCAA
LC499	5.2503	-3.19973	LC499	LC499_hg38.sc.pairs.gz	leiden_0	AGTTACGGTGCGACCT
LC499	9.26178	-5.24323	LC499	LC499_hg38.sc.pairs.gz	leiden_2	AGTTACGGTGTCCTTC
LC499	9.37743	-5.31128	LC499	LC499_hg38.sc.pairs.gz	leiden_2	AGTTACGTCAACTTGG
LC499	5.82354	-3.56961	LC499	LC499_hg38.sc.pairs.gz	leiden_0	AGTTACGTCTGTAGAC
LC499	10.6225	-5.82902	LC499	LC499_hg38.sc.pairs.gz	leiden_2	AGTTTGGAGACGACTG
LC499	10.1758	-4.93058	LC499	LC499_hg38.sc.pairs.gz	leiden_2	AGTTTGGCAAGGGAGG
LC499	8.83121	-5.28214	LC499	LC499_hg38.sc.pairs.gz	leiden_2	AGTTTGGGTACTTCGA
LC499	10.5612	-4.83986	LC499	LC499_hg38.sc.pairs.gz	leiden_2	AGTTTGGGTCCTCAGG
LC499	5.62868	-4.45258	LC499	LC499_hg38.sc.pairs.gz	leiden_0	AGTTTGGTCAGTGTGT
LC499	10.0235	-5.32839	LC499	LC499_hg38.sc.pairs.gz	leiden_2	AGTTTGGTCCCGTATC
LC499	9.99451	-5.16099	LC499	LC499_hg38.sc.pairs.gz	leiden_2	ATAGGCTAGATTACGA
LC499	10.0832	-5.01423	LC499	LC499_hg38.sc.pairs.gz	leiden_2	ATAGGCTAGATTGACA
LC499	10.6309	-5.42236	LC499	LC499_hg38.sc.pairs.gz	leiden_2	ATAGGCTCACTGGGCT
LC499	10.2653	-4.85524	LC499	LC499_hg38.sc.pairs.gz	leiden_2	ATAGTCGCAGTATACC
LC499	10.751	-5.13938	LC499	LC499_hg38.sc.pairs.gz	leiden_2	ATAGTCGGTAACCCAT
LC499	11.0799	-4.70308	LC499	LC499_hg38.sc.pairs.gz	leiden_2	ATAGTCGGTCGTCGCA
LC499	11.5354	-5.04681	LC499	LC499_hg38.sc.pairs.gz	leiden_2	ATAGTCGGTCTCAAAC
LC499	11.4222	-4.6147	LC499	LC499_hg38.sc.pairs.gz	leiden_2	ATAGTCGTCAGTCACA
LC499	4.61699	-2.99175	LC499	LC499_hg38.sc.pairs.gz	leiden_0	ATAGTCGTCTATCTAC
LC499	11.0085	-5.52339	LC499	LC499_hg38.sc.pairs.gz	leiden_2	ATAGTCGTCTTAAGCG
LC499	5.38216	-2.95436	LC499	LC499_hg38.sc.pairs.gz	leiden_0	ATATTCCAGGTACATA
LC499	11.5695	-5.57646	LC499	LC499_hg38.sc.pairs.gz	leiden_2	ATATTCCCACACATTG
LC499	9.48485	-5.03993	LC499	LC499_hg38.sc.pairs.gz	leiden_2	ATATTCCCAGTTAAAG
LC499	10.7592	-5.82019	LC499	LC499_hg38.sc.pairs.gz	leiden_2	ATATTCCGTGTGTGCC
LC499	10.9089	-5.54218	LC499	LC499_hg38.sc.pairs.gz	leiden_2	ATATTCCTCTCTGCAC
LC499	12.1591	-4.5363	LC499	LC499_hg38.sc.pairs.gz	leiden_2	ATCCAGAAGACGCCCT
LC499	10.7614	-5.13856	LC499	LC499_hg38.sc.pairs.gz	leiden_2	ATCCAGAAGCCCATTA
LC499	9.99274	-5.64077	LC499	LC499_hg38.sc.pairs.gz	leiden_2	ATCCAGACACGCGTTG
LC499	10.9113	-4.92774	LC499	LC499_hg38.sc.pairs.gz	leiden_2	ATCCAGACAGTAGTTC
LC499	10.0133	-6.06659	LC499	LC499_hg38.sc.pairs.gz	leiden_2	ATCCAGACATGGTAAA
LC499	10.5077	-4.62197	LC499	LC499_hg38.sc.pairs.gz	leiden_2	ATCCAGAGTCCCGAGT
LC499	9.31249	-5.44288	LC499	LC499_hg38.sc.pairs.gz	leiden_2	ATCCAGAGTCTGGGCT
LC499	12.0551	-4.51777	LC499	LC499_hg38.sc.pairs.gz	leiden_2	ATCCCTGAGACGTCAG
LC499	9.64584	-5.21729	LC499	LC499_hg38.sc.pairs.gz	leiden_2	ATCCCTGAGGCTCCTG
LC499	10.9245	-4.78037	LC499	LC499_hg38.sc.pairs.gz	leiden_2	ATCCCTGAGTCTGTGT
LC499	8.93141	-5.45687	LC499	LC499_hg38.sc.pairs.gz	leiden_2	ATCCCTGCAATACTGC
LC499	9.97832	-5.5446	LC499	LC499_hg38.sc.pairs.gz	leiden_2	ATCCCTGGTCCTCAGG
LC499	5.12819	-1.79187	LC499	LC499_hg38.sc.pairs.gz	leiden_0	ATCCCTGGTGATGCGA
LC499	12.0674	-4.46782	LC499	LC499_hg38.sc.pairs.gz	leiden_2	ATCCCTGGTGGTGGTA
LC499	9.37589	-5.38628	LC499	LC499_hg38.sc.pairs.gz	leiden_2	ATCCCTGGTTTAGACC
LC499	11.2857	-4.50527	LC499	LC499_hg38.sc.pairs.gz	leiden_2	ATCCCTGTCAATCGTG
LC499	11.9836	-4.52013	LC499	LC499_hg38.sc.pairs.gz	leiden_2	ATCCTCGAGCGAATAT
LC499	10.4124	-4.53808	LC499	LC499_hg38.sc.pairs.gz	leiden_3	ATCCTCGTCCGAATTG
LC499	12.301	-5.88509	LC499	LC499_hg38.sc.pairs.gz	leiden_2	ATCCTGCGTACAAATG
LC499	5.37466	-2.63286	LC499	LC499_hg38.sc.pairs.gz	leiden_0	ATCCTGCGTACTTCGA
LC499	8.09473	-5.20065	LC499	LC499_hg38.sc.pairs.gz	leiden_2	ATCCTGCGTAGTATCC
LC499	9.86926	-5.46969	LC499	LC499_hg38.sc.pairs.gz	leiden_2	ATCCTGCGTGCTTACA
LC499	9.99339	-5.04264	LC499	LC499_hg38.sc.pairs.gz	leiden_2	ATCCTGCTCAGAATGA
LC499	10.3692	-6.31978	LC499	LC499_hg38.sc.pairs.gz	leiden_2	ATCGAGTAGTCCTTCC
LC499	10.516	-6.23987	LC499	LC499_hg38.sc.pairs.gz	leiden_2	ATCGAGTCACGGTTAT
LC499	6.27851	-2.93781	LC499	LC499_hg38.sc.pairs.gz	leiden_0	ATCGAGTTCGTTCAGA
LC499	8.06076	-5.17636	LC499	LC499_hg38.sc.pairs.gz	leiden_0	ATCGAGTTCTTAAGCG
LC499	11.8544	-4.5824	LC499	LC499_hg38.sc.pairs.gz	leiden_2	ATGCATGAGGATTGAT
LC499	10.5646	-5.36865	LC499	LC499_hg38.sc.pairs.gz	leiden_2	ATGCATGCAAGACTAA
LC499	10.9417	-5.52405	LC499	LC499_hg38.sc.pairs.gz	leiden_2	ATGCATGCACAGCTTA
LC499	9.7654	-5.3499	LC499	LC499_hg38.sc.pairs.gz	leiden_2	ATGCATGGTATTCGAC
LC499	10.3387	-5.47124	LC499	LC499_hg38.sc.pairs.gz	leiden_2	ATGCATGGTCTCTGCT
LC499	10.9813	-4.99558	LC499	LC499_hg38.sc.pairs.gz	leiden_2	ATGCATGGTGCATTCA
LC499	12.4689	-5.78715	LC499	LC499_hg38.sc.pairs.gz	leiden_2	ATGCATGTCCCACTTG
LC499	11.6449	-5.59953	LC499	LC499_hg38.sc.pairs.gz	leiden_2	ATGCATGTCGCACCTT
LC499	5.24136	-1.13154	LC499	LC499_hg38.sc.pairs.gz	leiden_0	ATGCATGTCGCTTGAA
LC499	5.7311	-4.54253	LC499	LC499_hg38.sc.pairs.gz	leiden_0	ATGGATCCACCTACCT
LC499	4.88307	-2.7668	LC499	LC499_hg38.sc.pairs.gz	leiden_0	ATGGATCCATTAAGGA
LC499	10.1794	-5.5077	LC499	LC499_hg38.sc.pairs.gz	leiden_2	ATGGATCGTCTGTTGA
LC499	10.0206	-5.14135	LC499	LC499_hg38.sc.pairs.gz	leiden_2	ATGGATCGTGATAACA
LC499	5.36976	-2.63726	LC499	LC499_hg38.sc.pairs.gz	leiden_0	ATGGATCTCAACTTGG
LC499	8.38541	-5.2925	LC499	LC499_hg38.sc.pairs.gz	leiden_2	ATGGATCTCCAGTTAG
LC499	11.4949	-5.51244	LC499	LC499_hg38.sc.pairs.gz	leiden_2	ATGTACGAGCTTCAAC
LC499	11.2536	-5.66352	LC499	LC499_hg38.sc.pairs.gz	leiden_2	ATGTACGAGTCAGCCC
LC499	12.291	-6.00404	LC499	LC499_hg38.sc.pairs.gz	leiden_2	ATGTACGCACCTATTT
LC499	5.76953	-4.5327	LC499	LC499_hg38.sc.pairs.gz	leiden_0	ATGTACGCACGATTAC
LC499	10.8399	-5.14632	LC499	LC499_hg38.sc.pairs.gz	leiden_2	ATGTACGCATTGTGAC
LC499	10.5005	-5.71388	LC499	LC499_hg38.sc.pairs.gz	leiden_2	ATGTACGGTAACTCCA
LC499	10.4096	-4.77799	LC499	LC499_hg38.sc.pairs.gz	leiden_2	ATGTACGGTCAAGACG
LC499	11.0153	-4.69579	LC499	LC499_hg38.sc.pairs.gz	leiden_2	ATGTACGGTCGAGGTA
LC499	11.1006	-5.82955	LC499	LC499_hg38.sc.pairs.gz	leiden_2	ATGTACGGTGCTTACA
LC499	12.362	-5.78775	LC499	LC499_hg38.sc.pairs.gz	leiden_2	ATGTACGGTTCTGAAC
LC499	10.9621	-4.77057	LC499	LC499_hg38.sc.pairs.gz	leiden_2	ATGTACGTCATCGCTC
LC499	10.8188	-5.14447	LC499	LC499_hg38.sc.pairs.gz	leiden_2	ATGTACGTCCAATCCC
LC499	8.76408	-5.45997	LC499	LC499_hg38.sc.pairs.gz	leiden_2	ATGTACGTCTACCCGT
LC499	9.51353	-5.59509	LC499	LC499_hg38.sc.pairs.gz	leiden_2	ATGTACGTCTCTGAGA
LC499	4.92834	-2.84684	LC499	LC499_hg38.sc.pairs.gz	leiden_0	ATGTCGAAGCCTCGCA
LC499	11.6215	-5.19962	LC499	LC499_hg38.sc.pairs.gz	leiden_2	ATGTCGAAGCTGCTCG
LC499	11.6662	-5.15011	LC499	LC499_hg38.sc.pairs.gz	leiden_2	ATGTCGAAGTGGTGTG
LC499	5.32392	-3.18771	LC499	LC499_hg38.sc.pairs.gz	leiden_0	ATGTCGACAATGAAAC
LC499	5.24329	-2.84255	LC499	LC499_hg38.sc.pairs.gz	leiden_0	ATGTCGATCGAACCGC
LC499	5.8138	-3.27038	LC499	LC499_hg38.sc.pairs.gz	leiden_0	ATGTCGATCGCGATGC
LC499	12.0081	-4.65566	LC499	LC499_hg38.sc.pairs.gz	leiden_2	ATGTCGATCGTGCTGG
LC499	11.6337	-4.65894	LC499	LC499_hg38.sc.pairs.gz	leiden_2	ATGTCTTGTAGGGTTG
LC499	10.7283	-6.20886	LC499	LC499_hg38.sc.pairs.gz	leiden_2	ATGTCTTGTCATTGGT
LC499	9.88919	-5.62491	LC499	LC499_hg38.sc.pairs.gz	leiden_2	ATGTCTTTCAGAATGA
LC499	11.2274	-5.3217	LC499	LC499_hg38.sc.pairs.gz	leiden_2	ATGTCTTTCCCTACGT
LC499	12.2028	-4.49584	LC499	LC499_hg38.sc.pairs.gz	leiden_2	ATGTCTTTCGCATACA
LC499	10.1324	-5.29799	LC499	LC499_hg38.sc.pairs.gz	leiden_2	ATGTCTTTCGGTTCCT
LC499	10.7056	-5.96919	LC499	LC499_hg38.sc.pairs.gz	leiden_2	ATGTCTTTCTTCACTA
LC499	9.32483	-5.32635	LC499	LC499_hg38.sc.pairs.gz	leiden_2	ATGTTTCAGCTCGGCT
LC499	10.2764	-5.24765	LC499	LC499_hg38.sc.pairs.gz	leiden_2	ATGTTTCCAGAATGCG
LC499	11.354	-5.05939	LC499	LC499_hg38.sc.pairs.gz	leiden_2	ATGTTTCCATTTAGGC
LC499	5.28893	-3.26486	LC499	LC499_hg38.sc.pairs.gz	leiden_0	ATGTTTCGTCACCCGA
LC499	9.57421	-5.04293	LC499	LC499_hg38.sc.pairs.gz	leiden_2	ATGTTTCGTGGCGCTT
LC499	10.8712	-5.63795	LC499	LC499_hg38.sc.pairs.gz	leiden_2	ATGTTTCTCGAGCGCT
LC499	8.75798	-5.32119	LC499	LC499_hg38.sc.pairs.gz	leiden_2	ATTACCTCAAACAGTA
LC499	10.8476	-5.40372	LC499	LC499_hg38.sc.pairs.gz	leiden_2	ATTACCTCATCCCTCA
LC499	9.52912	-5.25486	LC499	LC499_hg38.sc.pairs.gz	leiden_2	ATTACCTCATCGTACA
LC499	10.2266	-4.89993	LC499	LC499_hg38.sc.pairs.gz	leiden_2	ATTACCTGTAACTCCA
LC499	9.56029	-5.78224	LC499	LC499_hg38.sc.pairs.gz	leiden_2	ATTACTCCACATTGCA
LC499	10.8484	-4.75458	LC499	LC499_hg38.sc.pairs.gz	leiden_2	ATTACTCCAGAACGAC
LC499	10.1591	-5.68069	LC499	LC499_hg38.sc.pairs.gz	leiden_2	ATTACTCGTAGAATAC
LC499	11.2178	-4.88079	LC499	LC499_hg38.sc.pairs.gz	leiden_2	ATTACTCGTCTCAAAC
LC499	11.0898	-5.45805	LC499	LC499_hg38.sc.pairs.gz	leiden_2	ATTCGTTAGACCTATC
LC499	5.72046	-3.58452	LC499	LC499_hg38.sc.pairs.gz	leiden_0	ATTCGTTCACGCGTTG
LC499	8.29776	-5.28258	LC499	LC499_hg38.sc.pairs.gz	leiden_2	ATTCGTTCAGAAGTGC
LC499	9.43554	-5.32905	LC499	LC499_hg38.sc.pairs.gz	leiden_2	ATTCGTTCATTGTTCT
LC499	5.06834	-1.59571	LC499	LC499_hg38.sc.pairs.gz	leiden_0	ATTCGTTGTTGGAGGT
LC499	10.9249	-4.73046	LC499	LC499_hg38.sc.pairs.gz	leiden_2	ATTCGTTTCCAACGCG
LC499	9.96358	-6.2038	LC499	LC499_hg38.sc.pairs.gz	leiden_2	ATTCGTTTCCATTGTT
LC499	12.4557	-6.07879	LC499	LC499_hg38.sc.pairs.gz	leiden_2	ATTCGTTTCGACCCGA
LC499	11.6509	-5.28482	LC499	LC499_hg38.sc.pairs.gz	leiden_2	ATTGTCTAGTACAGAT
LC499	11.6584	-4.88211	LC499	LC499_hg38.sc.pairs.gz	leiden_2	ATTGTCTCAACTAGAA
LC499	9.78058	-5.66177	LC499	LC499_hg38.sc.pairs.gz	leiden_2	ATTGTCTCACGGTTAT
LC499	11.8988	-4.58568	LC499	LC499_hg38.sc.pairs.gz	leiden_2	ATTGTCTCACTCAAGT
LC499	9.36781	-5.66176	LC499	LC499_hg38.sc.pairs.gz	leiden_2	ATTGTCTGTACAACGG
LC499	11.2411	-5.45611	LC499	LC499_hg38.sc.pairs.gz	leiden_2	ATTGTCTTCATGTTCT
LC499	12.175	-5.36318	LC499	LC499_hg38.sc.pairs.gz	leiden_2	ATTGTCTTCGAGCGCT
LC499	10.8534	-4.72762	LC499	LC499_hg38.sc.pairs.gz	leiden_2	ATTGTGGAGGATGTCG
LC499	5.36496	-4.22751	LC499	LC499_hg38.sc.pairs.gz	leiden_0	ATTGTGGCAACGCAAG
LC499	4.68745	-1.45189	LC499	LC499_hg38.sc.pairs.gz	leiden_0	ATTGTGGTCCATAGGT
LC499	11.4789	-4.66598	LC499	LC499_hg38.sc.pairs.gz	leiden_2	ATTTGTCAGGCAGTGT
LC499	10.625	-5.35448	LC499	LC499_hg38.sc.pairs.gz	leiden_2	ATTTGTCCACCCTTAC
LC499	8.74305	-5.44813	LC499	LC499_hg38.sc.pairs.gz	leiden_2	ATTTGTCCAGATACAA
LC499	11.6477	-4.95281	LC499	LC499_hg38.sc.pairs.gz	leiden_2	ATTTGTCGTGGCCTCA
LC499	5.05172	-3.27861	LC499	LC499_hg38.sc.pairs.gz	leiden_0	ATTTGTCGTGTACGCC
LC499	6.14607	-3.01784	LC499	LC499_hg38.sc.pairs.gz	leiden_2	ATTTGTCGTTGTGACT
LC499	12.1385	-5.82909	LC499	LC499_hg38.sc.pairs.gz	leiden_2	ATTTGTCTCGAGTTAC
LC499	9.53928	-5.86015	LC499	LC499_hg38.sc.pairs.gz	leiden_2	CAAAGCTAGAAATTCG
LC499	10.0896	-5.35051	LC499	LC499_hg38.sc.pairs.gz	leiden_2	CAAAGCTAGAACAGGA
LC499	11.9643	-5.94615	LC499	LC499_hg38.sc.pairs.gz	leiden_2	CAAAGCTAGAACCCGA
LC499	9.3881	-5.37729	LC499	LC499_hg38.sc.pairs.gz	leiden_2	CAAAGCTGTCCGTAGC
LC499	12.2086	-5.98187	LC499	LC499_hg38.sc.pairs.gz	leiden_2	CAAAGCTGTTTAGACC
LC499	10.9965	-5.13184	LC499	LC499_hg38.sc.pairs.gz	leiden_2	CAACCAAGTTTCGACA
LC499	6.17328	-2.66112	LC499	LC499_hg38.sc.pairs.gz	leiden_0	CAACCAATCACTAGCA
LC499	9.91793	-5.32096	LC499	LC499_hg38.sc.pairs.gz	leiden_2	CAACCAATCCGGCGAT
LC499	10.5448	-6.14639	LC499	LC499_hg38.sc.pairs.gz	leiden_2	CAACCAATCGCAACTA
LC499	12.4214	-5.41812	LC499	LC499_hg38.sc.pairs.gz	leiden_2	CAACGGCAGGAAGAAC
LC499	12.0081	-4.65898	LC499	LC499_hg38.sc.pairs.gz	leiden_2	CAACGGCAGTAACATG
LC499	10.7421	-4.77411	LC499	LC499_hg38.sc.pairs.gz	leiden_2	CAACGGCCATGGCCCA
LC499	9.83713	-5.65177	LC499	LC499_hg38.sc.pairs.gz	leiden_2	CAACGGCGTAGAATAC
LC499	5.29026	-2.40598	LC499	LC499_hg38.sc.pairs.gz	leiden_0	CAACGGCTCTCTATCA
LC499	11.904	-5.91856	LC499	LC499_hg38.sc.pairs.gz	leiden_2	CAACGGCTCTGCTACC
LC499	5.29335	-0.00955268	LC499	LC499_hg38.sc.pairs.gz	leiden_0	CAACGTAAGTCTCCAA
LC499	10.6562	-5.24864	LC499	LC499_hg38.sc.pairs.gz	leiden_2	CAACGTACACCAAGGA
LC499	10.2642	-5.22608	LC499	LC499_hg38.sc.pairs.gz	leiden_2	CAACGTACATTGTGAC
LC499	10.9899	-5.60226	LC499	LC499_hg38.sc.pairs.gz	leiden_2	CAACGTAGTATTGTGC
LC499	9.0956	-5.29854	LC499	LC499_hg38.sc.pairs.gz	leiden_2	CAACGTATCCCACTTG
LC499	11.8284	-5.64653	LC499	LC499_hg38.sc.pairs.gz	leiden_2	CAACGTATCTATTTCG
LC499	10.6081	-5.16503	LC499	LC499_hg38.sc.pairs.gz	leiden_2	CAAGAAAAGAGCTACG
LC499	9.53781	-5.43892	LC499	LC499_hg38.sc.pairs.gz	leiden_2	CAAGAAAAGTCTTAGC
LC499	10.8326	-5.70492	LC499	LC499_hg38.sc.pairs.gz	leiden_2	CAAGAAACAAAGGAAG
LC499	8.6267	-4.68883	LC499	LC499_hg38.sc.pairs.gz	leiden_3	CAAGAAACAAGGAAGA
LC499	10.9577	-5.85189	LC499	LC499_hg38.sc.pairs.gz	leiden_2	CAAGAAAGTGATAAGT
LC499	12.3159	-6.00721	LC499	LC499_hg38.sc.pairs.gz	leiden_2	CAAGAAATCCGGCGAT
LC499	11.6449	-5.82405	LC499	LC499_hg38.sc.pairs.gz	leiden_2	CAAGCTAAGAGCTCCC
LC499	5.0927	-3.84595	LC499	LC499_hg38.sc.pairs.gz	leiden_0	CAAGCTACAACTCAAC
LC499	10.6264	-4.33203	LC499	LC499_hg38.sc.pairs.gz	leiden_2	CAAGCTACAAGCCAGA
LC499	10.2328	-5.36901	LC499	LC499_hg38.sc.pairs.gz	leiden_2	CAAGCTACAAGGGAGG
LC499	10.7604	-4.60333	LC499	LC499_hg38.sc.pairs.gz	leiden_2	CAAGCTACACTCAAGT
LC499	9.17968	-5.53958	LC499	LC499_hg38.sc.pairs.gz	leiden_2	CAAGCTACATGCTATG
LC499	9.68272	-5.13784	LC499	LC499_hg38.sc.pairs.gz	leiden_2	CAAGCTATCCGGAAAG
LC499	9.60689	-5.51381	LC499	LC499_hg38.sc.pairs.gz	leiden_2	CAAGGCCCACACATGT
LC499	10.3845	-5.42547	LC499	LC499_hg38.sc.pairs.gz	leiden_2	CAAGGCCGTTTAAGGA
LC499	9.6377	-5.85997	LC499	LC499_hg38.sc.pairs.gz	leiden_2	CAAGGCCTCGCGTGAC
LC499	10.9891	-4.98946	LC499	LC499_hg38.sc.pairs.gz	leiden_2	CAAGGCCTCGGGTCCA
LC499	9.94569	-5.74173	LC499	LC499_hg38.sc.pairs.gz	leiden_2	CAATCCCAGAAAGGGT
LC499	11.7114	-5.63044	LC499	LC499_hg38.sc.pairs.gz	leiden_2	CAATCCCAGGGAAGCG
LC499	10.7317	-5.41311	LC499	LC499_hg38.sc.pairs.gz	leiden_2	CAATCCCAGGGACGTT
LC499	5.41255	-2.90822	LC499	LC499_hg38.sc.pairs.gz	leiden_0	CAATCCCCAAATGTCC
LC499	10.3955	-5.20104	LC499	LC499_hg38.sc.pairs.gz	leiden_2	CAATCCCCATCCTCGT
LC499	11.9682	-5.92397	LC499	LC499_hg38.sc.pairs.gz	leiden_2	CAATCCCGTTAACCGT
LC499	11.6098	-5.50855	LC499	LC499_hg38.sc.pairs.gz	leiden_2	CACAACAAGTCGTGAG
LC499	5.31293	-1.17173	LC499	LC499_hg38.sc.pairs.gz	leiden_0	CACAACAGTCAAACAA
LC499	11.0734	-5.97766	LC499	LC499_hg38.sc.pairs.gz	leiden_2	CACAACAGTTCCCAAA
LC499	5.01964	-3.17117	LC499	LC499_hg38.sc.pairs.gz	leiden_0	CACAACATCGGATGTT
LC499	10.5094	-5.48134	LC499	LC499_hg38.sc.pairs.gz	leiden_2	CACAGATAGCTACGTT
LC499	10.9015	-5.42059	LC499	LC499_hg38.sc.pairs.gz	leiden_2	CACAGATAGGTTCTCA
LC499	10.2433	-6.37085	LC499	LC499_hg38.sc.pairs.gz	leiden_2	CACAGATGTCCCGTGA
LC499	10.2418	-6.34032	LC499	LC499_hg38.sc.pairs.gz	leiden_2	CACAGATTCAATTGGC
LC499	10.5805	-4.71567	LC499	LC499_hg38.sc.pairs.gz	leiden_2	CACATGACATGGTTTG
LC499	10.1696	-4.98112	LC499	LC499_hg38.sc.pairs.gz	leiden_2	CACATGAGTAACGTAA
LC499	4.89377	-3.53424	LC499	LC499_hg38.sc.pairs.gz	leiden_0	CACATGAGTATCCCTC
LC499	11.0951	-5.22632	LC499	LC499_hg38.sc.pairs.gz	leiden_2	CACATGATCGCACAAT
LC499	11.9118	-5.31181	LC499	LC499_hg38.sc.pairs.gz	leiden_2	CACATGATCGCCAGAC
LC499	4.82501	-2.02744	LC499	LC499_hg38.sc.pairs.gz	leiden_0	CACCACTCAACTCAAC
LC499	10.257	-5.38503	LC499	LC499_hg38.sc.pairs.gz	leiden_2	CACCACTCAGCTATAC
LC499	11.1459	-4.48769	LC499	LC499_hg38.sc.pairs.gz	leiden_2	CACCACTCATAGCCAT
LC499	10.1196	-5.78921	LC499	LC499_hg38.sc.pairs.gz	leiden_2	CACCACTCATTGTTCT
LC499	9.28208	-5.81806	LC499	LC499_hg38.sc.pairs.gz	leiden_2	CACCACTGTATTTGCG
LC499	5.21108	-3.01099	LC499	LC499_hg38.sc.pairs.gz	leiden_0	CACCACTGTCAGAAAT
LC499	9.83858	-5.23717	LC499	LC499_hg38.sc.pairs.gz	leiden_2	CACCACTGTGAATGGC
LC499	9.7864	-4.63781	LC499	LC499_hg38.sc.pairs.gz	leiden_2	CACCACTGTGGTCGAA
LC499	10.7689	-5.20025	LC499	LC499_hg38.sc.pairs.gz	leiden_2	CACCACTTCACCCGGA
LC499	11.9755	-4.66464	LC499	LC499_hg38.sc.pairs.gz	leiden_2	CACCACTTCGCGCTGA
LC499	10.3098	-4.6241	LC499	LC499_hg38.sc.pairs.gz	leiden_2	CACCACTTCTCTGCAC
LC499	5.2505	-3.00581	LC499	LC499_hg38.sc.pairs.gz	leiden_0	CACCTGTAGAGAACCC
LC499	10.5107	-5.64075	LC499	LC499_hg38.sc.pairs.gz	leiden_2	CACCTGTAGCCTATAC
LC499	9.30299	-5.57305	LC499	LC499_hg38.sc.pairs.gz	leiden_2	CACCTGTAGCGAATAT
LC499	8.62279	-5.46261	LC499	LC499_hg38.sc.pairs.gz	leiden_2	CACCTGTAGCGCCTAC
LC499	10.0683	-5.69203	LC499	LC499_hg38.sc.pairs.gz	leiden_2	CACCTGTCAAGACACG
LC499	12.1341	-5.64806	LC499	LC499_hg38.sc.pairs.gz	leiden_2	CACCTGTCACTGGGCT
LC499	11.7704	-5.84743	LC499	LC499_hg38.sc.pairs.gz	leiden_2	CACCTGTGTACCCACG
LC499	4.87024	-1.42587	LC499	LC499_hg38.sc.pairs.gz	leiden_0	CACCTGTGTGCCCAGT
LC499	9.97557	-5.29013	LC499	LC499_hg38.sc.pairs.gz	leiden_2	CACCTGTTCCAGTTAG
LC499	12.4217	-6.06951	LC499	LC499_hg38.sc.pairs.gz	leiden_2	CACCTGTTCCCTAAAG
LC499	5.81664	-4.54047	LC499	LC499_hg38.sc.pairs.gz	leiden_0	CACCTGTTCTATTTCG
LC499	10.4228	-4.91124	LC499	LC499_hg38.sc.pairs.gz	leiden_2	CACCTTGAGGTCTTGT
LC499	10.4466	-4.91218	LC499	LC499_hg38.sc.pairs.gz	leiden_2	CACCTTGCAAACGTTC
LC499	4.79945	-2.32121	LC499	LC499_hg38.sc.pairs.gz	leiden_0	CACCTTGTCAATTCCT
LC499	10.0713	-4.78768	LC499	LC499_hg38.sc.pairs.gz	leiden_2	CACCTTGTCGACTGGC
LC499	8.49915	-5.23438	LC499	LC499_hg38.sc.pairs.gz	leiden_0	CACCTTGTCGCGCCAA
LC499	5.85301	-3.26554	LC499	LC499_hg38.sc.pairs.gz	leiden_0	CACGTTCCAATACTGC
LC499	10.4379	-5.12109	LC499	LC499_hg38.sc.pairs.gz	leiden_2	CACGTTCCAGAAGTGC
LC499	10.1535	-5.60935	LC499	LC499_hg38.sc.pairs.gz	leiden_2	CACGTTCGTGAGGGTT
LC499	5.08885	-2.13757	LC499	LC499_hg38.sc.pairs.gz	leiden_0	CACGTTCTCGTGAGTT
LC499	10.9618	-5.53149	LC499	LC499_hg38.sc.pairs.gz	leiden_2	CACTAAGCAAACGACG
LC499	10.4049	-6.01656	LC499	LC499_hg38.sc.pairs.gz	leiden_2	CACTAAGCAACGTCCG
LC499	10.7666	-5.19766	LC499	LC499_hg38.sc.pairs.gz	leiden_2	CACTAAGCAGCGTAGA
LC499	5.28658	-3.00965	LC499	LC499_hg38.sc.pairs.gz	leiden_0	CACTAAGCATTCCCGT
LC499	9.56413	-5.1985	LC499	LC499_hg38.sc.pairs.gz	leiden_2	CACTAAGGTGCACATT
LC499	10.9662	-5.82845	LC499	LC499_hg38.sc.pairs.gz	leiden_2	CACTAAGGTTATAGAG
LC499	10.2724	-5.61566	LC499	LC499_hg38.sc.pairs.gz	leiden_2	CACTAAGGTTTGATCG
LC499	5.71902	-3.39426	LC499	LC499_hg38.sc.pairs.gz	leiden_0	CACTGAAAGGTTGTTC
LC499	6.23229	-0.823528	LC499	LC499_hg38.sc.pairs.gz	leiden_0	CACTGAACACTGTCAA
LC499	9.06418	-5.62055	LC499	LC499_hg38.sc.pairs.gz	leiden_2	CACTGAAGTCACATTG
LC499	11.5183	-5.68306	LC499	LC499_hg38.sc.pairs.gz	leiden_2	CACTGAAGTCCAAGTT
LC499	10.9385	-6.23623	LC499	LC499_hg38.sc.pairs.gz	leiden_2	CACTGAAGTCCAGACC
LC499	9.4173	-5.83415	LC499	LC499_hg38.sc.pairs.gz	leiden_2	CACTGAATCGCGATGC
LC499	9.45534	-5.66849	LC499	LC499_hg38.sc.pairs.gz	leiden_2	CACTGAATCGGACGAA
LC499	6.25482	-3.56039	LC499	LC499_hg38.sc.pairs.gz	leiden_2	CAGCCTTAGGAGAACA
LC499	12.2829	-6.0609	LC499	LC499_hg38.sc.pairs.gz	leiden_2	CAGCCTTAGTCCAGAG
LC499	11.1126	-5.22832	LC499	LC499_hg38.sc.pairs.gz	leiden_2	CAGCCTTCATCGCTAA
LC499	10.2741	-6.33677	LC499	LC499_hg38.sc.pairs.gz	leiden_2	CAGCCTTCATGGGACA
LC499	10.9072	-5.03516	LC499	LC499_hg38.sc.pairs.gz	leiden_2	CAGCCTTCATGGTTTG
LC499	11.2822	-5.12259	LC499	LC499_hg38.sc.pairs.gz	leiden_2	CAGCCTTTCCACACCT
LC499	10.9929	-5.48857	LC499	LC499_hg38.sc.pairs.gz	leiden_2	CAGCCTTTCCAGAGAG
LC499	10.0503	-4.7226	LC499	LC499_hg38.sc.pairs.gz	leiden_2	CAGCTAACAGAGATGC
LC499	11.1209	-5.47574	LC499	LC499_hg38.sc.pairs.gz	leiden_2	CAGCTAAGTAAGTGCG
LC499	9.23146	-5.51138	LC499	LC499_hg38.sc.pairs.gz	leiden_2	CAGCTAAGTCGAGGTA
LC499	10.628	-5.20934	LC499	LC499_hg38.sc.pairs.gz	leiden_2	CAGCTGGAGGTTAGTA
LC499	9.84786	-5.32035	LC499	LC499_hg38.sc.pairs.gz	leiden_2	CAGCTGGCACCACCAG
LC499	11.189	-6.21052	LC499	LC499_hg38.sc.pairs.gz	leiden_2	CAGCTGGCACCTGAAT
LC499	10.7071	-5.1558	LC499	LC499_hg38.sc.pairs.gz	leiden_2	CAGCTGGCATATACGC
LC499	9.70477	-5.42443	LC499	LC499_hg38.sc.pairs.gz	leiden_2	CAGCTGGTCCTAAGTG
LC499	11.3266	-5.56299	LC499	LC499_hg38.sc.pairs.gz	leiden_2	CAGGATTCACTTATGG
LC499	11.2843	-5.45262	LC499	LC499_hg38.sc.pairs.gz	leiden_2	CAGGATTCATCTCACC
LC499	5.0319	-2.11306	LC499	LC499_hg38.sc.pairs.gz	leiden_0	CAGGATTGTCAGCAAG
LC499	11.6811	-4.63937	LC499	LC499_hg38.sc.pairs.gz	leiden_2	CAGGATTGTCAGTGTT
LC499	9.8915	-5.55933	LC499	LC499_hg38.sc.pairs.gz	leiden_2	CAGGATTGTGGTACTT
LC499	10.2289	-4.48401	LC499	LC499_hg38.sc.pairs.gz	leiden_2	CAGGATTGTTTAGGAA
LC499	10.3201	-5.15164	LC499	LC499_hg38.sc.pairs.gz	leiden_2	CAGGGCTAGTCTGTGT
LC499	12.27	-5.81973	LC499	LC499_hg38.sc.pairs.gz	leiden_2	CAGGGCTAGTGCTGAG
LC499	10.5535	-6.17921	LC499	LC499_hg38.sc.pairs.gz	leiden_2	CAGGGCTCATATACGC
LC499	12.2514	-4.77055	LC499	LC499_hg38.sc.pairs.gz	leiden_2	CAGGGCTGTATGTTCG
LC499	11.5541	-5.63517	LC499	LC499_hg38.sc.pairs.gz	leiden_2	CAGGGCTGTCATGAGG
LC499	10.5552	-4.99901	LC499	LC499_hg38.sc.pairs.gz	leiden_2	CAGGGCTGTGACGCAA
LC499	9.9294	-5.08626	LC499	LC499_hg38.sc.pairs.gz	leiden_2	CAGGGCTGTTCATTTC
LC499	5.28804	-2.964	LC499	LC499_hg38.sc.pairs.gz	leiden_0	CAGGGCTTCCCGATTC
LC499	12.3258	-5.47958	LC499	LC499_hg38.sc.pairs.gz	leiden_2	CAGGGCTTCCGATGCG
LC499	9.83446	-4.9363	LC499	LC499_hg38.sc.pairs.gz	leiden_2	CAGGGCTTCGATGAAA
LC499	8.50968	-5.25648	LC499	LC499_hg38.sc.pairs.gz	leiden_2	CAGTATGAGGGCTCTC
LC499	9.75966	-5.26401	LC499	LC499_hg38.sc.pairs.gz	leiden_2	CAGTATGAGTATACCC
LC499	12.5603	-5.9548	LC499	LC499_hg38.sc.pairs.gz	leiden_2	CAGTATGCAACACGGA
LC499	11.3714	-5.78812	LC499	LC499_hg38.sc.pairs.gz	leiden_2	CAGTATGTCCCACTTG
LC499	4.7968	-2.22033	LC499	LC499_hg38.sc.pairs.gz	leiden_0	CAGTGCGCAACTCCCT
LC499	9.39391	-5.14172	LC499	LC499_hg38.sc.pairs.gz	leiden_2	CAGTGCGGTGCCCGAT
LC499	6.83698	-1.53818	LC499	LC499_hg38.sc.pairs.gz	leiden_0	CAGTGTAAGAAGGGCG
LC499	12.3352	-5.73867	LC499	LC499_hg38.sc.pairs.gz	leiden_2	CAGTGTAAGCTGATTC
LC499	8.45147	-5.35843	LC499	LC499_hg38.sc.pairs.gz	leiden_2	CAGTGTACATACAACC
LC499	10.8613	-4.36436	LC499	LC499_hg38.sc.pairs.gz	leiden_2	CAGTGTATCAGGAATA
LC499	5.90848	-3.22296	LC499	LC499_hg38.sc.pairs.gz	leiden_0	CAGTGTATCCTTTGCG
LC499	11.2277	-5.39187	LC499	LC499_hg38.sc.pairs.gz	leiden_2	CAGTGTATCGATCTTT
LC499	11.9678	-4.53986	LC499	LC499_hg38.sc.pairs.gz	leiden_2	CAGTGTATCTTGCGCT
LC499	10.9954	-4.8181	LC499	LC499_hg38.sc.pairs.gz	leiden_2	CATAACGAGCTTACCA
LC499	10.7061	-5.43481	LC499	LC499_hg38.sc.pairs.gz	leiden_2	CATAACGAGGCAAGCT
LC499	12.2434	-4.68801	LC499	LC499_hg38.sc.pairs.gz	leiden_2	CATAACGCACCATTCC
LC499	8.48381	-5.33452	LC499	LC499_hg38.sc.pairs.gz	leiden_2	CATAACGCAGGGTACA
LC499	9.40929	-5.3064	LC499	LC499_hg38.sc.pairs.gz	leiden_2	CATAACGGTATGTCCA
LC499	9.87058	-5.78206	LC499	LC499_hg38.sc.pairs.gz	leiden_2	CATAACGTCGTCGCAG
LC499	10.6731	-5.482	LC499	LC499_hg38.sc.pairs.gz	leiden_2	CATGCCTCATGGAGGT
LC499	10.817	-5.80232	LC499	LC499_hg38.sc.pairs.gz	leiden_2	CATGCCTGTAGCAGCA
LC499	11.3519	-5.06621	LC499	LC499_hg38.sc.pairs.gz	leiden_2	CATGCCTGTTGCAGCC
LC499	-1.67779	-0.875551	LC499	LC499_hg38.sc.pairs.gz	leiden_1	CATGTTTAGAAATCTG
LC499	12.3901	-5.55218	LC499	LC499_hg38.sc.pairs.gz	leiden_2	CATGTTTAGATCGATA
LC499	11.8273	-5.7133	LC499	LC499_hg38.sc.pairs.gz	leiden_2	CATGTTTCAATTCAGC
LC499	11.2309	-4.94638	LC499	LC499_hg38.sc.pairs.gz	leiden_2	CATGTTTCATACAACC
LC499	10.6421	-5.01857	LC499	LC499_hg38.sc.pairs.gz	leiden_2	CATGTTTGTAAACCCT
LC499	12.1243	-5.87695	LC499	LC499_hg38.sc.pairs.gz	leiden_2	CATGTTTGTATTTGCG
LC499	10.2696	-5.04885	LC499	LC499_hg38.sc.pairs.gz	leiden_2	CATTCATAGGACCGAT
LC499	10.8981	-5.72259	LC499	LC499_hg38.sc.pairs.gz	leiden_2	CATTCATAGGCAGTGT
LC499	9.01323	-5.54296	LC499	LC499_hg38.sc.pairs.gz	leiden_2	CATTCATGTAAACGGC
LC499	10.9303	-4.54421	LC499	LC499_hg38.sc.pairs.gz	leiden_2	CATTCATGTGGACAGT
LC499	12.514	-6.01076	LC499	LC499_hg38.sc.pairs.gz	leiden_2	CATTCATGTTCCCAAA
LC499	11.5615	-5.86312	LC499	LC499_hg38.sc.pairs.gz	leiden_2	CATTCATTCGCCACTT
LC499	5.01985	-1.48087	LC499	LC499_hg38.sc.pairs.gz	leiden_0	CATTCCGAGACCGCAA
LC499	6.68903	-1.57914	LC499	LC499_hg38.sc.pairs.gz	leiden_0	CATTCCGAGCAGAGCT
LC499	10.473	-4.62942	LC499	LC499_hg38.sc.pairs.gz	leiden_2	CATTCCGAGGGAAATG
LC499	9.66356	-5.59264	LC499	LC499_hg38.sc.pairs.gz	leiden_2	CATTCCGAGGGATCCA
LC499	5.28743	-1.58898	LC499	LC499_hg38.sc.pairs.gz	leiden_0	CATTCCGAGTCCCTCT
LC499	10.069	-4.73022	LC499	LC499_hg38.sc.pairs.gz	leiden_2	CATTCCGCAGAGCCAA
LC499	10.3256	-5.98181	LC499	LC499_hg38.sc.pairs.gz	leiden_2	CATTCCGCAGCGCGTT
LC499	8.58889	-5.40468	LC499	LC499_hg38.sc.pairs.gz	leiden_2	CATTCCGCATCGACCG
LC499	12.0869	-4.60014	LC499	LC499_hg38.sc.pairs.gz	leiden_2	CATTCCGCATTAACGC
LC499	10.483	-5.53867	LC499	LC499_hg38.sc.pairs.gz	leiden_2	CATTCCGGTAGGTCTT
LC499	6.08791	-2.97643	LC499	LC499_hg38.sc.pairs.gz	leiden_0	CATTCCGGTCAAGACG
LC499	10.5935	-6.15825	LC499	LC499_hg38.sc.pairs.gz	leiden_2	CATTCCGGTGAAACAT
LC499	9.6762	-5.31495	LC499	LC499_hg38.sc.pairs.gz	leiden_2	CATTCCGTCAAGAGGC
LC499	4.61275	-3.124	LC499	LC499_hg38.sc.pairs.gz	leiden_0	CATTCCGTCGCATACA
LC499	11.004	-6.04916	LC499	LC499_hg38.sc.pairs.gz	leiden_2	CATTCCGTCGGGACAA
LC499	8.71917	-5.29329	LC499	LC499_hg38.sc.pairs.gz	leiden_2	CATTCCGTCTACCCGT
LC499	9.78097	-6.0339	LC499	LC499_hg38.sc.pairs.gz	leiden_2	CATTCCGTCTAGCAAC
LC499	11.9933	-4.59382	LC499	LC499_hg38.sc.pairs.gz	leiden_2	CATTGGAAGAACCATA
LC499	10.1304	-5.08773	LC499	LC499_hg38.sc.pairs.gz	leiden_2	CATTGGAAGACACTTC
LC499	9.12536	-5.65724	LC499	LC499_hg38.sc.pairs.gz	leiden_2	CATTGGAAGATAGGTT
LC499	12.5333	-5.86443	LC499	LC499_hg38.sc.pairs.gz	leiden_2	CATTGGAAGATTGACA
LC499	9.42447	-5.74068	LC499	LC499_hg38.sc.pairs.gz	leiden_2	CATTGGAAGCGTCAAG
LC499	10.7004	-6.05074	LC499	LC499_hg38.sc.pairs.gz	leiden_2	CATTGGATCAGTACAC
LC499	11.9475	-4.64979	LC499	LC499_hg38.sc.pairs.gz	leiden_2	CATTGGATCCCGATTC
LC499	9.50294	-5.77272	LC499	LC499_hg38.sc.pairs.gz	leiden_2	CATTGGATCCTAAAGC
LC499	12.4237	-6.0985	LC499	LC499_hg38.sc.pairs.gz	leiden_2	CATTGGATCGATCTTT
LC499	11.6579	-4.51642	LC499	LC499_hg38.sc.pairs.gz	leiden_2	CCAATGAAGAGTTTGA
LC499	9.21588	-5.59564	LC499	LC499_hg38.sc.pairs.gz	leiden_2	CCAATGAAGCCATGGA
LC499	10.823	-5.80605	LC499	LC499_hg38.sc.pairs.gz	leiden_2	CCAATGAAGTGAATAC
LC499	9.76744	-5.07428	LC499	LC499_hg38.sc.pairs.gz	leiden_2	CCAATGACACCTGGTG
LC499	-2.62493	-0.932454	LC499	LC499_hg38.sc.pairs.gz	leiden_1	CCAATGACAGCACATT
LC499	12.1176	-4.5507	LC499	LC499_hg38.sc.pairs.gz	leiden_2	CCAATGATCAGTGTAC
LC499	12.4972	-5.28034	LC499	LC499_hg38.sc.pairs.gz	leiden_2	CCAATGATCCTCCAGT
LC499	12.1324	-5.84457	LC499	LC499_hg38.sc.pairs.gz	leiden_2	CCAATGATCGTCCCAT
LC499	12.5169	-5.89705	LC499	LC499_hg38.sc.pairs.gz	leiden_2	CCACAGGAGGTGTCGA
LC499	11.9435	-4.45137	LC499	LC499_hg38.sc.pairs.gz	leiden_2	CCACAGGCAAGCCAGA
LC499	5.55349	-3.17612	LC499	LC499_hg38.sc.pairs.gz	leiden_0	CCACAGGCAGGCTACC
LC499	9.45968	-5.8681	LC499	LC499_hg38.sc.pairs.gz	leiden_2	CCACAGGGTATTTGCG
LC499	10.5869	-4.88486	LC499	LC499_hg38.sc.pairs.gz	leiden_2	CCACAGGGTGAATCGG
LC499	10.9333	-5.10543	LC499	LC499_hg38.sc.pairs.gz	leiden_2	CCACAGGTCGTGCTGG
LC499	11.5961	-5.72174	LC499	LC499_hg38.sc.pairs.gz	leiden_2	CCACGTTAGCGAGCTA
LC499	10.6389	-5.79275	LC499	LC499_hg38.sc.pairs.gz	leiden_2	CCACGTTAGTCCGGAA
LC499	11.5028	-5.71705	LC499	LC499_hg38.sc.pairs.gz	leiden_2	CCACGTTCAAGGATGC
LC499	9.84333	-5.79507	LC499	LC499_hg38.sc.pairs.gz	leiden_2	CCACGTTGTATGGTTC
LC499	12.4161	-5.85178	LC499	LC499_hg38.sc.pairs.gz	leiden_2	CCACGTTGTCAACGGA
LC499	9.98287	-5.21501	LC499	LC499_hg38.sc.pairs.gz	leiden_2	CCACGTTGTCCGTGCA
LC499	12.3869	-5.56911	LC499	LC499_hg38.sc.pairs.gz	leiden_2	CCACGTTGTGCACATT
LC499	8.75495	-5.37659	LC499	LC499_hg38.sc.pairs.gz	leiden_2	CCACGTTTCGCCACTT
LC499	12.3904	-5.66963	LC499	LC499_hg38.sc.pairs.gz	leiden_2	CCAGAATAGGTAGGAA
LC499	11.2979	-4.51473	LC499	LC499_hg38.sc.pairs.gz	leiden_2	CCAGAATAGGTGTTGG
LC499	9.82183	-5.28219	LC499	LC499_hg38.sc.pairs.gz	leiden_2	CCAGAATCAAGAAACT
LC499	9.35199	-5.47257	LC499	LC499_hg38.sc.pairs.gz	leiden_2	CCAGAATCAAGCAGGT
LC499	10.7497	-5.38018	LC499	LC499_hg38.sc.pairs.gz	leiden_2	CCAGAATGTCAGGTGA
LC499	10.9644	-4.46668	LC499	LC499_hg38.sc.pairs.gz	leiden_2	CCAGAATTCAGATACC
LC499	10.9934	-5.38644	LC499	LC499_hg38.sc.pairs.gz	leiden_2	CCAGATAAGAAATACC
LC499	11.323	-4.54556	LC499	LC499_hg38.sc.pairs.gz	leiden_2	CCAGATAAGCATGTGG
LC499	6.65781	-0.977266	LC499	LC499_hg38.sc.pairs.gz	leiden_0	CCAGATAAGGTCTTTG
LC499	9.23217	-5.15983	LC499	LC499_hg38.sc.pairs.gz	leiden_2	CCAGATAAGTGAACCG
LC499	5.748	-1.37645	LC499	LC499_hg38.sc.pairs.gz	leiden_0	CCAGATACAAGCCCTG
LC499	6.23537	-0.239133	LC499	LC499_hg38.sc.pairs.gz	leiden_0	CCATACCAGAAGCCGT
LC499	10.4194	-6.00545	LC499	LC499_hg38.sc.pairs.gz	leiden_2	CCATACCAGATGGGAA
LC499	11.9308	-5.34793	LC499	LC499_hg38.sc.pairs.gz	leiden_2	CCATACCAGCATACCT
LC499	10.7407	-5.19722	LC499	LC499_hg38.sc.pairs.gz	leiden_2	CCATACCAGGTAGGAA
LC499	11.2284	-4.91172	LC499	LC499_hg38.sc.pairs.gz	leiden_2	CCATACCGTAAAGGCC
LC499	10.6001	-6.0332	LC499	LC499_hg38.sc.pairs.gz	leiden_2	CCATACCGTGGCATAG
LC499	10.1707	-5.16996	LC499	LC499_hg38.sc.pairs.gz	leiden_2	CCATACCTCAACGTGT
LC499	12.1934	-6.11901	LC499	LC499_hg38.sc.pairs.gz	leiden_2	CCATACCTCCGATGCG
LC499	10.6124	-5.51595	LC499	LC499_hg38.sc.pairs.gz	leiden_2	CCATACCTCGATCTTT
LC499	11.9626	-4.5967	LC499	LC499_hg38.sc.pairs.gz	leiden_2	CCCACATAGAAATACC
LC499	9.135	-5.66972	LC499	LC499_hg38.sc.pairs.gz	leiden_2	CCCACATGTACCTATG
LC499	11.58	-4.67622	LC499	LC499_hg38.sc.pairs.gz	leiden_2	CCCACATTCGACTGGC
LC499	10.4467	-5.45669	LC499	LC499_hg38.sc.pairs.gz	leiden_2	CCCACATTCTGGCACG
LC499	9.93172	-5.56537	LC499	LC499_hg38.sc.pairs.gz	leiden_2	CCCAGAGAGCTACGCC
LC499	9.45348	-5.38897	LC499	LC499_hg38.sc.pairs.gz	leiden_2	CCCAGAGCAATTCGTG
LC499	11.0261	-5.52986	LC499	LC499_hg38.sc.pairs.gz	leiden_2	CCCAGAGGTGTCCTTC
LC499	8.88168	-5.29309	LC499	LC499_hg38.sc.pairs.gz	leiden_2	CCCGTTAAGCGTTGCC
LC499	10.9484	-5.08668	LC499	LC499_hg38.sc.pairs.gz	leiden_2	CCCGTTACAGCCACGT
LC499	5.59498	-4.39871	LC499	LC499_hg38.sc.pairs.gz	leiden_0	CCCGTTAGTAAGGTCG
LC499	4.58236	-3.03873	LC499	LC499_hg38.sc.pairs.gz	leiden_0	CCCGTTAGTATGCTAC
LC499	6.57988	-2.13422	LC499	LC499_hg38.sc.pairs.gz	leiden_0	CCCGTTAGTGATTCCA
LC499	12.1368	-5.45071	LC499	LC499_hg38.sc.pairs.gz	leiden_2	CCCGTTAGTGTTGTTG
LC499	11.8217	-5.83009	LC499	LC499_hg38.sc.pairs.gz	leiden_2	CCCGTTATCACTTACT
LC499	5.58686	-2.73551	LC499	LC499_hg38.sc.pairs.gz	leiden_0	CCCTAACCAATGGTAA
LC499	10.8679	-5.81482	LC499	LC499_hg38.sc.pairs.gz	leiden_2	CCCTAACCACAGCCAC
LC499	9.08645	-5.45556	LC499	LC499_hg38.sc.pairs.gz	leiden_2	CCCTAACCATATACGC
LC499	12.0811	-5.85466	LC499	LC499_hg38.sc.pairs.gz	leiden_2	CCCTAACGTAGATGAT
LC499	10.2522	-5.37873	LC499	LC499_hg38.sc.pairs.gz	leiden_2	CCCTAACTCACCACAA
LC499	9.92097	-5.36137	LC499	LC499_hg38.sc.pairs.gz	leiden_2	CCCTAACTCCGATTGA
LC499	5.41919	-3.14347	LC499	LC499_hg38.sc.pairs.gz	leiden_0	CCCTAACTCTTTATCG
LC499	6.61352	-2.22242	LC499	LC499_hg38.sc.pairs.gz	leiden_0	CCCTAGTCATGTATCG
LC499	9.95054	-6.06697	LC499	LC499_hg38.sc.pairs.gz	leiden_2	CCCTAGTGTAATGTGA
LC499	10.3836	-6.22305	LC499	LC499_hg38.sc.pairs.gz	leiden_2	CCCTAGTGTCATGAGG
LC499	10.4644	-5.35235	LC499	LC499_hg38.sc.pairs.gz	leiden_2	CCCTAGTGTCGACTGC
LC499	10.5678	-5.48552	LC499	LC499_hg38.sc.pairs.gz	leiden_2	CCCTAGTTCCCATAGA
LC499	4.91537	-3.00507	LC499	LC499_hg38.sc.pairs.gz	leiden_0	CCCTAGTTCCTGGAAT
LC499	11.3705	-5.43967	LC499	LC499_hg38.sc.pairs.gz	leiden_2	CCCTAGTTCGATTACG
LC499	9.9741	-4.94306	LC499	LC499_hg38.sc.pairs.gz	leiden_2	CCCTAGTTCGCCACTT
LC499	11.8947	-5.77079	LC499	LC499_hg38.sc.pairs.gz	leiden_2	CCCTAGTTCGTTGTAG
LC499	5.17526	-3.263	LC499	LC499_hg38.sc.pairs.gz	leiden_0	CCCTCTCAGCGGACTA
LC499	10.2308	-6.04724	LC499	LC499_hg38.sc.pairs.gz	leiden_2	CCCTCTCGTACTTGAC
LC499	12.0236	-4.47207	LC499	LC499_hg38.sc.pairs.gz	leiden_2	CCCTCTCGTCAGGTGA
LC499	4.69652	-3.14103	LC499	LC499_hg38.sc.pairs.gz	leiden_0	CCCTCTCTCAGAACGG
LC499	9.83202	-5.96583	LC499	LC499_hg38.sc.pairs.gz	leiden_2	CCCTGATAGCAATGTA
LC499	11.7417	-5.67379	LC499	LC499_hg38.sc.pairs.gz	leiden_2	CCCTGATAGCCAGAAC
LC499	12.084	-4.64683	LC499	LC499_hg38.sc.pairs.gz	leiden_2	CCCTGATGTGCGACCT
LC499	10.7875	-4.91434	LC499	LC499_hg38.sc.pairs.gz	leiden_2	CCCTGATGTTCTGAAC
LC499	11.5201	-5.67178	LC499	LC499_hg38.sc.pairs.gz	leiden_2	CCCTGATGTTTGTGAC
LC499	12.451	-5.78169	LC499	LC499_hg38.sc.pairs.gz	leiden_2	CCGAAGCAGGCAGTAC
LC499	9.60869	-5.2482	LC499	LC499_hg38.sc.pairs.gz	leiden_2	CCGAAGCCAAACCTAC
LC499	5.36762	-2.37733	LC499	LC499_hg38.sc.pairs.gz	leiden_0	CCGAAGCCAAGTTGCT
LC499	9.95376	-6.18041	LC499	LC499_hg38.sc.pairs.gz	leiden_2	CCGAAGCCAATCACTG
LC499	5.08707	-1.02928	LC499	LC499_hg38.sc.pairs.gz	leiden_0	CCGAAGCCACAACGGA
LC499	11.6366	-4.67427	LC499	LC499_hg38.sc.pairs.gz	leiden_2	CCGAAGCGTAAACGTA
LC499	11.2723	-5.77211	LC499	LC499_hg38.sc.pairs.gz	leiden_2	CCGAAGCGTTACACTG
LC499	10.2898	-5.62045	LC499	LC499_hg38.sc.pairs.gz	leiden_2	CCGAAGCTCGCTATAG
LC499	11.0186	-4.57976	LC499	LC499_hg38.sc.pairs.gz	leiden_2	CCGAAGCTCTCGACAA
LC499	5.35127	-2.90713	LC499	LC499_hg38.sc.pairs.gz	leiden_0	CCGCATTCATTGCACA
LC499	5.07073	-2.60266	LC499	LC499_hg38.sc.pairs.gz	leiden_0	CCGCATTGTCTCGGGT
LC499	8.69988	-5.21168	LC499	LC499_hg38.sc.pairs.gz	leiden_2	CCGCATTGTGACGCAA
LC499	10.3215	-5.55195	LC499	LC499_hg38.sc.pairs.gz	leiden_2	CCGCATTTCCGCTCTA
LC499	10.5009	-5.17936	LC499	LC499_hg38.sc.pairs.gz	leiden_2	CCGCATTTCGCTACCT
LC499	5.70299	-3.30569	LC499	LC499_hg38.sc.pairs.gz	leiden_0	CCGCATTTCTTAACGG
LC499	10.9648	-4.59618	LC499	LC499_hg38.sc.pairs.gz	leiden_2	CCGTACTAGACTAATG
LC499	5.65257	-4.23849	LC499	LC499_hg38.sc.pairs.gz	leiden_0	CCGTACTGTTCGGGAA
LC499	9.94479	-4.94171	LC499	LC499_hg38.sc.pairs.gz	leiden_2	CCGTACTTCATGTTCT
LC499	10.2084	-5.90286	LC499	LC499_hg38.sc.pairs.gz	leiden_2	CCGTACTTCTTCCAGC
LC499	12.4534	-6.01431	LC499	LC499_hg38.sc.pairs.gz	leiden_2	CCGTAGGAGAGAATTC
LC499	10.3635	-5.46837	LC499	LC499_hg38.sc.pairs.gz	leiden_2	CCGTAGGAGCAACGGT
LC499	11.5999	-5.37947	LC499	LC499_hg38.sc.pairs.gz	leiden_2	CCGTAGGAGTAATCAG
LC499	4.86034	-2.90539	LC499	LC499_hg38.sc.pairs.gz	leiden_0	CCGTAGGAGTACGACG
LC499	10.4694	-5.36763	LC499	LC499_hg38.sc.pairs.gz	leiden_2	CCGTAGGAGTGCTCGC
LC499	9.21745	-5.39017	LC499	LC499_hg38.sc.pairs.gz	leiden_2	CCGTAGGAGTTACACC
LC499	11.1675	-5.81333	LC499	LC499_hg38.sc.pairs.gz	leiden_2	CCGTAGGCAGCAAACG
LC499	9.2827	-5.59837	LC499	LC499_hg38.sc.pairs.gz	leiden_2	CCGTAGGCATCCGTGG
LC499	12.3936	-6.10391	LC499	LC499_hg38.sc.pairs.gz	leiden_2	CCGTAGGCATGATCGT
LC499	10.0106	-5.54347	LC499	LC499_hg38.sc.pairs.gz	leiden_2	CCGTAGGGTCATTGGT
LC499	-1.40197	-0.166565	LC499	LC499_hg38.sc.pairs.gz	leiden_1	CCGTAGGTCCAGTTAG
LC499	5.10278	-3.03778	LC499	LC499_hg38.sc.pairs.gz	leiden_0	CCGTAGGTCCCTACGT
LC499	11.8913	-4.55501	LC499	LC499_hg38.sc.pairs.gz	leiden_2	CCGTAGGTCTCTTCTC
LC499	10.3318	-6.14059	LC499	LC499_hg38.sc.pairs.gz	leiden_2	CCGTGAGAGGTACACG
LC499	12.437	-5.67146	LC499	LC499_hg38.sc.pairs.gz	leiden_2	CCGTGAGCAGGCACAA
LC499	11.1951	-4.85549	LC499	LC499_hg38.sc.pairs.gz	leiden_2	CCGTGAGGTTCCCAAA
LC499	12.0896	-5.40217	LC499	LC499_hg38.sc.pairs.gz	leiden_2	CCTAAAGAGCGAGCTA
LC499	5.29006	-3.54909	LC499	LC499_hg38.sc.pairs.gz	leiden_0	CCTAAAGAGTCTCCAA
LC499	9.79563	-6.18305	LC499	LC499_hg38.sc.pairs.gz	leiden_2	CCTAAAGCAAGGGAGG
LC499	10.7392	-4.80493	LC499	LC499_hg38.sc.pairs.gz	leiden_2	CCTAAAGCACACTAGT
LC499	9.58353	-5.35176	LC499	LC499_hg38.sc.pairs.gz	leiden_2	CCTAAAGGTTCCCTTG
LC499	12.2686	-4.6987	LC499	LC499_hg38.sc.pairs.gz	leiden_2	CCTAAAGTCAACTTGG
LC499	6.0682	-1.93356	LC499	LC499_hg38.sc.pairs.gz	leiden_0	CCTAAAGTCATTCGGA
LC499	10.2378	-6.3795	LC499	LC499_hg38.sc.pairs.gz	leiden_2	CCTAAAGTCCGTCAAA
LC499	10.8523	-4.65802	LC499	LC499_hg38.sc.pairs.gz	leiden_2	CCTATTAAGACGAAAG
LC499	9.72021	-5.7113	LC499	LC499_hg38.sc.pairs.gz	leiden_2	CCTATTAAGCGATACG
LC499	9.93733	-5.7271	LC499	LC499_hg38.sc.pairs.gz	leiden_2	CCTATTACAAAGGAAG
LC499	12.0113	-4.62694	LC499	LC499_hg38.sc.pairs.gz	leiden_2	CCTATTAGTATGTCCA
LC499	10.3419	-4.58946	LC499	LC499_hg38.sc.pairs.gz	leiden_2	CCTCCCTAGATAGGTT
LC499	8.45111	-5.35346	LC499	LC499_hg38.sc.pairs.gz	leiden_2	CCTCCCTAGTTACCAC
LC499	11.3574	-5.2046	LC499	LC499_hg38.sc.pairs.gz	leiden_2	CCTCCCTCACCTCGTT
LC499	10.17	-6.35517	LC499	LC499_hg38.sc.pairs.gz	leiden_2	CCTCCCTGTACCTATG
LC499	9.05875	-5.54718	LC499	LC499_hg38.sc.pairs.gz	leiden_2	CCTCCCTGTTGTGACT
LC499	10.3317	-5.624	LC499	LC499_hg38.sc.pairs.gz	leiden_2	CCTCCCTTCGTGCTGG
LC499	5.35836	-3.1198	LC499	LC499_hg38.sc.pairs.gz	leiden_0	CCTGCTAAGAACCCGA
LC499	12.0788	-5.61873	LC499	LC499_hg38.sc.pairs.gz	leiden_2	CCTGCTACAATTGGCT
LC499	12.1135	-5.54282	LC499	LC499_hg38.sc.pairs.gz	leiden_2	CCTGCTAGTACAAGCG
LC499	10.3454	-4.78791	LC499	LC499_hg38.sc.pairs.gz	leiden_2	CCTGCTAGTGCGCATC
LC499	10.4992	-5.33758	LC499	LC499_hg38.sc.pairs.gz	leiden_2	CCTGCTAGTTATGCAC
LC499	11.5204	-4.74192	LC499	LC499_hg38.sc.pairs.gz	leiden_2	CCTGCTATCCAGGGAA
LC499	9.82083	-6.24066	LC499	LC499_hg38.sc.pairs.gz	leiden_2	CCTGCTATCTTGGCCT
LC499	5.06615	-3.01629	LC499	LC499_hg38.sc.pairs.gz	leiden_0	CCTGGGAAGGCTTTAC
LC499	12.2731	-4.77494	LC499	LC499_hg38.sc.pairs.gz	leiden_2	CCTGGGAAGGTTGTGG
LC499	10.5903	-5.45378	LC499	LC499_hg38.sc.pairs.gz	leiden_2	CCTGGGACAATTCAGC
LC499	10.7019	-4.59555	LC499	LC499_hg38.sc.pairs.gz	leiden_2	CCTGGGAGTATCTCAG
LC499	5.31257	-3.58225	LC499	LC499_hg38.sc.pairs.gz	leiden_0	CCTGGGAGTATTGTGC
LC499	11.3308	-4.76091	LC499	LC499_hg38.sc.pairs.gz	leiden_2	CCTGGGAGTGATAGAT
LC499	11.9898	-4.50736	LC499	LC499_hg38.sc.pairs.gz	leiden_2	CCTGGGAGTGGTAGAC
LC499	7.77744	-5.07046	LC499	LC499_hg38.sc.pairs.gz	leiden_0	CCTGGGAGTTCATTTC
LC499	11.1405	-5.91156	LC499	LC499_hg38.sc.pairs.gz	leiden_2	CCTGGGAGTTGGAGGT
LC499	12.3839	-6.0609	LC499	LC499_hg38.sc.pairs.gz	leiden_2	CCTGGGATCGGTCTAA
LC499	6.30614	-1.31748	LC499	LC499_hg38.sc.pairs.gz	leiden_0	CCTGGGATCTAGCAAC
LC499	10.3233	-4.72377	LC499	LC499_hg38.sc.pairs.gz	leiden_2	CCTGGGATCTAGTCGA
LC499	12.4009	-5.87835	LC499	LC499_hg38.sc.pairs.gz	leiden_2	CCTTAATCATTGCCTC
LC499	11.2762	-5.5362	LC499	LC499_hg38.sc.pairs.gz	leiden_2	CCTTAATGTAAACGGC
LC499	5.50794	-3.83377	LC499	LC499_hg38.sc.pairs.gz	leiden_0	CCTTAATTCGTTACAG
LC499	12.2347	-4.80326	LC499	LC499_hg38.sc.pairs.gz	leiden_2	CCTTAATTCTACTGCC
LC499	9.37018	-5.15176	LC499	LC499_hg38.sc.pairs.gz	leiden_2	CCTTGCAAGAGCGGTT
LC499	12.3491	-5.37694	LC499	LC499_hg38.sc.pairs.gz	leiden_2	CCTTGCAAGGTCGGTA
LC499	9.9715	-5.58678	LC499	LC499_hg38.sc.pairs.gz	leiden_2	CCTTGCAAGTTATGAG
LC499	9.96875	-5.64168	LC499	LC499_hg38.sc.pairs.gz	leiden_2	CCTTGCACAGATAAGT
LC499	9.94545	-4.97114	LC499	LC499_hg38.sc.pairs.gz	leiden_2	CCTTGCACAGGCAGAT
LC499	10.1816	-5.71646	LC499	LC499_hg38.sc.pairs.gz	leiden_2	CCTTGCACATGGAGGT
LC499	6.26088	-2.94877	LC499	LC499_hg38.sc.pairs.gz	leiden_0	CCTTGCAGTCAATCCA
LC499	10.4271	-5.10638	LC499	LC499_hg38.sc.pairs.gz	leiden_2	CCTTGCAGTCATAGAA
LC499	10.8084	-4.6502	LC499	LC499_hg38.sc.pairs.gz	leiden_2	CCTTGCAGTGTCCCAG
LC499	5.67465	-4.51448	LC499	LC499_hg38.sc.pairs.gz	leiden_0	CCTTGCATCCCTACCA
LC499	9.71762	-5.75457	LC499	LC499_hg38.sc.pairs.gz	leiden_2	CCTTGCATCGCGTGAC
LC499	10.4444	-5.59229	LC499	LC499_hg38.sc.pairs.gz	leiden_2	CCTTGGTAGACTAATG
LC499	9.79251	-5.39174	LC499	LC499_hg38.sc.pairs.gz	leiden_2	CCTTGGTCACACACAT
LC499	12.5731	-5.83107	LC499	LC499_hg38.sc.pairs.gz	leiden_2	CCTTGGTCACTGCTCT
LC499	10.4078	-4.87128	LC499	LC499_hg38.sc.pairs.gz	leiden_2	CCTTGGTGTCAGACGA
LC499	5.72988	-3.63991	LC499	LC499_hg38.sc.pairs.gz	leiden_0	CCTTGGTTCAGGATCT
LC499	9.74328	-5.0568	LC499	LC499_hg38.sc.pairs.gz	leiden_2	CCTTGGTTCATCATGG
LC499	12.4074	-5.97662	LC499	LC499_hg38.sc.pairs.gz	leiden_2	CGAGTTAAGGGACGTT
LC499	6.90602	-2.68516	LC499	LC499_hg38.sc.pairs.gz	leiden_0	CGAGTTATCGCTTACC
LC499	9.75998	-5.7518	LC499	LC499_hg38.sc.pairs.gz	leiden_2	CGAGTTATCGGATAAA
LC499	9.32939	-5.68776	LC499	LC499_hg38.sc.pairs.gz	leiden_2	CGATGATAGGTCTTGT
LC499	10.6139	-5.35563	LC499	LC499_hg38.sc.pairs.gz	leiden_2	CGATGATAGTTGCGCC
LC499	12.1425	-6.02349	LC499	LC499_hg38.sc.pairs.gz	leiden_2	CGATGATGTCGGCTGT
LC499	12.2412	-4.5848	LC499	LC499_hg38.sc.pairs.gz	leiden_2	CGATGATGTGAATGGC
LC499	6.59962	-0.824366	LC499	LC499_hg38.sc.pairs.gz	leiden_0	CGCAATACAACTAGAA
LC499	5.73283	-2.86463	LC499	LC499_hg38.sc.pairs.gz	leiden_0	CGCAATACAAGGGAGG
LC499	10.1918	-5.98628	LC499	LC499_hg38.sc.pairs.gz	leiden_2	CGCAATACATCAGAAA
LC499	12.386	-6.09763	LC499	LC499_hg38.sc.pairs.gz	leiden_2	CGCAATAGTGCACCCA
LC499	10.9456	-4.52615	LC499	LC499_hg38.sc.pairs.gz	leiden_2	CGCAATAGTGCCAAGA
LC499	10.2123	-5.76361	LC499	LC499_hg38.sc.pairs.gz	leiden_2	CGCAATATCATCGCTC
LC499	10.8692	-5.82008	LC499	LC499_hg38.sc.pairs.gz	leiden_2	CGCACAGAGGACTTTC
LC499	10.7798	-5.1773	LC499	LC499_hg38.sc.pairs.gz	leiden_2	CGCACAGAGGGCGAAG
LC499	11.1092	-5.0651	LC499	LC499_hg38.sc.pairs.gz	leiden_2	CGCACAGCATCTCACC
LC499	9.88597	-5.5009	LC499	LC499_hg38.sc.pairs.gz	leiden_2	CGCACAGGTGCCCTAG
LC499	10.0812	-5.36152	LC499	LC499_hg38.sc.pairs.gz	leiden_2	CGCACAGGTTCTTAGG
LC499	9.86905	-5.576	LC499	LC499_hg38.sc.pairs.gz	leiden_2	CGCACAGTCGAACACT
LC499	10.2481	-5.84541	LC499	LC499_hg38.sc.pairs.gz	leiden_2	CGCACAGTCTGTTGCC
LC499	9.68085	-5.88046	LC499	LC499_hg38.sc.pairs.gz	leiden_2	CGCAGGTAGCAGGAGG
LC499	4.58414	-3.31691	LC499	LC499_hg38.sc.pairs.gz	leiden_0	CGCAGGTAGGATGTCG
LC499	5.15541	-3.09661	LC499	LC499_hg38.sc.pairs.gz	leiden_0	CGCAGGTCACTGTCGG
LC499	11.5948	-5.65423	LC499	LC499_hg38.sc.pairs.gz	leiden_2	CGCAGGTGTAAACGGC
LC499	11.4661	-5.3015	LC499	LC499_hg38.sc.pairs.gz	leiden_2	CGCAGGTTCCGTCAAA
LC499	5.55783	-4.40319	LC499	LC499_hg38.sc.pairs.gz	leiden_0	CGCAGGTTCGATATGC
LC499	4.69363	-3.49976	LC499	LC499_hg38.sc.pairs.gz	leiden_0	CGCAGGTTCTCTGCGT
LC499	11.3107	-5.22183	LC499	LC499_hg38.sc.pairs.gz	leiden_2	CGCGCAAAGACCTATC
LC499	10.1635	-5.39911	LC499	LC499_hg38.sc.pairs.gz	leiden_2	CGCGCAAAGTTCGTTG
LC499	9.31361	-5.61281	LC499	LC499_hg38.sc.pairs.gz	leiden_2	CGCTAGGAGGAAGAAC
LC499	5.73968	-4.50106	LC499	LC499_hg38.sc.pairs.gz	leiden_0	CGCTAGGGTGATAAGT
LC499	10.2684	-5.00134	LC499	LC499_hg38.sc.pairs.gz	leiden_2	CGCTAGGGTGATGCGA
LC499	9.86619	-5.32542	LC499	LC499_hg38.sc.pairs.gz	leiden_2	CGCTAGGTCAGGTCTA
LC499	5.48328	-3.05547	LC499	LC499_hg38.sc.pairs.gz	leiden_0	CGCTAGGTCTCGGCGA
LC499	5.66301	-4.19209	LC499	LC499_hg38.sc.pairs.gz	leiden_0	CGCTATCAGCCGCTGT
LC499	5.80524	-2.74541	LC499	LC499_hg38.sc.pairs.gz	leiden_0	CGCTATCCAAGCTTTG
LC499	9.67473	-5.26843	LC499	LC499_hg38.sc.pairs.gz	leiden_2	CGCTATCCATGTCCCT
LC499	10.5788	-5.1552	LC499	LC499_hg38.sc.pairs.gz	leiden_2	CGCTATCGTCTCGGGT
LC499	11.3203	-5.64735	LC499	LC499_hg38.sc.pairs.gz	leiden_2	CGCTATCGTTAGGCTT
LC499	10.6831	-5.81845	LC499	LC499_hg38.sc.pairs.gz	leiden_2	CGCTATCTCGGTCCGA
LC499	8.45813	-5.28935	LC499	LC499_hg38.sc.pairs.gz	leiden_2	CGCTGGAAGGTCGTTT
LC499	10.7189	-5.693	LC499	LC499_hg38.sc.pairs.gz	leiden_2	CGCTGGAAGTCAGCCC
LC499	9.90015	-6.08058	LC499	LC499_hg38.sc.pairs.gz	leiden_2	CGCTGGACATTCACCC
LC499	10.6349	-4.98343	LC499	LC499_hg38.sc.pairs.gz	leiden_2	CGCTGGAGTAGCGAGT
LC499	11.8127	-4.68513	LC499	LC499_hg38.sc.pairs.gz	leiden_2	CGCTGGAGTATCGCGC
LC499	12.2765	-5.58081	LC499	LC499_hg38.sc.pairs.gz	leiden_2	CGCTGGAGTCCCTTTG
LC499	10.3016	-6.29227	LC499	LC499_hg38.sc.pairs.gz	leiden_2	CGCTGGATCTGCTACC
LC499	11.0393	-5.03298	LC499	LC499_hg38.sc.pairs.gz	leiden_2	CGGACCACAGATAAGT
LC499	11.3346	-5.13462	LC499	LC499_hg38.sc.pairs.gz	leiden_2	CGGACCACAGCAATGG
LC499	11.0145	-5.25187	LC499	LC499_hg38.sc.pairs.gz	leiden_2	CGGACCACATCATAGC
LC499	11.4494	-5.19331	LC499	LC499_hg38.sc.pairs.gz	leiden_2	CGGACCAGTGCGACCT
LC499	11.1002	-5.88029	LC499	LC499_hg38.sc.pairs.gz	leiden_2	CGGACCATCAATTCCT
LC499	10.5112	-4.97905	LC499	LC499_hg38.sc.pairs.gz	leiden_2	CGGACCATCAGTACAC
LC499	5.56648	-1.70085	LC499	LC499_hg38.sc.pairs.gz	leiden_0	CGGACCATCGCGTTCT
LC499	9.6683	-5.06749	LC499	LC499_hg38.sc.pairs.gz	leiden_2	CGGACCATCTTCTCTC
LC499	5.85071	-2.5836	LC499	LC499_hg38.sc.pairs.gz	leiden_0	CGGACTGAGACACAAT
LC499	9.33882	-5.48191	LC499	LC499_hg38.sc.pairs.gz	leiden_2	CGGACTGGTATTTGCG
LC499	9.43116	-5.43093	LC499	LC499_hg38.sc.pairs.gz	leiden_2	CGGACTGTCGACTATG
LC499	10.233	-5.76271	LC499	LC499_hg38.sc.pairs.gz	leiden_2	CGGACTGTCGATAGCT
LC499	12.2752	-5.86305	LC499	LC499_hg38.sc.pairs.gz	leiden_2	CGGTGCAGTGCGCTCA
LC499	5.07367	-2.92933	LC499	LC499_hg38.sc.pairs.gz	leiden_0	CGGTGCATCCCTAAAG
LC499	10.0298	-5.03214	LC499	LC499_hg38.sc.pairs.gz	leiden_2	CGTAAACAGGTCCTCG
LC499	5.22642	-3.11123	LC499	LC499_hg38.sc.pairs.gz	leiden_0	CGTAAACCAGTAAGCG
LC499	11.2855	-5.46046	LC499	LC499_hg38.sc.pairs.gz	leiden_2	CGTAAACCATCCCAAA
LC499	10.1579	-5.11895	LC499	LC499_hg38.sc.pairs.gz	leiden_2	CGTAAACGTCAATCCA
LC499	12.2471	-5.55158	LC499	LC499_hg38.sc.pairs.gz	leiden_2	CGTAAACGTCTCAAAC
LC499	10.7123	-6.23458	LC499	LC499_hg38.sc.pairs.gz	leiden_2	CGTAAACGTGCTTACA
LC499	11.3546	-4.64525	LC499	LC499_hg38.sc.pairs.gz	leiden_2	CGTAAACGTGGAAGCT
LC499	12.3536	-5.81273	LC499	LC499_hg38.sc.pairs.gz	leiden_2	CGTAAACGTTCCCGGA
LC499	11.3989	-4.95412	LC499	LC499_hg38.sc.pairs.gz	leiden_2	CGTAAACGTTTGATCG
LC499	11.3413	-5.98461	LC499	LC499_hg38.sc.pairs.gz	leiden_2	CGTAAACTCGCACCGA
LC499	10.4887	-5.17889	LC499	LC499_hg38.sc.pairs.gz	leiden_2	CGTACAAAGACTCGGA
LC499	11.2692	-5.96391	LC499	LC499_hg38.sc.pairs.gz	leiden_2	CGTACAAAGATGGCAC
LC499	5.9782	-4.61871	LC499	LC499_hg38.sc.pairs.gz	leiden_0	CGTACAACAACTCAAC
LC499	10.1603	-5.18124	LC499	LC499_hg38.sc.pairs.gz	leiden_2	CGTACAACAATTCAGC
LC499	9.95143	-4.3919	LC499	LC499_hg38.sc.pairs.gz	leiden_2	CGTACAAGTTAGCTCA
LC499	10.6949	-5.18234	LC499	LC499_hg38.sc.pairs.gz	leiden_2	CGTACAAGTTGGCTAT
LC499	9.79651	-4.27064	LC499	LC499_hg38.sc.pairs.gz	leiden_2	CGTACAAGTTTGCCAA
LC499	10.7601	-6.18025	LC499	LC499_hg38.sc.pairs.gz	leiden_2	CGTGGCAAGTCAACTC
LC499	10.1621	-6.04845	LC499	LC499_hg38.sc.pairs.gz	leiden_2	CGTGGCAAGTTCGTTG
LC499	11.5662	-5.8807	LC499	LC499_hg38.sc.pairs.gz	leiden_2	CGTGGCACAAGACACG
LC499	6.08059	-3.08014	LC499	LC499_hg38.sc.pairs.gz	leiden_0	CGTGGCACACAATAAG
LC499	5.75502	-3.32536	LC499	LC499_hg38.sc.pairs.gz	leiden_0	CGTGGCACATGGATGG
LC499	11.0451	-4.85947	LC499	LC499_hg38.sc.pairs.gz	leiden_2	CGTGGCAGTCAGCAAG
LC499	12.4347	-5.74361	LC499	LC499_hg38.sc.pairs.gz	leiden_2	CGTGGCAGTCATTGGT
LC499	12.5328	-5.71736	LC499	LC499_hg38.sc.pairs.gz	leiden_2	CGTGGCAGTTGGCTTA
LC499	10.5169	-4.98379	LC499	LC499_hg38.sc.pairs.gz	leiden_2	CGTGGCAGTTTCGTTT
LC499	12.1848	-4.54569	LC499	LC499_hg38.sc.pairs.gz	leiden_2	CGTGGCATCCGCCTAT
LC499	12.2154	-6.00622	LC499	LC499_hg38.sc.pairs.gz	leiden_2	CGTGGCATCGGTAGGA
LC499	10.1275	-5.9809	LC499	LC499_hg38.sc.pairs.gz	leiden_2	CGTTCCAAGAGAGGTA
LC499	5.16078	-4.09671	LC499	LC499_hg38.sc.pairs.gz	leiden_0	CGTTCCAAGCCATGGA
LC499	12.1979	-4.69632	LC499	LC499_hg38.sc.pairs.gz	leiden_2	CGTTCCAAGTCCGGAA
LC499	8.41734	-5.25763	LC499	LC499_hg38.sc.pairs.gz	leiden_2	CGTTCCAAGTCGATAA
LC499	9.57476	-5.90501	LC499	LC499_hg38.sc.pairs.gz	leiden_2	CGTTCCAAGTGAGCTG
LC499	10.2308	-6.04593	LC499	LC499_hg38.sc.pairs.gz	leiden_2	CGTTCCACATATAGAG
LC499	5.08921	-3.76383	LC499	LC499_hg38.sc.pairs.gz	leiden_0	CGTTCCAGTATGGTTC
LC499	9.45921	-5.72129	LC499	LC499_hg38.sc.pairs.gz	leiden_2	CGTTCCATCGAGAAGC
LC499	5.08729	-3.93415	LC499	LC499_hg38.sc.pairs.gz	leiden_0	CGTTCCATCTCTCAAT
LC499	9.63612	-5.01922	LC499	LC499_hg38.sc.pairs.gz	leiden_2	CTAACTTAGGCCAATG
LC499	9.91498	-6.06625	LC499	LC499_hg38.sc.pairs.gz	leiden_2	CTAACTTAGTAACATG
LC499	12.1901	-5.4546	LC499	LC499_hg38.sc.pairs.gz	leiden_2	CTAACTTCATTAAGGA
LC499	10.832	-4.63636	LC499	LC499_hg38.sc.pairs.gz	leiden_2	CTAACTTCATTTGTTC
LC499	10.3445	-5.74175	LC499	LC499_hg38.sc.pairs.gz	leiden_2	CTAACTTGTGCCCGAT
LC499	12.244	-5.70702	LC499	LC499_hg38.sc.pairs.gz	leiden_2	CTAACTTGTGTTGGTT
LC499	5.09426	-2.50851	LC499	LC499_hg38.sc.pairs.gz	leiden_0	CTAACTTTCTTACGGA
LC499	5.24684	-0.713657	LC499	LC499_hg38.sc.pairs.gz	leiden_0	CTACAGAAGAAGGGCG
LC499	9.37382	-5.503	LC499	LC499_hg38.sc.pairs.gz	leiden_2	CTACAGAAGCGCCTAC
LC499	10.0865	-5.14466	LC499	LC499_hg38.sc.pairs.gz	leiden_2	CTACAGAAGCGTGTTT
LC499	8.62897	-5.31212	LC499	LC499_hg38.sc.pairs.gz	leiden_2	CTACAGAAGGTTGACG
LC499	12.021	-4.5348	LC499	LC499_hg38.sc.pairs.gz	leiden_2	CTACAGACATCAACTG
LC499	10.0702	-4.98404	LC499	LC499_hg38.sc.pairs.gz	leiden_2	CTACAGAGTTCTGATG
LC499	10.7794	-6.01466	LC499	LC499_hg38.sc.pairs.gz	leiden_2	CTACAGATCGGAAAGC
LC499	9.9487	-5.45544	LC499	LC499_hg38.sc.pairs.gz	leiden_2	CTACTTAAGATTAGAC
LC499	9.94364	-5.40257	LC499	LC499_hg38.sc.pairs.gz	leiden_2	CTACTTAAGTCACGCC
LC499	11.6677	-5.28783	LC499	LC499_hg38.sc.pairs.gz	leiden_2	CTACTTAGTGCGTAGA
LC499	4.35293	-2.77526	LC499	LC499_hg38.sc.pairs.gz	leiden_0	CTAGCGGAGTGATTAG
LC499	9.57062	-5.31966	LC499	LC499_hg38.sc.pairs.gz	leiden_2	CTAGCGGCAGGCTACC
LC499	11.9014	-4.5906	LC499	LC499_hg38.sc.pairs.gz	leiden_2	CTAGCGGCATACCCGG
LC499	9.55983	-5.05818	LC499	LC499_hg38.sc.pairs.gz	leiden_2	CTAGCGGTCGCAACTA
LC499	9.59701	-5.35839	LC499	LC499_hg38.sc.pairs.gz	leiden_2	CTAGCGGTCTTGGCCT
LC499	12.2448	-6.13095	LC499	LC499_hg38.sc.pairs.gz	leiden_2	CTAGGATAGGCCTCTG
LC499	9.8319	-5.07696	LC499	LC499_hg38.sc.pairs.gz	leiden_2	CTAGGATAGGCTCCTG
LC499	10.1104	-5.92444	LC499	LC499_hg38.sc.pairs.gz	leiden_2	CTAGGATCAAATGCTC
LC499	12.2736	-5.89612	LC499	LC499_hg38.sc.pairs.gz	leiden_2	CTAGGATTCAAGGCCC
LC499	5.51159	-3.03488	LC499	LC499_hg38.sc.pairs.gz	leiden_0	CTAGGATTCTATTTCG
LC499	9.62558	-5.22534	LC499	LC499_hg38.sc.pairs.gz	leiden_2	CTAGGGCAGAGCCTGA
LC499	11.3114	-5.86991	LC499	LC499_hg38.sc.pairs.gz	leiden_2	CTAGGGCAGGGTATCG
LC499	9.41826	-5.45822	LC499	LC499_hg38.sc.pairs.gz	leiden_2	CTAGGGCCAAGCCTTA
LC499	10.7987	-4.82702	LC499	LC499_hg38.sc.pairs.gz	leiden_2	CTAGGGCCACGCGTTG
LC499	10.018	-5.78096	LC499	LC499_hg38.sc.pairs.gz	leiden_2	CTAGGGCCACTGCTTC
LC499	12.0181	-5.22471	LC499	LC499_hg38.sc.pairs.gz	leiden_2	CTAGGGCTCGAAGCCC
LC499	10.6969	-6.26624	LC499	LC499_hg38.sc.pairs.gz	leiden_2	CTCAACCAGCAGTAGC
LC499	11.0661	-4.63778	LC499	LC499_hg38.sc.pairs.gz	leiden_2	CTCAACCAGCATTGGG
LC499	10.2332	-6.33545	LC499	LC499_hg38.sc.pairs.gz	leiden_2	CTCAACCAGGATTGCG
LC499	10.9457	-4.81722	LC499	LC499_hg38.sc.pairs.gz	leiden_2	CTCAACCAGTGTGTAA
LC499	10.5503	-5.20498	LC499	LC499_hg38.sc.pairs.gz	leiden_2	CTCAACCCAACGTCCG
LC499	10.6371	-5.16075	LC499	LC499_hg38.sc.pairs.gz	leiden_2	CTCAACCGTAGCTGTT
LC499	10.5483	-5.21634	LC499	LC499_hg38.sc.pairs.gz	leiden_2	CTCAACCGTCCAACCG
LC499	5.32751	-2.98214	LC499	LC499_hg38.sc.pairs.gz	leiden_0	CTCAACCGTTCCTATT
LC499	10.4311	-5.07015	LC499	LC499_hg38.sc.pairs.gz	leiden_2	CTCAACCTCGACCCGA
LC499	9.32622	-5.17784	LC499	LC499_hg38.sc.pairs.gz	leiden_2	CTCACCAAGGTGAACC
LC499	12.4355	-5.97315	LC499	LC499_hg38.sc.pairs.gz	leiden_2	CTCACCAAGTAACATG
LC499	5.00079	-1.08911	LC499	LC499_hg38.sc.pairs.gz	leiden_0	CTCACCAAGTACTCTG
LC499	11.021	-5.24308	LC499	LC499_hg38.sc.pairs.gz	leiden_2	CTCACCACAAGCGACA
LC499	5.72655	-0.251864	LC499	LC499_hg38.sc.pairs.gz	leiden_0	CTCACCACACCTGTGG
LC499	10.2781	-5.56829	LC499	LC499_hg38.sc.pairs.gz	leiden_2	CTCACCAGTAAACGAT
LC499	5.84334	-3.24996	LC499	LC499_hg38.sc.pairs.gz	leiden_0	CTCACCAGTAACATAG
LC499	12.1343	-4.57836	LC499	LC499_hg38.sc.pairs.gz	leiden_2	CTCACCATCAACGTGT
LC499	10.5369	-4.89676	LC499	LC499_hg38.sc.pairs.gz	leiden_2	CTCAGAAAGCGCATTT
LC499	11.2174	-6.03511	LC499	LC499_hg38.sc.pairs.gz	leiden_2	CTCAGAAAGTAGTGTA
LC499	4.90521	-3.64272	LC499	LC499_hg38.sc.pairs.gz	leiden_0	CTCAGAACACAAACGG
LC499	4.06077	-2.86302	LC499	LC499_hg38.sc.pairs.gz	leiden_0	CTCAGAACAGCCGAAA
LC499	5.28784	-2.97066	LC499	LC499_hg38.sc.pairs.gz	leiden_0	CTCAGCTAGCCTGTAT
LC499	10.5078	-5.31736	LC499	LC499_hg38.sc.pairs.gz	leiden_2	CTCAGCTAGCTATCCA
LC499	12.1665	-5.36488	LC499	LC499_hg38.sc.pairs.gz	leiden_2	CTCAGCTAGGGACGTT
LC499	5.15041	-3.05046	LC499	LC499_hg38.sc.pairs.gz	leiden_0	CTCAGCTGTTTGCCCT
LC499	9.39664	-5.0747	LC499	LC499_hg38.sc.pairs.gz	leiden_2	CTCAGCTTCAGTACAC
LC499	11.0594	-5.20825	LC499	LC499_hg38.sc.pairs.gz	leiden_2	CTCAGCTTCGGAGTTT
LC499	10.7564	-4.5755	LC499	LC499_hg38.sc.pairs.gz	leiden_2	CTCAGCTTCTCCACTG
LC499	12.3211	-5.63002	LC499	LC499_hg38.sc.pairs.gz	leiden_2	CTCATGCAGGGATCCA
LC499	9.54192	-5.6101	LC499	LC499_hg38.sc.pairs.gz	leiden_2	CTCATGCCATCGACGC
LC499	10.4943	-5.97372	LC499	LC499_hg38.sc.pairs.gz	leiden_2	CTCATGCGTAACACTC
LC499	12.4261	-6.06285	LC499	LC499_hg38.sc.pairs.gz	leiden_2	CTCATGCTCGGGACAA
LC499	10.9215	-4.66053	LC499	LC499_hg38.sc.pairs.gz	leiden_2	CTCCCAAAGACGCCAA
LC499	8.87428	-5.29709	LC499	LC499_hg38.sc.pairs.gz	leiden_2	CTCCCAAAGCAACTGG
LC499	10.6824	-6.07184	LC499	LC499_hg38.sc.pairs.gz	leiden_2	CTCCCAAAGCCCATGC
LC499	8.64153	-5.4175	LC499	LC499_hg38.sc.pairs.gz	leiden_2	CTCCCAACAAACGTTC
LC499	10.6914	-4.92438	LC499	LC499_hg38.sc.pairs.gz	leiden_2	CTCCCAAGTACGTAAA
LC499	10.8107	-4.97936	LC499	LC499_hg38.sc.pairs.gz	leiden_2	CTCCCAAGTCGATAGG
LC499	9.72209	-5.18791	LC499	LC499_hg38.sc.pairs.gz	leiden_2	CTCCCAAGTCTCTAAG
LC499	9.96732	-5.439	LC499	LC499_hg38.sc.pairs.gz	leiden_2	CTCCCAATCTCGCGTT
LC499	9.10415	-5.48107	LC499	LC499_hg38.sc.pairs.gz	leiden_2	CTCGCTAAGATTACGA
LC499	11.3673	-4.62823	LC499	LC499_hg38.sc.pairs.gz	leiden_2	CTCGCTAAGGCTCCTG
LC499	10.4808	-5.32987	LC499	LC499_hg38.sc.pairs.gz	leiden_2	CTCGCTAAGGTTACAA
LC499	9.75202	-5.97451	LC499	LC499_hg38.sc.pairs.gz	leiden_2	CTCGCTACAAGCAGGT
LC499	5.71799	-4.55487	LC499	LC499_hg38.sc.pairs.gz	leiden_0	CTCGCTACACAGTAGG
LC499	10.6	-5.28389	LC499	LC499_hg38.sc.pairs.gz	leiden_2	CTCGCTACACTCAAGT
LC499	9.94051	-4.94637	LC499	LC499_hg38.sc.pairs.gz	leiden_2	CTCGCTACATTATGGC
LC499	9.97462	-5.57107	LC499	LC499_hg38.sc.pairs.gz	leiden_2	CTCGCTATCCAGAGAG
LC499	9.55232	-5.61591	LC499	LC499_hg38.sc.pairs.gz	leiden_2	CTCTACGAGCTGGAGT
LC499	8.92495	-5.26452	LC499	LC499_hg38.sc.pairs.gz	leiden_2	CTCTACGCACTCGGAC
LC499	5.44941	-3.06553	LC499	LC499_hg38.sc.pairs.gz	leiden_0	CTCTACGGTCACTCTC
LC499	9.68183	-5.31397	LC499	LC499_hg38.sc.pairs.gz	leiden_2	CTCTACGGTGAGTAAT
LC499	11.1718	-4.89225	LC499	LC499_hg38.sc.pairs.gz	leiden_2	CTCTACGGTGCTTACA
LC499	9.39469	-5.36504	LC499	LC499_hg38.sc.pairs.gz	leiden_2	CTCTACGGTGCTTCCT
LC499	7.86231	-5.1483	LC499	LC499_hg38.sc.pairs.gz	leiden_0	CTCTACGTCTTCGTTA
LC499	11.3268	-5.21439	LC499	LC499_hg38.sc.pairs.gz	leiden_2	CTCTAGCTCCAGGGAA
LC499	10.3925	-4.31096	LC499	LC499_hg38.sc.pairs.gz	leiden_2	CTCTAGCTCCATATCT
LC499	10.8713	-5.52086	LC499	LC499_hg38.sc.pairs.gz	leiden_2	CTCTAGCTCGAGAAGC
LC499	11.5316	-5.3062	LC499	LC499_hg38.sc.pairs.gz	leiden_2	CTCTCAGAGCAACGGT
LC499	10.4433	-5.17245	LC499	LC499_hg38.sc.pairs.gz	leiden_2	CTCTCAGCAGTGGTCC
LC499	9.62137	-5.8032	LC499	LC499_hg38.sc.pairs.gz	leiden_2	CTCTCAGCATGCCCTT
LC499	11.4035	-4.56152	LC499	LC499_hg38.sc.pairs.gz	leiden_2	CTCTCAGGTAACATAG
LC499	10.211	-5.13859	LC499	LC499_hg38.sc.pairs.gz	leiden_2	CTCTCAGGTTCCTATT
LC499	9.79692	-4.55861	LC499	LC499_hg38.sc.pairs.gz	leiden_0	CTCTCAGTCAGCACGC
LC499	6.21076	-3.47779	LC499	LC499_hg38.sc.pairs.gz	leiden_2	CTCTCGAAGAACGTCG
LC499	11.6762	-5.91911	LC499	LC499_hg38.sc.pairs.gz	leiden_2	CTCTCGACAAACCCTA
LC499	12.4191	-6.10636	LC499	LC499_hg38.sc.pairs.gz	leiden_2	CTCTCGACACAGATGG
LC499	11.4912	-4.6815	LC499	LC499_hg38.sc.pairs.gz	leiden_2	CTCTCGACACTCGCAG
LC499	10.4403	-5.15271	LC499	LC499_hg38.sc.pairs.gz	leiden_1	CTCTCGACATCCTCGT
LC499	10.3017	-5.0388	LC499	LC499_hg38.sc.pairs.gz	leiden_2	CTCTCGATCAATCGTG
LC499	5.53184	-4.25761	LC499	LC499_hg38.sc.pairs.gz	leiden_0	CTCTCGATCCATAGGT
LC499	10.9552	-5.1071	LC499	LC499_hg38.sc.pairs.gz	leiden_2	CTGAATGAGAGAACCC
LC499	4.88825	-2.73136	LC499	LC499_hg38.sc.pairs.gz	leiden_0	CTGAATGAGGCTCAGA
LC499	9.39995	-4.55315	LC499	LC499_hg38.sc.pairs.gz	leiden_0	CTGAATGAGTGCAACG
LC499	10.9178	-4.72661	LC499	LC499_hg38.sc.pairs.gz	leiden_2	CTGAATGCAAATGTCC
LC499	5.81898	-2.1539	LC499	LC499_hg38.sc.pairs.gz	leiden_0	CTGAATGCACAGTAGG
LC499	11.8572	-5.69563	LC499	LC499_hg38.sc.pairs.gz	leiden_2	CTGAATGCAGCACATT
LC499	10.7131	-5.01576	LC499	LC499_hg38.sc.pairs.gz	leiden_2	CTGAATGCATAGATAG
LC499	10.053	-5.95896	LC499	LC499_hg38.sc.pairs.gz	leiden_2	CTGAATGGTAACTCCA
LC499	10.1238	-4.87615	LC499	LC499_hg38.sc.pairs.gz	leiden_2	CTGAATGGTCGAGAAC
LC499	10.5383	-5.43757	LC499	LC499_hg38.sc.pairs.gz	leiden_2	CTGAATGTCCAATAGC
LC499	10.7552	-4.6983	LC499	LC499_hg38.sc.pairs.gz	leiden_2	CTGAATGTCTATCTAC
LC499	11.003	-5.05917	LC499	LC499_hg38.sc.pairs.gz	leiden_2	CTGAATGTCTCGGCGA
LC499	11.2161	-4.66065	LC499	LC499_hg38.sc.pairs.gz	leiden_2	CTGCGTTAGGCCTCGT
LC499	11.0064	-5.15997	LC499	LC499_hg38.sc.pairs.gz	leiden_2	CTGCGTTGTCACAGGA
LC499	5.74511	-4.44438	LC499	LC499_hg38.sc.pairs.gz	leiden_0	CTGCGTTGTCACATTG
LC499	10.6693	-5.73183	LC499	LC499_hg38.sc.pairs.gz	leiden_2	CTGCGTTGTGGACCAA
LC499	11.2873	-6.16836	LC499	LC499_hg38.sc.pairs.gz	leiden_2	CTGCTCAAGAGCAGCT
LC499	9.32638	-5.58144	LC499	LC499_hg38.sc.pairs.gz	leiden_2	CTGCTCACAACGTACT
LC499	11.7342	-4.77783	LC499	LC499_hg38.sc.pairs.gz	leiden_2	CTGCTCACACAGTAGG
LC499	9.69188	-5.41675	LC499	LC499_hg38.sc.pairs.gz	leiden_2	CTGCTCACACGTGAAG
LC499	10.7532	-5.31919	LC499	LC499_hg38.sc.pairs.gz	leiden_2	CTGCTCACAGAGCCAA
LC499	9.88051	-5.82999	LC499	LC499_hg38.sc.pairs.gz	leiden_2	CTGCTCATCGCAACTA
LC499	10.0487	-6.01616	LC499	LC499_hg38.sc.pairs.gz	leiden_2	CTGGCAGCAATGATGA
LC499	9.62819	-5.52342	LC499	LC499_hg38.sc.pairs.gz	leiden_2	CTGGCAGGTGCCAAGA
LC499	11.0574	-5.47104	LC499	LC499_hg38.sc.pairs.gz	leiden_2	CTGGCAGGTTACTTTC
LC499	12.2332	-6.07347	LC499	LC499_hg38.sc.pairs.gz	leiden_2	CTGGCAGTCTCATCCG
LC499	9.70975	-5.73027	LC499	LC499_hg38.sc.pairs.gz	leiden_2	CTGGGACAGAGGAACA
LC499	9.56714	-5.64332	LC499	LC499_hg38.sc.pairs.gz	leiden_2	CTGGGACAGAGTCCGA
LC499	10.6131	-5.17449	LC499	LC499_hg38.sc.pairs.gz	leiden_2	CTGGGACAGTTGACAA
LC499	11.7478	-5.02539	LC499	LC499_hg38.sc.pairs.gz	leiden_2	CTGGGACCACCACGAC
LC499	10.9168	-5.75637	LC499	LC499_hg38.sc.pairs.gz	leiden_2	CTGGGACGTCAGGTGA
LC499	9.94848	-5.20265	LC499	LC499_hg38.sc.pairs.gz	leiden_2	CTGGGACTCGCCGAAC
LC499	7.87072	-5.13155	LC499	LC499_hg38.sc.pairs.gz	leiden_0	CTGTATTGTATCAGCT
LC499	10.2895	-6.34317	LC499	LC499_hg38.sc.pairs.gz	leiden_2	CTGTATTTCCACTAGA
LC499	5.5282	-3.20614	LC499	LC499_hg38.sc.pairs.gz	leiden_0	CTGTATTTCCCACGGA
LC499	9.56809	-5.2509	LC499	LC499_hg38.sc.pairs.gz	leiden_2	CTGTTCGAGAAGCCTG
LC499	10.1305	-6.13742	LC499	LC499_hg38.sc.pairs.gz	leiden_2	CTGTTCGAGCCAGAAC
LC499	10.9079	-6.13573	LC499	LC499_hg38.sc.pairs.gz	leiden_2	CTGTTCGCAAGTGGCA
LC499	5.63349	-4.03061	LC499	LC499_hg38.sc.pairs.gz	leiden_0	CTGTTCGGTCACATTG
LC499	9.29431	-5.71023	LC499	LC499_hg38.sc.pairs.gz	leiden_2	CTGTTCGGTCGAGGAT
LC499	10.5152	-6.36708	LC499	LC499_hg38.sc.pairs.gz	leiden_2	CTGTTCGGTCTCGGGT
LC499	9.07232	-5.35888	LC499	LC499_hg38.sc.pairs.gz	leiden_2	CTGTTCGTCATACTTC
LC499	9.77266	-4.88462	LC499	LC499_hg38.sc.pairs.gz	leiden_2	CTGTTCGTCCATCGAA
LC499	5.65878	-3.51633	LC499	LC499_hg38.sc.pairs.gz	leiden_0	CTTAATCAGTCTCTAG
LC499	12.1642	-5.84105	LC499	LC499_hg38.sc.pairs.gz	leiden_2	CTTAATCAGTGATAAC
LC499	12.137	-4.46976	LC499	LC499_hg38.sc.pairs.gz	leiden_2	CTTAATCCACTCGCAG
LC499	10.0731	-5.52957	LC499	LC499_hg38.sc.pairs.gz	leiden_2	CTTAATCCAGGCAGAT
LC499	11.6777	-5.99459	LC499	LC499_hg38.sc.pairs.gz	leiden_2	CTTAATCCATCCGTGG
LC499	9.40276	-5.54255	LC499	LC499_hg38.sc.pairs.gz	leiden_2	CTTAATCGTCGACTGC
LC499	9.36694	-5.66666	LC499	LC499_hg38.sc.pairs.gz	leiden_2	CTTAATCGTTACGAAA
LC499	4.6265	-2.11165	LC499	LC499_hg38.sc.pairs.gz	leiden_0	CTTAATCGTTACTTTC
LC499	9.55315	-5.26277	LC499	LC499_hg38.sc.pairs.gz	leiden_2	CTTAATCTCTTTATCG
LC499	5.94958	-0.926156	LC499	LC499_hg38.sc.pairs.gz	leiden_0	CTTCCAGAGAACGCCA
LC499	10.605	-4.91416	LC499	LC499_hg38.sc.pairs.gz	leiden_2	CTTCCAGCAGATAAGT
LC499	9.25396	-5.28316	LC499	LC499_hg38.sc.pairs.gz	leiden_2	CTTCCAGCAGCTTACA
LC499	12.059	-5.08724	LC499	LC499_hg38.sc.pairs.gz	leiden_2	CTTCCAGGTCCGTGCA
LC499	12.4442	-5.96225	LC499	LC499_hg38.sc.pairs.gz	leiden_2	CTTCCAGGTGCATCAT
LC499	8.14787	-5.22207	LC499	LC499_hg38.sc.pairs.gz	leiden_0	CTTCCAGTCAACTTGG
LC499	11.2804	-5.18731	LC499	LC499_hg38.sc.pairs.gz	leiden_2	CTTCCAGTCAGAACGG
LC499	4.91012	-3.15347	LC499	LC499_hg38.sc.pairs.gz	leiden_0	CTTCCAGTCAGTCTTT
LC499	11.1038	-6.04144	LC499	LC499_hg38.sc.pairs.gz	leiden_2	CTTCCAGTCGAGAACG
LC499	11.8838	-5.43277	LC499	LC499_hg38.sc.pairs.gz	leiden_2	CTTCCAGTCTGGCACG
LC499	5.35959	-2.82898	LC499	LC499_hg38.sc.pairs.gz	leiden_0	CTTCTAAAGTACTCTG
LC499	12.5251	-5.73566	LC499	LC499_hg38.sc.pairs.gz	leiden_4	CTTCTAAAGTAGTTCC
LC499	9.22113	-5.19039	LC499	LC499_hg38.sc.pairs.gz	leiden_2	CTTCTAAGTCATGAGG
LC499	5.67517	-3.36065	LC499	LC499_hg38.sc.pairs.gz	leiden_0	CTTCTAATCAAACCCA
LC499	9.55636	-5.9206	LC499	LC499_hg38.sc.pairs.gz	leiden_2	CTTCTAATCCAAGTCA
LC499	9.20984	-4.91634	LC499	LC499_hg38.sc.pairs.gz	leiden_2	CTTCTAATCCCGGGTA
LC499	12.3606	-5.68222	LC499	LC499_hg38.sc.pairs.gz	leiden_2	CTTCTAATCCTTGACC
LC499	8.77403	-5.38628	LC499	LC499_hg38.sc.pairs.gz	leiden_2	CTTCTAATCTCCACTG
LC499	10.8256	-5.11636	LC499	LC499_hg38.sc.pairs.gz	leiden_2	CTTGAAGGTGGACAGT
LC499	9.29556	-5.71562	LC499	LC499_hg38.sc.pairs.gz	leiden_2	CTTGAAGTCTCGCGTT
LC499	10.5217	-6.18723	LC499	LC499_hg38.sc.pairs.gz	leiden_2	CTTGAAGTCTCTGTTA
LC499	5.14975	-0.861626	LC499	LC499_hg38.sc.pairs.gz	leiden_2	CTTGCCAAGAACAGGA
LC499	11.8459	-4.85416	LC499	LC499_hg38.sc.pairs.gz	leiden_2	CTTGCCAAGTAACATG
LC499	10.2574	-4.93606	LC499	LC499_hg38.sc.pairs.gz	leiden_2	CTTGCCAAGTACCACT
LC499	11.8275	-5.30581	LC499	LC499_hg38.sc.pairs.gz	leiden_2	CTTGCCAGTTTGTAGC
LC499	5.25297	-3.53912	LC499	LC499_hg38.sc.pairs.gz	leiden_0	CTTGCTGAGACGTCAG
LC499	10.974	-5.77339	LC499	LC499_hg38.sc.pairs.gz	leiden_2	CTTGCTGCAATGGTAA
LC499	10.5145	-4.6359	LC499	LC499_hg38.sc.pairs.gz	leiden_2	CTTGCTGGTAGGGTCA
LC499	8.31807	-5.2523	LC499	LC499_hg38.sc.pairs.gz	leiden_2	CTTGCTGGTTTAAGGA
LC499	5.74639	-2.40017	LC499	LC499_hg38.sc.pairs.gz	leiden_0	CTTGCTGGTTTCACCC
LC499	5.48394	-3.10817	LC499	LC499_hg38.sc.pairs.gz	leiden_0	CTTGCTGGTTTCGACA
LC499	10.2137	-5.36421	LC499	LC499_hg38.sc.pairs.gz	leiden_2	CTTGCTGTCCCACGGA
LC499	10.975	-5.27948	LC499	LC499_hg38.sc.pairs.gz	leiden_2	CTTGTCGAGTCTGCTA
LC499	11.261	-5.78047	LC499	LC499_hg38.sc.pairs.gz	leiden_2	CTTGTCGGTAACGGCA
LC499	12.5455	-5.8202	LC499	LC499_hg38.sc.pairs.gz	leiden_4	CTTGTCGTCGAGCGCT
LC499	12.2468	-4.67967	LC499	LC499_hg38.sc.pairs.gz	leiden_2	CTTGTCGTCGCTATAG
LC499	10.7594	-5.7096	LC499	LC499_hg38.sc.pairs.gz	leiden_2	CTTGTCGTCGTGTGCG
LC499	9.26016	-5.44189	LC499	LC499_hg38.sc.pairs.gz	leiden_2	CTTTGCGAGCTCGGCT
LC499	5.28276	-0.0431072	LC499	LC499_hg38.sc.pairs.gz	leiden_0	CTTTGCGAGTTCAGGG
LC499	10.8884	-4.72439	LC499	LC499_hg38.sc.pairs.gz	leiden_2	CTTTGCGCAACGGGTA
LC499	5.88683	-4.51225	LC499	LC499_hg38.sc.pairs.gz	leiden_0	CTTTGCGCAGTTACAC
LC499	11.0761	-5.91217	LC499	LC499_hg38.sc.pairs.gz	leiden_2	CTTTGCGGTTAGGCTT
LC499	9.53407	-5.72109	LC499	LC499_hg38.sc.pairs.gz	leiden_2	GAAACAAAGCATACCT
LC499	10.0817	-4.94015	LC499	LC499_hg38.sc.pairs.gz	leiden_2	GAAACAAAGGGATCCA
LC499	10.2772	-4.68036	LC499	LC499_hg38.sc.pairs.gz	leiden_2	GAAACAAGTAAGTGCG
LC499	10.5899	-6.29056	LC499	LC499_hg38.sc.pairs.gz	leiden_2	GAAACAATCCTATCCG
LC499	10.7002	-6.16608	LC499	LC499_hg38.sc.pairs.gz	leiden_2	GAAACAATCCTTGACC
LC499	11.1729	-4.95915	LC499	LC499_hg38.sc.pairs.gz	leiden_2	GAAACAATCGGTCAGC
LC499	9.98201	-5.35786	LC499	LC499_hg38.sc.pairs.gz	leiden_2	GAAAGTAAGGAGTAGA
LC499	8.8599	-4.75611	LC499	LC499_hg38.sc.pairs.gz	leiden_0	GAAAGTACAAGCGTCC
LC499	11.4168	-4.88098	LC499	LC499_hg38.sc.pairs.gz	leiden_2	GAAAGTACAATGCACT
LC499	12.5039	-6.0736	LC499	LC499_hg38.sc.pairs.gz	leiden_4	GAAAGTAGTGCGACCT
LC499	10.1342	-4.87755	LC499	LC499_hg38.sc.pairs.gz	leiden_2	GAAAGTATCATTGCCC
LC499	11.5306	-4.61029	LC499	LC499_hg38.sc.pairs.gz	leiden_2	GAAATGAAGAGAATTC
LC499	4.71674	-1.49589	LC499	LC499_hg38.sc.pairs.gz	leiden_0	GAAATGAAGGAACCGT
LC499	10.3512	-5.98137	LC499	LC499_hg38.sc.pairs.gz	leiden_2	GAAATGAAGGAGGCGA
LC499	5.50629	-3.0184	LC499	LC499_hg38.sc.pairs.gz	leiden_0	GAAATGACATGGTAAA
LC499	11.6529	-5.06458	LC499	LC499_hg38.sc.pairs.gz	leiden_2	GAAATGAGTAAACCCT
LC499	9.34418	-5.22767	LC499	LC499_hg38.sc.pairs.gz	leiden_2	GAAATGAGTAGGTCTT
LC499	9.36455	-5.43192	LC499	LC499_hg38.sc.pairs.gz	leiden_2	GAAATGATCAATGCAC
LC499	8.58001	-5.30969	LC499	LC499_hg38.sc.pairs.gz	leiden_2	GAAATGATCCTCCAGT
LC499	9.73669	-5.79613	LC499	LC499_hg38.sc.pairs.gz	leiden_2	GAAATGATCTGGCCAG
LC499	10.1558	-5.08034	LC499	LC499_hg38.sc.pairs.gz	leiden_2	GAACCGCAGAGGAACA
LC499	11.868	-5.83273	LC499	LC499_hg38.sc.pairs.gz	leiden_2	GAACCGCCACTCGTGG
LC499	5.0073	-2.94944	LC499	LC499_hg38.sc.pairs.gz	leiden_0	GAACCGCGTACCAAGG
LC499	11.8325	-4.41682	LC499	LC499_hg38.sc.pairs.gz	leiden_2	GAACCTACAAACGACG
LC499	10.2885	-4.73278	LC499	LC499_hg38.sc.pairs.gz	leiden_2	GAACCTAGTCATGAGG
LC499	11.2511	-5.14708	LC499	LC499_hg38.sc.pairs.gz	leiden_2	GAACCTAGTGACGCAA
LC499	5.48476	-2.46621	LC499	LC499_hg38.sc.pairs.gz	leiden_2	GAACCTAGTTAGCTCA
LC499	10.9415	-6.24768	LC499	LC499_hg38.sc.pairs.gz	leiden_2	GAACCTAGTTGTGAGG
LC499	9.82865	-5.50629	LC499	LC499_hg38.sc.pairs.gz	leiden_2	GAACGTTAGAAGGGCG
LC499	10.3088	-5.15182	LC499	LC499_hg38.sc.pairs.gz	leiden_2	GAACGTTAGTAACATG
LC499	4.84351	-3.34885	LC499	LC499_hg38.sc.pairs.gz	leiden_0	GAACGTTCAATCATCG
LC499	11.2089	-4.97699	LC499	LC499_hg38.sc.pairs.gz	leiden_2	GAACGTTCAGACTAAA
LC499	9.27946	-5.70457	LC499	LC499_hg38.sc.pairs.gz	leiden_2	GAACGTTGTCTGGTCG
LC499	9.23822	-5.44647	LC499	LC499_hg38.sc.pairs.gz	leiden_2	GAACGTTTCCATGACA
LC499	5.68656	-3.31537	LC499	LC499_hg38.sc.pairs.gz	leiden_0	GAACTTGAGAGGAACA
LC499	9.69305	-5.21682	LC499	LC499_hg38.sc.pairs.gz	leiden_2	GAACTTGAGTGAATAC
LC499	12.3738	-5.37517	LC499	LC499_hg38.sc.pairs.gz	leiden_2	GAACTTGCAATGGTAA
LC499	11.0164	-5.8949	LC499	LC499_hg38.sc.pairs.gz	leiden_2	GAACTTGGTACTAGAA
LC499	10.2228	-6.21171	LC499	LC499_hg38.sc.pairs.gz	leiden_2	GAACTTGGTAGCATGG
LC499	5.37144	-1.06008	LC499	LC499_hg38.sc.pairs.gz	leiden_0	GAACTTGGTGCAAGAC
LC499	10.212	-6.19998	LC499	LC499_hg38.sc.pairs.gz	leiden_2	GAACTTGTCGTATAGC
LC499	10.6249	-5.23185	LC499	LC499_hg38.sc.pairs.gz	leiden_2	GAAGAGCAGGGCTCTC
LC499	6.66681	-1.12322	LC499	LC499_hg38.sc.pairs.gz	leiden_0	GAAGAGCAGTCACACT
LC499	12.0288	-4.98466	LC499	LC499_hg38.sc.pairs.gz	leiden_2	GAAGAGCCAAACGACG
LC499	11.4134	-5.74914	LC499	LC499_hg38.sc.pairs.gz	leiden_2	GAAGAGCCAGTCCTGG
LC499	5.54842	-0.828703	LC499	LC499_hg38.sc.pairs.gz	leiden_0	GAAGAGCGTACGACCC
LC499	10.981	-5.15712	LC499	LC499_hg38.sc.pairs.gz	leiden_2	GAAGAGCGTCCCTAAA
LC499	10.0251	-5.81088	LC499	LC499_hg38.sc.pairs.gz	leiden_2	GAAGAGCGTGATTCCA
LC499	10.9064	-5.69557	LC499	LC499_hg38.sc.pairs.gz	leiden_2	GAAGAGCTCAGTCTTT
LC499	10.8199	-5.844	LC499	LC499_hg38.sc.pairs.gz	leiden_2	GAAGAGCTCGCGCCAA
LC499	10.4886	-4.80822	LC499	LC499_hg38.sc.pairs.gz	leiden_2	GAAGAGCTCGTTCAGA
LC499	11.5966	-4.75022	LC499	LC499_hg38.sc.pairs.gz	leiden_2	GAAGAGCTCTCTTCCT
LC499	5.21068	-2.66889	LC499	LC499_hg38.sc.pairs.gz	leiden_0	GAAGTCTAGAAATACC
LC499	6.05256	-2.30332	LC499	LC499_hg38.sc.pairs.gz	leiden_0	GAAGTCTAGAGCGGTT
LC499	10.2031	-6.01968	LC499	LC499_hg38.sc.pairs.gz	leiden_2	GAAGTCTCAAAGCATA
LC499	10.3579	-5.00749	LC499	LC499_hg38.sc.pairs.gz	leiden_2	GAAGTCTTCCCTATTA
LC499	10.5853	-6.04416	LC499	LC499_hg38.sc.pairs.gz	leiden_2	GAAGTCTTCGAGTGTT
LC499	9.12758	-5.59564	LC499	LC499_hg38.sc.pairs.gz	leiden_2	GAAGTCTTCTAGCAGT
LC499	4.45392	-2.1606	LC499	LC499_hg38.sc.pairs.gz	leiden_0	GAAGTGGAGAACTCCT
LC499	9.77501	-5.28421	LC499	LC499_hg38.sc.pairs.gz	leiden_2	GAAGTGGCAATTGGCT
LC499	5.69045	-4.53512	LC499	LC499_hg38.sc.pairs.gz	leiden_0	GAAGTGGGTGTGCTTA
LC499	10.945	-5.66309	LC499	LC499_hg38.sc.pairs.gz	leiden_2	GAAGTGGGTTCTACCC
LC499	8.56607	-5.33193	LC499	LC499_hg38.sc.pairs.gz	leiden_2	GAAGTGGTCTTCCAGC
LC499	6.34433	-2.83034	LC499	LC499_hg38.sc.pairs.gz	leiden_0	GAATCTGAGCTGCCAC
LC499	10.8749	-4.68023	LC499	LC499_hg38.sc.pairs.gz	leiden_2	GAATCTGAGTAGGAAG
LC499	11.7784	-4.67751	LC499	LC499_hg38.sc.pairs.gz	leiden_2	GAATCTGAGTGAATAC
LC499	10.0528	-6.18765	LC499	LC499_hg38.sc.pairs.gz	leiden_2	GAATCTGCATTAGCAC
LC499	5.48657	-2.81484	LC499	LC499_hg38.sc.pairs.gz	leiden_0	GAATCTGGTCACAGGA
LC499	11.9981	-4.65837	LC499	LC499_hg38.sc.pairs.gz	leiden_2	GAATCTGGTCCCGTGA
LC499	12.2509	-5.64715	LC499	LC499_hg38.sc.pairs.gz	leiden_2	GAATCTGGTGCAACAG
LC499	11.2344	-4.65188	LC499	LC499_hg38.sc.pairs.gz	leiden_2	GAATCTGTCCAATCCC
LC499	10.0748	-4.84018	LC499	LC499_hg38.sc.pairs.gz	leiden_2	GAATCTGTCCAGGCCA
LC499	12.5004	-5.35737	LC499	LC499_hg38.sc.pairs.gz	leiden_2	GAATCTGTCCTGAAAC
LC499	11.1204	-5.91379	LC499	LC499_hg38.sc.pairs.gz	leiden_2	GAATCTGTCTCGCGGA
LC499	10.9751	-5.44526	LC499	LC499_hg38.sc.pairs.gz	leiden_2	GACCAATAGCTCCGGT
LC499	12.1993	-5.21164	LC499	LC499_hg38.sc.pairs.gz	leiden_2	GACCAATAGGCGATTG
LC499	12.1386	-5.30267	LC499	LC499_hg38.sc.pairs.gz	leiden_2	GACCAATAGTGTAATG
LC499	10.4831	-6.36911	LC499	LC499_hg38.sc.pairs.gz	leiden_2	GACCAATCAAATTCCG
LC499	11.9588	-5.5247	LC499	LC499_hg38.sc.pairs.gz	leiden_2	GACCAATCAGGAGCAT
LC499	9.83861	-4.90509	LC499	LC499_hg38.sc.pairs.gz	leiden_2	GACCAATGTAACGGAC
LC499	9.16585	-5.32169	LC499	LC499_hg38.sc.pairs.gz	leiden_2	GACCAATGTACGGTTT
LC499	6.63863	-0.776863	LC499	LC499_hg38.sc.pairs.gz	leiden_0	GACCAATGTGCCAAGA
LC499	9.45742	-4.78326	LC499	LC499_hg38.sc.pairs.gz	leiden_2	GACCCAGAGAGTGGAA
LC499	11.2892	-5.46292	LC499	LC499_hg38.sc.pairs.gz	leiden_2	GACCCAGCAATCACTG
LC499	12.335	-4.80627	LC499	LC499_hg38.sc.pairs.gz	leiden_2	GACCCAGGTCAACAGG
LC499	5.33546	-3.10951	LC499	LC499_hg38.sc.pairs.gz	leiden_0	GACCGACAGATTACGA
LC499	4.98311	-1.64642	LC499	LC499_hg38.sc.pairs.gz	leiden_0	GACCGACCATATAGAG
LC499	10.9227	-5.8139	LC499	LC499_hg38.sc.pairs.gz	leiden_2	GACCGACGTAACTCCA
LC499	5.41749	-2.93777	LC499	LC499_hg38.sc.pairs.gz	leiden_0	GACCGACGTCAGAGTG
LC499	9.78715	-4.76237	LC499	LC499_hg38.sc.pairs.gz	leiden_2	GACCGACGTTCCGCGA
LC499	10.5701	-5.95609	LC499	LC499_hg38.sc.pairs.gz	leiden_2	GACCGACTCGTCTTAT
LC499	5.35415	-2.20288	LC499	LC499_hg38.sc.pairs.gz	leiden_0	GACCTTCGTACAAATG
LC499	10.4282	-5.72922	LC499	LC499_hg38.sc.pairs.gz	leiden_2	GACCTTCGTACTTCAG
LC499	9.85557	-5.7287	LC499	LC499_hg38.sc.pairs.gz	leiden_2	GACCTTCGTGTCCAGC
LC499	11.8623	-5.94003	LC499	LC499_hg38.sc.pairs.gz	leiden_2	GACCTTCGTTAGTAGA
LC499	5.71497	-3.37057	LC499	LC499_hg38.sc.pairs.gz	leiden_0	GACCTTCTCGCGCTGA
LC499	5.92095	-2.26165	LC499	LC499_hg38.sc.pairs.gz	leiden_0	GACCTTCTCGGTCGAC
LC499	12.1326	-4.61564	LC499	LC499_hg38.sc.pairs.gz	leiden_2	GACCTTCTCTTCTCTC
LC499	10.037	-4.96546	LC499	LC499_hg38.sc.pairs.gz	leiden_2	GACTAACCAACTCGAT
LC499	9.82597	-5.68278	LC499	LC499_hg38.sc.pairs.gz	leiden_2	GACTAACCAATGGTCT
LC499	10.1951	-5.07357	LC499	LC499_hg38.sc.pairs.gz	leiden_2	GACTAACGTCTGTGTA
LC499	9.46671	-5.70819	LC499	LC499_hg38.sc.pairs.gz	leiden_2	GACTAACGTGATCAGG
LC499	6.52594	-2.52491	LC499	LC499_hg38.sc.pairs.gz	leiden_0	GACTAACGTTCCAGTA
LC499	11.0953	-4.98045	LC499	LC499_hg38.sc.pairs.gz	leiden_2	GACTAACTCCGGAAAG
LC499	5.95389	-3.89134	LC499	LC499_hg38.sc.pairs.gz	leiden_2	GACTAACTCCGTACGG
LC499	5.55809	-3.78595	LC499	LC499_hg38.sc.pairs.gz	leiden_0	GACTAGTAGCCCATGC
LC499	6.28036	-2.12157	LC499	LC499_hg38.sc.pairs.gz	leiden_0	GACTAGTCATGGTAAA
LC499	12.0795	-5.56423	LC499	LC499_hg38.sc.pairs.gz	leiden_2	GACTAGTTCTTCCACG
LC499	12.1399	-4.57956	LC499	LC499_hg38.sc.pairs.gz	leiden_2	GAGAACGAGACGACTG
LC499	12.126	-5.88499	LC499	LC499_hg38.sc.pairs.gz	leiden_2	GAGAACGAGCGCGTTC
LC499	12.3111	-5.97849	LC499	LC499_hg38.sc.pairs.gz	leiden_2	GAGAACGCAAATTGAG
LC499	10.5327	-5.47551	LC499	LC499_hg38.sc.pairs.gz	leiden_2	GAGAACGGTATCGCGC
LC499	8.41882	-5.25611	LC499	LC499_hg38.sc.pairs.gz	leiden_2	GAGAACGGTGCACATT
LC499	10.1342	-4.83264	LC499	LC499_hg38.sc.pairs.gz	leiden_2	GAGAACGGTGTGCTTA
LC499	11.4964	-5.3074	LC499	LC499_hg38.sc.pairs.gz	leiden_2	GAGACTTAGAGGAAGT
LC499	8.94939	-5.43494	LC499	LC499_hg38.sc.pairs.gz	leiden_2	GAGACTTCATACTGCA
LC499	5.5778	-4.39764	LC499	LC499_hg38.sc.pairs.gz	leiden_0	GAGACTTCATCCGTAA
LC499	11.4933	-5.90328	LC499	LC499_hg38.sc.pairs.gz	leiden_2	GAGACTTCATGCCCTT
LC499	10.8606	-5.01673	LC499	LC499_hg38.sc.pairs.gz	leiden_2	GAGACTTGTTGCAGAG
LC499	11.7827	-5.96965	LC499	LC499_hg38.sc.pairs.gz	leiden_2	GAGACTTTCCTTGACC
LC499	10.4192	-5.64454	LC499	LC499_hg38.sc.pairs.gz	leiden_2	GAGACTTTCGGCATAT
LC499	5.07055	-3.09877	LC499	LC499_hg38.sc.pairs.gz	leiden_0	GAGATTCAGGAACCGT
LC499	5.38797	-3.30434	LC499	LC499_hg38.sc.pairs.gz	leiden_0	GAGATTCAGTACAGTA
LC499	11.719	-5.48894	LC499	LC499_hg38.sc.pairs.gz	leiden_2	GAGATTCAGTCAACTC
LC499	10.983	-4.98098	LC499	LC499_hg38.sc.pairs.gz	leiden_2	GAGATTCAGTGAGCTG
LC499	4.70096	-1.37386	LC499	LC499_hg38.sc.pairs.gz	leiden_0	GAGATTCCAGTGCTCG
LC499	5.29077	-3.0017	LC499	LC499_hg38.sc.pairs.gz	leiden_0	GAGATTCGTGCATTGT
LC499	5.00572	-2.30261	LC499	LC499_hg38.sc.pairs.gz	leiden_0	GAGATTCGTTTGACCA
LC499	12.534	-5.78747	LC499	LC499_hg38.sc.pairs.gz	leiden_2	GAGATTCTCGACTATG
LC499	11.4408	-4.59751	LC499	LC499_hg38.sc.pairs.gz	leiden_2	GAGCATTAGTACAGAT
LC499	10.5253	-5.64745	LC499	LC499_hg38.sc.pairs.gz	leiden_2	GAGCATTCAACCTCCT
LC499	12.4667	-5.88195	LC499	LC499_hg38.sc.pairs.gz	leiden_2	GAGCATTCAATCCATG
LC499	11.3103	-4.60231	LC499	LC499_hg38.sc.pairs.gz	leiden_2	GAGCATTCACGTGAAG
LC499	9.71484	-5.47882	LC499	LC499_hg38.sc.pairs.gz	leiden_2	GAGCATTCAGGTGTCC
LC499	10.9226	-4.69617	LC499	LC499_hg38.sc.pairs.gz	leiden_2	GAGCATTGTAGAAAGG
LC499	10.5945	-5.54328	LC499	LC499_hg38.sc.pairs.gz	leiden_2	GAGCATTGTAGACACG
LC499	11.2425	-5.10946	LC499	LC499_hg38.sc.pairs.gz	leiden_2	GAGCATTGTGGATTTC
LC499	12.0488	-5.87193	LC499	LC499_hg38.sc.pairs.gz	leiden_2	GAGCATTGTGGTCGAA
LC499	10.9188	-6.2251	LC499	LC499_hg38.sc.pairs.gz	leiden_2	GAGCATTTCTGACTTT
LC499	12.2649	-4.65778	LC499	LC499_hg38.sc.pairs.gz	leiden_2	GAGCGCTCACCACGAC
LC499	10.9262	-4.89602	LC499	LC499_hg38.sc.pairs.gz	leiden_2	GAGCGCTCACCCTTAC
LC499	10.0748	-5.798	LC499	LC499_hg38.sc.pairs.gz	leiden_2	GAGCGCTGTACTATGC
LC499	10.1791	-5.37601	LC499	LC499_hg38.sc.pairs.gz	leiden_2	GAGCGCTGTGGATTCT
LC499	12.5816	-5.77449	LC499	LC499_hg38.sc.pairs.gz	leiden_2	GAGCGCTTCGCACCTT
LC499	12.2461	-4.59918	LC499	LC499_hg38.sc.pairs.gz	leiden_2	GAGCGCTTCGTGGTAT
LC499	11.2692	-5.84029	LC499	LC499_hg38.sc.pairs.gz	leiden_2	GAGCGCTTCTAGCTGA
LC499	10.7333	-4.82851	LC499	LC499_hg38.sc.pairs.gz	leiden_2	GAGCGCTTCTCCTTGG
LC499	10.1155	-5.15669	LC499	LC499_hg38.sc.pairs.gz	leiden_2	GAGGATGAGAAGCCTG
LC499	9.77056	-5.80072	LC499	LC499_hg38.sc.pairs.gz	leiden_2	GAGGATGAGGGCTCTC
LC499	5.36331	-2.79292	LC499	LC499_hg38.sc.pairs.gz	leiden_0	GAGGATGAGGTAGGAA
LC499	8.61952	-5.31033	LC499	LC499_hg38.sc.pairs.gz	leiden_2	GAGGATGAGGTTGTTC
LC499	10.2369	-6.39266	LC499	LC499_hg38.sc.pairs.gz	leiden_2	GAGGATGCACGTTAGT
LC499	12.2599	-5.9279	LC499	LC499_hg38.sc.pairs.gz	leiden_2	GAGGATGGTAGTACAA
LC499	10.5392	-4.78885	LC499	LC499_hg38.sc.pairs.gz	leiden_2	GAGGATGGTTCCGGCA
LC499	11.2427	-6.17153	LC499	LC499_hg38.sc.pairs.gz	leiden_2	GAGGATGTCTTGTACT
LC499	11.1341	-6.01336	LC499	LC499_hg38.sc.pairs.gz	leiden_2	GAGGCTCCACGAACGA
LC499	5.86373	-3.83164	LC499	LC499_hg38.sc.pairs.gz	leiden_2	GAGGCTCGTATTGTGC
LC499	10.3518	-6.07999	LC499	LC499_hg38.sc.pairs.gz	leiden_2	GAGGCTCGTCAGAGTG
LC499	10.2541	-5.16303	LC499	LC499_hg38.sc.pairs.gz	leiden_2	GAGGCTCGTCTCGGGT
LC499	10.8793	-6.17264	LC499	LC499_hg38.sc.pairs.gz	leiden_2	GAGGCTCGTGTACGCC
LC499	9.73842	-5.6806	LC499	LC499_hg38.sc.pairs.gz	leiden_2	GAGGTCCCAAACAGTA
LC499	10.248	-4.81288	LC499	LC499_hg38.sc.pairs.gz	leiden_2	GAGGTCCGTCCTTATT
LC499	5.69301	-4.52374	LC499	LC499_hg38.sc.pairs.gz	leiden_0	GAGGTCCGTGGCGCTT
LC499	10.6226	-6.13531	LC499	LC499_hg38.sc.pairs.gz	leiden_2	GAGGTCCGTTCACGTA
LC499	6.57287	-0.878339	LC499	LC499_hg38.sc.pairs.gz	leiden_2	GAGGTCCTCGAGCGCT
LC499	11.7503	-5.77843	LC499	LC499_hg38.sc.pairs.gz	leiden_2	GAGTGAGAGAGCGGTT
LC499	9.17188	-5.42906	LC499	LC499_hg38.sc.pairs.gz	leiden_2	GAGTGAGCAGGAGCAT
LC499	10.3893	-5.32085	LC499	LC499_hg38.sc.pairs.gz	leiden_2	GAGTGAGCATATTGGC
LC499	11.4924	-4.53104	LC499	LC499_hg38.sc.pairs.gz	leiden_2	GAGTGAGGTCGAGGAT
LC499	10.8022	-5.49525	LC499	LC499_hg38.sc.pairs.gz	leiden_2	GAGTGAGGTTAACTCG
LC499	7.92345	-5.15388	LC499	LC499_hg38.sc.pairs.gz	leiden_0	GAGTGAGGTTCCAGTA
LC499	12.2582	-4.7975	LC499	LC499_hg38.sc.pairs.gz	leiden_2	GATCATGAGCCATGGA
LC499	5.2919	-3.05599	LC499	LC499_hg38.sc.pairs.gz	leiden_0	GATCATGAGCGAATAT
LC499	10.9125	-6.10878	LC499	LC499_hg38.sc.pairs.gz	leiden_2	GATCATGAGGTGTCGA
LC499	11.6647	-5.97443	LC499	LC499_hg38.sc.pairs.gz	leiden_2	GATCATGCAAAGCTTC
LC499	11.0524	-4.53807	LC499	LC499_hg38.sc.pairs.gz	leiden_2	GATCATGCAACATAAG
LC499	10.4479	-4.67904	LC499	LC499_hg38.sc.pairs.gz	leiden_2	GATCATGGTCCAACCG
LC499	9.28669	-5.53527	LC499	LC499_hg38.sc.pairs.gz	leiden_2	GATCATGGTTTAGGAA
LC499	5.70483	-3.53659	LC499	LC499_hg38.sc.pairs.gz	leiden_0	GATCATGGTTTGCCAA
LC499	6.76883	-0.881115	LC499	LC499_hg38.sc.pairs.gz	leiden_0	GATCGTAAGCCTATAC
LC499	10.7368	-4.60816	LC499	LC499_hg38.sc.pairs.gz	leiden_1	GATCGTAAGTCCGGAA
LC499	9.87548	-5.01835	LC499	LC499_hg38.sc.pairs.gz	leiden_2	GATCGTACAAATTGAG
LC499	10.3055	-5.20381	LC499	LC499_hg38.sc.pairs.gz	leiden_2	GATCGTACAACGACAG
LC499	9.59029	-5.07564	LC499	LC499_hg38.sc.pairs.gz	leiden_2	GATCGTACAACGTAGG
LC499	12.3233	-5.99235	LC499	LC499_hg38.sc.pairs.gz	leiden_2	GATCGTACATAAAGTG
LC499	11.4264	-5.49962	LC499	LC499_hg38.sc.pairs.gz	leiden_2	GATCGTAGTATGGGTG
LC499	8.63071	-5.35113	LC499	LC499_hg38.sc.pairs.gz	leiden_2	GATCGTAGTGGTAAGC
LC499	9.23285	-5.60448	LC499	LC499_hg38.sc.pairs.gz	leiden_2	GATCGTATCTATGAGC
LC499	9.57956	-5.14464	LC499	LC499_hg38.sc.pairs.gz	leiden_2	GATGATCAGCTAACAA
LC499	9.80079	-6.01072	LC499	LC499_hg38.sc.pairs.gz	leiden_2	GATGATCAGCTAGCAG
LC499	12.3577	-5.21392	LC499	LC499_hg38.sc.pairs.gz	leiden_2	GATGATCAGGCTCCTG
LC499	5.7472	-2.78654	LC499	LC499_hg38.sc.pairs.gz	leiden_0	GATGATCAGTAGAAGG
LC499	10.182	-4.7098	LC499	LC499_hg38.sc.pairs.gz	leiden_2	GATGATCGTATCTCAG
LC499	9.87818	-5.51013	LC499	LC499_hg38.sc.pairs.gz	leiden_2	GATGATCGTGTCCAGC
LC499	12.3953	-5.37771	LC499	LC499_hg38.sc.pairs.gz	leiden_2	GATGATCGTTACGAAA
LC499	12.1263	-4.9789	LC499	LC499_hg38.sc.pairs.gz	leiden_2	GATGATCTCACGATTG
LC499	9.84302	-5.8425	LC499	LC499_hg38.sc.pairs.gz	leiden_2	GATGGCCAGACAGCTG
LC499	9.85672	-6.15338	LC499	LC499_hg38.sc.pairs.gz	leiden_2	GATGGCCAGTCGCCTG
LC499	10.1499	-5.07605	LC499	LC499_hg38.sc.pairs.gz	leiden_2	GATGGCCGTAACCCAT
LC499	11.1049	-5.08438	LC499	LC499_hg38.sc.pairs.gz	leiden_1	GATGGCCGTAGTCCAT
LC499	12.1705	-4.60179	LC499	LC499_hg38.sc.pairs.gz	leiden_2	GATGGCCTCAAGGCCC
LC499	12.1521	-5.2561	LC499	LC499_hg38.sc.pairs.gz	leiden_2	GATGGCCTCGCTATAG
LC499	10.3924	-4.99971	LC499	LC499_hg38.sc.pairs.gz	leiden_2	GATTAGCAGAACGTTA
LC499	4.20805	-2.98286	LC499	LC499_hg38.sc.pairs.gz	leiden_0	GATTAGCCACGTTGTA
LC499	10.912	-6.14819	LC499	LC499_hg38.sc.pairs.gz	leiden_2	GATTGACAGAAACGCC
LC499	10.2348	-5.81196	LC499	LC499_hg38.sc.pairs.gz	leiden_2	GATTGACAGACCCATT
LC499	9.30968	-5.4946	LC499	LC499_hg38.sc.pairs.gz	leiden_2	GATTGACCAGTATCTG
LC499	6.0428	-3.43993	LC499	LC499_hg38.sc.pairs.gz	leiden_0	GATTGACGTGAATGTA
LC499	8.06159	-5.13577	LC499	LC499_hg38.sc.pairs.gz	leiden_2	GATTGACGTTTAAGCC
LC499	5.09621	-2.20153	LC499	LC499_hg38.sc.pairs.gz	leiden_0	GATTGACGTTTCACCC
LC499	10.7954	-6.20289	LC499	LC499_hg38.sc.pairs.gz	leiden_2	GATTGACTCACCCGGA
LC499	10.1965	-5.01771	LC499	LC499_hg38.sc.pairs.gz	leiden_2	GATTGACTCCTATCCG
LC499	10.5768	-4.5276	LC499	LC499_hg38.sc.pairs.gz	leiden_2	GCAAAGGAGTCACGCC
LC499	9.05353	-5.29338	LC499	LC499_hg38.sc.pairs.gz	leiden_2	GCAAAGGCATTACTCT
LC499	9.8723	-5.03643	LC499	LC499_hg38.sc.pairs.gz	leiden_2	GCAAAGGGTCAACGGA
LC499	5.51904	-1.2851	LC499	LC499_hg38.sc.pairs.gz	leiden_0	GCAAAGGTCCATGACA
LC499	10.5876	-5.2919	LC499	LC499_hg38.sc.pairs.gz	leiden_2	GCAACCGAGCCCATGC
LC499	11.0148	-5.14601	LC499	LC499_hg38.sc.pairs.gz	leiden_2	GCAACCGCAGGCTACC
LC499	11.0961	-4.87913	LC499	LC499_hg38.sc.pairs.gz	leiden_2	GCAACCGGTAGACACG
LC499	8.63649	-5.36841	LC499	LC499_hg38.sc.pairs.gz	leiden_2	GCAACCGGTAGCAGGT
LC499	11.289	-5.57245	LC499	LC499_hg38.sc.pairs.gz	leiden_2	GCAACCGGTATGCTAC
LC499	11.3311	-5.56186	LC499	LC499_hg38.sc.pairs.gz	leiden_2	GCAACCGGTCGCTAGC
LC499	9.58145	-5.87514	LC499	LC499_hg38.sc.pairs.gz	leiden_2	GCAACCGGTTCCAGTA
LC499	11.6913	-4.69036	LC499	LC499_hg38.sc.pairs.gz	leiden_2	GCAACCGTCCAGGTAT
LC499	11.1718	-5.31081	LC499	LC499_hg38.sc.pairs.gz	leiden_2	GCAACCGTCCGCTCTA
LC499	9.70613	-5.27665	LC499	LC499_hg38.sc.pairs.gz	leiden_2	GCACCTTAGCAGAAAG
LC499	10.3426	-5.25967	LC499	LC499_hg38.sc.pairs.gz	leiden_2	GCACCTTAGCGCAATG
LC499	10.9521	-6.01215	LC499	LC499_hg38.sc.pairs.gz	leiden_2	GCACCTTCAAACGTTC
LC499	10.1287	-5.5845	LC499	LC499_hg38.sc.pairs.gz	leiden_2	GCACCTTTCTGTTGCC
LC499	12.0286	-4.89714	LC499	LC499_hg38.sc.pairs.gz	leiden_2	GCACGCACAGCTTACA
LC499	11.5954	-4.84009	LC499	LC499_hg38.sc.pairs.gz	leiden_2	GCACGCAGTACAAGCG
LC499	5.74727	-4.51805	LC499	LC499_hg38.sc.pairs.gz	leiden_0	GCACGCAGTACGCCCA
LC499	12.4244	-5.55537	LC499	LC499_hg38.sc.pairs.gz	leiden_2	GCACGCAGTATCCTTT
LC499	12.1877	-4.96473	LC499	LC499_hg38.sc.pairs.gz	leiden_2	GCACGCAGTCGGCTGT
LC499	11.0061	-5.5009	LC499	LC499_hg38.sc.pairs.gz	leiden_2	GCACGCATCACGATTG
LC499	10.5895	-4.65555	LC499	LC499_hg38.sc.pairs.gz	leiden_2	GCACGGTAGACTCTTG
LC499	10.2907	-5.33834	LC499	LC499_hg38.sc.pairs.gz	leiden_2	GCACGGTCACCACAGC
LC499	11.4215	-4.64341	LC499	LC499_hg38.sc.pairs.gz	leiden_2	GCACGGTCACCCTTAC
LC499	9.12765	-5.29997	LC499	LC499_hg38.sc.pairs.gz	leiden_2	GCACGGTTCCACTAGA
LC499	9.67108	-5.66938	LC499	LC499_hg38.sc.pairs.gz	leiden_2	GCAGATTAGTACAGAT
LC499	9.69202	-5.78388	LC499	LC499_hg38.sc.pairs.gz	leiden_2	GCAGATTCATAGGCGA
LC499	11.1626	-5.70946	LC499	LC499_hg38.sc.pairs.gz	leiden_2	GCAGATTGTCAGACGA
LC499	5.13648	-3.5805	LC499	LC499_hg38.sc.pairs.gz	leiden_0	GCAGATTGTGCTTGAT
LC499	11.1679	-4.6944	LC499	LC499_hg38.sc.pairs.gz	leiden_2	GCAGCCAAGTACCTCA
LC499	12.2335	-5.92297	LC499	LC499_hg38.sc.pairs.gz	leiden_2	GCAGCCACAATTCAGC
LC499	12.4009	-5.66995	LC499	LC499_hg38.sc.pairs.gz	leiden_2	GCAGCCACATGATTGC
LC499	9.50966	-5.21659	LC499	LC499_hg38.sc.pairs.gz	leiden_2	GCAGCCAGTAATGCAA
LC499	5.39554	-4.14453	LC499	LC499_hg38.sc.pairs.gz	leiden_0	GCAGCCAGTTACGCTA
LC499	9.74933	-5.8736	LC499	LC499_hg38.sc.pairs.gz	leiden_2	GCAGCCATCACCACAA
LC499	5.13294	-3.47383	LC499	LC499_hg38.sc.pairs.gz	leiden_0	GCAGCCATCGCGTTCT
LC499	11.0658	-5.0203	LC499	LC499_hg38.sc.pairs.gz	leiden_2	GCAGCTGAGACGCCCT
LC499	7.84278	-5.12329	LC499	LC499_hg38.sc.pairs.gz	leiden_2	GCAGCTGAGGTAGGCT
LC499	10.17	-4.70493	LC499	LC499_hg38.sc.pairs.gz	leiden_2	GCAGCTGAGTATCTGC
LC499	11.4314	-4.61282	LC499	LC499_hg38.sc.pairs.gz	leiden_2	GCAGCTGCATAGATAG
LC499	10.8697	-4.99985	LC499	LC499_hg38.sc.pairs.gz	leiden_2	GCAGCTGGTCTCTGCT
LC499	9.50441	-5.87321	LC499	LC499_hg38.sc.pairs.gz	leiden_2	GCAGCTGGTTACTACG
LC499	10.6945	-5.16197	LC499	LC499_hg38.sc.pairs.gz	leiden_2	GCAGCTGTCGGTGATT
LC499	5.59902	-4.408	LC499	LC499_hg38.sc.pairs.gz	leiden_0	GCAGCTGTCTCTTAAC
LC499	5.31332	0.0310303	LC499	LC499_hg38.sc.pairs.gz	leiden_0	GCAGCTGTCTTAAGCG
LC499	5.45763	-3.053	LC499	LC499_hg38.sc.pairs.gz	leiden_0	GCATGATAGAAAGCAG
LC499	5.96004	-3.17663	LC499	LC499_hg38.sc.pairs.gz	leiden_0	GCATGATAGAGAATTC
LC499	11.8469	-5.59221	LC499	LC499_hg38.sc.pairs.gz	leiden_2	GCATGATAGTCGAGCA
LC499	10.0243	-6.065	LC499	LC499_hg38.sc.pairs.gz	leiden_2	GCATGATGTAAGCCGA
LC499	9.15957	-5.69385	LC499	LC499_hg38.sc.pairs.gz	leiden_2	GCATGATGTAGGGTCA
LC499	11.4063	-4.59317	LC499	LC499_hg38.sc.pairs.gz	leiden_2	GCATGATGTAGGTAAT
LC499	11.8938	-4.72337	LC499	LC499_hg38.sc.pairs.gz	leiden_2	GCATGATTCGTAGCGC
LC499	10.5159	-5.66463	LC499	LC499_hg38.sc.pairs.gz	leiden_2	GCATGATTCTGACATG
LC499	5.21958	-4.13505	LC499	LC499_hg38.sc.pairs.gz	leiden_0	GCATTCCCAAAGACGC
LC499	11.083	-4.7562	LC499	LC499_hg38.sc.pairs.gz	leiden_2	GCATTCCCAACTCCCT
LC499	10.2295	-5.52083	LC499	LC499_hg38.sc.pairs.gz	leiden_2	GCATTCCCAATGTAAG
LC499	10.7737	-5.45348	LC499	LC499_hg38.sc.pairs.gz	leiden_2	GCATTCCCATATAGAG
LC499	11.7422	-5.16666	LC499	LC499_hg38.sc.pairs.gz	leiden_2	GCATTGAAGAGATTAC
LC499	6.0838	-3.17214	LC499	LC499_hg38.sc.pairs.gz	leiden_3	GCATTGAAGCAGAGCT
LC499	9.3423	-5.23282	LC499	LC499_hg38.sc.pairs.gz	leiden_2	GCATTGAAGGCGTCCT
LC499	4.93607	-3.01061	LC499	LC499_hg38.sc.pairs.gz	leiden_3	GCATTGAGTAGCAGGT
LC499	11.1817	-4.64287	LC499	LC499_hg38.sc.pairs.gz	leiden_2	GCATTGAGTCATGAGG
LC499	10.3747	-4.84284	LC499	LC499_hg38.sc.pairs.gz	leiden_2	GCATTGAGTTCTTTCA
LC499	11.201	-6.05506	LC499	LC499_hg38.sc.pairs.gz	leiden_2	GCATTGAGTTGTGACT
LC499	11.258	-4.67689	LC499	LC499_hg38.sc.pairs.gz	leiden_2	GCATTGATCCAATAGC
LC499	10.5804	-5.09776	LC499	LC499_hg38.sc.pairs.gz	leiden_2	GCATTGATCTTGCGCT
LC499	10.3856	-5.27961	LC499	LC499_hg38.sc.pairs.gz	leiden_2	GCCAGACAGGAAGACA
LC499	9.96165	-5.54218	LC499	LC499_hg38.sc.pairs.gz	leiden_2	GCCAGACCAACGTCCG
LC499	11.7545	-5.62861	LC499	LC499_hg38.sc.pairs.gz	leiden_2	GCCAGACTCCTAGAGT
LC499	5.7128	-4.54968	LC499	LC499_hg38.sc.pairs.gz	leiden_0	GCCAGACTCGTGATAC
LC499	10.433	-6.18671	LC499	LC499_hg38.sc.pairs.gz	leiden_2	GCCAGCAAGAAACGCC
LC499	9.87842	-5.12234	LC499	LC499_hg38.sc.pairs.gz	leiden_2	GCCAGCAAGAACAGGA
LC499	10.8546	-5.75903	LC499	LC499_hg38.sc.pairs.gz	leiden_2	GCCAGCAAGACACAAT
LC499	10.5457	-5.76481	LC499	LC499_hg38.sc.pairs.gz	leiden_2	GCCAGCAAGTTGCCGC
LC499	9.58947	-5.3479	LC499	LC499_hg38.sc.pairs.gz	leiden_2	GCCAGCACATGGGTGA
LC499	10.8005	-5.02193	LC499	LC499_hg38.sc.pairs.gz	leiden_2	GCCAGCATCCGCTATC
LC499	12.3827	-5.80656	LC499	LC499_hg38.sc.pairs.gz	leiden_2	GCCAGCATCGACGGAA
LC499	9.76386	-6.09259	LC499	LC499_hg38.sc.pairs.gz	leiden_2	GCCATAACAAATGCTC
LC499	9.54138	-5.86141	LC499	LC499_hg38.sc.pairs.gz	leiden_2	GCCATAACAAGGACCA
LC499	10.9443	-4.71257	LC499	LC499_hg38.sc.pairs.gz	leiden_2	GCCATAACATTGTGAC
LC499	10.1227	-5.96236	LC499	LC499_hg38.sc.pairs.gz	leiden_2	GCCATAAGTTACGCTA
LC499	10.4859	-6.23107	LC499	LC499_hg38.sc.pairs.gz	leiden_2	GCCATAAGTTACTACG
LC499	10.6901	-5.90778	LC499	LC499_hg38.sc.pairs.gz	leiden_2	GCCATAATCCAAGTCA
LC499	5.02033	-3.0908	LC499	LC499_hg38.sc.pairs.gz	leiden_0	GCCATAATCCTGACCT
LC499	10.2218	-5.57202	LC499	LC499_hg38.sc.pairs.gz	leiden_2	GCCATAATCGGCATAT
LC499	4.76946	-2.84709	LC499	LC499_hg38.sc.pairs.gz	leiden_3	GCCCAGAAGCGTATCT
LC499	8.99131	-5.44475	LC499	LC499_hg38.sc.pairs.gz	leiden_2	GCCCAGACATGGATGG
LC499	12.4496	-5.54746	LC499	LC499_hg38.sc.pairs.gz	leiden_2	GCCCAGAGTCAACTAC
LC499	4.1794	-2.43426	LC499	LC499_hg38.sc.pairs.gz	leiden_3	GCCCAGAGTCGCTAGC
LC499	11.8	-4.53339	LC499	LC499_hg38.sc.pairs.gz	leiden_2	GCCCAGAGTGCACTTA
LC499	9.73655	-5.62886	LC499	LC499_hg38.sc.pairs.gz	leiden_2	GCCCAGATCAGCCGGT
LC499	9.82837	-5.73892	LC499	LC499_hg38.sc.pairs.gz	leiden_2	GCCCAGATCGCCTTAC
LC499	9.67082	-5.20077	LC499	LC499_hg38.sc.pairs.gz	leiden_2	GCCCAGATCTTAAGCG
LC499	12.2269	-5.72063	LC499	LC499_hg38.sc.pairs.gz	leiden_2	GCCCAGATCTTGTCAT
LC499	9.82265	-5.04941	LC499	LC499_hg38.sc.pairs.gz	leiden_2	GCCCGAAAGAATACTG
LC499	9.54802	-5.91345	LC499	LC499_hg38.sc.pairs.gz	leiden_2	GCCCGAACAATCACTG
LC499	11.6094	-5.01165	LC499	LC499_hg38.sc.pairs.gz	leiden_2	GCCCGAAGTTAACTCG
LC499	5.48962	-2.99172	LC499	LC499_hg38.sc.pairs.gz	leiden_0	GCCCGAAGTTCTGATG
LC499	6.14074	-1.13971	LC499	LC499_hg38.sc.pairs.gz	leiden_0	GCCCGAATCAGTCTTT
LC499	9.88276	-5.41273	LC499	LC499_hg38.sc.pairs.gz	leiden_2	GCCTACTAGTACAACA
LC499	12.2634	-4.78602	LC499	LC499_hg38.sc.pairs.gz	leiden_2	GCCTACTCACTGTTAG
LC499	10.7795	-5.97806	LC499	LC499_hg38.sc.pairs.gz	leiden_2	GCCTACTTCTGTGTCC
LC499	11.0757	-4.89241	LC499	LC499_hg38.sc.pairs.gz	leiden_2	GCCTAGGAGGTCGTTT
LC499	10.6042	-4.87616	LC499	LC499_hg38.sc.pairs.gz	leiden_2	GCCTAGGCAACTCGAT
LC499	5.00227	-3.63468	LC499	LC499_hg38.sc.pairs.gz	leiden_0	GCCTAGGGTAACGGTG
LC499	9.75106	-5.0606	LC499	LC499_hg38.sc.pairs.gz	leiden_2	GCCTAGGGTAACGTAA
LC499	10.8679	-4.68252	LC499	LC499_hg38.sc.pairs.gz	leiden_2	GCCTAGGGTACAACGG
LC499	10.2719	-4.86133	LC499	LC499_hg38.sc.pairs.gz	leiden_2	GCCTAGGTCAGATACC
LC499	10.1428	-4.83835	LC499	LC499_hg38.sc.pairs.gz	leiden_2	GCGAGAACATTATGGC
LC499	10.0819	-4.8883	LC499	LC499_hg38.sc.pairs.gz	leiden_2	GCGAGAAGTCTGATTG
LC499	10.9394	-5.27043	LC499	LC499_hg38.sc.pairs.gz	leiden_2	GCGAGAAGTTATGCAC
LC499	11.2292	-5.27026	LC499	LC499_hg38.sc.pairs.gz	leiden_2	GCGAGTCAGATCGATA
LC499	5.7176	-4.34681	LC499	LC499_hg38.sc.pairs.gz	leiden_0	GCGAGTCAGATCTCAC
LC499	12.4008	-6.02523	LC499	LC499_hg38.sc.pairs.gz	leiden_2	GCGAGTCAGATTCCGT
LC499	10.6324	-5.44751	LC499	LC499_hg38.sc.pairs.gz	leiden_2	GCGAGTCGTACGAGAC
LC499	11.6751	-4.73716	LC499	LC499_hg38.sc.pairs.gz	leiden_2	GCGAGTCGTGAGGGTT
LC499	11.2204	-4.89674	LC499	LC499_hg38.sc.pairs.gz	leiden_2	GCGATCGAGCTTACCA
LC499	10.0632	-6.04646	LC499	LC499_hg38.sc.pairs.gz	leiden_2	GCGATCGCAAGATGCG
LC499	9.80362	-5.64537	LC499	LC499_hg38.sc.pairs.gz	leiden_2	GCGATCGGTACGACCC
LC499	12.2363	-4.96746	LC499	LC499_hg38.sc.pairs.gz	leiden_2	GCGATCGTCGCGTGAC
LC499	10.6806	-5.2322	LC499	LC499_hg38.sc.pairs.gz	leiden_2	GCGATTAAGTACTCTG
LC499	9.80419	-5.52805	LC499	LC499_hg38.sc.pairs.gz	leiden_2	GCGATTACAACGGACA
LC499	12.5308	-5.83368	LC499	LC499_hg38.sc.pairs.gz	leiden_2	GCGATTACAGGCATTT
LC499	10.8945	-4.67666	LC499	LC499_hg38.sc.pairs.gz	leiden_2	GCGATTACAGTCAGAG
LC499	8.06539	-5.13086	LC499	LC499_hg38.sc.pairs.gz	leiden_2	GCGATTACATCCCTCA
LC499	9.88429	-5.81741	LC499	LC499_hg38.sc.pairs.gz	leiden_2	GCGATTAGTAGAAAGG
LC499	5.445	-2.77969	LC499	LC499_hg38.sc.pairs.gz	leiden_0	GCGATTAGTAGCCATT
LC499	10.4944	-5.9484	LC499	LC499_hg38.sc.pairs.gz	leiden_2	GCGATTATCCAGTTAG
LC499	11.3136	-5.41233	LC499	LC499_hg38.sc.pairs.gz	leiden_2	GCGATTATCGATGAAA
LC499	6.20105	-2.45703	LC499	LC499_hg38.sc.pairs.gz	leiden_0	GCGATTATCGCTATAG
LC499	5.89812	-3.40627	LC499	LC499_hg38.sc.pairs.gz	leiden_0	GCGATTATCTGACATG
LC499	8.18969	-5.20456	LC499	LC499_hg38.sc.pairs.gz	leiden_2	GCGCATGAGAAGAGTG
LC499	9.68028	-5.53388	LC499	LC499_hg38.sc.pairs.gz	leiden_2	GCGCATGAGAAGCCGT
LC499	10.7602	-4.75884	LC499	LC499_hg38.sc.pairs.gz	leiden_2	GCGCATGAGACCCTAT
LC499	4.98576	-1.53314	LC499	LC499_hg38.sc.pairs.gz	leiden_0	GCGCATGAGAGAGGTA
LC499	10.1257	-4.84775	LC499	LC499_hg38.sc.pairs.gz	leiden_2	GCGCATGAGTAGGAAG
LC499	6.43572	-0.821652	LC499	LC499_hg38.sc.pairs.gz	leiden_0	GCGCATGCAAACCGAG
LC499	10.9628	-5.9411	LC499	LC499_hg38.sc.pairs.gz	leiden_2	GCGCATGCACAGTTCA
LC499	12.1849	-4.57407	LC499	LC499_hg38.sc.pairs.gz	leiden_2	GCGCATGGTAGCAGCA
LC499	10.5732	-5.77151	LC499	LC499_hg38.sc.pairs.gz	leiden_2	GCGCATGGTCACATTG
LC499	12.133	-4.97541	LC499	LC499_hg38.sc.pairs.gz	leiden_2	GCGCCAAAGCAGAAAG
LC499	12.1723	-4.87597	LC499	LC499_hg38.sc.pairs.gz	leiden_2	GCGCCAACACGCGTTG
LC499	10.4686	-5.35598	LC499	LC499_hg38.sc.pairs.gz	leiden_2	GCGCCAAGTCTGGGAA
LC499	6.45687	-2.66387	LC499	LC499_hg38.sc.pairs.gz	leiden_0	GCGCCAAGTTCCAATG
LC499	9.88674	-5.47007	LC499	LC499_hg38.sc.pairs.gz	leiden_2	GCGCCAATCCCAGCGA
LC499	8.42102	-5.30694	LC499	LC499_hg38.sc.pairs.gz	leiden_2	GCGCCAATCTTAGTGG
LC499	8.92508	-5.30895	LC499	LC499_hg38.sc.pairs.gz	leiden_2	GCGGAAAAGTGAGTTA
LC499	12.3703	-6.09988	LC499	LC499_hg38.sc.pairs.gz	leiden_2	GCGGAAACACGGTTAT
LC499	5.19612	-2.97278	LC499	LC499_hg38.sc.pairs.gz	leiden_0	GCGGAAACAGGCATCC
LC499	10.3767	-5.94053	LC499	LC499_hg38.sc.pairs.gz	leiden_2	GCGGAAATCGGTCTCT
LC499	9.05856	-4.88427	LC499	LC499_hg38.sc.pairs.gz	leiden_2	GCGGAAATCTCGCGGA
LC499	10.9352	-5.23283	LC499	LC499_hg38.sc.pairs.gz	leiden_2	GCGGAAATCTTGGCCT
LC499	9.84778	-5.09185	LC499	LC499_hg38.sc.pairs.gz	leiden_2	GCGGGTTAGAAGCCTG
LC499	10.885	-5.76753	LC499	LC499_hg38.sc.pairs.gz	leiden_2	GCGGGTTGTATTCACG
LC499	11.965	-4.547	LC499	LC499_hg38.sc.pairs.gz	leiden_2	GCGGGTTGTTAGCTCA
LC499	5.2601	-2.85871	LC499	LC499_hg38.sc.pairs.gz	leiden_0	GCGGGTTTCGGTTCCT
LC499	10.0848	-5.4611	LC499	LC499_hg38.sc.pairs.gz	leiden_2	GCGGTGTAGATCGCCC
LC499	5.64316	-4.48299	LC499	LC499_hg38.sc.pairs.gz	leiden_0	GCGGTGTCAAACCCTA
LC499	5.84738	-3.20588	LC499	LC499_hg38.sc.pairs.gz	leiden_0	GCGGTGTCAGCTATAC
LC499	9.51598	-5.05334	LC499	LC499_hg38.sc.pairs.gz	leiden_2	GCGGTGTGTTCAGTAC
LC499	11.5164	-4.79579	LC499	LC499_hg38.sc.pairs.gz	leiden_2	GCGGTGTTCCTTGACC
LC499	10.5827	-5.57728	LC499	LC499_hg38.sc.pairs.gz	leiden_2	GCGTAGCAGAGGAACA
LC499	9.72999	-5.74811	LC499	LC499_hg38.sc.pairs.gz	leiden_2	GCGTAGCAGTTGCCGC
LC499	10.3261	-5.84342	LC499	LC499_hg38.sc.pairs.gz	leiden_2	GCGTAGCCAGTAAGAT
LC499	5.28546	-2.84086	LC499	LC499_hg38.sc.pairs.gz	leiden_0	GCGTAGCGTACGTAGG
LC499	12.1638	-6.15741	LC499	LC499_hg38.sc.pairs.gz	leiden_2	GCGTTGGCACCAAGGA
LC499	5.69278	-4.45738	LC499	LC499_hg38.sc.pairs.gz	leiden_0	GCGTTGGCACCTGAAT
LC499	6.88646	-1.14724	LC499	LC499_hg38.sc.pairs.gz	leiden_0	GCGTTGGGTGCATTCA
LC499	5.21157	-3.03339	LC499	LC499_hg38.sc.pairs.gz	leiden_0	GCGTTGGTCCAGGCCA
LC499	5.29738	-3.1724	LC499	LC499_hg38.sc.pairs.gz	leiden_0	GCGTTGGTCCAGGTCG
LC499	9.94673	-5.27421	LC499	LC499_hg38.sc.pairs.gz	leiden_2	GCTCACTAGAACGTCG
LC499	5.38058	-2.78795	LC499	LC499_hg38.sc.pairs.gz	leiden_0	GCTCACTAGAAGGGCG
LC499	10.817	-4.46188	LC499	LC499_hg38.sc.pairs.gz	leiden_2	GCTCACTAGATGAGGA
LC499	10.7249	-5.78284	LC499	LC499_hg38.sc.pairs.gz	leiden_2	GCTCACTAGCTTCAAC
LC499	10.3014	-6.13679	LC499	LC499_hg38.sc.pairs.gz	leiden_2	GCTCACTAGGACTAGC
LC499	11.3171	-5.49278	LC499	LC499_hg38.sc.pairs.gz	leiden_2	GCTCACTAGTCATCTG
LC499	10.0593	-5.60726	LC499	LC499_hg38.sc.pairs.gz	leiden_2	GCTCACTCACCGTTGG
LC499	10.6981	-5.14473	LC499	LC499_hg38.sc.pairs.gz	leiden_2	GCTCACTGTACCCACG
LC499	10.5902	-5.99113	LC499	LC499_hg38.sc.pairs.gz	leiden_2	GCTCACTGTCATCAAC
LC499	9.74806	-5.63876	LC499	LC499_hg38.sc.pairs.gz	leiden_2	GCTCACTTCTTCAGAG
LC499	9.8215	-5.8285	LC499	LC499_hg38.sc.pairs.gz	leiden_2	GCTCAGGGTGCATTCA
LC499	10.2138	-5.63489	LC499	LC499_hg38.sc.pairs.gz	leiden_2	GCTCAGGGTTACCCAA
LC499	10.5649	-5.34361	LC499	LC499_hg38.sc.pairs.gz	leiden_2	GCTCCTAAGAAATACC
LC499	5.04205	-3.08577	LC499	LC499_hg38.sc.pairs.gz	leiden_0	GCTCCTAAGAGCGGTT
LC499	10.052	-5.23621	LC499	LC499_hg38.sc.pairs.gz	leiden_2	GCTCCTAAGCGGACTA
LC499	11.0704	-5.23829	LC499	LC499_hg38.sc.pairs.gz	leiden_2	GCTCCTAAGGAGAACA
LC499	11.1656	-5.05382	LC499	LC499_hg38.sc.pairs.gz	leiden_2	GCTCCTACAACGTAGG
LC499	10.9062	-6.02808	LC499	LC499_hg38.sc.pairs.gz	leiden_2	GCTCCTACAGGTGTGA
LC499	9.26445	-5.23088	LC499	LC499_hg38.sc.pairs.gz	leiden_2	GCTCCTAGTTTGCGAT
LC499	5.30566	-2.92411	LC499	LC499_hg38.sc.pairs.gz	leiden_0	GCTCCTATCAGGGTTT
LC499	10.3232	-4.91949	LC499	LC499_hg38.sc.pairs.gz	leiden_2	GCTCCTATCTCGCGTT
LC499	9.2314	-5.4526	LC499	LC499_hg38.sc.pairs.gz	leiden_2	GCTCCTATCTCTGTTA
LC499	5.79134	-4.45414	LC499	LC499_hg38.sc.pairs.gz	leiden_0	GCTCGAGAGGGTCTGA
LC499	10.7841	-5.3517	LC499	LC499_hg38.sc.pairs.gz	leiden_2	GCTCGAGCAAAGAAGG
LC499	12.4378	-5.53567	LC499	LC499_hg38.sc.pairs.gz	leiden_2	GCTCGAGCATCGTACA
LC499	10.9217	-5.08838	LC499	LC499_hg38.sc.pairs.gz	leiden_2	GCTCGAGGTCAGCAAG
LC499	8.30164	-5.29356	LC499	LC499_hg38.sc.pairs.gz	leiden_2	GCTCGAGGTGGTAAGC
LC499	8.15255	-5.23197	LC499	LC499_hg38.sc.pairs.gz	leiden_2	GCTCGAGGTGTGCTTA
LC499	9.643	-5.21905	LC499	LC499_hg38.sc.pairs.gz	leiden_2	GCTCGAGTCACCGCGA
LC499	11.1498	-4.91134	LC499	LC499_hg38.sc.pairs.gz	leiden_2	GCTGAGCAGACCGCAA
LC499	11.2013	-4.79617	LC499	LC499_hg38.sc.pairs.gz	leiden_2	GCTGAGCCAGTTGCAT
LC499	5.22288	-1.26814	LC499	LC499_hg38.sc.pairs.gz	leiden_0	GCTGAGCGTCAGCTTA
LC499	5.63773	-0.465146	LC499	LC499_hg38.sc.pairs.gz	leiden_0	GCTGAGCGTTGAATAG
LC499	11.1966	-5.39297	LC499	LC499_hg38.sc.pairs.gz	leiden_2	GCTGAGCTCGAGGCTC
LC499	10.9955	-6.16937	LC499	LC499_hg38.sc.pairs.gz	leiden_2	GCTGAGCTCGCTCGGA
LC499	8.44692	-5.31257	LC499	LC499_hg38.sc.pairs.gz	leiden_2	GCTGCGAAGAGGCGGA
LC499	9.38794	-5.39052	LC499	LC499_hg38.sc.pairs.gz	leiden_2	GCTGCGACAGTCCTGG
LC499	12.2194	-5.87621	LC499	LC499_hg38.sc.pairs.gz	leiden_2	GCTGCGAGTAGATGAT
LC499	12.365	-5.93797	LC499	LC499_hg38.sc.pairs.gz	leiden_2	GCTGCGAGTAGGTCTT
LC499	11.3125	-5.49171	LC499	LC499_hg38.sc.pairs.gz	leiden_2	GCTGTTCAGAATATCG
LC499	10.9632	-5.78366	LC499	LC499_hg38.sc.pairs.gz	leiden_2	GCTGTTCAGGTACTCT
LC499	11.3019	-4.78971	LC499	LC499_hg38.sc.pairs.gz	leiden_2	GCTGTTCCAGAAGTGC
LC499	5.1056	-3.77736	LC499	LC499_hg38.sc.pairs.gz	leiden_0	GCTGTTCGTAGCCATT
LC499	11.9444	-4.57094	LC499	LC499_hg38.sc.pairs.gz	leiden_2	GCTGTTCGTATTGTCG
LC499	12.2337	-5.93856	LC499	LC499_hg38.sc.pairs.gz	leiden_2	GCTGTTCGTCTTAGCA
LC499	10.3349	-5.5383	LC499	LC499_hg38.sc.pairs.gz	leiden_2	GCTGTTCGTGACAAGC
LC499	9.43881	-5.34587	LC499	LC499_hg38.sc.pairs.gz	leiden_2	GCTGTTCGTTACGCTA
LC499	10.265	-6.43392	LC499	LC499_hg38.sc.pairs.gz	leiden_2	GCTGTTCTCGTGAGTT
LC499	10.0495	-6.21875	LC499	LC499_hg38.sc.pairs.gz	leiden_2	GCTTAAGCAGGCAAGT
LC499	11.269	-5.64193	LC499	LC499_hg38.sc.pairs.gz	leiden_2	GCTTAAGCAGGTAGCA
LC499	9.9876	-5.34561	LC499	LC499_hg38.sc.pairs.gz	leiden_2	GCTTAAGCATGCCCTT
LC499	11.5009	-5.33693	LC499	LC499_hg38.sc.pairs.gz	leiden_2	GCTTAAGGTAGCAGCA
LC499	8.29417	-5.21739	LC499	LC499_hg38.sc.pairs.gz	leiden_2	GCTTAAGGTGTCGTGC
LC499	11.1605	-4.3122	LC499	LC499_hg38.sc.pairs.gz	leiden_2	GCTTAAGGTGTGTGCC
LC499	5.1634	-4.05072	LC499	LC499_hg38.sc.pairs.gz	leiden_0	GCTTAAGTCCATACGA
LC499	11.9195	-4.58193	LC499	LC499_hg38.sc.pairs.gz	leiden_2	GCTTAAGTCGAGAAGC
LC499	11.1766	-5.5884	LC499	LC499_hg38.sc.pairs.gz	leiden_2	GCTTAAGTCGGTTCCT
LC499	11.5086	-4.61697	LC499	LC499_hg38.sc.pairs.gz	leiden_2	GCTTAAGTCTAGCTGA
LC499	11.643	-4.78247	LC499	LC499_hg38.sc.pairs.gz	leiden_2	GCTTGCTAGTCGCCTG
LC499	5.16084	-3.1297	LC499	LC499_hg38.sc.pairs.gz	leiden_0	GCTTGCTGTCCTTATT
LC499	5.7116	-3.4434	LC499	LC499_hg38.sc.pairs.gz	leiden_0	GCTTGCTTCCTCCTGA
LC499	12.2069	-5.80342	LC499	LC499_hg38.sc.pairs.gz	leiden_2	GCTTTCGAGGTAAGCC
LC499	8.03579	-5.16172	LC499	LC499_hg38.sc.pairs.gz	leiden_0	GCTTTCGAGGTCTTTG
LC499	9.37916	-5.61099	LC499	LC499_hg38.sc.pairs.gz	leiden_2	GCTTTCGCAGGTGGTA
LC499	5.64583	-3.35017	LC499	LC499_hg38.sc.pairs.gz	leiden_0	GCTTTCGGTTATGCAC
LC499	11.3574	-5.1114	LC499	LC499_hg38.sc.pairs.gz	leiden_2	GCTTTCGTCACCACAA
LC499	12.1803	-4.60904	LC499	LC499_hg38.sc.pairs.gz	leiden_2	GCTTTCGTCCCTAAAG
LC499	11.6401	-5.73277	LC499	LC499_hg38.sc.pairs.gz	leiden_2	GCTTTCGTCGGTTCCT
LC499	9.93181	-4.98775	LC499	LC499_hg38.sc.pairs.gz	leiden_2	GGAACCCAGAGGCGGA
LC499	9.89588	-4.30126	LC499	LC499_hg38.sc.pairs.gz	leiden_2	GGAACCCAGCGCACAA
LC499	5.21348	-3.73163	LC499	LC499_hg38.sc.pairs.gz	leiden_0	GGAACCCCAGATTAAG
LC499	10.8198	-6.04088	LC499	LC499_hg38.sc.pairs.gz	leiden_2	GGAACCCCATTGCCTC
LC499	10.3361	-5.25871	LC499	LC499_hg38.sc.pairs.gz	leiden_2	GGAACCCGTACGCAAG
LC499	10.2723	-5.34991	LC499	LC499_hg38.sc.pairs.gz	leiden_2	GGAACCCGTCCTTCAC
LC499	7.93949	-5.10168	LC499	LC499_hg38.sc.pairs.gz	leiden_0	GGAACTTAGCATTCCA
LC499	12.2192	-4.69744	LC499	LC499_hg38.sc.pairs.gz	leiden_2	GGAACTTAGGGCATTG
LC499	5.25432	-2.90752	LC499	LC499_hg38.sc.pairs.gz	leiden_0	GGAACTTAGTGCACAG
LC499	6.01466	-3.12201	LC499	LC499_hg38.sc.pairs.gz	leiden_2	GGAACTTCAAAGAAGG
LC499	12.3901	-6.0945	LC499	LC499_hg38.sc.pairs.gz	leiden_2	GGAACTTCACGCGCAT
LC499	10.7512	-5.345	LC499	LC499_hg38.sc.pairs.gz	leiden_2	GGAACTTGTAGACGCA
LC499	12.0163	-4.44979	LC499	LC499_hg38.sc.pairs.gz	leiden_2	GGAACTTGTCTGTTGA
LC499	8.6865	-5.45616	LC499	LC499_hg38.sc.pairs.gz	leiden_2	GGAATCTAGTGAAACT
LC499	8.25967	-5.22197	LC499	LC499_hg38.sc.pairs.gz	leiden_2	GGAATCTAGTGATAAC
LC499	11.6822	-4.82799	LC499	LC499_hg38.sc.pairs.gz	leiden_2	GGAATCTCAACTCGAT
LC499	5.30553	-3.32837	LC499	LC499_hg38.sc.pairs.gz	leiden_0	GGAATCTGTAGCGAGT
LC499	10.4714	-5.942	LC499	LC499_hg38.sc.pairs.gz	leiden_2	GGAATCTGTGATGCTT
LC499	11.9804	-5.85516	LC499	LC499_hg38.sc.pairs.gz	leiden_2	GGAATCTTCGACGGAA
LC499	10.7662	-5.22656	LC499	LC499_hg38.sc.pairs.gz	leiden_2	GGACACCAGAGCCACA
LC499	11.1686	-5.08337	LC499	LC499_hg38.sc.pairs.gz	leiden_2	GGACACCCACATCATG
LC499	12.0601	-4.57331	LC499	LC499_hg38.sc.pairs.gz	leiden_2	GGACACCCAGACTAAA
LC499	5.49615	-4.37251	LC499	LC499_hg38.sc.pairs.gz	leiden_0	GGACACCGTATGGATA
LC499	11.0501	-5.32806	LC499	LC499_hg38.sc.pairs.gz	leiden_2	GGACACCGTCAACGGA
LC499	8.96071	-5.38301	LC499	LC499_hg38.sc.pairs.gz	leiden_2	GGACACCTCCTCAAGA
LC499	9.53797	-5.001	LC499	LC499_hg38.sc.pairs.gz	leiden_2	GGACACCTCTGACTTT
LC499	10.4142	-5.69901	LC499	LC499_hg38.sc.pairs.gz	leiden_2	GGAGAACAGATGCGCA
LC499	11.5636	-5.72036	LC499	LC499_hg38.sc.pairs.gz	leiden_2	GGAGAACGTCATAAGA
LC499	10.1796	-5.17748	LC499	LC499_hg38.sc.pairs.gz	leiden_2	GGAGAACTCATGTTCT
LC499	10.3391	-4.33433	LC499	LC499_hg38.sc.pairs.gz	leiden_2	GGAGAACTCCGATTGA
LC499	11.1112	-5.4019	LC499	LC499_hg38.sc.pairs.gz	leiden_2	GGAGAACTCGTTACAG
LC499	12.1604	-5.17966	LC499	LC499_hg38.sc.pairs.gz	leiden_2	GGAGGATAGGTAGGCT
LC499	11.6135	-5.40231	LC499	LC499_hg38.sc.pairs.gz	leiden_2	GGAGGATCACCTCGTT
LC499	10.6155	-4.76197	LC499	LC499_hg38.sc.pairs.gz	leiden_2	GGAGGATGTCCACCAG
LC499	11.1606	-5.21273	LC499	LC499_hg38.sc.pairs.gz	leiden_2	GGAGGATTCGGTGATT
LC499	9.14709	-5.35222	LC499	LC499_hg38.sc.pairs.gz	leiden_2	GGAGGATTCGTCTAGA
LC499	5.94163	-0.953705	LC499	LC499_hg38.sc.pairs.gz	leiden_0	GGAGTAGAGACACGGT
LC499	10.2425	-5.65168	LC499	LC499_hg38.sc.pairs.gz	leiden_2	GGAGTAGAGGTGAACC
LC499	9.8292	-5.11865	LC499	LC499_hg38.sc.pairs.gz	leiden_2	GGAGTAGAGTGAGTTA
LC499	10.5338	-4.84717	LC499	LC499_hg38.sc.pairs.gz	leiden_2	GGAGTAGGTCCACCAG
LC499	10.1764	-5.01579	LC499	LC499_hg38.sc.pairs.gz	leiden_2	GGAGTAGGTGCATCAT
LC499	11.2726	-4.51377	LC499	LC499_hg38.sc.pairs.gz	leiden_2	GGAGTAGGTTAAGGGC
LC499	10.4859	-5.36677	LC499	LC499_hg38.sc.pairs.gz	leiden_2	GGAGTAGTCAATGCAC
LC499	11.2069	-5.50357	LC499	LC499_hg38.sc.pairs.gz	leiden_2	GGAGTAGTCTGTGTCC
LC499	11.2318	-5.64927	LC499	LC499_hg38.sc.pairs.gz	leiden_2	GGATAGGAGGCTTTAC
LC499	5.23788	-2.79554	LC499	LC499_hg38.sc.pairs.gz	leiden_0	GGATAGGAGTGAAACT
LC499	5.28554	-2.99303	LC499	LC499_hg38.sc.pairs.gz	leiden_0	GGATAGGAGTGGACGT
LC499	10.7787	-4.85479	LC499	LC499_hg38.sc.pairs.gz	leiden_2	GGATAGGCACAGCCAC
LC499	11.938	-4.57018	LC499	LC499_hg38.sc.pairs.gz	leiden_2	GGATGAGAGAAATACC
LC499	10.9332	-5.06078	LC499	LC499_hg38.sc.pairs.gz	leiden_2	GGATGAGAGCATACCT
LC499	10.8755	-6.07407	LC499	LC499_hg38.sc.pairs.gz	leiden_2	GGATGAGCAAATGTCC
LC499	10.3146	-5.92342	LC499	LC499_hg38.sc.pairs.gz	leiden_2	GGATGAGCAATGGTAA
LC499	10.2346	-5.73962	LC499	LC499_hg38.sc.pairs.gz	leiden_2	GGATGAGCAGTTGCAT
LC499	10.6729	-5.34458	LC499	LC499_hg38.sc.pairs.gz	leiden_2	GGATGAGGTGGTACTT
LC499	10.6289	-5.22188	LC499	LC499_hg38.sc.pairs.gz	leiden_2	GGATGAGTCCCGTAGG
LC499	12.4609	-6.16822	LC499	LC499_hg38.sc.pairs.gz	leiden_2	GGATGAGTCTATGAGC
LC499	10.7474	-5.97376	LC499	LC499_hg38.sc.pairs.gz	leiden_2	GGCACGTAGGACTAGC
LC499	9.8543	-5.92777	LC499	LC499_hg38.sc.pairs.gz	leiden_2	GGCACGTAGTAACATG
LC499	10.7194	-4.42909	LC499	LC499_hg38.sc.pairs.gz	leiden_2	GGCACGTCACAACGGA
LC499	10.1378	-5.25691	LC499	LC499_hg38.sc.pairs.gz	leiden_2	GGCACGTCACTTACAG
LC499	12.1932	-4.7204	LC499	LC499_hg38.sc.pairs.gz	leiden_2	GGCACGTCATGATCGT
LC499	12.0916	-4.63325	LC499	LC499_hg38.sc.pairs.gz	leiden_2	GGCACGTCATGCGCTG
LC499	5.41584	-0.0850908	LC499	LC499_hg38.sc.pairs.gz	leiden_0	GGCACGTGTATGCTAC
LC499	10.0223	-5.95704	LC499	LC499_hg38.sc.pairs.gz	leiden_2	GGCACGTGTCATAAGA
LC499	10.7183	-4.6481	LC499	LC499_hg38.sc.pairs.gz	leiden_2	GGCACGTTCATTCTTG
LC499	11.1177	-5.75918	LC499	LC499_hg38.sc.pairs.gz	leiden_2	GGCACGTTCATTGCCC
LC499	-1.31816	-3.38023	LC499	LC499_hg38.sc.pairs.gz	leiden_4	GGCACGTTCGACTGGC
LC499	10.9128	-5.18151	LC499	LC499_hg38.sc.pairs.gz	leiden_2	GGCACGTTCGCTACCT
LC499	10.5122	-5.40358	LC499	LC499_hg38.sc.pairs.gz	leiden_2	GGCACGTTCGGCTATA
LC499	12.0323	-5.11441	LC499	LC499_hg38.sc.pairs.gz	leiden_2	GGCACGTTCTCTCAAT
LC499	11.1929	-5.25025	LC499	LC499_hg38.sc.pairs.gz	leiden_2	GGCATTACAAGCCTTA
LC499	10.7564	-5.05011	LC499	LC499_hg38.sc.pairs.gz	leiden_2	GGCATTACACATAAAG
LC499	10.7624	-5.20389	LC499	LC499_hg38.sc.pairs.gz	leiden_2	GGCATTAGTGCCGGTT
LC499	8.658	-5.14872	LC499	LC499_hg38.sc.pairs.gz	leiden_0	GGCATTAGTGTCCAGC
LC499	11.4848	-5.83901	LC499	LC499_hg38.sc.pairs.gz	leiden_2	GGCATTATCAACTTGG
LC499	5.36265	-1.78336	LC499	LC499_hg38.sc.pairs.gz	leiden_0	GGCATTATCAATCGTG
LC499	11.2427	-5.49172	LC499	LC499_hg38.sc.pairs.gz	leiden_2	GGCATTATCTATACCT
LC499	10.1487	-5.33835	LC499	LC499_hg38.sc.pairs.gz	leiden_2	GGCGAAAAGACCATAA
LC499	10.1792	-5.26183	LC499	LC499_hg38.sc.pairs.gz	leiden_2	GGCGAAAAGAGGAATG
LC499	12.1776	-4.59104	LC499	LC499_hg38.sc.pairs.gz	leiden_2	GGCGAAAAGCAGAGCT
LC499	5.19527	-2.97866	LC499	LC499_hg38.sc.pairs.gz	leiden_0	GGCGAAAAGCATTCCA
LC499	11.5402	-5.44242	LC499	LC499_hg38.sc.pairs.gz	leiden_2	GGCGAAACATCCCTCA
LC499	5.4448	-4.20014	LC499	LC499_hg38.sc.pairs.gz	leiden_0	GGCGAAAGTAAACGGC
LC499	12.6157	-5.71506	LC499	LC499_hg38.sc.pairs.gz	leiden_2	GGCGAAATCCGTCAAA
LC499	10.4106	-6.12123	LC499	LC499_hg38.sc.pairs.gz	leiden_2	GGCGAAATCCTGTGGG
LC499	10.773	-5.52301	LC499	LC499_hg38.sc.pairs.gz	leiden_2	GGCGTTGAGCACCATT
LC499	9.90408	-5.2531	LC499	LC499_hg38.sc.pairs.gz	leiden_2	GGCGTTGAGCTGAAAT
LC499	9.85627	-5.32312	LC499	LC499_hg38.sc.pairs.gz	leiden_2	GGCGTTGAGCTTCAAC
LC499	9.28972	-5.71561	LC499	LC499_hg38.sc.pairs.gz	leiden_2	GGCGTTGCAAGCCAGA
LC499	9.70868	-5.83467	LC499	LC499_hg38.sc.pairs.gz	leiden_2	GGCGTTGGTCCTCAGG
LC499	9.08042	-5.32917	LC499	LC499_hg38.sc.pairs.gz	leiden_2	GGCGTTGGTCTGGTCG
LC499	8.68613	-5.37337	LC499	LC499_hg38.sc.pairs.gz	leiden_2	GGCGTTGGTTGGACGA
LC499	10.9655	-5.36021	LC499	LC499_hg38.sc.pairs.gz	leiden_2	GGCGTTGTCAGCACGC
LC499	10.4051	-4.95652	LC499	LC499_hg38.sc.pairs.gz	leiden_2	GGCGTTGTCGCTAGTA
LC499	5.88359	-3.3085	LC499	LC499_hg38.sc.pairs.gz	leiden_0	GGCGTTGTCTGGGCGT
LC499	5.88423	-3.54033	LC499	LC499_hg38.sc.pairs.gz	leiden_3	GGGAACAAGCAATAAC
LC499	9.48198	-5.11474	LC499	LC499_hg38.sc.pairs.gz	leiden_2	GGGAACACAATTGCCA
LC499	5.51317	-3.53634	LC499	LC499_hg38.sc.pairs.gz	leiden_0	GGGAACACACCACCAG
LC499	12.3726	-5.96976	LC499	LC499_hg38.sc.pairs.gz	leiden_2	GGGAACACAGCCACGT
LC499	10.1949	-6.0985	LC499	LC499_hg38.sc.pairs.gz	leiden_2	GGGAACACATTACTTC
LC499	11.4775	-4.84753	LC499	LC499_hg38.sc.pairs.gz	leiden_2	GGGAACAGTAACGGAC
LC499	12.0528	-5.78228	LC499	LC499_hg38.sc.pairs.gz	leiden_2	GGGAACAGTACGGTTT
LC499	10.1136	-6.19986	LC499	LC499_hg38.sc.pairs.gz	leiden_2	GGGAACATCCGATGCG
LC499	6.41064	-1.16757	LC499	LC499_hg38.sc.pairs.gz	leiden_0	GGGACCTAGATGAGGA
LC499	5.60144	-3.57879	LC499	LC499_hg38.sc.pairs.gz	leiden_0	GGGACCTAGCCCATTA
LC499	11.0145	-5.10519	LC499	LC499_hg38.sc.pairs.gz	leiden_2	GGGACCTCAGAACGAC
LC499	5.67667	-4.49677	LC499	LC499_hg38.sc.pairs.gz	leiden_0	GGGACCTGTCCTTATT
LC499	10.6905	-5.95378	LC499	LC499_hg38.sc.pairs.gz	leiden_2	GGGACCTTCAGTCAAC
LC499	8.81167	-5.21169	LC499	LC499_hg38.sc.pairs.gz	leiden_2	GGGACCTTCTAGCAGT
LC499	10.342	-5.34604	LC499	LC499_hg38.sc.pairs.gz	leiden_2	GGGCCATAGAAAGGGT
LC499	4.74498	-2.92371	LC499	LC499_hg38.sc.pairs.gz	leiden_0	GGGCCATAGGTTGTGG
LC499	11.0627	-4.60918	LC499	LC499_hg38.sc.pairs.gz	leiden_2	GGGCCATCAATGGTCT
LC499	12.2255	-4.68269	LC499	LC499_hg38.sc.pairs.gz	leiden_2	GGGCCATCACTCCACT
LC499	9.56008	-5.45413	LC499	LC499_hg38.sc.pairs.gz	leiden_2	GGGCCATCAGTAAGCG
LC499	4.56501	-2.56093	LC499	LC499_hg38.sc.pairs.gz	leiden_0	GGGCCATGTTCTACCC
LC499	10.7214	-4.83674	LC499	LC499_hg38.sc.pairs.gz	leiden_2	GGGCCATTCGCTAGTA
LC499	10.6158	-4.96858	LC499	LC499_hg38.sc.pairs.gz	leiden_2	GGGCCATTCTTTCGAT
LC499	11.2985	-4.62675	LC499	LC499_hg38.sc.pairs.gz	leiden_2	GGGTCTGAGCTCCATA
LC499	9.56218	-5.07006	LC499	LC499_hg38.sc.pairs.gz	leiden_2	GGGTCTGAGGCACTAG
LC499	10.3165	-5.36661	LC499	LC499_hg38.sc.pairs.gz	leiden_2	GGGTCTGAGTAACTCC
LC499	11.3596	-5.31589	LC499	LC499_hg38.sc.pairs.gz	leiden_2	GGGTCTGAGTTGTCCA
LC499	11.5754	-5.97692	LC499	LC499_hg38.sc.pairs.gz	leiden_2	GGGTCTGGTGATAAGT
LC499	10.2603	-4.88814	LC499	LC499_hg38.sc.pairs.gz	leiden_2	GGGTCTGTCCGAATTG
LC499	5.74732	-2.86676	LC499	LC499_hg38.sc.pairs.gz	leiden_0	GGGTCTGTCTACTTTG
LC499	5.22789	-3.16544	LC499	LC499_hg38.sc.pairs.gz	leiden_0	GGGTCTGTCTCTATTG
LC499	5.51816	-3.18288	LC499	LC499_hg38.sc.pairs.gz	leiden_0	GGGTGTCCAAGACTAA
LC499	10.5008	-6.125	LC499	LC499_hg38.sc.pairs.gz	leiden_2	GGGTGTCCAAGGTCGA
LC499	5.68306	-3.54682	LC499	LC499_hg38.sc.pairs.gz	leiden_3	GGGTGTCCACGATATC
LC499	8.49583	-5.34222	LC499	LC499_hg38.sc.pairs.gz	leiden_2	GGGTGTCCAGAGATGC
LC499	12.1177	-4.54547	LC499	LC499_hg38.sc.pairs.gz	leiden_2	GGGTGTCGTCAACTAC
LC499	11.8162	-4.76341	LC499	LC499_hg38.sc.pairs.gz	leiden_2	GGGTGTCGTCGTCGCA
LC499	12.1688	-4.53994	LC499	LC499_hg38.sc.pairs.gz	leiden_2	GGGTGTCTCGAGCGCT
LC499	10.5764	-5.17273	LC499	LC499_hg38.sc.pairs.gz	leiden_2	GGGTTATGTAGCGAGT
LC499	11.2849	-5.70936	LC499	LC499_hg38.sc.pairs.gz	leiden_2	GGGTTATGTATCAGCT
LC499	11.7459	-4.74227	LC499	LC499_hg38.sc.pairs.gz	leiden_2	GGGTTATGTTGGACGA
LC499	9.41284	-5.38186	LC499	LC499_hg38.sc.pairs.gz	leiden_2	GGGTTATTCGAACCGC
LC499	11.8515	-6.03704	LC499	LC499_hg38.sc.pairs.gz	leiden_2	GGGTTATTCTGGGCGT
LC499	8.59436	-5.38031	LC499	LC499_hg38.sc.pairs.gz	leiden_2	GGTACCGAGTACCCAT
LC499	9.97401	-5.01198	LC499	LC499_hg38.sc.pairs.gz	leiden_2	GGTACCGGTAAGCCTT
LC499	10.4616	-4.69427	LC499	LC499_hg38.sc.pairs.gz	leiden_2	GGTACCGGTACTTCAG
LC499	11.2265	-4.88826	LC499	LC499_hg38.sc.pairs.gz	leiden_2	GGTACCGTCGGATAAA
LC499	11.9249	-6.05634	LC499	LC499_hg38.sc.pairs.gz	leiden_2	GGTACCGTCGGCATAT
LC499	11.8109	-4.80641	LC499	LC499_hg38.sc.pairs.gz	leiden_2	GGTAGGACAACTCAAC
LC499	11.2113	-4.86119	LC499	LC499_hg38.sc.pairs.gz	leiden_2	GGTAGGACACACATGT
LC499	7.66911	-5.075	LC499	LC499_hg38.sc.pairs.gz	leiden_0	GGTCATACAACGACAG
LC499	12.1105	-5.74001	LC499	LC499_hg38.sc.pairs.gz	leiden_2	GGTCATACAATAGTGA
LC499	10.4144	-6.35769	LC499	LC499_hg38.sc.pairs.gz	leiden_2	GGTCATAGTAGCGGTA
LC499	10.9828	-4.97458	LC499	LC499_hg38.sc.pairs.gz	leiden_2	GGTCATAGTCACATTG
LC499	11.4956	-5.52559	LC499	LC499_hg38.sc.pairs.gz	leiden_2	GGTGAAGAGGGTTCTT
LC499	10.002	-5.23231	LC499	LC499_hg38.sc.pairs.gz	leiden_2	GGTGAAGCACAAACGG
LC499	11.635	-6.04143	LC499	LC499_hg38.sc.pairs.gz	leiden_2	GGTGAAGCAGCTATAC
LC499	10.9073	-4.72841	LC499	LC499_hg38.sc.pairs.gz	leiden_2	GGTGAAGGTATGTCCA
LC499	10.1111	-4.42065	LC499	LC499_hg38.sc.pairs.gz	leiden_2	GGTGAAGGTGAATCAA
LC499	11.8473	-5.35904	LC499	LC499_hg38.sc.pairs.gz	leiden_2	GGTGAAGTCAGGCCGT
LC499	10.7849	-4.89681	LC499	LC499_hg38.sc.pairs.gz	leiden_2	GGTGAAGTCCACTAGA
LC499	9.82382	-5.92137	LC499	LC499_hg38.sc.pairs.gz	leiden_2	GGTGAAGTCGGGCTCA
LC499	10.6521	-5.5555	LC499	LC499_hg38.sc.pairs.gz	leiden_2	GGTGCTGAGACACAAT
LC499	6.7633	-1.47803	LC499	LC499_hg38.sc.pairs.gz	leiden_0	GGTGCTGAGGACTAGC
LC499	11.0546	-6.05137	LC499	LC499_hg38.sc.pairs.gz	leiden_2	GGTGCTGAGTGTCGGA
LC499	10.4261	-5.13057	LC499	LC499_hg38.sc.pairs.gz	leiden_2	GGTGCTGGTTGCAGCC
LC499	10.9282	-5.91267	LC499	LC499_hg38.sc.pairs.gz	leiden_2	GGTGTCGAGAGTAAGG
LC499	9.30025	-5.88889	LC499	LC499_hg38.sc.pairs.gz	leiden_2	GGTGTCGCAGCAACCC
LC499	10.3832	-5.91817	LC499	LC499_hg38.sc.pairs.gz	leiden_2	GGTGTCGCAGGCACAA
LC499	9.28175	-5.71139	LC499	LC499_hg38.sc.pairs.gz	leiden_2	GGTGTCGCATCCGTAA
LC499	8.46673	-5.31034	LC499	LC499_hg38.sc.pairs.gz	leiden_2	GGTGTCGGTGCACTTA
LC499	5.57539	-3.26526	LC499	LC499_hg38.sc.pairs.gz	leiden_0	GGTGTCGGTTGGACGA
LC499	5.25528	-3.0656	LC499	LC499_hg38.sc.pairs.gz	leiden_0	GGTGTCGTCCATTGTT
LC499	9.84302	-6.00767	LC499	LC499_hg38.sc.pairs.gz	leiden_2	GGTTGCGAGAGTTTGA
LC499	10.6852	-5.9273	LC499	LC499_hg38.sc.pairs.gz	leiden_2	GGTTGCGAGGATATCA
LC499	11.6177	-4.68058	LC499	LC499_hg38.sc.pairs.gz	leiden_2	GGTTGCGCATGGCCCA
LC499	5.38877	-2.95538	LC499	LC499_hg38.sc.pairs.gz	leiden_0	GGTTGCGGTCCTTCAC
LC499	10.977	-5.17577	LC499	LC499_hg38.sc.pairs.gz	leiden_2	GGTTGCGGTTACCACA
LC499	10.6525	-4.40088	LC499	LC499_hg38.sc.pairs.gz	leiden_2	GGTTGCGTCAAGAGAT
LC499	10.8973	-6.08227	LC499	LC499_hg38.sc.pairs.gz	leiden_2	GGTTGCGTCGCTGATA
LC499	12.4743	-6.00906	LC499	LC499_hg38.sc.pairs.gz	leiden_2	GGTTGCGTCGTGCTGG
LC499	4.67641	-3.17483	LC499	LC499_hg38.sc.pairs.gz	leiden_0	GTAATCGAGAGATTAC
LC499	8.49812	-5.31497	LC499	LC499_hg38.sc.pairs.gz	leiden_2	GTAATCGAGCTCGTTA
LC499	11.237	-5.82155	LC499	LC499_hg38.sc.pairs.gz	leiden_2	GTAATCGAGTGTGTAA
LC499	5.07157	-2.66178	LC499	LC499_hg38.sc.pairs.gz	leiden_0	GTAATCGCATGCGTTA
LC499	4.86109	-1.13143	LC499	LC499_hg38.sc.pairs.gz	leiden_0	GTAATCGCATTACACG
LC499	12.582	-5.7311	LC499	LC499_hg38.sc.pairs.gz	leiden_2	GTAATCGGTGTGTGCC
LC499	4.67073	-3.13706	LC499	LC499_hg38.sc.pairs.gz	leiden_0	GTACTTTAGGTACTCT
LC499	10.7819	-5.74702	LC499	LC499_hg38.sc.pairs.gz	leiden_2	GTACTTTGTCCGTGCA
LC499	11.395	-5.24074	LC499	LC499_hg38.sc.pairs.gz	leiden_2	GTACTTTGTTCTTAGG
LC499	10.2668	-6.37547	LC499	LC499_hg38.sc.pairs.gz	leiden_2	GTACTTTGTTTCCTAT
LC499	6.61772	-0.708185	LC499	LC499_hg38.sc.pairs.gz	leiden_0	GTACTTTTCGCGGCAT
LC499	11.6204	-4.56548	LC499	LC499_hg38.sc.pairs.gz	leiden_2	GTACTTTTCTGATCCC
LC499	9.61095	-5.43654	LC499	LC499_hg38.sc.pairs.gz	leiden_2	GTAGACTAGCTACGTT
LC499	11.0828	-6.20385	LC499	LC499_hg38.sc.pairs.gz	leiden_2	GTAGACTCATGGGACA
LC499	9.8467	-5.01555	LC499	LC499_hg38.sc.pairs.gz	leiden_2	GTAGACTGTATTCTTC
LC499	9.14872	-5.10394	LC499	LC499_hg38.sc.pairs.gz	leiden_2	GTAGACTTCCTAAAGC
LC499	5.2305	-4.00926	LC499	LC499_hg38.sc.pairs.gz	leiden_0	GTAGACTTCGGATAAA
LC499	11.9968	-4.46096	LC499	LC499_hg38.sc.pairs.gz	leiden_2	GTAGGAGAGGTCCTCG
LC499	10.7083	-5.28146	LC499	LC499_hg38.sc.pairs.gz	leiden_2	GTAGGAGCACTACACA
LC499	11.5247	-5.43794	LC499	LC499_hg38.sc.pairs.gz	leiden_2	GTAGGAGCATTTGGCA
LC499	5.10144	-3.05502	LC499	LC499_hg38.sc.pairs.gz	leiden_0	GTAGGAGGTATTCGAC
LC499	10.403	-5.70117	LC499	LC499_hg38.sc.pairs.gz	leiden_2	GTAGGAGGTTACGCTA
LC499	11.162	-5.30736	LC499	LC499_hg38.sc.pairs.gz	leiden_2	GTAGTACAGCTGAGGT
LC499	8.77867	-5.21873	LC499	LC499_hg38.sc.pairs.gz	leiden_2	GTAGTACCAACGTACT
LC499	10.9012	-4.77288	LC499	LC499_hg38.sc.pairs.gz	leiden_2	GTAGTACCAATGGCTT
LC499	10.6557	-5.58625	LC499	LC499_hg38.sc.pairs.gz	leiden_2	GTAGTACCACCGAAAG
[truncated: 7,205 more rows]

## Sheet: fig4cd
library	cluster	Freq
LC499	leiden_0	593
LC500	leiden_0	2249
LC499	leiden_1	14
LC500	leiden_1	2800
LC499	leiden_2	2438
LC500	leiden_2	40
LC499	leiden_3	18
LC500	leiden_3	762
LC499	leiden_4	5
LC500	leiden_4	285

## Sheet: fig4f
EGFR	MYC	MDM2	leiden
1	0	0	2
1	1	0	2
1	0	0	2
1	0	0	2
1	0	0	2
1	1	0	2
1	0	0	0
1	0	0	2
1	1	0	2
1	1	0	2
1	0	0	0
1	0	0	2
1	0	0	2
1	0	0	2
1	0	0	2
1	1	0	0
1	0	0	0
1	0	0	2
1	0	0	2
1	0	0	2
1	0	0	2
1	0	0	2
1	0	0	2
1	1	0	0
0	0	0	0
1	0	0	2
0	0	0	0
1	0	0	2
1	0	0	2
1	0	0	2
1	0	0	2
1	0	0	2
1	0	0	0
1	0	0	2
1	0	0	2
1	0	0	0
1	1	0	2
1	0	0	2
0	0	0	2
1	0	0	2
1	1	0	2
1	0	0	2
1	0	0	2
0	0	0	2
0	0	0	2
1	0	0	2
1	0	0	2
1	0	0	0
1	0	0	2
1	0	0	2
1	0	0	0
1	0	0	2
1	0	0	2
1	1	0	0
0	0	0	2
1	0	0	2
1	0	0	2
1	1	0	2
1	1	0	2
1	0	0	2
1	0	0	2
1	0	0	2
1	0	0	2
1	1	0	2
1	1	0	2
1	0	0	2
1	1	0	2
1	0	0	2
1	1	0	2
1	1	0	2
1	0	0	0
1	0	0	2
1	0	0	2
1	0	0	2
1	0	0	0
1	0	0	2
1	1	0	2
1	0	0	2
0	0	0	0
1	0	0	2
1	0	0	2
1	0	0	2
0	0	0	2
1	0	0	2
1	0	0	2
1	0	0	2
1	0	0	0
1	0	0	2
1	1	0	2
1	0	0	1
1	0	0	2
1	1	0	0
1	0	0	2
1	0	0	2
1	0	0	2
1	1	0	0
1	1	0	2
0	1	0	0
1	0	0	2
1	0	0	0
1	0	0	2
1	0	0	0
1	0	0	2
1	0	0	2
1	0	0	0
1	0	0	0
1	0	0	2
1	0	0	2
1	0	0	0
1	0	0	2
1	0	0	0
0	0	0	0
1	0	0	2
1	0	0	2
1	0	0	2
1	1	0	0
1	0	0	2
1	1	0	0
1	0	0	2
1	0	0	0
1	0	0	2
0	0	0	2
0	0	0	2
1	0	0	2
1	1	0	2
1	0	0	0
0	0	0	0
1	0	0	2
1	0	0	2
1	0	0	2
1	0	0	2
1	1	0	0
1	0	0	2
1	0	0	2
1	0	0	2
1	0	0	2
0	0	0	0
0	1	0	1
1	0	0	2
1	0	0	2
1	1	0	0
0	0	0	2
1	0	0	2
1	0	0	2
1	0	0	2
1	0	0	0
1	1	0	0
0	0	0	2
1	0	0	2
1	0	0	2
1	1	0	2
1	0	0	2
1	0	0	2
1	0	0	2
1	1	0	2
1	0	0	2
1	1	0	2
0	0	0	2
0	0	0	2
1	1	0	2
1	0	0	2
1	0	0	0
1	0	0	2
0	0	0	2
1	0	0	2
1	0	0	0
0	0	0	2
1	0	0	2
0	0	0	2
1	1	0	2
0	0	0	2
1	0	0	0
1	0	0	2
1	0	0	2
1	0	0	2
1	1	0	0
1	0	0	0
1	0	0	0
1	0	0	2
1	0	0	2
1	0	0	2
1	0	0	2
1	0	0	2
1	0	0	2
1	0	0	0
0	0	0	2
1	0	0	0
1	0	0	2
1	0	0	2
1	0	0	2
1	0	0	2
0	0	0	2
1	1	0	2
1	0	1	2
1	0	0	2
1	1	0	0
1	0	0	2
1	0	0	2
1	0	0	0
1	0	0	2
1	0	0	2
1	0	0	2
1	0	0	2
1	0	0	2
1	1	0	2
1	0	0	2
0	0	0	0
0	0	0	0
1	0	0	2
1	0	0	2
1	0	0	2
1	0	0	2
1	0	0	2
1	0	0	2
1	0	0	2
1	0	0	0
1	0	0	0
1	0	0	0
1	0	0	2
1	0	0	2
1	0	0	0
1	0	0	0
1	0	0	0
1	1	0	0
1	0	0	2
1	0	0	0
1	1	0	2
1	0	0	2
1	0	0	2
1	0	0	2
1	0	0	0
1	0	0	2
1	0	0	2
0	0	0	2
1	0	0	2
1	0	0	2
1	1	0	2
1	0	0	2
0	0	0	2
1	0	0	2
1	0	0	2
1	0	0	0
1	0	0	2
1	1	0	2
1	0	0	2
1	0	0	2
1	0	0	0
1	0	0	2
0	0	0	2
1	0	0	2
1	0	0	2
1	0	0	2
1	0	0	2
1	0	0	2
1	0	0	2
1	0	0	2
1	0	0	2
1	0	0	2
1	0	0	2
1	0	0	2
1	0	0	1
1	0	0	2
1	0	0	2
1	0	0	0
1	0	0	2
1	1	0	0
1	0	0	2
1	0	0	2
1	0	0	2
1	0	0	2
1	1	0	2
0	0	0	2
1	1	0	0
1	0	0	2
1	0	0	2
1	0	0	0
0	0	0	2
1	0	0	2
1	1	0	2
1	0	0	2
1	1	0	0
1	0	0	0
1	0	0	0
1	0	0	2
1	0	0	0
1	0	0	2
1	0	0	2
1	0	0	2
1	0	0	2
0	0	0	2
1	0	0	2
1	0	0	2
1	0	0	0
1	0	0	2
1	0	0	2
1	0	0	2
1	1	0	0
1	0	0	2
0	0	0	0
1	0	0	2
1	0	0	2
1	0	0	2
1	0	0	2
1	1	0	2
1	0	0	2
1	0	0	2
1	0	0	2
1	0	0	2
1	0	0	2
1	0	0	2
1	0	0	2
1	0	0	2
1	0	0	2
1	0	0	0
1	0	0	0
1	0	0	2
1	0	0	2
1	0	0	2
0	0	0	2
1	0	0	2
1	1	0	2
1	0	0	2
1	0	0	2
1	0	0	2
1	0	0	2
1	0	0	0
1	0	0	2
1	1	0	0
1	0	0	0
1	1	0	0
1	0	0	2
1	0	0	2
1	0	0	2
1	0	0	2
1	0	0	2
1	1	0	0
1	0	0	2
0	0	0	2
1	1	0	0
1	1	0	0
1	0	0	2
1	0	0	2
1	0	0	2
0	0	0	0
1	1	1	0
0	0	0	2
1	1	0	0
1	0	0	2
1	1	0	2
1	0	0	2
1	0	0	2
1	0	0	2
0	0	0	2
1	0	0	2
1	0	0	2
1	1	0	2
0	0	0	2
1	0	0	2
1	0	0	0
1	0	0	2
1	0	0	2
1	0	0	2
1	0	0	2
1	1	0	2
1	0	0	2
1	0	0	0
1	0	0	2
1	1	0	2
1	0	0	2
1	1	0	2
0	0	0	2
1	0	0	2
1	0	0	2
1	0	0	2
1	1	0	2
1	0	0	0
1	0	0	2
1	1	0	2
1	0	0	2
1	0	0	2
1	0	0	2
1	0	0	0
1	0	0	2
1	0	0	2
1	1	0	0
1	0	0	2
1	0	0	0
1	1	0	2
0	0	0	2
1	1	0	2
1	0	0	0
1	0	0	2
1	0	0	2
1	0	0	2
1	0	0	0
0	0	0	2
1	0	0	2
1	0	0	2
1	0	0	2
1	1	0	2
1	1	0	0
1	0	0	2
0	0	0	2
1	1	0	0
1	0	0	2
1	0	0	2
1	1	0	2
1	0	0	2
1	1	0	2
1	1	0	2
1	0	0	0
1	0	0	2
1	1	0	2
1	0	0	2
1	0	0	2
0	0	0	2
0	0	0	2
1	0	0	2
0	0	0	2
1	0	0	4
1	0	0	0
1	0	0	2
1	1	0	2
1	0	0	2
0	0	0	2
1	0	0	0
1	0	0	2
1	0	0	2
1	0	0	2
1	0	0	2
1	0	0	2
1	0	0	0
1	0	0	2
1	1	0	2
1	0	0	2
1	0	0	0
1	0	0	0
1	0	0	2
1	0	0	2
1	0	0	2
0	0	0	2
1	1	0	2
1	0	0	2
1	0	0	2
1	1	0	2
1	0	0	2
0	0	0	0
1	0	0	2
1	0	0	2
1	0	0	2
1	0	0	0
1	0	0	2
1	0	0	2
1	0	0	0
1	0	0	2
1	0	0	2
0	0	0	2
1	0	0	0
1	0	0	0
1	0	0	2
1	0	0	0
1	1	0	0
1	0	0	2
1	0	0	2
1	0	0	2
1	0	0	2
1	0	0	2
1	0	0	0
1	0	0	0
1	0	0	2
1	0	0	2
1	0	0	2
1	0	0	2
1	0	0	2
0	0	0	2
1	0	0	2
1	0	0	2
0	0	0	2
1	0	0	2
1	0	0	2
0	1	0	2
1	0	0	2
1	0	0	0
1	0	0	2
1	0	0	2
1	0	0	2
1	0	0	2
0	0	0	2
1	1	0	2
1	0	0	2
1	0	0	2
1	1	0	2
1	0	0	2
1	1	0	0
1	0	0	2
1	0	0	0
1	1	0	0
1	0	0	2
1	0	0	2
1	0	0	2
1	0	0	2
0	0	0	2
1	0	0	2
1	0	0	2
1	0	0	2
1	0	0	0
1	0	0	2
1	0	0	2
1	1	0	2
1	0	0	0
1	0	0	2
1	0	0	2
1	1	0	2
1	0	0	2
1	0	0	2
1	0	0	0
0	0	0	2
0	0	0	0
1	1	0	2
1	0	0	0
1	0	0	2
1	0	0	2
1	1	0	2
0	0	0	2
1	0	0	0
0	0	0	2
1	0	0	0
1	1	0	2
0	0	0	2
1	0	0	2
1	1	0	0
1	1	0	2
1	0	0	2
1	0	0	0
1	0	0	2
1	0	0	2
1	0	0	2
1	1	0	2
1	0	0	0
1	0	0	2
1	0	0	2
1	0	0	2
0	0	0	2
1	1	0	2
1	0	0	2
1	0	0	2
1	0	0	2
1	1	0	2
1	0	0	0
1	0	0	2
1	0	0	0
1	0	0	2
1	0	0	2
0	0	0	2
1	0	0	2
1	0	0	2
1	0	0	2
1	0	0	2
1	0	0	2
1	1	0	2
1	0	0	2
1	0	0	2
1	0	0	2
1	0	0	2
1	1	0	2
1	0	0	2
1	0	0	0
1	0	0	2
1	0	0	2
1	0	0	2
0	1	0	2
1	0	0	3
1	1	0	0
1	1	0	2
1	1	0	2
1	0	0	2
1	0	0	2
1	0	0	2
1	0	0	0
1	1	0	0
1	1	0	2
1	0	0	2
1	0	0	2
1	0	0	2
0	0	0	2
1	1	0	2
1	1	0	2
1	1	0	2
0	0	0	0
1	0	0	0
1	1	0	0
1	1	0	2
0	0	0	2
1	1	0	0
1	1	0	2
1	0	0	2
1	0	0	2
1	0	0	2
1	1	0	0
1	0	0	2
1	0	0	2
1	0	0	2
1	0	0	2
1	0	0	2
1	0	0	2
1	0	0	2
1	0	0	2
1	0	0	2
1	1	0	0
1	0	0	2
1	1	0	0
1	0	0	0
1	0	0	0
1	1	0	2
1	0	0	2
1	0	0	2
1	0	0	2
1	0	0	2
1	0	0	2
1	0	0	2
1	0	0	2
1	0	0	2
1	0	0	2
1	0	0	2
1	1	0	0
1	0	0	2
1	0	0	2
1	0	0	2
1	0	0	2
1	0	0	2
1	0	0	2
1	0	0	2
1	0	0	2
1	0	0	2
1	0	0	2
1	0	0	2
1	0	0	0
1	0	0	2
1	0	0	2
1	0	0	0
1	1	0	2
1	0	0	2
1	0	0	2
0	0	0	2
1	0	0	2
1	0	0	2
1	1	0	2
1	0	0	2
1	0	0	2
1	0	0	2
1	0	0	2
1	0	0	0
0	0	0	0
1	0	0	2
1	0	0	2
1	0	0	2
1	0	0	2
1	0	0	0
1	1	0	2
1	0	0	2
1	0	0	2
1	1	0	2
1	0	0	2
1	0	0	2
1	0	0	2
0	0	0	2
1	0	0	0
1	0	0	2
0	0	0	2
1	0	0	2
1	0	0	2
0	0	0	2
1	1	0	0
1	0	0	2
1	1	0	0
1	0	0	2
1	0	0	2
0	0	0	2
1	0	0	2
1	0	0	2
0	0	0	2
1	0	0	2
0	0	0	2
1	0	0	3
1	0	0	2
1	0	0	2
1	0	0	0
1	0	0	2
1	0	0	2
1	0	0	2
1	0	0	2
1	0	0	2
1	0	0	2
1	1	0	2
1	0	0	2
1	0	0	2
1	0	0	2
1	0	0	2
1	0	0	2
1	0	0	0
1	0	0	2
1	0	0	2
1	0	0	2
0	0	0	0
1	0	0	2
1	0	0	0
1	0	0	2
0	0	0	2
1	0	0	2
1	0	0	2
1	0	0	2
1	0	0	2
1	1	0	0
1	0	0	2
0	0	0	2
1	0	0	0
1	0	0	2
1	1	0	2
1	0	0	2
1	0	0	2
1	1	0	0
1	1	0	2
1	0	0	2
1	0	0	2
0	0	0	2
1	0	0	2
1	0	0	0
1	0	0	2
1	0	0	2
1	0	0	2
1	0	0	2
1	0	0	2
1	0	0	2
1	0	0	0
0	0	0	2
0	0	0	2
1	0	0	0
1	0	0	2
1	1	0	2
0	0	0	0
1	1	0	2
1	0	0	0
1	1	0	0
1	0	0	2
1	0	0	2
1	0	0	0
1	0	0	2
1	0	0	2
1	0	0	2
1	1	0	0
1	1	0	2
1	0	0	2
1	1	0	2
1	0	0	0
1	1	0	0
1	0	0	2
0	0	0	2
0	0	0	2
1	1	0	2
1	0	0	2
1	1	0	2
0	0	0	2
1	0	0	2
1	0	0	2
1	0	0	2
1	0	0	2
0	0	0	2
1	0	0	2
1	0	0	2
1	0	0	2
1	0	0	2
1	0	0	2
0	0	0	2
1	0	0	2
1	0	0	2
0	0	0	2
0	0	0	0
1	0	0	2
1	1	0	2
1	0	0	2
1	1	0	2
0	0	0	2
1	0	0	2
0	0	0	2
1	0	0	2
1	1	0	2
1	1	0	2
1	1	0	0
0	0	0	2
1	0	0	2
1	0	0	2
1	0	0	2
1	0	0	2
1	0	0	2
1	1	0	0
1	0	0	2
0	0	0	0
1	0	0	2
1	1	0	2
1	0	0	2
1	1	0	0
1	0	0	2
1	0	0	2
1	0	0	2
0	0	0	2
1	0	0	2
1	1	0	2
0	0	0	2
1	0	0	2
0	0	0	2
1	0	0	2
0	0	0	1
0	0	0	2
1	0	0	2
1	0	0	2
1	0	0	2
0	0	0	2
1	0	0	2
0	0	0	2
1	0	0	2
1	0	0	2
1	0	0	2
1	0	0	2
0	0	0	0
1	0	0	0
1	0	0	2
1	1	0	0
1	1	0	2
1	0	0	2
1	1	0	2
1	0	0	2
1	0	0	2
1	0	0	0
1	0	0	2
1	1	0	2
1	0	0	0
1	0	0	2
1	1	0	2
1	0	0	2
0	0	0	2
1	0	0	2
1	0	0	2
1	0	0	2
1	0	0	2
1	1	0	2
0	0	0	2
1	0	0	2
1	0	0	2
0	1	0	2
1	0	0	2
1	0	0	2
1	0	0	2
1	1	0	1
1	0	0	2
1	0	0	2
1	0	0	2
1	0	0	2
0	0	0	2
1	0	0	0
1	1	0	2
1	0	0	2
0	0	0	2
1	0	0	2
1	0	0	2
1	0	0	2
1	0	0	2
1	0	0	2
1	1	0	2
0	0	0	2
1	0	0	2
0	0	0	2
1	0	0	2
1	1	0	2
1	0	0	2
1	0	0	2
1	0	0	2
1	1	0	2
1	0	0	2
1	1	0	2
0	0	0	0
1	0	0	0
1	0	0	2
1	0	0	2
1	0	0	2
0	1	0	2
0	0	0	2
1	0	0	2
1	0	0	2
1	0	0	2
1	0	0	2
1	0	0	2
1	0	0	2
1	0	0	2
1	0	0	2
1	0	0	2
0	0	0	2
1	1	0	2
1	0	0	2
1	1	0	0
1	1	0	0
1	0	0	2
1	1	0	2
1	1	0	0
1	0	0	2
1	0	0	2
1	0	0	2
1	0	0	2
1	0	0	2
1	1	0	0
0	0	0	0
1	0	0	2
1	0	0	2
1	0	0	2
1	0	0	2
1	0	0	0
1	0	0	2
1	0	0	2
1	0	0	2
1	0	0	0
1	0	0	2
1	0	0	2
1	0	0	0
1	0	0	2
0	0	0	2
1	0	0	2
1	0	0	2
0	0	0	2
1	0	0	2
1	0	0	2
1	0	0	0
1	0	0	2
1	0	0	0
1	0	0	2
0	0	0	2
1	0	0	2
1	0	0	2
1	0	0	0
1	0	0	0
1	0	0	2
1	0	0	2
1	0	0	2
1	0	0	0
1	0	0	2
1	1	0	0
1	0	0	2
1	0	0	2
1	0	0	2
1	0	0	2
1	0	0	2
1	0	0	0
1	0	0	2
1	0	0	2
1	0	0	2
1	1	0	2
1	0	0	2
0	0	0	2
1	0	0	1
1	1	0	0
1	0	0	2
1	0	0	2
1	0	0	2
1	1	0	2
1	0	0	0
1	0	0	2
1	0	0	2
1	1	0	2
1	0	0	2
1	0	0	0
1	0	0	2
1	1	0	2
0	0	0	2
1	0	0	2
1	0	0	2
1	1	0	2
1	1	0	2
0	0	0	2
1	0	0	2
1	0	0	2
1	0	0	2
1	0	0	0
1	0	0	2
1	0	0	2
1	1	0	2
0	0	0	2
1	0	0	2
1	1	0	0
1	0	0	2
1	0	0	2
1	0	0	2
1	0	0	0
1	0	0	2
1	0	0	2
1	0	0	0
0	0	0	2
1	0	0	2
0	0	0	0
1	1	0	2
1	1	0	2
1	1	0	2
1	1	0	0
0	0	0	2
1	0	0	2
1	0	0	2
1	0	0	2
1	0	0	2
1	0	0	2
0	0	0	2
1	0	0	0
1	1	0	2
1	1	0	0
1	0	0	2
1	0	0	2
1	1	0	2
1	0	0	2
0	0	0	2
1	1	0	0
1	1	0	2
0	0	0	2
1	0	0	0
1	0	0	2
1	1	0	2
1	1	0	2
0	0	0	2
1	0	0	2
1	0	0	0
1	0	0	0
1	0	0	2
0	0	0	2
1	0	0	2
1	0	0	2
1	0	0	2
1	0	0	2
1	0	0	2
1	0	0	2
1	0	0	2
0	0	0	2
1	0	0	2
1	0	0	0
1	1	0	0
1	0	0	2
1	0	0	2
1	0	0	0
1	0	0	0
1	1	0	2
0	0	0	2
1	0	0	2
1	1	0	0
1	1	0	2
1	1	0	2
1	0	0	0
1	1	0	0
1	1	0	0
1	0	0	2
0	0	0	2
1	0	0	2
0	0	0	2
1	1	0	2
1	0	0	2
1	0	0	2
1	0	0	2
1	0	0	2
1	0	0	2
0	0	0	2
0	0	0	2
1	0	0	2
1	0	0	2
1	0	0	2
1	0	0	2
1	1	0	2
1	0	0	0
1	0	0	2
1	0	0	0
1	0	0	2
1	0	0	2
1	0	0	2
1	1	0	2
1	0	0	0
1	0	0	2
1	0	0	0
1	0	0	2
1	1	0	2
1	0	0	2
1	0	0	2
1	0	0	2
1	0	0	2
1	0	0	2
1	0	0	2
1	1	0	2
1	0	0	2
1	1	0	0
1	0	0	2
1	0	0	2
1	0	0	2
1	0	0	2
1	0	0	2
0	0	0	2
1	1	0	0
1	1	0	0
1	1	0	2
0	0	0	2
0	0	0	2
1	0	0	2
0	0	0	2
1	0	0	2
1	0	0	2
1	0	0	0
1	0	0	2
1	1	0	2
1	1	0	2
1	0	0	2
1	1	0	0
1	0	0	2
1	1	0	0
1	0	0	2
1	0	0	2
1	1	0	2
1	0	0	2
1	0	0	2
1	0	0	2
1	0	0	0
1	0	0	0
1	0	0	2
1	0	0	2
1	0	0	2
1	0	0	2
1	0	0	2
1	0	0	2
1	0	0	2
0	0	0	2
1	0	0	0
1	0	0	2
1	1	0	2
1	0	0	2
1	0	0	2
0	1	0	2
1	0	0	2
1	0	0	2
1	0	0	2
1	0	0	0
1	0	0	2
1	1	0	2
1	1	0	2
1	0	0	2
1	0	0	2
0	0	0	2
0	0	0	2
1	0	0	2
1	0	0	2
1	0	0	2
1	0	0	2
1	0	0	2
1	0	0	2
1	0	0	0
1	1	0	2
0	0	0	0
0	0	0	2
1	0	0	0
1	0	0	2
1	1	0	0
1	0	0	2
1	0	0	2
1	1	0	0
1	1	0	0
1	0	0	0
1	0	0	2
0	0	0	2
1	0	0	0
1	0	0	2
1	0	0	2
1	0	0	2
1	0	0	2
1	0	0	2
0	0	0	2
0	0	0	2
1	1	0	2
1	1	0	2
0	0	0	2
1	1	0	2
1	1	0	2
1	0	0	2
1	1	0	2
1	0	0	2
1	1	0	2
1	0	0	2
1	1	0	2
1	0	0	0
1	0	0	2
1	0	0	2
1	0	0	2
1	0	0	2
1	0	0	2
1	0	0	0
1	1	0	2
0	0	0	2
1	0	0	0
1	0	0	2
1	0	0	2
1	0	0	2
1	0	0	2
0	0	0	2
0	0	0	2
1	0	0	2
1	0	0	2
1	0	0	0
1	1	0	2
1	0	0	2
1	0	0	2
1	0	0	2
1	0	0	1
1	0	0	2
1	1	0	0
1	0	0	2
1	0	0	0
1	0	0	0
0	0	0	0
1	1	0	2
1	1	0	2
0	0	0	2
1	0	0	2
1	0	0	2
1	0	0	2
1	0	0	2
1	0	0	2
1	1	0	0
1	0	0	2
1	0	0	2
1	0	0	2
1	1	0	2
0	0	0	2
1	0	0	2
1	0	0	2
1	0	0	2
1	0	0	2
1	0	0	2
1	0	0	2
1	0	0	2
1	0	0	2
1	0	0	2
1	1	0	2
1	1	0	0
1	0	0	2
1	0	0	0
1	0	0	2
1	0	0	2
1	0	0	2
1	0	0	0
1	0	0	2
0	0	0	2
1	0	0	2
1	0	0	2
1	0	0	0
1	0	0	2
0	0	0	2
1	0	0	2
1	0	0	2
1	0	0	2
1	0	0	2
1	0	0	0
1	0	0	2
1	0	0	0
0	0	0	2
1	0	0	2
1	0	0	2
0	0	0	2
1	1	0	0
1	0	0	2
1	0	0	0
1	0	0	2
0	0	0	2
1	0	0	0
0	0	0	4
1	0	0	2
1	0	0	0
1	0	0	2
1	0	0	2
1	0	0	2
1	0	0	2
1	0	0	2
1	1	0	2
1	0	0	2
1	0	0	2
1	0	0	2
1	0	0	2
1	1	0	2
1	1	0	0
1	0	0	2
1	0	0	2
1	0	0	2
1	1	0	0
1	0	0	0
1	0	0	2
0	0	0	2
0	0	0	2
0	0	0	4
0	0	0	2
1	1	0	2
0	0	0	2
1	0	0	2
1	1	0	0
1	0	0	2
1	1	0	2
1	1	0	2
1	0	0	2
1	0	0	2
1	0	0	2
1	0	0	2
1	0	0	2
1	0	0	0
1	0	0	2
0	0	0	4
1	0	0	2
1	1	0	2
0	0	0	0
1	0	0	2
1	0	0	0
1	0	0	2
1	0	0	2
1	1	0	2
1	0	0	2
1	0	0	2
1	0	0	2
1	0	0	2
1	1	0	0
1	0	0	2
1	0	0	2
0	0	0	2
1	0	0	2
1	0	0	2
1	0	0	2
1	1	0	2
1	1	0	0
1	0	0	2
1	0	0	2
1	0	0	2
1	0	0	0
1	0	0	2
1	0	0	2
0	0	0	2
1	0	0	2
1	0	0	0
0	0	0	2
1	1	0	2
1	0	0	0
0	0	0	2
0	0	0	2
0	0	0	0
1	0	0	2
1	0	0	2
1	0	0	2
1	0	0	2
1	0	0	2
1	0	0	2
1	0	0	0
1	0	0	0
1	0	0	2
1	0	0	2
1	0	0	2
1	0	0	0
1	0	0	2
1	0	0	0
1	0	0	2
1	0	0	2
1	0	0	0
1	0	0	2
1	0	0	2
1	1	0	0
1	0	0	2
1	0	0	2
1	1	0	2
1	0	0	2
0	0	0	2
1	0	0	2
1	0	0	2
1	0	0	2
1	0	0	2
1	0	0	2
1	0	0	2
1	1	0	2
1	0	0	2
1	0	0	2
0	0	0	2
1	0	0	0
0	0	0	0
1	0	0	2
1	0	0	0
1	1	0	2
1	0	0	2
1	0	0	0
1	0	0	2
1	0	0	2
1	0	0	2
1	1	0	0
1	0	0	0
1	0	0	2
1	0	0	2
1	1	0	2
1	0	0	2
1	0	0	2
0	0	0	0
1	0	0	2
1	0	0	2
1	0	0	0
1	0	0	0
1	0	0	2
1	0	0	2
1	0	0	2
1	0	0	2
1	0	0	2
1	0	0	2
1	0	0	2
1	0	0	2
1	0	0	2
1	0	0	0
1	0	0	2
0	0	0	2
1	0	0	2
1	0	0	2
1	0	0	0
1	1	0	0
0	0	0	2
1	0	0	2
0	0	0	0
1	0	0	0
0	0	0	0
1	0	0	2
0	0	0	2
1	0	0	2
1	0	0	2
1	0	0	2
1	0	0	2
1	0	0	2
1	0	0	2
1	0	0	2
1	0	0	2
1	0	0	2
1	0	0	2
1	0	0	2
1	0	0	2
1	1	0	2
1	0	0	2
1	0	0	2
1	0	0	2
1	0	0	2
1	0	0	2
1	1	0	0
1	0	0	2
0	0	0	2
1	0	0	2
1	0	0	2
0	0	0	2
1	0	0	2
0	0	0	2
1	1	0	2
1	0	0	2
1	0	0	2
1	0	0	0
1	0	0	2
1	0	0	2
1	0	0	2
1	0	0	2
0	0	0	2
1	0	0	2
1	0	0	0
0	0	0	2
1	1	0	0
1	0	0	2
1	0	0	2
1	0	0	2
1	0	0	2
1	1	0	0
1	0	0	0
1	1	0	1
1	0	0	2
1	0	0	2
1	1	0	2
1	0	0	2
1	0	0	2
1	1	0	2
1	0	0	2
1	0	0	2
1	0	0	2
0	0	0	2
0	0	0	0
1	1	0	2
0	0	0	2
1	0	0	2
1	0	0	2
1	0	0	2
1	0	0	2
1	1	0	2
0	1	0	1
1	0	0	2
0	0	0	2
1	0	0	2
1	1	0	0
1	0	0	2
1	0	0	2
1	1	0	2
1	0	0	0
1	1	0	2
1	1	0	0
1	0	0	2
1	0	0	2
1	0	0	2
1	0	0	2
1	0	0	0
1	0	0	2
1	1	0	2
1	0	0	2
1	1	0	2
1	0	0	2
1	1	0	2
1	0	0	2
1	1	0	2
0	0	0	2
1	0	0	2
1	0	0	2
1	0	0	2
1	0	0	2
1	0	0	2
1	0	0	0
1	0	0	2
1	0	0	2
1	0	0	2
0	1	0	2
1	1	0	2
1	0	0	2
1	0	0	2
1	0	0	2
1	0	0	2
1	0	0	2
1	1	0	0
1	0	0	2
1	0	0	2
0	0	0	2
1	1	0	0
1	0	0	2
1	0	0	0
1	0	0	2
1	1	0	2
1	0	0	2
1	1	0	2
1	0	0	2
1	0	0	2
1	0	0	2
1	1	0	0
1	0	0	0
1	0	0	0
1	0	0	0
1	0	0	2
1	0	0	2
1	1	0	2
1	0	0	2
1	1	0	2
1	0	0	2
1	0	0	0
1	0	0	2
1	0	0	2
0	0	0	2
1	0	0	2
1	0	0	2
1	0	0	3
1	0	0	2
1	1	0	2
1	0	0	2
1	1	0	2
1	0	0	2
1	0	0	2
1	0	0	2
1	1	0	0
1	0	0	2
1	0	0	2
0	0	0	2
1	0	0	2
1	0	0	2
0	0	0	2
1	0	0	2
1	0	0	2
1	1	0	2
1	0	0	2
1	0	0	2
0	0	0	2
1	0	0	0
1	0	0	2
1	0	0	3
1	0	0	2
1	0	0	2
1	1	0	3
1	0	0	2
1	0	0	2
1	0	0	2
1	0	0	2
0	0	0	2
1	0	0	2
1	1	0	2
1	0	0	2
1	1	0	0
1	0	0	0
1	0	0	2
0	0	0	2
1	0	0	2
1	0	0	2
1	0	0	0
1	0	0	2
1	0	0	2
1	0	0	2
1	0	0	2
1	0	0	2
1	0	0	2
1	0	0	2
1	1	0	0
1	0	0	2
1	0	0	2
1	0	0	2
1	0	0	2
1	0	0	2
1	0	0	2
0	0	0	2
1	1	0	2
1	0	0	2
1	0	0	2
1	1	0	2
1	1	0	2
1	1	0	2
1	1	0	0
1	0	0	2
0	0	0	2
1	0	0	0
1	0	0	0
1	1	0	2
1	0	0	2
1	0	0	2
1	0	0	0
1	0	0	2
1	0	0	0
1	0	0	2
1	0	0	2
1	0	0	2
1	0	0	2
1	0	0	2
1	0	0	2
1	0	0	0
1	0	0	2
1	1	0	2
1	1	0	2
0	0	0	2
1	0	0	0
1	0	0	2
1	1	0	2
1	0	0	2
1	0	0	2
1	0	0	2
1	0	0	0
1	0	0	2
1	0	0	0
1	1	0	0
1	0	0	2
1	0	0	2
1	0	0	2
1	1	0	2
1	0	0	0
1	0	0	2
1	0	0	0
1	1	0	0
1	0	0	0
1	1	0	0
1	0	0	0
1	0	0	2
1	0	0	2
1	0	0	2
1	0	0	2
1	0	0	2
1	0	0	2
1	0	0	2
1	1	0	2
1	0	0	2
1	1	0	2
1	0	0	2
1	0	0	0
1	0	0	2
1	0	0	2
1	0	0	2
0	0	0	2
1	1	0	2
1	0	0	0
1	0	0	2
1	0	0	2
1	1	0	0
1	0	0	2
0	0	0	2
1	0	0	2
1	0	0	2
1	1	0	2
1	1	0	2
1	1	0	2
1	1	0	2
1	0	0	0
1	1	0	0
1	0	0	2
1	0	0	2
1	0	0	2
1	0	0	2
1	0	0	2
1	0	0	2
1	0	0	2
1	0	0	2
1	1	0	0
1	0	0	2
1	0	0	2
1	0	0	2
1	0	0	2
0	0	0	2
1	0	0	2
1	0	0	2
0	0	0	2
1	0	0	2
1	0	0	2
1	0	0	0
1	1	0	2
1	0	0	2
1	1	0	2
1	0	0	0
1	1	0	0
1	0	0	2
1	0	0	0
1	0	0	2
1	1	0	0
1	0	0	2
1	0	0	2
1	0	0	2
1	0	0	2
0	0	0	2
1	1	1	0
0	0	0	2
1	0	0	2
1	0	0	2
0	0	0	2
1	1	0	0
1	0	0	2
1	0	0	2
0	0	0	2
1	0	0	2
1	0	0	2
1	1	0	2
1	0	0	2
1	0	0	0
1	0	0	2
1	0	0	2
1	0	0	2
0	0	0	2
1	0	0	2
1	0	0	0
0	0	0	2
1	0	0	2
1	0	0	2
1	1	0	2
1	0	0	2
1	1	0	2
0	0	0	2
1	0	0	2
1	0	0	2
1	0	0	2
1	0	0	2
0	0	0	2
1	0	0	2
1	0	0	0
1	0	0	2
1	1	0	2
1	0	0	2
1	0	0	2
1	0	0	2
1	0	0	2
1	0	0	2
1	0	0	2
1	0	0	0
1	0	0	0
1	1	0	2
1	0	0	2
1	0	0	2
1	0	0	2
1	0	0	2
1	0	0	2
1	0	0	2
0	0	0	2
1	0	0	2
1	0	0	2
1	0	0	2
1	0	0	2
1	1	0	2
1	0	0	2
1	0	0	2
1	0	0	0
1	0	0	2
1	0	0	2
0	0	0	2
1	0	0	4
1	0	0	2
1	1	0	2
1	0	0	2
1	0	0	2
1	1	0	2
1	0	0	2
1	1	0	0
0	0	0	2
0	0	0	0
1	0	0	2
1	0	0	2
1	1	0	2
1	0	0	2
1	0	0	0
1	0	0	2
1	1	0	0
1	0	0	2
1	0	0	2
1	0	0	2
1	0	0	2
1	0	0	2
1	0	0	2
1	0	0	2
1	0	0	2
1	1	0	2
1	0	0	2
1	0	0	2
1	0	0	0
1	0	0	3
1	1	0	2
1	1	0	0
1	1	0	2
0	0	0	2
1	0	0	2
0	0	0	2
0	0	0	0
1	0	0	0
1	0	0	2
1	1	0	0
0	0	0	2
1	0	0	2
1	1	0	2
1	1	0	0
1	1	0	2
0	0	0	2
1	1	0	2
1	0	0	0
1	0	0	2
1	0	0	2
1	0	0	2
1	0	0	2
1	0	0	2
1	0	0	2
1	1	0	0
1	0	0	0
1	0	0	0
0	0	0	2
1	0	0	3
1	0	0	2
1	0	0	2
1	0	0	2
1	0	0	2
1	1	0	2
1	0	0	2
1	0	0	2
1	0	0	2
1	0	0	2
1	1	0	2
1	0	0	2
1	1	0	2
1	0	0	2
1	1	0	2
1	0	0	2
1	0	0	0
1	0	0	2
1	0	0	2
1	0	0	2
1	0	0	2
1	0	0	2
1	0	0	2
1	1	0	2
1	0	0	2
1	0	0	2
1	0	0	2
1	0	0	2
1	1	0	0
1	0	0	2
1	0	0	2
1	0	0	2
1	0	0	2
1	0	0	2
1	0	0	2
1	1	0	0
1	1	0	0
1	0	0	2
1	0	0	2
1	0	0	2
1	0	0	0
1	0	0	2
1	0	0	2
0	0	0	2
1	0	0	2
1	0	0	0
1	0	0	2
1	0	0	0
1	0	0	0
1	1	0	0
1	0	0	2
1	0	0	2
1	0	0	2
0	0	0	0
1	0	0	2
1	0	0	2
1	0	0	2
1	0	0	2
1	1	0	2
1	0	0	0
1	0	0	2
1	0	0	2
1	0	0	2
1	0	0	0
1	1	0	2
1	1	0	2
1	1	0	2
1	0	0	2
1	0	0	2
1	0	0	2
1	0	0	2
1	1	0	0
0	0	0	2
1	0	0	3
1	0	0	2
1	0	0	2
1	0	0	0
1	0	0	2
1	0	0	2
0	0	0	2
1	1	0	2
0	0	0	2
1	0	0	2
1	0	0	2
1	0	0	2
1	1	0	2
1	0	0	2
1	0	0	2
0	0	0	2
1	0	0	2
1	1	0	0
1	1	0	2
1	1	0	2
1	1	0	0
1	0	0	2
1	1	0	2
1	0	0	2
1	0	0	2
1	0	0	2
1	0	0	2
1	0	0	2
1	0	0	0
1	0	0	0
1	0	0	2
1	0	0	2
1	0	0	0
1	0	0	2
1	0	0	2
1	0	0	2
1	0	0	2
0	0	0	0
1	0	0	3
1	1	0	0
1	0	0	2
0	0	0	2
0	0	0	2
1	0	0	2
1	0	0	0
1	0	0	2
1	0	0	2
1	0	0	2
1	1	0	0
0	0	0	2
1	0	0	2
1	0	0	2
1	0	0	2
1	0	0	2
1	0	0	2
1	0	0	2
0	0	0	2
1	0	0	2
1	0	0	2
1	0	0	2
1	1	0	0
1	0	0	2
1	0	0	2
1	1	0	2
1	0	0	2
0	0	0	2
1	0	0	2
1	0	1	0
1	0	0	2
1	0	0	0
1	1	0	0
1	0	0	2
1	0	0	2
[truncated: 6,753 more rows]
