# Supplementary material for: Droplet Hi-C enables scalable, single-cell profiling of chromatin architecture in heterogeneous tissues
Source: Nat Biotechnol. 2024 Oct 18;43(10):1694–707. doi: 10.1038/s41587-024-02447-1 (PMC12520981; doi:10.1038/s41587-024-02447-1)
Supplement: Supplementary file 11 — Statistical source data. [file 41587_2024_2447_MOESM11_ESM.xlsx]

## Sheet: fig5b
bc	leiden_06	UMAP1	UMAP2
GATGGCCAGTTACCAC	1	8.11194	-0.135421
ATAGGCTGTGGCCTCA	2	0.770505	2.97868
TCCGACTCAGGGAGTT	1	7.70969	0.129612
AGTTACGCAATTGCCA	1	7.09242	1.32004
TGGGTGCGTGGCATAG	1	7.32211	1.49175
ACGGATTAGTCTAGAA	1	7.92163	0.876425
TCAAGACTCTACATCT	1	7.91833	0.519524
TCAAGGTGTACCCACG	1	8.20011	0.376347
CACCTGTAGCCTTTGA	1	7.47585	-0.240906
GCGATTATCAGTCTTT	2	0.627788	1.69783
GAGACTTGTCAGCAAG	1	7.85008	0.862626
AGCCTCTGTGGTCGAA	1	8.17926	0.256119
GTCACAAAGAAATGGG	1	6.10542	1.14469
ACGTGGCTCGATAGGG	1	8.17796	0.24887
TCAGGTAGTTTGATCG	2	-0.142753	1.71682
ACGTGGCCATTAGCAC	2	1.04819	2.59858
CTAGCGGCACTCCTCA	1	7.56702	-0.59679
CCTATTATCTGGACAT	3	4.46745	1.04999
TGTAGCATCCCAGCAG	1	7.78601	0.0856423
TAGCCCTGTGCGTTTA	3	3.29151	-2.12773
ACTATTCCATGGCCGT	1	8.02753	0.727516
CGTGGCAGTTACTACG	1	6.45264	-0.0588973
ACTATTCGTGGAAGCT	1	7.61499	1.67526
GATCATGAGTCAGGAC	1	8.38621	0.0828271
CCTGGGACATCAACTG	2	0.970472	1.6697
TCAATTCCATCCCAAA	1	7.25354	0.713622
CCATACCCAGAGTCGA	2	1.06593	3.37869
TTAGCGAGTCCGAGCT	1	7.40261	0.204799
TGCACCTTCTCTGAGA	1	7.15908	1.37554
AGGCGAAGTCCCTAAA	1	8.114	0.205473
TTGAGCAGTGTTGGTT	1	7.94684	0.0188137
TCAATTCAGTGAGCTG	1	8.13794	0.172529
CTAGGATCACAACGGA	1	8.09736	0.56642
TTGCGAAAGAGTAAGG	1	7.98943	-0.0330636
CATAACGAGTAGGAAG	1	5.384	0.933149
TACAGCAAGTCGAGCA	1	7.91087	0.269116
CTTAATCGTAGTACAA	3	3.10802	-0.532443
CGTACAACACTGAAGG	2	5.36924	0.114359
GTGATCACAAGGTCGA	1	7.17681	2.02893
TTGAGTGTCCCGCAAG	1	7.77329	1.02448
GCTCAGGAGTCTGTGT	2	0.00105699	-0.0864267
TGTACGAAGGTCTTTG	1	6.8358	2.3929
CACTGAAGTTCTTAGG	0	0.421712	-2.18616
CGCACAGAGGGCATTG	1	6.72044	0.255408
TGGTCAAGTCTAAGAA	1	7.29908	-0.0837639
CGCGCAAAGTATAGTG	1	7.71743	1.07284
TAGCCGGCACTCAAGT	1	6.97397	-0.279397
AGGCCTGGTTTCCACC	1	6.44811	-0.627857
AACTGTGTCGTCGCAG	1	8.06129	-0.0298012
CTGGCAGAGTACAGTA	2	1.50553	2.09664
GCGGAAAAGGTGAACC	2	2.84965	1.69732
CCAGATAAGACGCCAA	1	7.28394	0.342541
ATTACTCTCAACGTGT	1	6.97387	0.68609
TTAGGTGGTACAAATG	1	7.70152	0.252066
TAAGCCAAGGGTATCG	2	7.56936	1.68208
CTGCGTTTCAGATACC	1	7.2764	0.948686
CGGACTGCAATGTGCT	1	7.71944	-0.496236
GCACCTTAGAGCGAAA	1	7.78981	-0.271213
CATTGGAGTAATGTAG	1	7.9589	0.918218
CGTTCCACACACATGT	0	-0.195901	-0.19496
TCACAGATCTTTCGAT	1	6.89963	0.734268
GGGAACATCCTGTGGG	1	7.35009	-0.25895
TCAATTCTCTGTGTCC	1	6.98672	0.488553
ACTAGGTAGCGAATAT	1	7.78887	-0.00404532
TTGAGCATCACCCTTG	3	4.22293	0.438342
CGGTGCATCGCTATAG	1	7.07143	-0.117311
GGAATCTAGATTCCGT	2	2.06153	3.3994
AGGCGAAGTACCCATA	1	7.32757	-0.285525
GCATGATCAATTCTCT	1	4.9701	1.59071
CTACTTAAGTAATCAG	1	8.24991	0.661561
GAGATTCTCAGAATGA	1	8.03351	0.454783
TTGGTCCGTATGTTCG	1	7.78023	-0.143559
CTAGGGCGTTTAAGGA	2	1.5218	3.33146
CTCACCAAGAGCGAAA	2	0.898598	2.99709
TAGGAGGGTTCAGTTG	1	5.62201	0.0135617
TAATTCCTCGACGGAA	1	7.52979	0.176098
TTACTTGGTGGTCGAA	1	7.41225	0.659427
GAACCTAAGCAATAAC	1	7.62962	0.920623
ATTGTGGGTATTCTGG	1	7.18896	0.0668164
TTTGTGTGTAGTCTGT	1	8.29268	0.151098
AACCGATGTTCCAGTA	1	7.9156	-0.0287947
ACAGAAACATTTGGTG	1	6.3097	0.62008
GCTCCTACACCTCGTT	1	6.30871	-0.144534
CACATGAAGGGTCTGA	1	7.8705	0.24838
TAAGCCATCTCGGCGA	2	1.56054	2.07094
GAAGAGCCATCGAGTT	1	6.42555	-0.313875
TCTATTGGTTCTGAAC	0	2.14653	-0.119581
CCTAAAGTCTGAAAGA	1	7.88546	-0.414024
ATGTTTCGTATCCCTC	1	4.90983	1.58167
ACGGATTGTCCGCTTT	2	1.37613	0.972788
CAACCAACATAGCAGG	1	8.04154	0.291311
TTACGTTTCGCACCGA	1	7.07532	0.587005
TACCTATGTTCACGTA	1	7.45762	0.970695
CTCAACCCACCTGAAT	1	7.18976	1.98893
CTCTCAGAGAGCGGTT	3	4.7842	0.559169
CATTCATCAGTAACCT	1	7.27307	0.490993
CAAGGCCCATCAGCTA	1	8.26581	0.139724
TAGGTGTTCTCGCGTT	2	1.45144	3.19689
CACGTTCGTCATCGTA	1	7.64605	0.903676
TCACTCGTCCAGGTAT	1	8.30251	0.286896
GATGGCCCAGAGAGAA	1	6.2733	1.69837
ATTACCTCAAAGCATA	1	8.17568	0.24697
ATGGATCCAGCGTCGT	0	1.89736	-0.985707
TGTACAGTCGATAGGG	1	7.49241	-0.646907
GGAACCCTCAGGGTTT	1	7.80585	0.260412
TATCGAGAGTAATCAG	3	3.5817	-1.83349
CTCAACCCAAGTTCGT	1	6.56485	-0.423592
TAGCTTTGTCCCTAAA	2	4.43915	-0.0309017
CACTGAATCGAGAACG	2	1.34502	0.287831
TTAGCGACACCCTTAC	1	6.82077	-0.327376
TAAACCGCAACGAGGT	1	7.72251	-0.338752
GGAACCCAGAACAGGA	1	7.14635	-0.105434
CAGTGCGCAGATTAAG	3	4.84123	1.37512
GGCATTATCAGATACC	1	7.84289	0.885187
GTCACTCTCAGCCGGT	1	7.10721	0.918319
TGTACGACAATTGGCT	1	7.07635	0.654862
GTTATTCAGAAGAGTG	3	4.41447	-0.447487
GATGGCCTCGTTCCGT	1	7.10906	-0.296195
TACGCCTCAGTATCTG	3	2.38163	2.48731
TGCCTCAAGTGTCGGA	1	7.1194	0.577411
TTGCGAACAGTAGTTC	2	3.28475	2.29359
CCTTGCACACCATTCC	1	7.43102	-0.337476
GTGTCCTAGTTTGGAA	1	7.33364	0.0217395
TCGGGACTCTATATCC	2	1.105	2.47265
CACATGATCAAGAGGC	1	7.93742	0.396639
ACTTCCGGTGGCCTTG	1	7.16459	0.23778
GGGCCATAGAGGAATG	2	0.724158	3.18037
GAGCATTAGAAAGGGT	1	7.60131	0.306511
TGACAACGTGCACCCA	1	6.97058	0.0617815
GCACGGTGTCAAGACG	1	7.28265	-0.731587
GACTAACCATACAACC	2	-0.0492561	1.62826
ACTAGGTTCGCTCGGA	1	7.45993	1.03144
TTGCGGGAGATGGCAC	1	8.11457	0.491755
TGCTATTCAACAAACA	1	7.38436	-0.531242
TTACTTGGTCAAGACG	1	5.40107	0.373991
TGACTCCGTAGTGATA	1	6.8779	0.46954
AATGTCGCATAGGCGA	1	8.00696	-0.278885
GCCTACTAGCCAGAAC	1	7.85318	-0.276722
CTTTGCGTCCATACGA	1	8.12508	0.666843
TTGCTATCATGCCTTC	1	7.40864	0.321407
AAACTCGAGTGTGTAA	3	0.683742	0.687311
GGATAGGAGAGCAGCT	1	7.20435	0.0230101
TAACTTCAGCGATACG	1	6.00131	-0.262688
CCGAAGCGTCTCTGGG	1	7.65508	-0.169727
TAAACCGGTGGTTCTA	1	7.44849	0.39124
TCAGGGCAGTATACGA	1	7.86026	0.587384
CGCAATATCCGGGCAT	2	0.891532	2.94992
ACTAGGTCAAACCGAG	0	3.84164	1.02598
ACTAACGGTAGATGAT	0	0.174101	-0.39392
AGATTCGGTGCGTCCA	1	8.14903	-0.135934
CGTAAACAGTCGATAA	2	1.00793	2.08132
TAGTCCCGTCAACAGG	2	1.06596	3.51518
TAGACTGGTGGACGAT	1	7.85928	0.660474
CCTTAATAGATTAGAC	1	7.95719	0.0219054
GGAACCCTCCAGGTAT	1	7.00962	0.79657
TTGTTGTGTAATGTAG	1	6.82644	-0.292454
GCATGATCACTGGGCT	1	6.22411	1.06215
GACTAGTGTTGGTAAA	1	7.78138	0.0999565
GGATGAGGTGGTGGTA	1	7.0013	-0.289595
GAAACAATCCTCCCAA	1	7.51264	1.14325
GGGCCATAGGAGACTC	2	1.01192	2.64083
AGCTGTAGTGGTCGAA	1	8.22433	0.718822
TCACAAGTCCGTTAGA	0	-0.467064	-1.19049
GAGTGAGAGACGAAAG	1	8.24269	-0.081904
GGTTGCGAGGAGTCTG	1	7.46285	-0.341092
GAACCTACAAACTACC	1	7.18999	0.544457
TAGGTCACACTGAAGG	1	7.57286	0.548024
ATCCCTGGTATTGTGC	1	6.87204	0.98287
GTAATCGCAAGCAATA	2	0.252211	1.26555
ACTGCGGGTGCATTCA	1	6.25832	1.09619
AACCTGATCCATACCC	1	6.14019	-0.611131
GTTGGGCGTCTCGGGT	1	7.99461	-0.347086
ATTGTCTAGATATGAC	1	7.83553	0.761953
GCCATAAAGTTGCTTG	2	0.493683	1.49159
ATGTACGTCACCCGGA	1	7.09847	0.222274
TTTGTGTGTGTCCCAG	1	7.57525	-0.0522281
ACAAAGAAGTAATCAG	1	8.20499	0.280409
TTGTCTACACCAAGGA	1	8.2859	0.141188
TGTGACAGTGAGTTGG	1	6.19402	-0.372073
AAAGGATGTCGAGAAC	1	7.73304	0.109608
CGATGATTCGATCGCG	1	7.23776	-0.271834
TCTATTGAGAACGTTA	1	7.16249	2.01962
ATATTCCAGTGAAACT	3	3.43724	-0.534495
TAGCATGAGTGCTGAG	2	0.684228	1.79943
TAGGTCATCCGAGAGA	0	0.764712	-1.02437
CAACCAAGTAAGTGCG	1	7.63404	0.409496
TTGGTCCCAGTTCGGC	1	8.24699	0.236462
AACTTGGGTAGCGAGT	1	4.52004	0.460408
AGGCCTGGTTACGGAG	1	8.17084	1.06789
TGGCGCATCAACACGT	1	7.0707	0.274857
CTCAGCTGTGAGGTCA	1	7.90604	0.338203
ATTGTGGCAATTCTCT	1	6.29339	0.286576
TCGTTCGCAGGCACAA	1	7.27863	0.736876
ACTGCAAAGTTAGAGT	3	-0.567519	-1.87606
CTTGCCACAGAATGCG	2	0.848009	0.429569
CGTGGCAGTAGTAACA	3	3.11987	-0.566503
ACTGCAATCGCTATTT	1	6.71415	0.503587
GTGACATCAAGGGTAC	1	5.92677	-0.633234
TTAGCGAAGTGGTGTG	1	6.8118	-0.0785368
GGAATCTCAAGGTTCT	2	1.5645	2.70121
ATGCATGGTACAACGG	1	6.91818	0.415867
CAAGCTAGTGATAAGT	1	7.03951	0.137469
TGAATCGCATGATTGC	1	6.35835	0.238799
GTGGATTGTTCTGATG	1	7.95493	0.0535079
TGCATTTGTAGAAAGG	2	0.975981	3.44525
CTACTTAAGATCTCAC	1	8.17015	-0.0705043
ACTTTCATCAGTCACA	1	7.58927	1.60345
AGTGCGCGTGATAGAT	2	1.63248	1.35629
AACAGTCTCGTGATAC	2	0.798828	3.07105
TACCTATGTCTCTGCT	2	3.79831	1.07245
ATTACCTCAGGCAAGT	1	7.96852	0.657999
TTGTTGTCATCGCTAA	1	6.68431	2.42728
ACTACGATCGACTTAG	1	7.9005	0.747676
GAACTTGGTGGATTTC	1	5.50408	1.46434
TTGTTCACACAGATGG	1	8.01316	0.486543
CACAACACAAACTACC	0	-0.278927	-1.874
GTCTACCTCACCGCGA	1	6.45458	-0.6789
GTTGGTATCCCACTAC	1	7.04331	0.264048
GTTGGTACATGTGAGG	1	8.31902	0.0912408
AACCTTTAGAGAACCC	1	8.25727	0.735979
CCTCCCTAGCGATACG	1	7.54379	0.203806
TCGAGCGGTAGCATGG	1	8.21243	-0.0401172
TCGCCTAGTGTCCCAG	3	4.91169	1.35733
CTCATGCTCTATATCC	1	7.87242	0.416102
CACAGATAGAATCAGT	1	8.1794	0.676924
GCCATAATCCATCGAA	1	6.90215	0.025727
AGTTTGGCATTTGGTG	1	7.33015	-0.329532
CTCCCAAGTAGCAGCA	1	7.07932	0.0116496
GGAATCTAGCAACTGG	1	8.13898	-0.232113
GCGGGTTAGGTACTCT	1	8.04267	-0.20418
TTACTTGAGGTTAACA	1	7.41684	1.60428
TCTCTGGAGGGCATTG	1	7.0739	-0.963554
TGCGTAAAGGTCGGTA	1	6.97096	0.153358
CAAAGCTAGAGGTACC	1	5.94864	-0.51104
TAAGTGCAGTCCCGCA	1	5.69493	1.32911
GAGGATGCAGGTGTGA	1	7.94505	-0.299963
TGCTCACCATTAGCAC	2	2.5024	1.19629
TAGGTCACAAACGACG	1	7.11145	2.01064
ACATGCACATCCGTGG	1	7.04738	0.141049
GTTGGGCCATTGCCTC	1	7.82636	-0.430257
CCCTAACCAGAGTCGA	2	1.58295	2.65107
AATACGCAGAGCCACA	1	7.76576	0.652672
TGCTATTAGCCCATTA	1	8.10539	0.30623
CTAACTTGTCTGGGCT	1	8.34043	0.378597
AATACGCTCGGATAGG	1	6.74711	2.46175
GCATTCCGTGATGCGA	1	8.37444	0.416033
AACCAACCAGGACTGA	1	6.61955	0.770649
AATGCCAAGAATGCTA	3	2.1119	0.405711
TTTGGTTCAAGGTCGA	2	6.06102	-0.974362
ACCATCCAGCACGTAG	1	8.10286	0.639505
CAGCTGGTCGTTACAG	1	7.76023	0.445546
TGGGTGCTCATCGCAA	1	8.41734	-0.0308591
TTCAACTGTGCAAAGC	1	6.67577	0.0970889
GAGAACGAGAACGTTA	1	7.05181	2.18238
GCTCAGGAGGCTCCTG	3	1.98839	-1.35727
TTGACGAGTCTGCACG	1	6.96701	-0.34047
CATTCATCACTAAACC	2	0.883557	1.8408
TGCTATTTCTCGTAGA	1	6.54111	0.538024
TGATCAGGTGCAAGCA	2	0.729827	3.05228
CCGTGAGAGTAATCAG	1	7.90802	0.388681
AGCCAGCTCGGGACAA	3	1.69071	0.0688542
GTGTCAAGTAGTCTGT	1	7.87555	0.231661
CATGCCTCATCGACCG	0	-0.396711	0.432661
CAAGCTAGTTTGTCTT	1	7.63216	-0.225551
TCAATTCAGTCGAGCA	1	7.64432	0.437422
AGCCGCAAGTGTCACT	3	4.66276	0.558799
GTGCTGGAGTGGTGTG	1	7.89195	0.542198
GACCAATCAGAATGCG	1	7.65542	1.09146
GATGATCTCGATGAAA	1	7.29765	0.666249
CTCCCAAGTTAGGAGC	1	8.15414	0.620275
CGTTCCAAGTCGGGAT	1	8.0087	0.157096
ATTACTCGTTCCCAAA	1	6.56606	0.0579846
CTCGCTAGTCCAAGAG	1	7.3839	-0.308281
ATTACCTCATGTCCCT	3	3.93323	-0.231267
TACATGGAGCAACGGT	1	4.93306	0.0567621
TTGCACCAGGTTAACA	2	2.77517	-1.64341
TCACCACTCTCTGCGT	1	7.06813	1.98019
TTCGTTAAGCAGAATT	1	3.85293	0.247561
ATTGTCTGTAGCAGGT	2	2.15049	0.949708
AGGCGAAAGTATACGA	1	6.76577	0.17026
AGATAGAAGCGATACG	3	3.85073	-1.72128
TCAGGTAAGAACGTCG	1	6.69212	0.26015
GCGGAAACACTCCACT	1	7.74589	0.800554
GAAACAATCCAAGTCA	1	7.00014	2.38303
CTCAGCTTCGCAACTA	1	5.94969	-0.10535
TGGACATCAGCAGGTA	2	1.34581	1.33185
TTACTTGTCAGTCAAC	1	6.9853	0.26042
TTGCCCATCGCACCTT	1	8.1233	0.369882
TATCGAGGTAAGCCGA	1	7.83181	-0.103682
CAGCCTTGTTGCTTGA	1	8.24098	0.391305
CGCACAGGTCCTATTT	1	8.14726	0.435446
GTGATCAGTTCGGGAA	2	0.1061	1.03882
ATATTCCGTCTGGGAA	2	1.92732	1.05472
TGAATCGCACGGTTAT	1	4.47612	-0.0488051
GCGGTGTCAATGCACT	1	7.87501	0.0360892
GACTAGTCAACTTGGT	0	2.49119	-2.46143
CCTGGGAGTAGATTAG	1	8.32201	0.0857745
AGGACGACATGGGAAC	1	8.36992	-0.0352514
CCTCCCTCAGGTGGTA	1	7.8886	0.275919
CATAACGCAGTCAGAG	1	7.63688	1.64465
TGTACGAGTTAGGAGC	1	8.08837	0.796155
CTGTTCGTCGAACACT	2	4.17337	1.80265
ACAGGCCAGTACCTCA	1	7.47724	-0.122877
GTCACTCGTAACCGAG	2	3.17249	0.480997
GCCCAGAAGCATTGGG	1	6.94417	0.412994
ACCATCCAGACCCATT	1	7.82885	-0.330133
ACTAACGGTTCGGGAA	1	7.52174	-0.107153
GGCGTTGTCCCTAAAG	0	0.54098	-3.38388
ACGTGGCCAACGTAGG	1	7.14357	1.74507
GCGTAGCCACAGGAAC	1	7.17742	0.0527858
ATGCATGAGGCAGTGT	1	6.5178	-0.951429
TGCATGAGTTCCCTTG	2	0.185148	1.33739
CAAAGCTCATGTATCG	1	6.37027	0.572989
CGTAAACTCTATTTCG	1	7.4406	0.905662
TAAGCCAAGATCTCAC	2	2.53001	3.12772
AGGCGAACACCTATTT	2	0.418223	2.25394
AAACTCGCAAAGCTGG	2	2.62082	2.17254
TGGAAGGCAGAACGAC	0	1.72258	-1.06826
CCATACCAGGTACACG	1	6.51081	2.52695
CATTGGAAGAGAAGCA	3	2.32599	-1.95163
GGTAGGACATTACTCT	3	3.25007	0.503364
AAAGGATGTAATGTGA	1	8.35774	0.305195
TGTGGCGCATACCCGG	1	6.8051	0.135875
TGAGTCACAGTAACTC	1	7.07164	1.70631
GTCACCTCACTAGGAG	1	6.84762	2.062
CAACCAACACGTACAT	1	7.32974	0.298666
TCAGCTCTCGAACACT	1	1.82059	-2.73893
TGGCAATAGTGAGCTG	1	7.10637	1.48
CTCTCGAAGTACAACA	1	7.49426	-0.648734
GTCACGGGTACGTAGG	2	0.696691	0.745539
GCGATCGTCGTGAGTT	1	6.99875	2.13646
GCTCACTCAGGGAGTT	1	6.47514	0.826256
TGCATTTCATGGTTTG	1	7.30003	-0.0650314
GAATCTGCAAGTTGCT	1	7.37229	0.0716586
AGCCTCTCACTGATTG	2	1.54277	1.34661
CTGTTCGCAATGCCAT	1	6.13338	0.816878
GAGAACGTCCGAATTG	2	2.19657	2.64893
TTATGTCAGTCCTTCC	1	-0.890908	-1.73557
TCAGTTTTCTCGCGTT	1	6.5906	0.12148
TAGGTGTAGTTCTCCC	1	7.07056	-0.170868
CACTGAAGTAATGCAA	2	5.91911	-1.10444
GTGCCAGAGGTGTTGG	0	-0.249039	-1.48777
GGAACTTGTAGGGTTG	1	6.73589	0.151121
TACATTCGTAGGTAAT	1	6.64699	-0.0748509
TGATGCAGTTATGCAC	1	7.43451	0.197854
TCAAGACGTCCAGACC	1	7.22035	0.397219
CTGGCAGAGTCCGATT	1	7.54846	1.60307
GTGGATTTCAAGGCCC	1	7.62501	0.358764
AGCTGTAAGAAATGGG	3	2.78341	0.111682
AACGAGGGTAACGGTG	3	3.61968	0.472395
TATCGAGCATAGAATG	2	-0.0894029	1.7465
TACCCTGTCACAGGGA	2	3.35732	-1.80237
CTGCGTTAGTTTGGAA	1	4.59335	-0.182784
CACTAAGCACAAGGGT	1	7.65977	0.472849
AATGCCACACGAACGA	1	7.67293	-0.593333
AGCCTCTGTCAAATCC	0	0.414588	-1.85277
GCTCCTAGTATGCTAC	1	6.25769	-0.0981029
ACTACGACAATTGTGC	2	0.901685	2.99914
GATTAGCTCCGCCTAT	3	0.0945084	-0.724951
ATCCTGCCAGCAAACG	1	7.98531	0.0336784
AACAGTCCAGTAGTCT	2	0.968159	3.3912
GAGTGAGGTCCCGAGT	1	6.89712	-0.57368
AGTGCGCCATTGCACA	1	7.99914	0.233117
TGGGTTACAAGGGAGG	1	6.90715	0.747629
TCCGACTTCATCATGG	3	3.94494	-0.407978
AACTGTGCAGTTGGAG	1	7.68838	-0.14116
TACATTCAGTCCTTCC	2	0.59998	2.50577
AGCCTTCAGCAGGAGG	1	8.0567	0.299971
GGTACCGGTGATGCGA	1	6.6685	-0.616526
ACGGATTGTAGTATCC	1	4.4301	-0.103171
CTTGCCAGTCTGGATT	1	7.72051	1.06762
ACATGGTAGTGTCACT	1	7.42355	1.073
CACTGAAAGAGCTACG	3	6.12965	0.923715
CTAACTTGTTTAAGGA	1	7.24688	-0.770593
GATCGTAGTAAACGAT	1	7.36301	1.53281
AACCTTTTCTTCCACG	3	5.89796	-0.768001
TGATCAGTCGTGCTGG	2	4.10886	-0.573049
GCCAGACCAACGTACT	3	2.2835	-0.632973
AAAGGGCGTGTGCTTA	1	7.81404	-0.267684
GCGAGTCGTTCCGGCA	1	7.03454	1.75413
TAACTTCAGTACAGAT	1	7.97493	0.42754
TAATCGGAGCCATCAT	1	7.35001	0.832883
AACGTACCATCATCGA	1	6.51012	-0.661725
GCCAGCAAGTCTGCTA	2	1.8814	0.912759
TGTAGCACAACGCAAG	1	6.6779	1.39509
TTCAACTAGTAACACA	1	6.88312	0.951472
CGATGATAGAGCACTG	3	6.56382	1.07632
CTGCTCACAAGTCTCA	1	7.5552	0.669039
ATGTCGAGTATTCTCT	1	7.53474	-0.0400671
CAGTGCGAGTAATCAG	0	2.29456	0.138677
ACTACGACATGATTGC	2	2.23689	2.49859
TCGCAGGCAATTCGTG	1	6.80766	0.775705
GCACGCACAGTATACC	1	7.37702	0.384781
CCTGGGACAGCAACCC	3	2.92627	-0.519374
GATTAGCAGTAGTTCC	1	6.09022	0.651642
AGCGTGCGTGATAGAT	0	0.970391	-0.299191
AACTGGTCACACATTG	2	0.606167	2.15067
TTTGTGTGTCAGGTGA	2	0.199027	1.32073
TTGCTATTCCCTACGT	1	8.23885	0.228125
GGAGGATTCCACGCTT	0	-0.305597	-0.223577
AGTCCGGTCCCGATTC	1	5.39872	-0.433798
TCAGTTTAGAAATACC	1	7.62469	1.12653
TCACAAGGTGTTGGTT	1	5.95765	-0.504401
CTTGCTGGTTCCCAAA	1	7.20043	-0.398756
TGGGTTATCCAACAAC	3	4.65179	-0.0831317
AAAGGGCGTTTGTCTT	1	7.23362	-0.552625
ACCTGCTAGTGATAAC	1	7.08254	-0.247345
TTACTTGTCCTGTAGA	2	0.869217	0.87555
TGCATTTAGTTGGAAT	1	8.18597	0.659472
TTACGGAGTATTGTCG	2	-0.029256	1.08035
AAAGGATCAGGATGTG	2	5.63261	2.12112
ATCCTCGGTCGAGGAT	1	7.7646	0.981733
TCCGACTTCGGACGAA	1	7.38978	0.839671
GCGCCAACACCGTTGG	3	3.94724	-0.468283
TTTGGCCCAGGTAGGT	3	1.92777	-0.126046
CAACCAAAGAAGCCTG	1	6.4748	2.58137
CCTGCTAAGAACTAAC	1	8.03192	0.295624
TCGCCTAGTATCATGC	0	1.111	-0.666764
CACATGATCTGTGTCC	1	6.06292	2.66466
TTGCTATGTGATAAGT	1	7.34122	0.557503
ACAGAAAAGTCTCGAT	1	7.57841	0.226809
ATCGAGTTCCGGGCAT	1	6.14712	0.00121866
ACTAACGCAATCAGGG	1	7.0836	0.679411
TCAATTCCATCTCTCG	3	3.03443	-0.550267
AAAGATGCATATAGAG	1	6.03363	0.873996
TCAAAGCGTCATCGTA	0	0.925946	-1.38305
TAGCCCTTCGGGAATG	2	1.91681	0.459298
GGTTGCGGTCTCTGGG	0	0.628306	-1.52052
AGCCTTCCACCTGGTG	1	6.37538	-0.00672477
TTGCTTAGTAAGTGCG	1	6.83754	-0.815936
TTACGTTTCGCTTGAA	3	1.3943	-0.921083
CAGTATGCATGTGGGA	1	6.54661	0.156299
TACCTCGTCCCTACGT	1	7.77106	0.746999
AAAGATGAGTAGGAAG	3	5.08993	0.444853
AACTGTGTCCAAGAGG	0	1.301	-0.502871
TCAAGCAAGGACTTTC	1	6.14615	0.143429
TTCTAACCAGGTTATC	1	7.60414	0.755586
GATGATCAGAACGTTA	1	8.18699	-0.0272594
CTAGGATCATGCGTTA	0	-0.527556	-1.89642
GGGACCTCACCTATTT	1	7.62527	-0.240619
GCCCAGATCCTGGGAC	3	3.56105	-1.64792
CCTGGGAAGTACCTCA	1	5.66893	1.14645
AGCTGTATCTTACGGA	1	7.05708	-0.251047
ACAATCGTCCTCCCAA	1	7.97273	0.326484
GTCACTCTCCTGTGGG	1	6.96597	2.19883
CGTGGCACACACACCG	3	3.90766	-1.57774
TAATTCCCATCTCACC	1	8.25104	0.215671
CCTAAAGGTAAACGGC	1	7.04064	0.0913638
TACTGCCTCACAGGGA	2	3.04374	2.59734
ATTACCTTCGACGGAA	2	1.18876	3.08591
GCCATAATCGTGTGCG	1	7.99868	0.392146
GAACCGCAGGTGATGC	1	3.50493	-2.16538
ATCCTCGAGATCGATA	2	2.15721	2.96626
CTCCCAACATGGTATC	1	4.37455	-0.231534
CTCCCAAAGCAACGGT	2	1.02978	1.70685
CGCAATAAGTTCAACC	0	2.08737	1.22986
AGTTTGGCATGATCGT	1	6.96626	0.868347
GATGATCAGTAGCAAT	3	2.95456	-0.0191462
TTGTTGTTCGGGAATG	1	6.46311	0.790864
TAGCCCTTCAATTCCT	2	1.30898	2.41457
TACAGCACAAATTGAG	1	6.07283	1.20515
TATCGAGAGGCTCCTG	1	7.3968	0.451738
TCGGGACGTAGTGATA	0	-0.0680003	-2.60689
GAGACTTAGCAGAGCT	1	7.88145	0.754549
TTCTAACTCTATAGGC	2	1.79702	1.89484
AGTTACGTCCGGAAAG	1	5.49401	0.895991
TGCTATTAGATACCAA	1	7.36359	-0.474673
CTGCGTTTCCTGTAGA	0	-0.432979	-1.08446
ACTCGGGAGTACAGTA	3	0.753814	0.911822
GCGGTGTGTTTGCCCT	3	4.76729	1.31612
AAAGGGCTCAGGTCTA	3	3.46942	-1.77749
TTACGTTAGGCGTAGT	1	6.89684	-0.321687
TGCATGATCCCATAGA	2	1.23196	3.09168
GGTTGCGGTACGCAAG	1	7.08938	-0.441154
AAAGGATTCAGATACC	0	1.28659	0.563857
AAACGAAAGTACAACA	0	4.15753	-1.83814
GTGATCAGTTTGCCCT	1	7.49479	-0.347156
TAGGAGGCAGCACATT	1	5.80012	1.51863
ATGTCGAGTGGGTAGT	1	8.10834	0.562781
GCGTTGGTCGGTCCGA	1	7.48238	0.499321
AGCGTATAGTTAGCAA	3	3.14518	0.436863
CTCCCAATCCATCGAA	1	6.64496	0.897587
CAAGAAACAACGCAAG	2	2.40244	3.39512
GGGAACAAGACTCTTG	2	0.655246	1.98868
TCAGGTAAGACCCATT	0	2.03374	-2.06538
CTACAGAGTACGGATG	3	4.28257	-0.578414
GTGGATTCACAGCCAC	1	7.42859	1.85843
GCATTGATCCTTTGCG	2	0.809722	1.69377
GGTGTCGGTGCATTGT	2	1.52793	0.713513
GTCACCTGTACAACGG	1	6.88827	-0.725199
CGCACAGCAAGCGACA	1	8.12019	0.838492
GGTAGGAAGCAACTGG	3	6.11115	-0.454234
TCAAAGCGTTCTTTCA	1	7.41006	1.44784
TATGTTCAGTACGACG	1	5.76685	0.0399129
CTCGCTATCGCAGATT	0	0.698825	-3.18852
CGCTGGAGTCAAATCC	1	7.43903	-0.589488
TATTGCTCAATTGCCA	1	7.39468	0.143793
CCGAAGCAGTCGATAA	2	0.60429	-0.594538
ATCGAGTTCAAGGCCC	2	1.33207	0.442395
CGCGCAACATCCTGGG	2	1.35078	2.37923
GATCATGAGAGCAGCT	2	1.51983	2.10957
CGCGCAATCACGTGTA	2	0.711376	1.93637
AAGATAGAGCTCCGGT	1	8.00218	-0.049113
AATGGCTCAGAGCCAA	0	-0.474262	-1.85805
TAAGCCAGTGTAGGAC	1	6.59582	-0.505789
TAAGCCATCGGCATAT	3	4.33292	0.018204
ACCGGGTCAAGCCTTA	0	0.539154	-1.91194
TAGGTCATCGATGAAA	1	7.60853	0.417255
TTTGGCCTCTCTGCAC	2	5.88905	2.69609
TAAACCGGTGAATCAA	1	6.89454	2.32989
GGATAGGTCCCGATTC	1	6.54871	0.297067
GCCTAGGCAAGGACCA	1	7.31818	0.266228
CTAGGATTCCGGCTGA	1	5.62612	-0.281165
TTGCCCACATGTGAGG	1	7.79577	-0.466893
GCTTAAGGTAATGTAG	3	3.91471	-0.505943
CTTGAAGCACCGAATT	1	7.4379	0.471759
GACCCAGCATGCGCTG	1	7.94686	0.0834828
AGGCGTCTCTTCCGTG	1	8.21465	0.370171
AAAGGATCACCATTCC	1	7.22541	0.138706
TCCCACATCCTGTAGA	2	0.881711	3.5368
AACCTGAGTTTCACCC	3	2.2259	-0.401531
GCAAAGGGTTTGCGAT	1	6.28286	0.412107
TCAGGGCCACACACAT	1	7.39159	-0.0830168
CGATGATTCCATACCC	1	7.51884	-0.160801
TAACGGTTCTGTTGCC	0	3.95151	1.13386
GACCGACAGAAGGGCG	1	7.01193	-0.565994
CTCTAGCAGACCCTAT	1	6.44677	0.979237
GCTTGCTTCTCTTAAC	2	0.0649615	1.19453
CCTGCTAAGTCGACCC	1	8.00583	0.197803
TGTAAGCGTTCTGATG	0	-0.132932	-1.54875
TTCAACTGTTTCACCC	1	7.67827	0.57463
GCGAGTCGTAGCAGGT	2	6.30386	-0.568988
TGGCAATTCTGTTGCC	2	0.580017	2.22623
GGTACCGGTAATGTGA	3	2.33364	-2.88788
GTGTCCTAGAACGCCA	1	7.71765	-0.43599
GAAACAAGTATCACAC	0	1.91961	-1.06947
TTTGGCCCAATTGCCA	0	-0.0738151	-2.13163
GATTAGCTCACGATTG	1	7.07412	0.569461
CATGTTTGTAACTCCA	2	1.68347	-0.523977
AGACAAAGTGGAAGCT	1	7.00028	0.597549
TTACCCGCATTACACG	1	6.71589	0.43155
ACCATCCTCTTCCGTG	1	7.1638	1.57664
TCCGACTGTTGCTTGA	1	7.80498	0.797875
TAACTTCAGTAACTCC	3	3.69144	-0.0403019
AGTGTACTCATGCTTT	0	-0.828888	-1.83938
TAATCGGAGGGAAGCG	1	7.06424	-0.243873
TACGGATCAAGCGGTA	2	1.91461	3.27362
CTCATGCGTTCCCAAA	1	7.81122	-0.385658
TGGGTTACAGCTTACA	2	1.33386	3.84618
CTACAGAAGTAGAAGG	1	7.1337	1.61821
TGCATTTAGAGCTGTG	2	5.88732	-1.04883
TAACTTCCATTGTTCT	0	4.25749	1.16254
GTAGTACAGGCTGGAT	1	7.64145	0.335072
AGATAGATCAATGCAC	3	2.71958	-1.20192
AGTTTGGTCGTGCTGG	1	7.91659	0.10596
AAGGAGCTCGTGGTAT	3	2.04558	-0.0607758
GCAAAGGAGTAGTTCC	2	4.46687	0.0286377
GCGAGAACAAGTGGCA	3	2.73938	-2.43733
AGATAGATCGACTATG	0	0.212018	-0.0667248
CTTGCCATCCCAGTAA	2	1.83608	-1.39479
AGCTGATCAAGTCTGT	3	3.58818	-1.50913
TTACTCATCGACTTAG	2	3.16198	2.19695
CTCAGAATCGTTACAG	1	4.03799	-0.356598
TGACAACAGGTTAACA	2	0.459139	-0.396979
AGCCGCAAGGTCACTT	1	8.06835	-0.0156399
AACTTGGGTTGGACGA	0	-0.0626941	-1.90727
AGATAGATCGGTCTAA	1	6.96561	1.42069
GTGTCCTAGCGTTAGG	1	5.37808	-0.100621
TCACTCGCACTGAAGG	1	7.12305	0.578296
TCAGTTTCACGGCCAT	0	0.907554	-1.94747
TCAGCTCAGTAGTTCC	1	7.19313	1.85896
CTTAATCCAGGATAGC	1	6.64005	-0.0244659
CGCTGGAAGTCAGGAC	1	8.03233	0.516296
CAGCCTTGTGTAGGAC	0	1.11795	-2.25638
TGGCAATGTTCTCGAA	2	1.56921	3.32263
CTCCCAAAGTTAGCAA	1	6.21082	2.41793
TGCTCACTCCAGCACG	3	2.37226	-1.24519
TTAACGGGTTACCACA	1	8.10066	0.10757
GCCTAGGTCTCAGATG	1	6.35918	0.166541
GGTTGCGTCCATATCT	3	2.17818	0.529309
CAGTGTACACCCTTAC	1	7.12492	1.98933
GTCTACCGTTAGGCTT	1	6.46646	-0.325892
TAGCATGGTTTCACCC	2	3.39299	2.04568
CTTCCAGCATCGGCCA	2	0.504428	3.06692
GCCAGCAGTAGATGAT	2	2.71209	1.09297
AATACGCGTAGCATGG	3	0.73602	-3.33919
GTAGTACCAATAGTGA	1	6.08572	-0.647179
AGCGTATAGATGAGGA	1	8.3113	0.0663471
CACTGAATCGGTCCGA	1	4.14735	-0.11972
AGCGTGCAGCTGCCAC	1	7.47645	1.54509
TTCGCGTCAAGGTTCT	1	8.08909	-0.0904269
AGGCGAACATTAGCCA	3	6.50129	-1.08729
ATGGATCAGACACGGT	0	1.96263	-2.57088
TTCGGTCTCCTTGACC	2	1.31999	1.11272
GAAACAAGTTAGGCTT	3	3.87715	-0.646238
AGCCAGCGTACGAGAC	1	7.09561	1.42634
TGGCCTTGTCAAACAA	3	2.59298	0.276232
TAATTCCCAATTGTGC	1	7.88337	0.777799
TGAATCGGTAGTGATA	1	8.19154	0.316728
TGCATTTAGGATCCTT	2	-0.131759	0.346748
CTGTATTGTGTGTGTT	0	-0.373073	-0.444519
GGTCATACACTGAAGG	0	2.11477	-2.50706
GCAAAGGTCTTACGGA	3	5.89495	-0.838962
CAAGAAAGTTAGGAAT	1	1.80232	-0.00544555
ACAATCGTCGGTCCGA	1	2.41388	1.16258
ATGCATGCAGCAACCC	1	7.19842	0.075375
TGCTCACAGGTAGGCT	1	5.91228	0.357483
AATACGCAGGGACGTT	1	7.89605	0.739174
ACCGGGTTCATACTTC	2	1.20586	0.717865
GCTCACTCATCACAAC	2	1.42844	2.47149
CTGTATTTCCGATTGA	1	4.03819	-0.894966
AACCGATTCTGTTTAC	1	6.99252	1.46052
TAGGAGGTCTGGCTAA	3	2.76452	-2.97695
TTTGAGGGTGAATGGC	0	0.856268	-0.906637
ATCCTGCAGGAAGAAC	2	2.74873	1.79951
CCAGAATGTGCAAGAC	1	7.80257	0.79483
AAGGAGCTCTATTTCG	2	2.119	1.04583
GCAGATTCAATGTGCT	1	7.48752	-0.320405
GGTTGCGGTTGCCTGG	1	7.91167	0.625365
GTGCTGGAGAAATCTG	0	-0.0366683	-0.211011
ACAAACCAGTTTGGAA	0	0.04223	-1.71874
CAGTGCGTCCCAGTAA	0	0.633945	-2.8723
CACATGACATGTATCG	1	7.91007	-0.408299
CCCTAACTCGGTAGGA	2	0.07303	1.76066
GATCGTAGTGATGTGG	1	7.27911	0.525673
TACCCTGTCAGGTCTA	2	7.49594	-0.294829
GATGGCCTCCTTTGAT	3	1.00362	0.909647
TTAGCTTGTGCTAGTT	1	7.77736	-0.0615912
GGGTCTGAGAACTAAC	0	0.0545586	-2.63323
TATTGCTAGAGAATTC	2	0.606419	1.07514
GTAGACTTCCCGTAGG	0	-0.815532	-1.77871
CACCTTGGTCATTGCA	1	6.88428	1.97416
AACCAACTCTATGAGC	1	7.75473	0.211049
TGACAACCATCATCGA	1	6.89634	1.41815
CATAACGAGGCATGCA	1	7.95277	0.694361
TAACTTCCAAGGCTTT	0	0.762523	-2.83647
TACTCGCGTGAATGGC	2	3.72478	0.725503
CAAGGCCTCCTTACGC	1	8.00568	0.0676428
GAACCGCAGAGAAGCA	2	3.2219	2.31657
ACTCGGGAGCCTCGCA	0	1.99128	-2.33088
CTCACCATCACAGGGA	1	7.60777	0.282524
GCGCATGGTAGTCTGT	1	6.97482	-0.00838199
TGCTCGTAGATCGATA	1	3.70118	-1.60819
GAAAGTAGTGAATGTA	1	7.9853	0.186029
AAAGATGTCCAGTTAG	0	-0.360317	0.376194
GGAGGATGTTCCTATT	1	7.40805	1.16309
ACGGATTTCCCAGCAG	1	7.80678	-0.240405
TTCGGTCCACAGCTTA	3	4.75045	1.37772
CGCAGGTCAATGGCAG	1	7.68676	-0.615363
GCTTTCGGTTGTGAGG	1	7.42327	0.982593
CGAGTTAAGGCCTCTG	1	5.58689	-0.325623
ACAGACTTCAGTCACA	3	3.92813	-0.85678
AAACTCGGTTGCTTGA	0	2.00319	-2.05728
TAGCTTTAGACTAATG	1	7.91954	0.096369
TTAACGGCAGCTTACA	1	7.66848	-0.287196
CGTTCCAGTATTCTGG	1	7.64863	0.461836
GTCACAAAGAACAGGA	2	2.06277	3.33226
AACATCGCAGCAGGTA	1	6.37446	2.70208
CCCAGAGTCCACCTAC	0	0.174934	-1.57845
TCGGGACCAAGGATGC	0	0.538112	-2.20467
TCACAAGGTAACGTAA	3	2.34165	0.503745
CTAGGATCATAGCAGG	3	2.4185	-1.0048
TTGCGAAGTCTCTGCT	0	4.0865	1.09591
TTCGATTGTATGTCCA	1	5.63233	0.918065
CCGTACTTCGACTTAG	1	5.70492	-0.34488
GGAACCCAGTAACATG	3	3.33877	-1.10039
AACATCGGTAAAGGCC	2	2.43878	-1.07131
GCTTTCGGTCCGGTAC	1	7.23061	-0.140751
GTAGTACTCAGTGTAC	0	-0.408967	-2.81155
AGGCCTGGTCTAAAGA	0	0.673082	0.328994
AGCTGATGTTTGCGAT	2	-0.224606	0.351103
CCTATTAAGCTTCAAC	1	7.01245	0.349449
AACGTACAGCATTGGG	0	1.09805	-2.52193
CCTCCCTTCATTCTCA	3	1.49863	2.06032
TCAGGGCTCTGACATG	1	6.0384	-0.0357659
GGGAACATCGGATCGC	1	7.96785	0.165134
TCAATTCCAAGCCTTA	1	7.1246	-0.157598
TACGCCTTCTTAAGCG	1	7.26264	1.56278
AAAGGGCTCAACTTGG	1	6.52978	2.61481
AACAAAGGTACTTCGA	2	0.573011	1.28864
TTGGTCCCACAGAAGC	0	1.24308	-2.60717
TACCTATAGAGGAAGT	1	7.80377	0.936389
CCACGTTTCTTAATCC	2	-0.0782139	-0.366115
TCAGTCCCAAGCGGTA	0	1.48709	-1.11808
AATGCCATCTTATCAC	1	7.34244	1.15673
ATCCAGACATCCGTAA	3	3.70943	-0.774562
CTCTAGCCAACAACTC	1	7.48252	0.18877
CCCTAGTTCGCACAAT	1	7.49514	-0.293876
CTCAACCCATCGGCCA	1	7.95163	0.0485115
TTACCGCGTCTGTTGA	3	5.87933	-0.809317
GCACGGTGTATGGTTC	2	2.79843	0.564479
TCTAGTTCATGGTTTG	0	4.0065	-1.82859
GGAACCCAGCTTACCA	3	3.38058	-0.797823
AGCCAGCTCTGGGCGT	2	2.49112	1.97231
ATTACTCTCCATAGGT	3	0.171456	-0.635618
CATTCCGTCGTTTGAG	1	7.79758	0.074457
CGTTCCAAGTCGTATC	2	0.760823	2.92222
AACGGGATCCAGGCCA	1	4.76862	-0.440372
CTCAGCTCACATCATG	1	6.52013	0.55927
GTTATGGAGTTCCAGT	1	7.94988	0.022628
TGATTTCCATGGCCGT	1	8.11154	0.196493
TGCATTTAGTCGTGAG	1	6.79021	-0.083432
TCAGGGCAGTTAGAGT	2	1.26146	3.72957
TCAAGGTAGATTCCGT	3	3.19626	0.127024
TCAGGGCCATTAGCCA	2	0.791366	3.31721
TGGTCCTGTAGATGAT	0	-0.0167451	-0.225993
TGTGGCGGTTTCTACT	2	-0.130679	1.71392
TACGCCTAGGCGTCCT	3	3.04945	-0.88141
TAGGAGGCAATGCACT	0	-0.340263	-0.629434
TGCATGAGTAGCATGG	1	7.24701	1.55143
TTAGGTGAGTAGTGTA	0	-0.052477	-3.23367
CGTAAACGTCATAGCT	1	7.87304	-0.115631
TTGAGCAAGATGGGAA	1	6.15468	0.17153
CAACGGCAGGAAGGTA	2	1.95391	3.70743
CGTACAAAGCGTCAAG	1	7.4245	0.358942
TGACAACCACCGAAAG	3	3.70174	0.397288
ACAAAGAGTCTGTCCT	0	1.20195	-3.34619
ATCCTCGAGCAATGTA	2	2.52769	1.82889
TGGACATAGGCTTAAA	2	4.57824	1.63833
TGATGCATCCGTACGG	2	2.82196	1.52497
ATGCATGGTTCAGAAA	0	0.373331	-1.51705
CTAGCGGGTAGTCTGT	3	2.21107	0.654422
TTCGTTATCTTGTCGC	1	7.60335	-0.00840653
TAGGTCAGTACGGAGT	3	1.33727	-1.6898
GAACCGCAGTCAGGAC	3	3.24307	0.438679
CACTAAGCAAGCGGTA	1	0.848375	-2.89522
CTGAATGTCTGAAAGA	1	6.25089	-0.175121
CCTTAATCAGGCATTT	3	3.17317	-0.957221
ACCCAAATCTCATATC	1	7.85068	0.418047
GTCACAAGTTATGCAC	1	4.94105	0.436715
AATGTCGCAAGAAACT	3	1.95042	0.150922
CGTTCCATCAATGCAC	0	0.472009	-0.432328
CTAACTTGTCTGTCCT	1	6.72519	-0.138293
TTGTTCAGTGAAACAT	1	6.33486	2.21027
TTGTCTAGTTACGAAA	2	1.81055	2.3769
CCTAAAGTCTACATCT	3	1.2016	0.0208584
GATCATGCAACGCAAG	1	6.88225	0.617952
TTGTTGTGTCGTAGTT	2	3.43195	0.245885
TTGGTCCTCCTGAAAC	1	5.05334	-0.282784
GGGAACATCAGAGTGG	2	-0.193852	0.45853
GGAGTAGTCAGGCCGT	1	3.00585	-1.33128
GTGTGATTCCCAGTAA	3	2.76734	-0.788343
GCGCATGGTCTCTAAG	0	1.29438	-1.85314
TTACCGCGTACAACGG	0	0.477685	-1.56254
AACGAGGTCCTCCAGT	1	6.68318	2.12826
ATGTACGGTAACGGAC	2	0.546767	0.806614
TGGTCCTGTGCGTCCA	1	5.33083	0.195482
TTGGTCCAGTGAGTTA	0	4.81936	1.55001
TCGAGCGGTTCTTTCA	1	6.55981	-0.263671
TCTATTGCACCGAAAG	2	1.93631	1.88291
ATGGATCCAGGCAGAT	3	1.82878	0.398939
AGGCCTGGTGATGCGA	2	6.8801	-0.391213
ACAGAAACACTAAACC	2	0.551162	2.14648
TAGCCGGGTTACGAAA	2	1.3612	2.80901
GCGGGTTAGCTAGCAG	2	2.79596	1.00463
TCGATTTCACACATGT	3	3.45339	-2.36768
CTACAGAAGTGTAATG	1	5.56212	1.21289
TGCCTCATCTCGTGAA	2	0.796623	2.97173
AAATGAGAGGTTCTCA	0	-0.0605291	-1.66876
TGAATCGCAGAATGCG	2	2.20014	2.14459
CCTGGGAAGAAGAGTG	2	3.85387	1.28349
AATACGCCATCGCTAA	0	4.2277	-1.84062
ACAGACTCAATGGCTT	2	1.36443	3.66961
GCCTAGGTCGCAGATT	3	5.19462	0.721599
TCACAGACAACGCAAG	1	7.50692	0.663292
TTCATTGCACCTGGTG	3	0.0700463	-0.93037
TCCGACTGTCTGATTG	3	4.81103	0.925036
CGCTGGAGTGTCCTTC	1	7.29107	-0.0245251
TTACCCGCAACCTCTC	1	5.32194	1.38137
CCAGATAAGCTGAAAT	3	2.7722	-1.02756
TGGTCCTCACCACAGC	0	1.73213	-0.161402
GCCAGCATCTCGGCGA	3	4.11227	-1.04955
GAACTTGGTATCACAC	3	1.28467	-0.390834
GATTAGCCACGAACGA	3	6.80585	0.511214
CTCCCAAAGCGTAGCA	1	7.61907	1.05546
GCATGATTCAATCGTG	1	7.45904	0.245197
CACAACAAGCGGACAT	1	6.2316	-0.178578
GTGTGATGTTGTATCG	1	6.45541	2.41419
GAAATGAGTGATCAGG	1	6.75667	-0.566318
GTGCCAGCAAACCGAG	2	2.3361	2.5557
CCAATGAGTCTGTGTA	3	1.77151	-0.392349
ACTGCGGTCATCGCCT	2	1.73518	0.938708
CACCTTGTCCTCAAGA	1	7.02267	0.0733123
CAACCAAAGAGCGAAA	0	1.74593	-0.433984
TATGTTCGTATGAAGT	3	2.50406	-0.643548
TGCACCTTCGATCTTT	3	2.60153	-0.914022
TTACTTGGTTCAGTTG	1	7.12699	2.06055
CGCAATACAAGGATGC	2	3.10099	2.31911
AATACGCGTATCGCGC	1	7.56768	-0.288077
CCTAAAGTCTTCCAGC	3	2.63646	-0.389294
GAGCATTTCACTAGGT	0	1.85487	-0.107796
TCTAGTTCAACGGACA	1	7.95677	-0.516403
TAGGAGGCATTTCACT	0	3.50618	-0.553741
CCCTAACAGGCTCCTG	1	6.27338	0.244346
TAGCGGCGTGGATTTC	1	7.74257	-0.7232
TAGCACAAGCTATCGT	2	2.56439	1.49392
CTGCTCAGTGTCGTGC	1	7.90979	0.228267
AACGAGGTCTCGGCGA	3	3.39576	-1.32185
CACCACTGTGTGTGCC	0	-0.312787	-2.82587
TAAGTGCGTCTCGGGT	3	2.97381	0.142303
GCACGGTCAATTGCCA	2	1.07035	3.21083
TATGTGGGTATTCACG	2	0.0745079	1.3677
ACAGACTGTAATGCCT	1	6.69689	-0.831679
TTGCAGACACCACGAC	1	8.25881	0.22961
CGAGTTAGTTACTACG	1	7.86654	0.3013
AGCTGTAGTATACGCT	0	-0.690973	-1.76729
GTGCTGGAGACACGGT	1	7.00457	2.13742
CCCTAACGTGACAAGC	0	-0.44384	-1.06743
CACCTTGCACTTATGG	1	7.32356	1.24971
ATTCGTTAGCCTGTAT	1	6.52891	2.61284
AAACTCGGTAATGTAG	1	6.54571	0.601338
GAAAGTATCATTCTCA	1	7.72414	0.979404
AGATAGATCCTCCCAA	1	7.90754	0.208775
GTGACATAGTCCCGCA	1	5.52258	1.6765
AACCAACGTTAGGAGC	3	2.46703	-2.17172
GCCTACTCATGGGAAC	2	1.11242	1.15649
GTCACAACAGAGCCAA	2	3.32703	-1.21194
TCCGACTTCGATGCAT	1	7.93947	0.162035
AACGTACAGTTGAATG	0	6.31983	-0.574738
CCACGTTGTAGATGAT	2	2.15122	1.35762
GTGTGATCAAGCTTTG	1	7.17292	0.303191
TCACAGATCCCTATTA	3	4.43	-0.816193
TAGGTCAAGGCTTTAC	2	0.8879	1.05572
GCCAGCATCTCCCTTT	3	2.37322	-2.21235
ACTTTCACACTGATTG	1	4.72902	0.521089
GATCGTAAGGAAGGTA	2	2.89052	2.00559
AAGGAGCTCATCGCTC	2	3.6267	1.32988
CCGCATTCACTACACA	1	7.94354	-0.0354492
GTTATTCCAAAGGCCA	2	1.11681	3.43705
TTACTTGAGACACAAT	0	0.568411	-1.5379
CCAATGACATGGGAAC	3	1.7779	-0.892473
AGCCAGCTCGTGTGCG	0	2.30832	-2.80786
GCATTGAAGAGAGTTT	1	6.87482	0.540382
ATTCGTTTCGGTCTAA	3	0.988298	1.04087
CTTCCAGTCGTTGTTT	1	6.31693	0.590168
AATACGCGTCGAGGTA	0	1.13624	-0.89505
CGTAAACAGAGAGGTA	3	3.44243	-0.134447
CAACGGCCAGCAACCC	1	7.53739	-0.64361
GCATTCCGTGCCCTAG	1	7.18774	0.759825
TTGCGGGAGTCGAAAT	1	6.92389	0.609024
ACTGCAAGTTGCCTGG	0	0.850204	-0.733925
TGTACAGTCGGAAAGC	3	3.33954	0.576656
CTTGTCGCATATAGAG	3	2.76305	-2.09813
TAGGAGGCAGATACAA	2	0.990311	2.65181
CTCTCGACAGTGGTCC	1	2.07454	-0.0526026
TTCTGTAAGATGTTCC	1	8.01501	-0.553254
TCAAGCAGTGTGCTTA	1	5.38184	0.931049
CCCGTTATCTTGTCAT	1	7.64511	-0.322611
GAGGCTCTCCCAGTAA	3	3.24592	-1.62146
GGTCATAGTGATGCGA	2	2.34414	2.2422
AACGTACGTTCTACGA	0	-0.397177	-1.1451
GGGTGTCAGCGATACG	3	3.36903	-2.19678
CGTACAAGTGAGGTCA	3	2.73745	0.0836703
TAGCATGGTGTCGTCG	1	7.79077	0.061687
CAAGGCCGTCAACTAC	1	7.45516	-0.15414
ATAGGCTTCACGTGTA	0	0.239547	-2.89465
GCTCACTTCGGAGTTT	2	0.451172	1.74294
CTCTAGCCACAGGAAC	1	7.90954	0.106525
TGGAAGGTCGGGTCCA	2	1.00121	-0.136213
GCCCGAATCAACGTGT	2	0.486888	2.40805
GCCCAGAAGATACCAA	1	7.18272	0.309491
GAGGATGGTCCGTCGA	1	6.37827	0.852877
ATGGATCCAGCAAACG	1	7.33998	0.47256
TGTGTCCTCGAGTGTT	2	2.60861	0.299473
TACATTCTCTGGCCAG	2	0.959983	3.27542
TCGATTTTCTCTGCAC	1	7.24077	-0.175555
CTAACTTCACTTTGGA	1	4.96688	-0.185031
GATCGTACATCCTCGT	0	0.419505	-3.58188
TAGTCCCGTTGAATAG	2	1.11108	1.03016
TACATGGCAATAGTGA	2	1.24733	3.06427
CGGTGCACAACTCGTA	1	7.66498	-0.00203083
CTCTCGATCGAGAACG	1	6.02222	0.187697
TGTGTCCTCGCGTTCT	1	6.65249	-0.0152726
CGCAATAAGGCTCCTG	3	4.34188	-0.0744638
ACTTTCAAGACCATAA	1	5.72687	-0.384475
CAGTATGTCCATCTAT	1	7.17533	0.471302
ACAAGCTTCGGATGTT	2	0.281988	1.51371
GGTGTCGTCGGTCTAA	2	2.11711	2.58259
ATGTACGGTCCTATTT	2	2.40923	3.12727
TTGCGAAGTTATCGAC	2	2.38785	0.826212
TACCTATGTCAGTGCC	0	0.0920355	-0.0597479
ACCCAAAGTCTAAAGA	1	7.28557	1.58113
GTTACGAGTTAGAGAT	3	1.48018	-3.32065
TAACAGCGTAACGGTG	1	6.07155	0.578504
CCCAGAGTCCGGCTGA	2	1.81914	2.8558
TGGTCAATCACGATTG	1	7.68063	-0.236845
GAGGTCCGTTGAATAG	0	0.263066	-2.31909
GCAGATTAGTACAGTA	3	1.92894	0.580114
GCAGCCAGTGGCGCTT	2	1.6627	2.67149
ATTGTGGGTAGTACAA	0	0.0140956	-3.47136
AAGATAGCAAGTAATG	2	1.12903	0.820718
AAGGTTCGTTTCCTAT	2	1.99175	2.73395
GAACTTGCATAGGCGA	1	-0.39663	-0.139365
AGTTACGGTGCAACAG	1	7.56576	0.492372
CAGCTGGCATTTGGTG	1	7.8086	0.2809
GCGGAAACACTTGCGG	3	4.88551	-0.386912
CCGAAGCAGCAATGTA	2	0.12746	1.14007
CCTAAAGCATAGGCGA	1	7.27062	-0.0457602
AAATGCCAGCTCGGCT	3	3.20589	-0.516305
AGCTGATAGCTGAATA	2	1.79662	2.74967
GAACGTTCATGGTTTG	0	6.23658	-0.781717
GTGCACGAGAAATGGG	1	7.83176	-0.562332
TACCTATGTGATTCCA	1	7.35734	0.390794
CGAGTTAGTCTGCACG	3	2.92192	-1.35009
AAGATAGAGTCTCGAT	3	2.72023	-2.79837
TTCTAACAGTCAGCCC	3	2.96894	-1.96859
TTGAGCAAGGAATGGA	2	1.46669	1.33321
TCAAGGTCACGTGAAG	2	3.12347	2.25517
ATAGGCTAGTAGAAGG	1	7.62719	1.39011
TTGAGTGTCACTAGCA	1	6.29742	0.635006
CTTGAAGCACTCAAGT	2	-0.0551405	-0.526777
AGCGATTAGCTGGAGT	3	2.39427	-2.05254
TTCATTGGTGCGCTCA	1	8.0447	-0.219211
TTATGTCAGGTTCGTT	2	4.77758	1.84685
GGAGGATTCTGAGTCA	1	7.22395	0.499889
CTCATGCTCCATACCC	2	2.20627	2.71213
AGCTGGCCAAGCGAAC	2	2.1199	0.996542
ACAAGCTGTTGGGAAC	3	2.12463	-0.78445
TCACCACTCGCTTGAA	1	5.23698	2.23301
GCAGCTGCAATGCACT	2	1.37827	2.83009
ATTGTGGCAAGGTTCT	1	7.14496	1.48456
TCGGGACAGGTGTCGA	2	0.421109	1.25252
CCCTAACTCGAGGCTC	1	7.69549	0.0470961
GACCAATGTCCTCAGG	1	7.69253	-0.927793
CGGTGCATCAGTGTAC	1	7.9446	0.511638
TTAACGGCATAGTCCA	2	5.14831	0.738088
CAGCTAAGTGGACAGT	2	1.91483	1.79465
GGAGAACTCGTGTGCG	3	0.107701	-0.821468
GGAACTTCAAAGAAGG	2	4.01708	1.77127
TACGCAAAGGGCTTCC	3	3.23444	-2.345
CTCAACCGTAAACCCT	3	3.212	-0.43338
TTGCACCCATTTGGTG	1	6.72214	1.27874
TACCTATAGGGTTCTT	0	2.06209	-0.59374
ACCGGGTGTTTGTGAC	3	2.57902	-2.21023
GCCAGACTCTGAAAGA	2	6.11538	1.41483
GCAAAGGGTAGCTGTT	1	6.44527	0.167245
ATTTGTCTCCTGAAAC	2	1.12847	3.11269
TAGCCCTCATCACAGT	0	1.36124	-0.518047
GGGTGTCAGTATGCTC	2	1.82748	0.782299
CAGCCTTTCCCAGCAG	3	1.28553	-1.98831
TAACGGTAGCACCATT	0	1.00978	-1.26503
GGGCCATAGCTTTCCC	2	1.86464	1.60371
CGTTCCATCGAAGCCC	2	2.52166	1.99261
GAAGTCTAGAGTAAGG	2	-0.0533597	0.967539
ACTGTCCCATCCCGGA	0	1.46232	-2.80894
GCCCAGAAGGCTTAAA	3	2.95117	1.37147
GTCACCTCAACGGACA	2	0.924637	-0.625878
ACTGTCCTCTCTTCCT	3	0.506894	0.334183
CACTAAGCAGACTAAA	1	6.32837	1.97198
GCTCCTAAGGCAAGCT	2	2.45144	3.16866
GATCATGGTCGAGGAT	2	2.68597	1.05502
CACAGATCACTGATTG	1	6.75826	1.84187
CGCTAGGTCTCTGCGT	3	3.06882	-0.640235
CCACAGGCAACGTACT	2	2.17628	0.71733
TTGCTTACACACATGT	2	0.685142	0.212899
TCACAGAGTAAGCCTT	1	5.95015	2.42716
AAGGAGCGTACGCAAG	3	4.1986	-0.832885
TGCTTTAAGGGTCCCT	3	3.31065	-0.534724
GGGAACATCCCACTTG	1	3.72155	0.0533917
GGTGTCGTCCATTGAG	2	2.33587	3.00627
GGTTGCGAGTATCTGC	1	6.37376	-0.0164294
TGGGTTATCTTCCGTG	1	6.36372	2.64927
TGCATGAGTTGGCTAT	1	6.4258	0.444949
TCTCAGCGTCTCTAAG	0	4.243	1.18834
TTCGTTAGTGAGCTAG	0	0.947648	-1.42114
CAGGGCTAGAACGTTA	0	2.16081	0.0920561
CACCTGTGTCTCTAAG	2	1.22686	3.1515
CTGCGTTCATCCTGGG	1	7.49048	-0.0551063
ATATTCCGTGCACATT	1	7.6594	-0.289052
GGTTGCGAGGCTAAAT	2	1.68589	3.08893
TTGTTCAAGAACGTCG	2	1.50274	3.81059
TCAGGTAGTAAGTCTC	1	5.61962	-0.0413832
CTTAATCTCACATCCC	3	2.41618	3.05558
CTCTAGCAGTTCGACT	1	6.73893	0.154732
CTCTCAGTCTGGCTAA	2	1.85052	2.83115
GGTGTCGCATCACAGT	1	6.87343	2.28655
CAAAGCTGTTACGGAG	3	1.62932	-3.24851
TGGCAATGTTGGCTTA	2	3.44082	1.6866
CCCTGATTCTCTTCTC	1	7.58593	0.68411
CGTTCCAAGTGCACAG	2	-0.343395	0.385733
AGCCTGGTCCGATTGA	3	2.45033	0.114398
CGCACAGCACCCATCT	1	6.52775	2.65338
ATCCTGCGTCATGAGG	1	7.6964	0.63054
GTCTACCTCCCGAAGC	0	2.28545	-0.252939
GTCTACCTCTATTTCG	3	3.4496	-0.912821
GCATGATGTTGTATCG	3	3.12042	-2.59518
TACCCTGGTGGTACTT	2	1.26569	-3.40136
CGTAAACGTGCAAAGC	0	0.528791	-1.1953
TCACAAGGTTTAGACC	2	1.14749	1.41087
TTGAGCACAGATTTGC	1	7.43305	1.13479
GTGGCGTAGCGTCAAG	0	0.262989	-2.07281
AACGAGGTCCGAGAGA	3	5.38458	-0.509886
CCACGTTGTTACCCAA	0	1.86162	1.38322
CCTGGGAAGATACCAA	2	3.20323	2.01498
TGAATCGTCTTGTCGC	3	3.42719	-0.398935
CTTAATCAGGAGTCTG	1	6.23634	0.670675
ACTACCCAGCATACCT	1	7.57782	0.564565
TGAGTCAAGGGCATTG	0	0.785352	-0.704807
CTGTATTTCTGGCACG	0	-0.0296976	-2.95353
AATGCCAGTCCGTCGA	0	2.15867	0.786786
AACGAGGCATCAGAAA	0	1.66746	-2.3185
CAGTGCGAGAGACTCG	0	0.853509	-1.99937
CCGCATTCACCGTCTT	2	0.839055	1.87918
ATAGTCGAGGTTGTGG	1	7.31266	-0.198514
CTGTATTTCATCATGG	1	4.6855	0.372282
AACTTGGTCTCCACTG	2	1.75128	0.764335
ACAAACCCATATACGC	2	2.8193	2.69812
CAACGTATCGATGTGT	1	6.85766	0.227184
GCCCAGAGTACGGTTT	2	2.37151	3.26839
TTGACGAGTACTATGC	1	6.91639	-0.561502
CTCTCAGGTTCCAATG	2	2.18256	3.44893
GCATTCCAGTGAGCAC	1	8.0269	0.274415
TCCATCGCATCACAAC	2	8.23806	1.1535
AAAGGGCCAGCAAACG	2	0.899308	-0.109884
TTGCAGATCCAATAGC	3	1.37381	0.319748
TACCCTGTCGCATACA	1	6.31975	0.595714
ACGTGGCGTGTCGTCG	2	1.18157	0.236474
TTTGTGTCAGGGTAAC	3	2.62992	-2.83844
CATTGGAGTGCACCCA	3	3.45763	-1.60725
CACCACTGTTACGAAA	1	7.24775	-0.240308
GCCAGCACATCACAGT	2	0.381283	0.845248
GACTAGTGTAACCCAT	1	7.63013	-0.985443
CTGCTCATCTACCCGT	2	1.43633	3.85948
CCGTGAGAGATCACCT	1	7.67314	0.531731
TAGGTGTTCGCATACA	0	1.87696	-0.0119846
TACGCAACAAACGACG	1	5.38525	0.518069
GGAGGATAGATCTCAC	0	-0.351028	-1.47125
CCCAGAGCACGATTAC	2	0.191822	1.24881
ACCCAAAAGAACCCGA	2	0.0675199	1.14491
GCCCGAACACTAAACC	0	-0.0942998	-0.249451
TATGTTCAGTCAGGAC	1	6.20714	-0.167919
GGAGTAGAGATGCGCA	3	1.40366	-0.575356
TTGCACCCAAGGGTAC	2	3.81946	1.16017
ACCGGGTCAGGTGTCC	1	7.27045	2.01184
ACTACCCGTGCAACAG	2	0.0784713	0.381253
AACTGGTTCTTCACTA	1	6.90071	0.372534
ATTACCTAGCGTTAGG	2	5.10613	0.375104
CCTATTATCGCGTTCT	1	5.98329	-0.401259
TCTCTGGTCGAAGCCC	2	2.39557	3.12278
ATCCAGAAGTGGGACT	0	0.469398	-0.628267
AGATTCGCAGGAGCAT	1	6.94626	-0.762227
GTGCCAGGTATTCGCA	2	2.14773	2.83181
CTCCCAATCGCTATAG	2	0.749767	3.19079
GACCTTCAGCACCATT	3	3.10737	1.89749
GGAACTTCAGGTGTCC	1	7.35468	1.02301
GCGAGAACATAAAGTG	2	1.58138	2.4142
TGTACGAGTCACAGGA	0	1.76406	-2.42106
TAAGCCATCTCGTGAA	3	0.796064	3.16051
CGATGATAGTAATGTG	0	2.49825	-2.69283
GAAATGATCCATCATT	1	7.88474	0.914806
CCTTGCACATCCTGGG	2	2.2899	2.19103
GATGATCTCGTTTGAG	1	6.8494	2.3248
CACTAAGTCGCCTTAC	2	2.23644	1.05017
CTCGCTAGTCAACAGG	1	7.29224	0.467838
AACAAAGTCGGACGAA	0	1.5584	-2.8468
TGCTTCGTCCTGGAAT	3	3.24012	-0.395533
CCTATTAAGCGTGTTT	1	6.99471	0.0182575
GATGATCAGGATCCTT	2	1.13756	3.50886
TCAGGGCCACCCTTAC	2	4.39129	0.965625
TTGGTCCAGCCGCAAA	2	1.31381	1.34101
TCAGCTCAGGGCATTG	0	1.12075	-1.67017
GCCTAGGGTGCACATT	3	3.47494	-0.759495
ACTGCAAGTAGGGTTG	0	-0.315211	0.429775
TAGCATGAGTGCCCTG	2	-0.00039675	1.74411
GGGTTATAGATAGGTT	3	3.16864	-2.55634
AACGTACTCCACACCT	3	4.22861	0.00267156
TTGCGAAGTTTCGTTT	2	1.23767	1.01761
CAGCCTTTCGTATAGC	3	1.93463	-1.04339
TTCAACTAGAGGAAGT	2	1.67234	3.03768
GACCCAGTCCAACCTC	1	6.88683	-0.36456
ACAATCGAGTCAGCCC	0	0.554136	-2.77417
TTCATCAAGAGGCGGA	0	0.15055	-0.537298
AGCGTGCGTATCTGCA	1	5.36614	0.265804
CATGTTTTCAACTTGG	0	-0.439224	-1.51978
TAACGGTTCAGTGTGT	0	1.38965	-1.23987
TCGCAGGGTGATGCTT	0	-0.189791	-2.47708
TTACCGCTCAGAACGG	1	7.47184	-0.488817
CAACGGCCATCATCGA	0	4.51183	-1.72881
ACCAAACTCTCGACAA	1	7.45399	0.958343
TGTACAGCACAATAAG	2	1.98075	1.20147
TTACTCACAAGTAACA	0	4.4003	-0.238968
ATATTCCGTAAAGGCC	2	1.42047	3.4589
CGGTGCATCGCTATTT	3	3.30742	-0.215567
TACTGCCCACATAAAG	1	4.58687	0.987496
CTCGCTAGTACGCCCA	1	7.91305	0.612453
AACCGATAGGGTCTGA	1	7.04635	0.247902
CTGCTCACATGCACTA	1	3.87416	-0.709168
TTACGGACAAACTACC	2	2.56308	3.12644
TGTAAGCAGTCCGGAA	0	0.97838	-1.69039
ATTTGTCTCAGTCACA	2	0.765697	3.24724
TAGCGGCCAATTCTCT	0	0.0169885	-3.38342
GTCTACCAGACGCCAA	0	4.16184	1.06963
ACTCGGGGTATCCCTC	1	4.29585	0.199672
TGGAAGGCAAGGAGGG	3	3.6646	-1.80455
TTGCTTATCAATTCCT	0	-0.131388	-1.70731
ACAAGCTTCGATGCAT	0	1.4618	-0.428224
GACTAACAGAGAGGTA	0	0.214301	-3.06085
ATGGATCCAAGTCCTA	2	1.06253	3.40323
GTGCTGGCAAACCCTA	0	0.191723	-2.18375
TAATCGGAGTGATTAG	2	2.02921	3.14904
GACCAATCATCCCGGA	0	1.61872	-1.19733
AGTGTACTCTTAGTGG	1	6.69158	0.12009
AACTGGTTCCATCATT	0	1.64651	-1.38101
ACTAACGCAATGTAAG	2	4.72218	1.74416
CGGACCAGTGCCCGAT	1	7.88709	-0.160559
CTTTGCGTCACCACAA	2	2.04434	3.30063
GACCGACCATCGTACA	1	7.89108	0.0655482
CCCGTTAGTCCACCAG	2	0.252843	-0.34639
TCCATCGCAACGCACC	2	0.801225	2.91646
GAACCTATCCATTGTT	1	5.46893	0.0531667
GCGGGTTTCGCCACTT	1	7.37865	1.64606
CGCAGGTTCGGGATCC	1	6.89842	2.24221
GTAGTACCACAGGTAG	0	0.433636	-1.55364
AACAGTCGTATGTTCG	3	2.72745	-0.428879
GCTTGCTTCCTGGAAT	3	4.5932	0.67252
CACAACAGTATTCACG	3	2.0052	0.0594803
CTAACTTCACAAACGG	2	0.204311	1.1573
CACCTTGAGAAAGGGT	3	2.74512	-3.03696
CTTTGCGAGTCCAGAG	3	3.50594	-2.25091
CTTTGCGCACGTTACA	2	1.64899	0.792
AACTGTGCAAGGGTAC	2	0.512451	2.38997
GAACCTATCAATGCAC	2	0.980049	1.4084
GCGCATGGTAGGTCTT	2	2.39808	1.7155
GAGGATGAGATCTAAG	0	1.14727	-1.413
TACTGCCGTTAGCTCA	1	6.88668	-0.459608
ATTACCTTCCAAACCA	1	6.83501	0.739202
ATGTCGAGTAACGGAC	3	3.3063	-1.82037
TACCTCGCATCCCTCA	1	5.02192	0.151005
AGGCGAAAGTTAGCAA	2	1.71672	2.95247
CATTGGATCTGACATG	0	1.40303	-1.12085
TCTATTGTCTTCTCTC	2	1.71264	2.85871
TCACTCGGTCAAGACG	2	0.494388	1.14026
CCTGCTACAAGGCTTT	2	1.88377	2.52347
TTCTGTACAGGCATCC	2	1.6555	2.73732
CACAGATGTTAGAGAT	3	2.2029	-2.38452
GACCGACGTTAGCTCA	0	0.569684	-1.77138
ACTAGGTAGGGATCCA	1	6.68852	2.57706
TCACTCGAGATGGGAA	2	0.923242	3.165
GAGGTCCAGAAATTCG	3	1.34701	-0.0817884
TGGCAATAGGTAGGCT	1	6.94065	0.393106
TTAGCTTCAGTATACC	2	1.04851	3.40599
CTTAATCTCGGGATCC	2	2.52962	3.06846
GCTGTTCAGTAACTCC	0	1.31581	-1.53457
TGCTCGTTCTATCTCA	2	1.44317	1.9595
TTGCAGACACATAAAG	1	6.21518	1.14959
TCTAGTTTCCCACTAC	0	2.25522	-0.89735
TTACGGAGTATATGGA	0	0.512543	-2.28507
CCTCCCTTCTACTTTG	1	6.41584	2.32959
GCCATAAGTGGCCTTG	3	3.04353	0.364252
AGCTGATCAACGTAGG	3	2.27744	-0.48228
GCTGAGCCACAAGGGT	2	0.658453	0.472344
CACCTGTTCCGATTGA	2	3.51698	0.496928
ACATGGTGTTCAGTTG	1	6.20434	1.08883
TGGTCCTGTCAAACAA	2	0.890209	3.1279
ATTGTCTAGCACCATT	0	-0.143572	-3.03286
AACTGTGCAAGGCTTT	2	1.53954	3.8132
TTGTTGTTCGCACCTT	1	7.77962	0.0762324
GGGCCATAGTTGGAAT	2	1.11149	0.251413
AAATGAGGTGCATTGT	1	6.8483	1.34076
AACTTGGGTGAGGGTT	3	4.46913	0.0292437
TGATGCAAGTCGACCC	1	0.527524	-3.55452
CATGTTTGTATCCCTC	1	7.47886	0.244465
CATTGGATCAGCACTA	2	5.70737	2.18073
TGCTTTAAGAGCTACG	1	6.5515	2.39784
TCCAGAATCCACGAGC	1	7.60739	-0.397172
TAGGAGGGTATGGTTC	2	1.82471	3.33671
ACATGGTCATATTGGC	2	0.772813	1.82977
AAAGGATGTGCTGTCG	1	6.47081	-0.35888
TCCGACTAGTGGACGT	1	8.13768	0.314336
CTCACCATCCCAGCAG	2	3.13624	1.41404
GCAGCTGGTTCCATCC	3	1.50399	-1.19794
CTAGGATCAGCGTAGA	3	2.91766	-0.988416
GTGTGATTCCTCTCTT	2	0.766533	0.670917
CAACCAAAGGGAAATG	0	0.252236	-3.52401
TACGCAAGTCTGTCCT	2	1.17424	0.587379
GCATTGACAGTTGGAG	3	1.8894	-2.91136
TTGCGAACAAGCACTT	3	3.36603	-1.02321
GATGGCCCACTCAAGT	3	2.60974	0.543189
ACCGCAGCATTGTGAC	2	1.32546	3.60723
CAACGTAGTGGATTCT	1	6.32919	0.322635
TCACAGATCGAACCGC	1	7.20143	0.58481
TCAGGGCAGCTTCAAC	2	1.12499	1.99326
TTGACGATCTCGACAA	1	6.58164	-0.350345
GTACTTTAGCACGTAG	0	1.32182	0.591579
GCTCCTAGTAGTAACA	1	6.05067	1.17794
GAGAACGGTATGAAGT	2	6.17622	0.0767406
GAGCATTTCGTCTTAT	1	7.31641	0.0956151
ATTACCTGTTACGAAA	1	7.09517	1.45591
GGAATCTGTTCCGGCA	1	6.04146	2.18133
CTAGGATTCTAGCTGA	2	1.31851	1.01615
GGTAGGATCCCAGCGA	2	2.08184	1.14851
TGTACAGTCGGGAATG	2	1.80266	1.89188
GGGCCATTCGGGTCCA	1	6.34128	-0.239307
GGAGGATAGGATTTGA	2	1.31085	2.36948
ATTACCTGTCTAAAGA	2	1.57739	3.47767
AGGCGTCAGACTAGCG	2	3.19356	2.42746
CAAGCTAGTCTCTGCT	1	7.18988	0.557931
TTGCTATAGTTCAAGA	0	1.50105	-2.09227
CTGGCAGTCCTCTCTT	2	1.98856	-0.365569
TACTGCCCATCGGCCA	2	0.508096	1.54435
CACAACATCGCAGATT	1	7.57891	-0.473445
AGCCAGCTCCCACTAC	0	-0.412138	0.393844
CAAGCTAGTGCCCTAG	3	-0.556411	-1.9177
TTCTAACCATTTCACT	2	7.08961	0.949484
AACTTGGTCCCAGCAG	0	1.48244	-2.23888
ATAGTCGCAGGTTATC	1	6.97668	1.40827
AACTGGTTCACCCGGA	1	4.83303	0.536806
AGGACGACACGACGAA	1	7.11484	1.41565
AGCCAGCTCGTTGTAG	1	7.46231	0.722616
CAGCTAAAGGAGGCGA	1	6.04316	0.347382
AGTCAACGTGCCAAGA	2	0.819165	1.83627
ACAGACTAGTGATAAC	3	2.96813	-0.989687
GCGATCGCAAGACACG	3	0.947507	1.53348
TTATGTCCACCTCGTT	0	-0.385765	0.438025
TTTGGTTCAAGCAACG	2	0.511759	1.51164
TCAATTCAGGGTGTTG	2	1.00785	3.46564
GGAATCTAGACTCGGA	3	4.66018	0.249562
CAGTGCGCATCGTGAT	2	2.71659	2.31629
TGCGTAAAGGTCACTT	0	1.65553	-0.1593
CAGGGCTCATTGCCTC	2	1.12038	2.17292
TCCATCGGTTTAGAAG	1	6.43667	2.50608
AGGACGATCTACCCGT	1	2.34177	-2.76255
CCTTAATAGCATGATA	0	-0.263143	-2.64268
GCTCCTAGTTGGAGGT	0	0.804387	-2.16535
GCCTACTGTATCAGCT	2	1.75546	3.76868
TAAGCCACATTACCTT	2	0.603763	0.443566
TCAGGTATCACATCCC	1	6.74303	0.552676
ATGTACGAGGTACTCT	0	0.294615	-2.51112
TACTGCCCAGCGTCGT	1	7.82464	0.381974
TTGCACCGTAGATGAT	2	0.937983	3.5802
GTAATCGCAGTATACC	1	5.10495	0.912494
GTGCCAGGTAGAAAGG	1	4.82683	0.539815
CCTGCTAAGTTCCAGT	3	2.99233	-0.533495
GGCGTTGTCTAAACGC	2	3.52561	1.47559
CTGAATGGTTGGAGGT	2	1.84574	-0.473444
TACATTCTCAACACGT	1	6.92968	-0.412249
GGGACCTCAGGCATCC	1	7.38153	1.44543
CCGTACTCAGCGTCGT	2	0.168853	0.810114
GCAACCGAGTACGCGA	0	0.286078	-0.726426
GAAGAGCGTTTGCCAA	2	3.0401	2.64225
GCTGCGAGTAGCGTTT	1	7.19765	0.630714
AGTTACGTCATGAACC	0	0.168204	-1.18778
GGGTTATTCACTAGCA	1	6.59338	-0.49904
TTACGGACACGTTACA	3	4.07611	0.586647
TCACTCGGTAAAGCTA	2	1.885	3.39542
TACTCGCGTCAACGGA	2	0.643957	-1.34294
GACCTTCAGGACTTTC	0	0.0459337	-1.29073
CCACGTTGTAAACGGC	1	6.74158	2.55072
GAAATGAGTAACACTC	1	6.82744	0.162015
GCAAAGGTCGATGTGT	1	4.7468	0.493349
ATGTTTCGTAACGGTG	2	1.25412	3.23241
GAAACAACAGCGTAGA	0	-0.444978	-1.86011
TATCTGTAGTTGTCCA	3	1.87346	0.918493
GGACACCCATCATGTG	3	2.9135	-2.03703
GCGGAAAGTAATGCAA	2	1.81525	2.41033
GCCATAAAGTACCTCA	2	2.01894	2.1749
TCGCCTAGTCTAACCA	1	6.37556	2.26002
TGACTCCGTCACTCTC	0	0.575628	-2.08732
ATTCGTTGTGGAGTGT	3	2.78437	-0.672739
TAATTCCCAACGTCCG	3	4.16987	-1.08902
CTGTTCGCAACTCCCT	1	7.81122	0.774046
GGAACTTCACCGTCTT	3	2.58838	-0.841937
GCCCAGAGTCCACCAG	2	1.55527	3.09793
AGCTGGCTCCTGGGAC	3	3.28482	-1.8546
CACTAAGAGAAGGGCG	3	2.90879	0.65669
TTCTGTAGTGGAAAGA	2	2.49657	3.07718
GTGATCACAACGTACT	3	2.97994	-1.38377
CGTTCCATCTCTTAAC	1	6.92274	1.39483
CCCTGATTCGGGTCCA	1	6.64433	2.5817
GTCACTCCACCTATTT	2	1.75966	3.01528
AACCAACTCTGACTTT	0	0.373798	-2.95645
TAGGAGGTCCCGTATC	1	7.12743	-0.322677
TGGGTGCAGGGAAGCG	1	6.45873	2.4791
TCAAAGCGTTATCGAC	2	2.80495	2.9988
TCACCTGTCTTCGTTA	0	0.0895148	-2.14958
CACTAAGCACTAGGAG	0	0.791841	-2.04659
TGATTTCTCGCGCCAA	1	7.52557	0.904399
TATGTGGTCCATATCT	0	0.321752	-2.42663
ACAAAGAAGTCAACTC	2	0.809544	2.72281
ATTGTGGGTAGCGTTT	0	-0.14832	-0.562585
TAGCCCTTCGCCTTAC	2	2.89298	1.97017
GTCACAACAAGTCTGT	1	6.54504	-0.572254
ACAGGCCCAATACTGC	0	1.40378	-1.89324
TGTTAGGGTTCGGGAA	2	0.694036	1.93791
CTTGCCAAGGGAAGCG	2	1.81855	1.37859
GCGGTGTGTTCCCGGA	0	0.109646	-1.78375
GTCACAATCCGGACTG	1	6.72527	2.5633
GCTCCTAAGCCGCAAA	1	8.00912	-0.443099
GGATGAGGTGGCATAG	0	0.411255	-0.519098
TCGTTCGCAGGCATCC	3	2.62333	-0.617302
AGACAAAAGTGGACGT	2	3.0513	1.44324
CGCACAGAGTTTGGAA	0	-0.120703	-3.04855
CAACGGCAGGGTGTTG	2	0.924754	0.856125
GTAGGAGTCCTGGGAC	0	1.05034	-3.27827
GGAACTTTCGGATAAA	0	1.73336	-1.49047
CAACGTACAACGTCGC	0	-0.405909	-2.73446
TACCCTGAGATCACCT	0	0.732218	-1.82593
GAAGTGGCACAATAAG	2	0.86668	3.24574
TGGTCCTCAATGCATC	2	0.74732	3.25432
GTTACGAGTCGACTGC	1	6.82396	0.14758
GCACGGTAGAGTTTGA	1	7.2458	-0.301268
TACAGCACACTCCACT	2	1.58481	0.697173
CTCTACGCAAGCGTCC	2	1.34025	2.35559
AACAGTCGTTCACGTA	1	6.73918	2.32136
CTGTTCGCAAACTACC	2	-0.423969	-0.974768
ACTTCCGGTCACTCTC	0	-0.284935	-1.55929
ACGTTAGAGTCGAGCA	2	2.00499	2.45163
CTAACTTGTGATAGAT	0	-0.307549	-1.36689
GTGGCGTGTACCGGCT	2	2.96836	1.51109
TTCAACTAGACGACTG	1	5.29885	0.213022
ATGTCGACACGGTTAT	1	5.52407	1.56341
AGGCCCACAGTTAAAG	2	1.4241	2.90313
GGTTGCGCAAGTTCGT	1	6.62603	0.182777
GTAGGAGCATTGAACC	0	0.349159	-2.65876
AATACGCGTATCCTTT	2	1.93797	2.92838
TACGCCTGTGATGCGA	3	3.71938	-0.355911
ACAGGCCTCCAGAGAG	1	6.5417	2.31323
CGCTAGGCAGTATCTG	3	5.28482	0.706194
CCCTGATGTACAACGG	1	7.33002	0.041235
GTAGACTAGGGTATCG	0	0.280092	-0.944106
CTTGTCGCAGATACAA	3	3.10146	-1.22573
CTTCTAATCCCGTAGG	2	0.993041	2.83443
CAAGAAACAGAACTTC	3	3.18888	-1.28232
GTCACGGCAGAACTTC	2	0.799144	1.70745
TAAGTGCCATAGCCAT	1	7.69966	-0.852193
GGGACCTGTCCAGACC	2	1.87702	1.64072
GCGTTGGAGACTAGCG	3	3.44885	-1.22497
ACTGTCCAGACGACTG	1	5.81766	0.528957
TGGCAATAGGGACGTT	0	0.919582	-2.99984
GGAATCTAGGGACGTT	2	6.56439	-0.87906
GTTACTTTCTGGCGCA	1	6.47963	-0.143652
TCGCCTACAACCTCTC	1	7.65224	0.0260636
CTGCGTTGTTTGGATC	3	2.83025	-2.00836
ATAGTCGCACGTTGTA	0	1.51991	-0.61417
TATGTTCTCCATACCC	0	0.0430414	-3.48629
GCGATCGAGGCAAGGG	3	3.83737	-0.629948
GGGTGTCGTTTAAGCC	1	6.90396	1.15981
AGCGTGCAGAGAGTAG	2	-0.0853171	0.998852
ACGGATTGTCTGTTGA	0	0.837672	-3.42286
AGCCTTCCAGGTGTGA	1	0.957707	-2.41766
TGCTCGTGTTCAGTTG	0	1.16497	-1.92992
ACTGCGGGTGTCTACA	1	6.1669	0.193935
ACTATTCGTAAGTGCG	2	0.98393	3.36354
TCAAGACTCGGAGTTT	2	1.26213	3.48105
GCTGTTCTCTGTAGAC	1	5.01381	0.135703
TTTACGTGTATTCGAC	1	6.25879	0.359263
GGCGAAACATCCCTCA	0	1.57668	-2.34396
ACTTTCATCGAGGCTC	0	1.35262	-1.91268
GTAGTACGTACGTAAA	0	1.2498	-0.746929
TTCAACTTCCGCTCTA	3	3.27148	-0.0281009
CCGTAGGCACAGGAAC	1	6.22588	2.46519
TGACTCCAGGTAGGCT	0	0.526418	-1.46378
AGCGATTTCAAGGCCC	1	6.9698	2.479
GACCGACAGGCTTTAC	3	2.41383	-1.18976
GAAGTGGTCAAATGGA	2	1.63961	3.09612
GTAGGAGCAATGGTAA	2	1.55234	3.8115
GTGGATTAGAGCCTGA	2	2.42957	2.22402
GACCGACTCGGTTCCT	1	7.37579	0.0289814
TATTGCTAGAAAGGGT	3	3.12992	0.365441
TTCGGTCGTTTGGATC	0	0.978118	-1.17434
ATAGGCTAGTCTGGGA	2	5.09417	2.02172
TCTCTGGAGTAGACCG	3	2.41473	-0.808205
ACCGAATGTGATTCCA	2	1.01134	0.709854
CTCTACGGTTGGACGA	1	6.9963	0.526742
AAACGAAAGGGTTCTT	2	1.36361	3.70779
CTTGCCAAGGTAGGCT	0	1.78821	0.634106
TAGGTGTAGGGTATCG	1	6.69274	-0.971542
TGATCAGAGTCGTACT	2	2.59899	2.2783
CACTGAACACTCAAGT	2	1.16541	0.493021
AGTGCCGGTCTTAGCA	3	3.2705	-1.36355
GCTGTTCAGTGAAACT	0	1.14818	-0.744407
CTGCTCACAAGCGGTA	0	2.57037	-1.47222
GTTGGTAGTCCATTGA	1	6.2556	1.0023
TTGCTTACAAGCACTT	2	-0.040286	1.64309
TGTACGAAGGCCAGTA	0	0.653295	-2.42326
GCATTGAGTTGGAGGT	1	7.62554	-0.307511
AATGTCGTCTTCGTTA	2	1.66237	3.60903
CTTTGCGCAACTCCCT	1	6.92218	0.00644474
ACTAGGTTCGGAGTTT	0	1.75458	-2.47883
CCTGCTAAGTCTTAGC	0	2.67247	-0.293823
AGGCGAAGTGGTACTT	3	0.99881	1.27107
CTTGCCACACTGGGCT	3	3.3062	-0.142081
GGAACTTCACTAAACC	3	3.43368	-1.25049
GTGCTGGGTACGGATG	1	4.46127	-0.103635
CCCAGAGAGCCGCAAA	0	-0.0641703	-3.02336
GTAATCGGTACCGGCT	0	0.408324	-3.70915
GGTACCGGTACCCACG	3	3.27853	-0.764332
CCTAAAGCACAGCCAC	1	6.18535	0.937346
AACTGGTCAAGCCTTA	0	0.137327	-1.854
AACCTGACAGCTGATT	0	1.14232	-1.86211
TTACTCATCGGATAAA	0	1.32681	-2.28296
CACAGATCAAGCGACA	3	4.13991	-0.147636
GCTTTCGGTCCTATTT	0	2.44314	0.396779
ACTGTCCCACTGAAGG	2	1.79567	3.74329
TGATGCACAGTTAAAG	0	1.17436	-0.315837
CGTACAAGTTCCAGTA	2	2.29331	2.65534
TACCCTGGTTCCCAAA	0	1.33213	-0.730841
TTTACGTTCCGTGCAG	1	6.4652	0.717341
TTCTGTATCGGATCGC	1	7.83943	0.248295
TAACGGTTCTGTGTGA	2	1.94195	1.84981
GTGCCAGCAAATTCCG	3	1.91079	0.205455
GCGGTGTCAGTATCTG	0	-0.567286	-1.18666
ACTGCAAGTACGGATG	0	0.466041	-0.560675
TGCTTCGAGGAATGGA	1	7.86259	-0.0324124
TTGCACCTCGGATCGC	1	6.47812	0.17963
TTTGGTTAGGGTTCTT	2	0.0869077	0.4634
TCACAGAAGTCAGCCC	0	1.90641	-1.95846
TGCATGAGTTCCCGGA	1	6.11952	1.94657
TCTCAGCCAGTCCTGG	1	5.2413	0.163305
GCGAGAAAGTTGAATG	2	1.31873	0.902826
TTAGGTGTCGTGTGCG	2	2.77506	2.30568
CAACGTAAGAAGAGTG	3	3.47918	-1.42165
CCATACCGTGCGCTCA	2	1.35818	1.86926
CAATCCCCAAGATGCG	2	1.02812	3.42768
AACCTTTCATCGTGAT	1	6.36726	0.0971098
AGCTGGCCAGGTTATC	1	6.9372	0.241527
GAAACAAAGGTACACG	3	3.69571	1.05467
GCACGGTGTCCCGAGT	0	1.11607	-0.471033
CACCACTAGTGTTCCA	3	5.25148	0.630681
CCTTGGTCAAGGGAGG	2	3.13527	1.50007
AACTGGTCAATGCATC	1	7.40648	0.352955
CCTATTACAGAGTCGA	0	0.101213	-1.10056
TTGCTATTCACTCGGG	1	6.50356	2.13841
GAAGTGGTCGTGTGCG	2	3.01576	2.09401
AGATTCGGTATTCACG	3	4.09215	0.140993
CGCTGGACACCTGGTG	2	1.41922	1.6759
AGCCGCACAAGAGATT	2	4.73432	1.7018
CCTTAATCACTGTAAC	0	1.32855	-1.28769
GCACGGTTCCTGTGGG	1	6.0565	0.226911
GTGTGATCAAATGTCC	2	1.69464	3.26425
GCTTGCTCATGGTTTG	0	5.86503	1.15742
GATTGACAGTGAGTGC	1	6.03667	-0.161236
GTCACGGGTGAAACAT	1	6.59034	2.54597
CGCTGGAGTGACCAGA	2	2.69548	2.78227
GCGATCGAGAGTGGAA	3	2.41356	-0.635278
TGGCAATAGGAGTCTG	0	1.38547	-1.10107
GTGATCATCTCGACCT	1	6.64222	-0.225167
TGGCCTTCAAGCCTTA	1	6.77496	1.57938
ATGTCTTGTTAACCGT	1	5.4171	2.14478
ACCATCCAGTTCCAGT	3	3.50785	-0.535012
ACCCAAAAGAGGAAGT	3	2.33877	-2.32492
TAAGTGCGTGCACTTA	1	7.44147	0.641022
TTTACGTTCGACTTAG	0	0.0111611	-3.56237
CGCACAGAGCATGTGG	1	5.74219	0.089017
CTTGCCAGTGGTGGTA	2	1.23382	2.95378
TTGTTCAAGATCTCAC	0	-0.374893	0.412258
GTGCCAGGTATCAGCT	2	2.33211	3.44874
CGCACAGAGTGCCCTG	2	4.16388	1.15794
AAGGTTCCAGTCAGAG	2	0.959365	3.39997
GGCGTTGAGAGGCCTA	2	2.1999	1.40601
TTGCCCACAAGTCCTA	0	1.95413	-1.30072
TCGGGACTCCCAGCAG	3	2.24033	0.0729145
TGGCCTTTCGATTACG	2	2.35913	3.12846
TATGTGGCACTTTGGA	0	0.495562	-3.27358
GCTCAGGAGAACTAAC	3	4.87241	0.925812
GCTCACTAGGATATCA	0	0.81044	-1.30126
GGAACCCCAATACTGC	0	0.0174122	-2.73836
CTTAATCTCCTCCCAA	2	2.7602	2.00461
AGATTCGAGACCAATA	3	2.56743	-1.34726
CCCACATGTTCCGCGA	2	1.76324	1.90104
TCTCTGGAGCCGCAAA	1	6.41303	2.60745
TCCAGAATCAGGAATA	2	1.80539	1.60708
TCACAAGTCCGTGCGA	0	0.239917	-2.72014
GTAGGAGGTACGTAGG	1	7.37029	-0.203838
ACTGCAAGTAGCAGCA	0	4.15062	1.14371
CAGTGTATCGCACCGA	2	1.50271	0.856051
GCTTAAGGTGTCTACA	1	7.50184	-0.255392
GCCTAGGTCATCGCAA	1	6.10856	2.1544
CGTGGCAGTGCATCAT	0	-0.0113953	-0.602023
TTGTTCACAATTCTCT	1	7.68771	0.210048
GCCAGCAGTTAACCAC	2	2.42218	1.60069
TCAGTTTTCGTGGTAT	2	2.889	1.1534
GATGATCAGTAATGTG	1	6.5707	-0.795093
AGCTATGTCTTGTACT	3	2.63794	-1.0405
TCAATTCAGAGGTACC	2	3.02721	1.85765
ATGTTTCTCTAGCAGT	2	1.33524	3.44971
CTAGGGCGTCTGCACG	3	2.13465	-0.865849
AGCTGTATCCGGACTG	2	0.771418	0.808235
GTGTCAACAGCAACAG	1	6.74984	1.25466
TTGAGCAGTAGCGTTT	2	1.15483	-0.274846
GGAGGATCATGGGAAC	2	2.08809	3.15723
CTGTTCGAGGGACGTT	2	2.19527	1.29549
CGCAATATCGATAGCT	1	6.3428	2.06177
CGCGCAAAGTCGCCTG	0	0.911002	-0.727669
CCTCCCTGTCTGCGCA	3	3.37613	-1.63436
TGCTTCGTCCACGCTT	0	0.808252	-0.925824
TCAGTTTCAAGCACTT	0	-0.128807	-0.568786
TTCGTTAAGTCCCGCA	1	6.72858	0.192344
TCAATTCAGGATGTAT	0	1.97486	-1.33714
AAATGAGCAAGTCCTA	0	1.64277	0.269519
GCAAAGGCAGCAGGTA	0	0.26336	-0.675372
CTCATGCAGAATACTG	0	1.57168	0.410311
CCGAAGCAGTTCAAGA	2	1.28635	3.48541
TGAGCCGAGCCTCGCA	2	0.000933151	1.01324
TTGCGAAGTCAAGACG	1	6.29758	2.73784
GTACTTTCATGGATGG	3	2.73062	0.278899
CCTTAATGTGCGTAGA	0	2.47271	-0.286004
GGATAGGTCCTGTAGA	0	0.795436	-1.75256
GGCGAAACAAGTCTCA	0	0.442681	-3.4932
ACTAGGTGTAGTCCAT	2	1.77604	1.51121
GAAATGATCGGTTAGT	0	0.613776	-0.00861712
GCCAGACCAAGCCCTG	2	1.89434	3.15675
GCGGGTTCAATGACTC	1	5.3517	0.155095
TGGACATGTCAAATCC	1	6.88457	0.88247
ACCTGCTCACACACCG	0	0.787408	-3.03478
TGCGTAACAAGGGTAC	3	3.57951	-0.614632
TTGTTGTGTGTCCCAG	3	1.22861	0.203438
CCTGGGACATTACCTT	3	5.78678	-0.136554
ACCGCAGGTGGAAAGA	3	3.38039	-2.29955
AGTTACGTCGATGCAT	3	2.88866	0.512079
GTGATCATCCAAGTCA	2	1.22373	3.20001
GTGACATCATCAACTG	2	1.60465	3.63345
CGTGGCACATAAAGTG	2	1.12541	3.00165
TTAGCGATCAAGAGAT	0	1.47983	-2.1068
TGACTCCGTATGTTCG	1	6.79085	2.19084
GATGATCGTCAGTGTT	0	0.195867	-3.46642
GAGGATGCATCACAAC	2	2.51239	2.25003
AGTGTACTCATGTTCT	1	6.81227	2.26776
CAGTGTACATTACACG	1	7.44505	0.114284
TACGCCTAGAGGTACC	3	2.43974	-0.634566
TAGTCCCCATGTCCCT	2	1.49467	-0.329863
GATGATCTCAATGCAC	1	7.83751	-0.297965
TTCTGTATCTCTATTG	0	2.28896	-2.97054
CAGCTGGAGCTCCATA	1	5.94131	-0.64225
AACCAACTCGATCGCG	2	0.543469	1.11302
GAAACAAAGGGTCTGA	2	1.73435	3.51126
ACCTGCTGTTAGGAAT	2	1.78647	2.97403
GCGAGAAAGGATTTGA	1	5.36187	0.596669
CTACAGAAGTATAGTG	0	0.871177	-2.93029
CATTCATTCGGACGAA	0	1.91097	-1.92855
GTGTGATGTTCCCGGA	1	6.42823	2.46213
AGGCGTCTCCTAGAGT	0	0.408437	-1.14572
CTGCTCATCACCCGGA	2	2.34968	1.81361
CGTGGCATCCGGCTGA	2	1.01635	3.5132
GCCCGAAGTTACGCTA	3	1.27225	0.672393
TTAGCTTAGTGGTGTG	1	6.25299	0.0606872
TCAAAGCCAACTCAAC	1	7.04126	2.39192
TGTACAGTCGTCTTAT	3	1.54925	-0.144876
TGCTTCGTCCATACGA	2	1.22732	3.39184
CTGTATTAGTCAGGAC	2	0.482758	1.39328
AGCCTGGGTGACAAGC	1	7.71785	0.430102
ACAGGCCTCAGGGTTT	2	0.856862	0.744409
GTCACGGAGCTACGTT	2	1.94515	3.05777
AACGAGGTCTTGTCGC	1	4.40633	0.240713
ACAGACTAGTCTTAGC	1	6.75957	0.615097
AACAAAGGTCTCAAAC	0	-0.139466	-3.04611
AAACTGCTCCACACCT	0	0.381752	-2.75518
TAGCATGCAGTAACGG	0	-0.240127	-0.450834
ACCCAAATCTTATCAC	0	1.23775	-1.19875
TAGACTGCAATGGCAG	2	2.23052	3.23122
TGAGTCATCAGGCGCT	2	2.121	1.58034
TTTACGTAGCAGGAGG	0	1.6382	-0.738997
TGATTTCCAGAACTTC	1	6.88409	-0.764722
CTCAGAAGTAAGCCTT	1	6.56135	-0.281124
GGATGAGAGTAATGTG	3	5.06152	0.900941
CACTGAAGTACGCCCA	2	2.36897	2.09825
CTCAGAAAGCTACGTT	2	3.14973	-1.37399
CCTTAATGTACGTATC	2	0.606098	2.4779
AACGTACCATTCACGA	1	7.45524	0.704943
GAATCTGTCCAACAAC	2	1.15229	2.91363
TGTACAGCACAGTTAC	3	1.43574	-0.949736
TAGCTTTTCCGGCTGA	0	2.79467	-0.357305
CGGTGCATCTGGACAT	1	6.61308	2.44271
TACCTATAGTCGAAAT	2	2.74767	2.24627
TGATCAGTCACATTCT	2	2.27961	2.231
TTGTTGTCAGCAACGA	3	1.00212	-0.472835
CACAACAGTAGGGTTG	1	6.63652	0.214184
TTCGCGTAGAAAGGGT	2	1.48648	2.08986
GAACCTACAATAGCGG	3	2.4513	0.591313
TGTGGCGGTAACCATC	1	5.63516	0.31722
CCCACATTCTGGCCAG	2	2.77026	1.94625
TATTGCTAGTTGCTTG	1	7.24939	-0.486717
GGGTTATTCGAGGTAG	2	1.12427	3.60241
TTGCAGACAAATGTCC	3	3.78898	0.539217
CAGCTGGAGTAACTCC	2	1.79315	3.1794
AAGGAGCCACTCGCAG	3	1.49581	-0.0815837
GTGACATCAGTAGGCA	1	6.55003	2.48771
TAAGTGCCATCGTGAT	1	5.62024	1.50335
GTAGACTAGTGCAACG	2	-0.100145	0.935905
CCGTGAGCACCCTTTG	1	7.59294	-0.036402
ATGTTTCAGCGAGCTA	3	2.91393	-1.8505
GCCATAATCACTAGGT	2	2.96972	0.0734677
CGTGGCAGTAGCGGTA	2	1.48861	2.87229
GTCTACCCATTCGTCC	0	-0.155462	-2.56769
TGCCTGTGTCAGAGTG	1	5.63398	1.18108
TTGACGAGTGAAACAT	3	3.08824	-2.1939
TTGCCCAAGAAAGCAG	3	0.238367	-0.805695
TATCGAGAGACCCATT	2	1.19392	3.36644
ACTGCGGGTTCTCGAA	2	0.659986	1.08533
CGTGGCAGTTTCCGGG	0	0.763595	-0.310642
TCAAGGTGTGTGAGGT	0	0.191468	-2.55691
TTGTCTATCACTAGGT	1	5.82722	1.89088
AAACGAACAAACGTTC	2	1.6269	3.32019
AATACGCGTAGAATAC	0	0.241196	-2.35748
TAGCCGGCAAGTAACA	2	1.84752	2.68369
TGCTATTCAGGTGTGA	0	0.867712	-1.83034
ACAGCGCGTACTTCGA	0	0.71381	-3.09467
CACCTTGTCCAAACCA	3	3.14144	0.0511717
GGGACCTGTCCGTGCA	2	2.20291	-0.203568
TACGCCTCAGCACATT	0	-0.0612594	-2.57819
CTAGGATCAGTATACC	1	5.96189	2.14791
TAGGAGGCAAACGACG	3	2.87626	-1.78982
GTGACATGTCAACTGT	0	-0.343532	-2.66051
CTCAGAATCAAGGCAG	0	1.76859	-0.120692
GCTCACTAGGAATGGA	0	0.050667	-3.49754
TTAACGGAGATTACGA	0	1.07664	-1.65041
TGACTCCGTATCTCAG	0	-0.301584	-0.0364655
GCATTGAGTGCTTTGA	1	5.71155	1.5423
TATTGCTTCGGTCGAC	0	0.64373	-2.35217
CTGCGTTGTTCACGTA	0	0.611513	-3.15419
AGCGATTAGAATACTG	0	0.350651	-0.606481
ACAGGCCTCTGATCTT	0	-0.02689	-2.7287
TTGCCCACATCACAAC	0	1.06888	-2.17548
TCGCCTATCTAGCTGA	1	5.12304	-0.0812467
TGCCTCACAACGGACA	0	0.960137	-1.68006
TGCCTGTCATTGCCTC	0	0.705933	-1.49797
CGCTGGAGTCTCTAAG	2	2.02953	-0.602053
TACGGATTCGCTATTT	1	6.4323	0.539346
TCACAGAGTAACTGAA	0	0.474437	-2.93417
ACAAACCTCGTGCTGG	0	0.559801	-2.54702
GGCGAAAAGGTCTTTG	3	2.44271	-1.12884
TTAACGGCACACACCG	2	1.94431	-0.975323
CGCGCAAGTCCGGTAC	2	1.57912	2.58561
CTGTTCGGTCAGAAGC	2	0.0984925	1.58659
CGGACTGGTGAATGTA	2	1.27324	1.0384
CTTAATCCATGCTATG	1	6.71199	1.43264
TTTACGTTCGGTCCGA	0	1.24888	-3.28017
ACGGATTAGATGTTCC	2	1.79991	3.77384
TCACCACGTTACTACG	3	4.17151	0.372186
CATTCCGGTGATAAGT	0	1.71311	-0.414858
CGTAAACGTCGATTAC	0	0.229136	-0.881368
TTCAACTAGTTGGAAT	0	0.513981	-3.41713
CACCTTGTCAGTACAC	2	2.94826	0.319465
AAAGATGCACGCGTTG	0	2.33846	-2.93635
TCTAGTTCAAGCACTT	1	7.53294	0.697552
TCGGGACGTTTCTCTA	2	2.49255	2.04669
GAACGTTGTACCAAGG	0	1.20619	-1.50834
GAGCGCTGTACGTAGG	0	0.376941	-1.13602
TTAACGGGTTACGCTA	2	1.09656	0.468885
AAGGTTCAGGGAGTTC	1	6.43602	2.55638
CGCAATACATTAACGC	2	1.13543	3.12123
TCAAGACGTTGTGAGG	2	1.72322	3.09112
GGGTCTGCACATATCG	3	0.455185	-3.27152
ACAGAAAGTCTGGTTA	0	-0.574982	-1.79687
CGCAGGTAGAGCTACG	3	3.6443	0.034545
GTCGTAAAGCTGATTC	1	7.5596	-0.347971
TCACTCGCACCGAAAG	2	2.34024	3.42437
TAGCATGCATTTGTTC	2	1.71369	3.28528
GCACCTTTCTCGTAGA	1	3.86622	0.225696
TTACGGAAGAGAATTC	2	2.22388	-1.3922
AAAGGGCAGGCGTCCT	2	3.37168	0.18471
CAGCCTTTCTTAATCC	0	-0.181738	-3.03055
GTAGTACTCCAGGCCA	0	0.858452	-2.55762
GTGTGATCAAGGGTAC	1	4.33317	-0.612247
GCGGGTTTCGCTACCT	1	6.13315	0.593696
ATTGTCTCATGCGACC	2	1.75577	1.36979
GACCGACAGAGAATTC	3	2.95375	0.317294
AACCTTTAGTGCACAG	0	1.06499	-0.829058
CTAACTTGTTACGGAG	2	0.677921	2.83683
TTAACGGAGTGAGCTG	3	3.50681	-0.240777
TGTAGCAGTTAGCTCA	3	5.63303	-0.493454
GCAGCTGGTAGTTTGC	0	1.29302	-2.11192
AATGGCTTCAGTGTGT	0	0.500577	-0.742338
GAACGTTGTGATGCGA	1	6.48562	-0.244819
CTCAGCTGTCTCTAAG	0	1.92537	-1.42574
CTTCCAGGTGCTTCCT	3	2.76827	-0.610852
GTAGGAGAGAATATCG	2	1.9668	2.14914
CCGTACTAGCAATAAC	2	2.28023	-1.01281
ACTTCCGTCCAGTTAG	3	2.75568	-2.70252
GCCAGCAAGAACCATA	3	3.80259	0.187852
TTCGCGTCATATAGAG	2	0.607255	1.79479
GTGCCAGAGCTTACCA	1	5.64174	1.26814
CCTGCTACATCGTACA	3	1.33767	0.360142
TATGTGGGTAATGTAG	1	6.28467	2.16246
TAGGTCATCATTCGGA	0	1.89123	-0.657243
TGTAAGCTCTTCAGAG	2	1.24764	3.38682
CGTACAAAGTCCGTGC	0	2.47972	-3.05672
AGGACGAGTTTGCATG	2	2.59636	1.83599
GGTTGCGCAAGGTTCT	2	3.5044	1.38394
GACCAATAGTGGTGTG	1	6.83576	-0.716971
GTGACATAGAGCGGTT	0	0.486516	-0.930499
GGTCATATCTCCAACC	2	1.64088	1.40323
GGCACGTAGGTTCGAG	0	1.26281	-1.8714
TACTAGGGTCAAACAA	0	0.136294	-1.48675
TTGCAGAGTGTTAGAA	2	1.36193	0.415973
TACTCGCAGGTTAGTA	1	7.14245	1.862
CGCTGGAAGCTGATTC	2	1.2594	2.99375
TTACGGACAAGCCTTA	1	6.49718	-0.587816
CAGCTGGTCACGTCAA	2	1.61646	2.42428
CTCTCAGGTTCCGCGA	3	3.08469	-2.40272
ATAGGCTGTCCTTCAC	0	0.901053	0.122022
TCAAGCATCGGCTATA	3	2.5958	-0.793117
GAGGTCCAGACACAAT	0	-0.236159	-2.65717
TTCTAACGTGAATGGC	2	1.19291	0.994055
AAGGAGCCAAAGACGC	1	7.29375	0.206804
GCTCAGGGTGAAACAT	2	2.15244	1.66734
GAAACAAGTATGAAGT	0	1.3296	-0.952905
GTTACGACAAGTAACA	2	2.32074	1.03957
GTTATGGAGTAGGAAG	3	7.57045	1.34286
TTAGGTGAGCATGATA	2	1.1564	-2.52164
GGTTGCGTCTGAACGT	1	6.6372	2.52653
GCGAGTCGTCATTGGT	0	2.27377	-0.131104
CTTGCCAGTGAATCGG	1	6.85728	1.3701
GGTACCGCAAGACTAA	1	6.54715	-0.559476
CACTAAGAGAATCAGT	2	3.97043	1.17785
AGCGATTGTCTGTTGA	0	1.46417	-1.06905
GCGCCAAAGATGGGAA	2	0.521364	0.248979
ATCCCTGGTTGGGAAC	3	2.94101	-0.799483
CGCTGGATCAGGTCTA	3	2.59295	-0.744416
GTTACGAGTTTGTAGC	3	5.13372	0.410557
GAACCGCCACCGTTGG	0	0.0932236	-3.20675
TTGAGTGTCAAAGTAG	2	1.46145	2.52681
ACCATCCGTACTTCAG	0	0.835132	0.3347
CTGAATGGTCTCTGCT	0	1.84333	-1.58375
AGTCCGGCAATTCGTG	3	3.55119	-2.2349
TCCATCGAGTCCGGAA	1	6.29771	1.73925
AGCCGCATCTGTGTGA	2	2.03683	2.54019
TTGCACCGTTTCCTAT	2	1.41683	1.60957
TTAGCGATCACTGATG	3	5.00772	-0.899582
TACTCGCCAGGTTATC	1	6.75608	0.269428
ACTGCGGGTACTTCAG	0	2.19528	-2.5142
AGCGTGCTCACATTCT	1	6.17353	-0.516993
TAGCCCTCATACTGCA	2	2.7683	2.06771
GATGATCAGGGTATCG	0	0.0412354	-0.0890946
ACATGCACAGCTTACA	3	2.51497	-0.618402
CGAGTTAGTTTGCCCT	2	0.362687	1.23474
GGTACCGGTCAATCCA	2	1.82045	2.15597
GCGGAAAGTGACCAGA	2	1.38164	3.48676
TCAAGCATCGAGTGTT	0	-0.549335	-1.21982
TTCATCATCCATGACA	0	-0.0200816	-3.19627
GCATGATGTACATGGG	1	4.51287	0.289079
CCTATTACAACGGACA	3	3.39285	-1.97655
CTCGCTACAAACCTAC	0	0.643802	-3.02616
GTCACTCAGAGGAATG	3	3.29787	-1.04978
GTGGCGTTCTTGGCCT	2	2.0597	2.47975
ATTTGTCCACTCGTGG	3	3.00394	-1.6352
TTCGGTCAGAGGTGGG	2	1.71545	3.44193
TGGCAATTCGTGGCGT	3	1.04556	-2.94813
TTTGCGCTCGATCGCG	3	3.30445	-2.72134
ATGTCTTCATGGTAAA	1	6.31872	2.53971
TGGTCCTGTGCCCGAT	3	5.66418	1.36806
CCTATTATCAGGAATA	1	6.32314	2.08775
CCGTGAGCAGGGAGTT	0	0.190772	-3.35506
GAGACTTCATTTCTTG	1	6.99604	0.0406277
TTGGTCCAGATCTCAC	0	1.79779	-0.588427
AGTCAACAGGATGTCG	2	1.52756	2.92532
CGCTAGGAGTGCACAG	2	0.377879	0.69309
CTTGTCGGTTCCGCGA	3	2.74487	-1.22331
TTCATTGCATCCTCGT	1	7.28349	0.174595
GAGGATGGTACGCCCA	2	1.57133	3.78296
AAACGAACACAGCCAC	2	1.31852	2.77126
CTGGCAGCAACGGACA	3	1.86843	-0.858699
ATTCGTTTCTAGCAAC	0	1.24	0.291707
TTACGTTGTGTACGCC	1	7.49294	-0.4455
TTGTTGTGTCATAAGA	2	0.815261	3.61185
TGAGCCGTCGGCATAT	1	7.45837	0.767149
TGTGACAAGTAGCAAT	0	0.881335	-2.40505
ATGTCGATCGGTCCGA	2	2.12702	3.41532
CTTTGCGGTTTGTAGC	3	3.27672	-0.08822
CTCCCAAGTATTCTGG	2	2.69144	2.16567
GCATGATCAGGTAGGT	2	2.44136	0.129466
CTCAGCTGTGCTGAAG	1	4.65621	-0.482554
TCAAGCATCCAATAGC	1	7.70638	1.28445
TAAACCGCAAGGAACC	2	0.955025	2.3358
AGCCAGCAGGTCCTCG	2	1.83544	0.121579
TCCGACTCAGAACAGC	0	0.100727	-2.07283
TTGTTGTCACATCATG	0	0.167849	0.173946
AACCAACTCGCATAAC	2	1.69534	1.13949
TGATGCAAGACTTCCA	3	2.70252	-1.23619
AATGGAACACAGCCAC	3	3.15905	0.936092
GGAATCTCACTCAGCG	3	2.79722	-0.737411
GAACCTACATTTGGTG	0	0.532155	-1.37353
GACTAGTCACAGCCAC	1	6.33754	1.07388
TCGTTCGTCGGAGTTT	2	1.12745	-0.0988048
AGGCCCATCTCAGATG	3	2.98177	0.605034
TTGCGGGAGATCGATA	2	1.01018	2.51813
CTAGCGGGTCCCTTTG	2	3.02126	2.61985
TCACAGAGTAGCAGCA	2	1.82412	2.02569
TCGGGACAGGATGCCA	2	0.261175	0.925601
TTCGGTCGTTCTACCC	2	3.75197	-1.91101
CAATCCCGTGGACTGA	0	-0.168904	-1.47652
ACAATCGAGGGTTCTT	0	0.416637	-3.35527
CTAGCGGCATTGCGAT	2	0.702476	2.20467
GGCACGTAGTCACACT	3	2.05866	-0.743635
AGCCAGCGTTGGAGGT	1	4.64278	0.548492
TCTAGTTAGGTGAACC	0	2.92183	-0.685732
TCGAGCGAGAGGAATG	3	2.77102	-3.0411
TCGCAGGAGTCGTGAG	2	1.40528	2.55569
CTCTCAGAGCGTCAAG	1	7.72302	0.94157
TTGTCTACAATTGGCT	1	6.09989	2.24835
CTACAGAAGTGATAAC	0	1.09676	-1.86885
TATCGAGCAGATAAGT	0	0.876248	-1.18153
CCTATTACAAATAGTG	2	1.23291	-2.42781
CTAACTTTCGATGAAA	0	0.0542915	-2.553
AACCTTTAGCAGGAGG	0	-0.0396029	-3.02944
TTTGAGGAGTCAGCCC	1	6.40371	2.56282
AAACTGCTCTGTGTGA	1	4.72643	1.04506
AACTGTGCAACGACAG	0	0.508867	-0.871285
CTGTTCGCAGGAGCAT	0	5.5032	1.16866
GCGGAAAGTTGGCTAT	0	0.809852	-3.18586
AGACAAAGTCACCCGA	3	3.33251	-0.718892
AGCCTTCCACGCGACT	0	-0.0487693	-3.26378
GTTACTTCACGCGTTG	3	2.3134	-1.40357
GCTCCTATCCTGTAGA	2	2.43663	3.10458
GCTTGCTCATTAACGC	1	7.18939	-0.179367
CGCAATAAGAGGTACC	2	2.51411	2.22222
TTGGTCCCACACATGT	1	2.15978	-3.16604
TATGTGGGTGACGCAA	0	-0.271717	-3.02466
GGTCATAGTGCAACAG	0	0.801203	-3.14082
CCCAGAGGTGATTCCA	0	0.109965	-3.45977
TGCGTAATCTTGGCCT	3	2.53708	-2.7528
ATTACTCTCCTTACGC	1	7.63592	0.139631
CCCACATGTGGACGAT	1	7.89312	-0.378483
GTGCCAGAGTGAGTGC	2	2.68302	1.41987
GCGAGTCAGTATGCTC	3	2.24303	-2.27183
CAGCCTTTCTGATCTT	2	2.00513	3.18601
TTAACGGTCGAGAAGC	2	2.36574	2.47477
CTTGCTGTCCTGGGAC	2	0.734832	2.83384
TTACCCGCACCGTTGG	3	1.59206	-0.0174174
CCTGCTAAGGCCTAAG	2	1.63546	2.8483
GCCAGACCACTGATAC	2	0.918415	1.68524
AACAAAGGTCTGCACG	2	1.3608	2.02758
GGGACCTAGTCCGGAA	3	4.44825	-0.758992
CCAATGAGTCTGGGCT	3	5.36928	-0.431801
GTCTACCAGAGAGGTA	0	0.255893	0.370224
CCACGTTAGTAGTCGG	1	6.26308	0.0388836
AACCGATAGTAACATG	0	0.409707	-3.1464
GAGTGAGAGTCAGGAC	3	2.52252	0.338346
CGAGTTATCTACATCT	1	7.22536	-0.56332
CAGGATTGTTAAGGGC	2	1.19376	2.99616
CTACTTAAGGTTCGTT	3	2.18759	-1.03205
CGGACCACATTATGGC	0	-0.0381027	-3.37499
TTACCCGTCGTGGTAT	0	-0.0515122	-2.86328
CACCTGTCAAACCTAC	3	2.99338	-2.59564
TCGATTTGTAGTCCAT	3	3.04133	0.46999
GTAGACTGTTGCTTGA	3	3.10121	-2.87042
CACTAAGGTGTCTACA	2	2.17169	2.99603
GCCCGAATCTATCCTA	2	1.40067	3.1305
TGTTAGGGTGGTAAGC	1	2.61868	1.48268
GATTGACGTTTCGTTT	3	3.25649	-2.72805
ACAATCGCAAGATGCG	2	1.14385	0.904764
AGCCTGGCATTAAGGA	0	0.967346	-3.16018
AACCAACTCTAAACGC	0	1.57527	-0.495828
TCGATTTCAACCTCCT	1	2.93988	-1.834
GAGGATGGTCGAGGAT	2	1.62976	1.85444
GGCGTTGCAATGGTCT	0	2.03786	-0.89038
AGACAAAGTTTGTCTT	0	1.23834	-2.33154
ACTCGGGTCGGGCTCA	1	6.7537	2.3467
GTGCACGTCACTGGTA	1	8.20381	0.847076
AAATGAGCAGTAGGCA	0	1.68385	-0.909043
GAACTTGGTAGATGAT	0	0.0975191	-3.47238
TTGGTCCTCTATCTTG	0	2.09603	-1.83797
TAGCCCTCAACATAAG	0	0.136615	-2.77712
CCAGAATAGCAATAAC	0	0.0403643	-3.32901
GGAACTTCATGGATGG	3	0.970192	-0.347028
CATTCCGTCCATACGA	2	1.89641	0.283505
GATTGACTCACAAGCT	3	1.83203	-0.715309
CATTGGAGTGATCAGG	0	0.252742	-2.87786
ACAGAAACACACACAT	2	2.74726	0.919082
GCGTTGGAGTGAGTTA	2	0.82214	1.09629
TTGAGCACATTAAGGA	0	0.406715	-0.84936
CTCGCTAGTTTAAGGA	0	1.42216	-2.52104
GTAATCGAGTGTGTAA	2	2.16013	0.306906
TCAGCTCAGTGAACCG	1	4.51865	0.496395
AGCTGATCATGACTGT	3	3.4798	-1.64203
TGTACAGCATCATCGA	1	6.21	1.19087
GTGTCAATCTTCTCTC	3	1.91273	-1.15134
GTCACTCGTGAGTAAT	2	1.56605	-0.300278
CACGTTCTCGCTATTT	3	2.19043	-0.16594
TCACCACAGAAAGCAG	1	6.32677	2.09085
GAGACTTCATCCGTAA	2	1.7135	2.87225
TTGAGCAGTCTGGTCG	1	6.22544	2.07613
TGGGTTAGTTGCCGCA	1	5.56183	0.873877
GACCTTCAGTGCACAG	1	7.865	-0.434827
CCGTGAGCAGATGGCA	2	0.706859	-0.190748
ATCCCTGTCTGACTTT	1	7.13141	-0.159186
GCTTGCTTCGTGATAC	0	3.27185	-2.80313
CAGGATTAGTGAGCAC	0	1.44584	-2.26534
TTACCCGGTCCATTGA	2	1.37446	3.5403
TCACAAGCAATGCCAT	2	1.28396	3.49292
CTTGTCGCAGTTAAAG	3	3.33566	-2.40552
CTGGCAGCACCGTCTT	2	1.50087	0.354494
TAAACCGAGTTCAACC	2	1.25466	0.499776
GGCACGTCAACTGCGC	3	3.78176	-0.745672
CAACCAACAATTGGCT	2	1.54455	2.21261
TACCTATCATTGAACC	0	1.20574	-2.00666
ACATGCAGTGCATTGT	0	0.658281	-1.4215
GAGACTTCACCGTCTT	2	0.550757	0.953565
TAAGCCAAGATGCGAC	3	2.97615	-2.95447
AACAAAGCATGCCCTT	0	-0.0598116	-3.22897
CTCTCAGCAAGTCTCA	3	3.0855	-2.71356
CCTTGCATCAGCACTA	2	2.89211	-1.42035
GTCACGGGTCCGGTAC	2	0.812366	3.44978
GTGGCGTCAAGCTTTG	0	-0.151611	-2.35719
ATCGAGTGTCCGAGCT	1	7.71708	0.214387
TTGTTCAGTCAGCTTA	2	0.580444	0.916007
GCAGCTGTCCTCCCAA	0	2.54523	-1.22714
TGCTATTGTAAGCCTT	3	2.82057	-3.06177
GCAGCTGTCCTGGAAT	1	6.40836	-0.244643
TCAGGGCTCTAGCTGA	2	0.829205	1.32828
CACTAAGAGTCCGGAA	0	0.465007	-1.13935
TGACAACCAAGACTAA	0	0.066922	-3.15035
GCTTTCGAGAACCCGA	1	5.88204	0.376702
GCATTCCTCGAACCGC	2	0.230343	0.381413
CAACCAAAGCGATACG	3	3.13003	-1.12326
GGAGAACGTTGGTAAA	1	7.01144	-0.15286
CCGTACTAGTATGCTC	3	2.77599	-0.640535
CCTTGCACATTTGGCA	3	1.73623	-0.940687
AGCGATTAGACCCTAT	3	2.34264	0.364414
TACATTCGTCTTAGCA	3	2.85948	-1.87721
CTGTTCGAGTCTTAGC	3	1.4017	-1.45506
GCGTTGGGTATTCTTC	1	7.4675	-0.102374
GAGACTTCAATGCCAT	3	-0.104284	-2.11239
ACTGTCCCAGACCTGC	1	7.08213	1.55945
AATGGCTGTTGCCTGG	2	1.35859	2.91753
ATGTACGCACAGAAGC	1	7.71321	0.314835
AGGCCTGAGAGCAGCT	3	2.13929	0.315184
ACTACCCTCGAACCGC	0	3.15998	0.321551
AGATTCGCACCAAGGA	0	1.05696	-2.66882
ACTAACGCACATCATG	3	2.30572	-1.85814
TGGACATAGGATATCA	0	1.92467	0.590201
GGGAACAAGTTCCAGT	0	0.377251	-2.83
TTGCCCAGTTCTTTGT	2	2.2497	3.58663
CGGACCAAGAGGAATG	3	3.44954	-2.35044
TCGGGACAGTGTCGGA	1	7.68478	0.678053
CTCTCAGAGAACGACC	2	1.15076	1.49211
AGCTGGCTCCTCCTGA	3	3.56569	-0.345426
CAAGGCCCACTTTGGA	2	2.53627	3.09408
TGCCTCACACAAACGG	2	5.18952	2.21485
AAATGAGAGTGAAACT	3	3.25526	-2.81271
GGATGAGCAGGTAACG	3	2.46953	-2.12338
CCTGGGACAAGGTTCT	0	0.977679	-2.8363
AGACAAAAGTCGTATC	0	0.388159	0.49053
GGGACCTTCTCTGTTA	3	3.04713	-2.4704
AACTGGTAGCGTTAGG	3	3.12785	-1.63823
GCGCCAAAGAGCAGCT	1	6.90846	-0.0937611
ACTGCAAAGAGTCCGA	1	4.9681	0.104174
TGACAACCATCCGTAA	0	0.864801	-1.86081
TTTGCGCAGGTAGGAA	2	0.850487	-0.2134
TTACTCAAGTCTGTGT	0	3.5467	-0.432086
TTGCCCAAGTTCAAGA	1	6.84406	0.706765
ACCGCAGTCACAAGCT	0	0.455965	-3.41074
CGCTATCCATCCCTTG	2	3.92021	0.888993
TGCCTGTCATTACTCT	0	0.6949	-2.80198
GAGCATTTCGGATCGC	3	3.12836	-2.18797
TGCATGAAGTACCACT	3	3.0285	-2.41996
GCTTAAGAGTCCGTGC	2	1.55034	2.30917
GGCATTACAAGGCGTA	3	2.49087	-1.10972
GGGACCTAGGGTTCCC	2	2.21662	1.55939
AAGGTTCAGATTACGA	0	0.392102	-0.987601
GGATGAGAGGGTAATT	0	0.828388	-2.32632
AACATCGAGCCATGGA	3	2.30455	-0.909852
TACAGCATCCCTAAAG	0	0.704751	-2.34649
GGATAGGAGCTCCATA	2	1.8196	3.21144
TGTGGCGGTAATGTGA	2	1.01951	2.47901
AATACGCTCGGTCTAA	2	2.90744	2.19123
CCTGGGATCTAAACGC	3	3.95385	0.716596
AAAGATGTCCACGCTT	3	4.17589	-0.998709
ATAGTCGAGCGTGTTT	0	-0.21827	-1.48968
GTGTCAACAGCGTCGT	1	6.03094	-0.368677
GCTGAGCAGGGTGTTG	3	2.89341	-1.33519
TCGAGCGAGGTCGGTA	0	0.0331089	-1.72556
TGCATTTGTAGTTTGC	2	2.30923	0.827734
CTTCCAGGTGGAGTGT	2	1.03547	3.35435
AAGGTTCTCCGGACTG	1	4.72143	1.0259
TATGTGGGTGTCCCAG	2	1.10472	2.07584
TGGCCTTAGAAGGGCG	2	0.731759	1.07985
CAGGATTTCTTAGTGG	2	1.8107	2.70793
TTACTCAGTGAATCAA	1	6.39485	0.463712
CGCTATCCATCTGCAA	2	1.22163	3.58859
CGTACAACAAGCAGGT	0	0.668054	-1.20938
GCCATAACATGGCCTG	3	3.3162	-1.48667
GACTAGTAGGCACTAG	1	5.89798	0.548395
AGCCAGCCAACGCACC	1	6.68654	-0.618093
CGCAGGTCAGTAGTCT	0	2.93094	-2.20283
TGGCAATCAAACGACG	2	1.94083	3.22268
TACTGCCGTTCCTATT	2	1.84379	2.35099
AACCAACCAAGTTCGT	2	1.72481	2.12202
AAGGTTCAGACTAATG	3	2.90625	-0.445681
CACTAAGCACTGTAAC	3	1.03026	-0.412167
CTTAATCGTTAGGAGC	2	1.45451	3.23353
TGGAAGGTCACGTGTA	2	2.38567	0.139259
GTAATCGAGTGGGACT	0	1.52966	-0.946989
GCGCCAACATGGTTTG	0	1.93596	-1.46381
GAGGATGAGGACCGAT	2	2.92743	2.7536
TTCGCGTTCTATCTTG	0	1.26668	-2.00052
AGGCGTCGTCCAAGAG	1	6.19771	0.0244448
TAGCCGGTCGTGATAC	2	2.21618	3.05874
TGTACAGAGTAGTTCC	3	3.50814	-0.77206
CTCTACGTCGCTGATA	1	6.99334	0.924219
CAGCCTTAGTAACTCC	2	1.16301	3.36573
GGAATCTCAAGATGCG	2	2.29423	1.83089
ATCCCTGCAGATTTGC	0	1.04886	-2.13089
TGGAAGGTCCGTTAGA	3	1.71739	-0.702988
CACAACAAGAGGCCTA	2	1.68055	2.14258
AGCTATGAGAGTGGAA	2	2.62562	1.0497
TTATGTCTCCAGGTAT	2	0.429668	0.512474
AAACTGCCACAGTTAC	3	2.91002	-2.95756
TGCTCGTCAGTAGTCT	3	1.87896	-0.947651
[truncated: 1,742 more rows]

## Sheet: fig5d
id	anno	variable	value
LC675_AAGGAGCCAAAGACGC	Non tumor	40	1.03029
LC675_TGAATCGCATGATTGC	Non tumor	40	0.987215
LC675_AAAGGGCGTGTGCTTA	Non tumor	40	0.555729
LC675_TTGCGAAGTCAAGACG	Non tumor	40	0.875638
LC675_TTTGTGTCAGGGTAAC	Non tumor	40	0.860567
LC675_TCCAGAATCCACGAGC	Non tumor	40	0.836768
LC675_TCCGACTGTTGCTTGA	Non tumor	40	0.130252
LC675_ACTCGGGGTGGATTCT	Non tumor	40	6.13942
LC675_AACTGTGTCGTCGCAG	Non tumor	40	0.581334
LC675_TTGGTCCGTATGTTCG	Non tumor	40	0.896735
LC675_AATGTCGTCTTCGTTA	Tumor	40	1.01524
LC675_ACCGCAGTCTACTGCC	Tumor	40	2.79832
LC675_GGAACCCAGAACAGGA	Tumor	40	0.665191
LC675_GCGGGTTTCGCCACTT	Tumor	40	0.895557
LC675_AGCCGCATCCATGTTT	Tumor	40	2.60613
LC675_TAACTTCCAGTTGCAT	Tumor	40	2.22633
LC675_TGGTCCTTCACTAGCA	Tumor	40	1.06587
LC675_TGGGTGCAGGGTAATT	Tumor	40	0.701416
LC675_GTCACGGAGCTATCGT	Tumor	40	0.973598
LC675_TCAAGGTTCCGCCTAT	Tumor	40	0.842466
LC675_GCTCCTAGTTGGAGGT	Tumor	40	1.72702
LC675_AAGGAGCCAAAGACGC	Non tumor	41	0.67755
LC675_TGAATCGCATGATTGC	Non tumor	41	1.09326
LC675_AAAGGGCGTGTGCTTA	Non tumor	41	1.32066
LC675_TTGCGAAGTCAAGACG	Non tumor	41	0.998919
LC675_TTTGTGTCAGGGTAAC	Non tumor	41	0.415173
LC675_TCCAGAATCCACGAGC	Non tumor	41	1.05654
LC675_TCCGACTGTTGCTTGA	Non tumor	41	0.830951
LC675_ACTCGGGGTGGATTCT	Non tumor	41	3.28934
LC675_AACTGTGTCGTCGCAG	Non tumor	41	0.942139
LC675_TTGGTCCGTATGTTCG	Non tumor	41	0.892421
LC675_AATGTCGTCTTCGTTA	Tumor	41	1.80284
LC675_ACCGCAGTCTACTGCC	Tumor	41	2.89742
LC675_GGAACCCAGAACAGGA	Tumor	41	1.26032
LC675_GCGGGTTTCGCCACTT	Tumor	41	0.445535
LC675_AGCCGCATCCATGTTT	Tumor	41	2.99397
LC675_TAACTTCCAGTTGCAT	Tumor	41	2.19127
LC675_TGGTCCTTCACTAGCA	Tumor	41	2.27438
LC675_TGGGTGCAGGGTAATT	Tumor	41	0.971329
LC675_GTCACGGAGCTATCGT	Tumor	41	1.03688
LC675_TCAAGGTTCCGCCTAT	Tumor	41	2.03213
LC675_GCTCCTAGTTGGAGGT	Tumor	41	1.55768
LC675_AAGGAGCCAAAGACGC	Non tumor	42	1.07469
LC675_TGAATCGCATGATTGC	Non tumor	42	0.525533
LC675_AAAGGGCGTGTGCTTA	Non tumor	42	1.30474
LC675_TTGCGAAGTCAAGACG	Non tumor	42	0.806592
LC675_TTTGTGTCAGGGTAAC	Non tumor	42	0.552779
LC675_TCCAGAATCCACGAGC	Non tumor	42	1.3934
LC675_TCCGACTGTTGCTTGA	Non tumor	42	0.515096
LC675_ACTCGGGGTGGATTCT	Non tumor	42	2.58553
LC675_AACTGTGTCGTCGCAG	Non tumor	42	1.28954
LC675_TTGGTCCGTATGTTCG	Non tumor	42	1.4327
LC675_AATGTCGTCTTCGTTA	Tumor	42	1.92764
LC675_ACCGCAGTCTACTGCC	Tumor	42	3.46756
LC675_GGAACCCAGAACAGGA	Tumor	42	1.12223
LC675_GCGGGTTTCGCCACTT	Tumor	42	1.39246
LC675_AGCCGCATCCATGTTT	Tumor	42	1.36699
LC675_TAACTTCCAGTTGCAT	Tumor	42	4.04153
LC675_TGGTCCTTCACTAGCA	Tumor	42	1.98661
LC675_TGGGTGCAGGGTAATT	Tumor	42	1.15386
LC675_GTCACGGAGCTATCGT	Tumor	42	1.32974
LC675_TCAAGGTTCCGCCTAT	Tumor	42	1.56569
LC675_GCTCCTAGTTGGAGGT	Tumor	42	1.45862
LC675_AAGGAGCCAAAGACGC	Non tumor	43	1.02454
LC675_TGAATCGCATGATTGC	Non tumor	43	0.907504
LC675_AAAGGGCGTGTGCTTA	Non tumor	43	1.63805
LC675_TTGCGAAGTCAAGACG	Non tumor	43	1.13845
LC675_TTTGTGTCAGGGTAAC	Non tumor	43	0.263774
LC675_TCCAGAATCCACGAGC	Non tumor	43	1.4174
LC675_TCCGACTGTTGCTTGA	Non tumor	43	0.292751
LC675_ACTCGGGGTGGATTCT	Non tumor	43	6.60069
LC675_AACTGTGTCGTCGCAG	Non tumor	43	1.3068
LC675_TTGGTCCGTATGTTCG	Non tumor	43	1.01823
LC675_AATGTCGTCTTCGTTA	Tumor	43	1.8674
LC675_ACCGCAGTCTACTGCC	Tumor	43	2.13234
LC675_GGAACCCAGAACAGGA	Tumor	43	1.23024
LC675_GCGGGTTTCGCCACTT	Tumor	43	0.690953
LC675_AGCCGCATCCATGTTT	Tumor	43	1.11286
LC675_TAACTTCCAGTTGCAT	Tumor	43	2.97859
LC675_TGGTCCTTCACTAGCA	Tumor	43	0.919376
LC675_TGGGTGCAGGGTAATT	Tumor	43	0.804712
LC675_GTCACGGAGCTATCGT	Tumor	43	1.26752
LC675_TCAAGGTTCCGCCTAT	Tumor	43	1.33023
LC675_GCTCCTAGTTGGAGGT	Tumor	43	0.442331
LC675_AAGGAGCCAAAGACGC	Non tumor	44	0.843939
LC675_TGAATCGCATGATTGC	Non tumor	44	0.847121
LC675_AAAGGGCGTGTGCTTA	Non tumor	44	1.09423
LC675_TTGCGAAGTCAAGACG	Non tumor	44	0.387223
LC675_TTTGTGTCAGGGTAAC	Non tumor	44	0.388536
LC675_TCCAGAATCCACGAGC	Non tumor	44	0.952456
LC675_TCCGACTGTTGCTTGA	Non tumor	44	0.310467
LC675_ACTCGGGGTGGATTCT	Non tumor	44	3.46385
LC675_AACTGTGTCGTCGCAG	Non tumor	44	0.777871
LC675_TTGGTCCGTATGTTCG	Non tumor	44	1.11535
LC675_AATGTCGTCTTCGTTA	Tumor	44	1.39686
LC675_ACCGCAGTCTACTGCC	Tumor	44	1.92877
LC675_GGAACCCAGAACAGGA	Tumor	44	0.76934
LC675_GCGGGTTTCGCCACTT	Tumor	44	0.661253
LC675_AGCCGCATCCATGTTT	Tumor	44	1.10314
LC675_TAACTTCCAGTTGCAT	Tumor	44	2.09262
LC675_TGGTCCTTCACTAGCA	Tumor	44	1.52903
LC675_TGGGTGCAGGGTAATT	Tumor	44	0.968462
LC675_GTCACGGAGCTATCGT	Tumor	44	0.732048
LC675_TCAAGGTTCCGCCTAT	Tumor	44	1.28091
LC675_GCTCCTAGTTGGAGGT	Tumor	44	1.0166
LC675_AAGGAGCCAAAGACGC	Non tumor	45	0.758776
LC675_TGAATCGCATGATTGC	Non tumor	45	0.975152
LC675_AAAGGGCGTGTGCTTA	Non tumor	45	1.20035
LC675_TTGCGAAGTCAAGACG	Non tumor	45	1.59912
LC675_TTTGTGTCAGGGTAAC	Non tumor	45	0.592459
LC675_TCCAGAATCCACGAGC	Non tumor	45	1.53117
LC675_TCCGACTGTTGCTTGA	Non tumor	45	0.288156
LC675_ACTCGGGGTGGATTCT	Non tumor	45	8
LC675_AACTGTGTCGTCGCAG	Non tumor	45	0.900314
LC675_TTGGTCCGTATGTTCG	Non tumor	45	1.18902
LC675_AATGTCGTCTTCGTTA	Tumor	45	2.55238
LC675_ACCGCAGTCTACTGCC	Tumor	45	1.51961
LC675_GGAACCCAGAACAGGA	Tumor	45	1.24017
LC675_GCGGGTTTCGCCACTT	Tumor	45	0.644615
LC675_AGCCGCATCCATGTTT	Tumor	45	1.59331
LC675_TAACTTCCAGTTGCAT	Tumor	45	0.655974
LC675_TGGTCCTTCACTAGCA	Tumor	45	2.9794
LC675_TGGGTGCAGGGTAATT	Tumor	45	0.940954
LC675_GTCACGGAGCTATCGT	Tumor	45	1.34164
LC675_TCAAGGTTCCGCCTAT	Tumor	45	1.06121
LC675_GCTCCTAGTTGGAGGT	Tumor	45	1.48646
LC675_AAGGAGCCAAAGACGC	Non tumor	46	0.93975
LC675_TGAATCGCATGATTGC	Non tumor	46	1.10407
LC675_AAAGGGCGTGTGCTTA	Non tumor	46	1.22426
LC675_TTGCGAAGTCAAGACG	Non tumor	46	0.756417
LC675_TTTGTGTCAGGGTAAC	Non tumor	46	0.36909
LC675_TCCAGAATCCACGAGC	Non tumor	46	0.632312
LC675_TCCGACTGTTGCTTGA	Non tumor	46	0.461879
LC675_ACTCGGGGTGGATTCT	Non tumor	46	8
LC675_AACTGTGTCGTCGCAG	Non tumor	46	0.982537
LC675_TTGGTCCGTATGTTCG	Non tumor	46	1.46531
LC675_AATGTCGTCTTCGTTA	Tumor	46	2.40052
LC675_ACCGCAGTCTACTGCC	Tumor	46	1.86156
LC675_GGAACCCAGAACAGGA	Tumor	46	1.73535
LC675_GCGGGTTTCGCCACTT	Tumor	46	1.24548
LC675_AGCCGCATCCATGTTT	Tumor	46	0.752125
LC675_TAACTTCCAGTTGCAT	Tumor	46	0.74987
LC675_TGGTCCTTCACTAGCA	Tumor	46	1.52544
LC675_TGGGTGCAGGGTAATT	Tumor	46	1.16633
LC675_GTCACGGAGCTATCGT	Tumor	46	0.557813
LC675_TCAAGGTTCCGCCTAT	Tumor	46	0.701997
LC675_GCTCCTAGTTGGAGGT	Tumor	46	2.26295
LC675_AAGGAGCCAAAGACGC	Non tumor	47	0.722861
LC675_TGAATCGCATGATTGC	Non tumor	47	0.408667
LC675_AAAGGGCGTGTGCTTA	Non tumor	47	1.74422
LC675_TTGCGAAGTCAAGACG	Non tumor	47	0.988021
LC675_TTTGTGTCAGGGTAAC	Non tumor	47	0.715418
LC675_TCCAGAATCCACGAGC	Non tumor	47	1.10174
LC675_TCCGACTGTTGCTTGA	Non tumor	47	0.331495
LC675_ACTCGGGGTGGATTCT	Non tumor	47	6.16676
LC675_AACTGTGTCGTCGCAG	Non tumor	47	0.880601
LC675_TTGGTCCGTATGTTCG	Non tumor	47	1.15965
LC675_AATGTCGTCTTCGTTA	Tumor	47	1.63305
LC675_ACCGCAGTCTACTGCC	Tumor	47	1.82205
LC675_GGAACCCAGAACAGGA	Tumor	47	1.15405
LC675_GCGGGTTTCGCCACTT	Tumor	47	1.26306
LC675_AGCCGCATCCATGTTT	Tumor	47	1.80862
LC675_TAACTTCCAGTTGCAT	Tumor	47	0.0347767
LC675_TGGTCCTTCACTAGCA	Tumor	47	0.83179
LC675_TGGGTGCAGGGTAATT	Tumor	47	0.87931
LC675_GTCACGGAGCTATCGT	Tumor	47	0.232008
LC675_TCAAGGTTCCGCCTAT	Tumor	47	1.60141
LC675_GCTCCTAGTTGGAGGT	Tumor	47	1.03546
LC675_AAGGAGCCAAAGACGC	Non tumor	48	0.930942
LC675_TGAATCGCATGATTGC	Non tumor	48	0.696517
LC675_AAAGGGCGTGTGCTTA	Non tumor	48	0.881085
LC675_TTGCGAAGTCAAGACG	Non tumor	48	3.14812
LC675_TTTGTGTCAGGGTAAC	Non tumor	48	0.67219
LC675_TCCAGAATCCACGAGC	Non tumor	48	0.467742
LC675_TCCGACTGTTGCTTGA	Non tumor	48	0.254421
LC675_ACTCGGGGTGGATTCT	Non tumor	48	3.71526
LC675_AACTGTGTCGTCGCAG	Non tumor	48	0.7849
LC675_TTGGTCCGTATGTTCG	Non tumor	48	0.462244
LC675_AATGTCGTCTTCGTTA	Tumor	48	1.82912
LC675_ACCGCAGTCTACTGCC	Tumor	48	3.58942
LC675_GGAACCCAGAACAGGA	Tumor	48	0.805843
LC675_GCGGGTTTCGCCACTT	Tumor	48	3.54646
LC675_AGCCGCATCCATGTTT	Tumor	48	2.94373
LC675_TAACTTCCAGTTGCAT	Tumor	48	0.369094
LC675_TGGTCCTTCACTAGCA	Tumor	48	1.05246
LC675_TGGGTGCAGGGTAATT	Tumor	48	0.818149
LC675_GTCACGGAGCTATCGT	Tumor	48	0.735564
LC675_TCAAGGTTCCGCCTAT	Tumor	48	1.31387
LC675_GCTCCTAGTTGGAGGT	Tumor	48	0.670073
LC675_AAGGAGCCAAAGACGC	Non tumor	49	1.03126
LC675_TGAATCGCATGATTGC	Non tumor	49	1.05249
LC675_AAAGGGCGTGTGCTTA	Non tumor	49	1.32318
LC675_TTGCGAAGTCAAGACG	Non tumor	49	1.24843
LC675_TTTGTGTCAGGGTAAC	Non tumor	49	0.260335
LC675_TCCAGAATCCACGAGC	Non tumor	49	1.4614
LC675_TCCGACTGTTGCTTGA	Non tumor	49	0.41941
LC675_ACTCGGGGTGGATTCT	Non tumor	49	2.6906
LC675_AACTGTGTCGTCGCAG	Non tumor	49	0.972581
LC675_TTGGTCCGTATGTTCG	Non tumor	49	1.3859
LC675_AATGTCGTCTTCGTTA	Tumor	49	2.00588
LC675_ACCGCAGTCTACTGCC	Tumor	49	4.12419
LC675_GGAACCCAGAACAGGA	Tumor	49	2.05213
LC675_GCGGGTTTCGCCACTT	Tumor	49	0.539961
LC675_AGCCGCATCCATGTTT	Tumor	49	1.25318
LC675_TAACTTCCAGTTGCAT	Tumor	49	1.10241
LC675_TGGTCCTTCACTAGCA	Tumor	49	1.11939
LC675_TGGGTGCAGGGTAATT	Tumor	49	0.57051
LC675_GTCACGGAGCTATCGT	Tumor	49	1.00391
LC675_TCAAGGTTCCGCCTAT	Tumor	49	0.826964
LC675_GCTCCTAGTTGGAGGT	Tumor	49	1.14652
LC675_AAGGAGCCAAAGACGC	Non tumor	50	1.06059
LC675_TGAATCGCATGATTGC	Non tumor	50	0.584303
LC675_AAAGGGCGTGTGCTTA	Non tumor	50	0.834436
LC675_TTGCGAAGTCAAGACG	Non tumor	50	0.604552
LC675_TTTGTGTCAGGGTAAC	Non tumor	50	0.97484
LC675_TCCAGAATCCACGAGC	Non tumor	50	1.9475
LC675_TCCGACTGTTGCTTGA	Non tumor	50	0.891056
LC675_ACTCGGGGTGGATTCT	Non tumor	50	3.50685
LC675_AACTGTGTCGTCGCAG	Non tumor	50	1.07598
LC675_TTGGTCCGTATGTTCG	Non tumor	50	1.16032
LC675_AATGTCGTCTTCGTTA	Tumor	50	2.03074
LC675_ACCGCAGTCTACTGCC	Tumor	50	1.49758
LC675_GGAACCCAGAACAGGA	Tumor	50	1.93552
LC675_GCGGGTTTCGCCACTT	Tumor	50	1.04049
LC675_AGCCGCATCCATGTTT	Tumor	50	1.51416
LC675_TAACTTCCAGTTGCAT	Tumor	50	1.85818
LC675_TGGTCCTTCACTAGCA	Tumor	50	0.589553
LC675_TGGGTGCAGGGTAATT	Tumor	50	0.173736
LC675_GTCACGGAGCTATCGT	Tumor	50	1.49244
LC675_TCAAGGTTCCGCCTAT	Tumor	50	1.62697
LC675_GCTCCTAGTTGGAGGT	Tumor	50	0.94113
LC675_AAGGAGCCAAAGACGC	Non tumor	51	1.04143
LC675_TGAATCGCATGATTGC	Non tumor	51	1.18502
LC675_AAAGGGCGTGTGCTTA	Non tumor	51	1.63072
LC675_TTGCGAAGTCAAGACG	Non tumor	51	1.95471
LC675_TTTGTGTCAGGGTAAC	Non tumor	51	0.772978
LC675_TCCAGAATCCACGAGC	Non tumor	51	3.2402
LC675_TCCGACTGTTGCTTGA	Non tumor	51	0.372515
LC675_ACTCGGGGTGGATTCT	Non tumor	51	8
LC675_AACTGTGTCGTCGCAG	Non tumor	51	1.23241
LC675_TTGGTCCGTATGTTCG	Non tumor	51	0.773103
LC675_AATGTCGTCTTCGTTA	Tumor	51	2.10635
LC675_ACCGCAGTCTACTGCC	Tumor	51	3.13536
LC675_GGAACCCAGAACAGGA	Tumor	51	2.09087
LC675_GCGGGTTTCGCCACTT	Tumor	51	1.42654
LC675_AGCCGCATCCATGTTT	Tumor	51	8
LC675_TAACTTCCAGTTGCAT	Tumor	51	8
LC675_TGGTCCTTCACTAGCA	Tumor	51	1.21368
LC675_TGGGTGCAGGGTAATT	Tumor	51	1.03563
LC675_GTCACGGAGCTATCGT	Tumor	51	8
LC675_TCAAGGTTCCGCCTAT	Tumor	51	1.21562
LC675_GCTCCTAGTTGGAGGT	Tumor	51	3.21748
LC675_AAGGAGCCAAAGACGC	Non tumor	52	1.84294
LC675_TGAATCGCATGATTGC	Non tumor	52	0.428404
LC675_AAAGGGCGTGTGCTTA	Non tumor	52	1.26437
LC675_TTGCGAAGTCAAGACG	Non tumor	52	0.510429
LC675_TTTGTGTCAGGGTAAC	Non tumor	52	0.490717
LC675_TCCAGAATCCACGAGC	Non tumor	52	1.06916
LC675_TCCGACTGTTGCTTGA	Non tumor	52	0.47278
LC675_ACTCGGGGTGGATTCT	Non tumor	52	2.7795
LC675_AACTGTGTCGTCGCAG	Non tumor	52	0.853152
LC675_TTGGTCCGTATGTTCG	Non tumor	52	0.695363
LC675_AATGTCGTCTTCGTTA	Tumor	52	1.3498
LC675_ACCGCAGTCTACTGCC	Tumor	52	1.46393
LC675_GGAACCCAGAACAGGA	Tumor	52	1.02222
LC675_GCGGGTTTCGCCACTT	Tumor	52	1.89058
LC675_AGCCGCATCCATGTTT	Tumor	52	2.6506
LC675_TAACTTCCAGTTGCAT	Tumor	52	2.90837
LC675_TGGTCCTTCACTAGCA	Tumor	52	1.81447
LC675_TGGGTGCAGGGTAATT	Tumor	52	0.431981
LC675_GTCACGGAGCTATCGT	Tumor	52	1.15078
LC675_TCAAGGTTCCGCCTAT	Tumor	52	1.52269
LC675_GCTCCTAGTTGGAGGT	Tumor	52	0.817099
LC675_AAGGAGCCAAAGACGC	Non tumor	53	0.699183
LC675_TGAATCGCATGATTGC	Non tumor	53	1.31691
LC675_AAAGGGCGTGTGCTTA	Non tumor	53	1.18548
LC675_TTGCGAAGTCAAGACG	Non tumor	53	0.555358
LC675_TTTGTGTCAGGGTAAC	Non tumor	53	0.951318
LC675_TCCAGAATCCACGAGC	Non tumor	53	0.536426
LC675_TCCGACTGTTGCTTGA	Non tumor	53	0.658138
LC675_ACTCGGGGTGGATTCT	Non tumor	53	0.59597
LC675_AACTGTGTCGTCGCAG	Non tumor	53	1.06161
LC675_TTGGTCCGTATGTTCG	Non tumor	53	0.525817
LC675_AATGTCGTCTTCGTTA	Tumor	53	1.9886
LC675_ACCGCAGTCTACTGCC	Tumor	53	2.01742
LC675_GGAACCCAGAACAGGA	Tumor	53	1.45854
LC675_GCGGGTTTCGCCACTT	Tumor	53	1.11906
LC675_AGCCGCATCCATGTTT	Tumor	53	1.713
LC675_TAACTTCCAGTTGCAT	Tumor	53	1.46701
LC675_TGGTCCTTCACTAGCA	Tumor	53	1.62383
LC675_TGGGTGCAGGGTAATT	Tumor	53	0.628495
LC675_GTCACGGAGCTATCGT	Tumor	53	0.418395
LC675_TCAAGGTTCCGCCTAT	Tumor	53	0.647469
LC675_GCTCCTAGTTGGAGGT	Tumor	53	0.707253
LC675_AAGGAGCCAAAGACGC	Non tumor	54	1.52744
LC675_TGAATCGCATGATTGC	Non tumor	54	1.88819
LC675_AAAGGGCGTGTGCTTA	Non tumor	54	0.822306
LC675_TTGCGAAGTCAAGACG	Non tumor	54	1.62445
LC675_TTTGTGTCAGGGTAAC	Non tumor	54	1.18961
LC675_TCCAGAATCCACGAGC	Non tumor	54	6.5286
LC675_TCCGACTGTTGCTTGA	Non tumor	54	1.32354
LC675_ACTCGGGGTGGATTCT	Non tumor	54	8
LC675_AACTGTGTCGTCGCAG	Non tumor	54	1.74239
LC675_TTGGTCCGTATGTTCG	Non tumor	54	1.45031
LC675_AATGTCGTCTTCGTTA	Tumor	54	6.78873
LC675_ACCGCAGTCTACTGCC	Tumor	54	2.30973
LC675_GGAACCCAGAACAGGA	Tumor	54	2.04065
LC675_GCGGGTTTCGCCACTT	Tumor	54	1.5926
LC675_AGCCGCATCCATGTTT	Tumor	54	8
LC675_TAACTTCCAGTTGCAT	Tumor	54	8
LC675_TGGTCCTTCACTAGCA	Tumor	54	3.72511
LC675_TGGGTGCAGGGTAATT	Tumor	54	3.5485
LC675_GTCACGGAGCTATCGT	Tumor	54	8
LC675_TCAAGGTTCCGCCTAT	Tumor	54	2.86524
LC675_GCTCCTAGTTGGAGGT	Tumor	54	6.16096
LC675_AAGGAGCCAAAGACGC	Non tumor	55	1.70948
LC675_TGAATCGCATGATTGC	Non tumor	55	2.7467
LC675_AAAGGGCGTGTGCTTA	Non tumor	55	1.54968
LC675_TTGCGAAGTCAAGACG	Non tumor	55	1.4021
LC675_TTTGTGTCAGGGTAAC	Non tumor	55	1.97707
LC675_TCCAGAATCCACGAGC	Non tumor	55	8
LC675_TCCGACTGTTGCTTGA	Non tumor	55	1.48372
LC675_ACTCGGGGTGGATTCT	Non tumor	55	8
LC675_AACTGTGTCGTCGCAG	Non tumor	55	2.48717
LC675_TTGGTCCGTATGTTCG	Non tumor	55	1.31388
LC675_AATGTCGTCTTCGTTA	Tumor	55	8
LC675_ACCGCAGTCTACTGCC	Tumor	55	2.99041
LC675_GGAACCCAGAACAGGA	Tumor	55	2.64905
LC675_GCGGGTTTCGCCACTT	Tumor	55	2.40576
LC675_AGCCGCATCCATGTTT	Tumor	55	8
LC675_TAACTTCCAGTTGCAT	Tumor	55	8
LC675_TGGTCCTTCACTAGCA	Tumor	55	7.99605
LC675_TGGGTGCAGGGTAATT	Tumor	55	8
LC675_GTCACGGAGCTATCGT	Tumor	55	8
LC675_TCAAGGTTCCGCCTAT	Tumor	55	4.43946
LC675_GCTCCTAGTTGGAGGT	Tumor	55	8
LC675_AAGGAGCCAAAGACGC	Non tumor	56	1.58274
LC675_TGAATCGCATGATTGC	Non tumor	56	2.4141
LC675_AAAGGGCGTGTGCTTA	Non tumor	56	1.39694
LC675_TTGCGAAGTCAAGACG	Non tumor	56	0.835203
LC675_TTTGTGTCAGGGTAAC	Non tumor	56	1.00011
LC675_TCCAGAATCCACGAGC	Non tumor	56	8
LC675_TCCGACTGTTGCTTGA	Non tumor	56	1.2599
LC675_ACTCGGGGTGGATTCT	Non tumor	56	8
LC675_AACTGTGTCGTCGCAG	Non tumor	56	1.98872
LC675_TTGGTCCGTATGTTCG	Non tumor	56	0.761608
LC675_AATGTCGTCTTCGTTA	Tumor	56	8
LC675_ACCGCAGTCTACTGCC	Tumor	56	4.34531
LC675_GGAACCCAGAACAGGA	Tumor	56	2.43175
LC675_GCGGGTTTCGCCACTT	Tumor	56	3.86709
LC675_AGCCGCATCCATGTTT	Tumor	56	8
LC675_TAACTTCCAGTTGCAT	Tumor	56	8
LC675_TGGTCCTTCACTAGCA	Tumor	56	4.59541
LC675_TGGGTGCAGGGTAATT	Tumor	56	8
LC675_GTCACGGAGCTATCGT	Tumor	56	8
LC675_TCAAGGTTCCGCCTAT	Tumor	56	3.59365
LC675_GCTCCTAGTTGGAGGT	Tumor	56	8
LC675_AAGGAGCCAAAGACGC	Non tumor	57	0.510262
LC675_TGAATCGCATGATTGC	Non tumor	57	0.228991
LC675_AAAGGGCGTGTGCTTA	Non tumor	57	1.33806
LC675_TTGCGAAGTCAAGACG	Non tumor	57	0.152181
LC675_TTTGTGTCAGGGTAAC	Non tumor	57	0.581346
LC675_TCCAGAATCCACGAGC	Non tumor	57	0.150624
LC675_TCCGACTGTTGCTTGA	Non tumor	57	0.0393334
LC675_ACTCGGGGTGGATTCT	Non tumor	57	0.390667
LC675_AACTGTGTCGTCGCAG	Non tumor	57	0.728991
LC675_TTGGTCCGTATGTTCG	Non tumor	57	0.736681
LC675_AATGTCGTCTTCGTTA	Tumor	57	1.03397
LC675_ACCGCAGTCTACTGCC	Tumor	57	1.65942
LC675_GGAACCCAGAACAGGA	Tumor	57	0.885601
LC675_GCGGGTTTCGCCACTT	Tumor	57	0.695758
LC675_AGCCGCATCCATGTTT	Tumor	57	3.34585
LC675_TAACTTCCAGTTGCAT	Tumor	57	3.06659
LC675_TGGTCCTTCACTAGCA	Tumor	57	0.914446
LC675_TGGGTGCAGGGTAATT	Tumor	57	0.398913
LC675_GTCACGGAGCTATCGT	Tumor	57	0.798441
LC675_TCAAGGTTCCGCCTAT	Tumor	57	1.07713
LC675_GCTCCTAGTTGGAGGT	Tumor	57	1.18592
LC675_AAGGAGCCAAAGACGC	Non tumor	58	0.237952
LC675_TGAATCGCATGATTGC	Non tumor	58	0.707469
LC675_AAAGGGCGTGTGCTTA	Non tumor	58	1.74448
LC675_TTGCGAAGTCAAGACG	Non tumor	58	0.592775
LC675_TTTGTGTCAGGGTAAC	Non tumor	58	0.428073
LC675_TCCAGAATCCACGAGC	Non tumor	58	1.06868
LC675_TCCGACTGTTGCTTGA	Non tumor	58	0.0472262
LC675_ACTCGGGGTGGATTCT	Non tumor	58	2.41297
LC675_AACTGTGTCGTCGCAG	Non tumor	58	0.361118
LC675_TTGGTCCGTATGTTCG	Non tumor	58	0.694539
LC675_AATGTCGTCTTCGTTA	Tumor	58	2.11472
LC675_ACCGCAGTCTACTGCC	Tumor	58	3.10664
LC675_GGAACCCAGAACAGGA	Tumor	58	0.658555
LC675_GCGGGTTTCGCCACTT	Tumor	58	1.02448
LC675_AGCCGCATCCATGTTT	Tumor	58	1.88241
LC675_TAACTTCCAGTTGCAT	Tumor	58	5.36612
LC675_TGGTCCTTCACTAGCA	Tumor	58	1.96253
LC675_TGGGTGCAGGGTAATT	Tumor	58	1.49805
LC675_GTCACGGAGCTATCGT	Tumor	58	1.64314
LC675_TCAAGGTTCCGCCTAT	Tumor	58	1.70087
LC675_GCTCCTAGTTGGAGGT	Tumor	58	3.7818
LC675_AAGGAGCCAAAGACGC	Non tumor	59	0
LC675_TGAATCGCATGATTGC	Non tumor	59	1.01685
LC675_AAAGGGCGTGTGCTTA	Non tumor	59	0.2029
LC675_TTGCGAAGTCAAGACG	Non tumor	59	0
LC675_TTTGTGTCAGGGTAAC	Non tumor	59	0.470193
LC675_TCCAGAATCCACGAGC	Non tumor	59	0
LC675_TCCGACTGTTGCTTGA	Non tumor	59	0.261988
LC675_ACTCGGGGTGGATTCT	Non tumor	59	0
LC675_AACTGTGTCGTCGCAG	Non tumor	59	0.795963
LC675_TTGGTCCGTATGTTCG	Non tumor	59	0.612433
LC675_AATGTCGTCTTCGTTA	Tumor	59	1.02738
LC675_ACCGCAGTCTACTGCC	Tumor	59	1.80204
LC675_GGAACCCAGAACAGGA	Tumor	59	0.08793
LC675_GCGGGTTTCGCCACTT	Tumor	59	0.531249
LC675_AGCCGCATCCATGTTT	Tumor	59	1.56748
LC675_TAACTTCCAGTTGCAT	Tumor	59	0
LC675_TGGTCCTTCACTAGCA	Tumor	59	0
LC675_TGGGTGCAGGGTAATT	Tumor	59	0.55722
LC675_GTCACGGAGCTATCGT	Tumor	59	0.495933
LC675_TCAAGGTTCCGCCTAT	Tumor	59	0.744571
LC675_GCTCCTAGTTGGAGGT	Tumor	59	1.50654
LC675_AAGGAGCCAAAGACGC	Non tumor	60	0
LC675_TGAATCGCATGATTGC	Non tumor	60	0.415153
LC675_AAAGGGCGTGTGCTTA	Non tumor	60	0
LC675_TTGCGAAGTCAAGACG	Non tumor	60	0
LC675_TTTGTGTCAGGGTAAC	Non tumor	60	0
LC675_TCCAGAATCCACGAGC	Non tumor	60	0
LC675_TCCGACTGTTGCTTGA	Non tumor	60	0
LC675_ACTCGGGGTGGATTCT	Non tumor	60	0
LC675_AACTGTGTCGTCGCAG	Non tumor	60	0
LC675_TTGGTCCGTATGTTCG	Non tumor	60	0
LC675_AATGTCGTCTTCGTTA	Tumor	60	0
LC675_ACCGCAGTCTACTGCC	Tumor	60	0
LC675_GGAACCCAGAACAGGA	Tumor	60	0
LC675_GCGGGTTTCGCCACTT	Tumor	60	0
LC675_AGCCGCATCCATGTTT	Tumor	60	0
LC675_TAACTTCCAGTTGCAT	Tumor	60	0
LC675_TGGTCCTTCACTAGCA	Tumor	60	0
LC675_TGGGTGCAGGGTAATT	Tumor	60	0
LC675_GTCACGGAGCTATCGT	Tumor	60	0
LC675_TCAAGGTTCCGCCTAT	Tumor	60	0
LC675_GCTCCTAGTTGGAGGT	Tumor	60	0
LC675_AAGGAGCCAAAGACGC	Non tumor	61	0
LC675_TGAATCGCATGATTGC	Non tumor	61	0.628143
LC675_AAAGGGCGTGTGCTTA	Non tumor	61	0.97432
LC675_TTGCGAAGTCAAGACG	Non tumor	61	0.721871
LC675_TTTGTGTCAGGGTAAC	Non tumor	61	0
LC675_TCCAGAATCCACGAGC	Non tumor	61	0
LC675_TCCGACTGTTGCTTGA	Non tumor	61	0
LC675_ACTCGGGGTGGATTCT	Non tumor	61	0
LC675_AACTGTGTCGTCGCAG	Non tumor	61	0.288414
LC675_TTGGTCCGTATGTTCG	Non tumor	61	0.296801
LC675_AATGTCGTCTTCGTTA	Tumor	61	0.580971
LC675_ACCGCAGTCTACTGCC	Tumor	61	0
LC675_GGAACCCAGAACAGGA	Tumor	61	0.287438
LC675_GCGGGTTTCGCCACTT	Tumor	61	0
LC675_AGCCGCATCCATGTTT	Tumor	61	0.205295
LC675_TAACTTCCAGTTGCAT	Tumor	61	0.504386
LC675_TGGTCCTTCACTAGCA	Tumor	61	0
LC675_TGGGTGCAGGGTAATT	Tumor	61	0
LC675_GTCACGGAGCTATCGT	Tumor	61	0.770147
LC675_TCAAGGTTCCGCCTAT	Tumor	61	1.38802
LC675_GCTCCTAGTTGGAGGT	Tumor	61	0
LC675_AAGGAGCCAAAGACGC	Non tumor	62	0.310997
LC675_TGAATCGCATGATTGC	Non tumor	62	0.69867
LC675_AAAGGGCGTGTGCTTA	Non tumor	62	0.583793
LC675_TTGCGAAGTCAAGACG	Non tumor	62	0
LC675_TTTGTGTCAGGGTAAC	Non tumor	62	1.75501
LC675_TCCAGAATCCACGAGC	Non tumor	62	1.4379
LC675_TCCGACTGTTGCTTGA	Non tumor	62	0
LC675_ACTCGGGGTGGATTCT	Non tumor	62	1.43986
LC675_AACTGTGTCGTCGCAG	Non tumor	62	0.874412
LC675_TTGGTCCGTATGTTCG	Non tumor	62	0.859946
LC675_AATGTCGTCTTCGTTA	Tumor	62	0.924161
LC675_ACCGCAGTCTACTGCC	Tumor	62	1.43646
LC675_GGAACCCAGAACAGGA	Tumor	62	1.3576
LC675_GCGGGTTTCGCCACTT	Tumor	62	0.762317
LC675_AGCCGCATCCATGTTT	Tumor	62	0.216345
LC675_TAACTTCCAGTTGCAT	Tumor	62	1.41115
LC675_TGGTCCTTCACTAGCA	Tumor	62	0.328766
LC675_TGGGTGCAGGGTAATT	Tumor	62	1.0565
LC675_GTCACGGAGCTATCGT	Tumor	62	2.81029
LC675_TCAAGGTTCCGCCTAT	Tumor	62	0.735923
LC675_GCTCCTAGTTGGAGGT	Tumor	62	0.536499
LC675_AAGGAGCCAAAGACGC	Non tumor	63	2.03403
LC675_TGAATCGCATGATTGC	Non tumor	63	1.85379
LC675_AAAGGGCGTGTGCTTA	Non tumor	63	1.50457
LC675_TTGCGAAGTCAAGACG	Non tumor	63	0.990895
LC675_TTTGTGTCAGGGTAAC	Non tumor	63	1.22017
LC675_TCCAGAATCCACGAGC	Non tumor	63	2.82766
LC675_TCCGACTGTTGCTTGA	Non tumor	63	3.2601
LC675_ACTCGGGGTGGATTCT	Non tumor	63	2.28977
LC675_AACTGTGTCGTCGCAG	Non tumor	63	1.66705
LC675_TTGGTCCGTATGTTCG	Non tumor	63	2.19927
LC675_AATGTCGTCTTCGTTA	Tumor	63	4.01683
LC675_ACCGCAGTCTACTGCC	Tumor	63	2.50906
LC675_GGAACCCAGAACAGGA	Tumor	63	2.77903
LC675_GCGGGTTTCGCCACTT	Tumor	63	3.01144
LC675_AGCCGCATCCATGTTT	Tumor	63	1.20463
LC675_TAACTTCCAGTTGCAT	Tumor	63	2.13922
LC675_TGGTCCTTCACTAGCA	Tumor	63	1.07255
LC675_TGGGTGCAGGGTAATT	Tumor	63	2.22117
LC675_GTCACGGAGCTATCGT	Tumor	63	0.976279
LC675_TCAAGGTTCCGCCTAT	Tumor	63	2.96215
LC675_GCTCCTAGTTGGAGGT	Tumor	63	1.37308
LC675_AAGGAGCCAAAGACGC	Non tumor	64	0.833905
LC675_TGAATCGCATGATTGC	Non tumor	64	1.00062
LC675_AAAGGGCGTGTGCTTA	Non tumor	64	1.05856
LC675_TTGCGAAGTCAAGACG	Non tumor	64	0.260128
LC675_TTTGTGTCAGGGTAAC	Non tumor	64	1.23022
LC675_TCCAGAATCCACGAGC	Non tumor	64	1.24348
LC675_TCCGACTGTTGCTTGA	Non tumor	64	0.757741
LC675_ACTCGGGGTGGATTCT	Non tumor	64	1.38686
LC675_AACTGTGTCGTCGCAG	Non tumor	64	1.13941
LC675_TTGGTCCGTATGTTCG	Non tumor	64	1.544
LC675_AATGTCGTCTTCGTTA	Tumor	64	1.99385
LC675_ACCGCAGTCTACTGCC	Tumor	64	2.75815
LC675_GGAACCCAGAACAGGA	Tumor	64	1.66607
LC675_GCGGGTTTCGCCACTT	Tumor	64	3.21734
LC675_AGCCGCATCCATGTTT	Tumor	64	3.56482
LC675_TAACTTCCAGTTGCAT	Tumor	64	4.6862
LC675_TGGTCCTTCACTAGCA	Tumor	64	1.54316
LC675_TGGGTGCAGGGTAATT	Tumor	64	1.32854
LC675_GTCACGGAGCTATCGT	Tumor	64	1.65293
LC675_TCAAGGTTCCGCCTAT	Tumor	64	1.97799
LC675_GCTCCTAGTTGGAGGT	Tumor	64	1.42776
LC675_AAGGAGCCAAAGACGC	Non tumor	65	1.06706
LC675_TGAATCGCATGATTGC	Non tumor	65	0.732457
LC675_AAAGGGCGTGTGCTTA	Non tumor	65	0.886588
LC675_TTGCGAAGTCAAGACG	Non tumor	65	0.0729816
LC675_TTTGTGTCAGGGTAAC	Non tumor	65	0.700289
LC675_TCCAGAATCCACGAGC	Non tumor	65	0.603499
LC675_TCCGACTGTTGCTTGA	Non tumor	65	0.416694
LC675_ACTCGGGGTGGATTCT	Non tumor	65	1.39207
LC675_AACTGTGTCGTCGCAG	Non tumor	65	0.728464
LC675_TTGGTCCGTATGTTCG	Non tumor	65	0.63202
LC675_AATGTCGTCTTCGTTA	Tumor	65	0.329066
LC675_ACCGCAGTCTACTGCC	Tumor	65	0.975059
LC675_GGAACCCAGAACAGGA	Tumor	65	1.25602
LC675_GCGGGTTTCGCCACTT	Tumor	65	0.816057
LC675_AGCCGCATCCATGTTT	Tumor	65	3.04357
LC675_TAACTTCCAGTTGCAT	Tumor	65	0.509403
LC675_TGGTCCTTCACTAGCA	Tumor	65	0.609898
LC675_TGGGTGCAGGGTAATT	Tumor	65	1.00985
LC675_GTCACGGAGCTATCGT	Tumor	65	0.222022
LC675_TCAAGGTTCCGCCTAT	Tumor	65	1.56779
LC675_GCTCCTAGTTGGAGGT	Tumor	65	0.443182
LC675_AAGGAGCCAAAGACGC	Non tumor	66	1.44486
LC675_TGAATCGCATGATTGC	Non tumor	66	0.660816
LC675_AAAGGGCGTGTGCTTA	Non tumor	66	1.14823
LC675_TTGCGAAGTCAAGACG	Non tumor	66	0
LC675_TTTGTGTCAGGGTAAC	Non tumor	66	0.206878
LC675_TCCAGAATCCACGAGC	Non tumor	66	0.860422
LC675_TCCGACTGTTGCTTGA	Non tumor	66	0.262256
LC675_ACTCGGGGTGGATTCT	Non tumor	66	2.18442
LC675_AACTGTGTCGTCGCAG	Non tumor	66	0.946981
LC675_TTGGTCCGTATGTTCG	Non tumor	66	0.492835
LC675_AATGTCGTCTTCGTTA	Tumor	66	2.60301
LC675_ACCGCAGTCTACTGCC	Tumor	66	3.31321
LC675_GGAACCCAGAACAGGA	Tumor	66	1.39551
LC675_GCGGGTTTCGCCACTT	Tumor	66	0.84104
LC675_AGCCGCATCCATGTTT	Tumor	66	0.935189
LC675_TAACTTCCAGTTGCAT	Tumor	66	0.425544
LC675_TGGTCCTTCACTAGCA	Tumor	66	1.99384
LC675_TGGGTGCAGGGTAATT	Tumor	66	0.606109
LC675_GTCACGGAGCTATCGT	Tumor	66	1.04255
LC675_TCAAGGTTCCGCCTAT	Tumor	66	1.5068
LC675_GCTCCTAGTTGGAGGT	Tumor	66	0.765868
LC675_AAGGAGCCAAAGACGC	Non tumor	67	0.502959
LC675_TGAATCGCATGATTGC	Non tumor	67	1.02221
LC675_AAAGGGCGTGTGCTTA	Non tumor	67	1.05781
LC675_TTGCGAAGTCAAGACG	Non tumor	67	0.061212
LC675_TTTGTGTCAGGGTAAC	Non tumor	67	0.554257
LC675_TCCAGAATCCACGAGC	Non tumor	67	0.525904
LC675_TCCGACTGTTGCTTGA	Non tumor	67	0.541859
LC675_ACTCGGGGTGGATTCT	Non tumor	67	0.704251
LC675_AACTGTGTCGTCGCAG	Non tumor	67	0.628395
LC675_TTGGTCCGTATGTTCG	Non tumor	67	0.458781
LC675_AATGTCGTCTTCGTTA	Tumor	67	1.03251
LC675_ACCGCAGTCTACTGCC	Tumor	67	1.04132
LC675_GGAACCCAGAACAGGA	Tumor	67	2.39908
LC675_GCGGGTTTCGCCACTT	Tumor	67	1.35907
LC675_AGCCGCATCCATGTTT	Tumor	67	0.753031
LC675_TAACTTCCAGTTGCAT	Tumor	67	0.633553
LC675_TGGTCCTTCACTAGCA	Tumor	67	1.69023
LC675_TGGGTGCAGGGTAATT	Tumor	67	1.09649
LC675_GTCACGGAGCTATCGT	Tumor	67	0.690989
LC675_TCAAGGTTCCGCCTAT	Tumor	67	0.951813
LC675_GCTCCTAGTTGGAGGT	Tumor	67	1.17845
LC675_AAGGAGCCAAAGACGC	Non tumor	68	0.43754
LC675_TGAATCGCATGATTGC	Non tumor	68	0.573249
LC675_AAAGGGCGTGTGCTTA	Non tumor	68	0.988583
LC675_TTGCGAAGTCAAGACG	Non tumor	68	0.0523533
LC675_TTTGTGTCAGGGTAAC	Non tumor	68	0.909942
LC675_TCCAGAATCCACGAGC	Non tumor	68	1.23265
LC675_TCCGACTGTTGCTTGA	Non tumor	68	0.167754
LC675_ACTCGGGGTGGATTCT	Non tumor	68	2.13571
LC675_AACTGTGTCGTCGCAG	Non tumor	68	0.37656
LC675_TTGGTCCGTATGTTCG	Non tumor	68	1.10815
LC675_AATGTCGTCTTCGTTA	Tumor	68	1.55458
LC675_ACCGCAGTCTACTGCC	Tumor	68	0.717095
LC675_GGAACCCAGAACAGGA	Tumor	68	1.41777
LC675_GCGGGTTTCGCCACTT	Tumor	68	1.89826
LC675_AGCCGCATCCATGTTT	Tumor	68	0.72233
LC675_TAACTTCCAGTTGCAT	Tumor	68	0.221898
LC675_TGGTCCTTCACTAGCA	Tumor	68	2.32589
LC675_TGGGTGCAGGGTAATT	Tumor	68	1.00394
LC675_GTCACGGAGCTATCGT	Tumor	68	0.168485
LC675_TCAAGGTTCCGCCTAT	Tumor	68	0.538134
LC675_GCTCCTAGTTGGAGGT	Tumor	68	1.02636
LC675_AAGGAGCCAAAGACGC	Non tumor	69	0.684545
LC675_TGAATCGCATGATTGC	Non tumor	69	0.678471
LC675_AAAGGGCGTGTGCTTA	Non tumor	69	0.783377
LC675_TTGCGAAGTCAAGACG	Non tumor	69	0.0785243
LC675_TTTGTGTCAGGGTAAC	Non tumor	69	1.32641
LC675_TCCAGAATCCACGAGC	Non tumor	69	0.390792
LC675_TCCGACTGTTGCTTGA	Non tumor	69	0.142239
LC675_ACTCGGGGTGGATTCT	Non tumor	69	3.16961
LC675_AACTGTGTCGTCGCAG	Non tumor	69	0.517084
LC675_TTGGTCCGTATGTTCG	Non tumor	69	0.384565
LC675_AATGTCGTCTTCGTTA	Tumor	69	1.5332
LC675_ACCGCAGTCTACTGCC	Tumor	69	1.15619
LC675_GGAACCCAGAACAGGA	Tumor	69	0.587077
LC675_GCGGGTTTCGCCACTT	Tumor	69	2.75592
LC675_AGCCGCATCCATGTTT	Tumor	69	0.725387
LC675_TAACTTCCAGTTGCAT	Tumor	69	1.14538
LC675_TGGTCCTTCACTAGCA	Tumor	69	1.17914
LC675_TGGGTGCAGGGTAATT	Tumor	69	1.29121
LC675_GTCACGGAGCTATCGT	Tumor	69	0.87419
LC675_TCAAGGTTCCGCCTAT	Tumor	69	0.382592
LC675_GCTCCTAGTTGGAGGT	Tumor	69	0.828181
LC675_AAGGAGCCAAAGACGC	Non tumor	70	0.942191
LC675_TGAATCGCATGATTGC	Non tumor	70	0.289465
LC675_AAAGGGCGTGTGCTTA	Non tumor	70	1.11454
LC675_TTGCGAAGTCAAGACG	Non tumor	70	0.195112
LC675_TTTGTGTCAGGGTAAC	Non tumor	70	1.09324
LC675_TCCAGAATCCACGAGC	Non tumor	70	0.650359
LC675_TCCGACTGTTGCTTGA	Non tumor	70	0.406981
LC675_ACTCGGGGTGGATTCT	Non tumor	70	1.12308
LC675_AACTGTGTCGTCGCAG	Non tumor	70	0.478908
LC675_TTGGTCCGTATGTTCG	Non tumor	70	0.564336
LC675_AATGTCGTCTTCGTTA	Tumor	70	1.08297
LC675_ACCGCAGTCTACTGCC	Tumor	70	2.16787
LC675_GGAACCCAGAACAGGA	Tumor	70	1.66397
LC675_GCGGGTTTCGCCACTT	Tumor	70	1.32214
LC675_AGCCGCATCCATGTTT	Tumor	70	0.478236
LC675_TAACTTCCAGTTGCAT	Tumor	70	0.575118
LC675_TGGTCCTTCACTAGCA	Tumor	70	0.282842
LC675_TGGGTGCAGGGTAATT	Tumor	70	0.826138
LC675_GTCACGGAGCTATCGT	Tumor	70	0
LC675_TCAAGGTTCCGCCTAT	Tumor	70	1.09636
LC675_GCTCCTAGTTGGAGGT	Tumor	70	1.07433
LC675_AAGGAGCCAAAGACGC	Non tumor	71	0.536409
LC675_TGAATCGCATGATTGC	Non tumor	71	0.736135
LC675_AAAGGGCGTGTGCTTA	Non tumor	71	0.757418
LC675_TTGCGAAGTCAAGACG	Non tumor	71	0.146165
LC675_TTTGTGTCAGGGTAAC	Non tumor	71	0.825699
LC675_TCCAGAATCCACGAGC	Non tumor	71	0.652111
LC675_TCCGACTGTTGCTTGA	Non tumor	71	0.409239
LC675_ACTCGGGGTGGATTCT	Non tumor	71	4.49419
LC675_AACTGTGTCGTCGCAG	Non tumor	71	0.844434
LC675_TTGGTCCGTATGTTCG	Non tumor	71	0.682268
LC675_AATGTCGTCTTCGTTA	Tumor	71	0.864491
LC675_ACCGCAGTCTACTGCC	Tumor	71	1.54933
LC675_GGAACCCAGAACAGGA	Tumor	71	1.27092
LC675_GCGGGTTTCGCCACTT	Tumor	71	1.12762
LC675_AGCCGCATCCATGTTT	Tumor	71	0.123077
LC675_TAACTTCCAGTTGCAT	Tumor	71	0.437349
LC675_TGGTCCTTCACTAGCA	Tumor	71	0.378039
LC675_TGGGTGCAGGGTAATT	Tumor	71	0.483788
LC675_GTCACGGAGCTATCGT	Tumor	71	0.302754
LC675_TCAAGGTTCCGCCTAT	Tumor	71	1.05901
LC675_GCTCCTAGTTGGAGGT	Tumor	71	1.41064
LC675_AAGGAGCCAAAGACGC	Non tumor	72	0.267638
LC675_TGAATCGCATGATTGC	Non tumor	72	0.619717
LC675_AAAGGGCGTGTGCTTA	Non tumor	72	0.4675
LC675_TTGCGAAGTCAAGACG	Non tumor	72	0.100974
LC675_TTTGTGTCAGGGTAAC	Non tumor	72	0.377445
LC675_TCCAGAATCCACGAGC	Non tumor	72	0.813103
LC675_TCCGACTGTTGCTTGA	Non tumor	72	0.255846
LC675_ACTCGGGGTGGATTCT	Non tumor	72	3.71923
LC675_AACTGTGTCGTCGCAG	Non tumor	72	0.641794
LC675_TTGGTCCGTATGTTCG	Non tumor	72	0.510574
LC675_AATGTCGTCTTCGTTA	Tumor	72	2.20126
LC675_ACCGCAGTCTACTGCC	Tumor	72	1.55794
LC675_GGAACCCAGAACAGGA	Tumor	72	1.4247
LC675_GCGGGTTTCGCCACTT	Tumor	72	1.41674
LC675_AGCCGCATCCATGTTT	Tumor	72	0.892875
LC675_TAACTTCCAGTTGCAT	Tumor	72	4.11583
LC675_TGGTCCTTCACTAGCA	Tumor	72	0.708097
LC675_TGGGTGCAGGGTAATT	Tumor	72	1.32374
LC675_GTCACGGAGCTATCGT	Tumor	72	0.359997
LC675_TCAAGGTTCCGCCTAT	Tumor	72	1.57791
LC675_GCTCCTAGTTGGAGGT	Tumor	72	1.40761
LC675_AAGGAGCCAAAGACGC	Non tumor	73	0.752168
LC675_TGAATCGCATGATTGC	Non tumor	73	0.957716
LC675_AAAGGGCGTGTGCTTA	Non tumor	73	0.116889
LC675_TTGCGAAGTCAAGACG	Non tumor	73	0.113726
LC675_TTTGTGTCAGGGTAAC	Non tumor	73	0.463199
LC675_TCCAGAATCCACGAGC	Non tumor	73	0.677271
LC675_TCCGACTGTTGCTTGA	Non tumor	73	0.254556
LC675_ACTCGGGGTGGATTCT	Non tumor	73	0.614419
LC675_AACTGTGTCGTCGCAG	Non tumor	73	0.256727
LC675_TTGGTCCGTATGTTCG	Non tumor	73	0.273364
LC675_AATGTCGTCTTCGTTA	Tumor	73	1.92077
LC675_ACCGCAGTCTACTGCC	Tumor	73	1.15493
LC675_GGAACCCAGAACAGGA	Tumor	73	0.860866
LC675_GCGGGTTTCGCCACTT	Tumor	73	2.14588
LC675_AGCCGCATCCATGTTT	Tumor	73	0.251691
LC675_TAACTTCCAGTTGCAT	Tumor	73	4.70921
LC675_TGGTCCTTCACTAGCA	Tumor	73	1.32914
LC675_TGGGTGCAGGGTAATT	Tumor	73	1.18001
LC675_GTCACGGAGCTATCGT	Tumor	73	0
LC675_TCAAGGTTCCGCCTAT	Tumor	73	0.794227
LC675_GCTCCTAGTTGGAGGT	Tumor	73	1.70125
LC675_AAGGAGCCAAAGACGC	Non tumor	74	1.20756
LC675_TGAATCGCATGATTGC	Non tumor	74	1.33182
LC675_AAAGGGCGTGTGCTTA	Non tumor	74	1.12006
LC675_TTGCGAAGTCAAGACG	Non tumor	74	0.302197
LC675_TTTGTGTCAGGGTAAC	Non tumor	74	0.568204
LC675_TCCAGAATCCACGAGC	Non tumor	74	1.20895
LC675_TCCGACTGTTGCTTGA	Non tumor	74	0.474532
LC675_ACTCGGGGTGGATTCT	Non tumor	74	0.450616
LC675_AACTGTGTCGTCGCAG	Non tumor	74	0.629554
LC675_TTGGTCCGTATGTTCG	Non tumor	74	0.598473
LC675_AATGTCGTCTTCGTTA	Tumor	74	1.85581
LC675_ACCGCAGTCTACTGCC	Tumor	74	2.39933
LC675_GGAACCCAGAACAGGA	Tumor	74	1.68256
LC675_GCGGGTTTCGCCACTT	Tumor	74	0.830671
LC675_AGCCGCATCCATGTTT	Tumor	74	0.585722
LC675_TAACTTCCAGTTGCAT	Tumor	74	0.875722
LC675_TGGTCCTTCACTAGCA	Tumor	74	2.46888
LC675_TGGGTGCAGGGTAATT	Tumor	74	1.16001
LC675_GTCACGGAGCTATCGT	Tumor	74	1.18586
LC675_TCAAGGTTCCGCCTAT	Tumor	74	1.34087
LC675_GCTCCTAGTTGGAGGT	Tumor	74	0.492835
LC675_AAGGAGCCAAAGACGC	Non tumor	75	0.690653
LC675_TGAATCGCATGATTGC	Non tumor	75	1.28953
LC675_AAAGGGCGTGTGCTTA	Non tumor	75	1.52977
LC675_TTGCGAAGTCAAGACG	Non tumor	75	0.788526
LC675_TTTGTGTCAGGGTAAC	Non tumor	75	0.861167
LC675_TCCAGAATCCACGAGC	Non tumor	75	1.03978
LC675_TCCGACTGTTGCTTGA	Non tumor	75	1.04294
LC675_ACTCGGGGTGGATTCT	Non tumor	75	3.28396
LC675_AACTGTGTCGTCGCAG	Non tumor	75	0.770378
LC675_TTGGTCCGTATGTTCG	Non tumor	75	0.651378
LC675_AATGTCGTCTTCGTTA	Tumor	75	3.45055
LC675_ACCGCAGTCTACTGCC	Tumor	75	0.295538
LC675_GGAACCCAGAACAGGA	Tumor	75	1.74763
LC675_GCGGGTTTCGCCACTT	Tumor	75	1.73952
LC675_AGCCGCATCCATGTTT	Tumor	75	0.608289
LC675_TAACTTCCAGTTGCAT	Tumor	75	1.96639
LC675_TGGTCCTTCACTAGCA	Tumor	75	3.01736
LC675_TGGGTGCAGGGTAATT	Tumor	75	1.54484
LC675_GTCACGGAGCTATCGT	Tumor	75	0.650902
LC675_TCAAGGTTCCGCCTAT	Tumor	75	1.08594
LC675_GCTCCTAGTTGGAGGT	Tumor	75	1.02971
LC675_AAGGAGCCAAAGACGC	Non tumor	76	0.564596
LC675_TGAATCGCATGATTGC	Non tumor	76	1.14457
LC675_AAAGGGCGTGTGCTTA	Non tumor	76	1.07198
LC675_TTGCGAAGTCAAGACG	Non tumor	76	0.826372
LC675_TTTGTGTCAGGGTAAC	Non tumor	76	0.585573
LC675_TCCAGAATCCACGAGC	Non tumor	76	2.37265
LC675_TCCGACTGTTGCTTGA	Non tumor	76	0.31938
LC675_ACTCGGGGTGGATTCT	Non tumor	76	4.40284
LC675_AACTGTGTCGTCGCAG	Non tumor	76	1.24208
LC675_TTGGTCCGTATGTTCG	Non tumor	76	1.2657
LC675_AATGTCGTCTTCGTTA	Tumor	76	1.78905
LC675_ACCGCAGTCTACTGCC	Tumor	76	0.719554
LC675_GGAACCCAGAACAGGA	Tumor	76	2.28065
LC675_GCGGGTTTCGCCACTT	Tumor	76	1.65085
LC675_AGCCGCATCCATGTTT	Tumor	76	0.275772
LC675_TAACTTCCAGTTGCAT	Tumor	76	2.48265
LC675_TGGTCCTTCACTAGCA	Tumor	76	3.56003
LC675_TGGGTGCAGGGTAATT	Tumor	76	0.926692
LC675_GTCACGGAGCTATCGT	Tumor	76	1.88859
LC675_TCAAGGTTCCGCCTAT	Tumor	76	1.90803
LC675_GCTCCTAGTTGGAGGT	Tumor	76	1.57466
LC675_AAGGAGCCAAAGACGC	Non tumor	77	1.27334
LC675_TGAATCGCATGATTGC	Non tumor	77	1.35725
LC675_AAAGGGCGTGTGCTTA	Non tumor	77	1.23859
LC675_TTGCGAAGTCAAGACG	Non tumor	77	1.50595
LC675_TTTGTGTCAGGGTAAC	Non tumor	77	2.02568
LC675_TCCAGAATCCACGAGC	Non tumor	77	3.98165
LC675_TCCGACTGTTGCTTGA	Non tumor	77	0.336874
LC675_ACTCGGGGTGGATTCT	Non tumor	77	4.16209
LC675_AACTGTGTCGTCGCAG	Non tumor	77	0.843241
LC675_TTGGTCCGTATGTTCG	Non tumor	77	1.22568
LC675_AATGTCGTCTTCGTTA	Tumor	77	1.57878
LC675_ACCGCAGTCTACTGCC	Tumor	77	2.68911
LC675_GGAACCCAGAACAGGA	Tumor	77	2.14168
LC675_GCGGGTTTCGCCACTT	Tumor	77	0.527391
LC675_AGCCGCATCCATGTTT	Tumor	77	0.324909
LC675_TAACTTCCAGTTGCAT	Tumor	77	0.462226
LC675_TGGTCCTTCACTAGCA	Tumor	77	1.09889
LC675_TGGGTGCAGGGTAATT	Tumor	77	0.773312
LC675_GTCACGGAGCTATCGT	Tumor	77	4.0103
LC675_TCAAGGTTCCGCCTAT	Tumor	77	0.941973
LC675_GCTCCTAGTTGGAGGT	Tumor	77	0.572364
LC675_AAGGAGCCAAAGACGC	Non tumor	78	1.0456
LC675_TGAATCGCATGATTGC	Non tumor	78	1.42414
LC675_AAAGGGCGTGTGCTTA	Non tumor	78	1.02805
LC675_TTGCGAAGTCAAGACG	Non tumor	78	2.33053
LC675_TTTGTGTCAGGGTAAC	Non tumor	78	1.04359
LC675_TCCAGAATCCACGAGC	Non tumor	78	3.04407
LC675_TCCGACTGTTGCTTGA	Non tumor	78	0.284619
LC675_ACTCGGGGTGGATTCT	Non tumor	78	4.45606
LC675_AACTGTGTCGTCGCAG	Non tumor	78	1.84153
LC675_TTGGTCCGTATGTTCG	Non tumor	78	1.15536
LC675_AATGTCGTCTTCGTTA	Tumor	78	1.10112
LC675_ACCGCAGTCTACTGCC	Tumor	78	0.810122
LC675_GGAACCCAGAACAGGA	Tumor	78	2.67708
LC675_GCGGGTTTCGCCACTT	Tumor	78	0.750046
LC675_AGCCGCATCCATGTTT	Tumor	78	0.944124
LC675_TAACTTCCAGTTGCAT	Tumor	78	0.777994
LC675_TGGTCCTTCACTAGCA	Tumor	78	0.43627
LC675_TGGGTGCAGGGTAATT	Tumor	78	0.844074
LC675_GTCACGGAGCTATCGT	Tumor	78	1.19078
LC675_TCAAGGTTCCGCCTAT	Tumor	78	1.2089
LC675_GCTCCTAGTTGGAGGT	Tumor	78	0.942807
LC675_AAGGAGCCAAAGACGC	Non tumor	79	1.95126
LC675_TGAATCGCATGATTGC	Non tumor	79	1.02441
LC675_AAAGGGCGTGTGCTTA	Non tumor	79	0.898731
LC675_TTGCGAAGTCAAGACG	Non tumor	79	0.340655
LC675_TTTGTGTCAGGGTAAC	Non tumor	79	0.607076
LC675_TCCAGAATCCACGAGC	Non tumor	79	1.17833
LC675_TCCGACTGTTGCTTGA	Non tumor	79	0.277115
LC675_ACTCGGGGTGGATTCT	Non tumor	79	1.25362
LC675_AACTGTGTCGTCGCAG	Non tumor	79	1.04114
LC675_TTGGTCCGTATGTTCG	Non tumor	79	0.640284
LC675_AATGTCGTCTTCGTTA	Tumor	79	1.58914
LC675_ACCGCAGTCTACTGCC	Tumor	79	1.6322
LC675_GGAACCCAGAACAGGA	Tumor	79	1.34468
LC675_GCGGGTTTCGCCACTT	Tumor	79	2.24104
LC675_AGCCGCATCCATGTTT	Tumor	79	1.20514
LC675_TAACTTCCAGTTGCAT	Tumor	79	0.557779
LC675_TGGTCCTTCACTAGCA	Tumor	79	0.469334
LC675_TGGGTGCAGGGTAATT	Tumor	79	1.19349
LC675_GTCACGGAGCTATCGT	Tumor	79	0.626693
LC675_TCAAGGTTCCGCCTAT	Tumor	79	1.76789
LC675_GCTCCTAGTTGGAGGT	Tumor	79	0.410527
LC675_AAGGAGCCAAAGACGC	Non tumor	80	0.560389
LC675_TGAATCGCATGATTGC	Non tumor	80	0.781907
LC675_AAAGGGCGTGTGCTTA	Non tumor	80	1.35847
LC675_TTGCGAAGTCAAGACG	Non tumor	80	0.945213
LC675_TTTGTGTCAGGGTAAC	Non tumor	80	0.328326
LC675_TCCAGAATCCACGAGC	Non tumor	80	1.03348
LC675_TCCGACTGTTGCTTGA	Non tumor	80	0.871082
LC675_ACTCGGGGTGGATTCT	Non tumor	80	0.708191
LC675_AACTGTGTCGTCGCAG	Non tumor	80	1.39089
LC675_TTGGTCCGTATGTTCG	Non tumor	80	1.18647
LC675_AATGTCGTCTTCGTTA	Tumor	80	1.46523
LC675_ACCGCAGTCTACTGCC	Tumor	80	2.2375
LC675_GGAACCCAGAACAGGA	Tumor	80	2.06985
LC675_GCGGGTTTCGCCACTT	Tumor	80	1.86047
LC675_AGCCGCATCCATGTTT	Tumor	80	1.43097
LC675_TAACTTCCAGTTGCAT	Tumor	80	0.830814
LC675_TGGTCCTTCACTAGCA	Tumor	80	0.18509
LC675_TGGGTGCAGGGTAATT	Tumor	80	0.676766
LC675_GTCACGGAGCTATCGT	Tumor	80	1.01515
LC675_TCAAGGTTCCGCCTAT	Tumor	80	1.67133
LC675_GCTCCTAGTTGGAGGT	Tumor	80	0.316331

## Sheet: fig5f
chr	start	end	count	freq
chr1	0	1000000	0	0
chr1	1000000	2000000	0	0
chr1	2000000	3000000	0	0
chr1	3000000	4000000	0	0
chr1	4000000	5000000	0	0
chr1	5000000	6000000	0	0
chr1	6000000	7000000	0	0
chr1	7000000	8000000	0	0
chr1	8000000	9000000	0	0
chr1	9000000	10000000	0	0
chr1	10000000	11000000	0	0
chr1	11000000	12000000	0	0
chr1	12000000	13000000	0	0
chr1	13000000	14000000	0	0
chr1	14000000	15000000	0	0
chr1	15000000	16000000	0	0
chr1	16000000	17000000	0	0
chr1	17000000	18000000	0	0
chr1	18000000	19000000	0	0
chr1	19000000	20000000	0	0
chr1	20000000	21000000	0	0
chr1	21000000	22000000	0	0
chr1	22000000	23000000	0	0
chr1	23000000	24000000	0	0
chr1	24000000	25000000	0	0
chr1	25000000	26000000	0	0
chr1	26000000	27000000	0	0
chr1	27000000	28000000	0	0
chr1	28000000	29000000	0	0
chr1	29000000	30000000	0	0
chr1	30000000	31000000	0	0
chr1	31000000	32000000	0	0
chr1	32000000	33000000	0	0
chr1	33000000	34000000	0	0
chr1	34000000	35000000	0	0
chr1	35000000	36000000	0	0
chr1	36000000	37000000	0	0
chr1	37000000	38000000	0	0
chr1	38000000	39000000	0	0
chr1	39000000	40000000	0	0
chr1	40000000	41000000	0	0
chr1	41000000	42000000	1	0.000438596
chr1	42000000	43000000	0	0
chr1	43000000	44000000	0	0
chr1	44000000	45000000	0	0
chr1	45000000	46000000	0	0
chr1	46000000	47000000	0	0
chr1	47000000	48000000	0	0
chr1	48000000	49000000	0	0
chr1	49000000	50000000	0	0
chr1	50000000	51000000	0	0
chr1	51000000	52000000	0	0
chr1	52000000	53000000	0	0
chr1	53000000	54000000	0	0
chr1	54000000	55000000	0	0
chr1	55000000	56000000	0	0
chr1	56000000	57000000	0	0
chr1	57000000	58000000	0	0
chr1	58000000	59000000	0	0
chr1	59000000	60000000	0	0
chr1	60000000	61000000	0	0
chr1	61000000	62000000	0	0
chr1	62000000	63000000	0	0
chr1	63000000	64000000	0	0
chr1	64000000	65000000	0	0
chr1	65000000	66000000	0	0
chr1	66000000	67000000	0	0
chr1	67000000	68000000	0	0
chr1	68000000	69000000	0	0
chr1	69000000	70000000	0	0
chr1	70000000	71000000	0	0
chr1	71000000	72000000	0	0
chr1	72000000	73000000	0	0
chr1	73000000	74000000	0	0
chr1	74000000	75000000	0	0
chr1	75000000	76000000	0	0
chr1	76000000	77000000	0	0
chr1	77000000	78000000	0	0
chr1	78000000	79000000	0	0
chr1	79000000	80000000	0	0
chr1	80000000	81000000	0	0
chr1	81000000	82000000	0	0
chr1	82000000	83000000	0	0
chr1	83000000	84000000	0	0
chr1	84000000	85000000	0	0
chr1	85000000	86000000	0	0
chr1	86000000	87000000	0	0
chr1	87000000	88000000	0	0
chr1	88000000	89000000	0	0
chr1	89000000	90000000	0	0
chr1	90000000	91000000	0	0
chr1	91000000	92000000	0	0
chr1	92000000	93000000	0	0
chr1	93000000	94000000	0	0
chr1	94000000	95000000	0	0
chr1	95000000	96000000	0	0
chr1	96000000	97000000	0	0
chr1	97000000	98000000	0	0
chr1	98000000	99000000	0	0
chr1	99000000	100000000	1	0.000438596
chr1	100000000	101000000	0	0
chr1	101000000	102000000	0	0
chr1	102000000	103000000	0	0
chr1	103000000	104000000	0	0
chr1	104000000	105000000	0	0
chr1	105000000	106000000	0	0
chr1	106000000	107000000	0	0
chr1	107000000	108000000	0	0
chr1	108000000	109000000	0	0
chr1	109000000	110000000	0	0
chr1	110000000	111000000	0	0
chr1	111000000	112000000	0	0
chr1	112000000	113000000	0	0
chr1	113000000	114000000	0	0
chr1	114000000	115000000	0	0
chr1	115000000	116000000	0	0
chr1	116000000	117000000	0	0
chr1	117000000	118000000	0	0
chr1	118000000	119000000	0	0
chr1	119000000	120000000	0	0
chr1	120000000	121000000	0	0
chr1	121000000	122000000	0	0
chr1	122000000	123000000	0	0
chr1	123000000	124000000	0	0
chr1	124000000	125000000	0	0
chr1	125000000	126000000	0	0
chr1	126000000	127000000	0	0
chr1	127000000	128000000	0	0
chr1	128000000	129000000	0	0
chr1	129000000	130000000	0	0
chr1	130000000	131000000	0	0
chr1	131000000	132000000	0	0
chr1	132000000	133000000	0	0
chr1	133000000	134000000	0	0
chr1	134000000	135000000	0	0
chr1	135000000	136000000	0	0
chr1	136000000	137000000	0	0
chr1	137000000	138000000	0	0
chr1	138000000	139000000	0	0
chr1	139000000	140000000	0	0
chr1	140000000	141000000	0	0
chr1	141000000	142000000	0	0
chr1	142000000	143000000	0	0
chr1	143000000	144000000	0	0
chr1	144000000	145000000	0	0
chr1	145000000	146000000	0	0
chr1	146000000	147000000	0	0
chr1	147000000	148000000	0	0
chr1	148000000	149000000	0	0
chr1	149000000	150000000	0	0
chr1	150000000	151000000	0	0
chr1	151000000	152000000	0	0
chr1	152000000	153000000	0	0
chr1	153000000	154000000	0	0
chr1	154000000	155000000	0	0
chr1	155000000	156000000	0	0
chr1	156000000	157000000	0	0
chr1	157000000	158000000	0	0
chr1	158000000	159000000	0	0
chr1	159000000	160000000	0	0
chr1	160000000	161000000	0	0
chr1	161000000	162000000	0	0
chr1	162000000	163000000	0	0
chr1	163000000	164000000	0	0
chr1	164000000	165000000	0	0
chr1	165000000	166000000	0	0
chr1	166000000	167000000	0	0
chr1	167000000	168000000	0	0
chr1	168000000	169000000	0	0
chr1	169000000	170000000	0	0
chr1	170000000	171000000	0	0
chr1	171000000	172000000	0	0
chr1	172000000	173000000	0	0
chr1	173000000	174000000	0	0
chr1	174000000	175000000	0	0
chr1	175000000	176000000	0	0
chr1	176000000	177000000	0	0
chr1	177000000	178000000	0	0
chr1	178000000	179000000	0	0
chr1	179000000	180000000	0	0
chr1	180000000	181000000	0	0
chr1	181000000	182000000	0	0
chr1	182000000	183000000	0	0
chr1	183000000	184000000	0	0
chr1	184000000	185000000	0	0
chr1	185000000	186000000	0	0
chr1	186000000	187000000	0	0
chr1	187000000	188000000	0	0
chr1	188000000	189000000	0	0
chr1	189000000	190000000	0	0
chr1	190000000	191000000	0	0
chr1	191000000	192000000	0	0
chr1	192000000	193000000	0	0
chr1	193000000	194000000	0	0
chr1	194000000	195000000	0	0
chr1	195000000	196000000	0	0
chr1	196000000	197000000	0	0
chr1	197000000	198000000	0	0
chr1	198000000	199000000	0	0
chr1	199000000	200000000	0	0
chr1	200000000	201000000	0	0
chr1	201000000	202000000	0	0
chr1	202000000	203000000	0	0
chr1	203000000	204000000	0	0
chr1	204000000	205000000	0	0
chr1	205000000	206000000	0	0
chr1	206000000	207000000	0	0
chr1	207000000	208000000	0	0
chr1	208000000	209000000	0	0
chr1	209000000	210000000	0	0
chr1	210000000	211000000	0	0
chr1	211000000	212000000	0	0
chr1	212000000	213000000	0	0
chr1	213000000	214000000	0	0
chr1	214000000	215000000	0	0
chr1	215000000	216000000	0	0
chr1	216000000	217000000	0	0
chr1	217000000	218000000	0	0
chr1	218000000	219000000	0	0
chr1	219000000	220000000	0	0
chr1	220000000	221000000	0	0
chr1	221000000	222000000	0	0
chr1	222000000	223000000	0	0
chr1	223000000	224000000	0	0
chr1	224000000	225000000	0	0
chr1	225000000	226000000	0	0
chr1	226000000	227000000	0	0
chr1	227000000	228000000	0	0
chr1	228000000	229000000	0	0
chr1	229000000	230000000	0	0
chr1	230000000	231000000	0	0
chr1	231000000	232000000	0	0
chr1	232000000	233000000	0	0
chr1	233000000	234000000	0	0
chr1	234000000	235000000	0	0
chr1	235000000	236000000	0	0
chr1	236000000	237000000	0	0
chr1	237000000	238000000	0	0
chr1	238000000	239000000	0	0
chr1	239000000	240000000	0	0
chr1	240000000	241000000	0	0
chr1	241000000	242000000	0	0
chr1	242000000	243000000	0	0
chr1	243000000	244000000	0	0
chr1	244000000	245000000	0	0
chr1	245000000	246000000	0	0
chr1	246000000	247000000	0	0
chr1	247000000	248000000	0	0
chr1	248000000	249000000	0	0
chr2	0	1000000	0	0
chr2	1000000	2000000	0	0
chr2	2000000	3000000	0	0
chr2	3000000	4000000	0	0
chr2	4000000	5000000	0	0
chr2	5000000	6000000	0	0
chr2	6000000	7000000	0	0
chr2	7000000	8000000	0	0
chr2	8000000	9000000	0	0
chr2	9000000	10000000	0	0
chr2	10000000	11000000	0	0
chr2	11000000	12000000	0	0
chr2	12000000	13000000	0	0
chr2	13000000	14000000	0	0
chr2	14000000	15000000	0	0
chr2	15000000	16000000	0	0
chr2	16000000	17000000	0	0
chr2	17000000	18000000	0	0
chr2	18000000	19000000	0	0
chr2	19000000	20000000	0	0
chr2	20000000	21000000	1	0.000438596
chr2	21000000	22000000	0	0
chr2	22000000	23000000	0	0
chr2	23000000	24000000	0	0
chr2	24000000	25000000	0	0
chr2	25000000	26000000	0	0
chr2	26000000	27000000	0	0
chr2	27000000	28000000	0	0
chr2	28000000	29000000	0	0
chr2	29000000	30000000	0	0
chr2	30000000	31000000	0	0
chr2	31000000	32000000	0	0
chr2	32000000	33000000	0	0
chr2	33000000	34000000	0	0
chr2	34000000	35000000	0	0
chr2	35000000	36000000	0	0
chr2	36000000	37000000	0	0
chr2	37000000	38000000	0	0
chr2	38000000	39000000	0	0
chr2	39000000	40000000	0	0
chr2	40000000	41000000	0	0
chr2	41000000	42000000	0	0
chr2	42000000	43000000	0	0
chr2	43000000	44000000	0	0
chr2	44000000	45000000	0	0
chr2	45000000	46000000	0	0
chr2	46000000	47000000	0	0
chr2	47000000	48000000	0	0
chr2	48000000	49000000	0	0
chr2	49000000	50000000	0	0
chr2	50000000	51000000	0	0
chr2	51000000	52000000	0	0
chr2	52000000	53000000	0	0
chr2	53000000	54000000	0	0
chr2	54000000	55000000	0	0
chr2	55000000	56000000	0	0
chr2	56000000	57000000	0	0
chr2	57000000	58000000	0	0
chr2	58000000	59000000	0	0
chr2	59000000	60000000	0	0
chr2	60000000	61000000	0	0
chr2	61000000	62000000	0	0
chr2	62000000	63000000	0	0
chr2	63000000	64000000	0	0
chr2	64000000	65000000	0	0
chr2	65000000	66000000	0	0
chr2	66000000	67000000	0	0
chr2	67000000	68000000	0	0
chr2	68000000	69000000	0	0
chr2	69000000	70000000	0	0
chr2	70000000	71000000	0	0
chr2	71000000	72000000	0	0
chr2	72000000	73000000	0	0
chr2	73000000	74000000	0	0
chr2	74000000	75000000	0	0
chr2	75000000	76000000	0	0
chr2	76000000	77000000	0	0
chr2	77000000	78000000	0	0
chr2	78000000	79000000	0	0
chr2	79000000	80000000	0	0
chr2	80000000	81000000	0	0
chr2	81000000	82000000	0	0
chr2	82000000	83000000	0	0
chr2	83000000	84000000	0	0
chr2	84000000	85000000	0	0
chr2	85000000	86000000	0	0
chr2	86000000	87000000	0	0
chr2	87000000	88000000	0	0
chr2	88000000	89000000	1	0.000438596
chr2	89000000	90000000	0	0
chr2	90000000	91000000	0	0
chr2	91000000	92000000	0	0
chr2	92000000	93000000	0	0
chr2	93000000	94000000	0	0
chr2	94000000	95000000	0	0
chr2	95000000	96000000	0	0
chr2	96000000	97000000	0	0
chr2	97000000	98000000	0	0
chr2	98000000	99000000	0	0
chr2	99000000	100000000	0	0
chr2	100000000	101000000	0	0
chr2	101000000	102000000	0	0
chr2	102000000	103000000	0	0
chr2	103000000	104000000	0	0
chr2	104000000	105000000	0	0
chr2	105000000	106000000	0	0
chr2	106000000	107000000	0	0
chr2	107000000	108000000	0	0
chr2	108000000	109000000	0	0
chr2	109000000	110000000	0	0
chr2	110000000	111000000	0	0
chr2	111000000	112000000	0	0
chr2	112000000	113000000	0	0
chr2	113000000	114000000	0	0
chr2	114000000	115000000	0	0
chr2	115000000	116000000	0	0
chr2	116000000	117000000	0	0
chr2	117000000	118000000	0	0
chr2	118000000	119000000	0	0
chr2	119000000	120000000	0	0
chr2	120000000	121000000	0	0
chr2	121000000	122000000	0	0
chr2	122000000	123000000	0	0
chr2	123000000	124000000	0	0
chr2	124000000	125000000	0	0
chr2	125000000	126000000	0	0
chr2	126000000	127000000	0	0
chr2	127000000	128000000	0	0
chr2	128000000	129000000	0	0
chr2	129000000	130000000	0	0
chr2	130000000	131000000	0	0
chr2	131000000	132000000	0	0
chr2	132000000	133000000	0	0
chr2	133000000	134000000	0	0
chr2	134000000	135000000	0	0
chr2	135000000	136000000	0	0
chr2	136000000	137000000	0	0
chr2	137000000	138000000	0	0
chr2	138000000	139000000	0	0
chr2	139000000	140000000	0	0
chr2	140000000	141000000	0	0
chr2	141000000	142000000	0	0
chr2	142000000	143000000	0	0
chr2	143000000	144000000	0	0
chr2	144000000	145000000	0	0
chr2	145000000	146000000	0	0
chr2	146000000	147000000	0	0
chr2	147000000	148000000	0	0
chr2	148000000	149000000	0	0
chr2	149000000	150000000	0	0
chr2	150000000	151000000	0	0
chr2	151000000	152000000	0	0
chr2	152000000	153000000	0	0
chr2	153000000	154000000	0	0
chr2	154000000	155000000	0	0
chr2	155000000	156000000	0	0
chr2	156000000	157000000	0	0
chr2	157000000	158000000	0	0
chr2	158000000	159000000	0	0
chr2	159000000	160000000	0	0
chr2	160000000	161000000	0	0
chr2	161000000	162000000	0	0
chr2	162000000	163000000	0	0
chr2	163000000	164000000	0	0
chr2	164000000	165000000	0	0
chr2	165000000	166000000	0	0
chr2	166000000	167000000	0	0
chr2	167000000	168000000	0	0
chr2	168000000	169000000	0	0
chr2	169000000	170000000	0	0
chr2	170000000	171000000	1	0.000438596
chr2	171000000	172000000	0	0
chr2	172000000	173000000	0	0
chr2	173000000	174000000	0	0
chr2	174000000	175000000	0	0
chr2	175000000	176000000	0	0
chr2	176000000	177000000	0	0
chr2	177000000	178000000	0	0
chr2	178000000	179000000	0	0
chr2	179000000	180000000	0	0
chr2	180000000	181000000	0	0
chr2	181000000	182000000	0	0
chr2	182000000	183000000	0	0
chr2	183000000	184000000	0	0
chr2	184000000	185000000	1	0.000438596
chr2	185000000	186000000	0	0
chr2	186000000	187000000	0	0
chr2	187000000	188000000	0	0
chr2	188000000	189000000	0	0
chr2	189000000	190000000	0	0
chr2	190000000	191000000	0	0
chr2	191000000	192000000	0	0
chr2	192000000	193000000	0	0
chr2	193000000	194000000	0	0
chr2	194000000	195000000	0	0
chr2	195000000	196000000	0	0
chr2	196000000	197000000	0	0
chr2	197000000	198000000	0	0
chr2	198000000	199000000	0	0
chr2	199000000	200000000	0	0
chr2	200000000	201000000	0	0
chr2	201000000	202000000	0	0
chr2	202000000	203000000	0	0
chr2	203000000	204000000	0	0
chr2	204000000	205000000	0	0
chr2	205000000	206000000	0	0
chr2	206000000	207000000	0	0
chr2	207000000	208000000	0	0
chr2	208000000	209000000	0	0
chr2	209000000	210000000	0	0
chr2	210000000	211000000	0	0
chr2	211000000	212000000	0	0
chr2	212000000	213000000	0	0
chr2	213000000	214000000	0	0
chr2	214000000	215000000	0	0
chr2	215000000	216000000	0	0
chr2	216000000	217000000	0	0
chr2	217000000	218000000	0	0
chr2	218000000	219000000	0	0
chr2	219000000	220000000	0	0
chr2	220000000	221000000	0	0
chr2	221000000	222000000	0	0
chr2	222000000	223000000	0	0
chr2	223000000	224000000	0	0
chr2	224000000	225000000	0	0
chr2	225000000	226000000	0	0
chr2	226000000	227000000	1	0.000438596
chr2	227000000	228000000	0	0
chr2	228000000	229000000	0	0
chr2	229000000	230000000	0	0
chr2	230000000	231000000	0	0
chr2	231000000	232000000	0	0
chr2	232000000	233000000	0	0
chr2	233000000	234000000	0	0
chr2	234000000	235000000	0	0
chr2	235000000	236000000	0	0
chr2	236000000	237000000	0	0
chr2	237000000	238000000	0	0
chr2	238000000	239000000	0	0
chr2	239000000	240000000	1	0.000438596
chr2	240000000	241000000	1	0.000438596
chr2	241000000	242000000	0	0
chr2	242000000	243000000	0	0
chr3	0	1000000	0	0
chr3	1000000	2000000	0	0
chr3	2000000	3000000	0	0
chr3	3000000	4000000	0	0
chr3	4000000	5000000	0	0
chr3	5000000	6000000	0	0
chr3	6000000	7000000	0	0
chr3	7000000	8000000	0	0
chr3	8000000	9000000	0	0
chr3	9000000	10000000	0	0
chr3	10000000	11000000	1	0.000438596
chr3	11000000	12000000	0	0
chr3	12000000	13000000	0	0
chr3	13000000	14000000	0	0
chr3	14000000	15000000	0	0
chr3	15000000	16000000	0	0
chr3	16000000	17000000	0	0
chr3	17000000	18000000	0	0
chr3	18000000	19000000	0	0
chr3	19000000	20000000	0	0
chr3	20000000	21000000	0	0
chr3	21000000	22000000	0	0
chr3	22000000	23000000	0	0
chr3	23000000	24000000	0	0
chr3	24000000	25000000	0	0
chr3	25000000	26000000	0	0
chr3	26000000	27000000	0	0
chr3	27000000	28000000	0	0
chr3	28000000	29000000	0	0
chr3	29000000	30000000	1	0.000438596
chr3	30000000	31000000	0	0
chr3	31000000	32000000	0	0
chr3	32000000	33000000	0	0
chr3	33000000	34000000	0	0
chr3	34000000	35000000	0	0
chr3	35000000	36000000	0	0
chr3	36000000	37000000	0	0
chr3	37000000	38000000	0	0
chr3	38000000	39000000	0	0
chr3	39000000	40000000	0	0
chr3	40000000	41000000	0	0
chr3	41000000	42000000	0	0
chr3	42000000	43000000	0	0
chr3	43000000	44000000	0	0
chr3	44000000	45000000	0	0
chr3	45000000	46000000	0	0
chr3	46000000	47000000	0	0
chr3	47000000	48000000	0	0
chr3	48000000	49000000	0	0
chr3	49000000	50000000	0	0
chr3	50000000	51000000	0	0
chr3	51000000	52000000	0	0
chr3	52000000	53000000	0	0
chr3	53000000	54000000	0	0
chr3	54000000	55000000	0	0
chr3	55000000	56000000	0	0
chr3	56000000	57000000	0	0
chr3	57000000	58000000	0	0
chr3	58000000	59000000	0	0
chr3	59000000	60000000	1	0.000438596
chr3	60000000	61000000	0	0
chr3	61000000	62000000	0	0
chr3	62000000	63000000	0	0
chr3	63000000	64000000	0	0
chr3	64000000	65000000	0	0
chr3	65000000	66000000	0	0
chr3	66000000	67000000	0	0
chr3	67000000	68000000	0	0
chr3	68000000	69000000	0	0
chr3	69000000	70000000	0	0
chr3	70000000	71000000	0	0
chr3	71000000	72000000	1	0.000438596
chr3	72000000	73000000	3	0.00131579
chr3	73000000	74000000	0	0
chr3	74000000	75000000	0	0
chr3	75000000	76000000	0	0
chr3	76000000	77000000	1	0.000438596
chr3	77000000	78000000	0	0
chr3	78000000	79000000	0	0
chr3	79000000	80000000	0	0
chr3	80000000	81000000	0	0
chr3	81000000	82000000	0	0
chr3	82000000	83000000	0	0
chr3	83000000	84000000	0	0
chr3	84000000	85000000	0	0
chr3	85000000	86000000	0	0
chr3	86000000	87000000	0	0
chr3	87000000	88000000	1	0.000438596
chr3	88000000	89000000	0	0
chr3	89000000	90000000	0	0
chr3	90000000	91000000	0	0
chr3	91000000	92000000	0	0
chr3	92000000	93000000	0	0
chr3	93000000	94000000	0	0
chr3	94000000	95000000	0	0
chr3	95000000	96000000	0	0
chr3	96000000	97000000	0	0
chr3	97000000	98000000	0	0
chr3	98000000	99000000	0	0
chr3	99000000	100000000	0	0
chr3	100000000	101000000	0	0
chr3	101000000	102000000	0	0
chr3	102000000	103000000	0	0
chr3	103000000	104000000	0	0
chr3	104000000	105000000	0	0
chr3	105000000	106000000	0	0
chr3	106000000	107000000	0	0
chr3	107000000	108000000	0	0
chr3	108000000	109000000	0	0
chr3	109000000	110000000	0	0
chr3	110000000	111000000	0	0
chr3	111000000	112000000	0	0
chr3	112000000	113000000	0	0
chr3	113000000	114000000	0	0
chr3	114000000	115000000	2	0.000877193
chr3	115000000	116000000	0	0
chr3	116000000	117000000	0	0
chr3	117000000	118000000	0	0
chr3	118000000	119000000	0	0
chr3	119000000	120000000	0	0
chr3	120000000	121000000	0	0
chr3	121000000	122000000	0	0
chr3	122000000	123000000	0	0
chr3	123000000	124000000	0	0
chr3	124000000	125000000	0	0
chr3	125000000	126000000	0	0
chr3	126000000	127000000	0	0
chr3	127000000	128000000	0	0
chr3	128000000	129000000	0	0
chr3	129000000	130000000	0	0
chr3	130000000	131000000	0	0
chr3	131000000	132000000	0	0
chr3	132000000	133000000	0	0
chr3	133000000	134000000	0	0
chr3	134000000	135000000	0	0
chr3	135000000	136000000	0	0
chr3	136000000	137000000	0	0
chr3	137000000	138000000	0	0
chr3	138000000	139000000	0	0
chr3	139000000	140000000	0	0
chr3	140000000	141000000	0	0
chr3	141000000	142000000	0	0
chr3	142000000	143000000	0	0
chr3	143000000	144000000	0	0
chr3	144000000	145000000	0	0
chr3	145000000	146000000	0	0
chr3	146000000	147000000	0	0
chr3	147000000	148000000	0	0
chr3	148000000	149000000	0	0
chr3	149000000	150000000	0	0
chr3	150000000	151000000	0	0
chr3	151000000	152000000	0	0
chr3	152000000	153000000	0	0
chr3	153000000	154000000	0	0
chr3	154000000	155000000	0	0
chr3	155000000	156000000	0	0
chr3	156000000	157000000	0	0
chr3	157000000	158000000	0	0
chr3	158000000	159000000	0	0
chr3	159000000	160000000	0	0
chr3	160000000	161000000	0	0
chr3	161000000	162000000	0	0
chr3	162000000	163000000	0	0
chr3	163000000	164000000	0	0
chr3	164000000	165000000	0	0
chr3	165000000	166000000	0	0
chr3	166000000	167000000	0	0
chr3	167000000	168000000	0	0
chr3	168000000	169000000	0	0
chr3	169000000	170000000	0	0
chr3	170000000	171000000	0	0
chr3	171000000	172000000	0	0
chr3	172000000	173000000	0	0
chr3	173000000	174000000	0	0
chr3	174000000	175000000	0	0
chr3	175000000	176000000	0	0
chr3	176000000	177000000	0	0
chr3	177000000	178000000	0	0
chr3	178000000	179000000	0	0
chr3	179000000	180000000	0	0
chr3	180000000	181000000	0	0
chr3	181000000	182000000	0	0
chr3	182000000	183000000	0	0
chr3	183000000	184000000	0	0
chr3	184000000	185000000	0	0
chr3	185000000	186000000	0	0
chr3	186000000	187000000	0	0
chr3	187000000	188000000	0	0
chr3	188000000	189000000	0	0
chr3	189000000	190000000	0	0
chr3	190000000	191000000	0	0
chr3	191000000	192000000	0	0
chr3	192000000	193000000	0	0
chr3	193000000	194000000	0	0
chr3	194000000	195000000	0	0
chr3	195000000	196000000	0	0
chr3	196000000	197000000	0	0
chr3	197000000	198000000	0	0
chr3	198000000	199000000	0	0
chr4	0	1000000	0	0
chr4	1000000	2000000	0	0
chr4	2000000	3000000	0	0
chr4	3000000	4000000	0	0
chr4	4000000	5000000	0	0
chr4	5000000	6000000	0	0
chr4	6000000	7000000	0	0
chr4	7000000	8000000	0	0
chr4	8000000	9000000	0	0
chr4	9000000	10000000	0	0
chr4	10000000	11000000	0	0
chr4	11000000	12000000	0	0
chr4	12000000	13000000	0	0
chr4	13000000	14000000	0	0
chr4	14000000	15000000	0	0
chr4	15000000	16000000	0	0
chr4	16000000	17000000	0	0
chr4	17000000	18000000	0	0
chr4	18000000	19000000	0	0
chr4	19000000	20000000	0	0
chr4	20000000	21000000	0	0
chr4	21000000	22000000	0	0
chr4	22000000	23000000	0	0
chr4	23000000	24000000	0	0
chr4	24000000	25000000	0	0
chr4	25000000	26000000	0	0
chr4	26000000	27000000	0	0
chr4	27000000	28000000	0	0
chr4	28000000	29000000	0	0
chr4	29000000	30000000	0	0
chr4	30000000	31000000	0	0
chr4	31000000	32000000	0	0
chr4	32000000	33000000	0	0
chr4	33000000	34000000	0	0
chr4	34000000	35000000	0	0
chr4	35000000	36000000	0	0
chr4	36000000	37000000	0	0
chr4	37000000	38000000	0	0
chr4	38000000	39000000	0	0
chr4	39000000	40000000	0	0
chr4	40000000	41000000	0	0
chr4	41000000	42000000	0	0
chr4	42000000	43000000	0	0
chr4	43000000	44000000	0	0
chr4	44000000	45000000	0	0
chr4	45000000	46000000	0	0
chr4	46000000	47000000	0	0
chr4	47000000	48000000	2	0.000877193
chr4	48000000	49000000	1	0.000438596
chr4	49000000	50000000	0	0
chr4	50000000	51000000	0	0
chr4	51000000	52000000	0	0
chr4	52000000	53000000	0	0
chr4	53000000	54000000	0	0
chr4	54000000	55000000	0	0
chr4	55000000	56000000	0	0
chr4	56000000	57000000	0	0
chr4	57000000	58000000	0	0
chr4	58000000	59000000	0	0
chr4	59000000	60000000	0	0
chr4	60000000	61000000	0	0
chr4	61000000	62000000	0	0
chr4	62000000	63000000	0	0
chr4	63000000	64000000	0	0
chr4	64000000	65000000	0	0
chr4	65000000	66000000	0	0
chr4	66000000	67000000	0	0
chr4	67000000	68000000	0	0
chr4	68000000	69000000	0	0
chr4	69000000	70000000	0	0
chr4	70000000	71000000	0	0
chr4	71000000	72000000	0	0
chr4	72000000	73000000	0	0
chr4	73000000	74000000	0	0
chr4	74000000	75000000	0	0
chr4	75000000	76000000	0	0
chr4	76000000	77000000	0	0
chr4	77000000	78000000	0	0
chr4	78000000	79000000	0	0
chr4	79000000	80000000	0	0
chr4	80000000	81000000	0	0
chr4	81000000	82000000	0	0
chr4	82000000	83000000	0	0
chr4	83000000	84000000	0	0
chr4	84000000	85000000	0	0
chr4	85000000	86000000	0	0
chr4	86000000	87000000	0	0
chr4	87000000	88000000	0	0
chr4	88000000	89000000	0	0
chr4	89000000	90000000	0	0
chr4	90000000	91000000	0	0
chr4	91000000	92000000	0	0
chr4	92000000	93000000	0	0
chr4	93000000	94000000	0	0
chr4	94000000	95000000	0	0
chr4	95000000	96000000	0	0
chr4	96000000	97000000	0	0
chr4	97000000	98000000	0	0
chr4	98000000	99000000	0	0
chr4	99000000	100000000	0	0
chr4	100000000	101000000	0	0
chr4	101000000	102000000	0	0
chr4	102000000	103000000	0	0
chr4	103000000	104000000	0	0
chr4	104000000	105000000	0	0
chr4	105000000	106000000	0	0
chr4	106000000	107000000	0	0
chr4	107000000	108000000	0	0
chr4	108000000	109000000	0	0
chr4	109000000	110000000	0	0
chr4	110000000	111000000	0	0
chr4	111000000	112000000	0	0
chr4	112000000	113000000	0	0
chr4	113000000	114000000	1	0.000438596
chr4	114000000	115000000	0	0
chr4	115000000	116000000	0	0
chr4	116000000	117000000	0	0
chr4	117000000	118000000	0	0
chr4	118000000	119000000	0	0
chr4	119000000	120000000	0	0
chr4	120000000	121000000	0	0
chr4	121000000	122000000	0	0
chr4	122000000	123000000	0	0
chr4	123000000	124000000	0	0
chr4	124000000	125000000	0	0
chr4	125000000	126000000	0	0
chr4	126000000	127000000	0	0
chr4	127000000	128000000	0	0
chr4	128000000	129000000	0	0
chr4	129000000	130000000	0	0
chr4	130000000	131000000	0	0
chr4	131000000	132000000	0	0
chr4	132000000	133000000	0	0
chr4	133000000	134000000	0	0
chr4	134000000	135000000	0	0
chr4	135000000	136000000	0	0
chr4	136000000	137000000	0	0
chr4	137000000	138000000	0	0
chr4	138000000	139000000	0	0
chr4	139000000	140000000	0	0
chr4	140000000	141000000	0	0
chr4	141000000	142000000	0	0
chr4	142000000	143000000	0	0
chr4	143000000	144000000	0	0
chr4	144000000	145000000	0	0
chr4	145000000	146000000	0	0
chr4	146000000	147000000	0	0
chr4	147000000	148000000	0	0
chr4	148000000	149000000	0	0
chr4	149000000	150000000	0	0
chr4	150000000	151000000	0	0
chr4	151000000	152000000	0	0
chr4	152000000	153000000	0	0
chr4	153000000	154000000	0	0
chr4	154000000	155000000	0	0
chr4	155000000	156000000	0	0
chr4	156000000	157000000	0	0
chr4	157000000	158000000	0	0
chr4	158000000	159000000	0	0
chr4	159000000	160000000	0	0
chr4	160000000	161000000	0	0
chr4	161000000	162000000	0	0
chr4	162000000	163000000	0	0
chr4	163000000	164000000	0	0
chr4	164000000	165000000	0	0
chr4	165000000	166000000	0	0
chr4	166000000	167000000	0	0
chr4	167000000	168000000	0	0
chr4	168000000	169000000	0	0
chr4	169000000	170000000	1	0.000438596
chr4	170000000	171000000	0	0
chr4	171000000	172000000	0	0
chr4	172000000	173000000	0	0
chr4	173000000	174000000	0	0
chr4	174000000	175000000	0	0
chr4	175000000	176000000	0	0
chr4	176000000	177000000	0	0
chr4	177000000	178000000	0	0
chr4	178000000	179000000	0	0
chr4	179000000	180000000	0	0
chr4	180000000	181000000	0	0
chr4	181000000	182000000	0	0
chr4	182000000	183000000	0	0
chr4	183000000	184000000	0	0
chr4	184000000	185000000	1	0.000438596
chr4	185000000	186000000	0	0
chr4	186000000	187000000	0	0
chr4	187000000	188000000	0	0
chr4	188000000	189000000	0	0
chr4	189000000	190000000	0	0
chr4	190000000	191000000	0	0
chr5	0	1000000	0	0
chr5	1000000	2000000	0	0
chr5	2000000	3000000	0	0
chr5	3000000	4000000	0	0
chr5	4000000	5000000	0	0
chr5	5000000	6000000	0	0
chr5	6000000	7000000	0	0
chr5	7000000	8000000	0	0
chr5	8000000	9000000	0	0
chr5	9000000	10000000	0	0
chr5	10000000	11000000	0	0
chr5	11000000	12000000	0	0
chr5	12000000	13000000	0	0
chr5	13000000	14000000	0	0
chr5	14000000	15000000	0	0
chr5	15000000	16000000	0	0
chr5	16000000	17000000	0	0
chr5	17000000	18000000	0	0
chr5	18000000	19000000	0	0
chr5	19000000	20000000	0	0
chr5	20000000	21000000	0	0
chr5	21000000	22000000	0	0
chr5	22000000	23000000	0	0
chr5	23000000	24000000	0	0
chr5	24000000	25000000	0	0
chr5	25000000	26000000	0	0
chr5	26000000	27000000	0	0
chr5	27000000	28000000	0	0
chr5	28000000	29000000	0	0
chr5	29000000	30000000	0	0
chr5	30000000	31000000	0	0
chr5	31000000	32000000	0	0
chr5	32000000	33000000	0	0
chr5	33000000	34000000	0	0
chr5	34000000	35000000	0	0
chr5	35000000	36000000	0	0
chr5	36000000	37000000	0	0
chr5	37000000	38000000	0	0
chr5	38000000	39000000	0	0
chr5	39000000	40000000	0	0
chr5	40000000	41000000	0	0
chr5	41000000	42000000	0	0
chr5	42000000	43000000	0	0
chr5	43000000	44000000	0	0
chr5	44000000	45000000	0	0
chr5	45000000	46000000	0	0
chr5	46000000	47000000	0	0
chr5	47000000	48000000	0	0
chr5	48000000	49000000	0	0
chr5	49000000	50000000	0	0
chr5	50000000	51000000	0	0
chr5	51000000	52000000	0	0
chr5	52000000	53000000	0	0
chr5	53000000	54000000	0	0
chr5	54000000	55000000	0	0
chr5	55000000	56000000	0	0
chr5	56000000	57000000	0	0
chr5	57000000	58000000	0	0
chr5	58000000	59000000	0	0
chr5	59000000	60000000	0	0
chr5	60000000	61000000	0	0
chr5	61000000	62000000	0	0
chr5	62000000	63000000	0	0
chr5	63000000	64000000	0	0
chr5	64000000	65000000	0	0
chr5	65000000	66000000	0	0
chr5	66000000	67000000	0	0
chr5	67000000	68000000	0	0
chr5	68000000	69000000	0	0
chr5	69000000	70000000	0	0
chr5	70000000	71000000	0	0
chr5	71000000	72000000	0	0
chr5	72000000	73000000	0	0
chr5	73000000	74000000	0	0
chr5	74000000	75000000	0	0
chr5	75000000	76000000	0	0
chr5	76000000	77000000	0	0
chr5	77000000	78000000	0	0
chr5	78000000	79000000	0	0
chr5	79000000	80000000	0	0
chr5	80000000	81000000	0	0
chr5	81000000	82000000	0	0
chr5	82000000	83000000	0	0
chr5	83000000	84000000	0	0
chr5	84000000	85000000	0	0
chr5	85000000	86000000	0	0
chr5	86000000	87000000	0	0
chr5	87000000	88000000	0	0
chr5	88000000	89000000	0	0
chr5	89000000	90000000	0	0
chr5	90000000	91000000	0	0
chr5	91000000	92000000	0	0
chr5	92000000	93000000	0	0
chr5	93000000	94000000	0	0
chr5	94000000	95000000	0	0
chr5	95000000	96000000	0	0
chr5	96000000	97000000	0	0
chr5	97000000	98000000	0	0
chr5	98000000	99000000	0	0
chr5	99000000	100000000	0	0
chr5	100000000	101000000	0	0
chr5	101000000	102000000	0	0
chr5	102000000	103000000	0	0
chr5	103000000	104000000	0	0
chr5	104000000	105000000	0	0
chr5	105000000	106000000	0	0
chr5	106000000	107000000	0	0
chr5	107000000	108000000	0	0
chr5	108000000	109000000	0	0
chr5	109000000	110000000	0	0
chr5	110000000	111000000	0	0
chr5	111000000	112000000	0	0
chr5	112000000	113000000	0	0
chr5	113000000	114000000	0	0
chr5	114000000	115000000	0	0
chr5	115000000	116000000	0	0
chr5	116000000	117000000	0	0
chr5	117000000	118000000	0	0
chr5	118000000	119000000	0	0
chr5	119000000	120000000	0	0
chr5	120000000	121000000	0	0
chr5	121000000	122000000	0	0
chr5	122000000	123000000	0	0
chr5	123000000	124000000	0	0
chr5	124000000	125000000	0	0
chr5	125000000	126000000	0	0
chr5	126000000	127000000	0	0
chr5	127000000	128000000	0	0
chr5	128000000	129000000	0	0
chr5	129000000	130000000	0	0
chr5	130000000	131000000	0	0
chr5	131000000	132000000	0	0
chr5	132000000	133000000	0	0
chr5	133000000	134000000	0	0
chr5	134000000	135000000	0	0
chr5	135000000	136000000	0	0
chr5	136000000	137000000	0	0
chr5	137000000	138000000	0	0
chr5	138000000	139000000	0	0
chr5	139000000	140000000	0	0
chr5	140000000	141000000	0	0
chr5	141000000	142000000	0	0
chr5	142000000	143000000	0	0
chr5	143000000	144000000	0	0
chr5	144000000	145000000	0	0
chr5	145000000	146000000	0	0
chr5	146000000	147000000	0	0
chr5	147000000	148000000	0	0
chr5	148000000	149000000	0	0
chr5	149000000	150000000	0	0
chr5	150000000	151000000	0	0
chr5	151000000	152000000	0	0
chr5	152000000	153000000	0	0
chr5	153000000	154000000	0	0
chr5	154000000	155000000	0	0
chr5	155000000	156000000	0	0
chr5	156000000	157000000	0	0
chr5	157000000	158000000	0	0
chr5	158000000	159000000	0	0
chr5	159000000	160000000	0	0
chr5	160000000	161000000	0	0
chr5	161000000	162000000	0	0
chr5	162000000	163000000	0	0
chr5	163000000	164000000	0	0
chr5	164000000	165000000	0	0
chr5	165000000	166000000	0	0
chr5	166000000	167000000	0	0
chr5	167000000	168000000	0	0
chr5	168000000	169000000	0	0
chr5	169000000	170000000	0	0
chr5	170000000	171000000	0	0
chr5	171000000	172000000	0	0
chr5	172000000	173000000	0	0
chr5	173000000	174000000	0	0
chr5	174000000	175000000	0	0
chr5	175000000	176000000	0	0
chr5	176000000	177000000	0	0
chr5	177000000	178000000	0	0
chr5	178000000	179000000	0	0
chr5	179000000	180000000	0	0
chr5	180000000	181000000	0	0
chr5	181000000	182000000	0	0
chr6	0	1000000	0	0
chr6	1000000	2000000	0	0
chr6	2000000	3000000	0	0
chr6	3000000	4000000	0	0
chr6	4000000	5000000	0	0
chr6	5000000	6000000	0	0
chr6	6000000	7000000	0	0
chr6	7000000	8000000	0	0
chr6	8000000	9000000	0	0
chr6	9000000	10000000	0	0
chr6	10000000	11000000	0	0
chr6	11000000	12000000	0	0
chr6	12000000	13000000	0	0
chr6	13000000	14000000	0	0
chr6	14000000	15000000	0	0
chr6	15000000	16000000	0	0
chr6	16000000	17000000	0	0
chr6	17000000	18000000	0	0
chr6	18000000	19000000	0	0
chr6	19000000	20000000	0	0
chr6	20000000	21000000	0	0
chr6	21000000	22000000	0	0
chr6	22000000	23000000	0	0
chr6	23000000	24000000	0	0
chr6	24000000	25000000	0	0
chr6	25000000	26000000	0	0
chr6	26000000	27000000	0	0
chr6	27000000	28000000	0	0
chr6	28000000	29000000	0	0
chr6	29000000	30000000	0	0
chr6	30000000	31000000	0	0
chr6	31000000	32000000	0	0
chr6	32000000	33000000	0	0
chr6	33000000	34000000	0	0
chr6	34000000	35000000	0	0
chr6	35000000	36000000	0	0
chr6	36000000	37000000	0	0
chr6	37000000	38000000	0	0
chr6	38000000	39000000	0	0
chr6	39000000	40000000	0	0
chr6	40000000	41000000	0	0
chr6	41000000	42000000	0	0
chr6	42000000	43000000	0	0
chr6	43000000	44000000	0	0
chr6	44000000	45000000	0	0
chr6	45000000	46000000	0	0
chr6	46000000	47000000	0	0
chr6	47000000	48000000	0	0
chr6	48000000	49000000	0	0
chr6	49000000	50000000	0	0
chr6	50000000	51000000	0	0
chr6	51000000	52000000	0	0
chr6	52000000	53000000	0	0
chr6	53000000	54000000	0	0
chr6	54000000	55000000	0	0
chr6	55000000	56000000	0	0
chr6	56000000	57000000	0	0
chr6	57000000	58000000	0	0
chr6	58000000	59000000	0	0
chr6	59000000	60000000	0	0
chr6	60000000	61000000	0	0
chr6	61000000	62000000	0	0
chr6	62000000	63000000	0	0
chr6	63000000	64000000	0	0
chr6	64000000	65000000	0	0
chr6	65000000	66000000	0	0
chr6	66000000	67000000	0	0
chr6	67000000	68000000	0	0
chr6	68000000	69000000	0	0
chr6	69000000	70000000	0	0
chr6	70000000	71000000	0	0
chr6	71000000	72000000	0	0
chr6	72000000	73000000	0	0
chr6	73000000	74000000	0	0
chr6	74000000	75000000	0	0
chr6	75000000	76000000	1	0.000438596
chr6	76000000	77000000	0	0
chr6	77000000	78000000	0	0
chr6	78000000	79000000	0	0
chr6	79000000	80000000	0	0
chr6	80000000	81000000	0	0
chr6	81000000	82000000	0	0
chr6	82000000	83000000	0	0
chr6	83000000	84000000	0	0
chr6	84000000	85000000	0	0
chr6	85000000	86000000	0	0
chr6	86000000	87000000	0	0
chr6	87000000	88000000	0	0
chr6	88000000	89000000	0	0
chr6	89000000	90000000	1	0.000438596
chr6	90000000	91000000	0	0
chr6	91000000	92000000	0	0
chr6	92000000	93000000	0	0
chr6	93000000	94000000	0	0
chr6	94000000	95000000	0	0
chr6	95000000	96000000	0	0
chr6	96000000	97000000	0	0
chr6	97000000	98000000	0	0
chr6	98000000	99000000	0	0
chr6	99000000	100000000	0	0
chr6	100000000	101000000	0	0
chr6	101000000	102000000	0	0
chr6	102000000	103000000	0	0
chr6	103000000	104000000	0	0
chr6	104000000	105000000	0	0
chr6	105000000	106000000	0	0
chr6	106000000	107000000	0	0
chr6	107000000	108000000	0	0
chr6	108000000	109000000	0	0
chr6	109000000	110000000	0	0
chr6	110000000	111000000	0	0
chr6	111000000	112000000	0	0
chr6	112000000	113000000	0	0
chr6	113000000	114000000	0	0
chr6	114000000	115000000	0	0
chr6	115000000	116000000	0	0
chr6	116000000	117000000	0	0
chr6	117000000	118000000	0	0
chr6	118000000	119000000	0	0
chr6	119000000	120000000	0	0
chr6	120000000	121000000	0	0
chr6	121000000	122000000	0	0
chr6	122000000	123000000	0	0
chr6	123000000	124000000	0	0
chr6	124000000	125000000	0	0
chr6	125000000	126000000	0	0
chr6	126000000	127000000	0	0
chr6	127000000	128000000	0	0
chr6	128000000	129000000	0	0
chr6	129000000	130000000	0	0
chr6	130000000	131000000	0	0
chr6	131000000	132000000	0	0
chr6	132000000	133000000	0	0
chr6	133000000	134000000	0	0
chr6	134000000	135000000	0	0
chr6	135000000	136000000	0	0
chr6	136000000	137000000	0	0
chr6	137000000	138000000	0	0
chr6	138000000	139000000	0	0
chr6	139000000	140000000	0	0
chr6	140000000	141000000	0	0
chr6	141000000	142000000	0	0
chr6	142000000	143000000	0	0
chr6	143000000	144000000	0	0
chr6	144000000	145000000	0	0
chr6	145000000	146000000	0	0
chr6	146000000	147000000	0	0
chr6	147000000	148000000	0	0
chr6	148000000	149000000	0	0
chr6	149000000	150000000	0	0
chr6	150000000	151000000	0	0
chr6	151000000	152000000	0	0
chr6	152000000	153000000	0	0
chr6	153000000	154000000	0	0
chr6	154000000	155000000	0	0
chr6	155000000	156000000	0	0
chr6	156000000	157000000	0	0
chr6	157000000	158000000	0	0
chr6	158000000	159000000	0	0
chr6	159000000	160000000	0	0
chr6	160000000	161000000	0	0
chr6	161000000	162000000	0	0
chr6	162000000	163000000	0	0
chr6	163000000	164000000	0	0
chr6	164000000	165000000	0	0
chr6	165000000	166000000	0	0
chr6	166000000	167000000	0	0
chr6	167000000	168000000	0	0
chr6	168000000	169000000	0	0
chr6	169000000	170000000	0	0
chr6	170000000	171000000	0	0
chr7	0	1000000	0	0
chr7	1000000	2000000	0	0
chr7	2000000	3000000	0	0
chr7	3000000	4000000	0	0
chr7	4000000	5000000	0	0
chr7	5000000	6000000	0	0
chr7	6000000	7000000	0	0
chr7	7000000	8000000	0	0
chr7	8000000	9000000	0	0
chr7	9000000	10000000	0	0
chr7	10000000	11000000	0	0
chr7	11000000	12000000	0	0
chr7	12000000	13000000	0	0
chr7	13000000	14000000	0	0
chr7	14000000	15000000	0	0
chr7	15000000	16000000	0	0
chr7	16000000	17000000	0	0
chr7	17000000	18000000	0	0
chr7	18000000	19000000	0	0
chr7	19000000	20000000	0	0
chr7	20000000	21000000	0	0
chr7	21000000	22000000	0	0
chr7	22000000	23000000	0	0
chr7	23000000	24000000	0	0
chr7	24000000	25000000	0	0
chr7	25000000	26000000	0	0
chr7	26000000	27000000	0	0
chr7	27000000	28000000	0	0
chr7	28000000	29000000	0	0
chr7	29000000	30000000	0	0
chr7	30000000	31000000	0	0
chr7	31000000	32000000	0	0
chr7	32000000	33000000	0	0
chr7	33000000	34000000	0	0
chr7	34000000	35000000	1	0.000438596
chr7	35000000	36000000	0	0
chr7	36000000	37000000	0	0
chr7	37000000	38000000	0	0
chr7	38000000	39000000	0	0
chr7	39000000	40000000	0	0
chr7	40000000	41000000	0	0
chr7	41000000	42000000	0	0
chr7	42000000	43000000	0	0
chr7	43000000	44000000	0	0
chr7	44000000	45000000	0	0
chr7	45000000	46000000	0	0
chr7	46000000	47000000	0	0
chr7	47000000	48000000	0	0
chr7	48000000	49000000	0	0
chr7	49000000	50000000	0	0
chr7	50000000	51000000	18	0.00789474
chr7	51000000	52000000	0	0
chr7	52000000	53000000	0	0
chr7	53000000	54000000	0	0
chr7	54000000	55000000	415	0.18201754385964913
chr7	55000000	56000000	241	0.10570175438596491
chr7	56000000	57000000	3	0.00131579
chr7	57000000	58000000	0	0
chr7	58000000	59000000	0	0
chr7	59000000	60000000	0	0
chr7	60000000	61000000	0	0
chr7	61000000	62000000	0	0
chr7	62000000	63000000	0	0
chr7	63000000	64000000	0	0
chr7	64000000	65000000	0	0
chr7	65000000	66000000	0	0
chr7	66000000	67000000	0	0
chr7	67000000	68000000	0	0
chr7	68000000	69000000	1	0.000438596
chr7	69000000	70000000	0	0
chr7	70000000	71000000	0	0
chr7	71000000	72000000	0	0
chr7	72000000	73000000	0	0
chr7	73000000	74000000	0	0
chr7	74000000	75000000	0	0
chr7	75000000	76000000	0	0
chr7	76000000	77000000	0	0
chr7	77000000	78000000	0	0
chr7	78000000	79000000	0	0
chr7	79000000	80000000	0	0
chr7	80000000	81000000	1	0.000438596
chr7	81000000	82000000	0	0
chr7	82000000	83000000	0	0
chr7	83000000	84000000	0	0
chr7	84000000	85000000	0	0
chr7	85000000	86000000	0	0
chr7	86000000	87000000	0	0
chr7	87000000	88000000	0	0
chr7	88000000	89000000	0	0
chr7	89000000	90000000	0	0
chr7	90000000	91000000	0	0
chr7	91000000	92000000	0	0
chr7	92000000	93000000	0	0
chr7	93000000	94000000	0	0
chr7	94000000	95000000	0	0
chr7	95000000	96000000	0	0
chr7	96000000	97000000	0	0
chr7	97000000	98000000	0	0
chr7	98000000	99000000	0	0
chr7	99000000	100000000	0	0
chr7	100000000	101000000	0	0
chr7	101000000	102000000	1	0.000438596
chr7	102000000	103000000	0	0
chr7	103000000	104000000	0	0
chr7	104000000	105000000	0	0
chr7	105000000	106000000	0	0
chr7	106000000	107000000	0	0
chr7	107000000	108000000	0	0
chr7	108000000	109000000	0	0
chr7	109000000	110000000	0	0
chr7	110000000	111000000	0	0
chr7	111000000	112000000	0	0
chr7	112000000	113000000	0	0
chr7	113000000	114000000	0	0
chr7	114000000	115000000	0	0
chr7	115000000	116000000	0	0
chr7	116000000	117000000	0	0
chr7	117000000	118000000	0	0
chr7	118000000	119000000	0	0
chr7	119000000	120000000	0	0
chr7	120000000	121000000	0	0
chr7	121000000	122000000	0	0
chr7	122000000	123000000	0	0
chr7	123000000	124000000	0	0
chr7	124000000	125000000	0	0
chr7	125000000	126000000	0	0
chr7	126000000	127000000	0	0
chr7	127000000	128000000	0	0
chr7	128000000	129000000	0	0
chr7	129000000	130000000	0	0
chr7	130000000	131000000	0	0
chr7	131000000	132000000	0	0
chr7	132000000	133000000	0	0
chr7	133000000	134000000	0	0
chr7	134000000	135000000	0	0
chr7	135000000	136000000	0	0
chr7	136000000	137000000	0	0
chr7	137000000	138000000	0	0
chr7	138000000	139000000	0	0
chr7	139000000	140000000	0	0
chr7	140000000	141000000	0	0
chr7	141000000	142000000	0	0
chr7	142000000	143000000	0	0
chr7	143000000	144000000	0	0
chr7	144000000	145000000	0	0
chr7	145000000	146000000	0	0
chr7	146000000	147000000	0	0
chr7	147000000	148000000	0	0
chr7	148000000	149000000	0	0
chr7	149000000	150000000	0	0
chr7	150000000	151000000	0	0
chr7	151000000	152000000	0	0
chr7	152000000	153000000	0	0
chr7	153000000	154000000	0	0
chr7	154000000	155000000	0	0
chr7	155000000	156000000	0	0
chr7	156000000	157000000	0	0
chr7	157000000	158000000	0	0
chr7	158000000	159000000	0	0
chr7	159000000	160000000	0	0
chr8	0	1000000	0	0
chr8	1000000	2000000	0	0
chr8	2000000	3000000	0	0
chr8	3000000	4000000	0	0
chr8	4000000	5000000	0	0
chr8	5000000	6000000	0	0
chr8	6000000	7000000	0	0
chr8	7000000	8000000	0	0
chr8	8000000	9000000	0	0
chr8	9000000	10000000	0	0
chr8	10000000	11000000	0	0
chr8	11000000	12000000	0	0
chr8	12000000	13000000	0	0
chr8	13000000	14000000	0	0
chr8	14000000	15000000	0	0
chr8	15000000	16000000	1	0.000438596
chr8	16000000	17000000	0	0
chr8	17000000	18000000	0	0
chr8	18000000	19000000	0	0
chr8	19000000	20000000	0	0
chr8	20000000	21000000	0	0
chr8	21000000	22000000	0	0
chr8	22000000	23000000	0	0
chr8	23000000	24000000	0	0
chr8	24000000	25000000	0	0
chr8	25000000	26000000	0	0
chr8	26000000	27000000	0	0
chr8	27000000	28000000	0	0
chr8	28000000	29000000	0	0
chr8	29000000	30000000	0	0
chr8	30000000	31000000	0	0
chr8	31000000	32000000	0	0
chr8	32000000	33000000	0	0
chr8	33000000	34000000	0	0
chr8	34000000	35000000	0	0
chr8	35000000	36000000	0	0
chr8	36000000	37000000	0	0
chr8	37000000	38000000	0	0
chr8	38000000	39000000	0	0
chr8	39000000	40000000	0	0
chr8	40000000	41000000	0	0
chr8	41000000	42000000	0	0
chr8	42000000	43000000	1	0.000438596
chr8	43000000	44000000	0	0
chr8	44000000	45000000	0	0
chr8	45000000	46000000	0	0
chr8	46000000	47000000	0	0
chr8	47000000	48000000	1	0.000438596
chr8	48000000	49000000	0	0
chr8	49000000	50000000	0	0
chr8	50000000	51000000	0	0
chr8	51000000	52000000	0	0
chr8	52000000	53000000	0	0
chr8	53000000	54000000	0	0
chr8	54000000	55000000	0	0
chr8	55000000	56000000	0	0
chr8	56000000	57000000	0	0
chr8	57000000	58000000	0	0
chr8	58000000	59000000	0	0
chr8	59000000	60000000	0	0
chr8	60000000	61000000	0	0
chr8	61000000	62000000	0	0
chr8	62000000	63000000	0	0
chr8	63000000	64000000	0	0
chr8	64000000	65000000	0	0
chr8	65000000	66000000	0	0
chr8	66000000	67000000	0	0
chr8	67000000	68000000	0	0
chr8	68000000	69000000	0	0
chr8	69000000	70000000	0	0
chr8	70000000	71000000	0	0
chr8	71000000	72000000	0	0
chr8	72000000	73000000	1	0.000438596
chr8	73000000	74000000	0	0
chr8	74000000	75000000	0	0
chr8	75000000	76000000	0	0
chr8	76000000	77000000	0	0
chr8	77000000	78000000	0	0
chr8	78000000	79000000	0	0
chr8	79000000	80000000	0	0
chr8	80000000	81000000	0	0
chr8	81000000	82000000	0	0
chr8	82000000	83000000	0	0
chr8	83000000	84000000	0	0
chr8	84000000	85000000	0	0
chr8	85000000	86000000	0	0
chr8	86000000	87000000	0	0
chr8	87000000	88000000	0	0
chr8	88000000	89000000	0	0
chr8	89000000	90000000	0	0
chr8	90000000	91000000	0	0
chr8	91000000	92000000	0	0
chr8	92000000	93000000	0	0
chr8	93000000	94000000	0	0
chr8	94000000	95000000	0	0
chr8	95000000	96000000	0	0
chr8	96000000	97000000	0	0
chr8	97000000	98000000	0	0
chr8	98000000	99000000	0	0
chr8	99000000	100000000	0	0
chr8	100000000	101000000	0	0
chr8	101000000	102000000	0	0
chr8	102000000	103000000	0	0
chr8	103000000	104000000	0	0
chr8	104000000	105000000	0	0
chr8	105000000	106000000	0	0
chr8	106000000	107000000	0	0
chr8	107000000	108000000	0	0
chr8	108000000	109000000	0	0
chr8	109000000	110000000	0	0
chr8	110000000	111000000	0	0
chr8	111000000	112000000	0	0
chr8	112000000	113000000	0	0
chr8	113000000	114000000	0	0
chr8	114000000	115000000	0	0
chr8	115000000	116000000	0	0
chr8	116000000	117000000	0	0
chr8	117000000	118000000	0	0
chr8	118000000	119000000	0	0
chr8	119000000	120000000	0	0
chr8	120000000	121000000	0	0
chr8	121000000	122000000	0	0
chr8	122000000	123000000	0	0
chr8	123000000	124000000	0	0
chr8	124000000	125000000	0	0
chr8	125000000	126000000	0	0
chr8	126000000	127000000	0	0
chr8	127000000	128000000	0	0
chr8	128000000	129000000	0	0
chr8	129000000	130000000	0	0
chr8	130000000	131000000	0	0
chr8	131000000	132000000	0	0
chr8	132000000	133000000	0	0
chr8	133000000	134000000	0	0
chr8	134000000	135000000	0	0
chr8	135000000	136000000	0	0
chr8	136000000	137000000	0	0
chr8	137000000	138000000	0	0
chr8	138000000	139000000	0	0
chr8	139000000	140000000	1	0.000438596
chr8	140000000	141000000	0	0
chr8	141000000	142000000	0	0
chr8	142000000	143000000	0	0
chr8	143000000	144000000	0	0
chr8	144000000	145000000	1	0.000438596
chr8	145000000	146000000	0	0
chr9	0	1000000	0	0
chr9	1000000	2000000	0	0
chr9	2000000	3000000	0	0
chr9	3000000	4000000	0	0
chr9	4000000	5000000	0	0
chr9	5000000	6000000	0	0
chr9	6000000	7000000	0	0
chr9	7000000	8000000	0	0
chr9	8000000	9000000	0	0
chr9	9000000	10000000	0	0
chr9	10000000	11000000	0	0
chr9	11000000	12000000	0	0
chr9	12000000	13000000	0	0
chr9	13000000	14000000	0	0
chr9	14000000	15000000	0	0
chr9	15000000	16000000	0	0
chr9	16000000	17000000	0	0
chr9	17000000	18000000	0	0
chr9	18000000	19000000	0	0
chr9	19000000	20000000	0	0
chr9	20000000	21000000	0	0
chr9	21000000	22000000	0	0
chr9	22000000	23000000	0	0
chr9	23000000	24000000	0	0
chr9	24000000	25000000	0	0
chr9	25000000	26000000	0	0
chr9	26000000	27000000	0	0
chr9	27000000	28000000	0	0
chr9	28000000	29000000	0	0
chr9	29000000	30000000	0	0
chr9	30000000	31000000	0	0
chr9	31000000	32000000	0	0
chr9	32000000	33000000	0	0
chr9	33000000	34000000	0	0
chr9	34000000	35000000	0	0
chr9	35000000	36000000	0	0
chr9	36000000	37000000	0	0
chr9	37000000	38000000	0	0
chr9	38000000	39000000	1	0.000438596
chr9	39000000	40000000	0	0
chr9	40000000	41000000	0	0
chr9	41000000	42000000	0	0
chr9	42000000	43000000	0	0
chr9	43000000	44000000	0	0
chr9	44000000	45000000	0	0
chr9	45000000	46000000	0	0
chr9	46000000	47000000	0	0
chr9	47000000	48000000	0	0
chr9	48000000	49000000	0	0
chr9	49000000	50000000	0	0
chr9	50000000	51000000	0	0
chr9	51000000	52000000	0	0
chr9	52000000	53000000	0	0
chr9	53000000	54000000	0	0
chr9	54000000	55000000	0	0
chr9	55000000	56000000	0	0
chr9	56000000	57000000	0	0
chr9	57000000	58000000	0	0
chr9	58000000	59000000	0	0
chr9	59000000	60000000	0	0
chr9	60000000	61000000	0	0
chr9	61000000	62000000	0	0
chr9	62000000	63000000	0	0
chr9	63000000	64000000	0	0
chr9	64000000	65000000	0	0
chr9	65000000	66000000	0	0
chr9	66000000	67000000	0	0
chr9	67000000	68000000	0	0
chr9	68000000	69000000	0	0
chr9	69000000	70000000	0	0
chr9	70000000	71000000	0	0
chr9	71000000	72000000	0	0
chr9	72000000	73000000	0	0
chr9	73000000	74000000	0	0
chr9	74000000	75000000	0	0
chr9	75000000	76000000	0	0
chr9	76000000	77000000	0	0
chr9	77000000	78000000	0	0
chr9	78000000	79000000	0	0
chr9	79000000	80000000	0	0
chr9	80000000	81000000	0	0
chr9	81000000	82000000	0	0
chr9	82000000	83000000	0	0
chr9	83000000	84000000	0	0
chr9	84000000	85000000	0	0
chr9	85000000	86000000	0	0
chr9	86000000	87000000	0	0
chr9	87000000	88000000	0	0
chr9	88000000	89000000	0	0
chr9	89000000	90000000	0	0
chr9	90000000	91000000	0	0
chr9	91000000	92000000	0	0
chr9	92000000	93000000	0	0
chr9	93000000	94000000	1	0.000438596
chr9	94000000	95000000	0	0
chr9	95000000	96000000	0	0
chr9	96000000	97000000	0	0
chr9	97000000	98000000	0	0
chr9	98000000	99000000	0	0
chr9	99000000	100000000	2	0.000877193
chr9	100000000	101000000	0	0
chr9	101000000	102000000	0	0
chr9	102000000	103000000	1	0.000438596
chr9	103000000	104000000	0	0
chr9	104000000	105000000	0	0
chr9	105000000	106000000	0	0
chr9	106000000	107000000	0	0
chr9	107000000	108000000	0	0
chr9	108000000	109000000	0	0
chr9	109000000	110000000	0	0
chr9	110000000	111000000	0	0
chr9	111000000	112000000	0	0
chr9	112000000	113000000	0	0
chr9	113000000	114000000	0	0
chr9	114000000	115000000	1	0.000438596
chr9	115000000	116000000	0	0
chr9	116000000	117000000	0	0
chr9	117000000	118000000	0	0
chr9	118000000	119000000	0	0
chr9	119000000	120000000	0	0
chr9	120000000	121000000	0	0
chr9	121000000	122000000	0	0
chr9	122000000	123000000	0	0
chr9	123000000	124000000	2	0.000877193
chr9	124000000	125000000	0	0
chr9	125000000	126000000	0	0
chr9	126000000	127000000	0	0
chr9	127000000	128000000	0	0
chr9	128000000	129000000	0	0
chr9	129000000	130000000	0	0
chr9	130000000	131000000	0	0
chr9	131000000	132000000	0	0
chr9	132000000	133000000	0	0
chr9	133000000	134000000	0	0
chr9	134000000	135000000	0	0
chr9	135000000	136000000	1	0.000438596
chr9	136000000	137000000	1	0.000438596
chr9	137000000	138000000	0	0
chr9	138000000	139000000	0	0
chr10	0	1000000	0	0
chr10	1000000	2000000	0	0
chr10	2000000	3000000	0	0
chr10	3000000	4000000	0	0
chr10	4000000	5000000	0	0
chr10	5000000	6000000	0	0
chr10	6000000	7000000	1	0.000438596
chr10	7000000	8000000	0	0
chr10	8000000	9000000	0	0
chr10	9000000	10000000	0	0
chr10	10000000	11000000	0	0
chr10	11000000	12000000	1	0.000438596
chr10	12000000	13000000	0	0
chr10	13000000	14000000	0	0
chr10	14000000	15000000	0	0
chr10	15000000	16000000	0	0
chr10	16000000	17000000	0	0
chr10	17000000	18000000	0	0
chr10	18000000	19000000	0	0
chr10	19000000	20000000	0	0
chr10	20000000	21000000	1	0.000438596
chr10	21000000	22000000	0	0
chr10	22000000	23000000	0	0
chr10	23000000	24000000	0	0
chr10	24000000	25000000	0	0
chr10	25000000	26000000	0	0
chr10	26000000	27000000	0	0
chr10	27000000	28000000	0	0
chr10	28000000	29000000	0	0
chr10	29000000	30000000	0	0
chr10	30000000	31000000	0	0
chr10	31000000	32000000	0	0
chr10	32000000	33000000	0	0
chr10	33000000	34000000	0	0
chr10	34000000	35000000	0	0
chr10	35000000	36000000	0	0
chr10	36000000	37000000	0	0
chr10	37000000	38000000	0	0
chr10	38000000	39000000	0	0
chr10	39000000	40000000	0	0
chr10	40000000	41000000	0	0
chr10	41000000	42000000	0	0
chr10	42000000	43000000	0	0
chr10	43000000	44000000	1	0.000438596
chr10	44000000	45000000	1	0.000438596
chr10	45000000	46000000	0	0
chr10	46000000	47000000	0	0
chr10	47000000	48000000	0	0
chr10	48000000	49000000	0	0
chr10	49000000	50000000	0	0
chr10	50000000	51000000	0	0
chr10	51000000	52000000	0	0
chr10	52000000	53000000	0	0
chr10	53000000	54000000	0	0
chr10	54000000	55000000	0	0
chr10	55000000	56000000	0	0
chr10	56000000	57000000	0	0
chr10	57000000	58000000	0	0
chr10	58000000	59000000	0	0
chr10	59000000	60000000	0	0
chr10	60000000	61000000	0	0
chr10	61000000	62000000	0	0
chr10	62000000	63000000	1	0.000438596
chr10	63000000	64000000	0	0
chr10	64000000	65000000	0	0
chr10	65000000	66000000	0	0
chr10	66000000	67000000	0	0
chr10	67000000	68000000	0	0
chr10	68000000	69000000	0	0
chr10	69000000	70000000	0	0
chr10	70000000	71000000	0	0
chr10	71000000	72000000	1	0.000438596
chr10	72000000	73000000	0	0
chr10	73000000	74000000	0	0
chr10	74000000	75000000	0	0
chr10	75000000	76000000	0	0
chr10	76000000	77000000	0	0
chr10	77000000	78000000	0	0
chr10	78000000	79000000	0	0
chr10	79000000	80000000	0	0
chr10	80000000	81000000	0	0
chr10	81000000	82000000	0	0
chr10	82000000	83000000	0	0
chr10	83000000	84000000	0	0
chr10	84000000	85000000	0	0
chr10	85000000	86000000	1	0.000438596
chr10	86000000	87000000	1	0.000438596
chr10	87000000	88000000	0	0
chr10	88000000	89000000	0	0
chr10	89000000	90000000	0	0
chr10	90000000	91000000	0	0
chr10	91000000	92000000	0	0
chr10	92000000	93000000	0	0
chr10	93000000	94000000	0	0
chr10	94000000	95000000	0	0
chr10	95000000	96000000	0	0
chr10	96000000	97000000	0	0
chr10	97000000	98000000	0	0
chr10	98000000	99000000	0	0
chr10	99000000	100000000	0	0
chr10	100000000	101000000	0	0
chr10	101000000	102000000	0	0
chr10	102000000	103000000	0	0
chr10	103000000	104000000	0	0
chr10	104000000	105000000	0	0
chr10	105000000	106000000	0	0
chr10	106000000	107000000	0	0
chr10	107000000	108000000	0	0
chr10	108000000	109000000	0	0
chr10	109000000	110000000	0	0
chr10	110000000	111000000	0	0
chr10	111000000	112000000	0	0
chr10	112000000	113000000	0	0
chr10	113000000	114000000	0	0
chr10	114000000	115000000	0	0
chr10	115000000	116000000	0	0
chr10	116000000	117000000	0	0
chr10	117000000	118000000	0	0
chr10	118000000	119000000	0	0
chr10	119000000	120000000	1	0.000438596
chr10	120000000	121000000	0	0
chr10	121000000	122000000	0	0
chr10	122000000	123000000	0	0
chr10	123000000	124000000	0	0
chr10	124000000	125000000	1	0.000438596
chr10	125000000	126000000	0	0
chr10	126000000	127000000	0	0
chr10	127000000	128000000	1	0.000438596
chr10	128000000	129000000	0	0
chr10	129000000	130000000	0	0
chr10	130000000	131000000	0	0
chr10	131000000	132000000	0	0
chr10	132000000	133000000	0	0
chr10	133000000	134000000	0	0
chr11	0	1000000	0	0
chr11	1000000	2000000	0	0
chr11	2000000	3000000	0	0
chr11	3000000	4000000	0	0
chr11	4000000	5000000	0	0
chr11	5000000	6000000	0	0
chr11	6000000	7000000	0	0
chr11	7000000	8000000	0	0
chr11	8000000	9000000	0	0
chr11	9000000	10000000	0	0
chr11	10000000	11000000	0	0
chr11	11000000	12000000	1	0.000438596
chr11	12000000	13000000	0	0
chr11	13000000	14000000	0	0
chr11	14000000	15000000	0	0
chr11	15000000	16000000	0	0
chr11	16000000	17000000	0	0
chr11	17000000	18000000	0	0
chr11	18000000	19000000	0	0
chr11	19000000	20000000	0	0
chr11	20000000	21000000	0	0
chr11	21000000	22000000	0	0
chr11	22000000	23000000	0	0
chr11	23000000	24000000	0	0
chr11	24000000	25000000	0	0
chr11	25000000	26000000	0	0
chr11	26000000	27000000	0	0
chr11	27000000	28000000	2	0.000877193
chr11	28000000	29000000	0	0
chr11	29000000	30000000	0	0
chr11	30000000	31000000	0	0
chr11	31000000	32000000	0	0
chr11	32000000	33000000	0	0
chr11	33000000	34000000	1	0.000438596
chr11	34000000	35000000	0	0
chr11	35000000	36000000	0	0
chr11	36000000	37000000	0	0
chr11	37000000	38000000	0	0
chr11	38000000	39000000	0	0
chr11	39000000	40000000	0	0
chr11	40000000	41000000	0	0
chr11	41000000	42000000	0	0
chr11	42000000	43000000	0	0
chr11	43000000	44000000	0	0
chr11	44000000	45000000	0	0
chr11	45000000	46000000	0	0
chr11	46000000	47000000	0	0
chr11	47000000	48000000	0	0
chr11	48000000	49000000	0	0
chr11	49000000	50000000	0	0
chr11	50000000	51000000	0	0
chr11	51000000	52000000	0	0
chr11	52000000	53000000	0	0
chr11	53000000	54000000	0	0
chr11	54000000	55000000	0	0
chr11	55000000	56000000	0	0
chr11	56000000	57000000	0	0
chr11	57000000	58000000	0	0
chr11	58000000	59000000	0	0
chr11	59000000	60000000	0	0
chr11	60000000	61000000	0	0
chr11	61000000	62000000	0	0
chr11	62000000	63000000	0	0
chr11	63000000	64000000	0	0
chr11	64000000	65000000	0	0
chr11	65000000	66000000	2	0.000877193
chr11	66000000	67000000	0	0
chr11	67000000	68000000	0	0
chr11	68000000	69000000	0	0
chr11	69000000	70000000	1	0.000438596
chr11	70000000	71000000	0	0
chr11	71000000	72000000	0	0
chr11	72000000	73000000	0	0
chr11	73000000	74000000	0	0
chr11	74000000	75000000	0	0
chr11	75000000	76000000	0	0
chr11	76000000	77000000	0	0
chr11	77000000	78000000	0	0
chr11	78000000	79000000	0	0
chr11	79000000	80000000	0	0
chr11	80000000	81000000	0	0
chr11	81000000	82000000	0	0
chr11	82000000	83000000	0	0
chr11	83000000	84000000	0	0
chr11	84000000	85000000	0	0
chr11	85000000	86000000	0	0
chr11	86000000	87000000	1	0.000438596
chr11	87000000	88000000	0	0
chr11	88000000	89000000	0	0
chr11	89000000	90000000	0	0
chr11	90000000	91000000	0	0
chr11	91000000	92000000	0	0
chr11	92000000	93000000	0	0
chr11	93000000	94000000	0	0
chr11	94000000	95000000	0	0
chr11	95000000	96000000	0	0
chr11	96000000	97000000	0	0
chr11	97000000	98000000	0	0
chr11	98000000	99000000	0	0
chr11	99000000	100000000	0	0
chr11	100000000	101000000	0	0
chr11	101000000	102000000	0	0
chr11	102000000	103000000	0	0
chr11	103000000	104000000	0	0
chr11	104000000	105000000	0	0
chr11	105000000	106000000	0	0
chr11	106000000	107000000	0	0
chr11	107000000	108000000	0	0
chr11	108000000	109000000	0	0
chr11	109000000	110000000	0	0
chr11	110000000	111000000	0	0
chr11	111000000	112000000	0	0
chr11	112000000	113000000	0	0
chr11	113000000	114000000	0	0
chr11	114000000	115000000	0	0
chr11	115000000	116000000	0	0
chr11	116000000	117000000	0	0
chr11	117000000	118000000	0	0
chr11	118000000	119000000	0	0
chr11	119000000	120000000	0	0
chr11	120000000	121000000	0	0
chr11	121000000	122000000	0	0
chr11	122000000	123000000	0	0
chr11	123000000	124000000	0	0
chr11	124000000	125000000	0	0
chr11	125000000	126000000	0	0
chr11	126000000	127000000	0	0
chr11	127000000	128000000	0	0
chr11	128000000	129000000	0	0
chr11	129000000	130000000	0	0
chr11	130000000	131000000	0	0
chr11	131000000	132000000	0	0
chr11	132000000	133000000	0	0
chr11	133000000	134000000	0	0
chr11	134000000	135000000	0	0
chr11	135000000	136000000	0	0
chr12	0	1000000	0	0
chr12	1000000	2000000	0	0
chr12	2000000	3000000	0	0
chr12	3000000	4000000	0	0
chr12	4000000	5000000	0	0
chr12	5000000	6000000	0	0
chr12	6000000	7000000	0	0
chr12	7000000	8000000	0	0
chr12	8000000	9000000	0	0
chr12	9000000	10000000	0	0
chr12	10000000	11000000	0	0
chr12	11000000	12000000	0	0
chr12	12000000	13000000	0	0
chr12	13000000	14000000	0	0
chr12	14000000	15000000	0	0
chr12	15000000	16000000	0	0
chr12	16000000	17000000	0	0
chr12	17000000	18000000	0	0
chr12	18000000	19000000	0	0
chr12	19000000	20000000	0	0
chr12	20000000	21000000	0	0
chr12	21000000	22000000	0	0
chr12	22000000	23000000	0	0
chr12	23000000	24000000	0	0
chr12	24000000	25000000	0	0
chr12	25000000	26000000	0	0
chr12	26000000	27000000	0	0
chr12	27000000	28000000	0	0
chr12	28000000	29000000	0	0
chr12	29000000	30000000	0	0
chr12	30000000	31000000	0	0
chr12	31000000	32000000	0	0
chr12	32000000	33000000	0	0
chr12	33000000	34000000	0	0
chr12	34000000	35000000	0	0
chr12	35000000	36000000	0	0
chr12	36000000	37000000	0	0
chr12	37000000	38000000	0	0
chr12	38000000	39000000	0	0
chr12	39000000	40000000	0	0
chr12	40000000	41000000	0	0
chr12	41000000	42000000	0	0
chr12	42000000	43000000	0	0
chr12	43000000	44000000	0	0
chr12	44000000	45000000	0	0
chr12	45000000	46000000	0	0
chr12	46000000	47000000	0	0
chr12	47000000	48000000	0	0
chr12	48000000	49000000	0	0
[truncated: 1,045 more rows]

## Sheet: fig5h
MES	OPC	NPC	AC	X	Y
AAACAGCCAAGCTTAT-1	-0.032569	-0.33522	-0.134939	-0.377899	0.42796	0.140609
AAACAGCCAGACAAAC-1	-0.0260099	-0.168411	-0.0561295	-0.0742147	0.0679207	0.0428119
AAACAGCCAGGAACCA-1	-0.17816	0.734993	0.318275	0.347891	-0.502552	-0.472074
AAACATGCAAACTAAG-1	-0.00998837	-0.313943	-0.137082	-0.377373	0.451419	0.172607
AAACATGCAGCATGTC-1	-0.375795	0.932014	-0.143391	0.702627	-1.05339	-0.297939
AAACATGCAGGTATTT-1	-0.188698	0.333504	0.38018	-0.384741	0.0658155	-0.649733
AAACATGCATGAGTTT-1	-0.0704185	-0.179901	0.00434667	0.133154	-0.267323	0.174799
AAACCAACACACCAAC-1	0.0818396	-0.393305	-0.135891	0.02368	0.0815572	0.284195
AAACCAACACAGAACG-1	-0.207623	0.899461	0.530418	0.214206	-0.453168	-0.752967
AAACCAACAGGTTAAA-1	0.0420546	-0.407135	-0.159582	-0.439215	0.566834	0.265001
AAACCAACATGCAACC-1	-0.154182	0.120525	0.310537	-0.380267	0.250977	-0.550624
AAACCAACATGGAGGC-1	-0.0831066	0.288184	-0.0663676	0.279206	-0.437816	-0.0128948
AAACCGAAGCGATAGA-1	-0.169666	0.520312	0.0597038	0.841048	-1.00771	0.401343
AAACCGAAGGGATGAC-1	-0.148483	0.386057	0.237442	-0.0673726	-0.199895	-0.539461
AAACCGAAGTTTCCGC-1	0.509366	-0.288199	-0.120177	-0.412636	0.94261	0.704468
AAACCGCGTACCGGAT-1	-0.163644	1.35946	0.32268	0.532101	-1.02629	-0.869761
AAACCGCGTCCTAGTT-1	0.087431	-0.150752	-0.0761295	0.200785	-0.154913	0.352662
AAACCGCGTTCACCAT-1	0.0526998	-0.330752	-0.156963	-0.337636	0.475433	0.274605
AAACCGCGTTGCGTAA-1	-0.140526	0.00414185	-0.0636295	-0.141846	-0.0946028	-0.194929
AAACCGCGTTTGGGTA-1	-0.0936443	0.0175461	-0.0957724	0.05368	-0.198273	0.0512104
AAACCGGCAGTTGCGT-1	-0.109558	-0.361177	-0.106963	-0.138162	0.326784	-0.00373953
AAACCGGCATCCATCT-1	-0.100956	0.342014	0.120537	-0.180794	-0.288627	-0.529042
AAACCGGCATGTTGGC-1	-0.0918163	-0.0758581	-0.0412486	0.186838	-0.354626	0.296412
AAACGCGCAATAATGG-1	-0.169988	0.604142	0.191251	0.19868	-0.49865	-0.491044
AAACGCGCACGCAACT-1	0.221517	-0.176922	-0.173272	0.324733	-0.141715	0.583042
AAACGCGCAGCAATAA-1	-0.179128	-0.036922	0.262204	-0.398952	0.377541	-0.527403
AAACGGATCAGCACGC-1	-0.1673	-0.283518	0.465656	-0.480531	0.806674	-0.707486
AAACGGATCCCTGGAA-1	-0.351709	0.948397	1.07982	-0.182373	0.178142	-1.17772
AAACGGATCCGTTAAA-1	-0.116548	-0.203092	-0.101487	0.291048	-0.493233	0.477714
AAACGGATCGGTACGC-1	0.581625	-0.339688	-0.0827962	-0.208688	0.840212	0.73502
AAACGGATCTCACTCA-1	-0.189881	0.603929	0.189942	-0.15132	-0.499769	-0.811676
AAACGTACAAAGCTCC-1	-0.0709561	0.211376	-0.114463	0.277627	-0.431445	0.0925477
AAACGTACAAGATTCT-1	-0.158053	0.477546	0.100775	-0.0615832	-0.461288	-0.622114
AAACGTACACAGGAAT-1	0.231732	-0.357773	-0.146487	-0.251846	0.569081	0.462805
AAACGTACACTGGCTG-1	-0.456655	0.0254184	0.625061	-0.849741	0.67775	-1.05777
AAACGTACAGCCTTGG-1	-0.0592357	0.249674	-0.0658914	0.228154	-0.395683	-0.0307176
AAACGTACAGGAACTG-1	-0.190634	0.472865	0.443751	-0.0468463	-0.0414026	-0.603798
AAAGCAAGTCAATAGT-1	0.119582	-0.262028	-0.0475581	-0.401846	0.605426	0.222977
AAAGCAAGTCCCGAAG-1	-0.110741	-0.320113	0.152442	-0.348952	0.558322	-0.337064
AAAGCAAGTGCGCGTA-1	1.98743	-0.420752	-0.157796	-0.215267	1.67929	1.65316
AAAGCAAGTTAGCGTA-1	-0.0622464	-0.123518	0.0470848	-0.134478	0.227251	-0.14969
AAAGCAAGTTCCGGCT-1	-0.229451	1.17435	0.358156	0.295259	-0.860922	-0.910039
AAAGCAAGTTTAAAGC-1	0.18399	-0.214156	-0.0536295	0.0847326	0.136529	0.307568
AAAGCACCACAGGGAC-1	-0.0250421	-0.139475	-0.00505809	-0.34132	0.181951	-0.0285466
AAAGCACCATGAATCT-1	-0.046655	-0.211816	-0.0204152	-0.289215	0.252658	-0.0373679
AAAGCACCATTAAACC-1	0.609151	0.0126525	-0.13351	0.404206	0.268967	0.674912
AAAGCCCGTGATGATT-1	-0.0288056	-0.323518	-0.0355343	-0.293688	0.339004	0.00967496
AAAGCCGCAGGATTAA-1	-0.0541819	0.401376	-0.103868	-4.20775e-06	-0.589997	-0.486848
AAAGCCGCATTGTCAG-1	-0.118913	-0.0607518	0.00863239	0.217891	-0.418788	0.274122
AAAGCGGGTTATCGAG-1	0.273237	-0.291603	-0.0743438	-0.340794	0.690668	0.430372
AAAGCGGGTTCGCGCT-1	-0.101386	0.0652057	0.0341086	0.0334168	-0.0441802	-0.0451477
AAAGGACGTGCTGTAA-1	-0.0956873	-0.189688	-0.0257724	-0.121057	0.218986	-0.0974961
AAAGGACGTTTCCGGC-1	-0.270741	0.995418	-0.111725	0.927891	-1.07529	-0.0942738
AAAGGAGCACAGAAAC-1	-0.0974077	-0.427348	-0.0480343	-0.297373	0.46395	-0.0695282
AAAGGCTCAACTAACT-1	-0.254612	0.148397	0.0139895	-0.431583	-0.181939	-0.488524
AAAGGTTAGTTAGAGG-1	-0.138913	0.291589	-0.0542248	0.0134168	-0.428478	-0.354082
AAATCCGGTTAAATGC-1	-0.110849	0.33244	0.14518	0.410785	-0.605621	0.10882
AAATCCGGTTAATCGG-1	-0.228698	0.491801	0.350061	0.763417	-0.994301	0.346662
AAATCCGGTTCACCAT-1	-0.0235368	0.119674	-0.0792248	-0.0250042	-0.26171	-0.193091
AAATCCGGTTCGCTTG-1	0.141625	-0.256284	-0.149939	-0.335794	0.563078	0.369119
AAATGCCTCGCACAAT-1	-0.339773	-0.306284	0.102204	-0.564741	0.494147	-0.528048
AAATGCCTCGCTCCAT-1	-0.183644	0.0669078	0.077561	-0.0318463	0.015288	-0.149789
AAATGCCTCGTAACGT-1	-0.128268	-0.196922	0.18137	-0.438425	0.462882	-0.389169
AAATGCCTCTTGGACG-1	0.0926998	-0.114156	-0.0638676	0.457364	-0.448546	0.60524
AAATGGCCACTAAATC-1	-0.156978	-0.00309219	0.82768	-0.255267	0.872452	-0.98889
AAATGGCCACTCGCTC-1	0.0679686	-0.184582	-0.15851	0.184733	-0.159324	0.42572
AAATGGCCATCCGTAA-1	-0.16601	0.549887	0.0935133	0.206838	-0.54238	-0.425512
AAATGGCCATTATCCC-1	0.0619471	-0.477348	0.0856562	-0.0652674	0.644321	-0.0338058
AACAAAGGTGAGGTGA-1	-0.137838	-0.255645	0.0158943	-0.282109	0.346576	-0.206308
AACAAAGGTTGCGTAA-1	0.146033	-0.245433	-0.171844	-0.282636	0.514672	0.398216
AACAAGCCAAAGGTAC-1	0.370549	-0.192028	-0.17863	0.81868	-0.534192	0.998058
AACAAGCCAAGCTTTG-1	-0.227193	0.124567	-0.0841057	0.0265747	-0.273424	-0.134868
AACAAGCCATCACAGC-1	-0.173322	0.300525	0.192085	0.128417	-0.148531	-0.229105
AACAAGCCATCTAGCA-1	-0.189558	0.56095	0.156013	0.21368	-0.490505	-0.430039
AACAGATAGACAACAG-1	-0.240096	0.405844	-0.0835105	-0.208688	-0.574687	-0.691116
AACAGATAGCACGATT-1	-0.198806	0.0390355	-0.132558	0.0260484	-0.228472	-0.0186157
AACAGATAGCAGGTTT-1	0.0743127	-0.409901	0.0224419	-0.348162	0.508403	0.0729575
AACAGATAGGCCTAAT-1	-0.0726765	0.019461	-0.0138676	0.167627	-0.310694	0.199332
AACAGATAGGTCGATT-1	0.201517	-0.709688	-0.154701	-0.807373	1.0064	0.439589
AACAGATAGTGAGCGG-1	-0.346978	0.792652	-0.0483914	1.01026	-1.2371	0.284048
AACAGATAGTTATGTG-1	-0.14773	0.454142	0.286609	0.0647326	-0.223464	-0.474472
AACAGCAAGATTGAGG-1	-0.0891282	0.541376	0.0361324	0.558154	-0.720087	0.0240044
AACAGCAAGGCATGTT-1	-0.11515	-0.0675603	0.0254181	-0.0305305	0.128265	-0.0785396
AACAGCAAGTAACCCG-1	-0.0733217	-0.132454	-0.0275581	-0.18632	0.14391	-0.0645568
AACAGGATCACCGGTA-1	-0.148053	0.0898865	0.040061	0.234996	-0.467852	0.195485
AACAGGATCATAAGCC-1	0.00485034	-0.150326	-0.00362952	-0.238425	0.314146	0.0121823
AACATAGCAGGATTAA-1	-0.0165475	-0.119901	0.07268	0.0813116	-0.134693	0.0123993
AACATAGCAGTACCGT-1	0.578614	-0.311816	-0.265177	-0.312899	0.91954	0.882675
AACATAGCAGTTTCTC-1	-0.120526	-0.321816	-0.120772	-0.450267	0.411146	0.000355397
AACATCATCACAAGCT-1	0.0791514	-0.31139	-0.0161295	-0.280531	0.443269	0.131301
AACATCATCCTGGTCT-1	-0.260311	0.377121	-0.0418438	0.378154	-0.712345	0.0014897
AACATCATCCTTGCAC-1	-0.201386	1.0167	0.0714895	0.483154	-0.959923	-0.616867
AACATCATCGCGCTAA-1	0.35184	-0.14139	0.430061	-0.149741	0.652097	-0.108653
AACATCATCGCTAAAC-1	0.106356	-0.330113	-0.0641057	-0.365267	0.557408	0.227077
AACATTGTCAGGAAGC-1	-0.00590235	-0.0779858	-0.0151771	0.0860484	-0.126908	0.13911
AACATTGTCCCGAAGC-1	-0.475795	-0.066922	0.118513	0.123943	-0.677836	0.00781239
AACATTGTCCTAAGTA-1	-0.122784	0.39627	-0.0680343	0.595259	-0.780766	0.261819
AACATTGTCGAGGTGG-1	-0.120634	-0.0799007	-0.0243438	-0.03632	0.0780043	-0.0171753
AACCCGCAGCAGCTAT-1	-0.0575153	-0.390326	-0.19601	-0.475531	0.503873	0.187128
AACCCGCAGCCGCTAA-1	-0.304074	0.129248	-0.0847009	0.264996	-0.64991	0.183642
AACCCGCAGGAACACA-1	-0.12601	-0.0975603	-0.0304152	0.0718379	-0.260445	0.140456
AACCGCTCAAATGCCC-1	-0.167193	0.318823	0.356728	-0.177899	0.0536743	-0.607787
AACCGCTCAAGTTATC-1	-0.271386	-0.440539	0.67518	-0.572109	1.08115	-0.960931
AACCGCTCAATATACC-1	1.60528	-0.490113	-0.307082	0.0349958	1.36193	1.54219
AACCGGCTCACGTTAA-1	0.0638826	0.228397	-0.112796	0.565522	-0.586539	0.419134
AACCGGCTCGAGGAGT-1	-0.179881	0.668397	0.255418	-0.0989516	-0.49874	-0.821587
AACCGGCTCTCACTCA-1	0.219151	-0.361816	-0.105653	-0.173688	0.478029	0.40578
AACCTAATCCCGCATT-1	-0.169773	-0.0858581	0.0747038	-0.0471095	0.214824	-0.165833
AACCTCACAAATTCGT-1	-0.153644	0.369035	0.229823	-0.0781621	-0.188037	-0.533262
AACCTCACAAGGTCCT-1	-0.048483	0.066695	-0.0980343	0.576048	-0.700024	0.593931
AACCTCACAATAATCC-1	-0.107193	-0.412028	-0.0168438	-0.306583	0.480456	-0.12479
AACCTCACACTGGCCA-1	-0.279128	-0.209475	-0.0556533	-0.50132	0.20642	-0.290984
AACCTCACAGAAATTG-1	-0.144074	0.289461	0.0463705	-0.458952	-0.313931	-0.519578
AACCTCACAGTAAAGC-1	-0.0289131	0.201801	-0.0793438	0.430522	-0.54541	0.297157
AACCTCCTCACTAGGT-1	0.392915	0.042227	-0.0444629	0.0742063	0.399126	0.433694
AACCTCCTCCTGGCTT-1	-0.10515	-0.0613901	-0.0169629	0.517101	-0.697997	0.617359
AACCTCCTCCTTGCAC-1	-0.15601	-0.0937305	0.239347	-0.472109	0.41476	-0.480634
AACCTCCTCTAATTGG-1	-0.0279454	-0.324369	-0.0233914	-0.337109	0.379596	-0.00655502
AACCTTAAGCTTGCTC-1	-0.20515	0.310312	-0.0441057	0.665785	-0.903759	0.438797
AACCTTAAGGTTTGCG-1	-0.137408	0.0535036	-0.0506533	0.0639432	-0.264658	0.0149831
AACCTTAAGTACTGGT-1	0.0332374	-0.250326	-0.127915	-0.407109	0.526416	0.215558
AACCTTGCACATAACT-1	-0.252246	0.680738	0.23149	0.554206	-0.535305	-0.171887
AACCTTGCAGGACCTT-1	0.605496	-0.432028	-0.106368	-0.430794	1.02594	0.775567
AACCTTGCATAGGCGA-1	-0.111601	0.222652	0.00184667	0.172627	-0.287834	-0.0704238
AACGACAAGGTGAGAC-1	-0.0828916	0.0741419	0.0561324	0.360785	-0.529748	0.363612
AACGCCCAGAAGGTGC-1	-0.158268	0.486057	-0.0952962	0.249996	-0.661159	-0.30575
AACGCCCAGCATGGTT-1	-0.0285905	-0.272454	-0.0786295	-0.239478	0.276065	0.0704429
AACGCCCAGGCCTTAG-1	-0.179881	0.20627	0.242561	0.114996	0.0514298	-0.173211
AACGCCCAGTCTATGA-1	-0.156225	-0.210113	0.0207752	-0.044741	0.2997	-0.0915527
AACGCTAGTATTGTCC-1	-0.147193	0.283716	0.189109	0.272891	-0.130414	-0.0155344
AACGCTAGTCACCTAT-1	0.914313	-0.220965	-0.195177	-0.26132	1.12144	1.07689
AACGCTAGTGAGACTC-1	0.327539	0.0498865	-0.17363	0.444469	-0.15954	0.479834
AACGCTAGTGAGCACT-1	-0.188375	0.301801	0.107204	0.227101	-0.256525	-0.103934
AACGCTAGTGGGTACT-1	0.0185063	0.110738	0.000180005	0.0628905	-0.151284	-0.0674282
AACGCTAGTTGCTGGG-1	0.0343127	-0.392879	-0.112915	-0.414741	0.535111	0.198152
AACGGTAAGCTATATG-1	-0.0531066	-0.114794	-0.0168438	-0.17132	0.134813	-0.05139
AACGGTAAGCTATTGA-1	0.0609794	-0.196922	-0.0594629	-0.214741	0.351312	0.164068
AACTACTCAAGGTGGC-1	-0.130849	0.0160567	0.277204	-0.303162	0.334737	-0.493701
AACTACTCAGCTTACA-1	-0.261816	1.4318	0.23518	0.375522	-1.13529	-1.04004
AACTAGCTCAGGGCCT-1	-0.180849	-0.0456454	0.308156	-0.342899	0.437016	-0.574348
AACTAGCTCCTGGCTT-1	0.194743	-0.0624539	-0.164106	-0.0718463	0.340949	0.33021
AACTAGTGTGAAGCCT-1	0.117001	0.20478	-0.152201	0.266575	-0.201099	0.0865047
AACTCACAGAGGAGGA-1	-0.0336443	-0.243518	-0.0452962	-0.445531	0.497624	0.016713
AACTCACAGCGTGCGT-1	0.0482912	0.0275461	-0.0783914	0.258943	-0.275784	0.300296
AACTCACAGTCGCAAT-1	0.114205	0.0700993	-0.161606	0.326048	-0.277203	0.328778
AACTCACAGTGAACCT-1	0.065603	-0.34373	0.0620848	-0.259478	0.40608	0.00506687
AACTGTTCACTTGTTC-1	0.134098	-0.305007	0.0545848	-0.132373	0.340813	0.11038
AACTGTTCAGCTTACA-1	-0.116225	-0.431603	-0.012439	-0.495267	0.505041	-0.14246
AACTTAGTCGCCTAAG-1	0.00893636	-0.0867092	-0.0897009	0.208943	-0.263043	0.373679
AACTTAGTCTCGCCTG-1	-0.272999	-0.269262	-0.10732	-0.0765832	-0.258719	0.043676
AAGAACAGTAGTCAAT-1	-0.0109561	-0.123518	0.070061	-0.0584253	0.255294	-0.112389
AAGAACAGTCTTTGAC-1	0.147861	-0.208199	-0.0810105	-0.138162	0.362917	0.297334
AAGAACAGTGTGCACG-1	-0.141494	-0.149262	-0.121606	0.374469	-0.600235	0.581183
AAGACAAGTAAGCACC-1	-0.123859	0.165631	0.0107752	0.108943	-0.207713	-0.0795495
AAGACAAGTAGGTGTC-1	-0.201171	0.835418	0.256013	0.244996	-0.659381	-0.66941
AAGACAAGTGAGACTC-1	0.0171084	-0.329475	-0.0457724	-0.308425	0.406573	0.0879798
AAGACAAGTGCATCGG-1	-0.0828916	-0.285645	-0.0633914	-0.355004	0.289544	-0.027862
AAGACAAGTTTGGCTT-1	0.108076	-0.170539	-0.250177	0.169206	-0.0856016	0.421959
AAGACATAGCCTGAGC-1	-0.280311	1.04478	-0.0911295	0.428154	-1.09485	-0.692986
AAGACATAGGATTTGC-1	-0.0577303	-0.280539	-0.0641057	-0.271583	0.279594	0.00916857
AAGACATAGGCGAATA-1	-0.0239669	-0.243092	-0.113272	-0.0368463	0.0184625	0.123409
AAGACATAGGGCTAAA-1	-0.174182	0.47244	-0.0231533	0.571838	-0.80407	0.136714
AAGACATAGTCTCACC-1	-0.0620314	0.270312	-0.195534	0.809206	-0.903993	0.621894
AAGACCAAGAAGCTAG-1	-0.0489131	-0.18139	-0.072439	0.161838	-0.275902	0.303666
AAGACCAAGGACCTCA-1	-0.167515	0.0088227	-0.0787486	0.0342063	-0.265103	0.0361638
AAGACCAAGGAGTAAT-1	-0.183644	-0.164794	-0.0652962	0.303154	-0.572209	0.452543
AAGACCAAGTTATTCC-1	0.0334525	-0.306284	-0.0185105	-0.36132	0.48003	0.0730839
AAGCAAGTCATCCTGC-1	0.107323	-0.290539	-0.0306533	-0.294478	0.487282	0.186471
AAGCATGAGAAGCTAG-1	-0.157193	0.393716	0.101847	0.124206	-0.369461	-0.344272
AAGCATGAGCCTGATG-1	-0.116548	-0.0175603	0.277085	-0.431583	0.372557	-0.47885
AAGCATGAGCTTCCCG-1	-0.164074	0.481163	0.0408943	-0.034741	-0.526338	-0.600179
AAGCATGAGGACGTAA-1	-0.0708486	-0.0471347	-0.0819629	0.267891	-0.420875	0.395091
AAGCATGAGTCACTCC-1	-0.00482708	-0.202454	-0.029939	-0.20132	0.258812	0.0357815
AAGCCTCCAGTAGCCT-1	-0.251279	1.34031	0.291728	0.395259	-1.03463	-0.95981
AAGCCTCCATGCTTAG-1	-0.080311	-0.248624	-0.0827962	0.0618379	-0.191751	0.194886
AAGCCTGTCTAACTGA-1	-0.0720314	-0.232667	0.0310133	-0.122373	0.337631	-0.141491
AAGCCTGTCTTAGCGG-1	-0.0506335	-0.432028	0.316251	-0.08132	0.805936	-0.450892
AAGCCTTAGCACTAAC-1	0.194743	-0.0647943	-0.0645819	-0.0805305	0.350807	0.33265
AAGCCTTAGTCTCACC-1	0.187108	-0.366071	-0.109106	-0.133425	0.401121	0.374304
AAGCCTTAGTTAGAGG-1	-0.198268	0.244355	0.23268	-0.212373	-0.0167453	-0.528694
AAGCCTTAGTTGGCCA-1	-0.210096	-0.320539	0.299704	-0.506057	0.69621	-0.594357
AAGCGAATCATGAGCT-1	-0.090311	-0.452241	-0.00279619	-0.165531	0.535501	-0.121035
AAGCGAATCGCTTGCT-1	-0.206117	0.731163	-0.0277962	0.19368	-0.814722	-0.620571
AAGCGAATCGGCCAGT-1	-0.131171	-0.421603	-0.122677	-0.475004	0.377319	-0.0122025
AAGCGAATCTAGCGTG-1	0.620227	-0.332241	-0.153868	-0.238162	0.894052	0.827083
AAGCGAATCTCTAGCC-1	-0.159773	-0.0722411	-0.0462486	0.338943	-0.583727	0.470086
AAGCGAGGTGGTGAGA-1	0.208291	-0.146709	-0.0932724	-0.0894779	0.376034	0.380246
AAGCGAGGTGTGTGGT-1	0.297431	-0.399475	-0.200415	-0.378952	0.745351	0.58289
AAGCGCTGTAACGGGA-1	0.680979	-0.276922	-0.322915	-0.514741	1.13469	0.969308
AAGCGCTGTACTTCAC-1	0.539366	-0.458411	-0.107082	-0.530531	1.04956	0.719357
AAGCGGGTCACACAGT-1	-0.122461	0.131163	-0.0511295	0.429733	-0.634309	0.376923
AAGCGGGTCCGGCTAA-1	-0.0685905	0.0271206	-0.0352962	0.01368	-0.0873498	-0.0192615
AAGCGTTTCCTCATGC-1	-0.0652572	0.00201419	-0.0693438	0.0381537	-0.14197	0.0512182
AAGCGTTTCCTGAGTG-1	-0.179343	0.305206	-0.11351	0.404469	-0.663402	0.136538
AAGCGTTTCTAACCTT-1	-0.407408	0.318184	-0.0162486	0.646048	-1.03805	0.409107
AAGCTAGAGCTGTAAC-1	-0.18687	0.825206	0.113513	-0.252636	-0.775423	-1.00868
AAGCTATGTGAGCACT-1	0.286356	0.331163	-0.0942248	0.731575	-0.531288	0.485851
AAGCTATGTTCGCTTG-1	-0.204289	0.449035	0.19018	-0.00210947	-0.332113	-0.537192
AAGCTCCCAAATACCT-1	0.291087	-0.356709	-0.11363	-0.276057	0.648138	0.490279
AAGCTCCCAAGTGTCC-1	0.0770009	-0.0911773	-0.101249	-0.124215	0.264495	0.22426
AAGCTCCCACCGTTCC-1	-0.167515	-0.154582	-0.000296186	-0.353952	0.207	-0.223075
AAGCTCCCATTATCCC-1	-0.220311	0.415418	0.105894	0.103417	-0.389043	-0.391769
AAGCTTGGTCACTCGC-1	0.837539	-0.424156	-0.282796	-0.602899	1.28714	1.08429
AAGCTTGGTGAACAAA-1	0.00495787	-0.134794	-0.0333914	-0.246583	0.323706	0.0542918
AAGGAAGCAAGTCGCT-1	-0.125687	0.566057	0.142918	-0.162636	-0.509076	-0.758511
AAGGATCCAACAACAA-1	0.772162	-0.154369	-0.186249	-0.162899	0.952379	0.946005
AAGGATCCACTGGCTG-1	-0.0314937	-0.0556454	0.0358943	-0.0492147	0.126365	-0.0940847
AAGGATCCAGCTAACC-1	-0.238483	0.990738	0.126132	0.0323642	-0.89887	-0.969656
AAGGATGTCTACCTAT-1	0.0540977	-0.186071	-0.103153	-0.252373	0.385674	0.210702
AAGGATTAGAGCAAGC-1	-0.11472	0.127121	0.259466	-0.084741	0.179314	-0.426755
AAGGATTAGCGAGCGA-1	-0.160849	-0.307135	-0.108272	-0.0889516	-0.100166	0.0276082
AAGGATTAGTAGAGGC-1	-0.0717088	-0.0988369	-0.0993438	-0.132373	0.0849675	0.0386161
AAGGATTAGTCATTGA-1	0.0200116	-0.11373	-0.103868	-0.175004	0.25703	0.168487
AAGGATTAGTTTGTCT-1	0.0589364	-0.271177	-0.0769629	-0.223162	0.358507	0.183835
AAGGCCCTCACTAATG-1	-0.171386	-0.284582	-0.0447009	-0.0736884	0.310201	-0.0412254
AAGGCCCTCATTGACA-1	-0.16472	0.306482	0.126728	0.00157474	-0.238487	-0.383948
AAGGTATAGGAGTCTT-1	-0.0551497	-0.326071	-0.04982	-0.379741	0.351912	-0.00766866
AAGGTCAAGAGGCTAA-1	0.349689	-0.178411	-0.143391	-0.273952	0.699232	0.578292
AAGGTGCAGCGAGTAA-1	1.04883	-0.0401135	-0.165772	0.759469	0.366654	1.06277
AAGGTGCAGCTGAGGG-1	-0.159236	0.0688227	0.146728	-0.104478	0.10823	-0.323319
AAGGTGCAGGTGCGGA-1	-0.111924	0.126908	-0.0705343	0.0307853	-0.259956	-0.132409
AAGGTGCAGTCCTGAG-1	-0.032354	0.0339291	-0.0531533	0.221048	-0.32585	0.247465
AAGTAGCCAACTCGCG-1	-0.110418	-0.243943	0.00887048	-0.138688	0.325172	-0.162583
AAGTAGCCACCCACAG-1	-0.175257	0.315631	0.0958943	0.255259	-0.28657	-0.0845708
AAGTAGCCACGTAATT-1	0.0819471	-0.34756	-0.115653	-0.414215	0.581266	0.260147
AAGTAGCCAGGATAAC-1	-0.078698	-0.182454	-0.0745819	0.0763116	-0.207905	0.202754
AAGTCTATCGAGCAAA-1	-0.0157948	-0.400539	-0.0763676	-0.0278989	0.0173577	0.0848436
AAGTGAAGTGCAATGC-1	-0.0862249	0.105418	0.0214895	0.171838	-0.331204	0.092775
AAGTGAAGTGTCCTGC-1	-0.00665504	-0.234156	-0.0285105	-0.265267	0.331834	0.0311911
AAGTGCAAGGCTAGAA-1	-0.0493432	-0.0475603	-0.114344	-0.400794	-0.0932675	-0.00256994
AAGTGTTGTCCTTCTC-1	-0.0488056	-0.207135	0.0223229	-0.293688	0.298022	-0.0991315
AAGTGTTGTTAATGAC-1	-0.0647196	-0.129262	-0.0232724	-0.11132	0.145338	-0.0585897
AAGTGTTGTTAGTGAT-1	-0.134504	0.089461	0.258394	-0.484478	0.225193	-0.47809
AAGTGTTGTTTATGGG-1	-0.0835368	-0.396922	-0.0710105	-0.369215	0.406984	-0.0179594
AAGTTACGTGCTTTAC-1	-0.123214	0.154567	0.0717276	0.245785	-0.453122	0.125939
AAGTTACGTTTGACCT-1	-0.194289	-0.306284	-0.139106	0.0223642	-0.282919	0.215952
AAGTTTGTCAATCTCT-1	-0.157515	0.065844	0.176132	0.0410484	0.150934	-0.182799
AAGTTTGTCCAACTGG-1	-0.239343	0.645631	-0.0045819	0.747101	-0.990188	0.13943
AAGTTTGTCCTAAGTA-1	0.558291	-0.379262	-0.124701	-0.461057	1.01389	0.751028
AAGTTTGTCGTTTCGC-1	-0.0291282	0.13861	0.00970381	0.0428905	-0.174926	-0.131878
AATAACCGTCATTAGG-1	-0.0390206	-0.25756	-0.0264867	-0.469741	0.299917	-0.0179703
AATAACCGTCCAAGAC-1	0.376033	-0.24756	-0.240415	0.00104842	0.459416	0.692827
AATAACCGTCTCACTG-1	0.627108	0.231589	-0.0637486	0.398943	0.296505	0.480803
AATAACCGTTTACCGT-1	-0.0331066	-0.13373	-0.0305343	-0.0521095	0.141689	-0.00370638
AATACCGGTTAACACG-1	-0.167945	-0.171603	0.0344657	-0.245267	0.270312	-0.26593
AATACCGGTTAGGATT-1	-0.166655	-0.296284	0.295299	-0.389215	0.670462	-0.547898
AATACCGGTTGTTCAC-1	-0.183429	-0.255645	0.0368467	0.118154	-0.380267	0.112776
AATACCGGTTTATCGC-1	-0.119451	0.0139291	-0.0314867	0.508417	-0.702983	0.579651
AATAGAGGTGTTTGCT-1	-0.310956	-0.0981986	-0.0713676	0.167891	-0.564472	0.309477
AATAGAGGTTCGCTCA-1	0.290442	-0.229475	-0.0720819	-0.327373	0.694046	0.446281
AATAGCTGTAGACAAA-1	-0.0789131	0.332652	-0.00410571	0.491575	-0.651213	0.212784
AATAGCTGTATCTGGA-1	-0.153967	-0.22756	0.0616086	-0.512636	0.366441	-0.281639
AATAGCTGTCGACTAA-1	-0.106655	-0.330965	0.00648953	-0.262373	0.419489	-0.154641
AATAGCTGTTAGTGAT-1	0.315711	-0.412667	-0.199463	-0.423425	0.798371	0.599483
AATATCCCAATAACCT-1	0.288399	-0.0211773	0.0174419	0.522891	-0.303917	0.590193
AATCAGGAGCAACATC-1	-0.209128	1.15648	0.273156	0.469206	-0.913283	-0.754696
AATCATCCAAACGCGA-1	0.338399	-0.0450071	-0.0922009	0.693943	-0.438872	0.798217
AATCATCCAATAATGG-1	-0.126763	0.270312	0.0197038	0.165259	-0.32263	-0.144116
AATCATCCACCCACAG-1	-0.0792357	-0.318411	-0.0900581	-0.171583	0.127432	0.0155296
AATCATCCACGAATTT-1	0.758829	-0.620752	-0.207201	-0.557109	1.2116	0.975285
AATCATCCAGCAACCT-1	-0.203214	0.415418	-0.0918438	0.695522	-0.92504	0.356261
AATCATCCAGGTCCTG-1	-0.251601	1.96542	0.33768	0.416312	-1.39382	-1.34999
AATCATCCATAATGAG-1	0.0268934	-0.292667	-0.105296	-0.358162	0.469944	0.179115
AATCATCCATGTTGTG-1	0.0166783	-0.244156	-0.0993438	-0.272373	0.366309	0.158366
AATCATGTCATCGTTT-1	0.123883	-0.0958581	-0.0854152	0.0144695	0.149797	0.27417
AATCATGTCATGCCTC-1	-0.253429	0.310525	-0.137439	0.953943	-1.14233	0.7167
AATCATGTCTTAGGAC-1	-0.0131066	-0.246496	-0.0495819	-0.0615832	0.0682945	0.0516857
AATCATGTCTTGAGGT-1	-0.1873	0.630525	-0.0608914	0.305259	-0.758232	-0.406282
AATCCATCAAAGCTCC-1	-0.277408	0.315844	-0.145058	1.1521	-1.28066	0.876768
AATCCATCAATATACC-1	-0.289558	0.0113759	-0.0314867	-0.113425	-0.060549	-0.16967
AATCCATCAGAAATTG-1	0.0324847	-0.0409645	-0.172915	0.347364	-0.394931	0.473349
AATCCATCAGGTTCAC-1	0.011517	-0.110326	-0.254939	0.123154	-0.152685	0.302734
AATCCATCAGTCTAAT-1	-0.226225	0.352865	-0.126963	0.324733	-0.56543	-0.0400264
AATCCCTGTAGGTGTC-1	-0.117623	0.183504	0.0402991	0.0381537	-0.193084	-0.195788
AATCCCTGTTAAGGCC-1	-0.251924	0.688397	0.411013	-0.0981621	-0.353192	-0.837184
AATCCCTGTTTGACCT-1	-0.0639669	0.0088227	0.111132	-0.01632	0.14053	-0.173067
AATCCGTAGACTAAGG-1	-0.0951497	-0.311603	0.481728	-0.398425	0.842641	-0.65707
AATCCTAAGAACCTGT-1	-0.15515	0.156908	0.416728	-0.418952	0.333217	-0.652489
AATCCTAAGACACTTA-1	-0.0889131	0.726908	0.0830371	0.812627	-0.927169	0.118652
AATCCTAAGACTATTG-1	-0.00945074	-0.284794	0.0472038	-0.31132	0.413592	-0.0795038
AATCCTAAGCAGGCCT-1	1.65636	-0.548837	-0.211487	-0.665531	1.732	1.51997
AATCCTAAGTAACGGA-1	-0.0156873	-0.466496	-0.131487	-0.645004	0.704267	0.158078
AATCGCCCAAGCTAAA-1	-0.129988	0.282652	0.0173229	0.349733	-0.565325	0.0936685
AATCGCCCACAGAAAC-1	-0.0874077	-0.076922	-0.0969629	0.0507853	-0.186745	0.173393
AATCGCCCACCCACCT-1	0.0668934	-0.23522	-0.074939	-0.312636	0.464176	0.191351
AATCGCCCAGCTACGT-1	-0.0495583	-0.0830922	0.0191086	-0.183688	0.140387	-0.0958122
AATCGCCCATGCATAT-1	-0.0590206	0.0373333	-0.13601	0.140785	-0.262801	0.142024
AATCTCAAGCTGCACA-1	0.124205	-0.12756	-0.0826771	-0.194478	0.399098	0.271285
AATCTTGAGGCTGTGC-1	0.0552804	-0.063305	-0.276725	0.0549958	0.000410613	0.161675
AATCTTGAGGGCTTTG-1	0.0838826	-0.295433	-0.0518438	-0.377899	0.547728	0.183615
AATGAAGGTAGTTACG-1	-0.10558	-0.242028	0.0331562	0.0860484	-0.252934	0.0743578
AATGAAGGTATTTGGG-1	0.401194	-0.437773	-0.04232	-0.518688	0.941018	0.529586
AATGAAGGTTACCTGT-1	-0.11472	1.21265	-0.0177962	1.12263	-1.15733	-0.124361
AATGAAGGTTAGAGGG-1	0.0881837	-0.246284	-0.117915	-0.0215832	0.150257	0.270348
AATGAAGGTTTAGCTC-1	-0.112784	0.261163	0.0754181	0.270785	-0.468395	0.0138154
AATGCAACAAACTGTT-1	-0.0291282	-0.286709	-0.100058	-0.0242147	-0.00707121	0.105468
AATGCAACAGTTATCG-1	0.0358181	-0.410752	0.0166086	-0.358425	0.479482	0.0274506
AATGCAACATAGCTTG-1	0.00958152	0.751801	0.117204	0.256048	-0.708936	-0.580872
AATGCATGTTACAAAC-1	-0.216548	0.046695	-0.0506533	0.0573642	-0.349265	0.0153108
AATGCATGTTAGTTGG-1	0.0524847	-0.300965	-0.0555343	-0.350004	0.487989	0.147983
AATGCGCGTCCCGGAA-1	-0.0108486	0.247333	-0.0722009	0.461575	-0.558193	0.280055
AATGCGCGTGCTCCGT-1	-0.00988084	-0.320965	-0.0385105	-0.397636	0.472753	0.0407236
AATGCGCGTTTCAGGA-1	-0.0337518	-0.107348	-0.0645819	-0.0318463	-0.00274644	0.0464709
AATGGCGCACAGAAAC-1	-0.105795	0.188184	0.103751	-0.434478	-0.116941	-0.371814
AATGGCGCACATACTG-1	-0.252999	-0.0622411	0.00589429	0.164469	-0.503317	0.212352
AATGGCGCATCCGTAA-1	-0.0975153	0.0977589	-0.0363676	0.277627	-0.459581	0.238626
AATGTCATCAAACCTA-1	-0.0190206	0.69478	0.0129181	0.541838	-0.750059	-0.20532
AATGTCATCAGTGAAG-1	-0.193859	0.877759	0.243394	0.24368	-0.70873	-0.708478
AATGTCATCATTACGA-1	-0.0702034	-0.00777304	0.0112514	0.0363116	-0.146023	0.0357086
AATGTCATCATTGCAA-1	-0.268483	0.162652	0.0332752	0.135785	-0.175527	-0.0382497
AATGTCATCCGGAACC-1	0.0249579	-0.315858	-0.0526771	-0.117899	0.192645	0.107869
AATGTCATCTCAATTC-1	-0.359666	0.276482	0.128275	-0.0607937	-0.199383	-0.419297
AATGTCCAGCACTTGG-1	0.079689	-0.31139	-0.0705343	-0.515004	0.673279	0.201914
AATTACCCAAGGTATA-1	-0.212354	-0.147348	-0.113987	0.184733	-0.482421	0.37709
AATTACCCAATTGAGA-1	-0.0383755	-0.336071	-0.102201	-0.280531	0.312845	0.0892615
AATTACCCACGTTACA-1	-0.313859	0.019461	-0.221725	0.0142063	-0.311719	-0.00756106
AATTACCCAGGCTTGT-1	-0.220203	-0.0879858	-0.0483914	-0.0636884	0.0560207	-0.0219018
AATTACCCAGTGAACG-1	-0.189988	0.523078	0.346132	-0.0339516	-0.235048	-0.638796
AATTACCCATCTAGCA-1	-0.23644	0.035844	-0.0367248	1.32868	-1.35903	1.19713
AATTACCCATTAAGTC-1	-0.291279	1.54904	0.66768	0.304733	-0.911772	-1.16627
AATTACCCATTGCGGT-1	0.0345278	-0.369688	-0.0855343	-0.343162	0.462251	0.163579
AATTAGCGTATTGAGT-1	-0.175795	-0.292241	-0.0361295	0.00604842	-0.241039	0.0596016
AATTAGCGTGAAGCCT-1	0.0202267	-0.311177	-0.0264867	0.0744695	-0.0762072	0.138757
AATTAGGCAGTAATAG-1	-0.119343	-0.0420284	-0.0220819	0.0134168	-0.179842	0.0503258
AATTAGGCATCACTTC-1	0.0518396	0.052227	-0.0276771	0.52868	-0.562514	0.562135
AATTCGTCAAACATAG-1	-0.20816	0.333291	-0.0387486	0.359469	-0.648585	0.037282
AATTCGTCAATAGTCT-1	-0.0173002	-0.277135	-0.0272009	-0.412109	0.480068	0.0142135
AATTCGTCACAGAAAC-1	-0.202999	1.33584	0.504704	0.199996	-0.872742	-1.09481
AATTCGTCAGAACCGA-1	0.0625923	-0.0360709	-0.150415	0.203417	-0.190077	0.309744
AATTGACGTAGCTGCG-1	-0.411279	-0.0428794	0.0527991	0.143417	-0.636632	0.125146
AATTGACGTCATTGAG-1	-0.0192357	0.0560567	-0.188391	0.0934168	-0.154003	0.0529168
AATTGACGTCATTGTC-1	0.919797	-0.456922	-0.0410105	-0.517636	1.28536	0.971448
AATTGACGTGGTTCTT-1	-0.178375	-0.189901	0.0520848	-0.0778989	0.312648	-0.176302
AATTGCCAGTAATCCA-1	-0.532784	1.77478	0.774109	1.64736	-1.00048	-0.17302
AATTGCTCAAACATAG-1	-0.178375	-0.371603	0.576251	-0.291057	0.961886	-0.811164
AATTGCTCAATTGCGC-1	-0.145795	0.0126525	-0.12363	0.671048	-0.861434	0.729788
AATTGCTCAGTTTGTG-1	-0.022354	-0.0492624	-0.108987	0.257364	-0.355826	0.385847
AATTGGACAAACTCAT-1	-0.285902	0.471376	0.0606562	0.306048	-0.496431	-0.220735
AATTGGACACAGGATG-1	-0.167838	0.0713759	-0.0254152	-0.230794	-0.133289	-0.309425
AATTGGACAGGCGAGT-1	-0.170311	0.197546	-0.00791523	-0.151583	-0.269585	-0.432029
AATTGGACAGTAGGTG-1	-0.124827	0.26095	-0.0937486	0.0757853	-0.437972	-0.245088
AATTGGGAGACAAACG-1	0.267646	0.210525	0.185775	0.147627	0.163523	0.0801408
AATTGGGAGGTGAAGC-1	-0.117623	-0.0128794	-0.0926771	-0.389478	-0.110761	-0.143711
AATTGGGAGTAGGCGG-1	-0.0361174	0.13627	0.00827524	-0.0642147	-0.17376	-0.229449
AATTGGGAGTCCTGAG-1	-0.0298808	0.0403121	-0.0239867	0.214996	-0.316003	0.232272
AATTTCCTCATTACTC-1	-0.15816	0.447546	0.336609	0.151048	-0.151778	-0.37462
AATTTGCCACGAATCC-1	-0.137515	0.0509504	0.000299052	0.104469	-0.312647	0.0752165
ACAAACTGTAATCGTG-1	-0.202677	0.427121	0.0493467	1.12868	-1.22117	0.766858
ACAAACTGTTAAGGCC-1	-0.231709	0.553929	-0.03232	0.472101	-0.665619	-0.113471
ACAAACTGTTATCCGT-1	-0.0776228	0.412652	-0.00755809	-0.0436884	-0.506105	-0.542348
ACAAACTGTTCCTGAT-1	0.311625	-0.462879	-0.126844	-0.469478	0.83277	0.524533
ACAAAGGTCACTTTAC-1	-0.0289131	-0.25139	-0.0564867	-0.351057	0.402879	0.0392417
ACAAAGGTCAGTTCCC-1	-0.151709	0.94861	0.266609	0.423943	-0.750179	-0.608494
ACAAAGGTCTTGTCTG-1	0.0158181	-0.244156	0.0108943	-0.354478	0.454488	0.0070861
ACAACAACACAATTAC-1	0.129474	-0.369262	-0.0416057	-0.110267	0.310039	0.227839
ACAACAACATGGAGGC-1	0.122807	-0.269262	-0.110891	0.128154	-0.00769262	0.309229
ACAACACTCATCAGTA-1	0.166786	-0.306496	-0.0730343	-0.31132	0.56375	0.310131
ACAACACTCATGCATA-1	-0.235795	0.243716	0.0648229	0.499469	-0.795155	0.328553
ACAACACTCCCAGTAG-1	0.186463	0.00243972	-0.0679152	0.348417	-0.216552	0.428654
ACAACACTCTGTGCCT-1	-0.162354	0.082227	-0.0966057	0.221312	-0.468495	0.187875
ACAACAGAGACTAAGG-1	-0.101924	-0.0292624	-0.03232	0.174469	-0.352073	0.267514
ACAACAGAGAGAGCCG-1	-0.0440744	-0.317986	-0.00755809	-0.330794	0.390038	-0.0517428
ACAACAGAGGTATTGC-1	0.529582	-0.377773	-0.0304152	0.0439432	0.571083	0.641543
ACAACATGTCCGCTGT-1	-0.254074	0.983504	0.191847	0.610522	-0.841294	-0.457312
ACAACATGTTCAAGCA-1	-0.201171	0.24861	-0.114225	0.329996	-0.614632	0.112881
ACACAATGTAGGTTGC-1	-0.116655	0.142865	-0.0229152	-0.167373	-0.221296	-0.332874
ACACAATGTATTACCC-1	-0.170311	0.440525	-0.0560105	0.719469	-0.918219	0.354954
ACACAATGTGCCTCAC-1	-0.167193	0.861589	0.0314895	1.11894	-1.19291	0.330391
ACACAATGTTAAGCGC-1	0.469044	-0.602241	-0.408987	-0.697636	1.11549	0.909221
ACACAATGTTCCTGTG-1	-0.050311	0.187759	-0.0339867	0.639469	-0.756836	0.537754
ACACCTTGTAATCCCT-1	-0.186763	0.271801	0.196728	0.121838	-0.104436	-0.201588
ACACCTTGTTAGACCA-1	-0.0907411	-0.0313901	-0.13863	-0.09632	-0.146967	-0.0831807
ACACGGACAAGCGAGC-1	0.0799041	-0.0943688	-0.10863	0.223943	-0.194136	0.398692
ACACGGACACAAAGAC-1	-0.0161174	-0.377135	-0.137677	-0.184478	0.224485	0.165506
ACACGGACAGCCAGTT-1	0.480657	-0.156709	-0.12732	0.616312	-0.183524	0.802095
ACACGGACAGTCTATG-1	0.103452	-0.44522	-0.102439	-0.433425	0.620002	0.2701
ACACGGACATTGTGTG-1	0.116248	-0.274369	-0.283153	0.300785	-0.244323	0.655493
ACACTAATCCCTGACT-1	0.23184	0.149035	-0.137439	1.32763	-1.06749	1.1234
ACACTAATCTAATCTC-1	0.198506	-0.186496	-0.237915	-0.0926358	0.368648	0.469889
ACACTAATCTCACAAA-1	0.148291	-0.354794	0.0235133	-0.372109	0.604452	0.16964
ACACTAATCTCGCCCA-1	-0.248913	0.447546	-0.0462486	0.267627	-0.578982	-0.238688
ACACTAATCTGGCATG-1	-0.133429	0.409461	-0.0108914	0.404206	-0.506249	-0.00756106
ACACTAGGTGTGAGGA-1	-0.036655	-0.330113	-0.0433914	-0.474215	0.523622	0.00968597
ACACTTAAGACTAAGG-1	-0.280311	0.502014	0.0236324	0.0521011	-0.564019	-0.535966
ACACTTAAGACTCGCA-1	0.460872	-0.000326233	-0.13113	0.24868	0.277618	0.547152
ACACTTAAGCTTATGA-1	-0.0690206	0.39095	0.0242276	0.075259	-0.450721	-0.395821
ACACTTAAGGAGGGTT-1	0.0805493	-0.249688	-0.13732	0.452891	-0.456639	0.669218
ACACTTGCAAATTCGT-1	-0.169128	0.290738	0.0479181	0.322101	-0.576502	0.0445528
ACACTTGCAATCTCTC-1	0.0902267	-0.280539	-0.0768438	-0.284215	0.458845	0.222892
ACACTTGCACTAAGAA-1	-0.171816	0.121376	0.317918	-0.0350042	0.258871	-0.436079
ACACTTGCATTAAGCT-1	-0.179988	-0.136709	-0.0155343	-0.0671095	0.165011	-0.072552
ACACTTGCATTGCGGT-1	0.0762482	-0.239901	-0.0944629	-0.24632	0.403342	0.227385
ACAGCCGGTCATAAGT-1	-0.21472	0.259035	-0.07482	0.779206	-0.995612	0.604233
ACAGCCGGTGATGATT-1	-0.160096	0.379248	0.514228	-0.458425	0.182666	-0.743578
ACAGCGCTCTTGCTAT-1	-0.0678378	-0.0926667	-0.0669629	0.140522	-0.27305	0.272005
ACAGCGCTCTTTGACT-1	-0.0339669	-0.228837	0.00648953	-0.260267	0.304892	-0.0572165
ACAGGAATCGATAACC-1	0.275388	-0.431177	-0.178868	-0.560267	0.876295	0.540281
ACAGGAATCGGGACTC-1	-0.139666	0.0671206	0.274347	-0.423688	0.271696	-0.499795
ACAGGAATCTCGACCT-1	0.0317321	-0.163092	0.0918467	-0.178425	0.327617	-0.0842202
ACAGGATCAGCTTACA-1	-0.185365	-0.102028	-0.129582	0.131838	-0.397477	0.303186
ACAGGATCAGGCCAAA-1	-0.066655	0.281376	0.160299	-0.169741	-0.164885	-0.430854
ACAGGATCAGGTTATT-1	0.00786109	-0.351816	-0.0422009	-0.438425	0.532353	0.0704746
ACAGGCTGTAATCGCA-1	-0.157408	-0.20905	0.0538705	-0.300531	0.336763	-0.27653
ACAGGCTGTAGTTACG-1	0.0561407	0.453716	-0.0577962	0.781838	-0.787179	0.409387
ACAGGCTGTCTAACCT-1	-0.191709	-0.261177	-0.0462486	-0.0334253	-0.211988	0.0183825
ACAGGCTGTGCTCACC-1	-0.111494	-0.0743688	-0.0881533	0.00394316	-0.157609	0.108775
ACAGGCTGTTAACAGT-1	0.258291	-0.320752	-0.0276771	-0.317373	0.65596	0.362855
ACAGGCTGTTTAGCTC-1	-0.0393432	-0.195645	-0.0070819	-0.229478	0.249219	-0.0458082
ACAGGTAAGACTTATG-1	-0.225902	0.162865	0.0181562	0.439469	-0.735844	0.352311
ACAGGTAAGCACTAAC-1	0.261302	-0.484582	-0.199582	-0.352373	0.69035	0.546841
ACAGGTAAGCATGACT-1	-0.176117	0.58627	0.421847	-0.183952	-0.219615	-0.817531
ACAGGTAAGGAGGACT-1	-0.141601	0.0760567	-0.0587486	0.270522	-0.497866	0.256365
ACAGGTAAGGCCTTAG-1	0.148506	-0.435645	-0.130177	-0.220004	0.452606	0.354659
ACAGGTAAGGCTGTGC-1	-0.110203	-0.240965	-0.0200581	0.0376274	-0.19891	0.0809107
ACAGGTAAGGGCTTAT-1	0.0470009	-0.317135	-0.07732	-0.327373	0.458774	0.169054
ACAGGTAAGTTGTCAA-1	-0.0579454	0.578397	0.010061	-0.388162	-0.649235	-0.710475
ACAGTATGTCACTCGC-1	0.233883	-0.365433	-0.0993438	-0.432636	0.736837	0.414922
ACAGTATGTCATGCCC-1	-0.15773	0.0371206	0.0788705	-0.089741	0.059009	-0.224795
ACAGTATGTGGTTATG-1	-0.17601	0.093078	0.479823	-0.302109	0.471702	-0.727557
ACATAGCTCCAAGTGT-1	-0.11515	0.219674	0.220656	-0.0802674	0.00141665	-0.379536
ACATAGCTCCGCAAAT-1	0.504098	-0.527348	-0.204225	-0.391846	0.922916	0.77258
ACATAGCTCGTTATCT-1	-0.448053	-0.127986	0.0944657	-0.541583	0.289777	-0.625288
ACATAGCTCTGTAAGC-1	-0.164612	0.0626525	-0.012439	-0.00842526	-0.104459	-0.0990632
ACATCAATCATGCAAC-1	-0.205042	0.82244	0.00172762	0.115522	-0.864503	-0.771393
ACATCAATCGGTTTGG-1	-0.189451	-0.306496	0.354585	-0.406846	0.732123	-0.626706
ACATCAATCTTGGATA-1	-0.129128	0.115844	-0.0992248	0.212101	-0.423556	0.132586
ACATCATCAACAACAA-1	0.0378611	-0.374156	-0.126844	-0.300004	0.419933	0.219964
ACATCATCAATAATCC-1	0.0117321	-0.30756	-0.0411295	-0.132899	0.194883	0.0743158
ACATTAGTCAGTTCCC-1	-0.0635368	-0.0216028	-0.0838676	0.612891	-0.74539	0.708844
ACATTAGTCGCATTAA-1	-0.234504	-0.142028	0.0317276	-0.06632	0.231133	-0.134941
ACATTAGTCTAACCTT-1	0.854743	-0.448624	-0.24982	-0.166583	1.0153	1.07352
ACATTAGTCTAATTGG-1	-0.0635368	0.247759	-0.0343438	0.471312	-0.618096	0.291076
ACATTAGTCTGGCATG-1	-0.459236	0.72627	-0.171963	1.01894	-1.30928	0.370358
ACATTGCAGAGCAAGC-1	-0.00977332	-0.283518	-0.0726771	-0.387899	0.462707	0.0880111
ACATTGCAGCGATAGA-1	-0.121279	0.0471206	0.0182752	0.0507853	-0.229051	0.00527737
ACATTGCAGGAACCGG-1	-0.0334292	-0.0630922	0.18149	0.592364	-0.701144	0.49659
ACATTGCAGGGCCATC-1	-0.119343	-0.296922	0.077561	-0.186583	0.458889	-0.259308
ACATTGCAGGTCGAGG-1	-0.150203	0.443716	0.10887	0.0984168	-0.416673	-0.427927
ACATTGCAGTTTGCGG-1	0.20528	0.429035	0.0781562	-0.000267366	-0.433899	-0.291315
ACCAAACTCAAGGACA-1	0.287646	-0.228199	-0.189225	-0.293952	0.661383	0.562544
ACCAAACTCCATTACT-1	-0.15601	-0.066922	0.0836324	-0.108952	0.202329	-0.254091
ACCAAACTCCGTAAAC-1	-0.0216013	0.403291	0.15387	0.0926274	-0.321259	-0.390297
ACCAAACTCCTAATAG-1	-0.132246	0.0664823	0.105418	0.0923642	0.0551065	-0.0187109
ACCAAACTCGTACCGA-1	-0.06644	0.0156312	-0.198034	0.377364	-0.529875	0.445444
ACCAAACTCTTGGATA-1	-0.0374077	0.123078	0.0180371	0.200785	-0.308236	0.107965
ACCAAGCGTCGCAATA-1	0.0324847	-0.179901	-0.0375581	0.0192063	0.0190307	0.0976686
ACCAAGTTCAGGAACA-1	0.1327	-0.284582	0.0313705	-0.365004	0.582753	0.139246
ACCAAGTTCCAAACAC-1	-0.209451	-0.232667	0.21899	-0.53132	0.5377	-0.514441
ACCAAGTTCTATCGCC-1	0.326786	-0.350113	-0.0688676	-0.461846	0.838857	0.480941
ACCAAGTTCTTTGTAC-1	-0.0717088	0.0779716	-0.0969629	0.295785	-0.451535	0.284293
ACCAATATCAAGACTC-1	-0.208268	0.774567	0.102442	0.618417	-0.741683	-0.209329
ACCAATATCCATTACT-1	-0.182999	0.0198865	-0.105891	0.458943	-0.715403	0.525123
ACCACACCACAGAACG-1	-0.17515	-0.00585815	0.467085	-0.411583	0.558702	-0.71566
ACCACACCATATTGAC-1	-0.122892	0.185631	0.239228	-0.0528989	0.0753223	-0.369747
ACCACACCATCAGTAT-1	-0.100311	0.471589	-0.0481533	1.11	-1.14425	0.712294
ACCACATAGAAACTGG-1	-0.0994507	-0.207986	0.260894	-0.394741	0.554717	-0.443973
ACCACATAGATACTTG-1	-0.286225	0.74478	0.0530371	0.464733	-0.75851	-0.356197
ACCACATAGCTCCCTG-1	-0.238268	-0.189688	0.168513	-0.06632	0.441697	-0.304316
ACCACATAGTCAGGCC-1	-0.413214	0.701589	-0.0166057	0.177627	-0.780893	-0.607826
ACCAGCTCAGCATTAT-1	-0.200203	0.224142	-0.0752962	0.452891	-0.725169	0.29719
ACCAGGACAGGAATCG-1	0.0179686	-0.266284	-0.0941057	-0.304741	0.403496	0.153253
ACCAGGCTCAAAGGCA-1	0.00721593	-0.352454	0.0362514	-0.344741	0.473741	-0.0412928
ACCAGGGAGCACAGCC-1	0.114313	-0.243305	-0.117558	-0.379478	0.578978	0.300851
ACCAGGGAGGAAGTAT-1	-0.00557977	-0.219475	-0.155772	0.360522	-0.450065	0.60055
ACCAGGGAGGACGTAA-1	-0.0955798	0.195844	-0.0656533	0.696838	-0.841907	0.585918
ACCAGGGAGTCATTGA-1	0.045603	-0.228411	-0.0494629	-0.178162	0.291327	0.131018
ACCAGGGAGTTAGCCG-1	0.320764	-0.331603	0.158037	0.521312	-0.263692	0.447076
ACCATAATCAGGAAGC-1	-0.215257	0.0745674	-0.0245819	0.222891	-0.524212	0.199529
ACCATAATCATAACCA-1	-0.270956	-0.086922	0.00875143	0.00210106	0.131818	-0.0095627
ACCATTAAGAAGCTAG-1	-0.0613862	-0.316496	-0.0510105	-0.100267	0.339692	-0.0148919
ACCATTAAGCACAGCC-1	-0.0909561	-0.159688	0.388156	-0.428688	0.63026	-0.564732
ACCATTAAGCTTCCCG-1	-0.292246	0.44478	0.114823	0.901838	-1.13362	0.543058
ACCATTAAGGACTTAC-1	-0.192677	0.0960567	0.179347	-0.449478	0.115419	-0.456305
ACCATTAAGGAGCATA-1	-0.00590235	-0.391177	-0.077439	-0.415531	0.495315	0.0996813
ACCATTAAGTTATCCT-1	-0.378268	-0.175645	-0.277677	-0.0428989	-0.417238	0.179825
ACCCAACCAATATGGA-1	-0.20515	0.274355	0.0811324	0.122891	-0.254863	-0.203469
ACCCAACCAATGCCTA-1	-0.00418192	-0.18522	-0.106606	0.0107853	-0.0214331	0.160134
ACCCAACCATAATCAC-1	-0.375257	0.00137589	0.23149	0.483154	-0.89407	0.323848
ACCCAACCATCATGGC-1	0.0910869	0.346695	-0.0701771	0.382364	-0.368799	0.0505632
ACCCAACCATTGTGGC-1	-0.269451	0.378184	-0.0314867	0.250522	-0.495359	-0.173335
ACCCAGGGTAAGCTTG-1	-0.0611712	-0.155007	-0.0356533	-0.0865832	0.162666	-0.0363526
ACCCAGGGTCGTAATG-1	-0.120634	-0.19905	0.146847	-0.420531	0.428567	-0.341963
ACCCAGGGTTAGCAGC-1	-0.157623	0.188397	0.0442276	0.103154	-0.194301	-0.118019
ACCCGCTGTAGGTTTG-1	-0.160311	0.0588227	-0.101844	0.295259	-0.541584	0.306188
ACCCGCTGTCCTTAGT-1	-0.0919239	0.319035	-0.0180343	0.747101	-0.878941	0.514062
ACCCGCTGTGTTTGTC-1	0.262915	-0.448624	-0.181249	-0.392373	0.727082	0.530234
ACCCGCTGTTGTGATG-1	0.292377	0.238823	-0.0468438	0.475785	-0.242948	0.306802
ACCCGCTGTTTAGCGA-1	0.20442	-0.0447943	-0.00839142	-0.363952	0.649268	0.278356
ACCCGCTGTTTGTTGC-1	-0.132139	0.498823	0.0749419	-0.505794	-0.509828	-0.705723
ACCCGGTAGCCAAATC-1	-0.178268	-0.15756	0.45887	-0.340794	0.692812	-0.711176
ACCCGGTAGCTATGAC-1	0.0588288	-0.334369	-0.07232	-0.158425	0.28363	0.177789
ACCCGTAAGGCATTAC-1	-0.279881	0.660099	0.393513	0.422364	-0.340945	-0.307703
ACCCGTAAGTTAACCA-1	-0.277515	0.329674	-0.0817248	0.284996	-0.497125	-0.0630583
ACCCTCCCACTTAACG-1	0.0322697	-0.359901	-0.0752962	-0.415004	0.533338	0.147393
ACCGAAGCATCGCTTT-1	-0.0270851	-0.209901	-0.0257724	0.0494695	-0.106422	0.104661
ACCGAAGCATTGGGAG-1	-0.140849	0.426057	0.00922762	-0.00184631	-0.502666	-0.513898
ACCGCAATCATCCTGC-1	-0.265042	0.340738	-0.0932724	0.459996	-0.786628	0.162543
ACCGCAATCCTAAGTA-1	-0.180956	-0.10756	0.0706562	0.361575	-0.625299	0.368398
ACCGCAATCGGCTAGC-1	0.0218396	-0.207773	-0.0457724	-0.202373	0.291854	0.0943874
ACCGGCTAGCTGGCTA-1	0.161947	-0.242454	-0.0917248	-0.282899	0.530916	0.32616
ACCGGCTAGGAATAAC-1	-0.229021	0.117972	0.152561	-0.155794	0.0490582	-0.387754
ACCGGCTAGGTAGCTT-1	-0.101279	-0.215645	-0.0477962	-0.278688	0.223854	-0.0751664
ACCGGCTAGTAGAGGC-1	-0.0391282	0.227972	0.00720381	0.747101	-0.836917	0.603245
ACCGGCTAGTGAACGA-1	-0.130741	0.215631	-0.0233914	-0.00579368	-0.309203	-0.288565
ACCGGCTAGTTGGGCC-1	-0.0651497	-0.0581986	0.0156562	-0.242109	0.102799	-0.112107
ACCGGTTCAATCCTGA-1	-0.129773	0.039461	0.0382752	-0.0957937	-0.00170967	-0.183016
ACCGGTTCATATTGAC-1	-0.333429	1.08925	0.276847	0.181838	-0.857903	-0.931615
ACCGGTTCATGTGGGA-1	0.0250654	-0.154156	0.0519657	-0.0923726	0.270376	-0.0382962
ACCGGTTCATTAAAGG-1	0.0381837	-0.123305	-0.0279152	-0.159741	0.260537	0.0923413
ACCTAAATCGTACCGA-1	-0.301064	0.0215887	0.630775	-0.598162	0.686332	-0.949975
ACCTAAATCGTTTCGC-1	0.848291	-0.268837	-0.111844	0.0168379	0.872989	0.970953
ACCTAAATCTGTGCCT-1	0.0287213	-0.18373	-0.0343438	-0.205794	0.303944	0.08823
ACCTAAGGTAGCCTCC-1	0.867216	-0.187986	-0.191368	-0.0781621	0.960051	1.03928
ACCTAAGGTCATAACG-1	-0.206225	0.729887	0.264823	0.185522	-0.550963	-0.627013
ACCTAAGGTGCTCCAC-1	-0.0471927	-0.0511773	-0.0376771	-0.117109	0.0193463	-0.0136631
ACCTAAGGTTAGAGGG-1	-0.113107	0.129461	0.193751	-0.165004	0.0898919	-0.386102
ACCTAAGGTTGCATCT-1	-0.543214	0.59095	-0.120891	1.02184	-1.35899	0.51691
ACCTACCTCAGGGCCT-1	-0.092354	-0.179262	-0.254582	0.219996	-0.392152	0.484662
ACCTACCTCATGCTCC-1	-0.360849	-0.0637305	-0.20363	0.338417	-0.764911	0.487638
ACCTACCTCCAGGAAA-1	0.211302	-0.478199	-0.212677	-0.450004	0.732318	0.509928
ACCTACCTCCTTCGTA-1	-0.157193	0.623716	0.0766086	0.431048	-0.629574	-0.254192
ACCTACCTCGACAAAG-1	-0.0706335	-0.335007	0.327085	-0.333162	0.733	-0.483074
ACCTACCTCTGTGCAG-1	-0.0420314	-0.241177	-0.110058	0.0273642	-0.0967956	0.185768
ACCTCACTCCAAGTGT-1	0.035388	-0.207348	-0.0558914	-0.00368842	0.0553017	0.126021
ACCTCACTCCCTGGAA-1	0.200872	-0.215433	-0.0875581	0.0121011	0.249471	0.365614
ACCTCACTCGCTAAAC-1	-0.247838	-0.163943	0.848156	-0.530004	1.0087	-1.06763
ACCTGGATCACTAATG-1	-0.0757948	-0.0630922	-0.0367248	-0.333425	0.0375473	-0.0552929
ACCTGGATCAGGGCCT-1	0.049474	-0.433518	-0.205534	-0.473688	0.60707	0.327697
ACCTGGATCCTGGTCT-1	0.0442052	-0.127986	-0.0307724	-0.147899	0.25351	0.104307
ACCTGGTCAGGTTACC-1	0.101517	-0.13373	-0.10982	-0.35632	0.543829	0.2766
ACCTGGTCATTGTCCT-1	-0.326978	-0.146071	-0.195296	0.473943	-0.848735	0.696006
ACCTGTTGTGATGAAA-1	-0.21601	0.742865	0.0692276	0.516312	-0.742987	-0.29461
ACCTGTTGTGCATTTC-1	0.688721	-0.504582	-0.202201	-0.595267	1.19156	0.91909
ACCTGTTGTGCTCCGT-1	-0.154827	0.120525	-0.0692248	0.170785	-0.406659	0.0707471
ACCTGTTGTGTTCCCA-1	0.5227	-0.110113	-0.00374857	-0.0739516	0.675049	0.610179
ACCTTCATCACAGCGC-1	0.0803342	-0.372454	-0.00970095	-0.417899	0.583262	0.124375
ACCTTCATCTGTGCCT-1	-0.199451	0.204142	-0.0472009	0.143154	-0.323477	-0.0854086
ACCTTCCAGACTTACA-1	-0.19558	1.12372	0.228394	-0.331057	-0.922443	-1.21369
ACCTTCCAGAGAAGGG-1	-0.165365	0.193929	0.0655371	-0.0615832	-0.174268	-0.328276
ACCTTCCAGAGAGCCG-1	-0.15773	0.450738	-0.00124857	0.415785	-0.538028	-0.0495643
ACCTTCCAGCGAGGTG-1	0.0071084	0.294567	0.00339429	0.682364	-0.744381	0.472796
ACCTTCCAGCTATGAC-1	0.394528	0.0607376	-0.142439	0.481048	-0.119716	0.506207
ACCTTCCAGTCTTGAA-1	0.297216	-0.392454	-0.131606	-0.394741	0.758693	0.514826
ACCTTGCTCAATGAGG-1	0.0429149	0.100312	-0.0957724	0.437364	-0.479696	0.419056
ACCTTGCTCATGGTTA-1	-0.218375	-0.165858	0.514109	-0.497109	0.748433	-0.792842
ACCTTGCTCGGTCATG-1	-0.215902	0.176695	-0.03232	0.130522	-0.273832	-0.0651214
ACCTTGTGTGCTTTAC-1	-0.0137518	-0.21522	-0.0864867	-0.178688	0.220251	0.101294
ACCTTGTGTTCAAGAT-1	-0.153322	-0.452667	0.285537	-0.490794	0.797597	-0.524925
ACCTTGTGTTCCGGCT-1	-0.303859	-0.175645	0.0789895	0.0926274	-0.481802	0.0195423
ACGAACAAGAGGATAT-1	0.10399	-0.291816	-0.0872009	-0.387373	0.576631	0.252405
ACGAAGTCAATAACGA-1	-0.00654751	-0.348199	-0.163749	-0.06132	0.0769318	0.21064
ACGAAGTCAGAAACGT-1	-0.0989131	-0.060539	-0.116844	0.455259	-0.636146	0.600077
ACGAAGTCAGGCTGTT-1	-0.221171	1.01372	0.134942	0.0734168	-0.909792	-0.956279
ACGAAGTCAGTATGTT-1	-0.548698	4.00159	0.691609	1.24289	-2.10768	-1.91023
ACGAATCTCAAGACTC-1	-0.160956	-0.256071	-0.0320819	-0.259478	0.291591	-0.174885
ACGAATCTCATCCTCA-1	-0.58472	1.77648	0.203037	1.07473	-1.3637	-0.767019
ACGAATCTCGGGATTT-1	0.0261407	-0.179901	-0.079939	-0.132899	0.21293	0.145455
ACGACAAAGGCATGTT-1	-0.110634	0.350099	0.0947038	0.225785	-0.328142	-0.169045
ACGACAAAGGGTTATC-1	-0.1273	0.731376	0.157204	1.49315	-1.38982	0.817032
ACGACTTAGTACTGGT-1	-0.00837547	0.149461	0.117323	0.273417	-0.358163	0.168585
ACGACTTAGTGAGGGT-1	0.326786	-0.0864964	-0.285653	-0.300794	0.702728	0.49905
ACGAGTAAGACAGGTA-1	0.0022697	0.274567	0.125656	-0.0802674	-0.200267	-0.347436
ACGAGTAAGCGTGCAC-1	-0.213107	-0.0811773	-0.22982	0.30368	-0.601018	0.469737
ACGAGTAAGCTAAGTC-1	0.410442	-0.405858	-0.219344	-0.0905305	0.585897	0.704682
ACGATTCAGCTTATGA-1	-0.224074	0.817972	0.155061	0.335522	-0.733711	-0.567983
ACGATTCAGTTTCCGC-1	0.238399	-0.676496	-0.317796	-0.667899	0.930773	0.638023
ACGCAAGCAGGCGAGT-1	0.0799041	-0.192241	-0.0693438	0.188417	-0.148625	0.330857
ACGCACGGTTAAGCCA-1	-0.106225	0.19627	0.0193467	0.195522	-0.23502	-0.00107787
ACGCACGGTTCCTGTG-1	0.301517	-0.331603	-0.126725	-0.231846	0.6167	0.51424
ACGCCACAGCCGCTAA-1	0.0803342	-0.147348	-0.0231533	0.158417	-0.108468	0.240705
ACGCCACAGCGCCTTT-1	0.00592561	-0.352667	-0.084939	-0.408425	0.50014	0.125472
ACGCCACAGGAACGGT-1	-0.127085	0.13627	0.0404181	-0.0802674	-0.132052	-0.28278
ACGCCACAGTAGGCGG-1	-0.174289	-0.0524539	-0.0692248	0.131048	-0.384423	0.243063
ACGCCTAAGGAGCAAC-1	0.0290439	-0.115433	0.06018	-0.0715832	0.233413	-0.0442348
ACGCCTTTCCCAGTAG-1	-0.256225	0.00669504	-0.194463	0.386048	-0.715694	0.463992
ACGCCTTTCGCTAGTG-1	0.0732374	-0.0637305	0.0814895	0.0805221	0.195625	-0.00139502
ACGCCTTTCGTTTCGC-1	-0.264397	0.350099	0.410418	-0.111846	0.0844981	-0.606219
ACGCCTTTCTTGGATA-1	0.698506	0.0956312	-0.227558	0.978154	-0.355746	0.912667
ACGCTTGAGCAAGGTA-1	-0.190849	-0.146496	-0.0694629	0.00710106	-0.260567	0.106434
ACGCTTGAGGGATTAG-1	-0.0306335	-0.169475	0.110299	-0.378162	0.355889	-0.190214
ACGCTTGAGTGATTCA-1	-0.223107	0.42095	-0.0400581	0.496312	-0.781921	0.104821
ACGGGAAGTGACATAT-1	0.0418396	-0.106922	-0.0479152	-0.0242147	0.092281	0.124004
ACGGGAAGTTGTTGGA-1	0.105173	-0.210539	-0.059939	-0.127373	0.301641	0.220469
ACGGTACGTCATGCAA-1	-0.0214937	-0.0803262	-0.0331533	0.0960484	-0.160329	0.175303
ACGGTTAGTAAGGTCC-1	-0.120096	-0.0218156	0.00660858	0.0121011	-0.179125	0.00790229
ACGGTTAGTACGGTAC-1	-0.21558	-0.0311773	0.0422038	0.000522108	0.102162	-0.0589145
ACGGTTAGTAGCTGCG-1	-0.103537	0.50095	0.338632	0.179996	-0.217005	-0.401581
ACGGTTAGTGCATCGG-1	-0.0483755	-0.201816	-0.0763676	-0.372373	0.4049	0.0398292
ACGGTTTAGACTTATG-1	-0.108375	0.183291	-0.0186295	0.465785	-0.654583	0.358953
ACGGTTTAGCCGCTTT-1	-0.4273	0.225418	0.19018	-0.675004	-0.0499631	-0.724841
ACGGTTTAGGGCCACT-1	0.809904	-0.349475	-0.132677	-0.195267	1.00373	0.957975
ACGGTTTAGGTCCACA-1	-0.10773	-0.35756	-0.166606	-0.233162	0.170479	0.0825328
ACGGTTTAGTCACTCC-1	0.347646	-0.474582	-0.151725	-0.403162	0.808021	0.584357
ACGTACCCAACCCTAA-1	-0.164935	0.390738	0.197323	0.0684168	-0.255095	-0.403072
ACGTACCCACAAACTT-1	-0.271601	0.299674	0.121847	0.261048	-0.236128	-0.0546753
ACGTACCCAGCCTAAC-1	-0.134935	-0.355858	-0.00255809	-0.288425	0.436482	-0.179354
ACGTACCCAGCGCTTG-1	-0.163644	0.543929	-0.0418438	0.526312	-0.665186	-0.0251954
ACGTACCCAGTAAAGC-1	1.16765	-0.316071	-0.126606	0.159469	1.00589	1.19802
ACGTACCCATGTTGTG-1	0.137323	-0.149475	0.0445848	-0.329478	0.552673	0.127948
ACGTACCCATTGTCCT-1	-0.0360099	-0.303943	0.11018	-0.217109	0.499908	-0.196846
ACGTCAAGTCCTTCAG-1	0.120979	-0.313305	-0.0979152	-0.353952	0.560647	0.285573
ACGTCAAGTCTTTATG-1	-0.162031	0.68244	-0.0451771	0.720259	-0.912489	0.0535552
ACGTCAAGTTACTAGG-1	-0.145257	-0.0892624	-0.151487	-0.512373	-0.0870884	-0.0786027
ACGTCAAGTTGTTGTC-1	-0.0747196	-0.258411	-0.10613	-0.419478	0.427347	0.0446179
ACGTCCAAGAGGAGTC-1	-0.0927841	-0.214369	-0.0377962	-0.0739516	0.23459	-0.0512404
ACGTCCAAGCCTGTGA-1	-0.193537	0.599461	-0.0525581	0.793417	-0.990558	0.255749
ACGTCCAAGTGGCGGA-1	0.0132374	-0.277135	-0.0554152	-0.112373	0.170707	0.095793
ACGTCCTTCCTAGTCC-1	-0.0706335	0.154355	-0.10101	0.373154	-0.529858	0.28546
ACGTCCTTCGGTCATG-1	0.0101192	-0.382667	-0.0816057	-0.354741	0.448753	0.126609
ACGTTACAGTAAGAAC-1	-0.0955798	0.531163	-0.0679152	-0.0742147	-0.677241	-0.682913
ACGTTGTAGAAGCTAG-1	-0.0950421	-0.386709	-0.0283914	-0.349741	0.441821	-0.0930878
ACGTTGTAGCAACATC-1	-0.288806	-0.19905	0.0505371	-0.547899	0.321451	-0.421525
ACGTTGTAGCCTCTCG-1	-0.139236	-0.0520284	0.145775	-0.47632	0.260391	-0.361781
ACGTTGTAGTCCTGAG-1	0.101087	-0.0713901	-0.13613	0.360785	-0.333078	0.518208
ACGTTGTAGTTTGAGC-1	-0.115687	-0.23905	0.149109	-0.384741	0.473172	-0.338905
ACTAAAGCAACTGGGA-1	0.0445278	-0.28522	-0.0285105	-0.252899	0.375653	0.101701
ACTAAAGCAATAAGCA-1	-0.0297733	-0.23373	-0.0187486	0.346838	-0.461121	0.449521
ACTAAAGCATTAGCGC-1	-0.152031	-0.0716028	-0.0176771	-0.237109	0.0757732	-0.181871
ACTAACGGTACGGTAC-1	-0.304612	0.407972	-0.0566057	0.997364	-1.20287	0.668476
ACTAACGGTATTACCC-1	-0.184612	-0.172667	0.579942	-0.396583	0.809504	-0.819304
ACTAACGGTGACCTGG-1	0.197861	0.142865	-0.0813676	0.221048	-0.0330703	0.108602
ACTAACGGTGGAAACG-1	0.0479686	0.512014	-0.153272	0.114206	-0.73577	-0.483166
ACTAACGGTGTTAAAC-1	-0.186655	-0.19905	0.106013	-0.135267	0.384119	-0.311829
ACTAACGGTTAATCGG-1	-0.0349346	-0.277348	-0.0743438	0.142364	-0.235481	0.282983
ACTAACTCAAAGCTAA-1	-0.0974077	-0.38756	-0.0379152	-0.465794	0.43258	-0.0833734
ACTAACTCAAATATCC-1	0.420549	-0.235433	-0.01482	-0.0739516	0.579664	0.521422
ACTAACTCACTAAGAA-1	-0.274074	-0.367986	0.738632	-0.479478	1.07493	-1.00914
ACTAACTCAGTTAAAG-1	-0.130096	0.0147801	0.163513	0.0160484	0.200044	-0.19845
ACTAATCCAAGATTCT-1	-0.0847196	-0.268624	-0.0664867	0.00157474	-0.119415	0.0949946
ACTAATCCAAGCTTTG-1	-0.360096	0.453504	0.0105371	0.556838	-0.938801	0.14187
ACTAATCCACCATATG-1	-0.171064	-0.453092	-0.0531533	-0.00289894	-0.224244	0.0707388
ACTAATCCACCCACAG-1	-0.289343	0.39861	0.675299	-0.596846	0.352407	-0.974267
ACTAATCCATAAGGAC-1	0.383883	0.912227	-0.229463	1.54789	-1.11371	0.709876
ACTAGGCGTAATCACG-1	0.00291486	-0.228837	-0.0179152	-0.0834253	0.119476	0.0297428
ACTAGGCGTATTTGGG-1	-0.10644	-0.057773	-0.057439	0.0128905	-0.162636	0.0980551
ACTAGGCGTGAGCGAA-1	-0.0388056	0.0911631	0.0727991	0.179996	-0.285463	0.122782
ACTAGGCGTGTGAGAG-1	-0.0691282	-0.0581986	-0.0161295	0.0121011	-0.112672	0.0401638
ACTAGGCGTTACTAGG-1	0.0828073	-0.355645	-0.106487	-0.294215	0.461552	0.250105
ACTATCCGTAATCCCT-1	-0.422892	1.00861	0.114942	0.362364	-0.921183	-0.71918
ACTATCCGTCATTAGG-1	-0.0809561	-0.0152199	-0.02982	0.0810484	-0.216616	0.132601
ACTATGTCACCAGCAT-1	-0.218591	-0.174156	-0.171368	0.202627	-0.507128	0.458377
ACTATGTCAGAAACGT-1	-0.0274077	-0.23756	-0.0866057	-0.110531	0.115197	0.0829723
ACTATGTCATCGTTCT-1	1.22679	-0.230326	-0.186368	0.513417	0.776836	1.27092
ACTCACCTCACATTGA-1	-0.0129991	-0.338837	-0.0688676	-0.375531	0.446289	0.0784302
ACTCACCTCACCTGCT-1	0.425388	-0.321603	-0.100772	-0.367899	0.842606	0.609907
ACTCACCTCAGAAACG-1	-0.024612	-0.322454	-0.0820819	-0.348425	0.4047	0.0806166
ACTCACCTCGCTAGAT-1	0.0949579	-0.314156	-0.119701	-0.406846	0.586697	0.280551
ACTCACCTCTAATCTC-1	0.0589364	-0.0411773	-0.155177	0.615259	-0.638141	0.728083
ACTCACTGTGAGGTGA-1	-0.00794536	-0.264156	-0.0432724	0.253943	-0.335584	0.375418
ACTCACTGTTAAGGCC-1	-0.233107	-0.0162837	-0.0751771	-0.0694779	-0.0825574	-0.0747715
ACTCACTGTTAGGCTA-1	0.0265708	-0.246071	-0.0302962	-0.300794	0.408565	0.0797938
ACTCAGTAGTAACCCG-1	-0.155042	0.0745674	-0.132201	0.556048	-0.774916	0.56704
ACTCAGTAGTTAGTGC-1	0.191194	-0.270539	-0.12982	-0.321583	0.5972	0.401646
ACTCCTCAGCTATTGA-1	-0.060311	-0.497135	0.00446572	-0.498952	0.586501	-0.0905509
ACTCCTCAGGTGTTAC-1	-0.0627841	0.189887	0.0418467	0.443154	-0.590662	0.325694
ACTCGCGCACAACCTA-1	0.0599041	-0.33139	-0.0741057	-0.378162	0.52413	0.181433
ACTCGCGCACAAGCCT-1	0.160979	-0.35139	-0.0537486	-0.227899	0.47392	0.280633
ACTCGCGCATATAACC-1	-0.232461	0.917546	0.343394	-0.308162	-0.654575	-1.10434
ACTCGCTTCGACCTGA-1	-0.336655	1.66265	0.622442	0.418943	-1.02872	-1.16589
ACTCGCTTCGGCCAGT-1	-0.0889131	0.27095	0.109942	0.200522	-0.215378	-0.0981881
ACTGAAACAACATAAG-1	0.127969	-0.310326	-0.111963	-0.295267	0.509175	0.31026
ACTGAAACACAGGGAC-1	0.953022	-0.326496	-0.202915	0.441575	0.595931	1.10832
ACTGAAACATAAACCT-1	0.29184	-0.30522	-0.0670819	-0.467373	0.81493	0.442462
ACTTACAAGCACAGAA-1	-0.244935	0.224993	0.25768	0.189469	0.0464032	-0.095196
ACTTACAAGGCTGTCA-1	-0.131494	0.14244	-0.0535105	-0.145004	-0.258157	-0.34929
ACTTACAAGGGCCATC-1	-0.0848271	0.160525	-0.0569629	0.719733	-0.851647	0.640813
ACTTACTTCATGCTTT-1	0.244743	-0.472879	-0.170891	-0.32632	0.651741	0.501449
ACTTACTTCCAAGTTA-1	0.287216	-0.290965	-0.0735105	-0.370004	0.728765	0.444377
ACTTACTTCCGGTTAG-1	0.207216	0.537121	-0.116606	1.15921	-0.964946	0.69785
ACTTACTTCGGGACCT-1	0.00721593	-0.251816	-0.0377962	-0.306057	0.393167	0.0635197
ACTTACTTCGTTAGTA-1	0.0432374	-0.270539	-0.0543438	-0.288425	0.413229	0.134328
ACTTAGGGTCGCAATA-1	-0.0904185	-0.0513901	0.0123229	-0.0607937	0.0891088	-0.101807
ACTTAGTCAAGTGAAC-1	-0.167515	0.0256312	-0.0702962	-0.0328989	-0.132152	-0.0820624
ACTTAGTCACTTAACG-1	-0.382784	0.544355	0.134228	1.31026	-1.42924	0.820407
ACTTAGTCAGCTTAGC-1	-0.203752	1.28435	0.146132	0.230522	-1.09641	-1.03832
ACTTAGTCATCCTAGA-1	-0.0531066	-0.271177	0.186609	-0.0784253	0.543779	-0.310009
ACTTATCTCAAACCTA-1	-0.499343	0.0515887	1.40018	-0.844478	1.2318	-1.53582
ACTTATCTCACAGCCA-1	-0.268913	-0.0596879	-0.0601771	-0.0592147	-0.274647	0.000682524
ACTTATCTCCGCCTAT-1	-0.188591	0.472865	0.285656	0.0834168	-0.247574	-0.474512
ACTTATCTCGATAACC-1	-0.0935368	-0.332028	-0.027439	-0.314215	0.383596	-0.0923397
ACTTATGAGGAGTAAT-1	0.211409	-0.301177	-0.0730343	-0.0650042	0.352096	0.361144
ACTTATGAGGGTTAGA-1	0.326786	-0.40905	0.0393467	-0.518688	0.883992	0.364504
ACTTATGAGGTATTGC-1	-0.247085	-0.126922	-0.134939	0.326575	-0.654124	0.539528
ACTTCGCTCCCTGATC-1	0.119904	-0.298199	-0.0592248	0.146838	-0.0383432	0.270305
ACTTCGCTCGCTATGG-1	-0.00181633	-0.181816	-0.0408914	0.438943	-0.52683	0.565436
ACTTCGCTCTCCATAT-1	0.424528	-0.50139	-0.122439	-0.540004	0.974186	0.629442
ACTTGAATCATTTGCT-1	-0.0452572	-0.0247943	-0.0300581	-0.147636	-0.0075741	-0.0292237
ACTTGAATCTTAGTCT-1	-0.152892	-0.422028	0.563156	-0.488425	0.989273	-0.77909
ACTTGCACAACATAAG-1	-0.0682679	0.312014	-0.206249	0.241312	-0.602421	-0.0985578
ACTTGCACAGCCAGAA-1	-0.179021	0.259887	-0.0637486	0.576575	-0.81196	0.396914
ACTTGCACATTGTGGC-1	-0.306978	0.25861	-0.0362486	0.906048	-1.14602	0.720225
ACTTGTAAGCGAGCGA-1	-0.128698	-0.40522	0.285418	-0.392373	0.757568	-0.499901
ACTTGTAAGGAGTAAT-1	-0.0734292	0.173716	0.234942	-0.379478	0.0857314	-0.387772
ACTTGTAAGGTTAGCT-1	0.471517	-0.520326	-0.0181533	-0.524741	0.997298	0.574993
ACTTGTAAGTATTGTG-1	-0.196763	-0.00692198	-0.0260105	-0.0955305	-0.0272793	-0.122485
ACTTGTCGTGCAATAT-1	0.569259	-0.257348	-0.0536295	-0.259478	0.870847	0.698564
ACTTGTCGTTTATCTG-1	-0.245042	1.80946	0.54518	-0.0139516	-1.17905	-1.49744
ACTTTGTTCATGCAAC-1	-0.0550421	-0.16522	0.107204	-0.322636	0.347579	-0.216915
ACTTTGTTCATTACTC-1	-0.183322	-0.00734751	0.00648953	0.255522	-0.52491	0.320811
ACTTTGTTCGTCATTT-1	0.507754	-0.478837	-0.218034	-0.310794	0.862786	0.787255
AGAAACCCAGTAGCCT-1	1.74184	-0.520113	-0.180058	-0.208952	1.5611	1.54691
AGAAACCCATCAGTAT-1	-0.0250421	-0.324794	-0.106725	-0.424478	0.484845	0.113277
AGAAACTAGTCGCAAT-1	0.198829	-0.0209645	-0.0093438	0.105259	0.129045	0.272827
AGAAACTAGTCGCTAG-1	-0.0377303	0.0503121	0.0570848	-0.145794	0.009738	-0.130687
AGAAACTAGTTCCTCA-1	-0.179881	0.0496738	0.0835133	0.0147326	0.0480123	-0.0959659
AGAAAGGCAAACCTTG-1	0.11227	0.15244	-0.0780343	0.351838	-0.309838	0.262311
AGAAAGGCAGGTATTT-1	0.140549	-0.550539	-0.0585105	-0.466057	0.684016	0.261904
AGAAAGGCATCCTGAA-1	0.280764	-0.203092	-0.151487	-0.06132	0.424475	0.518284
AGAAAGGCATGGAGGC-1	0.698506	-0.400965	-0.13351	-0.329215	1.01986	0.873433
AGAACCAAGGGACCTC-1	0.0136675	-0.338199	0.00637048	-0.342636	0.43968	0.0104892
AGAACCAAGTCACGAT-1	-0.152031	0.688823	0.280418	0.010259	-0.494062	-0.747227
AGAACCGCACATGCTA-1	0.235603	-0.0154326	-0.0443438	0.31368	-0.10846	0.410463
AGAACCGCACTTCATC-1	0.348184	-0.43905	-0.0879152	-0.470531	0.862919	0.522155
AGAACCGCAGGCTAAG-1	0.15399	-0.378199	0.0193467	-0.297636	0.53767	0.182239
AGAACCGCATGAAGTA-1	-0.100418	0.0173333	-0.00255809	-0.0176358	-0.0284156	-0.0495877
AGAAGGTGTACTTAGG-1	0.270657	-0.357986	-0.112082	-0.123162	0.479043	0.467529
AGAAGGTGTGTGTGGT-1	0.403237	-0.392454	-0.143034	-0.390794	0.843205	0.628794
AGAAGGTGTTTGTTGC-1	0.204958	-0.218837	0.0054181	-0.118688	0.404518	0.262481
AGAATCGAGGAGTAAT-1	0.110872	-0.269688	-0.0311295	-0.347899	0.544753	0.191564
AGAATCGAGGCGCTAC-1	0.185496	0.684355	-0.179463	1.62315	-1.2855	0.955163
AGAATCGAGGGACGCA-1	0.868936	-0.370113	-0.179225	-0.390531	1.17598	1.03433
AGAATCTGTTTAACCC-1	-0.0731066	-0.0826667	-0.0327962	0.00315369	-0.106027	0.0509542
AGACAATAGGTCCACA-1	1.31507	-0.605433	-0.258987	-0.377899	1.4292	1.36404
AGACAATAGTAGGCGG-1	0.0329149	-0.273092	-0.133272	-0.362373	0.480562	0.221799
AGACACGCAACCCTAA-1	-0.0033217	-0.236709	-0.134582	-0.249741	0.31779	0.177931
AGACACGCAAGGACCA-1	-0.201494	0.177546	-0.0863676	0.144469	-0.337898	-0.0469473
AGACACGCACAGAAAC-1	0.549259	-0.427986	-0.0383914	-0.318162	0.901047	0.666893
AGACACGCATTAGGCC-1	0.0158181	-0.351177	-0.16863	-0.0228989	0.0548027	0.244214
AGACACGCATTCCTCG-1	-0.177193	-0.221603	0.0264895	-0.116057	0.319725	-0.192253
AGACCCGGTCACCTAT-1	0.0173235	0.046695	-0.253749	0.656048	-0.712574	0.686481
AGACCCGGTGCCTCAC-1	0.0146353	-0.291816	-0.208749	0.309206	-0.372474	0.602129
AGACCCGGTTGCACGG-1	-0.156655	-0.121603	-0.114582	-0.0123726	-0.194443	0.140398
AGACTATGTCAGGCCA-1	1.08937	-0.527986	-0.28101	-0.405794	1.31913	1.24512
AGACTATGTGACCTGG-1	-0.168698	-0.196922	0.27518	-0.406846	0.557878	-0.529949
AGAGAAGCAGCCAGTT-1	-0.373752	0.0624397	0.662204	-0.543952	0.677859	-1.02571
AGAGAAGCAGGCCATT-1	0.0247428	-0.305645	-0.08232	-0.258952	0.360302	0.146737
AGAGAAGCATGCTTAG-1	0.143345	-0.130326	0.0597038	0.0599958	0.115498	0.115887
AGAGAAGCATTAGCGC-1	-0.118375	0.404567	-0.00720095	0.182627	-0.497503	-0.289173
AGAGAGGAGCCGCTAA-1	-0.0719239	-0.213092	-0.0600581	-0.227636	0.205435	-0.0170179
AGAGAGGAGGAACACA-1	-0.066655	-0.150539	0.276251	-0.299741	0.512773	-0.425359
AGAGAGGAGGCACAGG-1	-0.10601	0.314142	0.112323	0.107101	-0.26522	-0.271474
AGAGAGGAGGTCCGTA-1	0.0272159	-0.192667	-0.106249	-0.193952	0.288261	0.180739
AGAGATTAGCCTGGTA-1	0.0614095	-0.136284	0.00601334	-0.108162	0.22598	0.0777846
AGAGATTAGTCACTAA-1	0.31356	-0.260113	-0.148034	-0.0826358	0.481501	0.547543
AGAGGAACATAAGCAA-1	0.0463557	-0.31522	0.0252991	-0.246583	0.370654	0.0300629
AGAGGAACATGTCGCG-1	0.0585063	0.58861	0.102561	0.916312	-0.893599	0.408931
AGAGGATGTTATAGCG-1	-0.150311	0.539035	0.209823	-0.172373	-0.410572	-0.756465
AGATGAAGTCGCATAA-1	-0.0527841	0.0418014	0.0239895	-0.0081621	-0.025471	-0.0703392
AGATGCTTCATTCATC-1	0.255926	0.197333	-0.0510105	0.216048	0.0564131	0.082147
AGATGCTTCCCTCTAA-1	-0.16644	0.129674	0.169109	-0.0165832	0.0557993	-0.245729
AGCAAATAGCAAGGAC-1	-0.242784	1.0818	0.565537	-0.0531621	-0.600521	-1.09421
AGCAAATAGGCGAAAC-1	-0.0624615	-0.256922	0.00768	-0.134741	0.338683	-0.0978016
AGCAATACAATTAGCT-1	0.0409794	-0.252667	-0.0760105	-0.305267	0.428943	0.159616
AGCAATTGTAGCCTAA-1	-0.198268	0.455631	0.145775	0.387364	-0.389408	-0.0952723
AGCAATTGTGGACCTG-1	-0.052354	-0.300113	-0.197439	0.394996	-0.533414	0.671234
AGCAATTGTGTCCAGG-1	-0.140741	0.452227	0.0392276	-0.0778989	-0.498761	-0.61365
AGCACAGCAGAACCGA-1	0.167216	-0.554369	-0.245772	-0.298162	0.551273	0.49875
AGCACAGCAGGCTGTT-1	-0.164827	0.152014	-0.216725	0.803154	-0.976716	0.723462
AGCACTAGTCACAGAC-1	-0.0740744	-0.312454	-0.104225	-0.370267	0.374281	0.0428549
AGCACTAGTCTAACCT-1	-0.203967	0.0647801	-0.0363676	0.140522	-0.427058	0.105332
AGCACTAGTGCTTTAC-1	-0.136763	0.694567	0.0658943	0.602101	-0.703697	-0.127589
AGCACTAGTGTTCCCA-1	-0.152892	0.136482	-0.0504152	0.181312	-0.415978	0.0632673
AGCACTAGTTAGCATG-1	0.212055	-0.338837	-0.0470819	-0.0892147	0.37992	0.332435
AGCACTAGTTAGTACG-1	1.19775	-0.469262	-0.203749	-0.407636	1.3815	1.26394
AGCACTAGTTATCGAG-1	-0.442784	0.322652	0.155537	0.381312	-0.867181	0.0822381
AGCACTTAGACCATAC-1	0.0167858	-0.365645	-0.0895819	-0.269741	0.363482	0.145831
AGCACTTAGCTTCCCG-1	-0.200634	0.033078	0.156251	0.311312	-0.596406	0.207968
AGCAGGTAGCTGTAAC-1	-0.158375	-0.434369	-0.062439	-0.156583	0.456207	-0.129803
AGCAGGTAGGCTTAGT-1	0.375065	-0.416071	-0.0797009	-0.537899	0.93581	0.540787
AGCAGGTAGGTGCGGA-1	0.730442	0.145418	0.0312514	0.363943	0.450484	0.664504
AGCAGGTAGTGAGGGT-1	-0.0191282	-0.142454	-0.0785105	-0.157636	0.187144	0.0832233
AGCATCCCAGCTCAAC-1	-0.324827	0.0541419	-0.00874857	0.497101	-0.865466	0.529031
AGCATTTCACCAGCAT-1	-0.413644	1.18563	0.268275	0.246312	-0.939118	-0.955551
AGCATTTCAGCCAGTT-1	-0.178806	0.303929	-0.135177	0.379469	-0.63995	0.105062
AGCATTTCAGGCTGTT-1	0.744098	-0.109688	-0.16982	-0.00500421	0.806614	0.890474
AGCCAGTGTGGATTCA-1	0.0626998	0.00201419	-0.129225	0.238943	-0.234187	0.306763
AGCCGCTAGCAACATC-1	-0.375042	-0.644156	1.00304	-0.730531	1.40446	-1.2498
AGCCGCTAGCCTAATA-1	-0.0157948	-0.182667	-0.0122009	-0.00421473	-0.0166105	0.0114759
AGCCGCTAGGTCATTA-1	-0.0576228	-0.159688	0.0304181	-0.360794	0.25109	-0.121733
AGCCGGTTCAGGAAGC-1	-0.0781604	-0.238837	-0.0243438	0.217101	-0.373243	0.31202
AGCCGGTTCGTACCGA-1	0.110442	-0.34905	0.0545848	-0.368688	0.564749	0.0784144
AGCCTAAGTGCATTTC-1	-0.135902	-0.0437305	0.131251	0.040259	0.232639	-0.125641
AGCCTAAGTTTGCAGA-1	0.107001	-0.278411	-0.04982	-0.210267	0.397549	0.210165
AGCCTAGTCCAGGGAG-1	-0.139451	0.000524831	-0.0688676	0.379996	-0.603546	0.464115
AGCCTAGTCGATCAGT-1	-0.114827	1.03499	-0.0175581	0.427364	-1.03742	-0.684934
AGCCTAGTCTTAGGGT-1	0.169366	-0.196496	-0.0527962	-0.0686884	0.308075	0.289436
AGCCTCCGTCTTTGAC-1	-0.125042	-0.227986	-0.0170819	-0.281057	0.276084	-0.147906
AGCCTCCGTGGGAACA-1	-0.174612	0.204993	0.129704	0.346575	-0.605197	0.191034
AGCCTCCGTGTGTGGT-1	0.354743	-0.404794	-0.0739867	-0.185267	0.62294	0.514733
AGCCTCCGTTCCATTA-1	0.24485	-0.419688	-0.164582	-0.188425	0.519316	0.495114
AGCCTCCGTTCCGGCT-1	-0.0374077	-0.202028	-0.0818438	-0.0994779	0.0868791	0.0627242
AGCCTCCGTTGTGATG-1	0.637108	-0.704369	-0.183987	-0.542373	1.12398	0.864806
AGCCTCCGTTTCCACG-1	-0.109451	0.00116313	0.00744191	-0.181583	0.00903005	-0.159491
AGCCTGGGTCACAGCG-1	0.191947	-0.338837	-0.0267248	-0.378952	0.65159	0.28531
AGCCTGGGTTAGGATT-1	-0.169451	0.915418	0.0805371	0.981048	-1.10467	0.0917066
AGCGATTTCCGCCAAA-1	-0.121601	0.199674	0.00148953	0.102627	-0.26085	-0.133625
AGCGCCTAGATTGAGG-1	-0.0573002	0.227121	0.0882752	0.0984168	-0.187572	-0.174667
AGCGCCTAGGCTATGT-1	-0.124289	-0.205007	-0.0352962	0.528943	-0.72529	0.645461
AGCGCCTAGTATGTGC-1	0.0462482	0.215418	-0.0491057	0.563943	-0.601882	0.431382
AGCGCCTAGTCACTCC-1	0.0303342	-0.29522	-0.0377962	-0.331583	0.445639	0.0950878
AGCGCCTAGTCGCAAT-1	0.228506	-0.38139	-0.234582	-0.240794	0.555129	0.549017
AGCGCTCAGCACGTTG-1	-0.0782679	-0.372667	-0.07982	-0.338162	0.333303	0.00223741
AGCGGACCACTAAGTT-1	-0.0781604	0.153504	0.0116086	0.165522	-0.314618	0.0172357
AGCGGATAGATACTTG-1	0.0929149	-0.105007	0.146847	0.168154	-0.104657	0.0304166
AGCGGATAGTCGCTAG-1	0.0280761	-0.268411	0.0713705	-0.299741	0.421998	-0.0611462
AGCGTGCTCATAACCA-1	0.0623772	-0.106709	-0.0120819	-0.130267	0.254164	0.103611
AGCGTGCTCATGTGGT-1	0.0406568	-0.0458581	-0.00732	0.0115747	0.041358	0.0676068
AGCGTGCTCCTCCTAA-1	0.159797	-0.30139	-0.00851047	-0.258162	0.503815	0.224419
AGCGTGCTCCTGAATA-1	0.103345	-0.304794	-0.163272	-0.292899	0.481551	0.340981
AGCTAAACACACTAAT-1	-0.160418	0.586908	-0.125177	-0.0031621	-0.775754	-0.66909
AGCTAAACAGGCATCT-1	0.0791514	-0.324369	-0.127201	0.115259	-0.0511737	0.313199
AGCTAAACATTCCTCG-1	-0.0397733	0.767759	0.437799	0.586575	-0.411383	-0.240234
AGCTAACTCCTAGTAA-1	0.388184	-0.417135	-0.132915	-0.362636	0.80803	0.605114
AGCTAACTCCTGTTCA-1	-0.0297733	-0.344369	-0.0570819	-0.331846	0.38081	0.0388696
AGCTAACTCGGTTTGG-1	0.1627	-0.0694752	-0.0588676	0.0760484	0.119889	0.288733
AGCTAACTCTCACTCA-1	0.281302	-0.225858	-0.277439	-0.0657937	0.429852	0.591833
AGCTACGTCATTAGCA-1	-0.153859	0.217546	0.319585	-0.210531	0.140175	-0.559192
AGCTACGTCATTAGTG-1	-0.135042	0.279461	0.156132	0.0592063	-0.16778	-0.287182
AGCTACGTCGAGGAAC-1	1.43754	-0.260752	-0.16363	0.124996	1.20948	1.37916
AGCTACGTCTCACTAT-1	-0.197838	-0.0590496	-0.07482	-0.154741	-0.0225743	-0.131842
AGCTAGTTCATGGCTG-1	-0.345365	0.502014	0.501132	0.431312	-0.00127162	-0.0985578
AGCTAGTTCCCGCCTA-1	-0.102246	-0.168411	0.292323	-0.298162	0.546694	-0.47982
AGCTATATCAGCAAAG-1	-0.0850421	-0.0390496	0.0414895	0.160259	-0.316495	0.161913
AGCTATATCGTAATCA-1	-0.0896658	0.283504	0.0202991	0.565785	-0.727224	0.358713
AGCTATATCTGTAATG-1	0.293668	-0.494794	-0.164106	-0.284478	0.65823	0.543766
AGCTCATAGGAAGCAC-1	-0.0218163	-0.350539	-0.0760105	-0.235794	0.279742	0.0761406
AGCTGCTCAACTAGAA-1	-0.138698	0.0549929	0.11768	-0.330267	0.0877169	-0.329271
AGCTGCTCAGCATGGA-1	0.165818	-0.266709	-0.0838676	-0.181583	0.43018	0.321565
AGCTGCTCAGGCTGTT-1	0.0272159	-0.193092	-0.163987	0.0421011	-0.0213164	0.270335
AGCTGCTCATCATGGC-1	-0.213859	1.04797	0.0744657	0.247101	-0.980761	-0.848695
AGCTTAATCCCTTGCG-1	-0.305042	0.646482	0.0466086	0.517364	-0.677958	-0.175196
AGCTTCCTCAAATCGC-1	0.0545278	-0.410539	-0.0733914	-0.44132	0.580963	0.173664
AGCTTCCTCAGGATGA-1	-0.170203	0.669674	0.0733943	0.133417	-0.674713	-0.61942
AGCTTCCTCCAGGGAG-1	-0.177623	0.151163	0.00518	0.394996	-0.653169	0.314792
AGCTTCCTCGCTTCTA-1	-0.425365	1.57223	0.376013	1.23157	-1.13502	-0.422935
AGCTTCCTCGGTCAGC-1	-0.147085	0.188184	0.103513	0.0876274	-0.117258	-0.138234
AGCTTCCTCTATGACA-1	-0.231386	0.310738	-0.0137486	0.486838	-0.780918	0.234011
AGCTTGGTCACCTGTC-1	-0.0911712	-0.283305	-0.132082	-0.362899	0.34679	0.0578464
AGCTTGGTCCGGTTGA-1	0.0539901	-0.083305	-0.0213676	0.267627	-0.279337	0.366247
AGCTTGGTCGAGGAGT-1	-0.0712787	-0.256071	-0.0962486	-0.164478	0.128556	0.0355815
AGCTTGGTCGTTAGTA-1	-0.0476228	-0.386284	0.100656	-0.242373	0.572346	-0.199473
AGCTTTAAGCCACATG-1	0.0728073	-0.277348	-0.131963	-0.216583	0.366689	0.268758
AGCTTTAAGGCGAAAC-1	0.110657	-0.250752	0.00148953	-0.292373	0.488545	0.149477
AGCTTTAAGTACCGCA-1	0.03356	-0.172879	0.0702991	-0.0623726	0.314033	-0.0520528
AGGAAACGTCATGCAA-1	-0.00568729	-0.319475	-0.0300581	-0.319478	0.393735	0.034738
AGGAAACGTGGAAACG-1	-0.00160127	-0.277986	-0.044939	-0.393952	0.477522	0.0612063
AGGAAACGTGTTTGTC-1	0.581409	-0.11905	-0.14863	0.827364	-0.317252	0.960818
AGGAAACGTTCGCTTG-1	-0.104289	0.0137163	0.0517276	0.178943	-0.359783	0.172763
AGGAACCAGCTAAAGG-1	-0.11472	0.415418	-0.0888676	0.878417	-0.99504	0.548928
AGGAACCAGGATAAAC-1	-0.0667626	-0.17756	-0.164225	-0.340531	0.349102	0.134171
AGGAACCAGGCAAGTA-1	0.174205	-0.454156	-0.213868	-0.477899	0.724305	0.473083
AGGAACCAGGGCCACT-1	-0.101064	-0.337773	-0.0455343	-0.433952	0.369873	-0.0779667
AGGAACCAGGTTAGAG-1	-0.144827	0.697333	0.115894	0.152364	-0.661238	-0.627578
AGGAACCAGTCCTTTG-1	-0.159236	0.0137163	-0.0508914	0.0997326	-0.332242	0.119046
AGGAACGGTGGTGAGA-1	-0.0914937	-0.178199	0.127085	-0.281057	0.384363	-0.285199
AGGAACGGTTAATGCG-1	-0.159451	0.275418	-0.0736295	0.143154	-0.431942	-0.179211
AGGAACGGTTCATTTG-1	0.240549	-0.372879	-0.146725	-0.273162	0.59809	0.472253
AGGAACGGTTGCTTCG-1	-0.0814937	-0.307773	0.142323	-0.388952	0.536148	-0.291387
AGGAACGGTTGTTGTC-1	0.0209794	-0.189901	-0.0792248	-0.109478	0.176906	0.137771
AGGAACGGTTTGCGCC-1	-0.272139	0.569887	0.582323	-0.117109	0.0178312	-0.765053
AGGACGTAGCATTATG-1	0.32313	-0.238624	-0.133153	0.105785	0.283738	0.542291
AGGACGTAGGAATAAC-1	-0.301279	0.26627	-0.0767248	-0.429741	-0.425453	-0.64851
AGGACGTAGGCTTAGT-1	-0.1673	0.0845674	-0.0760105	0.364733	-0.615447	0.35633
AGGACTAAGACACCGC-1	-0.064397	-0.362879	-0.00517714	-0.362636	0.441167	-0.083002
AGGACTAAGGCTTAGT-1	-0.237838	-0.10373	-0.0525581	0.276312	-0.598508	0.4102
AGGAGCTAGTCTGGGC-1	0.0572159	-0.136709	0.00137048	-0.0894779	0.19748	0.0783987
AGGAGCTAGTTTGCGG-1	-0.0442894	-0.0264964	-0.0045819	0.137627	-0.241129	0.191827
AGGATATAGCGCCTTT-1	-0.159128	0.230738	0.223037	0.281048	-0.526246	0.0708163
AGGATATAGCTAATTG-1	-0.134504	0.772014	0.146728	0.0942063	-0.700694	-0.746578
AGGATATAGGAGGGTT-1	0.0846353	-0.308624	-0.0169629	-0.313952	0.48397	0.139598
AGGATATAGTCATGCG-1	0.236678	-0.0473475	-0.217558	0.363417	-0.172153	0.496477
AGGATCCGTGCGCGTA-1	0.1027	-0.376284	-0.0943438	-0.44632	0.631356	0.259476
AGGATCCGTTACGCGG-1	0.0700116	-0.219688	-0.044939	-0.66632	0.796043	0.15698
AGGATCCGTTAGGACC-1	0.0691514	-0.256284	0.0817276	-0.27132	0.42009	-0.0180305
AGGATCCGTTCCTCCT-1	-0.189343	0.115631	0.0585133	0.839996	-1.02101	0.786065
AGGATGCAGACTATTG-1	-0.219558	-0.243518	-0.0566057	-0.06632	0.247213	-0.0139471
AGGATGCAGCAGCTAT-1	0.360334	0.0515887	0.103394	0.0815747	0.354745	0.329916
AGGATGTCAGCCAGAA-1	-0.0609561	0.0688227	-0.202915	1.65526	-1.4416	1.37097
AGGATGTCAGCGCTTG-1	0.157539	-0.235433	-0.0195819	-0.184741	0.424685	0.235262
AGGATTGAGCCGCAAC-1	-0.255687	0.443291	0.408037	0.294996	-0.0499843	-0.199493
AGGCAATCAACTGGCT-1	0.0026998	-0.0988369	-0.0879152	-0.232899	0.30521	0.125142
AGGCAATCAAGACTCC-1	-0.0388056	-0.380965	-0.0714867	-0.517636	0.564456	0.0463948
AGGCAATCAGGCCAAA-1	-0.132892	-0.234156	0.127085	-0.410531	0.444922	-0.333397
AGGCAGGTCACGCCAA-1	-0.173429	0.342652	0.0768467	0.631048	-0.851581	0.365576
AGGCAGGTCCCAGTAG-1	-0.0894507	-0.24373	-0.0167248	-0.193162	0.295142	-0.101282
AGGCCCAGTCCCGGAA-1	-0.223644	0.430738	0.358275	-0.136583	-0.100927	-0.6483
AGGCCCAGTCCTTAGT-1	0.171194	-0.359688	-0.0638676	-0.324741	0.581048	0.304584
AGGCGGATCATGCAAC-1	0.0828073	-0.265007	-0.0557724	-0.327109	0.49561	0.187235
AGGCGGATCGAGGTGG-1	-0.0238593	-0.107986	0.0308943	0.23868	-0.336328	0.272365
AGGCGGATCGCTAAGT-1	0.0854955	-0.300326	-0.0835105	-0.32132	0.492433	0.225282
AGGCGGATCTAATTGG-1	-0.0963325	-0.478411	-0.134106	-0.0507937	-0.0642466	0.115449
AGGCTAAAGCTCAATA-1	0.339044	-0.506709	-0.248391	-0.419215	0.814147	0.666698
AGGCTAAAGTTAGCTA-1	-0.368483	1.10329	0.400894	-0.111057	-0.767567	-1.14688
AGGCTAAAGTTATGTG-1	-0.179773	-0.428199	-0.0738676	-0.358425	0.43758	-0.145228
AGGCTAGCAACCTGGT-1	-0.0138593	-0.400113	-0.153868	-0.420794	0.492555	0.189044
AGGCTAGCAACTAGAA-1	-0.446225	1.5135	0.654109	0.463943	-0.894833	-1.03531
AGGCTAGCACCTATAG-1	-0.277193	0.468184	0.220656	0.489469	-0.821026	0.0303856
AGGCTAGCACGCAACT-1	0.105173	-0.319688	-0.084939	-0.335531	0.526773	0.251097
AGGGCCTTCAAACACC-1	0.0948503	-0.180752	-0.0992248	-0.103952	0.261593	0.255894
AGGGCCTTCCTTGTTG-1	-0.236548	-0.272454	0.191251	-0.373425	0.549625	-0.513793
AGGGCCTTCGTAATCA-1	0.0785063	0.069461	-0.0758914	1.10342	-1.01786	1.02429
AGGGCCTTCTACCTAT-1	-0.285795	0.00903547	0.00958477	0.327891	-0.690359	0.398685
AGGGCTACATGCTCCC-1	-0.020526	0.0571206	-0.0945819	0.226575	-0.318578	0.225835
AGGGTTGCAATTAGGA-1	-0.19515	0.716482	0.0356562	0.404733	-0.74917	-0.391492
AGGGTTGCACAGAAAC-1	-0.198375	0.158823	-0.0333914	0.241312	-0.525755	0.114352
AGGGTTGCATAATCAC-1	0.253022	-0.253943	-0.151249	-0.208162	0.547138	0.489821
AGGTAACCAGCAAGAT-1	0.0623772	-0.234369	0.0110133	-0.220531	0.359417	0.0722621
AGGTAACCAGCATGAG-1	-0.118268	0.143929	0.245775	-0.362636	0.139923	-0.447889
AGGTACGCAAACCCTA-1	-0.0439669	-0.27756	-0.0308914	-0.296583	0.318078	-0.0187416
AGGTACGCATAGGCGA-1	-0.0442894	0.0554184	-0.0435105	0.325259	-0.4537	0.344647
AGGTACGCATTGTGGC-1	-0.0594507	-0.267773	-0.0272009	-0.334215	0.311006	-0.0457921
AGGTATTGTAGTTACG-1	-0.0917088	-0.42522	-0.0157724	-0.409215	0.49513	-0.105593
AGGTATTGTTGTAACG-1	0.00925894	-0.304794	-0.00493904	-0.359741	0.453122	0.0203393
AGGTCAAAGCATGTTA-1	-0.0578378	0.204142	0.116132	0.594733	-0.724712	0.475698
AGGTCAAAGCGCTAAT-1	-0.142354	-0.280113	-0.130415	-0.291846	0.201255	-0.0171219
AGGTCAAAGTACTGGT-1	0.128399	-0.275433	-0.0388676	-0.201583	0.411407	0.223134
AGGTCAAAGTTATGTG-1	-0.0355798	-0.245433	-0.0600581	0.0415747	-0.107225	0.139643
AGGTCAAAGTTGGGCC-1	-0.0226765	-0.287135	-0.14982	-0.0207937	-0.00271384	0.175079
AGGTCATTCACCAATA-1	-0.23515	0.171801	-0.126368	0.163154	-0.376478	-0.0124224
AGGTCATTCCGTTATT-1	-0.158806	-0.33905	-0.0911295	-0.310531	0.319526	-0.094474
AGGTCATTCGTTTCCA-1	-0.148375	-0.153305	-0.00101047	0.0405221	-0.249624	0.058708
AGGTCCGGTGACATGC-1	-0.0953647	0.407972	0.00363239	0.0147326	-0.489891	-0.478443
AGGTCCGGTGCTAGAC-1	-0.102784	-0.0301135	0.152918	-0.140267	0.242489	-0.328494
AGGTCCGGTGGTTATG-1	-0.149343	0.537972	0.166966	0.292891	-0.455235	-0.31624
AGGTCCGGTTAAGTGT-1	0.26399	-0.224156	-0.0569629	0.0223642	0.312231	0.401579
AGGTCTTAGCTCAAAC-1	-0.171494	-0.0430922	0.0917276	-0.173688	0.182463	-0.337107
AGGTCTTAGGATCACT-1	0.00646324	-0.255433	-0.0418438	-0.249215	0.328467	0.0680613
AGGTGAATCCTCACAC-1	-0.164612	-0.103092	-0.0506533	-0.147109	0.0737364	-0.132848
AGGTGAATCCTTAAGA-1	0.0363557	-0.276284	-0.100653	-0.28132	0.397995	0.185244
AGGTGAGGTACAATGT-1	-0.175365	-0.024156	0.0163705	0.329469	-0.589605	0.392976
AGGTGAGGTGAAACAA-1	-0.0437518	-0.134794	-0.0243438	0.202364	-0.317438	0.294792
AGGTGAGGTGTTTGTC-1	-0.00375181	-0.0199007	-0.0431533	0.372364	-0.460602	0.477434
AGGTGAGGTTGCACGG-1	-0.00342923	0.0411631	-0.0979152	0.0110484	-0.187867	-0.042805
AGGTGAGGTTGCGGAT-1	-0.0114937	-0.179475	-0.0964867	-0.234741	0.290716	0.117686
AGGTTAACAATGAGGT-1	0.0642052	0.0843546	-0.0220819	0.274469	-0.275322	0.251101
AGGTTAACACTAAATC-1	-0.0441819	-0.280326	0.0166086	-0.295794	0.375106	-0.0851398
AGGTTAACATCCCTCA-1	0.065388	-0.267135	0.03268	-0.306846	0.456527	0.0464323
AGGTTACTCGGCTAGC-1	-0.115902	0.556482	-0.0702962	0.293943	-0.702018	-0.336328
AGGTTAGAGAAGCTAG-1	-0.142139	0.0471206	-0.00922476	0.147891	-0.367404	0.138513
AGGTTAGAGGGCCATC-1	0.122915	-0.419688	-0.21863	-0.324215	0.533194	0.423895
AGGTTAGAGTATTGTG-1	0.429582	-0.114156	-0.0785105	0.624206	-0.256558	0.767838
AGGTTGCGTAAGTCGC-1	-0.133752	-0.0320284	0.0511324	0.127891	-0.335303	0.106694
AGGTTGCGTCGCATAA-1	-0.521601	-0.046922	0.306251	-0.502899	0.436347	-0.855312
AGGTTGCGTCGTTACT-1	-0.078698	-0.193305	0.10137	-0.332373	0.37259	-0.238871
AGGTTGCGTGCGCATG-1	0.0983987	-0.234156	-0.119939	-0.135004	0.302644	0.284914
AGGTTTATCACGCCAA-1	0.245388	-0.182454	-0.0647009	0.0213116	0.291694	0.389665
AGGTTTATCTTCAATC-1	-0.196117	-0.0545816	-0.0411295	-0.194478	0.0192778	-0.205828
AGGTTTGGTACCCACC-1	0.253775	-0.400965	-0.044939	-0.406057	0.731037	0.377084
AGGTTTGGTCATTACC-1	-0.180526	-0.272667	-0.0510105	-0.348952	0.288838	-0.175704
AGGTTTGGTCGAAGTC-1	-0.158913	-0.298411	-0.0755343	-0.490004	0.290279	-0.115538
AGGTTTGGTGAGAAAC-1	-0.191816	0.324567	0.0824419	-0.0389516	-0.312811	-0.447335
AGGTTTGGTTTCGCGC-1	-0.181494	-0.176071	-0.0361295	-0.442109	0.18896	-0.195806
AGTAAACAGAATCGCT-1	-0.13515	-0.240326	-0.074939	-0.338162	0.220809	-0.0843509
AGTAAACAGATTGAGG-1	-0.0911712	-0.340752	-0.144582	-0.0536884	-0.0530873	0.12551
AGTAAACAGCCTGGTA-1	-0.207515	0.982865	0.403275	0.188154	-0.65955	-0.843752
AGTAAACAGCTAGAAG-1	0.0659256	-0.367773	-0.123034	-0.381057	0.533047	0.2497
AGTAAACAGGACAACA-1	-0.052569	-0.379688	-0.0636295	-0.433952	0.466113	0.0158693
AGTAACACAATAACGA-1	0.321517	0.0298865	0.0537514	0.0731537	0.320038	0.342288
AGTAACCTCAAGCTAC-1	-0.0838593	0.160525	0.487204	-0.271057	0.407819	-0.651741
AGTAACCTCCAAATCA-1	-0.202677	0.465206	0.0605371	0.156575	-0.49023	-0.388058
AGTAACCTCCAATTAG-1	-0.157193	0.00180143	0.0273229	-0.0465832	0.0363576	-0.102868
AGTAACCTCTCCTCAA-1	-0.261924	0.10095	0.167085	-0.10132	0.0923893	-0.343015
AGTAACGAGAATGACG-1	-0.0260099	-0.242241	-0.01732	0.0863116	-0.153574	0.142259
AGTAACGAGCAGGTTT-1	0.12356	-0.0181986	-0.0414867	0.160785	-0.0527292	0.237544
AGTAACGAGCGCATTG-1	0.129259	-0.332667	-0.126606	-0.226057	0.438629	0.328681
AGTAACGAGGAGCACG-1	0.241087	0.328184	-0.084939	0.695259	-0.540198	0.451092
AGTAACGAGTAGGCGG-1	-0.1173	0.0341419	-0.0454152	0.0342063	-0.203523	9.30026251251107e-05
AGTAACGAGTATGTGC-1	-0.161816	-0.184582	0.477561	-0.423425	0.733044	-0.713148
AGTAACGAGTTAGACC-1	-0.135042	-0.208624	0.401013	-0.310004	0.686736	-0.61923
AGTAAGTAGCCATCAG-1	-0.11644	-0.0837305	0.319228	-0.390794	0.488472	-0.521722
AGTAAGTAGGACAACA-1	-0.100526	-0.0318156	0.0268467	0.0860484	-0.246803	0.0829774
AGTAAGTAGTGGACAA-1	-0.0113862	-0.316709	-0.0607724	-0.32632	0.39499	0.0695457
AGTAATCGTACCAGGT-1	0.280012	-0.394794	-0.115653	-0.271057	0.633262	0.480953
AGTAATCGTAGGTTGC-1	-0.00805289	0.082227	-0.133153	0.334996	-0.425512	0.32512
AGTAATCGTCACAGAC-1	0.695603	-0.102879	0.0164895	-0.0684253	0.818874	0.7477
AGTAATGCAAGCCACT-1	0.170657	-0.240965	-0.0850581	-0.233162	0.489357	0.328509
AGTAATGCAGATTCAT-1	-0.0599884	0.496057	0.0305371	0.559469	-0.695511	0.0887016
AGTACGCGTTCGCGCT-1	-0.00471955	-0.00521985	-0.0105343	0.111838	-0.159057	0.159704
AGTAGCTTCAGGATGA-1	-0.13644	0.0500993	0.01268	-0.019741	-0.0529991	-0.0973955
AGTAGCTTCATTGTCT-1	0.106463	-0.264156	-0.0531533	-0.132109	0.308679	0.213648
AGTAGCTTCTTAGTGA-1	0.600657	-0.343305	-0.164344	-0.488162	1.06269	0.819669
AGTAGGATCCTCCATA-1	0.0448503	0.0456312	-0.00148666	0.414733	-0.454052	0.453229
AGTAGGATCGGGACCT-1	0.486248	-0.376709	-0.149939	-0.309215	0.844356	0.710338
AGTATAGCAAAGGCCA-1	-0.0793432	-0.188837	-0.0276771	-0.203425	0.215566	-0.0726767
AGTCAAGAGATTCCTT-1	-0.114827	-0.173092	0.194823	-0.385531	0.451979	-0.389181
AGTCAAGAGCAACATC-1	-0.160634	0.103291	-0.135653	0.339206	-0.584808	0.30558
AGTCAATGTCGCGCAA-1	-0.0335368	0.43627	-0.0268438	0.337891	-0.549042	-0.135376
AGTCAATGTGGATTAT-1	0.561194	-0.381177	-0.13863	-0.167636	0.789796	0.765385
AGTCAGGCAACAGGAT-1	-0.110203	0.0724397	0.234466	-0.212899	0.216642	-0.427251
AGTCAGGCACAAACTT-1	-0.265472	0.797759	0.174347	0.548154	-0.699029	-0.321472
AGTCAGGCACTAAGAA-1	0.02356	-0.0588369	-0.08982	0.0121011	0.0164378	0.11423
AGTCAGGCAGCTAATT-1	-0.0822464	0.379035	0.0170848	0.0360484	-0.445674	-0.425445
AGTCAGGCATATTGAC-1	-0.0762249	-0.292241	0.0541086	-0.237636	0.429053	-0.176749
AGTCAGGCATTAAACC-1	-0.197838	0.108184	0.0408943	0.981838	-1.12411	0.905854
AGTCCTGAGCGGCTGT-1	0.154098	-0.258411	-0.0814867	-0.187373	0.423815	0.305193
AGTCCTGAGCTAAGTC-1	0.0108718	-0.215007	0.0585133	-0.0473726	0.348822	-0.0671451
AGTCCTTGTCAATAGT-1	-0.322139	0.584142	0.0386324	0.495785	-0.628082	-0.122151
AGTCCTTGTGCTAGCG-1	-0.110311	-0.0913901	0.311609	-0.409478	0.488514	-0.50784
AGTCCTTGTTAACAGT-1	-0.0641819	-0.200752	-0.0158914	-0.310267	0.244717	-0.0680386
AGTCGCATCCATTACT-1	-0.152892	-0.259262	0.0389895	-0.290004	0.37657	-0.25324
AGTCGCATCGACAAAG-1	0.129259	0.0683972	-0.19101	0.220785	-0.126347	0.204627
AGTCGCATCGGGCCAT-1	-0.00676256	-0.122454	-0.0245819	0.183417	-0.251179	0.272619
AGTCGCATCGTCATTT-1	-0.155257	0.937759	0.148632	0.0963116	-0.839255	-0.88084
AGTCTTGCAAGGACCA-1	-0.207193	-0.0360709	0.312085	-0.380267	0.430987	-0.603385
AGTGAGTCAAGGTACG-1	-0.0914937	0.151801	0.215894	-0.03132	0.0896241	-0.318709
AGTGAGTCAGTTAAAG-1	-0.462354	0.780525	-0.0669629	0.934996	-1.26144	0.207232
AGTGATGAGTTATTCC-1	-0.216655	0.659887	-0.0443438	1.31236	-1.33858	0.724631
AGTGCACGTGAGCACT-1	-0.0174077	-0.131177	-0.107201	-0.0718463	0.0764751	0.124054
AGTGCACGTTAGGATT-1	0.490227	-0.410539	-0.19482	-0.149478	0.713436	0.752789
AGTGCACGTTCCTCCT-1	-0.13816	-0.226071	0.0145848	-0.21632	0.311103	-0.205074
AGTGCACGTTTGGCTT-1	0.0788288	-0.607986	-0.0511295	-0.583688	0.733369	0.17627
AGTGCCGGTACCAGGT-1	-0.0534292	0.634567	-0.0795819	0.333943	-0.777493	-0.379204
AGTGCCGGTGATGAAA-1	-0.0651497	0.139248	0.193037	0.0323642	0.0755859	-0.214961
AGTGCCGGTGGTGAGA-1	0.075388	-0.290113	-0.0658914	-0.347636	0.50896	0.190652
AGTGGACAGGCTTAGT-1	-0.126548	0.641376	-0.00672476	0.314469	-0.720804	-0.408067
AGTGTGGCACGGTACT-1	-0.200526	0.939887	0.109228	0.335522	-0.872363	-0.682002
AGTGTGGCATCCTAGA-1	-0.0826765	0.0788227	-0.131844	0.171312	-0.326524	0.127619
AGTGTTTCAGGGAGCT-1	-0.574827	0.714142	0.222799	0.235259	-0.576612	-0.564508
AGTGTTTCATTGACAT-1	0.0121622	-0.363305	0.0774419	-0.382899	0.526817	-0.0912323
AGTTACATCAGCTAAC-1	0.709259	-0.449901	-0.0911295	-0.363162	1.05132	0.848308
AGTTACATCCATCAGG-1	-0.150634	0.168823	-0.0187486	0.517364	-0.738117	0.4314
AGTTACTCAAGGTCGA-1	-0.136655	-0.0860709	-0.0779152	0.0165747	-0.20568	0.130259
AGTTACTCAGATTCAT-1	-0.102139	-0.18522	0.0888705	-0.371846	0.349468	-0.252185
AGTTATGTCATAACTG-1	-0.0232142	-0.266284	-0.09982	-0.357109	0.415645	0.10649
AGTTATGTCATAGCCG-1	-0.278591	1.17435	0.0899419	0.533943	-1.05964	-0.714058
AGTTATGTCCTCATCA-1	-0.0613862	-0.262028	-0.0547009	-0.303688	0.271817	-0.00961271
AGTTATGTCTTAGCGG-1	0.0923772	-0.349475	-0.105891	-0.468688	0.642531	0.260951
AGTTGCAGTCGCAAAC-1	-0.0574077	-0.644369	-0.186487	-0.728162	0.7405	0.175146
AGTTGCAGTGTGCACG-1	0.0559256	-0.415433	-0.116249	-0.485267	0.624048	0.229187
AGTTGCAGTTGAGGTC-1	0.0242052	-0.282028	0.0381562	-0.354741	0.40074	-0.019988
AGTTGCGTCAGGGCCT-1	-0.0561174	-0.189901	-0.203749	-0.139215	0.115163	0.181145
AGTTGCGTCCATCAGG-1	-0.192784	0.530525	0.0316086	0.123943	-0.58392	-0.492193
AGTTGCGTCCGCCTAT-1	0.0483987	-0.141177	0.00458477	-0.25132	0.378199	0.0618646
AGTTGCGTCGCTATAA-1	0.00463529	-0.00160283	-0.0595819	-0.122636	0.172834	0.00897174
AGTTGCGTCGTTAACA-1	-0.0826765	0.229674	0.00898953	-0.0384253	-0.28769	-0.342667
AGTTGCGTCTCCTCTT-1	0.0678611	-0.190965	-0.0977962	0.0913116	-0.0334413	0.249879
AGTTGGCGTACTTCAC-1	-0.122784	-0.358837	-0.0766057	-0.226057	0.358656	-0.0651288
AGTTGGCGTAGGTGTC-1	0.484958	-0.404582	-0.0868438	-0.372373	0.893231	0.652419
AGTTGGCGTGCATCGG-1	-0.176117	-0.114156	-0.147201	0.281838	-0.543946	0.481293
AGTTGGCGTGTGAGGA-1	-0.14472	0.450099	0.157918	0.159996	-0.369808	-0.367487
AGTTGTCAGGCTAATC-1	0.0982912	-0.158411	-0.0866057	-0.195794	0.371932	0.244762
AGTTGTCAGGGTGAAC-1	-0.132784	0.37861	0.110061	0.0299958	-0.343179	-0.431478
AGTTTGATCACTTTAC-1	-0.070311	-0.0586241	0.0164895	0.00446948	0.104489	-0.0172379
AGTTTGATCATGTTTC-1	-0.145042	0.554142	0.109228	0.325522	-0.530984	-0.297038
AGTTTGATCCGGGACT-1	-0.0152572	-0.220539	-0.104463	-0.103952	0.122599	0.123276
AGTTTGATCGCAGGCT-1	0.0530224	-0.302879	-0.0651771	-0.368688	0.507628	0.161178
AGTTTGATCTCACTAT-1	-0.100634	0.241163	0.0704181	0.173154	-0.227427	-0.0949244
AGTTTGCAGCGATAAG-1	-0.160418	0.429461	0.050061	0.505522	-0.736337	0.10576
AGTTTGCAGGCGGGTA-1	-0.173859	1.30861	0.0380371	1.20079	-1.18306	-0.14773
AGTTTGCAGTAAGTCC-1	-0.0297733	-0.330965	-0.0316057	-0.417899	0.473138	0.00264117
ATAACGACAAGCGAGC-1	-0.333107	0.299248	0.150299	-0.569215	-0.200315	-0.706955
ATAACGACAAGCTACC-1	0.115603	-0.543092	-0.14601	-0.462373	0.658075	0.33527
ATAACGACAGCATGGA-1	-0.0748271	-0.269688	-0.0744629	-0.343162	0.257282	-0.000525372
ATAACGACATAATCGT-1	0.199904	-0.319475	-0.136487	-0.204741	0.490206	0.418342
ATAACGACATAATTGC-1	-0.0604185	-0.208624	0.214466	-0.268162	0.509027	-0.350366
ATAACGACATTTAAGC-1	-0.086655	-0.00841134	0.0112514	-0.0936884	0.0280921	-0.134755
ATAAGCCTCGATTATG-1	-0.0153647	-0.321816	0.303513	-0.467899	0.700732	-0.399311
ATAAGCCTCTACCTCA-1	-0.214935	0.434355	-0.121487	0.569206	-0.83523	0.182504
ATAAGCCTCTGTGCAG-1	-0.209343	-0.00968794	0.00851334	0.0494695	-0.332064	0.0579093
ATAAGTCGTCCTAAGA-1	-0.109021	0.00626951	0.18137	-0.384478	0.232785	-0.367808
ATAAGTCGTGTGTCCC-1	0.189366	-0.0790496	-0.20363	0.226312	-0.0523395	0.384449
ATAATGGCATTGTCAG-1	-0.137623	0.0779716	0.0406562	-0.0823726	-0.0528547	-0.214553
ATACCGGTCTTACTCG-1	-0.0993432	-0.0707518	-0.175058	-0.0331621	-0.0924525	0.053236
ATACCTGCAATTTAGC-1	-0.115257	-0.14756	0.162442	-0.253425	0.389569	-0.353548
ATACCTGCACAGGAAT-1	0.152377	-0.064156	-0.0918438	-0.0194779	0.228794	0.282776
ATACCTGCAGGGAGCT-1	0.411087	0.36861	-0.0994629	0.680785	-0.344486	0.391961
ATACCTGCAGTGAACG-1	0.289044	0.136695	-0.0863676	0.0418379	0.3187	0.204578
ATACCTGCATCCCGCT-1	-0.0580529	0.0752057	-0.0461295	0.234206	-0.369895	0.212881
ATAGATGCAATCGCAC-1	-0.218375	0.294355	0.227442	0.122364	-0.0934421	-0.228961
ATAGCATGTCATCAAG-1	-0.15558	-0.192028	-0.105296	-0.0323726	-0.167624	0.101547
ATAGCATGTTGCGCGA-1	-0.181601	-0.0388369	-0.0169629	0.112101	-0.371506	0.175127
ATAGGTACACAGAACG-1	0.0766783	-0.295858	-0.165296	-0.239478	0.396331	0.312636
ATAGGTACAGGATTAA-1	-0.112677	-0.237773	-0.0214867	-0.0378989	0.282483	-0.0234857
ATAGGTACATGCATAT-1	-0.299666	0.194142	-0.0620819	0.196838	-0.581596	0.00388434
ATATGCATCAATAGCC-1	-0.161494	-0.229262	-0.0976771	-0.177373	0.178345	-0.0892495
ATATGCATCAGCACGC-1	-0.189558	0.0713759	0.0242276	0.0542063	-0.0664657	-0.0245602
ATATGCATCATAATCG-1	0.0731299	-0.276922	-0.0119629	-0.0476358	0.164485	0.117818
ATATGCATCCTCCATA-1	-0.0138593	-0.46756	-0.102796	-0.198688	0.244679	0.12292
ATATGCATCGAGGTGG-1	-0.0461174	-0.118411	-0.0717248	0.127627	-0.231119	0.262255
ATATGCTCAAACTGCC-1	-0.0507411	-0.357348	-0.0554152	-0.412373	0.445336	0.0067277
ATATGCTCAATATAGG-1	0.0602267	-0.145433	-0.229344	-0.00868842	0.0961473	0.269822
ATATGCTCAGCTTAAT-1	0.0102267	-0.35905	-0.0102962	-0.426846	0.523133	0.0293085
ATATGCTCAGTAAAGC-1	0.502592	0.121589	-0.0236295	0.488943	0.0195583	0.465717
ATATGGTGTAACGGGA-1	0.524313	-0.35756	-0.0808914	-0.168162	0.759134	0.682757
ATATGGTGTATTTGGG-1	0.663668	-0.335858	-0.123153	-0.177899	0.880933	0.837395
ATATGGTGTCCTCCAA-1	-0.0321389	-0.236709	-0.0380343	0.224733	-0.329837	0.336588
ATATGTCCAAGGCCAA-1	-0.0496658	-0.25373	-0.116249	-0.255267	0.269753	0.0929959
ATATGTCCACCTGCCT-1	-0.0771927	-0.348199	-0.0722009	-0.374741	0.351626	-0.00718362
ATCAAGACAAGCGAGC-1	0.00420518	-0.17905	0.181251	-0.239215	0.443926	-0.235171
ATCAAGCTCATGTCAA-1	0.101194	-0.112454	-0.0744629	-0.044741	0.196526	0.233468
ATCAAGCTCCGCTAGA-1	-0.142461	0.35478	-0.0310105	0.349469	-0.470709	-0.00764141
ATCAAGCTCGTTAAGC-1	0.0659256	-0.140326	0.0658943	-0.0915832	0.211023	4.51825730465791e-05
ATCAATCCAACAACAA-1	0.0910869	-0.198624	-0.0526771	-0.204478	0.373581	0.193789
ATCAATCCAATCATGT-1	-0.123429	-0.253518	-0.0970819	-0.0768463	-0.0656866	0.0289023
ATCAATCCAATTGCGC-1	0.0161407	-0.324156	-0.0145819	-0.268425	0.361281	0.0436561
ATCAATCCAGCCTAAC-1	-0.242677	-0.180326	-0.15363	0.213943	-0.542624	0.451618
ATCAATCCAGTTAAAG-1	-0.111494	0.226908	-0.135891	0.320522	-0.518047	0.129104
ATCACAATCCCTGATC-1	-0.167085	0.405631	0.0460133	0.234206	-0.443201	-0.228264
ATCACACAGAACAAGT-1	-0.173859	0.304567	0.112561	0.320522	-0.579548	0.0228361
ATCACACAGCGGTTAT-1	-0.189988	-0.170752	0.134347	-0.250267	0.384159	-0.405268
ATCACACAGTTCCTCA-1	-0.3873	0.267972	-0.0312486	0.485785	-0.905417	0.284293
ATCACCCTCACAGGAA-1	-0.621494	2.10074	0.407204	1.25815	-1.4295	-0.88173
ATCACCCTCAGCAAGA-1	0.14356	-0.376284	-0.223987	0.153417	-0.0141508	0.461951
ATCACTAAGGCATGTT-1	-0.192892	-0.0256454	-0.285653	0.0255221	-0.285004	0.0719926
ATCACTAAGGCGGATG-1	0.0591514	-0.200113	0.0757752	-0.188688	0.351502	-0.0237859
ATCACTAAGGCGGGTA-1	-0.0145045	-0.274582	0.0452991	-0.333688	0.400407	-0.0837969
ATCACTAAGGCGTAAA-1	0.0790439	-0.260326	-0.110653	-0.175531	0.327198	0.250594
ATCACTAAGTCCTGAG-1	0.13356	-0.123092	-0.000772376	-0.156583	0.367531	0.181843
ATCAGGTTCTGTGAGT-1	-0.090526	0.0235036	0.0889895	-0.09632	0.0915116	-0.238194
ATCATCAAGACTATTG-1	-0.173322	-0.31373	-0.10113	-0.304478	0.278105	-0.100564
ATCATCAAGAGGGACT-1	0.00334496	-0.290965	0.0473229	-0.102373	0.420388	-0.0620912
ATCCAACAGACAGGCG-1	0.0263557	-0.26522	-0.077439	0.0478905	-0.0307384	0.170348
ATCCAACAGATTCCTT-1	-0.178483	-0.361603	0.198751	-0.469741	0.641874	-0.461774
ATCCAACAGCTTACTT-1	0.667431	-0.190113	-0.183272	-0.383952	1.0366	0.888074
ATCCAACAGGAAGCTA-1	-0.0606335	-0.087773	0.0113705	-0.0260568	0.13638	-0.0530103
ATCCAACAGGACCGCT-1	0.628936	-0.35905	-0.287201	-0.0855305	0.77776	0.938201
ATCCAACAGGGACTAA-1	-0.472246	1.53223	0.136132	1.16605	-1.26068	-0.450146
ATCCAACAGGGATGAC-1	0.120442	-0.400326	-0.120058	-0.355267	0.561408	0.310922
ATCCACCTCACATTGA-1	0.385173	-0.426496	-0.158868	-0.516583	0.927332	0.626711
ATCCACCTCCATTACT-1	0.155173	-0.178199	-0.08982	-0.0702674	0.2933	0.316138
ATCCACCTCGAGGAGT-1	-0.120203	1.02116	0.257085	-0.0321095	-0.818915	-1.03793
ATCCACCTCTAGCTAA-1	-0.120741	-0.107348	-0.0160105	0.150522	-0.346263	0.222227
ATCCACCTCTTGGATA-1	-0.237945	1.24989	0.0386324	0.910259	-1.14486	-0.421832
ATCCATAAGGACGTAA-1	-0.00557977	0.422865	-0.019939	-0.0365832	-0.528876	-0.514446
ATCCCGCGTATTGGAT-1	0.0538826	-0.20373	-0.126368	-0.118425	0.229351	0.239093
ATCCCGCGTTCCGCAC-1	0.597001	-0.150539	-0.185891	0.195785	0.486679	0.805325
ATCCCGCGTTTAGCGA-1	0.177539	-0.197773	-0.135891	-0.346583	0.607978	0.393339
ATCCGTGAGTCACTAA-1	0.00581808	-0.360539	-0.143987	-0.243952	0.321662	0.201389
ATCCGTGAGTTGGGCC-1	-0.176225	0.170099	0.0566086	0.124996	-0.15509	-0.0636458
ATCCTCATCATTAGCA-1	0.097646	-0.26756	-0.087439	-0.248162	0.428473	0.244991
ATCCTCATCCCGCAAA-1	-0.0936443	0.169248	-0.0851771	0.516838	-0.687493	0.430381
ATCCTCATCGATCAGT-1	0.244098	-0.0192624	-0.14601	0.834733	-0.669603	0.890637
ATCCTCATCGGCTATG-1	0.069689	0.758184	0.0841086	0.745259	-0.743365	-0.018528
ATCCTGACAAGGTCCT-1	-0.143644	-0.13522	0.0966086	-0.27632	0.300801	-0.310634
ATCCTGACAATTGAAG-1	0.56485	-0.370326	-0.194225	-0.548952	1.07984	0.814817
ATCCTGACATGAGTTT-1	-0.472892	1.58116	0.216847	0.758154	-1.24142	-0.866322
ATCCTTAGTGTCACGG-1	0.741947	-0.256496	-0.265415	0.141575	0.678408	0.998877
ATCCTTAGTTAGAGCC-1	-0.500418	0.281589	0.209228	0.594206	-1.06669	0.392447
ATCCTTAGTTCACTGT-1	-0.137945	0.191589	-0.124106	0.604733	-0.801306	0.498908
ATCGAGGCAATTGACT-1	-0.189021	0.403078	0.0122038	0.482364	-0.741044	0.110077
ATCGAGGCAGGAACCA-1	0.0903342	0.0849929	-0.110296	0.0799958	0.0148386	0.00768535
ATCGAGGCATTGGGAG-1	-0.0278378	-0.335858	0.0835133	-0.365794	0.505252	-0.152315
ATCGCTTGTAGGATTT-1	-0.159343	0.263716	-0.0845819	0.00025895	-0.43114	-0.337377
ATCGCTTGTCCCGAAG-1	-0.143214	0.753929	0.115894	0.419996	-0.711966	-0.415687
ATCGGCCAGCAGCTAT-1	0.248291	-0.449901	-0.160415	-0.535267	0.834759	0.494371
ATCGGCCAGCTGGAAA-1	-0.382031	0.871163	0.30268	1.6371	-1.59413	0.820435
ATCGGCCAGGAAGTAT-1	-0.172031	-0.0522411	-0.044939	-0.0150042	-0.210423	0.0425531
ATCGGCCAGGCCTTAG-1	-0.0577303	-0.0109645	0.163275	-0.214478	0.231727	-0.28807
ATCGGCCAGGTCGAGG-1	0.238721	-0.320326	-0.00422476	-0.244741	0.568968	0.313764
ATCTATGAGCTTCCCG-1	0.109151	-0.361816	-0.225891	-0.469478	0.658672	0.416886
ATCTATGAGGAGGCAT-1	-0.139773	0.00158866	0.00601334	-0.0739516	0.00636938	-0.110984
ATCTATGAGGCTTAAC-1	0.128076	-0.127986	-0.0964867	-0.0186884	0.197569	0.292267
ATCTTTGGTATTCGTC-1	0.314528	-0.367986	-0.0545819	-0.510794	0.868151	0.453238
ATCTTTGGTTGGGTTA-1	0.782485	-0.501603	-0.162558	-0.131583	0.936642	0.959802
ATGAAGCCACGAATTT-1	-0.0328916	-0.110113	0.0738705	0.0499958	0.24365	-0.0340392
ATGAAGTAGGAACCAA-1	0.0589364	-0.336496	-0.0850581	-0.380004	0.525007	0.19408
ATGAAGTAGTAACGAG-1	-0.0470851	-0.221177	-0.0572009	-0.177373	0.17669	0.0145207
ATGAATGCACCCACAG-1	-0.203214	0.219461	0.178394	-0.481846	-0.0580625	-0.508606
ATGACAACAGAACCGA-1	-0.0283755	-0.235858	0.0545848	-0.314478	0.367866	-0.11498
ATGACAACATATAACC-1	0.171517	-0.00904964	-0.201725	0.0349958	0.184625	0.239479
ATGACCAGTCACCAAA-1	-0.160418	0.110525	0.0957752	-0.154215	-0.0211238	-0.33884
ATGACCAGTGCATTTC-1	-0.00031095	0.0983972	-0.101487	0.697101	-0.763337	0.676903
ATGACCAGTTAGCTGA-1	0.0251729	-0.14905	-0.114344	0.0576274	-0.0460781	0.228937
ATGACCAGTTTATCTG-1	0.0488288	-0.217986	-0.0576771	-0.303162	0.435085	0.146011
ATGACGAAGCACTAAC-1	-0.236763	0.299248	0.117442	0.196838	-0.240994	-0.140661
ATGACTCAGGGATGCG-1	0.407431	-0.286071	-0.181606	-0.0860568	0.578685	0.668152
ATGACTCAGTAAGTGG-1	0.0634525	-0.122667	-0.0286295	-0.312109	0.460021	0.127081
ATGAGCCGTAACGTGC-1	0.13442	-0.160539	-0.0605343	0.111575	0.0325882	0.256956
ATGAGCCGTACCAGGT-1	-0.163107	0.073078	-0.0858914	0.366312	-0.612983	0.370983
ATGAGCCGTGGTTATG-1	-0.11816	-0.182454	0.0811324	-0.187899	0.337524	-0.262184
ATGAGCCGTTACAAAC-1	0.119689	0.451589	-0.148868	0.850259	-0.791247	0.484056
ATGAGCCGTTTGCGAA-1	0.0492589	-0.216709	-0.0241057	-0.263162	0.392231	0.10214
ATGATGACAAGGTCCT-1	-0.164827	-0.0467092	0.00268	0.0263116	-0.252341	0.0336966
ATGATGACACGTGCTG-1	-0.181709	-0.0313901	0.130656	-0.094741	0.216667	-0.29325
ATGATGACAGGGAGGA-1	-0.193214	0.702865	0.121132	0.114469	-0.661506	-0.66757
ATGATGACAGTTTCTC-1	0.273883	-0.193943	-0.0468438	-0.289215	0.644408	0.401332
ATGATGGAGAAAGGAA-1	-0.076655	0.133504	-0.0830343	0.286312	-0.44675	0.205152
ATGATGGAGGCCTAAT-1	-0.178053	-0.213518	0.00553715	-0.114741	0.285763	-0.163857
ATGCAAACAAAGGCCA-1	-0.190956	1.21925	0.262799	0.497627	-0.968238	-0.783767
ATGCAAACAACAGGTG-1	-0.0229991	0.215206	0.0304181	-0.146846	-0.244628	-0.30825
ATGCAAACAAGTGAAC-1	0.0603342	-0.117135	0.156013	-0.262636	0.3484	-0.131825
ATGCAAACACAATACT-1	0.130119	-0.192028	-0.0070819	-0.211846	0.424348	0.185487
ATGCAGGCAAGGGTTG-1	-0.12644	-0.155433	-0.0262486	0.0776274	-0.267916	0.142578
ATGCAGGCAATATAGG-1	0.130549	0.0937163	-0.0526771	0.251312	-0.16448	0.211131
ATGCAGGCAGCCTAAC-1	0.0514095	0.0535036	-0.0841057	0.156312	-0.143919	0.141182
ATGCAGGCAGGAACCA-1	0.220119	-0.344794	-0.207082	-0.65632	0.907998	0.513189
ATGCAGGCATGCATAT-1	-0.151924	0.342014	-0.0660105	0.202891	-0.493673	-0.187924
ATGCATTCAATCCCTT-1	-0.458698	0.466695	-0.0370819	1.72079	-1.66879	1.17255
ATGCATTCAGGAACTG-1	-0.187945	-0.0928794	-0.0882724	0.178943	-0.450896	0.341662
ATGCCTGAGAGCCGGA-1	0.101409	-0.0150071	0.00470381	0.127891	-0.037707	0.167598
ATGCGATTCAAATCGC-1	0.0414095	-0.267135	-0.0160105	-0.224215	0.339849	0.0805485
ATGCGATTCAATACGC-1	-0.171064	0.378397	0.0585133	0.345259	-0.400411	-0.0470333
ATGCGATTCGAGGTGG-1	-0.143752	0.0888227	0.280299	0.0465747	0.25275	-0.30302
ATGCGATTCGTGCTAG-1	-0.119558	-0.119901	-0.0505343	0.165259	-0.361563	0.281898
ATGCGATTCGTTAACA-1	-0.014397	-0.228837	-0.0260105	-0.385531	0.455369	0.0166582
ATGCTTAAGCTGGAAA-1	0.106248	-0.215645	-0.0822009	-0.150267	0.329429	0.24908
ATGCTTAAGTAGGCGG-1	-0.0478378	-0.258624	-0.0835105	-0.386583	0.420882	0.0505681
ATGGACAAGGGCCATC-1	-0.117945	0.440099	0.0420848	0.248154	-0.483379	-0.253318
ATGGACAAGTAACGGA-1	-0.230418	0.925206	0.453394	0.169469	-0.557593	-0.812076
ATGGACAAGTCGCTAG-1	0.179689	-0.308199	-0.136368	-0.242636	0.508251	0.396222
ATGGACAAGTGACCTG-1	-0.111601	0.110099	0.211013	-0.181057	0.138702	-0.403393
ATGGCCCAGAACAAGT-1	0.21227	-0.402241	-0.0885105	-0.402636	0.69145	0.379377
ATGGCCCAGCACGTTG-1	-0.139666	0.359035	0.0520848	-0.101846	-0.386205	-0.546839
ATGGCCCAGCTGGCTA-1	-0.211279	0.76244	0.165061	0.351048	-0.675706	-0.497118
ATGGCCCAGGTCCACA-1	-0.145902	0.481163	0.0842276	0.394996	-0.482265	-0.119246
ATGGCCGGTTGGGTTA-1	-0.0293432	-0.0313901	0.0307752	0.0613116	-0.125195	0.0433954
ATGGCTAGTACAAAGA-1	-0.0727841	-0.0254326	0.153632	-0.380531	0.237643	-0.294449
ATGGCTAGTCCGCTGT-1	-0.0170851	-0.409688	-0.0669629	-0.38132	0.448092	0.0702213
ATGGCTAGTTATGTGG-1	-0.309881	0.167972	0.097561	0.746312	-1.03998	0.658408
ATGGCTAGTTCGCGCT-1	0.0740977	-0.41905	0.0261324	-0.213425	0.364598	0.0675909
ATGGCTGTCAGCTAAC-1	0.165711	-0.0862837	-0.101368	-0.102373	0.342649	0.324228
ATGGCTGTCGGTTAGT-1	0.0992589	0.065844	-0.0977962	0.437101	-0.419908	0.455499
ATGGCTTAGAAGCTAG-1	0.0648503	-0.27756	-0.0489867	-0.364215	0.515072	0.155538
ATGGCTTAGAGGGACT-1	0.151302	-0.221816	-0.0526771	-0.0265832	0.236199	0.26781
ATGGCTTAGCAAGGGT-1	-0.159558	0.329887	0.175061	-0.269741	-0.207675	-0.574775
ATGGCTTAGCCTAACG-1	0.0771084	-0.233092	-0.185177	-0.191846	0.343641	0.336038
ATGGTCTAGCGAGCGA-1	-0.00966579	-0.0747943	0.122561	-0.251846	0.259851	-0.179163
ATGGTCTAGGACAACA-1	-0.348053	0.22861	0.00196572	0.110522	-0.294717	-0.161034
ATGGTCTAGGAGGCAT-1	-0.105687	0.41244	0.161609	0.134996	-0.322887	-0.35326
ATGGTCTAGGTACCGC-1	-0.118806	-0.293092	0.34899	-0.452373	0.715526	-0.553651
ATGGTCTAGTCATTGA-1	-0.0163325	-0.147773	-0.00362952	0.140259	-0.209879	0.193946
ATGGTGCGTAGGATTT-1	0.037431	-0.148199	-0.125891	-0.258162	0.373613	0.218251
ATGGTGCGTGCGCGTA-1	0.0367858	-0.185858	-0.0642248	-0.00474105	0.0587001	0.138828
ATGGTGCGTGTTAGCA-1	-0.0573002	-0.158837	-0.0469629	-0.272109	0.152993	-0.0148371
ATGGTTATCCGCCTAT-1	-0.166117	-0.00904964	0.250299	0.0197326	0.332678	-0.299323
ATGGTTATCGATTTGA-1	-0.123429	0.0275461	-0.0152962	-0.039741	-0.060521	-0.0939484
ATGGTTATCTGCAAGT-1	0.26399	0.0945674	-0.191368	0.490259	-0.294275	0.48098
ATGTAACGTATTACCC-1	-0.260203	0.504142	-0.00898666	0.146575	-0.597535	-0.441024
ATGTAACGTGAAACAA-1	-0.0335368	0.0360567	-0.0933914	0.325785	-0.442887	0.367067
ATGTAACGTGACATGC-1	0.0662482	-0.281177	-0.0617248	-0.363952	0.516217	0.173732
ATGTAACGTGATTACG-1	-0.191924	-0.0816028	0.47387	-0.447373	0.637354	-0.73621
ATGTAACGTTAAATGC-1	-0.21515	0.115418	-0.0943438	0.359206	-0.654762	0.31474
ATGTAAGCAAAGCTAA-1	1.36066	-0.109475	-0.398868	0.144206	1.14825	1.30459
ATGTAAGCAAGCCACT-1	-0.313214	0.439887	0.0423229	0.0763116	-0.482914	-0.447394
ATGTAAGCACAAACTT-1	0.0414095	-0.320326	-0.0620819	-0.104741	0.196797	0.142075
ATGTAAGCACCTGGTG-1	-0.17558	-0.0962837	0.0695848	-0.144215	0.221405	-0.27953
ATGTCAATCGCGACAC-1	0.226033	-0.096922	-0.229939	0.0413116	0.244548	0.403764
ATGTCAATCTGTTCAT-1	0.0128073	-0.234794	-0.206606	0.02868	-0.0227196	0.304845
ATGTCATCACAATGTT-1	0.00366754	-0.433518	-0.185296	-0.513952	0.60181	0.249705
ATGTCATCAGCAGGTA-1	0.522055	-0.532241	-0.401487	-0.445004	0.97604	0.943765
ATGTCCACAACCCTCC-1	-0.014397	-0.32756	-0.0527962	-0.385004	0.454815	0.0543612
ATGTCCACACAGCCTG-1	-0.0351497	-0.00819857	-0.0560105	-0.122636	-0.0673797	-0.0383675
ATGTGAGAGCGTGCGT-1	-0.0862249	0.0326525	-0.0520819	0.0668379	-0.205471	0.0484949
ATGTGAGAGGTCGAGG-1	0.151194	-0.328199	-0.0351771	-0.0928989	0.315095	0.246556
ATGTGAGAGTTAGAGG-1	-0.156978	0.227972	0.247918	-0.0752674	0.0284934	-0.404015
ATGTTCAAGAGAGGCT-1	-0.111816	0.549461	0.122799	0.166048	-0.512644	-0.468231
ATGTTGTCAATCCTAG-1	-0.128483	0.714567	-0.062439	0.307891	-0.829449	-0.492291
ATGTTGTCAGTTTGGC-1	-0.236763	1.24031	0.380299	0.464733	-0.895313	-0.82829
ATGTTGTCATAGTCAT-1	-0.310634	0.063078	0.0737514	-0.0757937	0.0153169	-0.201063
ATGTTGTCATCGTTCT-1	0.34227	-0.404582	-0.143034	-0.044741	0.471979	0.570758
ATGTTTGAGCTGTACG-1	-0.0875153	0.0843546	-0.0932724	0.134469	-0.289226	0.0705471
ATGTTTGAGGTGAAGC-1	-0.080311	-0.352667	0.0881562	-0.473688	0.526893	-0.224617
ATGTTTGAGTCACCAG-1	-0.0391282	-0.0864964	-0.0142248	0.109206	-0.199543	0.167912
ATGTTTGAGTCCTGAG-1	-0.066655	0.0941419	-0.0238676	0.322364	-0.474067	0.296572
ATGTTTGAGTGAGGTA-1	-0.127085	-0.0679858	-0.0122009	0.0542063	-0.240365	0.0927585
ATTAACCCACTGACTA-1	-0.217515	0.0173333	-0.0252962	0.065259	-0.359267	0.0675363
ATTAACCCAGAACCGA-1	-0.349881	0.00797164	-0.136249	0.0710484	-0.506835	0.0882458
ATTAACCCAGGATTAA-1	-0.209451	0.0973333	-0.164225	0.554469	-0.818785	0.543136
ATTACCCGTATTGGAT-1	0.33528	-0.483305	-0.231487	-0.545004	0.910951	0.647791
ATTACCCGTGTTGCTT-1	-0.209558	0.481801	-0.0872009	0.320785	-0.649848	-0.215388
ATTACCCGTTCCGGCT-1	-0.0520314	-0.342028	-0.113153	0.18368	-0.305342	0.374993
ATTACGTCATCGCTTT-1	-0.068698	0.275418	0.0556562	0.439996	-0.5933	0.219806
ATTACTGAGAGGAAGG-1	-0.0565475	0.124355	0.335894	-0.312109	0.276842	-0.477617
ATTACTGAGCAGGTGG-1	0.155065	-0.251816	-5.80906e-05	-0.236846	0.477068	0.208047
ATTACTGAGGTAAGGC-1	0.390012	-0.346284	-0.138868	-0.455794	0.88425	0.612474
ATTAGCGGTTGGGTTA-1	-0.0179454	-0.249901	-0.0517248	-0.296846	0.354905	0.0479284
ATTAGCTCACGAATCC-1	0.245818	-0.280965	-0.0314867	-0.0318463	0.353509	0.353103
ATTAGCTCAGACAAAC-1	-0.016655	0.146482	-0.0363676	0.0963116	-0.242267	-0.0706238
ATTAGCTCATAGCAGG-1	-0.259021	1.30414	0.622918	-0.0384253	-0.749512	-1.22809
ATTAGGTGTCACAGAC-1	-0.296655	-0.502454	-0.144939	-0.319741	0.440968	-0.203785
ATTAGGTGTCATAGAT-1	0.0840977	-0.198199	-0.000296186	0.0126274	0.0995918	0.116889
ATTAGTCCAAGGCCAA-1	-0.0998808	-0.270965	-0.0688676	0.00920632	-0.149373	0.108456
ATTAGTCCACTAAATC-1	-0.332461	0.908823	0.0708943	0.409996	-0.878081	-0.583834
ATTAGTCCAGCTACGT-1	-0.135257	0.412227	0.0161324	0.945259	-1.05694	0.616388
ATTAGTCCATAATTGC-1	-0.167623	-0.191177	-0.174344	-0.17132	0.00532412	0.00966395
ATTATCCTCTCACAAA-1	0.00452776	-0.29373	-0.0338676	-0.380531	0.469947	0.0543559
ATTATGGTCCAACTGG-1	-0.00342923	-0.282241	-0.0217248	-0.322109	0.399095	0.0261563
ATTCAACCAACTAGGG-1	0.0626998	-0.238411	0.0147038	-0.36632	0.515026	0.0676332
ATTCAACCAGAGGGAG-1	0.436678	-0.384582	-0.0925581	-0.489478	0.945725	0.612811
ATTCAACCAGCAACAG-1	-0.206763	0.416908	0.0520848	0.915785	-1.0858	0.583882
ATTCAACCAGGAAGCC-1	-0.322784	-0.358411	-0.0686295	-0.0734253	0.367127	-0.00690225
ATTCAACCAGGTTCAC-1	0.063345	-0.300965	-0.119701	-0.271057	0.416193	0.242506
ATTCAACCATAGGCGA-1	0.0639901	-0.160965	-0.10732	-0.227109	0.3686	0.228123
ATTCACTTCTAAGTGC-1	-0.130956	-0.161816	0.168394	-0.202899	0.411654	-0.377791
ATTCATGAGAGGGACT-1	0.031302	-0.27905	-0.0392248	-0.298425	0.41113	0.0983208
ATTCATGAGGCCAATT-1	0.450442	-0.594369	-0.171844	-0.532109	0.987358	0.698028
ATTCATGAGGTACCGC-1	-0.149558	0.241163	0.468037	-0.436846	0.294987	-0.693851
ATTCATGAGGTCCGTA-1	0.100764	-0.0964964	-0.0254152	0.0349958	0.0918941	0.171437
ATTCCGGAGAGCAAGC-1	-0.000741058	-0.194794	0.0510133	-0.210794	0.317081	-0.0727978
ATTCCTAGTAACGAGG-1	0.11356	-0.310752	-0.170177	-0.395531	0.593679	0.36035
ATTCCTAGTTAGGTTG-1	0.199797	-0.144582	-0.0300581	0.711575	-0.596246	0.800441
ATTCCTCCACAATGTT-1	-0.173752	0.273504	0.0372038	0.0426274	-0.306029	-0.299686
ATTCGTTTCAGCTAAC-1	0.21313	-0.500113	-0.109106	-0.365794	0.658941	0.402979
ATTCGTTTCATTAGGC-1	-0.222892	0.666482	0.336966	0.245259	-0.410902	-0.507133
ATTGAAGCAAGCTAAA-1	-0.125687	-0.168624	-0.067439	-0.298162	0.139057	-0.0816781
ATTGACTCAATTGAGA-1	0.0681837	-0.257348	-0.0308914	-0.121583	0.250679	0.13629
ATTGACTCATATTGAC-1	0.0618396	-0.282241	-0.0182724	-0.361846	0.509631	0.111181
ATTGCACAGAAACTGG-1	0.479259	-0.218199	-0.131725	0.0673642	0.497633	0.687942
ATTGCACAGCCGCTAA-1	-0.0316013	-0.28139	-0.157677	0.00657474	-0.0540511	0.219403
ATTGCACAGGGTCCAC-1	-0.0756873	0.404567	-0.00851047	0.65368	-0.790244	0.320904
ATTGCACAGGTCGATT-1	-0.638698	1.24797	0.0204181	0.443417	-1.15546	-0.851643
ATTGCACAGTGAGGTA-1	-0.126655	0.284355	0.29387	0.290785	0.0136636	-0.00444417
ATTGCAGGTAGCTGCG-1	0.390012	-0.299475	-0.151368	-0.343952	0.794073	0.624222
ATTGCAGGTCAATACG-1	-0.141816	0.128397	-0.149463	0.367364	-0.593765	0.309138
ATTGCAGGTGGACCTG-1	-0.122784	1.23265	-0.0929152	0.396048	-1.21758	-0.877041
ATTGCAGGTTTGGGCG-1	-0.134182	0.0969078	0.0141086	0.0715747	-0.114766	-0.0360926
ATTGCGCCAAGGCCAA-1	0.196033	0.439248	0.136251	0.903417	-0.771787	0.550082
ATTGCTCGTCTTTATG-1	-0.203752	0.140738	0.254704	0.127627	0.155705	-0.172585
ATTGGCTAGAGGATAT-1	-0.0121389	-0.185007	-0.115534	-0.00632	-0.00837058	0.149538
ATTGGCTAGGCGAAAC-1	0.0940977	-0.431603	-0.154701	-0.428425	0.606464	0.320541
ATTGGCTAGGCTACAT-1	-0.149558	-0.358624	-0.0137486	-0.466057	0.427473	-0.183721
ATTGGTTCATTATGAC-1	-0.254827	0.861589	0.434466	0.0931537	-0.51311	-0.822473
ATTGTCCGTGGATTGC-1	-0.120526	0.140525	6.0957038947998e-05	-0.107636	-0.189621	-0.319804
ATTGTCCGTTGTTGCT-1	-0.141816	0.315206	0.0249419	0.169996	-0.367666	-0.195612
ATTGTCCGTTTGGCTT-1	0.0264632	-0.296496	-0.0397009	0.00157474	0.035467	0.0924296
ATTGTGATCATAGACC-1	-0.232999	0.568397	0.0602991	0.738154	-0.97904	0.226208
ATTGTGATCATCACTT-1	-0.151601	-0.236709	-0.134225	-0.153425	0.140758	-0.0248537
ATTGTGATCATCAGTA-1	-0.00525719	-0.247986	0.0207752	-0.350794	0.34342	-0.0370763
ATTGTGATCATGCTAA-1	-0.625795	1.22457	0.524942	0.433154	-0.765217	-0.841099
ATTGTGATCCCGTTTA-1	-0.359881	0.246695	0.293394	0.122627	0.065847	-0.227454
ATTGTGATCCTTAAGA-1	-0.0909561	-0.076922	0.000656195	0.0560484	-0.197871	0.0777793
ATTGTGATCGAAGTGA-1	-0.10558	0.382014	-0.0222009	0.175259	-0.489764	-0.271133
ATTTAGCCATAATTGC-1	-0.16773	0.229674	0.0243467	0.343154	-0.595393	0.155076
ATTTAGGTCAATTGGC-1	-0.133537	0.053078	-0.123034	0.624996	-0.814372	0.652526
ATTTAGGTCGGTCAGC-1	0.0239901	0.00137589	-0.00636761	0.358417	-0.41622	0.440464
ATTTGCAAGCGGATAA-1	0.550872	-0.238411	-0.0518438	0.210259	0.422893	0.680518
ATTTGCAAGCTCAAAC-1	0.110119	-0.187348	-0.03232	-0.165794	0.35153	0.192117
ATTTGCGCATGGCCCA-1	0.0318396	-0.339688	-0.155891	-0.398162	0.516017	0.248208
ATTTGTGAGCATGTCG-1	-0.0824615	-0.232879	-0.0752962	-0.357109	0.211116	-0.0103005
ATTTGTGAGGAAGCTA-1	-0.0902034	0.212227	-0.00779619	-0.307109	-0.286909	-0.381206
ATTTGTGAGGCAACAA-1	-0.103107	1.26414	0.725299	0.425785	-0.621846	-0.878417
CAAACAACAATTGAAG-1	-0.123322	0.138823	-0.0679152	0.128154	-0.271112	-0.0153106
CAAACAACAGCCTGCA-1	-0.185257	0.863504	0.142085	0.832101	-0.783598	-0.0446074
CAAACAACAGGTATTT-1	-0.270203	0.29627	-0.017439	-0.268952	-0.393645	-0.646366
CAAACACTCACTCGCT-1	-0.082354	-0.196922	0.04768	0.00446948	0.315684	-0.0610303
CAAACACTCAGGAACA-1	0.0565708	-0.222241	-0.136368	-0.186846	0.31431	0.25452
CAAACACTCTGGCATG-1	-0.326332	0.0471206	0.233632	0.463943	-0.840182	0.299023
CAAACATGTACCTTAC-1	-0.0642894	0.850738	0.374466	0.397891	-0.561958	-0.538883
CAAACATGTCATGCCC-1	0.735603	-0.727986	-0.259225	-0.778952	1.3303	0.996264
CAAACATGTGAGCACT-1	0.10399	-0.326071	-0.0461295	-0.353688	0.543673	0.201784
CAAACATGTGGATGTC-1	0.0523772	-0.231177	-0.0163676	-0.158425	0.275964	0.0959174
CAAACCGTCTCCTCAA-1	-0.203644	0.535418	-0.0635105	0.560785	-0.819202	0.0361401
CAAACGCGTACTTCAC-1	0.0548503	-0.437348	-0.122082	-0.254478	0.388827	0.235031
CAAACGCGTGATCAGC-1	0.18313	-0.33373	-0.0579152	-0.348688	0.615245	0.311556
CAAACTGGTACCGTAA-1	0.0723772	-0.225433	-0.0418438	-0.289478	0.445573	0.156035
CAAACTGGTCGAAGTC-1	-0.151709	0.719248	-0.0420819	0.446838	-0.816665	-0.347564
CAAACTGGTCTCAGCC-1	-0.180418	-0.184582	0.332442	-0.52132	0.601243	-0.597279
CAAACTGGTGCTGGTG-1	0.0208718	0.250738	0.0299419	0.344733	-0.404751	0.129606
CAAACTGGTTGGATCA-1	-0.0159023	-0.224156	-0.0704152	-0.0615832	0.0644425	0.0765767
CAAAGCGCAAGCCAGA-1	-0.13773	1.05946	0.107204	0.295785	-0.965143	-0.818585
CAAAGCGCACAGAACG-1	-0.0511712	-0.260539	0.0120848	-0.237636	0.347806	-0.0884889
CAAAGCGCAGTTAAAG-1	0.0399041	-0.30522	-0.0542248	-0.284478	0.405319	0.129783
CAAAGGATCAAACTCA-1	-0.133859	0.821589	0.0967276	0.690522	-0.78648	-0.177684
CAAAGGATCATGGCCA-1	-0.0696658	0.345206	-0.00136761	0.463417	-0.616435	0.161193
CAAAGGATCCTAATTC-1	-0.114397	-0.130752	-0.169225	0.102627	-0.283358	0.302616
CAAAGGATCGCTAAGT-1	0.784635	-0.426071	-0.19351	-0.445531	1.15715	0.984149
CAAAGTGAGACAAACG-1	-0.233214	0.369674	-0.105177	0.475785	-0.773152	0.145497
CAAAGTGAGTGTTGTA-1	0.0695815	0.205631	-0.0747009	0.307364	-0.307758	0.139775
CAAATCATCATTACTC-1	-0.0597733	0.252652	-0.00898666	0.540522	-0.678338	0.364987
CAAATCATCGCTAGCA-1	-0.0754722	-0.109475	-0.03982	-0.322109	0.0971458	-0.0505397
CAAATCATCGTTACAA-1	0.0473235	-0.361816	-0.111725	-0.290794	0.420204	0.212941
CAACAATGTCATCAAG-1	-0.188806	-0.289262	0.19768	-0.209741	0.572349	-0.471433
CAACAGGCAGGAACCA-1	0.908291	-0.286496	-0.183749	-0.367636	1.18645	1.06491
CAACCCTTCAAGACTC-1	-0.0370851	-0.379262	-5.80906e-05	-0.339741	0.463836	-0.0524535
CAACCGGGTAGGTTTG-1	0.0611944	-0.0475603	-0.0535105	-0.0552674	0.158934	0.14894
CAACTAATCAATGTCA-1	-0.196117	0.254993	-0.133391	0.253417	-0.473407	-0.002272
CAACTAGGTAGACAAA-1	-0.172892	-0.0592624	0.136132	-0.30132	0.257487	-0.388492
CAAGAACCAGGCGATA-1	-0.00794536	0.00903547	-0.0145819	-0.242636	-0.0336765	-0.0242925
CAAGAACCAGTAAGTA-1	-0.111494	0.0503121	0.0920848	-0.10632	0.0590405	-0.261115
CAAGACAAGCTTTGTT-1	-0.137408	0.950099	-0.103034	0.781048	-1.03783	-0.225338
CAAGACAAGGATCCGC-1	-0.0317088	-0.201816	-0.240415	0.124206	-0.209035	0.407105
CAAGACAAGTATCGCG-1	0.00474281	0.00860994	-0.0193438	0.489996	-0.570709	0.566947
CAAGCTAGTCGTAAAT-1	-0.133644	0.279887	0.516251	-0.447636	0.306105	-0.722375
CAAGCTAGTTAGGATT-1	0.0387213	0.0635036	0.0786324	0.147627	-0.149137	0.0962551
CAAGCTAGTTCGCTCA-1	-0.0528916	-0.0726667	-0.0882724	-0.0252674	-0.0393128	0.0668115
CAAGGCCTCTAAGTGC-1	-0.0247196	-0.486071	-0.0893438	-0.311846	0.364154	0.0903443
CAAGGCCTCTTGTTCG-1	-0.0017088	-0.469901	-0.0612486	-0.19132	0.25049	0.0834377
CAAGGCTGTCCAAGAC-1	0.0819471	-0.0739433	0.00220381	0.122101	-0.0567971	0.163366
CAAGGCTGTTAAATGC-1	0.411087	-0.17756	-0.000534281	-0.0910568	0.587023	0.497353
CAAGGGAGTAGTTAAC-1	-0.100526	-0.0464964	-0.0833914	-0.190267	-0.0522698	-0.0759153
CAAGGGAGTATTGGTG-1	-0.130418	0.135844	0.139347	-0.0189516	0.00504449	-0.212007
CAAGGGAGTTACTTGC-1	0.203883	-0.405007	-0.0572009	-0.414215	0.694298	0.334664
CAAGGGAGTTATCCGT-1	0.305818	-0.254582	-0.131606	-0.0621095	0.451992	0.523485
CAAGGGAGTTCATCTA-1	-0.0853647	-0.320113	-0.137796	-0.321057	0.305319	0.0737263
CAAGGTAAGGCTGTGC-1	-0.161601	0.20244	-0.0588676	0.0607853	-0.33492	-0.191126
CAAGGTAAGTCCTTTG-1	-0.00504213	0.139674	-0.0983914	0.492101	-0.582212	0.435551
CAAGGTTTCGCTCCAT-1	0.249044	-0.434369	-0.0344629	-0.419741	0.738798	0.360091
CAAGGTTTCTCGACCT-1	-0.159666	0.728184	-0.00291523	0.146838	-0.791689	-0.661154
CAAGTAACAAACTGCC-1	0.532592	-0.296496	-0.0579152	0.499733	0.0466442	0.669487
CAAGTAACACAGGAAT-1	0.570872	-0.357348	-0.0313676	-0.194478	0.819954	0.68009
CAAGTAACACCTACTT-1	-0.103429	0.536908	0.0654181	-0.0776358	-0.557277	-0.691126
CAAGTAACAGTCTAAT-1	0.0281837	-0.355433	-0.0841057	-0.369478	0.483015	0.153532
CAAGTATGTCAATACG-1	0.301409	0.370099	0.0792276	0.683943	-0.467315	0.393794
CAAGTATGTCGCGCAA-1	0.0263557	-0.164369	-0.0539867	-0.220531	0.31833	0.111489
CAAGTATGTTAGCTGA-1	-0.00643998	0.467546	-0.144106	0.681575	-0.755327	0.279802
CAAGTATGTTTATGGG-1	0.175065	-0.24905	0.0358943	-0.242636	0.503553	0.187984
CAAGTGAAGCTTTGGG-1	-0.07644	0.27861	0.309228	0.192891	0.0435093	-0.158773
CAAGTGAAGGACTAAG-1	-0.140418	-0.126709	-0.0764867	0.0131537	-0.206108	0.123852
CAAGTGAAGTGAGCGG-1	-0.107193	-0.0250071	-0.0163676	0.0773642	-0.244347	0.129259
CAAGTTATCCATTACT-1	0.148614	-0.109688	-0.0258914	-0.0855305	0.303511	0.232053
CAAGTTATCCCGAAGC-1	-0.112139	0.251163	-0.0910105	0.0131537	-0.424571	-0.308022
CAATAAGCAACAACAA-1	0.0222697	-0.281177	-0.0885105	-0.0268463	0.0691742	0.151573
CAATAAGCACAATACT-1	-0.327193	1.62499	0.391013	1.04973	-1.15962	-0.65559
CAATAAGCATACCCGG-1	0.0700116	-0.28373	-0.170296	-0.234478	0.383485	0.310698
CAATAGCTCCTTGCGT-1	-0.301709	0.455844	-0.106249	1.40657	-1.43738	0.964015
CAATAGCTCGTTAGTA-1	0.0122697	-0.221603	-0.0605343	0.08368	-0.0995111	0.194357
CAATATGTCCATCAGG-1	0.0891514	-0.344582	-0.110891	-0.310004	0.484556	0.263086
CAATATGTCCTTCTAG-1	-0.130203	-0.215858	-0.0177962	-0.0350042	0.260703	-0.0246147
CAATATGTCGAAGCGG-1	-0.0861174	0.0239291	-0.0711295	0.301312	-0.472414	0.353191
CAATCCCTCAACAAGG-1	-0.198053	0.525418	-0.0227962	0.357364	-0.630605	-0.224107
CAATCCCTCAGCAAGA-1	-0.157623	0.388823	0.103632	0.0794695	-0.361982	-0.388854
CAATCCCTCATTACAG-1	-0.147408	0.066695	0.220061	-0.455531	0.20585	-0.451508
CAATCCTGTATTGAGT-1	0.471302	-0.126071	-0.0142248	-0.0478989	0.603313	0.570975
CAATCGCCAATTGAGA-1	-0.17601	0.324567	-0.122677	-0.0231621	-0.533309	-0.430531
CAATCGCCAGGCCAAA-1	-0.0824615	-0.136284	-0.0114867	-0.113952	0.169665	-0.0989246
CAATCGCCATGAATAG-1	-0.102461	0.239035	0.266966	-0.432109	0.0397424	-0.453573
CAATCTAAGGATGATG-1	-0.0334292	-0.357986	-0.0732724	-0.375531	0.424494	0.0563659
CAATCTAAGTAAGTCC-1	0.0278611	0.062227	-0.00172476	-0.0568463	-0.0894327	-0.0487466
CAATGAACAGGACACA-1	-0.0732142	-0.317986	0.199585	-0.312636	0.601764	-0.348005
CAATGAACATGGAGGC-1	-0.139558	0.205206	-0.127558	0.467364	-0.6843	0.335893
CAATGACTCACACAGT-1	-0.184397	0.233929	-0.00482	0.422627	-0.684392	0.249383
CAATGACTCAGCAAAG-1	0.136463	-0.535007	-0.107677	-0.209741	0.428897	0.315149
CAATGACTCGATAACC-1	0.186786	-0.313943	-0.0285105	-0.276057	0.548775	0.281308
CAATGACTCGTAATCA-1	0.393668	-0.181603	-0.0830343	-0.0405305	0.520244	0.562379
CAATGACTCTTGCTAT-1	-0.102354	-0.0630922	-0.00279619	0.384733	-0.572489	0.472518
CAATGCCCACGTAATT-1	0.282485	-0.253092	-0.156963	-0.0615832	0.426606	0.525515
CAATGTCAGGCCTTAG-1	-0.202246	0.35095	0.199109	0.02868	-0.203943	-0.403017
CAATGTCAGGGCCATC-1	-0.0627841	-0.202028	-0.0908914	-0.0789516	0.0231382	0.0399909
CAATGTCAGTCAATTG-1	-0.201494	0.811376	0.0702991	0.516048	-0.79998	-0.373317
CAATGTCAGTGGCGGA-1	-0.116655	-0.174582	-0.0767248	-0.193425	0.13469	-0.0564868
CAATGTGGTAATCACG-1	0.041517	-0.253943	-0.179106	0.0221011	0.0277428	0.287617
CAATGTGGTGTCCTGC-1	-0.140203	0.519461	0.0404181	-0.059741	-0.564664	-0.659196
CACAAGCGTAGTAAGA-1	-0.132784	0.0739291	0.0111324	0.00789053	-0.0878657	-0.0922596
CACAAGCGTCACAGCG-1	-0.0912787	0.183929	0.060061	0.0818379	-0.168473	-0.140244
CACAAGCGTTAAGGCC-1	0.298399	-0.140113	-0.13982	0.0260484	0.347496	0.524283
CACAAGCGTTCAAGAT-1	-0.412246	1.44584	0.543513	0.724206	-0.927768	-0.783782
CACAAGCGTTGCGTAA-1	0.0840977	0.371163	0.0961324	-0.107636	-0.350532	-0.364085
CACAAGCGTTGCTTCG-1	-0.00697762	-0.10905	-0.0419629	-0.200004	0.254626	0.0496102
CACAAGCGTTTACTTG-1	0.0589364	-0.256709	-0.0952962	-0.323425	0.467135	0.206934
CACAATATCATCACTT-1	0.148291	-0.13756	-0.100296	0.690785	-0.625265	0.840831
CACAATATCCGCACAA-1	0.0787213	-0.296496	-0.0729152	-0.391846	0.556373	0.203685
CACAATATCGCCTGTT-1	-0.266225	0.197333	0.111609	0.798417	-1.04589	0.679049
CACAATATCTTGTTCG-1	2.39904	-0.510539	-0.0851771	-0.383425	1.91933	1.80084
CACAGGCTCATGGTGT-1	-0.118375	0.178397	-0.000296186	0.354733	-0.558863	0.2343
CACAGGCTCGGTTTGG-1	-0.118268	0.207972	0.132561	-0.0478989	-0.104888	-0.328688
CACAGGCTCGTTAGCG-1	0.330764	-0.375433	-0.0729152	-0.376057	0.771312	0.489214
CACATAATCAGCATTA-1	-0.0673002	-0.311816	-0.0693438	-0.29632	0.297508	0.00294529
CACATAATCATGCTAA-1	-0.291601	0.912227	0.268751	-0.144215	-0.71675	-1.04015
CACATAATCTACCTCA-1	-0.30773	0.153716	-0.185534	0.0942063	-0.421426	-0.0833972
CACATAATCTATCGCC-1	-0.0634292	-0.309901	0.157323	-0.416583	0.553089	-0.28777
CACATACAGGGATGAC-1	-0.18816	0.00605675	-0.120891	-0.0781621	-0.172421	-0.116656
CACATACAGTAAAGGT-1	-0.205687	0.906695	0.682204	-0.0468463	-0.292182	-0.966092
CACATACAGTCATTGA-1	-0.119236	0.233291	-0.01732	0.444469	-0.644969	0.276412
CACATACAGTTATTCC-1	-0.23816	1.05095	0.0887514	0.00631158	-0.972471	-1.03185
CACATTAAGAAAGCAT-1	-0.0908486	0.170738	0.0327991	-0.0776358	-0.186423	-0.32005
CACATTAAGCGTGCAC-1	0.416678	-0.408411	-0.120534	-0.245004	0.732645	0.620317
CACATTAAGGACTAAG-1	-0.134397	-0.180113	0.234109	-0.42132	0.500009	-0.452601
CACATTAAGGCAACAA-1	-0.287838	-0.136496	0.142561	0.141575	0.355081	-0.00142211
CACATTAAGGCCTGGT-1	0.567969	-0.591603	-0.387796	-0.697636	1.1799	0.967733
CACATTAAGGTTACGT-1	0.105603	-0.443943	-0.0252962	-0.338425	0.530099	0.17747
CACCAACCAAGCCAGA-1	0.00377507	0.179248	0.108275	0.0368379	-0.0989221	-0.192081
CACCAACCAATGCCTA-1	0.252915	-0.23756	-0.0670819	0.0460484	0.271266	0.400534
CACCAACCAGGTTTGC-1	0.186248	-0.292879	-0.0888676	-0.374215	0.641974	0.350628
CACCAACCATAAGTCT-1	-0.228268	0.601163	0.0667276	0.440785	-0.617708	-0.214595
CACCAACCATAGCTTG-1	-0.14601	-0.184369	0.0617276	-0.457373	0.317416	-0.272307
CACCGGTAGCTGGACC-1	0.181194	-0.363518	-0.161963	-0.501846	0.75107	0.425628
CACCGGTAGGCTGTCA-1	0.0287213	-0.296284	-0.0588676	-0.195794	0.29221	0.121133
CACCGGTAGTAACTCA-1	-0.000633531	0.162865	-0.0993438	0.208417	-0.273874	0.0642642
CACCTCAGTTGGTGAC-1	0.136356	-0.339475	-0.05232	-0.400267	0.619763	0.249355
CACCTCAGTTGGTTGA-1	-0.0583755	-0.0975603	0.0947038	0.00210106	0.253704	-0.127769
CACCTCAGTTTGTCTA-1	-0.362246	0.0441419	-0.0780343	0.00368	-0.166299	-0.0572241
CACCTGTTCCTTGCAC-1	-0.394827	0.834355	0.188037	-0.523425	-0.719243	-1.15651
CACCTGTTCGCTTCTA-1	-0.176225	0.267546	-0.100415	0.303417	-0.565248	0.050844
CACCTGTTCGTTAGCG-1	-0.177193	0.756908	0.236132	0.0363116	-0.604807	-0.782909
CACCTGTTCTTAAGTG-1	-0.371601	0.71244	-0.108749	1.02421	-1.26051	0.391511
CACGCAATCCATAATG-1	-0.402461	0.0490355	-0.0289867	0.045259	-0.108387	-0.0054381
CACGCAATCCTAATTC-1	-0.247193	0.778184	-0.00696285	0.655785	-0.836043	-0.166586
CACGCTAAGCAAGGGT-1	-0.189988	0.245844	0.0747038	0.153417	-0.227914	-0.127537
CACGCTAAGTTAGGCT-1	-0.117193	-0.160113	-0.0793438	-0.099741	0.112059	-0.0291309
CACTAAGGTACGATTG-1	-0.0368701	0.032227	-0.194701	0.456312	-0.57839	0.510035
CACTAAGGTACTGAAT-1	-0.211386	0.467333	-0.00636761	0.366575	-0.559444	-0.138498
CACTAAGGTTAGTTGG-1	0.0645278	-0.243305	-0.0486295	0.0068379	0.0809167	0.154657
CACTAAGGTTGTTGGA-1	-0.274289	-0.242667	-0.163391	0.320259	-0.673148	0.569151
CACTAAGGTTTCCGGC-1	-0.201494	-0.0686241	-0.126963	0.407101	-0.685801	0.561424
CACTAGCCAAGCCACT-1	-0.00375181	0.300738	-0.0543438	0.246312	-0.43838	-0.0764579
CACTAGCCAATAAGCA-1	-0.0296658	-0.0922411	-0.0691057	0.323154	-0.435969	0.477428
CACTAGCCAGAAACGT-1	-0.07644	-0.264369	-0.0710105	-0.00263579	-0.102731	0.0954177
CACTAGCCAGACAAAC-1	-0.0222464	-0.154156	-0.0718438	-0.0826358	0.0845941	0.069836
CACTAGCCAGAGAGCC-1	0.0736675	-0.370752	-0.314939	-0.77632	0.887516	0.473638
CACTAGCCAGGCATCT-1	-0.378375	0.919674	0.437561	-0.0173726	-0.567655	-0.953859
CACTAGCCATCATGTG-1	-0.158483	0.167972	-0.0464867	0.375259	-0.617056	0.271769
CACTGACCAATGAATG-1	0.023345	-0.117135	-0.14613	0.21868	-0.257415	0.41772
CACTGACCAGCACGTT-1	-0.129988	0.509887	-0.00577238	0.797364	-0.946621	0.364547
CACTTAAAGGACCTGC-1	-0.21773	-0.127135	-0.0236295	-0.0739516	0.142093	-0.0708318
CACTTAAAGTAACCCG-1	-0.0713862	-0.15905	-0.208987	-0.0907937	0.0277308	0.121232
CACTTAAAGTGAAGTG-1	0.123345	-0.18373	-0.0300581	-0.173162	0.37463	0.205897
CACTTTGTCAAGCTTA-1	-0.131064	-0.0603262	-0.0343438	0.282364	-0.499198	0.396935
CACTTTGTCTAAGGTC-1	-0.148053	-0.332454	0.32637	-0.551846	0.730161	-0.560151
CAGAACCGTAACTACG-1	0.755065	-0.545007	-0.241487	-0.0826358	0.877902	0.997511
CAGAACCGTGGAGCAA-1	-0.113429	-0.217135	0.222918	-0.374215	0.526122	-0.418295
CAGAACCGTGTGAGAG-1	-0.0855798	0.317972	0.0719657	0.0976274	-0.317311	-0.287288
CAGAACCGTTCACTGT-1	-0.070526	-0.263518	-0.0460105	-0.338162	0.28393	-0.0349419
CAGAACCGTTTGTTGC-1	-0.110311	-0.0184113	0.0929181	0.105259	-0.281633	0.0176951
CAGAATCTCACGTTAA-1	-0.0390206	-0.139475	0.0488705	-0.191583	0.248955	-0.121534
CAGAATCTCCCGTTAC-1	0.180979	-0.401816	-0.144701	-0.308425	0.574736	0.406733
CAGAATCTCTTGCAGG-1	0.322377	-0.373092	-0.145415	-0.252373	0.655123	0.553648
CAGATTCAGCATGCAT-1	-0.127193	0.463291	0.000299052	0.359469	-0.548922	-0.142507
CAGATTCAGCTTTGGG-1	-0.086655	-0.165433	-0.123987	0.465522	-0.634293	0.668581
CAGATTCAGGAACGCG-1	-0.102677	-0.127986	0.329585	-0.246057	0.543566	-0.518295
CAGATTCAGGGTGAGT-1	0.219474	-0.334794	-0.107915	-0.422636	0.715551	0.408591
CAGATTCAGTCTATGA-1	1.13356	-0.500113	-0.305891	-0.454215	1.37171	1.28656
CAGCAAGCACAGGAAT-1	0.117861	-0.308837	-0.14613	-0.293688	0.49728	0.337986
CAGCAAGCACTAGGTC-1	-0.0762249	-0.269688	-0.0491057	-0.353425	0.287569	-0.0386036
CAGCAAGCAGGACCTT-1	-0.20601	-0.0435177	-0.197677	0.635785	-0.881113	0.747863
CAGCATGTCCTAAATG-1	-0.0538593	-0.206284	-0.0693438	0.0718379	-0.170819	0.190529
CAGCATGTCCTCAGTC-1	-0.0870851	-0.489475	-0.119939	-0.420267	0.414874	0.0466362
CAGCATGTCTAAGTGC-1	-0.162354	0.280099	0.239823	0.0421011	-0.056967	-0.308009
CAGCATTAGCCGGTAC-1	-0.104397	0.669035	-0.0689867	0.58368	-0.797446	-0.118168
CAGCATTAGCGCCTTT-1	-0.208698	0.255206	0.0224419	0.270785	-0.565093	0.0223033
CAGCATTAGGAGTCTT-1	-0.0841819	-0.152667	0.353275	-0.205531	0.590666	-0.523519
CAGCATTAGTTATTCC-1	0.10399	0.280312	-0.112558	0.763417	-0.730685	0.568621
CAGCCAATCGGTCAGC-1	-0.151816	-0.131816	-0.0954152	0.222891	-0.459124	0.398685
CAGCCAATCGTTTCGC-1	0.0117321	-0.256496	-0.102915	-0.224741	0.306231	0.156587
CAGCCAATCTAGCGTG-1	-0.12644	-0.0752199	0.0383943	-0.0878989	0.155249	-0.171582
CAGCCAATCTTAGTCT-1	-0.129988	0.280738	0.155537	0.126312	-0.170182	-0.207176
CAGCCTAAGCCATCAG-1	-0.147408	0.121589	0.126251	-0.402109	0.00671132	-0.348979
CAGCCTAAGCCGGTAC-1	-0.1373	0.0841419	-0.0357724	0.313154	-0.536504	0.297499
CAGCCTAAGCTTATGA-1	-0.0569776	-0.23905	0.286013	-0.364215	0.608869	-0.42545
CAGCCTAAGGGTTATC-1	-0.27558	0.656908	0.190061	0.516575	-0.552718	-0.189455
CAGCCTAAGTTACTTC-1	-0.437193	-0.00883687	0.0031562	0.0739432	-0.595633	0.0986715
CAGCCTAAGTTTGCGG-1	-0.0899884	-0.185433	-0.0872009	-0.01632	-0.102548	0.0987981
CAGCCTTTCCCGCAAA-1	-0.155365	-0.295645	-0.054939	-0.284215	0.311162	-0.138062
CAGCTAAGTCAACAAT-1	-0.0727841	-0.268624	0.0160133	-0.10132	0.361361	-0.122736
CAGCTAAGTGCTCCAC-1	-0.272892	0.537759	0.170061	0.290785	-0.45175	-0.318431
CAGCTAAGTTAGTTGG-1	-0.0561174	0.0143546	-0.0891057	-0.0405305	-0.142035	-0.0770859
CAGCTAAGTTTGCAGA-1	1.83711	-0.616284	-0.337558	-0.266057	1.63374	1.66661
CAGCTATAGCGCTCAA-1	-0.368268	1.81031	-0.014939	0.898154	-1.49838	-0.935202
CAGCTCAAGGGTCCAC-1	-0.140096	-0.144582	0.245537	-0.307373	0.475208	-0.470545
CAGCTCAAGTCTCACC-1	0.30313	-0.273943	-0.0477962	-0.334215	0.711358	0.433949
CAGGAAGGTAAATTGC-1	0.125173	-0.0888369	-0.0875581	-0.00526737	0.176885	0.27826
CAGGAAGGTACCGAAC-1	-0.127838	0.201163	-0.155177	0.533154	-0.732045	0.413584
CAGGACACACAGGGAC-1	-0.166548	-0.218624	-0.0732724	0.0360484	-0.266152	0.149677
CAGGACACAGGAACCA-1	0.00431271	-0.176071	-0.0841057	0.175259	-0.227675	0.332696
CAGGACCTCATAGACC-1	0.112377	0.0988227	-0.266487	0.67368	-0.64275	0.655221
CAGGACCTCATGCATA-1	0.647431	-0.484582	-0.215296	-0.308952	0.968189	0.897416
CAGGACCTCTCACTAT-1	0.00323744	-0.362454	-0.121249	-0.426846	0.5161	0.169266
CAGGATGCAACCTGGT-1	-0.100956	0.241163	-0.0413676	0.490785	-0.670606	0.321492
CAGGATGCACCATATG-1	-0.183429	-0.254794	0.345537	-0.399478	0.678371	-0.612557
CAGGATGCAGCCTTGG-1	-0.0334292	0.147546	-0.057439	0.561838	-0.673798	0.50008
CAGGATGCATAATCCG-1	0.025388	-0.0926667	-0.109106	0.227364	-0.265408	0.400572
CAGGCTATCAGTATTG-1	0.184635	-0.32522	-0.0885105	-0.314215	0.583856	0.348398
CAGGCTGGTCAAAGGG-1	-0.162461	-0.188411	0.687323	-0.466057	0.907455	-0.887357
CAGGCTGGTTAGCATG-1	-0.210956	-0.170752	-0.0602962	0.00104842	-0.277395	0.0858932
CAGGCTGGTTTCAGGA-1	-0.251386	-0.0273475	0.347561	0.168154	0.459336	-0.238062
CAGGGCTTCACGCATG-1	0.0859256	0.0781844	-0.0500581	0.270522	-0.244396	0.253793
CAGGGCTTCATTAGTG-1	-0.0557948	-0.403092	-0.104701	-0.512899	0.543104	0.0688856
CAGGGCTTCTACCTCA-1	-0.109773	0.146695	-0.0195819	0.360522	-0.556106	0.279563
CAGGGCTTCTGTGCCT-1	0.243022	-0.368411	-0.126368	-0.272899	0.600195	0.453533
CAGGGTGAGCTTCTCA-1	1.58141	-0.57756	-0.104225	-0.267899	1.51061	1.42526
CAGGTCCAGAAACTGG-1	-0.118591	0.0318014	0.0947038	0.144469	-0.336923	0.0700673
CAGGTCCAGCAAGGAC-1	-0.181816	0.34478	-0.0382724	0.580785	-0.817706	0.305685
CAGGTCCAGGCTGTCA-1	-0.336117	0.30861	-0.0256533	0.00552211	-0.416043	-0.381934
CAGGTGGAGCACAGAA-1	0.157216	-0.235645	-0.0869629	-0.344215	0.586338	0.315194
CAGGTGGAGCATGACT-1	-0.120634	0.114355	0.0630371	-0.0500042	-0.0721984	-0.219536
CAGGTGGAGGGCTTAT-1	-0.168806	0.167333	-0.0686295	0.214733	-0.468362	0.0668115
CAGGTTAGTAGTCAAT-1	0.00173206	-0.221177	-0.00315333	-0.044741	0.0655352	0.00703097
CAGGTTAGTGTGTCCC-1	0.159151	-0.15373	-0.0611295	-0.0750042	0.303524	0.287213
CAGGTTAGTTAAGCGC-1	-0.054397	0.00967377	-0.0245819	0.176048	-0.299181	0.222031
CAGGTTAGTTAGCGTA-1	-0.151816	0.00669504	0.0888705	0.299996	-0.537855	0.276348
CAGGTTTAGCTCCCTG-1	-0.126763	-0.136922	-0.0439867	0.440522	-0.648267	0.569986
CAGGTTTAGTGAGAGC-1	-0.135257	0.597121	-0.0326771	0.212364	-0.704693	-0.469632
CAGTACCCAGATTCAT-1	0.204958	-0.323305	-0.161368	-0.19632	0.486743	0.450301
CAGTACCCATCATGGC-1	-0.00633246	0.0254184	-0.0807724	0.0318379	-0.0540432	0.00923171
CAGTATGGTGAAGCCT-1	-0.159666	0.223504	0.0261324	0.309206	-0.554709	0.118629
CAGTATGGTGCAACTA-1	-0.225042	0.961376	0.106013	0.132101	-0.891701	-0.871272
CAGTATGGTTGTTGGA-1	-0.0773002	-0.114369	-0.0405343	0.0292063	-0.146012	0.097261
CATAACGGTACGATTG-1	0.145711	-0.233943	-0.0426771	-0.230004	0.460181	0.249006
CATAACGGTTTGACCT-1	0.120657	-0.00521985	-0.0622009	0.0773642	0.0611438	0.171049
CATAATCCAATTGAAG-1	-0.165795	0.821376	0.13518	0.102101	-0.753772	-0.7818
CATAATCCACGAATCC-1	-0.301386	1.45223	0.396251	0.140259	-1.03982	-1.20912
CATAATCCACTGACTA-1	0.133668	-0.329688	-0.154225	-0.433952	0.648575	0.365012
CATAATGTCAATTACG-1	-0.126117	0.0960567	-0.00303428	0.0271011	-0.136311	-0.0962021
CATAATGTCATTCATC-1	-0.129988	0.192652	0.0447038	0.151048	-0.199058	-0.058807
CATAATGTCGATATTG-1	0.251409	-0.498199	-0.100177	-0.450004	0.766734	0.434654
CATAATGTCTTGTCCA-1	-0.10515	-0.167135	-0.113987	0.296048	-0.486661	0.495731
CATAGACTCATTGTTC-1	-0.227838	-0.127773	-0.0197009	0.0178905	-0.31699	0.0532385
CATAGACTCTCGCCTG-1	-0.190203	0.860312	0.140061	0.531048	-0.782619	-0.410627
CATAGCTAGCCTCTCG-1	-0.0922464	0.379887	0.163751	-0.108162	-0.282304	-0.557908
CATAGCTAGCGATAAG-1	0.140549	-0.288837	-0.0482724	-0.341846	0.56793	0.249532
CATAGCTAGCTTTGGG-1	-0.13687	0.399461	-0.0181533	-0.119478	-0.503465	-0.603064
CATAGCTAGGCCTGGT-1	0.304528	-0.409262	-0.105296	-0.407636	0.775821	0.495515
CATAGCTAGGTGAAGC-1	-0.0562249	-0.316922	-0.0825581	-0.403162	0.429683	0.0374991
CATAGGCGTCAGGCAT-1	0.0690439	-0.193943	-0.0252962	-0.168952	0.308006	0.130061
CATAGGCGTTGGCGTG-1	-0.151171	0.947759	0.0107752	0.0868379	-0.953812	-0.896017
CATAGGTTCGCTAGCA-1	-0.0283755	0.0324397	-0.136963	0.197891	-0.294272	0.220888
CATAGTCAGAGAGGCT-1	-0.207515	0.163929	0.203513	0.0926274	0.0560067	-0.151711
CATAGTCAGGAACGGT-1	-0.151601	0.19095	0.272918	0.395785	-0.629834	0.167187
CATAGTCAGGACAATG-1	-0.149988	0.55478	0.126013	0.0665747	-0.51477	-0.573574
CATAGTCAGGGTGAGT-1	-0.0641819	-0.270539	-0.0792248	-0.289215	0.29282	0.0215406
CATAGTCAGTATTGGC-1	0.306356	-0.208199	-0.0986295	-0.0734253	0.464439	0.490555
CATATCGCAAGGACCA-1	-0.0208486	-0.185007	-0.052439	0.0455221	-0.092709	0.134827
CATATCGCACAAAGGT-1	-0.194827	0.573504	0.185061	0.171312	-0.473468	-0.487684
CATATCGCACAATTAC-1	-0.279666	0.935206	0.0649419	0.425259	-0.903242	-0.594498
CATATCGCAGGATTAA-1	-0.242892	0.394567	0.10018	0.352364	-0.372269	-0.0596365
CATCAATCAACCCTCC-1	-0.0108486	-0.275007	-0.0576771	-0.348952	0.420189	0.0660252
CATCAATCAATTGAAG-1	0.0393665	-0.296071	-0.0922009	-0.292899	0.413882	0.178323
CATCACACAATATGGA-1	-0.194504	0.692014	0.139823	0.0676274	-0.634306	-0.699895
CATCACACAATGCGCT-1	-0.209021	0.702865	0.184823	0.137891	-0.602212	-0.646139
CATCACACAGTTTGTG-1	-0.0319239	-0.153518	0.0887514	0.0321011	0.312978	-0.0794981
CATCAGCCAATCTCTC-1	-0.319881	0.99095	0.0647038	0.828943	-0.945792	-0.216619
CATCATGCATCGTTCT-1	-0.150956	-0.306496	0.374823	-0.417373	0.749594	-0.609546
CATCATGCATGCTTAG-1	-0.217623	0.752014	0.204704	0.385522	-0.629763	-0.450477
CATCCCAGTAGTCAAT-1	-0.236332	0.145418	0.0260133	0.190522	-0.512838	0.063646
CATCCCAGTCCTAACT-1	0.0417321	-0.0716028	0.233751	-0.0134253	0.384441	-0.253408
CATCCTCAGGTAAGGC-1	-0.098483	-0.0630922	0.0463705	0.0142063	0.149861	-0.0456724
CATCCTCAGGTCCGTA-1	-0.0836443	1.14627	0.000299052	1.03736	-1.10163	-0.149136
CATCCTGGTATTCGTC-1	-0.133967	0.0388227	-0.00827238	0.100522	-0.303914	0.0863754
CATCCTGGTATTGCAG-1	0.0363557	-0.343305	-0.0908914	-0.235794	0.347268	0.172804
CATCCTGGTGAAACAA-1	0.00882883	-0.0471347	0.0106562	-0.432636	0.0810545	-0.00263392
CATCCTTCATAGCGAG-1	-0.103429	0.314142	-0.0566057	-0.0081621	-0.454963	-0.403054
CATCGCTTCATCCTAT-1	-0.278268	-0.164582	0.0243467	0.254206	-0.615863	0.298494
CATCGCTTCATTGTTC-1	0.632055	-0.0458581	-0.232796	0.187101	0.531023	0.746668
CATCGCTTCTGGCATG-1	-0.140096	-0.236284	-0.192082	-0.288162	0.199206	0.0731155
CATCGCTTCTGTAAGC-1	0.00323744	-0.0645816	0.0335133	0.121575	-0.161355	0.12176
CATGAGGCAGGAACAT-1	-0.0413862	-0.181603	-0.00779619	-0.157373	0.231195	-0.0476641
CATGCAAGTAAGTCGC-1	-0.256655	-0.110326	-0.0704152	-0.0176358	-0.309199	0.0742032
CATGCAAGTCATAACG-1	-0.0726765	-0.437348	-0.0260105	-0.415267	0.497063	-0.0658012
CATGCAAGTGCAATAT-1	-0.0642894	-0.310539	-0.0686295	-0.322373	0.331227	0.00624786
CATGCAAGTTGCACAA-1	-0.203429	1.33776	0.494109	-0.475004	-0.882565	-1.3455
CATGCATAGGTCCAAT-1	-0.327408	-0.000326233	-0.166606	1.10894	-1.28472	1.07674
CATGCGCAGGCATGAA-1	0.123345	-0.206496	-0.136249	0.0757853	0.0670325	0.332958
CATGCGCAGTAAGTCC-1	0.0822697	-0.146284	0.0270848	-0.119478	0.265134	0.0774959
CATGCGGGTATTGAGT-1	0.00259228	-0.217135	-0.0693438	0.0131537	-0.015157	0.114364
CATGCGGGTCATCCTG-1	-0.243322	1.97478	0.227918	0.914996	-1.45778	-1.04249
CATGGATTCAAGTGAG-1	-0.03644	0.223929	0.0437514	-0.190794	-0.239004	-0.333846
CATGGATTCAGGCTAT-1	0.517646	-0.482028	-0.124225	-0.348688	0.900208	0.715341
CATGGATTCATGCTCC-1	-0.103107	0.635418	0.17399	0.118943	-0.54738	-0.600722
CATGGATTCATTGTTC-1	-0.256225	1.04435	0.29887	0.764469	-0.803627	-0.356014
CATGGATTCGATATTG-1	0.112592	-0.511816	-0.239344	-0.540267	0.724964	0.435027
CATGGATTCTCGCCTG-1	-0.183537	0.743504	0.126728	-0.0915832	-0.69312	-0.875848
CATGGATTCTTACTCG-1	-0.204289	0.218184	0.144823	0.0810484	-0.102136	-0.185405
CATGGCGGTGCGCGTA-1	0.0989364	-0.0590496	-0.077439	-0.0571095	0.209199	0.211618
CATGGCGGTTAGCTGA-1	-0.094397	-0.25756	-0.0861295	-0.154215	0.228272	-0.0118784
CATGGCGGTTCCTGAT-1	0.0138826	-0.13139	-0.0450581	-0.00553052	0.0277388	0.0826218
CATTATCTCCTCATGC-1	-0.329773	-0.0120284	-0.17113	-0.0518463	-0.213006	-0.056331
CATTATCTCTCGCCTG-1	-0.258591	0.331801	-0.0179152	0.514469	-0.826241	0.242045
CATTATCTCTTTGTAC-1	0.20485	-0.45373	-0.252796	-0.586846	0.841326	0.543641
CATTATGAGCTAATTG-1	0.309366	-0.27756	-0.094939	0.0326274	0.352464	0.489857
CATTATGAGGTGAGAC-1	0.190549	0.31478	0.0289895	0.842891	-0.724512	0.611749
CATTCATTCCAAACAC-1	0.843775	-0.407348	-0.0891057	-0.359215	1.13946	0.950753
CATTCATTCTACTAAG-1	-0.172461	0.0673333	0.127799	-0.155794	0.084698	-0.360188
CATTCCTCAACAGGTG-1	-0.172354	-0.299901	-0.0910105	0.388943	-0.642745	0.565552
CATTCCTCAGATTCAT-1	-0.0419239	0.00456738	-0.0594629	0.0992063	-0.190463	0.130455
CATTCCTCAGGCCTTG-1	-0.140741	0.75861	0.496013	0.000785266	-0.336394	-0.813791
CATTCCTCATCCGTAA-1	-0.181816	0.0228653	-0.0339867	0.407891	-0.668761	0.469912
CATTCCTCATTAGGCC-1	-0.206548	0.144355	0.529466	-0.450267	0.470002	-0.795778
CATTGCGAGTGAAGTG-1	0.33442	-0.388624	-0.0967248	-0.517636	0.889128	0.51717
CATTGCGAGTGCTGTG-1	-0.126548	0.489461	0.144704	-0.0139516	-0.427346	-0.588241
CATTGTAAGAGGAGGA-1	-0.122784	0.202014	-0.0364867	0.0544695	-0.308595	-0.19855
CATTGTAAGGGTTAGA-1	-0.199773	-0.150326	-0.0476771	0.17868	-0.46305	0.294379
CATTGTAAGTGAGGGT-1	-0.0376228	-0.0345816	-0.04732	-0.229741	-0.0182616	-0.0043809
CATTGTGCAAAGCTAA-1	-0.145795	-0.157773	0.173156	-0.0550042	0.412434	-0.296499
CATTGTGCAAGCTACC-1	-0.105257	-0.148837	-0.0512486	-0.0492147	-0.0786678	0.00293122
CATTGTGCAATTGACT-1	0.448184	-0.376496	-0.0538676	-0.249478	0.763549	0.586934
CATTGTGCATCCCGCT-1	0.00431271	-0.446709	-0.0338676	-0.436057	0.526439	0.054057
CATTTGTTCCGGTTGA-1	-0.121709	-0.166922	-0.0589867	-0.165004	0.147874	-0.0877644
CCAAACTAGGCTTAGT-1	-0.119236	1.33733	0.0413705	0.0468379	-1.1991	-1.19566
CCAAACTAGGGTGAAC-1	-0.165257	-0.224369	-0.0807724	-0.150267	0.193578	-0.0969297
CCAAACTAGTTAGCCG-1	0.0109794	-0.253092	0.0889895	-0.288162	0.424473	-0.108371
CCAAATCAGTTAGTGC-1	-0.260526	0.420312	0.045061	0.154733	-0.459695	-0.339798
CCAACATAGACCATAC-1	0.067431	-0.417135	-0.19613	-0.398162	0.551485	0.337495
CCAACATAGAGGCTAA-1	-0.179451	0.723504	0.27518	0.397364	-0.534384	-0.407232
CCAACATAGCCAGGTC-1	0.0231299	-0.35373	-0.0835105	-0.242373	0.33971	0.146186
CCAACATAGGCTGGCT-1	0.0762482	-0.384369	0.0906562	-0.0581621	0.560739	-0.020638
CCAACATAGTCAATCA-1	-0.0110636	0.197972	-0.183749	0.548943	-0.641552	0.433997
CCAACCCGTCCGCTGT-1	-0.158483	1.21967	0.040061	0.289733	-1.12407	-0.948557
CCAACCCGTCGAAGTC-1	-0.111601	-0.0201135	0.211847	-0.203425	0.300956	-0.404301
CCAACCCGTCGTAATG-1	0.241517	0.0783972	-0.152439	0.0910484	0.202222	0.218
CCAAGGCTCATAACGC-1	-0.0592357	-0.126071	0.145537	-0.261057	0.346654	-0.268761
CCAAGGCTCATCCACC-1	0.103237	-0.410326	-0.14482	-0.382636	0.571311	0.319684
CCAAGGCTCCCTGTTA-1	-0.802569	-0.0181986	0.0531562	0.392891	-1.13452	0.421947
CCAAGGCTCCTTGCGT-1	-0.0611712	0.0700993	-0.0756533	-0.0489516	-0.196296	-0.162276
CCAAGGCTCTTAGGGT-1	-0.160634	0.134355	0.0722038	0.0792063	-0.0869886	-0.0774458
CCAAGTTAGACTTACA-1	0.133452	-0.484156	-0.152201	-0.502109	0.709786	0.362502
CCAAGTTAGCTAAGTC-1	0.0766783	-0.306709	-0.0305343	-0.337373	0.499834	0.146932
CCAAGTTAGTAAGAAC-1	-0.144504	0.362865	0.198156	-0.04632	-0.21997	-0.494861
CCAAGTTAGTCTCACC-1	0.427539	-0.0186241	-0.0452962	-0.169478	0.675379	0.53223
CCAATATCACTTCACT-1	-0.181816	0.00967377	-0.0838676	0.203417	-0.470129	0.255492
CCAATATCAGAACCGA-1	-0.214289	0.360738	0.0697038	0.400259	-0.691131	0.0559194
CCAATATCAGGATTAA-1	-0.590741	0.767546	-0.0731533	0.414996	-0.880254	-0.435682
CCAATATCAGTTTCTC-1	0.450334	0.172652	-0.0731533	0.891838	-0.527575	0.781725
CCACAATAGCACTTGG-1	0.117539	-0.180113	0.0420848	-0.192109	0.389179	0.104945
CCACAATAGGGTTAGA-1	-0.177408	0.68095	0.149823	-0.0136884	-0.614594	-0.760978
CCACACAAGCCATCAG-1	-0.0241819	-0.0230922	-0.11482	-0.0384253	-0.126613	-0.00157129
CCACACAAGCGAGTAA-1	-0.062354	0.320738	-0.188749	0.912891	-0.982031	0.670979
CCACACAAGGCTAATC-1	-0.125687	0.675631	-0.03482	1.27631	-1.26424	0.678685
CCACAGGGTAGTTAAC-1	-0.0853647	-0.16373	-0.112558	-0.059741	-0.0365015	0.0742547
CCACAGGGTTCACCAT-1	-0.221924	0.485844	0.232323	0.374996	-0.325986	-0.151662
CCACATTGTAATAACC-1	0.406893	-0.20522	-0.0225581	-0.188952	0.67432	0.515462
CCACATTGTCTCAGCC-1	-0.0783755	-0.219475	-0.175058	0.165259	-0.314562	0.422574
CCACATTGTGAGGTAG-1	-0.199451	0.670525	0.0723229	0.598417	-0.67645	-0.10045
CCACATTGTGTTCCCA-1	-0.13558	-0.0681986	-0.0585105	0.0197326	-0.208283	0.108682
CCACATTGTTAGGCGT-1	-0.196225	-0.0379858	0.121132	-0.562109	0.213028	-0.397647
CCACATTGTTCACTGT-1	-0.27601	0.865844	0.176013	0.240522	-0.756879	-0.700725
CCACATTGTTTGAGCA-1	0.138506	0.0420142	-0.0439867	0.695785	-0.639027	0.72576
CCACTTGGTATGGTGC-1	-0.0375153	0.891376	0.0177991	0.805785	-0.905795	-0.11848
CCACTTGGTGTGCACG-1	-0.176655	-0.309688	0.341728	-0.462373	0.723703	-0.602535
CCAGACTCAATAGCAA-1	-0.271171	-0.0645816	-0.149939	0.122891	-0.479294	0.247894
CCAGACTCACAAAGAC-1	0.163022	-0.246496	0.10518	0.0731537	0.124154	0.0811247
CCAGCCTGTAAATTGC-1	0.298506	-0.424369	-0.151606	0.624733	-0.407327	0.828906
CCAGCCTGTAATAACC-1	-0.248053	0.129674	-0.0241057	0.286048	-0.617394	0.209609
CCAGCCTGTACGGTAC-1	-0.126225	-0.123305	-0.127439	0.15868	-0.361662	0.358379
CCAGCCTGTCAAGACC-1	0.0451729	-0.503943	-0.183868	-0.151057	0.258495	0.297532
CCAGCCTGTCATTGAG-1	-0.167945	0.207546	0.109704	0.0813116	-0.134671	-0.171507
CCAGCCTGTTACAACG-1	0.104098	-0.333305	-0.00743904	-0.48632	0.669406	0.152556
CCAGCCTGTTCCTCCT-1	-0.162461	-0.104156	-0.0379152	-0.159215	0.0925333	-0.165172
CCAGCTAAGCCTAATA-1	-0.0421389	-0.0862837	0.05268	-0.0289516	0.187722	-0.113209
CCAGCTAAGCCTCTCG-1	0.0263557	-0.29522	-0.0200581	-0.269215	0.373587	0.0654535
CCAGCTAAGCCTCTGT-1	-0.174935	0.0896738	0.0297038	-0.102636	-0.0840234	-0.253759
CCAGCTGCACGTAAGG-1	0.972055	-0.0603262	-0.263868	0.832627	0.188309	1.02317
CCAGCTGCATCCCGCT-1	-0.224612	-0.0299007	-0.0343438	0.0415747	-0.34049	0.0995988
CCAGGAACACCATATG-1	0.200119	-0.506709	-0.0633914	-0.208952	0.494744	0.337438
CCAGGAACACCGGCTA-1	-0.00224643	-0.282879	-0.0806533	-0.291846	0.366924	0.108902
CCAGGAACACTTAACG-1	-0.289451	1.76308	0.618751	0.245785	-1.10052	-1.33187
CCAGGATGTAAAGCAA-1	-0.189881	0.581589	0.299823	0.136575	-0.358133	-0.531083
CCAGGATGTTGTTGCT-1	0.0159256	-0.175858	-0.0838676	-0.181583	0.260036	0.137232
CCAGGATGTTTGGCTT-1	-0.446655	0.747121	0.0191086	0.538417	-0.789113	-0.273461
CCAGTTTGTATTGAGT-1	-0.189451	-0.290752	-0.0870819	-0.0955305	0.26744	-0.0121376
CCAGTTTGTGTCACGG-1	0.0581837	-0.112879	-0.100891	0.0976274	-0.0558116	0.261253
CCATAAATCAGTTCCC-1	0.0821622	-0.213305	-0.0520819	-0.317373	0.484947	0.181731
CCATAAATCCATCAGG-1	-0.168913	0.0315887	0.347442	-0.211583	0.395999	-0.600608
CCATAAATCGAAGTGA-1	0.18356	-0.123305	-0.133391	0.357627	-0.231515	0.566506
CCATAAATCGTTTCGC-1	-0.233644	0.530099	0.125656	0.159206	-0.489998	-0.455116
CCATAAGGTAATGGAA-1	0.0234525	-0.233943	-0.0766057	0.19868	-0.23294	0.350821
CCATAAGGTATTGTGG-1	-0.0749346	-0.264156	-0.0969629	-0.160267	0.118137	0.0314351
CCATAAGGTCAAAGGG-1	-0.172677	0.171376	0.115061	0.0342063	-0.07904	-0.185447
CCATAAGGTTAGGACC-1	-0.124935	-0.331177	0.227561	-0.432636	0.640379	-0.435624
CCATAATCAATCCTAG-1	0.0580761	-0.429901	0.00625143	-0.402109	0.546152	0.0728943
CCATAGCCAAACATAG-1	-0.250311	0.749461	0.0649419	0.27868	-0.752337	-0.556582
CCATAGCCAACAGCCT-1	-0.120741	-0.137135	-0.0169629	0.157364	-0.354007	0.231834
CCATATTTCATCAGTA-1	-0.160634	0.234142	0.556132	-0.362373	0.402712	-0.779693
CCATATTTCCTCACTA-1	0.228829	-0.416284	-0.12613	-0.369215	0.676307	0.438249
CCATCATGTCCAAGAC-1	-0.189343	-0.392028	0.446132	-0.465004	0.878263	-0.70971
CCATCATGTCGCAAAC-1	0.271087	-0.338837	-0.121249	-0.227636	0.583733	0.477507
CCATCATGTCTATCGT-1	-0.202784	0.669035	0.370418	0.0576274	-0.376976	-0.688322
CCATCATGTGCTAGAC-1	0.174205	-0.345858	-0.0205343	-0.426583	0.678783	0.256696
CCATTATTCACTAAGC-1	-0.317085	0.34627	0.0481562	0.436048	-0.809936	0.124035
CCATTATTCTAGCGTG-1	-0.159236	-0.164369	-0.00196285	-0.0878989	0.217114	-0.118939
CCCAAACCACCTCAGG-1	-0.0176228	-0.371816	-0.109582	0.207364	-0.292766	0.397196
CCCAAACCAGGCTGTT-1	-0.217193	1.2401	0.229942	0.309733	-1.00731	-0.948875
CCCAAACCATGAAGTA-1	-0.230849	0.284567	0.135537	-0.0215832	-0.200417	-0.385321
CCCAAATAGCTGTACG-1	-0.188591	0.784142	0.0680371	0.767101	-0.779138	-0.0243776
CCCAAATAGGCTGGCT-1	-0.174397	0.147333	0.00589429	0.137627	-0.190854	-0.0139352
CCCAAATAGGGTGAGT-1	-0.0767626	-0.223518	0.00637048	-0.263688	0.298527	-0.11521
CCCAACCGTCCTGATT-1	-0.27558	0.627546	0.198751	0.421575	-0.514799	-0.270196
CCCAACCGTGGCTTCC-1	-0.15773	-0.122454	-0.172558	0.451048	-0.685966	0.653979
CCCAACCGTTGAATCG-1	0.0506568	-0.0392624	0.0499419	0.164996	-0.156188	0.157113
CCCAACCGTTTGTTGC-1	-0.0374077	-0.466709	0.106609	-0.342899	0.65381	-0.194108
CCCAATTGTAGGTTAT-1	0.0160331	-0.642028	-0.25482	-0.562636	0.658709	0.345797
CCCAATTGTGCTAGAC-1	0.151625	-0.0416028	-0.145891	0.755259	-0.681345	0.845479
CCCAATTGTTGGTGAC-1	0.128506	-0.288199	0.0864895	-0.122899	0.323549	0.0593784
CCCAGCACAAAGGCCA-1	-0.128483	-0.196709	0.382442	-0.392373	0.659149	-0.595432
CCCAGCACAACACCTA-1	-0.222031	0.30861	0.0504181	0.603154	-0.868043	0.372444
CCCAGCACACAATACT-1	0.8027	-0.336709	-0.260653	-0.0555305	0.893929	1.04499
CCCAGCACACGAATTT-1	-0.263859	-0.333092	-0.162082	-0.286846	0.227754	-0.139833
CCCAGCACAGCCTTGG-1	0.61227	-0.26905	-0.175296	-0.0978989	0.774139	0.837996
CCCAGCACATGCTTAG-1	0.0597966	-0.316496	-0.0495819	-0.307373	0.451192	0.149752
CCCAGCACATGTTGTG-1	-0.175472	0.772227	-0.00386761	0.496312	-0.828708	-0.351533
CCCAGTTTCATTAGCA-1	0.776571	-0.0318156	-0.256249	-0.173952	0.963861	0.854703
CCCATAACACCAGCAT-1	-0.116655	0.157972	0.0720848	0.479996	-0.675049	0.402749
CCCGCAACACCAGGTT-1	0.0179686	-0.160113	-0.0970819	0.150785	-0.179914	0.319464
CCCGCAACATCAGCAC-1	0.0128073	-0.42756	-0.121487	-0.200794	0.279294	0.181795
CCCGCAACATCCCGCT-1	-0.0936443	0.277972	-0.0291057	0.187364	-0.386345	-0.125132
CCCGCTTCAACTAGGG-1	-0.160741	1.24712	0.286013	0.0947326	-0.971668	-1.10594
CCCGCTTCACAGGAAT-1	-0.441709	0.468184	0.121013	1.13289	-1.36435	0.735268
CCCGCTTCAGGACACA-1	-0.123214	-0.105858	-0.0725581	0.260259	-0.468295	0.414479
CCCGCTTCAGGCCATT-1	0.0432374	-0.175007	-0.054939	0.142364	-0.136358	0.259789
CCCGCTTCATTAGCGC-1	-0.186117	0.00414185	0.330418	-0.147373	0.407381	-0.563442
CCCGTAAAGACACCGC-1	0.0811944	-0.16522	0.0393467	-0.257109	0.420406	0.0591445
CCCGTAAAGAGAGGCT-1	0.181409	-0.329901	-0.057439	-0.303425	0.570302	0.309
CCCGTAAAGGCGAATA-1	-0.313107	0.584567	0.135894	0.0647326	-0.534732	-0.603914
CCCGTAAAGTGAGCGG-1	0.288829	-0.352879	-0.0972009	-0.247109	0.61912	0.470958
CCCGTTGTCCCATAAA-1	0.0431299	-0.23373	-0.074939	-0.27632	0.399937	0.161009
CCCGTTGTCCTCACAC-1	-0.0953647	-0.307986	0.0543467	-0.278952	0.446079	-0.201272
CCCTAATGTACTTAGG-1	-0.141279	-0.129475	0.312085	-0.367373	0.527631	-0.539396
CCCTAATGTCCAAGAC-1	0.00237722	-0.282667	-0.0916057	-0.285004	0.36444	0.12959
CCCTAATGTGATCATG-1	-0.0671927	-0.273518	0.424585	-0.339741	0.763924	-0.577032
CCCTCACCAAGGATTA-1	0.415818	0.086695	-0.0904152	0.816048	-0.485664	0.790233
CCCTCACCAATGAATG-1	-0.123107	-0.135007	0.0647038	-0.203952	0.262687	-0.248305
CCCTCACCACAGAACG-1	0.653668	-0.0188369	-0.0522009	1.05157	-0.483269	1.04992
CCCTCACCACTAGGTC-1	0.123345	-0.204794	-0.00220095	-0.334478	0.543815	0.170625
CCCTCACCAGGCATCT-1	0.198291	-0.419262	-0.0400581	0.0376274	0.21495	0.308418
CCCTCAGTCAGCATTA-1	-0.213644	0.353929	-0.00839142	0.881838	-1.06728	0.611558
CCCTCAGTCCATCAGG-1	0.0614095	0.247546	-0.0535105	0.381048	-0.400143	0.180787
CCCTCAGTCGTTTCCA-1	-0.00622493	-0.210965	-0.101844	-0.0705305	0.0899125	0.131746
CCCTCATAGCATGACT-1	-0.196225	0.117759	-0.0475581	0.197627	-0.479078	0.110856
CCCTCATAGCCTGTTC-1	-0.0627841	-0.11905	0.0449419	-0.225004	0.219081	-0.147601
CCCTCATAGGATCACT-1	0.0989364	-0.41756	-0.183391	-0.512373	0.688233	0.358765
CCCTCATAGGATTTGC-1	0.0245278	-0.266284	-0.10101	0.254469	-0.29859	0.438804
CCCTCATAGGCTACTG-1	-0.146978	0.559035	0.171966	-0.00605684	-0.47204	-0.646248
CCCTCATAGGTTTGCG-1	-0.0073002	-0.260965	-0.0781533	-0.307899	0.379176	0.0987606
CCCTGGACAACACCTA-1	0.0187213	0.174355	-0.000772376	0.249733	-0.299844	0.104844
CCCTGGACACGGTACT-1	0.029689	-0.211177	-0.12101	0.217364	-0.24814	0.420482
CCCTGGACATAATCAC-1	-0.150526	-0.302028	-0.087439	-0.466583	0.280469	-0.0882596
CCCTGGACATGTCGCG-1	-0.0639669	-0.151177	-0.106963	-0.0968463	0.0466719	0.0607336
CCCTGTTAGAAGGTGC-1	0.145818	-0.0486241	-0.131844	0.145785	4.73430268712824e-05	0.256337
CCCTGTTAGCGGTTAT-1	-0.126225	0.433078	-0.187915	0.683154	-0.855494	0.322015
CCCTGTTAGCTGTACG-1	-0.102784	0.570099	-0.0625581	0.247627	-0.707222	-0.403237
CCCTGTTAGGCCCAGT-1	-0.244827	0.734355	0.0261324	0.565522	-0.772496	-0.225068
CCCTGTTAGTACTGGT-1	-0.0802034	-0.0624539	-0.0733914	-0.00526737	-0.104251	0.0802299
CCCTTAATCGCTAGAT-1	0.000764319	-0.398624	-0.156368	-0.440267	0.527102	0.210553
CCGACAGGTTAGGTTG-1	-0.240311	-0.0596879	0.130418	0.0299958	0.25109	-0.138057
CCGACAGGTTTATCGC-1	0.103775	-0.400965	-0.110058	-0.489215	0.671737	0.27957
CCGATGCAGACAGGCG-1	-0.173644	0.052227	-0.0885105	0.390785	-0.645637	0.42068
CCGATGCAGCTTAGTA-1	-0.0842894	-0.268411	-0.0869629	-0.277636	0.255013	0.00385177
CCGATGCAGGACTTAC-1	-0.180096	0.45244	0.172204	0.116575	-0.35641	-0.417774
CCGCAAATCAATCATG-1	0.00872131	-0.295645	-0.0427962	-0.305794	0.394531	0.0724729
CCGCAAATCCTAGTCC-1	-0.182892	-0.405645	-0.0582724	-0.251846	0.430149	-0.169437
CCGCAAATCCTCAGTC-1	-0.220849	0.587333	-0.0797009	0.00657474	-0.737284	-0.660617
CCGCAAATCCTCCATA-1	-0.0745045	-0.259901	-0.0456533	-0.39132	0.280062	-0.0410343
CCGCAAATCCTTCTAG-1	-0.0548271	-0.0403262	-0.0736295	0.361838	-0.502499	0.487655
CCGCAAATCTCCATAT-1	0.230012	-0.361177	0.00303715	-0.366057	0.674523	0.295105
CCGCAAATCTTGGACG-1	-0.122354	-0.32139	0.121609	-0.400531	0.52907	-0.314943
CCGCAAGGTTACAACG-1	-0.0788056	0.169248	0.0569657	0.186312	-0.339271	0.0244095
CCGCACACAAAGCTCC-1	0.00968905	-0.137135	0.0937514	-0.248688	0.299697	-0.116448
CCGCACACACTATGGC-1	1.58496	-0.726071	-0.299939	-0.543162	1.6453	1.52852
CCGCACACATGTTTGG-1	0.438829	-0.416709	-0.0960105	-0.194741	0.708028	0.618088
CCGCCAACAACAGCCT-1	-0.429881	0.14095	0.277204	0.540259	-0.978298	0.336918
CCGCCAACAATAGCCC-1	0.108291	-0.123518	-0.134225	-0.0450042	0.205762	0.300778
CCGCCAACAATTAACC-1	-0.203752	0.72244	-0.145534	0.621048	-0.901474	-0.139327
CCGCCAACACAATGCC-1	-0.0389131	-0.237348	-0.0264867	-0.25632	0.276033	-0.0178171
CCGCCAACACAATTAC-1	0.499044	-0.625007	-0.335058	-0.682636	1.12544	0.875074
CCGCCAACAGGATTAA-1	-0.142569	0.238823	0.00529905	0.207627	-0.302785	-0.0443176
CCGCCAACATAATCGT-1	-0.340956	0.737121	0.312918	0.190522	-0.510154	-0.629099
CCGCCAACATCCTAGA-1	-0.260956	0.117121	-0.0888676	0.393417	-0.726285	0.351963
CCGCCAACATGCATAT-1	0.545711	-0.403092	-0.230177	-0.0915832	0.711313	0.82854
CCGCCAACATGCTTAG-1	0.0414095	-0.0281986	-0.0837486	0.0407853	0.00090027	0.0970822
CCGCTAAAGCAAGACA-1	0.536786	-0.418199	-0.118868	-0.322109	0.894446	0.727401
CCGCTAAAGGCATTGT-1	-0.470096	0.577759	-0.0888676	0.641048	-1.07803	0.0885345
CCGCTAGCAGCATTAT-1	-0.00579482	-0.259475	-0.0352962	-0.263952	0.331312	0.0419457
CCGCTAGCAGCGCTTG-1	-0.159666	-0.274369	0.193394	-0.459478	0.553619	-0.436226
CCGCTTAGTAGTTGGC-1	-0.305902	0.0949929	0.00875143	0.703154	-1.00652	0.685412
CCGCTTAGTCAATGTG-1	-0.163214	-0.108624	0.365656	-0.300267	0.560011	-0.612466
CCGCTTAGTGCATCGG-1	0.174205	-0.326922	-0.0539867	-0.431846	0.683518	0.296536
CCGCTTAGTTAGGCTA-1	-0.233859	0.446695	-0.0458914	0.912627	-1.10198	0.551819
CCGCTTAGTTTGGGCG-1	-0.11816	0.501163	0.115656	0.456312	-0.470414	-0.063298
CCGGTAGGTCAAGACC-1	-0.108913	-0.216709	-0.0143438	-0.103425	0.265875	-0.123112
CCGGTAGGTGCGCATG-1	-0.040526	-0.143092	-0.0492248	-0.0386884	-0.00264864	0.0151212
CCGGTAGGTGTGTCCC-1	-0.117945	0.939248	0.216609	0.142891	-0.784621	-0.845075
CCGGTAGGTTAACGGC-1	0.0151729	-0.236709	-0.0633914	-0.365004	0.464853	0.109112
CCGGTAGGTTGGTGAC-1	0.0082912	-0.140539	-0.0514867	-0.0992147	0.147314	0.0837619
CCGGTTAAGCCAGGTC-1	-0.0213862	0.293078	0.0281562	0.436575	-0.543952	0.193452
CCGGTTAAGGAACCGG-1	0.112377	-0.312454	-0.00279619	-0.253162	0.449471	0.157268
CCGGTTAAGGAGTCGG-1	0.260119	-0.258199	-0.0837486	-0.149741	0.495552	0.426391
CCGGTTAAGGCAAGTA-1	-0.0852572	-0.170539	-0.0926771	0.095259	-0.239418	0.248457
CCGTGCTGTAATGACT-1	-0.124397	0.265844	0.123275	-0.168425	-0.192281	-0.475335
CCGTGCTGTCACCTAT-1	0.0972159	-0.240965	-0.181487	-0.112109	0.274202	0.354681
CCGTGCTGTCGCATAA-1	-0.19601	0.496482	0.23149	0.525259	-0.783472	0.0409298
CCGTGCTGTCTCAGCC-1	-0.214827	0.22861	-0.0108914	0.342891	-0.639434	0.156113
CCGTGCTGTGGTTCCC-1	0.0102267	-0.314369	-0.0377962	-0.300004	0.389821	0.0676702
CCGTGCTGTTACAACG-1	0.272915	0.113291	-0.0544629	0.476312	-0.267112	0.446808
CCGTGCTGTTGAATCG-1	-0.192677	-0.0524539	0.03768	0.120259	-0.392796	0.114472
CCGTTAACAACTAGCC-1	-0.343644	1.42329	0.0829181	1.09815	-1.22674	-0.406142
CCGTTAACACAAACTT-1	-0.0714937	-0.176496	-0.0538676	-0.198162	0.166881	-0.0252076
CCGTTACTCGATATTG-1	0.196463	-0.323943	-0.187082	-0.437636	0.708495	0.46837
CCGTTATGTAAATTGC-1	1.18431	-0.396071	-0.379225	-0.0405305	1.1537	1.35814
CCGTTATGTAGGTGTC-1	-0.148053	0.819461	0.0556562	0.694469	-0.818691	-0.169914
CCGTTATGTTCCAGGG-1	-0.200203	-0.109475	0.0123229	-0.228425	0.165813	-0.278016
CCGTTATGTTGTGATG-1	0.00936647	-0.289262	-0.0413676	-0.360004	0.453513	0.0713976
CCGTTGCGTAACGTGC-1	-0.0316013	-0.31139	0.0804181	-0.304741	0.47696	-0.153182
CCGTTGCGTCCAAGAC-1	-0.144289	0.49861	-0.0627962	0.487627	-0.642846	-0.0157581
CCGTTGCGTTTAACGG-1	-0.0996658	0.137121	-0.0793438	0.46868	-0.649244	0.413117
CCGTTTGGTATGTGGC-1	-0.0919239	-0.180965	-0.0805343	0.00973263	-0.139674	0.124681
CCGTTTGGTGGAAACG-1	0.0250654	-0.27373	-0.0894629	-0.309741	0.416631	0.156433
CCGTTTGGTTACCGGG-1	-0.0108486	-0.169901	0.0899419	-0.166846	0.333244	-0.13854
CCGTTTGGTTTGGCGG-1	0.0850654	-0.269688	-0.0150581	-0.146057	0.299974	0.137665
CCTAAAGGTAAATTGC-1	-0.142354	0.442865	0.21149	-0.169741	-0.300271	-0.664682
CCTAAAGGTCGCAAAC-1	0.191087	-0.47522	-0.173153	-0.23132	0.508334	0.448098
CCTAAAGGTCTTTGAC-1	1.43743	-0.463092	-0.201368	-0.338952	1.47321	1.39988
CCTAAAGGTGTTGCTT-1	-0.0341819	0.204142	-0.0125581	-0.65132	-0.282973	-0.308389
CCTAAAGGTTGGTTCT-1	-0.29687	1.22159	0.28018	1.19684	-0.957104	-0.0352731
CCTAAATCAAGATTCT-1	0.531947	-0.329475	-0.104463	-0.347636	0.910413	0.710534
CCTAAATCACATTAAC-1	0.657108	-0.552454	-0.156725	-0.652899	1.2079	0.859042
CCTAAATCATGTGGGA-1	0.649474	-0.495645	-0.0729152	-0.417899	1.0478	0.784411
CCTAAGCCACGTGCTG-1	-0.154074	0.345206	0.0054181	0.463417	-0.693758	0.161193
CCTAAGCCAGGCGAGT-1	0.0177536	-0.178624	-0.00291523	-0.0734253	0.125888	0.0295148
CCTAAGCCAGGTTAAA-1	-0.0761174	0.233504	-0.04982	0.594206	-0.740128	0.444352
CCTAAGGTCAAGCGCC-1	0.0406568	0.240312	-0.0369629	0.486312	-0.531723	0.317304
CCTAAGGTCCACCCTG-1	0.467646	0.741163	-0.118868	0.953154	-0.570956	0.277378
CCTAAGGTCCCTCTAA-1	-0.0414937	-0.461603	-0.0863676	-0.31132	0.344631	0.0633288
CCTAAGGTCGTACCGA-1	0.276571	-0.291816	-0.0581533	-0.368425	0.718084	0.416542
CCTAAGGTCTAAGTCA-1	-0.102677	0.906482	0.0695848	0.639206	-0.877271	-0.341731
CCTAAGTAGCACAGGG-1	-0.119128	-0.121603	0.139109	-0.394478	0.334238	-0.331403
CCTAAGTAGCTCAATA-1	-0.155902	-0.0556454	0.0699419	-0.0757937	0.170678	-0.196274
CCTAAGTAGTTAGTTG-1	-0.098483	-0.256071	0.14649	-0.423952	0.488063	-0.316114
CCTAATCGTACAAAGA-1	0.379689	-0.149475	-0.131844	-0.0628989	0.528659	0.596012
CCTAATCGTCCTAGTT-1	0.00603314	-0.14522	-0.0582724	-0.132373	0.187015	0.0899123
CCTACTGGTTACTTGC-1	-0.0361174	-0.195645	-0.0569629	-0.301846	0.339968	0.0297645
CCTACTTCAAGCCACT-1	-0.0269776	-0.376496	-0.114344	-0.10132	0.103454	0.120838
CCTACTTCACCTGCCT-1	-0.289343	0.242652	-0.171844	0.199996	-0.500288	-0.0602642
CCTACTTCACTTACAG-1	0.0786138	-0.454582	-0.097439	-0.498952	0.6577	0.233953
CCTACTTCACTTGTTC-1	0.174313	-0.395433	-0.168034	-0.0660568	0.31077	0.424758
CCTAGTTGTAGCTAAT-1	0.59313	-0.407135	-0.140058	-0.320794	0.936533	0.793428
CCTAGTTGTGTGCACG-1	-0.141386	0.192014	0.0929181	-0.0650042	-0.136318	-0.330006
CCTATAGCAAAGCTCC-1	0.116141	-0.383092	-0.0439867	-0.422109	0.62129	0.214283
CCTATAGCAGAATGAC-1	-0.277408	0.400099	0.0838705	0.255785	-0.39641	-0.194483
CCTATAGCAGGAACCA-1	0.468936	-0.227135	0.0242276	-0.172373	0.714847	0.530779
CCTATAGCATAAGGAC-1	-0.0836443	-0.0501135	0.07018	0.00446948	0.163877	-0.0918156
CCTATAGCATAATTGC-1	-0.242031	0.0296738	-0.187677	0.335259	-0.657448	0.384697
CCTATATTCCTGCGAA-1	-0.137515	-0.100965	0.0105371	-0.239478	0.15251	-0.199188
CCTATATTCGTCCTTA-1	0.639366	-0.380326	-0.0272009	-0.405531	1.03203	0.73688
CCTATTGTCAACAAGG-1	0.0928073	-0.395645	-0.0730343	-0.222636	0.395549	0.221372
CCTATTGTCCAAACAC-1	0.147431	-0.357348	-0.10351	-0.460267	0.684997	0.323014
CCTATTTAGCACTAGT-1	1.99291	-0.584794	0.0214895	-0.806057	1.92561	1.57116
CCTATTTAGGAACGCG-1	0.309689	-0.374369	-0.0267248	-0.281583	0.670181	0.418367
CCTATTTAGGGCTAAA-1	0.00474281	-0.41522	-0.128153	-0.142899	0.198672	0.180016
CCTCAAACAACATAAG-1	0.146786	-0.164369	-0.0944629	0.135785	0.0157838	0.311792
CCTCAAACACACTAAT-1	0.264958	0.259887	-0.120653	0.327364	-0.0873357	0.0942059
CCTCAAACACAGCCTG-1	-0.192354	0.508397	0.124585	0.221838	-0.468648	-0.363518
CCTCAAACATCTAGCA-1	0.314098	-0.282667	-0.238987	-0.453425	0.821729	0.635136
CCTCAGTTCGAAGTAG-1	-0.0783755	-0.0930922	0.0156562	-0.223688	0.148932	-0.129654
CCTCCTCTCAAGTGTC-1	0.261302	-0.503305	-0.211725	-0.555267	0.861216	0.558784
CCTCCTCTCAGTATTG-1	-0.244074	1.22308	0.318394	0.441312	-0.929551	-0.833308
CCTCCTCTCATGCCTC-1	-0.253214	0.262227	0.0347038	0.21368	-0.29575	-0.0683915
CCTCCTCTCCTGAGTG-1	0.156678	-0.200965	-0.0191057	-0.175531	0.41382	0.233623
CCTCCTCTCGTTAGTA-1	-0.239988	0.440312	0.181132	0.105259	-0.332484	-0.416897
CCTCCTGAGATTCCTT-1	0.00463529	-0.274369	-0.0539867	0.07868	-0.103054	0.179723
CCTCCTGAGTGAGGTA-1	-0.122354	0.35861	0.00434667	0.0497326	-0.437508	-0.38833
CCTGACTTCCCGTTTA-1	-0.121171	1.20138	0.0629181	2.01105	-1.64719	0.855729
CCTGACTTCCGCCTAT-1	-0.0852572	0.482652	-0.14232	0.0442063	-0.700415	-0.524511
CCTGACTTCGGCTATG-1	0.09356	-0.037773	-0.0938676	0.517364	-0.509751	0.637042
CCTGACTTCTGCAAAC-1	-0.0935368	-0.104369	0.0887514	0.0794695	0.254739	-0.0133293
CCTGAGTCAGAGGCTA-1	-0.026655	-0.307348	-0.0837486	-0.464215	0.523622	0.080103
CCTGATGAGCATCCAG-1	-0.0999884	-0.321603	-0.00291523	-0.0873726	0.399103	-0.116973
CCTGATGAGCCATCAG-1	0.0100116	0.0735036	-0.121249	0.407101	-0.482424	0.415323
CCTGATGAGGTTACAC-1	0.958291	-0.508199	-0.0581533	-0.311846	1.18278	1.01181
CCTGATGAGTAATCCA-1	-0.382354	0.651376	0.0712514	0.310522	-0.660038	-0.423152
CCTGATGAGTTGTCCC-1	0.167216	-0.270539	-0.0716057	-0.0628989	0.298793	0.308968
CCTGCTCCACAAAGAC-1	0.0744202	-0.302879	-0.0350581	-0.342899	0.503165	0.149881
CCTGGATCAATATACC-1	-0.127193	-0.0350071	0.0694657	-0.00605684	0.143358	-0.105038
CCTGGATCACTGGCCA-1	0.753775	-0.110539	0.0593467	0.306312	0.533527	0.760799
CCTGGTAAGGAGTAAT-1	0.349904	-0.422454	-0.128272	-0.418162	0.822172	0.563819
CCTGGTAAGTCATTTC-1	-0.246763	0.506057	0.207323	0.131048	-0.377106	-0.45944
CCTGTAACATGAAATG-1	-0.116763	-0.0637305	-0.00577238	0.0168379	-0.180912	0.0322564
CCTGTAACATTAGCCA-1	-0.204074	0.980525	-0.04732	0.157627	-1.01995	-0.866233
CCTGTATGTGTGCAAC-1	0.0181837	-0.293518	-0.00529619	-0.372899	0.476208	0.0334827
CCTGTTGGTACCAGGT-1	-0.134827	0.597121	0.0386324	0.0939432	-0.640147	-0.588015
CCTGTTGGTGAGGTAG-1	1.08291	-0.267986	-0.134939	-0.360531	1.28892	1.14916
CCTGTTGGTTAATGCG-1	-0.114074	-0.234794	0.197918	-0.449741	0.518749	-0.391759
CCTTAACGTAAACAAG-1	-0.133214	-0.23139	-0.180058	0.265785	-0.484395	0.531911
CCTTAACGTAGCTAGC-1	0.67356	-0.0837305	-0.36351	0.00604842	0.737697	0.813353
CCTTAACGTATCTGGA-1	0.291947	-0.116922	-0.175177	-0.235267	0.610903	0.494538
CCTTACTCAACTAGCC-1	0.0322697	-0.344794	0.00184667	-0.296846	0.410467	0.0432367
CCTTACTCATAGACCC-1	0.550979	-0.465858	-0.0847009	-0.526057	1.05453	0.709891
CCTTACTCATTAAGTC-1	-0.141279	0.886482	-0.0630343	0.942891	-1.05947	0.0791675
CCTTAGTGTTGTTGTC-1	-0.0114937	-0.284582	-0.0397009	-0.281846	0.345229	0.040131
CCTTATGTCATAAGCC-1	0.370764	-0.0156454	-0.0629152	0.144733	0.293996	0.471354
CCTTATGTCATGCCTC-1	-0.142139	0.108823	-0.0806533	-0.0818463	-0.250326	-0.251772
CCTTATGTCGGGCCAT-1	0.185711	-0.398199	-0.139463	-0.505004	0.757633	0.406181
CCTTATGTCTTTAGGA-1	1.0313	-0.729262	-0.247082	-0.456846	1.31507	1.18801
CCTTCAATCACAAGCT-1	-0.176117	-0.320539	-0.012439	0.177891	-0.437236	0.251361
CCTTCAATCCATAAGC-1	0.204635	-0.158199	-0.185177	0.151048	0.0753093	0.44661
CCTTCAATCCTAATTC-1	-0.234935	0.442014	-0.135772	0.690785	-0.945398	0.320509
CCTTCAATCTGTTGCC-1	0.343345	0.477121	-0.126725	0.912101	-0.649621	0.521031
CCTTCAGGTGTAATAC-1	0.150012	-0.249688	-0.137677	-0.168425	0.398829	0.364784
CCTTCAGGTTAATCGG-1	0.253452	-0.375645	-0.0738676	-0.384478	0.711874	0.408516
CCTTCGGTCAATTGGC-1	-0.0365475	-0.13139	-0.121963	0.407101	-0.52972	0.612649
CCTTCGTAGGTAACGA-1	-0.235687	0.361376	-0.0267248	0.0328905	-0.473112	-0.409782
CCTTCGTAGTAACGGA-1	0.309044	0.12478	0.0191086	0.549206	-0.310529	0.510381
CCTTCGTAGTAGGCGG-1	-0.0802034	-0.156709	-0.0479152	0.0231537	-0.1419	0.0990513
CCTTGCGTCACAAGCT-1	-0.164935	0.376057	0.156966	0.152101	-0.285806	-0.291551
CCTTGCGTCATCCTAT-1	-0.000848585	-0.156496	-0.0142248	0.02368	-0.0349602	0.0536741
CCTTGCGTCCGCCAAA-1	-0.140418	0.247121	0.119585	-0.0536884	-0.173173	-0.379409
CCTTGCGTCGTTTCTG-1	0.0131299	-0.0590496	-0.0511295	-0.0565832	0.0972239	0.0898499
CCTTGCGTCTAACCTT-1	-0.0196658	-0.317135	-0.143034	-0.323162	0.382387	0.167831
CCTTGTTCAATATAGG-1	-0.137085	0.039461	0.0563705	0.227364	-0.448319	0.227733
CCTTTAGTCCCTCAAC-1	-0.0640744	0.499035	-0.140534	0.410259	-0.713317	-0.122708
CCTTTAGTCGAGGAGT-1	-0.148913	0.317333	0.0460133	-0.0507937	-0.346327	-0.452202
CCTTTAGTCGCCTGTT-1	-0.281171	0.199035	0.0192276	0.0271011	-0.238552	-0.228892
CCTTTAGTCTTGATGA-1	-0.0483755	-0.0192624	-0.00803428	0.399206	-0.533645	0.492869
CGAAATGAGCACAGGG-1	-0.0937518	0.193716	-0.0714867	0.342364	-0.522172	0.199937
CGAAATGAGCCGCAAC-1	0.0630224	0.679461	-0.0642248	0.998943	-0.95302	0.399972
CGAAATGAGCCTCTGT-1	0.0892589	-0.21905	-0.0705343	-0.108952	0.260881	0.213868
CGAAATGAGGACCTTG-1	-0.307515	0.737121	0.443037	0.129469	-0.371931	-0.684954
CGAAATGAGGCGAATA-1	-0.084612	0.145206	-0.110653	0.509206	-0.672487	0.447844
CGAACAAAGAGCCGGA-1	-0.125472	-0.185007	0.0517276	-0.122899	0.306536	-0.232202
CGAACCGGTACCAGGT-1	0.00216217	-0.0952199	-0.094939	-0.0465832	0.0686644	0.133697
CGAACCGGTCCACAAA-1	0.0123772	-0.116284	-0.0376771	-0.164215	0.234614	0.070464
CGAACCGGTGCTCCAC-1	-0.00590235	-0.162667	0.0592276	-0.215267	0.289119	-0.0910295
CGAAGAATCACTAATG-1	-0.250096	-0.0213901	0.138632	-0.0778989	0.214153	-0.282773
CGAAGAATCATTTGCT-1	0.297861	-0.223943	-0.16863	0.926838	-0.703966	1.06727
CGAAGAATCCAAATCA-1	0.215818	-0.276709	-0.0970819	-0.304215	0.604102	0.392757
CGAAGAATCCTGGCTT-1	0.22184	0.085844	-0.07482	0.419206	-0.259865	0.415069
CGAAGAATCGGTAACT-1	-0.0220314	-0.0913901	-0.0317248	-0.0644779	0.0599734	0.0139172
CGAAGAATCTTGAGGT-1	-0.162569	-0.347773	-0.0675581	-0.308162	0.356386	-0.130945
CGAAGCCTCACCGGTA-1	-0.232139	0.109887	-0.178868	0.272364	-0.589287	0.217203
CGAAGCCTCCTTAGGG-1	-0.0270851	-0.0160709	-0.118272	-0.02132	-0.140388	-0.00755302
CGAAGCCTCTAAATCG-1	0.305818	-0.274794	-0.108034	-0.416583	0.784421	0.499631
CGAAGCGAGCAATAGG-1	-0.080526	0.326057	0.0694657	-0.115267	-0.329515	-0.492194
[truncated: 3,317 more rows]

## Sheet: fig5i
AC	NPC	OPC	MES	X	Y	class
0.0354237	-0.0238836	-0.0348798	0.159818	0.169148	0.243305	MES-like
0.285608	0.15956	0.559378	-0.190029	-0.48524	-0.349105	OPC-like
-0.176908	-0.0713532	-0.125747	0.0263701	0.26697	0.134515	MES-like
0.148521	-0.0895672	-0.0611681	-0.0503571	-0.261685	0.274637	AC-like
-0.310691	0.254663	-0.11043	-0.116988	0.449	-0.455914	NPC-like
0.236686	-0.0422821	-0.0317172	-0.0863072	-0.403806	0.343014	AC-like
-0.328145	0.363876	-0.130622	-0.128506	0.579661	-0.577617	NPC-like
-0.0607789	-0.0210068	-0.130162	-0.105204	0.149461	-0.0562673	NPC-like
0.133892	-0.0557572	-0.0201931	-0.15728	-0.368682	0.20675	AC-like
0.132157	0.153695	0.424693	-0.135878	-0.345962	-0.370205	OPC-like
-0.229758	-0.0863215	-0.235084	0.277084	0.591528	0.447215	MES-like
0.0712061	0.210282	0.771926	-0.188257	-0.643065	-0.766145	OPC-like
0.38294	0.015818	0.0988348	-0.0783989	-0.54729	0.360763	AC-like
0.31821	-0.0617072	0.044754	-0.131734	-0.535997	0.348749	AC-like
0.195591	0.0977953	0.418104	-0.144036	-0.400876	-0.28985	OPC-like
-0.0248054	0.0108244	-0.0835577	-0.103706	0.130117	-0.0505084	NPC-like
-0.325115	-0.0103765	-0.261596	-0.0516946	0.323334	-0.0584108	NPC-like
0.032696	-0.0603095	-0.138118	-0.0458071	-0.10903	0.128301	AC-like
-0.231967	-0.0719016	-0.237042	0.104628	0.418562	0.234537	MES-like
-0.319583	-0.0720616	-0.298402	-0.00537152	0.394197	0.0931411	MES-like
0.0280917	-0.0513476	0.162512	-0.089986	-0.279602	-0.181956	OPC-like
0.203149	-0.0539413	-0.0787086	-0.0671742	-0.345195	0.330088	AC-like
-0.0539141	-0.161029	-0.268115	0.370994	0.510869	0.615438	MES-like
-0.28114	-0.0386379	-0.29595	0.170248	0.537434	0.273679	MES-like
-0.273811	0.310461	-0.0701798	-0.115076	0.465338	-0.511506	NPC-like
-0.0817933	-0.118562	-0.274591	0.876768	0.969794	0.996628	MES-like
-0.0066123	-0.00976238	0.0491708	-0.12919	-0.0826116	-0.0783135	OPC-like
-0.252495	0.455179	-0.0237117	-0.116007	0.564516	-0.651854	NPC-like
0.20518	-0.0458836	0.139232	-0.0615728	-0.341135	0.092137	AC-like
-0.133089	-0.043186	-0.187548	-0.0780923	0.194543	-0.0495001	NPC-like
-0.00470052	0.0676926	0.918724	-0.172259	-0.888329	-0.943677	OPC-like
0.171219	-0.0576228	0.161203	-0.189299	-0.444157	0.014378	AC-like
-0.138698	-0.0867541	-0.186261	0.282349	0.506955	0.453232	MES-like
-0.281728	-0.105747	-0.343223	0.218028	0.584728	0.404658	MES-like
-0.271164	0.279132	-0.111846	-0.104199	0.4761	-0.468146	NPC-like
0.10982	-0.0465857	-0.122999	-0.0583278	-0.224223	0.209647	AC-like
-0.0923607	-0.0804964	-0.266717	0.195992	0.365527	0.35218	MES-like
0.0445596	-0.0839336	-0.154161	0.0477174	0.00454861	0.178429	MES-like
-0.133783	-0.047098	-0.244562	-0.0883453	0.259983	-0.0583127	NPC-like
0.169319	-0.00657694	0.0198289	-0.0688778	-0.308241	0.200995	AC-like
0.195975	-0.0126994	0.151272	-0.0463946	-0.313095	0.0630931	AC-like
-0.290156	0.29937	0.0846075	-0.136245	0.280674	-0.521669	NPC-like
-0.268552	-0.0588893	-0.213056	0.0542166	0.403561	0.154591	MES-like
-0.342466	-0.126905	-0.31665	0.350112	0.759222	0.562687	MES-like
-0.290779	-0.0907272	-0.312452	0.338307	0.704062	0.51504	MES-like
-0.221575	-0.0738969	-0.275256	0.0733045	0.372818	0.198119	MES-like
0.398781	-0.0160163	0.192886	-0.145776	-0.627193	0.270105	AC-like
-0.146697	-0.0668638	-0.198154	-0.00198392	0.194987	0.0906906	MES-like
-0.295933	-0.10543	-0.329063	0.439328	0.795153	0.627381	MES-like
-0.422112	0.111457	-0.0363771	-0.325006	0.198914	-0.522521	NPC-like
0.146536	0.0529303	0.13102	-0.132127	-0.354636	0.0222134	AC-like
0.209924	0.0634644	0.599574	-0.142891	-0.619282	-0.474722	OPC-like
0.0923547	0.00743402	0.340043	-0.11186	-0.414253	-0.319257	OPC-like
0.109389	-0.0252843	0.0608396	-0.12987	-0.309478	0.0683951	AC-like
0.098901	0.187286	0.556178	-0.138101	-0.453009	-0.543275	OPC-like
-0.191411	-0.0440392	-0.180681	0.0441862	0.305209	0.121977	MES-like
-0.311526	-0.0622943	-0.26912	0.0698818	0.466139	0.179098	MES-like
-0.260311	-0.0743913	-0.277901	0.2699	0.613731	0.426846	MES-like
-0.0877375	-0.0294622	-0.0527572	-0.0813134	0.0332222	-0.0729306	NPC-like
-0.336007	0.224638	-0.137794	-0.116651	0.446184	-0.42362	NPC-like
-0.0889428	-0.0491897	-0.0149161	-0.103438	-0.048618	-0.10303	OPC-like
0.127051	-0.0663472	-0.11776	0.00860735	-0.161493	0.255076	AC-like
0.0346851	-0.00676168	-0.0589945	-0.1561	-0.251913	0.0585892	AC-like
0.231	0.095729	0.56104	-0.156901	-0.551207	-0.41147	OPC-like
0.0518291	-0.0459692	-0.0329289	-0.0912153	-0.192881	0.117373	AC-like
-0.0256299	-0.0185368	-0.132016	0.0255581	0.0720207	0.0622529	MES-like
0.00608556	-0.0330537	-0.10347	0.0574281	0.0722328	0.124966	MES-like
-0.341838	-0.0963561	-0.285473	0.216152	0.639686	0.392326	MES-like
-0.0496231	-0.0686463	-0.0435313	-0.0298797	0.0282061	0.0195619	MES-like
0.064947	-0.063808	-0.126134	-0.050365	-0.157447	0.174732	AC-like
-0.0853582	-0.0573802	-0.0987849	-0.0630772	0.0585309	-0.00819579	NPC-like
-0.267667	-0.0305421	-0.216435	-0.0168019	0.322926	0.0196881	MES-like
-0.23716	-0.10911	-0.233591	0.0772784	0.394446	0.246577	MES-like
-0.108129	-0.037492	-0.179375	0.0631254	0.228055	0.138313	MES-like
-0.255448	-0.0496637	-0.228569	-0.0204674	0.304488	0.0415182	MES-like
-0.211869	-0.0727713	-0.227903	0.0302601	0.312815	0.141474	MES-like
-0.219797	-0.05987	-0.21332	-0.0536059	0.221804	0.00900893	MES-like
0.106658	0.178794	0.597989	-0.157304	-0.505073	-0.5766	OPC-like
-0.31597	-0.117489	-0.328063	0.15645	0.558189	0.349296	MES-like
-0.212549	-0.04283	-0.217756	0.0304906	0.313872	0.102081	MES-like
-0.255263	-0.0847756	-0.269699	0.0505747	0.384976	0.183137	MES-like
0.0532218	-0.0649881	-0.213739	-0.0225571	-0.105382	0.161191	AC-like
-0.099764	-0.0196548	-0.192831	-0.0354708	0.23042	-0.0226391	NPC-like
0.146015	0.0229267	0.0712957	-0.192047	-0.420146	0.10396	AC-like
-0.120336	0.0338465	-0.121801	-0.0800888	0.208701	-0.155665	NPC-like
0.383953	-0.0679533	0.0466274	-0.25673	-0.714297	0.419351	AC-like
-0.17599	-0.0171697	-0.180692	0.00724186	0.242732	0.0347954	MES-like
-0.0869626	0.00337461	-0.127133	-0.102491	0.176971	-0.124774	NPC-like
-0.271894	0.275512	-0.0926252	-0.102081	0.452213	-0.46215	NPC-like
-0.305195	-0.0626188	-0.263469	0.00703976	0.392026	0.0971504	MES-like
-0.29517	-0.0666357	-0.261774	-0.018916	0.351916	0.0672527	MES-like
0.162511	-0.11261	-0.134344	0.0799402	-0.114461	0.350634	AC-like
-0.156265	0.0977441	0.00775982	-0.101998	0.124307	-0.262724	NPC-like
0.107411	0.0986065	0.394813	-0.182148	-0.374295	-0.364462	OPC-like
-0.0892732	-0.0119466	-0.123129	-0.100457	0.152096	-0.107456	NPC-like
0.302718	-0.004404	0.268756	-0.145089	-0.533869	0.0481834	AC-like
-0.210483	0.199614	-0.0426171	-0.0837112	0.312934	-0.359887	NPC-like
-0.267021	-0.0658501	-0.213498	0.0747483	0.424137	0.189791	MES-like
-0.325806	-0.0481015	-0.26926	-0.0367663	0.366297	0.0162612	MES-like
-0.232221	-0.0352121	-0.155379	0.0254195	0.33072	0.0849238	MES-like
-0.145223	-0.0405264	-0.0955939	-0.0882793	0.0773352	-0.0672984	NPC-like
0.303786	0.0446896	0.567316	-0.144536	-0.606562	-0.33746	OPC-like
0.0161416	-0.0284702	-0.0480738	-0.131619	-0.198822	0.0629669	AC-like
-0.18503	-0.0656817	-0.1435	-0.0717314	0.108114	-0.00870153	NPC-like
0.11488	-0.142202	-0.240128	0.202443	0.121099	0.427225	MES-like
-0.259368	-0.0974423	-0.256482	0.00504097	0.338463	0.140757	MES-like
0.0780756	-0.0848406	-0.153135	-0.0717292	-0.201389	0.217747	AC-like
0.226208	0.0706711	0.554178	-0.152361	-0.569011	-0.409222	OPC-like
-0.277888	-0.00919029	-0.20268	0.0464337	0.405254	0.0780961	MES-like
-0.131225	-0.014064	-0.133918	-0.0236958	0.163311	-0.0138293	NPC-like
0.202991	-0.0641886	-0.014373	-0.0447831	-0.319357	0.283761	AC-like
0.0324694	0.109945	0.611105	-0.158444	-0.586078	-0.658678	OPC-like
0.0359221	-0.0922974	-0.0520237	0.00700087	-0.0411325	0.121607	AC-like
-0.248023	-0.0117157	-0.157597	-0.0560852	0.196457	-0.0626323	NPC-like
-0.284696	-0.055249	-0.258026	0.0864508	0.455383	0.191183	MES-like
-0.199997	0.00806021	-0.107001	-0.0217855	0.157122	-0.0424282	NPC-like
0.0242682	-0.0621574	-0.0628769	-0.0262447	-0.0710938	0.119589	AC-like
0.0958795	0.102525	0.495585	-0.181329	-0.478257	-0.485123	OPC-like
0.119934	0.0674129	0.429005	-0.162267	-0.445295	-0.388544	OPC-like
0.104314	-0.0464172	-0.0225464	-0.0374802	-0.191302	0.172309	AC-like
-0.29275	-0.13556	-0.295383	0.269022	0.643184	0.490142	MES-like
0.243559	-0.0318658	0.133139	-0.0344981	-0.353952	0.151105	AC-like
-0.263408	-0.0611269	-0.29652	0.0996624	0.44686	0.215106	MES-like
0.0192191	0.14213	0.402429	-0.130673	-0.333766	-0.46802	OPC-like
-0.309554	-0.0688269	-0.258034	0.221252	0.614292	0.367459	MES-like
-0.130713	-0.0640867	-0.22367	0.0615749	0.253733	0.170773	MES-like
-0.192537	-0.0218303	-0.229975	-0.02267	0.272793	-0.00121101	NPC-like
0.0164469	0.0223317	-0.058474	-0.0980559	0.112107	-0.00846512	NPC-like
-0.177935	-0.0706704	-0.255058	0.0263047	0.268122	0.133531	MES-like
-0.282999	-0.0777733	-0.244146	0.00690363	0.367262	0.117265	MES-like
-0.234434	-0.0648565	-0.24444	0.0213726	0.328615	0.119328	MES-like
0.173054	-0.0897912	-0.0464131	-0.00480268	-0.236164	0.286251	AC-like
-0.0383847	0.0896533	0.170524	-0.11791	-0.112194	-0.273705	OPC-like
-0.220589	-0.123324	-0.256027	0.20009	0.50658	0.404264	MES-like
-0.0601314	-0.0495041	-0.0708935	-0.0650927	0.0305331	-0.0152511	NPC-like
0.28427	-0.0462817	-0.0337051	-0.0842686	-0.452636	0.398323	AC-like
0.0608531	-0.0711042	-0.0739019	-0.114735	-0.233383	0.17882	AC-like
0.106413	-0.00183426	0.203496	-0.167666	-0.269429	-0.133673	OPC-like
-0.279046	-0.0556775	-0.28023	-0.0522142	0.294938	0.0049879	MES-like
0.170266	-0.0215363	0.0472043	-0.105273	-0.351108	0.167438	AC-like
-0.311836	-0.0840222	-0.317566	0.481096	0.84232	0.646271	MES-like
0.0109305	-0.0648845	-0.182184	0.149446	0.187154	0.280161	MES-like
0.174832	0.0327155	0.109947	-0.127812	-0.381443	0.0906977	AC-like
0.190787	0.0759778	0.581844	-0.145054	-0.590594	-0.476182	OPC-like
0.101331	0.214684	0.567831	-0.188171	-0.436318	-0.552377	OPC-like
0.100009	-0.000279685	0.0422181	-0.173772	-0.349117	0.0810541	AC-like
0.0482488	0.221297	0.743959	-0.18515	-0.606596	-0.761889	OPC-like
-0.299076	-0.0925278	-0.307168	0.0703686	0.453591	0.217723	MES-like
0.323381	0.124096	0.690496	-0.196342	-0.647452	-0.451135	OPC-like
-0.196726	0.217232	-0.0219675	-0.091987	0.309408	-0.388706	NPC-like
-0.260752	-0.0449424	-0.211408	0.0464409	0.386472	0.126158	MES-like
0.186805	0.30057	1.12984	-0.212347	-0.871269	-0.958313	OPC-like
0.257595	-0.044451	0.0274609	-0.0896616	-0.430024	0.298815	AC-like
0.166051	-0.0630014	0.0111979	-0.0101257	-0.234104	0.207709	AC-like
0.0294079	0.114611	0.228383	-0.201284	-0.155455	-0.261802	OPC-like
0.148266	-0.0256108	-0.0396216	0.00903783	-0.188057	0.231282	AC-like
-0.0190384	0.158124	0.436099	-0.144335	-0.353861	-0.541156	OPC-like
0.448002	-0.0440191	0.0464095	-0.133339	-0.661149	0.487067	AC-like
0.0820309	0.222018	0.597079	-0.178065	-0.459496	-0.599364	OPC-like
-0.296867	-0.0485079	-0.266704	-0.0536509	0.284746	-0.0074007	NPC-like
0.293003	0.0180792	0.252718	-0.177434	-0.556246	0.0569799	AC-like
-0.277365	-0.0379014	-0.239877	0.0743872	0.434831	0.153531	MES-like
0.243447	0.094387	0.554868	-0.14559	-0.546443	-0.39113	OPC-like
-0.25068	0.171482	-0.0664483	-0.0948775	0.30793	-0.340687	NPC-like
-0.191356	-0.0623271	-0.258908	0.0641476	0.328266	0.171815	MES-like
0.204029	-0.0305649	-0.0135556	-0.107629	-0.391391	0.284022	AC-like
-0.306987	-0.0529655	-0.296483	-0.0416394	0.339534	0.0162484	MES-like
-0.416903	-0.160152	-0.362511	0.63641	1.03795	0.845239	MES-like
-0.128415	-0.00668869	-0.181177	-0.0665417	0.232032	-0.0838642	NPC-like
-0.257588	-0.0372295	-0.273886	0.0240952	0.358039	0.0858661	MES-like
0.186632	-0.068599	-0.106453	-0.00191068	-0.249194	0.327953	AC-like
0.147239	-0.0263707	0.080694	-0.0902988	-0.307473	0.0929454	AC-like
-0.332689	0.0806226	-0.031118	-0.264332	0.15282	-0.427557	NPC-like
-0.0253096	-0.0577549	-0.103732	-0.0264178	-0.00159795	0.0460654	AC-like
-0.194256	-0.0331027	-0.164514	0.0186733	0.278496	0.0728275	MES-like
-0.347517	-0.0887041	-0.375916	0.0708886	0.50427	0.213618	MES-like
-0.336882	-0.0819736	-0.335575	0.170116	0.591678	0.324338	MES-like
-0.0402882	0.0544526	-0.0205368	-0.133665	0.104322	-0.130589	NPC-like
0.436619	0.00602304	0.317372	-0.229446	-0.736445	0.162529	AC-like
-0.265448	0.256975	-0.00296635	-0.122929	0.333357	-0.464569	NPC-like
-0.268696	-0.0474373	-0.26555	-0.0497304	0.284648	-0.00330443	NPC-like
0.157941	0.0352549	0.0919012	-0.121287	-0.355273	0.0922606	AC-like
0.134346	0.0244774	0.180634	-0.139601	-0.209337	-0.0652798	OPC-like
-0.329295	-0.0793184	-0.270125	0.134754	0.549964	0.279854	MES-like
-0.343867	0.0160111	-0.301785	0.00382476	0.398127	-0.0174749	NPC-like
0.00601035	-0.0239585	-0.113773	-0.16778	-0.231175	0.0426008	AC-like
-0.243468	-0.113081	-0.288449	0.18049	0.509907	0.37136	MES-like
-0.272667	-0.0522928	-0.217699	-0.0264881	0.317512	0.0367561	MES-like
0.238656	-0.0681111	0.15485	-0.160334	-0.484385	0.116106	AC-like
-0.292589	-0.0418136	-0.230046	0.0871245	0.464368	0.174966	MES-like
0.129087	0.226454	0.528026	-0.143564	-0.380255	-0.484333	OPC-like
-0.37451	-0.095115	-0.324039	0.260939	0.709686	0.439414	MES-like
-0.237855	0.126343	-0.0818941	-0.0781616	0.272904	-0.26844	NPC-like
0.260615	0.101396	0.569391	-0.151669	-0.553847	-0.388219	OPC-like
0.252338	0.075118	0.673417	-0.192719	-0.676538	-0.506987	OPC-like
-0.317221	-0.0661664	-0.245762	0.136653	0.539902	0.26642	MES-like
-0.192844	-0.0561857	-0.21917	-0.0191813	0.231018	0.052422	MES-like
-0.261721	-0.061034	-0.248223	0.0498587	0.391306	0.15172	MES-like
-0.351046	-0.0764774	-0.323195	-0.0240547	0.408159	0.0737142	MES-like
0.217875	0.0915711	0.594188	-0.230823	-0.587477	-0.460808	OPC-like
0.128954	0.0289478	0.341739	-0.106817	-0.392638	-0.278324	OPC-like
-0.0722871	0.200792	0.147194	-0.108692	0.0753247	-0.348322	NPC-like
0.243241	0.0171968	0.371165	-0.164175	-0.437194	-0.17367	OPC-like
-0.226496	-0.0863348	-0.216546	0.000873901	0.29557	0.120629	MES-like
-0.0620129	0.21432	0.300642	-0.0989782	-0.119451	-0.44642	OPC-like
0.118804	-0.0758734	-0.151427	0.00366723	-0.15722	0.256621	AC-like
0.0819917	-0.0465256	-0.11061	-0.11487	-0.259257	0.174428	AC-like
0.167451	0.110615	0.680798	-0.184682	-0.650933	-0.597743	OPC-like
0.112877	-0.0312577	-0.18669	-0.103143	-0.282167	0.194257	AC-like
0.0100508	-0.0694428	-0.110396	0.00887251	-0.00169886	0.110355	AC-like
-0.128702	-0.0333979	-0.177218	-0.002832	0.17104	0.0434367	MES-like
0.123389	0.139053	0.502656	-0.130341	-0.447424	-0.463902	OPC-like
-0.159285	-0.0799514	-0.27802	-0.0323367	0.172421	0.0671082	MES-like
-0.151513	-0.0561373	-0.22583	0.0304226	0.241152	0.119768	MES-like
0.107666	0.187007	0.50872	-0.133946	-0.402408	-0.486513	OPC-like
0.0389028	-0.0615945	-0.106947	-0.0969757	-0.183808	0.138156	AC-like
-0.157067	-0.132297	-0.265671	0.082333	0.309642	0.280517	MES-like
0.16804	-0.0407559	0.0681837	-0.115301	-0.359905	0.137315	AC-like
-0.333134	0.134512	0.311147	-0.155383	-0.234667	-0.552406	OPC-like
-0.308841	-0.0421252	-0.274368	0.100588	0.49511	0.192463	MES-like
0.190778	-0.0237362	0.141138	-0.0845923	-0.350916	0.0698934	AC-like
0.345334	-0.0822888	-0.0929749	0.0143568	-0.412486	0.513615	AC-like
-0.148308	0.122084	0.030805	-0.140608	0.12602	-0.336503	NPC-like
-0.213448	-0.148294	-0.261298	0.127308	0.423047	0.351179	MES-like
-0.292938	-0.0963455	-0.315068	0.288874	0.661578	0.470115	MES-like
-0.0182401	-0.066286	-0.123674	0.0328515	0.0718883	0.136372	MES-like
0.157496	-0.0736506	-0.0553647	-0.0233113	-0.239773	0.278414	AC-like
0.461522	0.0486979	0.42513	-0.210365	-0.741477	0.0515692	AC-like
-0.230704	-0.13228	-0.261816	0.465258	0.762104	0.67585	MES-like
0.139088	0.158281	0.774984	-0.147986	-0.693055	-0.710081	OPC-like
0.124695	0.062696	0.237152	-0.169444	-0.231993	-0.15375	OPC-like
0.150125	0.219708	0.397376	-0.14108	-0.235932	-0.318752	OPC-like
-0.307459	0.242275	-0.151868	-0.0959889	0.479378	-0.420363	NPC-like
0.174827	-0.0747888	-0.150104	-0.0296442	-0.2684	0.321485	AC-like
0.14763	0.059816	0.527533	-0.119115	-0.553574	-0.464567	OPC-like
0.0303777	0.0303942	0.0909117	-0.162619	-0.0847684	-0.0847909	OPC-like
0.124539	0.100133	0.552609	-0.134026	-0.538514	-0.514066	OPC-like
0.0322346	-0.0100312	-0.000585896	-0.0630417	-0.131295	0.0465895	AC-like
-0.154483	-0.0365616	-0.139165	0.00635469	0.215167	0.0606234	MES-like
0.0170247	-0.0259004	-0.13404	-0.117445	-0.182018	0.0606356	AC-like
0.155758	-0.0388499	0.224636	-0.0687126	-0.33741	-0.0960982	OPC-like
-0.329169	-0.0534302	-0.313779	0.0224519	0.43469	0.10552	MES-like
-0.125076	-0.0990584	-0.20068	0.150311	0.350935	0.3212	MES-like
-0.237195	0.021591	-0.122908	-0.0814842	0.194716	-0.141531	NPC-like
-0.208937	0.0190899	-0.152109	-0.0114902	0.227986	-0.0434567	NPC-like
-0.301828	-0.0756194	-0.32735	0.19943	0.586171	0.350553	MES-like
-0.0111822	-0.00902472	-0.0470619	-0.088566	0.0538581	-0.00310922	NPC-like
0.00696938	0.137996	0.67568	-0.141452	-0.62076	-0.738734	OPC-like
0.129773	0.152356	0.733185	-0.191981	-0.660681	-0.681146	OPC-like
0.0694727	0.284898	0.496937	-0.156377	-0.277436	-0.513454	OPC-like
-0.298456	-0.0617425	-0.282964	0.149926	0.534442	0.276995	MES-like
0.284198	0.088257	0.304032	-0.232802	-0.281876	-0.0283333	OPC-like
-0.0954175	-0.0735893	-0.0955801	0.0447948	0.189302	0.161416	MES-like
0.118074	-0.0231757	0.0219102	-0.12797	-0.317355	0.132464	AC-like
-0.578119	0.614665	-0.215972	-0.221809	0.872345	-0.876938	NPC-like
0.123754	-0.0216535	0.12055	-0.0626896	-0.246643	0.00461493	AC-like
-0.315817	-0.0546359	-0.268369	-0.083926	0.279451	-0.0416496	NPC-like
-0.329772	-0.107581	-0.283371	0.449429	0.831229	0.638778	MES-like
0.176485	0.276505	0.83238	-0.196173	-0.637726	-0.727611	OPC-like
-0.239533	-0.0827968	-0.291737	0.33673	0.656508	0.50541	MES-like
-0.23364	0.277899	0.0209933	-0.112257	0.329876	-0.475246	NPC-like
-0.102219	-0.0146411	-0.209988	-0.0474141	0.257429	-0.0465232	NPC-like
0.206787	-0.0134583	-0.088175	-0.173878	-0.465363	0.287171	AC-like
-0.220332	-0.0213019	-0.181706	0.0240425	0.315421	0.0639783	MES-like
0.0546981	-0.0770945	-0.153744	-0.0111186	-0.0919593	0.17861	AC-like
0.221123	-0.0415705	-0.0721328	-0.0397078	-0.334374	0.336504	AC-like
0.216635	0.00519459	0.151865	-0.182576	-0.484614	0.0905424	AC-like
0.0854722	-0.0722158	-0.184791	0.0807803	-0.00675313	0.211246	AC-like
0.10108	-0.0457726	-0.0766325	-0.0427496	-0.193872	0.19768	AC-like
-0.22827	0.184805	-0.00290857	-0.0869618	0.248187	-0.346834	NPC-like
-0.188408	-0.0609256	-0.211895	0.040409	0.297271	0.139253	MES-like
-0.382832	-0.139885	-0.408592	0.460421	0.882255	0.678348	MES-like
0.0525739	-0.0832777	-0.123419	-0.00225872	-0.0770141	0.183774	AC-like
0.0253276	-0.111268	-0.183274	0.166762	0.190848	0.353922	MES-like
-0.293224	0.246938	-0.0344458	-0.103147	0.357703	-0.43305	NPC-like
0.058107	-0.0711092	-0.114918	-0.064094	-0.166331	0.175322	AC-like
-0.260826	-0.0948922	-0.256166	0.132883	0.478929	0.296047	MES-like
-0.196517	-0.15583	-0.3613	0.781428	0.984002	0.954016	MES-like
0.0953925	0.0157541	-0.137656	0.0987831	0.00488324	0.115072	MES-like
0.18458	-0.0850459	-0.0235807	-0.0552206	-0.310108	0.272812	AC-like
-0.216014	-0.0811281	-0.276626	0.131347	0.430137	0.277955	MES-like
0.152287	-0.0727974	-0.123173	-0.0461526	-0.261157	0.292881	AC-like
-0.19087	-0.0268729	-0.149001	0.0469875	0.307845	0.102806	MES-like
0.0415522	-0.0501104	-0.186669	0.015176	-0.0375596	0.126527	AC-like
0.130907	-0.0653048	0.01082	-0.126431	-0.330373	0.163611	AC-like
0.039766	-0.0604876	-0.110965	0.0548228	0.0215604	0.157445	MES-like
0.197792	-0.0407667	-0.0644522	-0.125196	-0.4038	0.308662	AC-like
-0.285513	-0.0832984	-0.274845	0.136172	0.507602	0.286255	MES-like
-0.284819	-0.07376	-0.299713	0.149434	0.5203	0.290654	MES-like
0.0314829	0.0484315	0.0172035	-0.148036	0.0443633	-0.0242467	NPC-like
0.0105076	-0.0610999	-0.101219	0.00597644	-0.00652227	0.0997765	AC-like
0.0156917	-0.0999567	-0.165422	0.145251	0.17576	0.316387	MES-like
0.0842797	0.0403349	0.490463	-0.167098	-0.53618	-0.491784	OPC-like
0.238358	-0.00360753	0.138054	-0.0693378	-0.387027	0.137903	AC-like
-0.174102	-0.0620373	-0.255658	-0.00873506	0.220784	0.0749194	MES-like
0.0130061	-0.052996	-0.118898	-0.0950561	-0.148039	0.0922103	AC-like
-0.122353	-0.0161564	-0.0303691	-0.103657	0.0203602	-0.121016	NPC-like
-0.216305	-0.0608488	-0.189981	0.101374	0.397999	0.216886	MES-like
-0.186758	-0.027596	-0.179955	-0.0380298	0.20459	-0.0149749	NPC-like
0.159528	-0.0561336	-0.0648675	-0.0492923	-0.2736	0.281741	AC-like
-0.354806	-0.102169	-0.368831	0.132073	0.572288	0.303626	MES-like
0.0534212	-0.0768405	-0.184629	0.0437593	-0.0138723	0.176657	AC-like
-0.130467	0.26619	1.17637	-0.173434	-0.93371	-1.20592	OPC-like
-0.0115784	-0.0525108	-0.0632856	0.00301735	0.020905	0.0779651	MES-like
-0.265434	-0.0621	-0.267495	-0.00835094	0.33008	0.0755313	MES-like
0.251883	0.0505186	0.258227	-0.187497	-0.272272	-0.00912348	OPC-like
-0.340788	-0.10245	-0.349953	0.268622	0.686532	0.455305	MES-like
0.0882965	5.21360037110711e-05	0.272991	-0.103085	-0.348164	-0.244516	OPC-like
0.272256	-0.0314932	0.0642202	-0.12001	-0.477436	0.272664	AC-like
0.069648	-0.0644589	-0.0919473	-0.0586374	-0.174132	0.181557	AC-like
0.197598	0.0519151	0.566193	-0.105094	-0.59863	-0.452696	OPC-like
0.147813	0.0215644	0.0399215	-0.0889161	-0.306529	0.147816	AC-like
0.112693	-0.0357561	-0.117111	-0.134241	-0.318386	0.199687	AC-like
-0.302652	0.358224	0.133902	-0.193551	0.291983	-0.63392	NPC-like
-0.192122	-0.0254864	-0.183063	0.00335025	0.257581	0.0410139	MES-like
-0.331597	-0.112142	-0.329343	0.217294	0.631236	0.410815	MES-like
-0.010309	-0.0120077	0.0647747	-0.102346	-0.106727	-0.104449	OPC-like
0.0236154	0.136521	0.236648	-0.126617	-0.13767	-0.278619	OPC-like
-0.249002	-0.0433918	-0.218793	0.0580817	0.386351	0.139435	MES-like
-0.0174057	0.0515131	-0.0313572	-0.128699	0.11486	-0.0961522	NPC-like
0.104484	0.0755246	0.497342	-0.142545	-0.507736	-0.478048	OPC-like
0.310353	-0.00366238	0.272808	-0.14597	-0.542331	0.0531745	AC-like
0.0294378	-0.00217694	-0.00941032	-0.166212	-0.257794	0.0449044	AC-like
-0.244357	-0.0576843	-0.25117	0.108812	0.436341	0.222181	MES-like
0.21631	0.0708088	0.391298	-0.174858	-0.401072	-0.232646	OPC-like
-0.0768359	-0.0502999	-0.110016	-0.026936	0.0702518	0.0333193	MES-like
0.19114	0.00509056	0.307416	-0.109048	-0.38109	-0.158694	OPC-like
0.356219	0.000255531	0.216913	-0.110816	-0.552904	0.188156	AC-like
0.0344484	0.128691	0.294221	-0.13885	-0.220985	-0.333163	OPC-like
0.122188	-0.00931775	0.432858	-0.160606	-0.528247	-0.390304	OPC-like
0.0283921	-0.0864819	-0.0961973	-0.134883	-0.218192	0.156881	AC-like
-0.271931	0.223451	-0.0954191	-0.100836	0.399302	-0.405215	NPC-like
-0.0425798	-0.0867799	-0.176569	0.14283	0.245385	0.2982	MES-like
0.193902	-0.0835027	-0.170031	-0.0887844	-0.359169	0.353216	AC-like
0.012558	-0.0596155	-0.164612	0.000406711	-0.0174249	0.100538	AC-like
-0.241543	-0.0178669	-0.153183	-0.050923	0.183094	-0.0469186	NPC-like
-0.118146	-0.148594	-0.283003	0.599039	0.780045	0.805402	MES-like
-0.312168	0.238319	-0.14334	-0.101794	0.466402	-0.422355	NPC-like
-0.201294	-0.031901	-0.173253	0.011658	0.278522	0.0615122	MES-like
-0.0437194	-0.00391372	-0.133865	0.0155773	0.0831068	0.0278491	MES-like
-0.279315	0.435121	0.0251853	-0.122298	0.49563	-0.639157	NPC-like
0.166188	0.0103763	0.206331	-0.0918165	-0.258162	-0.0567809	OPC-like
0.0977412	-0.0746323	-0.0608997	0.0621096	-0.0505109	0.212434	AC-like
-0.310719	-0.0689837	-0.296053	-0.026952	0.360384	0.0593992	MES-like
0.242726	-0.00272464	0.200286	-0.167861	-0.496296	0.0599639	AC-like
-0.305447	0.248728	-0.0367748	-0.136299	0.362333	-0.469914	NPC-like
0.275385	-0.0141838	0.0823668	-0.188598	-0.549898	0.254616	AC-like
-0.266842	-0.122624	-0.297729	0.526421	0.842587	0.721631	MES-like
0.037675	-0.0644625	-0.0864113	-0.0805033	-0.16115	0.140304	AC-like
-0.0299301	0.143619	0.487505	-0.166209	-0.42641	-0.601635	OPC-like
0.0733989	-0.0304889	-0.0130831	-0.0412979	-0.156651	0.119664	AC-like
-0.262085	-0.0973127	-0.288717	0.337408	0.677615	0.52077	MES-like
0.105687	0.106514	0.52015	-0.174533	-0.499412	-0.500255	OPC-like
-0.301031	-0.105569	-0.270552	0.190041	0.57635	0.373632	MES-like
0.023489	-0.0747419	-0.120916	-0.0401648	-0.0890286	0.135181	AC-like
-0.0109307	0.0214177	0.152991	-0.171045	-0.17833	-0.218994	OPC-like
0.402549	-0.0198779	0.0826296	-0.182482	-0.664511	0.40045	AC-like
-0.017861	0.105457	0.520057	-0.162336	-0.500394	-0.620979	OPC-like
-0.0343217	-0.0233647	0.00407912	-0.0422095	-0.0390595	-0.0543634	OPC-like
0.0876381	0.0428446	0.572934	-0.140435	-0.613616	-0.57075	OPC-like
-0.177932	-0.0709268	-0.229667	0.0907052	0.34328	0.216153	MES-like
-0.134625	-0.0540906	-0.198011	-0.0493976	0.117997	0.00675476	MES-like
0.191597	-0.0502483	0.00458486	-0.0433643	-0.304466	0.247335	AC-like
0.133713	-0.0439951	-0.042518	-0.110002	-0.314656	0.234171	AC-like
-0.338531	0.232727	-0.146382	-0.131602	0.463736	-0.448192	NPC-like
-0.27569	0.281449	-0.0949257	-0.110638	0.460874	-0.477249	NPC-like
0.0457463	-0.0238327	-0.0363454	0.032223	-0.0193792	0.097043	AC-like
0.210153	-0.058742	0.0968812	-0.16611	-0.460756	0.154806	AC-like
0.582486	0.0412774	0.399151	-0.14037	-0.784802	0.242858	AC-like
-0.23799	0.183601	-0.08763	-0.0866649	0.346226	-0.34513	NPC-like
0.147704	-0.044216	0.0280651	-0.115118	-0.336651	0.163033	AC-like
-0.0876098	-0.0498151	-0.213376	0.0179932	0.144833	0.0946527	MES-like
0.347678	-0.0815222	0.0081051	-0.120665	-0.554189	0.421773	AC-like
-0.358152	-0.114036	-0.359917	0.444346	0.849998	0.64005	MES-like
-0.239699	-0.0231136	-0.2713	-0.0336885	0.319833	-0.0151762	NPC-like
-0.227791	-0.0479648	-0.227891	-0.000190869	0.295841	0.0673275	MES-like
0.205008	0.0273516	0.519876	-0.174825	-0.577755	-0.394918	OPC-like
-0.363028	-0.123562	-0.339027	0.404491	0.821725	0.611695	MES-like
0.128915	0.151907	0.533084	-0.175994	-0.465898	-0.489716	OPC-like
-0.318785	-0.0852083	-0.260384	0.0215384	0.422582	0.146325	MES-like
-0.321003	-0.090397	-0.265338	0.133907	0.54093	0.291962	MES-like
-0.156454	-0.0516908	-0.181193	0.00174921	0.211888	0.0751081	MES-like
0.0319769	-0.0626624	-0.209897	0.033733	0.00253135	0.132768	MES-like
0.405795	-0.135085	0.0424112	-0.0311035	-0.522958	0.447192	AC-like
-0.300067	-0.0531631	-0.27011	0.0351884	0.417116	0.122145	MES-like
-0.234208	-0.0861359	-0.273634	0.0216722	0.328699	0.147708	MES-like
-0.110038	-0.0821823	-0.232911	-0.0283693	0.113259	0.0756189	MES-like
0.0348875	0.0429114	0.0310636	-0.180489	0.0169923	-0.0115299	NPC-like
0.0383871	-0.142339	-0.179777	0.0482211	0.0141182	0.251641	MES-like
-0.023594	-0.0517963	-0.157525	0.0908851	0.15637	0.192423	MES-like
-0.152227	-0.159422	-0.330634	0.363884	0.600375	0.607206	MES-like
0.168514	-0.0697213	-0.0575902	-0.154787	-0.404141	0.294082	AC-like
0.0774851	0.0104957	0.0953318	-0.146815	-0.117477	-0.0255203	OPC-like
-0.267325	-0.0354347	-0.123277	-0.0221339	0.316367	0.0190624	MES-like
0.199774	-0.00388537	0.0810449	-0.116303	-0.396244	0.16186	AC-like
0.16282	0.167264	0.556851	-0.194112	-0.474656	-0.479262	OPC-like
-0.145652	-0.036073	-0.22139	-0.0427978	0.245273	-0.00966936	NPC-like
-0.237283	-0.00515515	-0.217683	-0.0393792	0.278018	-0.0485487	NPC-like
-0.00185326	0.221009	0.215979	-0.144096	0.00723954	-0.290262	NPC-like
0.236823	-0.0553835	-0.0662463	-0.0228677	-0.33307	0.369837	AC-like
0.237055	-0.0278785	0.195524	-0.162507	-0.484975	0.0587057	AC-like
-0.10587	-0.042684	0.258189	-0.14459	-0.37948	-0.447906	OPC-like
0.0794636	0.193433	0.412091	-0.1475	-0.285294	-0.414274	OPC-like
-0.267721	0.252919	-0.0528715	-0.114504	0.384923	-0.45146	NPC-like
0.121892	-0.0493687	0.025152	-0.151026	-0.34814	0.133221	AC-like
-0.0647788	-0.0700061	-0.219719	-0.00218956	0.087584	0.0946638	MES-like
-0.310228	-0.094183	-0.327785	0.14915	0.545354	0.314213	MES-like
-0.0904859	0.20789	0.561073	-0.164796	-0.436357	-0.723829	OPC-like
0.137046	0.071584	0.522292	-0.147617	-0.536757	-0.470142	OPC-like
0.0690212	0.0736054	0.0886849	-0.12872	-0.0215928	-0.0280934	OPC-like
-0.422367	0.329492	-0.00537948	-0.164425	0.416701	-0.5791	NPC-like
0.320329	-0.00238623	0.183167	-0.166361	-0.572104	0.185437	AC-like
0.105697	-0.0813348	-0.027613	-0.030245	-0.18389	0.180543	AC-like
-0.236821	-0.00573837	-0.19887	-0.0401266	0.254753	-0.0487778	NPC-like
0.223626	0.0563811	0.34396	-0.181775	-0.364661	-0.163929	OPC-like
0.150665	0.0299013	0.119809	-0.0841675	-0.304315	0.0438425	AC-like
0.200528	-0.00773462	0.217452	-0.122668	-0.293002	-0.0242127	OPC-like
0.22727	-0.0614684	-0.151306	-0.0489363	-0.351862	0.36596	AC-like
-0.262899	-0.0489461	-0.233949	0.0432165	0.385283	0.127188	MES-like
0.0944416	-0.053407	-0.080646	-0.0167638	-0.152125	0.198932	AC-like
0.0766265	-0.0779897	-0.162056	0.0714234	-0.00748702	0.207413	AC-like
-0.222845	-0.0677025	-0.252529	0.0843577	0.386483	0.204216	MES-like
0.230909	-0.0515603	0.159991	-0.0914071	-0.403067	0.0988479	AC-like
0.237919	-0.0612011	-0.0702672	-0.0705449	-0.387874	0.377535	AC-like
0.0533306	-0.101891	-0.106783	-0.0480982	-0.139376	0.20817	AC-like
-0.019441	-0.0950581	-0.0244559	-0.118586	-0.136381	0.00721688	AC-like
-0.269645	-0.108782	-0.302671	0.423967	0.760103	0.616121	MES-like
-0.284275	-0.07797	-0.27825	0.0129177	0.375392	0.125503	MES-like
0.43489	-0.0122258	0.294294	-0.102283	-0.620279	0.189789	AC-like
-0.187379	-0.061313	-0.157589	-0.040416	0.197819	0.0298372	MES-like
0.407014	-0.0435595	0.41664	-0.128094	-0.546166	-0.0138219	OPC-like
0.226257	-0.044338	0.0107417	-0.0686725	-0.372874	0.281568	AC-like
0.301422	-0.0375185	0.0509229	-0.016493	-0.398258	0.322504	AC-like
0.267057	-0.0195115	0.0286535	-0.126464	-0.478735	0.308481	AC-like
0.387151	0.0282656	0.199076	-0.151363	-0.621538	0.248627	AC-like
-0.220955	-0.0454986	-0.173544	0.015989	0.30678	0.0860875	MES-like
-0.213105	-0.0650945	-0.242701	0.097054	0.389742	0.216794	MES-like
0.03683	0.0872464	0.0808146	-0.14071	0.00924943	-0.0709614	NPC-like
-0.263939	-0.0878605	-0.219576	-0.0100496	0.326411	0.108104	MES-like
0.2034	-0.0700752	-0.0546663	0.100819	-0.140884	0.331208	AC-like
-0.231319	-0.0626125	-0.223774	0.0468697	0.354101	0.149886	MES-like
0.118735	0.064301	0.57366	-0.150626	-0.593936	-0.540945	OPC-like
0.299558	-0.0382247	0.0865695	-0.162612	-0.548111	0.278566	AC-like
0.190382	-0.0642979	0.00239296	-0.0893744	-0.355869	0.248521	AC-like
0.274153	-0.045187	0.0207221	-0.151763	-0.511888	0.325882	AC-like
-0.00728205	-0.0469771	-0.0880188	0.0320385	0.0556407	0.109716	MES-like
0.0100746	-0.0822499	-0.12789	-0.0555834	-0.0917445	0.127402	AC-like
-0.244674	-0.0830348	-0.218789	-0.00989133	0.304257	0.101843	MES-like
0.235332	0.00583244	0.214139	-0.180959	-0.502118	0.0302545	AC-like
0.0310535	0.231865	0.415781	-0.145741	-0.243567	-0.469602	OPC-like
-0.146004	-0.0571397	-0.195902	0.169189	0.395275	0.294346	MES-like
0.06141	-0.159923	-0.167927	0.268768	0.271853	0.514694	MES-like
-0.227979	0.0373326	-0.180481	-0.046384	0.284294	-0.115988	NPC-like
0.146711	-0.0548619	-0.0410755	-0.149799	-0.374633	0.248275	AC-like
0.109131	0.0267434	0.0559533	-0.0836232	-0.254297	0.0747489	AC-like
0.133275	-0.0702957	-0.115942	-0.0689211	-0.265673	0.267321	AC-like
-0.0894667	-0.0472877	-0.261068	0.0243069	0.155456	0.0997591	MES-like
0.0685649	-0.0844265	-0.168043	0.0303436	-0.054114	0.205382	AC-like
-0.209592	0.00738819	-0.195845	0.0262925	0.305544	0.0270186	MES-like
-0.319263	-0.0693091	-0.30157	0.075564	0.480086	0.195188	MES-like
0.320435	0.221789	0.880964	-0.159013	-0.730466	-0.642035	OPC-like
0.224228	-0.0297819	-0.00731672	-0.108779	-0.414684	0.300469	AC-like
0.149897	-0.0527672	-0.0980386	-0.0193158	-0.225538	0.266234	AC-like
0.265405	-0.0326198	0.114124	-0.188391	-0.539824	0.203239	AC-like
-0.269658	-0.0996466	-0.284514	0.348273	0.694151	0.533982	MES-like
0.167233	0.106683	0.53356	-0.198851	-0.512861	-0.450303	OPC-like
0.0511897	0.0162012	-0.0422318	-0.0824509	-0.180963	0.0496148	AC-like
0.10502	0.128292	0.442586	-0.13969	-0.394288	-0.419611	OPC-like
-0.0267255	-0.0510803	-0.13635	0.00757281	0.0486524	0.0822299	MES-like
-0.208839	-0.0596632	-0.288991	0.176225	0.469952	0.305549	MES-like
-0.208994	-0.0690296	-0.216186	0.0140987	0.290533	0.115204	MES-like
0.247513	-0.0116924	0.130089	-0.0921838	-0.421907	0.160177	AC-like
0.0638872	0.0455205	0.608718	-0.149206	-0.6445	-0.627448	OPC-like
0.0940986	-0.0541722	-0.0784402	-0.0764366	-0.227168	0.199463	AC-like
-0.260861	-0.0750168	-0.259918	0.186812	0.533736	0.335516	MES-like
-0.13437	-0.0348004	-0.287924	-0.0549849	0.325529	-0.02883	NPC-like
-0.271281	-0.0418284	-0.241976	0.0229695	0.372117	0.0905796	MES-like
0.124083	0.0642243	0.492283	-0.162645	-0.514055	-0.45228	OPC-like
-0.0260044	-0.0126691	-0.0810894	-0.0279931	0.0954793	-0.0191117	NPC-like
0.0517775	-0.0586121	0.000396877	-0.0504459	-0.140417	0.072285	AC-like
-0.237747	0.138085	-0.0811475	-0.0855032	0.285974	-0.291118	NPC-like
0.101213	-0.0475511	0.081282	-0.122143	-0.290844	0.0284715	AC-like
0.322853	-0.0521425	0.069288	-0.1944	-0.601462	0.326037	AC-like
-0.282779	-0.0538232	-0.275352	0.057167	0.422174	0.151846	MES-like
-0.340554	-0.0437465	-0.31383	-0.0472745	0.344923	-0.00508083	NPC-like
0.222543	-0.0564913	0.00147095	-0.027882	-0.322419	0.288148	AC-like
-0.300644	-0.0559906	-0.278184	-0.00637273	0.37214	0.0698642	MES-like
0.0443414	0.0815006	0.406136	-0.126726	-0.405595	-0.445509	OPC-like
0.0997435	-0.0587487	-0.0443753	-0.151115	-0.322919	0.194237	AC-like
0.19373	0.238387	0.774956	-0.179926	-0.619712	-0.661043	OPC-like
-0.349882	-0.0815987	-0.333238	0.0718758	0.507676	0.205986	MES-like
0.191785	-0.0668899	-0.000307952	-0.0662923	-0.33122	0.253496	AC-like
0.219821	-0.0328807	0.00111288	-0.041727	-0.335195	0.285352	AC-like
-0.318494	0.251807	-0.123239	-0.12817	0.459479	-0.464644	NPC-like
0.00613303	-0.0553065	-0.132924	-0.0320665	-0.0540838	0.0860221	AC-like
0.104728	-0.0259329	0.141776	-0.0782778	-0.223681	-0.0524829	OPC-like
-0.202131	-0.0248954	-0.282856	-0.054969	0.331087	-0.0427475	NPC-like
-0.267854	-0.104131	-0.259836	0.230961	0.583822	0.416939	MES-like
-0.350587	-0.0947701	-0.319502	0.0168358	0.451459	0.152645	MES-like
-0.233237	-0.0783352	-0.287034	0.288663	0.605874	0.451012	MES-like
0.268746	0.111208	0.431973	-0.153163	-0.401375	-0.218133	OPC-like
-0.00502758	-0.00973648	-0.0537174	-0.164704	-0.213723	0.00677757	AC-like
-0.214087	0.00583494	-0.140579	-0.00427277	0.197128	-0.0145091	NPC-like
0.173341	-0.0552961	-0.0685257	0.0447983	-0.174461	0.297059	AC-like
-0.243276	-0.0478176	-0.213949	0.0915489	0.41665	0.188232	MES-like
0.0100369	-0.0378305	-0.0227516	-0.099954	-0.150548	0.0465447	AC-like
-0.280652	0.277291	-0.102154	-0.12198	0.464088	-0.484676	NPC-like
0.142923	0.143007	0.499479	-0.141057	-0.439859	-0.439948	OPC-like
-0.312407	-0.0572396	-0.275867	0.0952424	0.493288	0.204744	MES-like
-0.231749	-0.0515529	-0.120548	0.128644	0.444023	0.239027	MES-like
0.308437	-0.0447102	-0.0975426	-0.0508515	-0.442852	0.436319	AC-like
-0.0185869	-0.0497057	-0.137372	0.032429	0.0717845	0.11388	MES-like
0.128489	0.0776843	0.293939	-0.173833	-0.282445	-0.220887	OPC-like
-0.328792	0.357886	-0.120645	-0.113974	0.564165	-0.55764	NPC-like
0.003804	0.241574	0.344754	-0.113222	-0.141669	-0.423256	OPC-like
-0.026364	-0.0180038	-0.174696	0.041111	0.0942022	0.082859	MES-like
-0.205085	-0.0452974	-0.168692	0.0366967	0.312412	0.113693	MES-like
-0.0933103	-0.0283958	-0.195238	0.00947388	0.14115	0.0536253	MES-like
0.0391647	-0.0598593	-0.100158	-0.0913001	-0.176916	0.136223	AC-like
-0.19891	-0.042405	-0.16804	0.0403719	0.309504	0.114736	MES-like
-0.0750927	-0.114139	-0.226326	0.0874283	0.217257	0.264918	MES-like
-0.224251	-0.0485297	-0.213927	0.130695	0.438236	0.237839	MES-like
0.176254	-0.0534516	-0.0594774	-0.0899031	-0.340456	0.298313	AC-like
-0.266551	-0.013121	-0.259417	0.0266369	0.370931	0.0562476	MES-like
0.197073	-0.0263124	0.038265	-0.0952197	-0.369933	0.212642	AC-like
-0.348266	-0.112499	-0.384503	0.159472	0.592385	0.347066	MES-like
0.146241	-0.0745891	-0.0561891	-0.152388	-0.376989	0.265953	AC-like
-0.183491	-0.0648425	-0.241446	0.117187	0.379264	0.241267	MES-like
-0.164116	-0.0441973	-0.2147	0.0708258	0.304443	0.157074	MES-like
-0.382955	-0.184162	-0.398498	0.726435	1.07683	0.934023	MES-like
0.26534	0.0839702	0.669325	-0.16391	-0.664806	-0.489527	OPC-like
0.29082	-0.0323116	0.145923	-0.158945	-0.535819	0.195218	AC-like
0.216699	0.00749008	0.20836	-0.134758	-0.434515	0.0119805	AC-like
-0.159669	-0.174669	-0.370546	0.538107	0.763647	0.776337	MES-like
-0.342455	-0.0756211	-0.285229	0.0575287	0.48541	0.180339	MES-like
-0.0109448	-0.0345237	0.0570063	-0.0880441	-0.126352	-0.0948455	OPC-like
0.0452397	-0.0615723	-0.164063	-0.107159	-0.20464	0.14641	AC-like
-0.279087	-0.0373061	-0.266209	0.129954	0.494713	0.223126	MES-like
-0.100533	-0.0636106	-0.193364	0.0348978	0.18324	0.135546	MES-like
-0.301207	-0.0757903	-0.360357	0.255826	0.6388	0.413179	MES-like
0.0998204	-0.00752043	0.092147	-0.0977388	-0.260097	0.0110281	AC-like
-0.24043	-0.0130003	-0.228377	0.0489685	0.366698	0.0867414	MES-like
-0.264414	0.19769	-0.0750684	-0.0854355	0.347959	-0.359663	NPC-like
-0.298391	-0.0675866	-0.276149	0.00781721	0.385385	0.104878	MES-like
-0.241213	-0.0998859	-0.259342	0.404818	0.718991	0.58948	MES-like
-0.155967	-0.0279059	-0.202954	-0.0493511	0.23272	-0.0306119	NPC-like
0.0642736	-0.0847659	-0.17607	-0.0544816	-0.161894	0.200428	AC-like
-0.0109586	-0.0546245	-0.0472104	-0.0383461	-0.0389805	0.0513747	AC-like
-0.227607	-0.0606876	-0.253617	0.0657651	0.371138	0.171787	MES-like
-0.253849	0.186464	-0.12616	-0.0733055	0.392453	-0.333159	NPC-like
0.0198444	-0.0718876	-0.149533	-0.0738867	-0.129258	0.126619	AC-like
0.179067	-0.0706744	-0.0130986	-0.040279	-0.286107	0.253584	AC-like
0.259007	-0.0516555	0.202544	-0.0995868	-0.442114	0.0792423	AC-like
0.221931	0.116242	0.540657	-0.151342	-0.51037	-0.399144	OPC-like
0.35828	0.0481046	0.497159	-0.208929	-0.535111	-0.187614	OPC-like
0.218929	-0.122059	-0.143135	-0.0505529	-0.34424	0.423296	AC-like
0.0461124	-0.0894159	-0.107433	-0.00485758	-0.0717214	0.183364	AC-like
0.0914371	0.0932398	0.227048	-0.130593	-0.181177	-0.183469	OPC-like
-0.274891	0.354501	0.0619686	-0.146304	0.3702	-0.585737	NPC-like
0.315865	0.059587	0.574346	-0.137212	-0.599089	-0.331683	OPC-like
0.0821026	-0.0936573	-0.179692	0.0485724	-0.0475806	0.233593	AC-like
-0.280513	0.241574	-0.0617055	-0.107689	0.382146	-0.432171	NPC-like
0.117235	-0.00940287	0.124357	-0.103778	-0.181115	-0.0102387	OPC-like
-0.347461	0.233399	-0.187976	-0.120889	0.507287	-0.437535	NPC-like
-0.25994	-0.0679801	-0.280597	0.164931	0.510832	0.302069	MES-like
0.100586	-0.0387877	-0.0859521	-0.152124	-0.325053	0.188241	AC-like
-0.294858	-0.125736	-0.246304	0.234284	0.612722	0.443627	MES-like
0.0638022	-0.0775212	-0.113404	0.0119822	-0.0728879	0.190708	AC-like
0.166056	-0.0358108	0.174393	-0.16407	-0.27525	-0.0119785	OPC-like
0.159207	-0.0551412	-0.0646712	-0.100067	-0.332593	0.280182	AC-like
-0.00169785	0.262316	0.403687	-0.145559	-0.190769	-0.490965	OPC-like
-0.20344	-0.0381233	-0.183722	0.0117354	0.281165	0.0701951	MES-like
0.00878143	-0.0941282	-0.0572099	0.18705	0.236669	0.315288	MES-like
0.0323328	-0.0609299	0.0662368	-0.0723674	-0.172701	-0.0481022	OPC-like
0.138895	-0.0607826	-0.0823573	-0.0393449	-0.236633	0.262646	AC-like
-0.152009	-0.0264284	-0.158675	0.0422312	0.256093	0.0958024	MES-like
0.154488	-0.0114432	0.10514	-0.0481257	-0.266174	0.0694931	AC-like
-0.21038	-0.0135695	-0.235256	-0.00521108	0.269236	0.0120085	MES-like
0.00672424	-0.0745189	-0.161585	-0.0357743	-0.0600454	0.112691	AC-like
0.364915	-0.00222306	0.46392	-0.142997	-0.552026	-0.136198	OPC-like
0.0555207	-0.0729477	-0.0990858	-0.0284835	-0.11637	0.174366	AC-like
-0.101613	-0.0664761	-0.232826	0.19439	0.37407	0.334415	MES-like
0.210478	0.136657	0.459182	-0.191008	-0.403295	-0.320432	OPC-like
-0.31172	-0.0724248	-0.261143	0.089039	0.486209	0.215944	MES-like
0.0285863	0.0781236	0.465372	-0.134725	-0.472226	-0.522845	OPC-like
0.189277	0.107776	0.656395	-0.159835	-0.630982	-0.552985	OPC-like
-0.180264	-0.0249744	-0.137529	-0.00652169	0.231115	0.026379	MES-like
0.0242867	0.0244298	-0.0256805	-0.12398	0.0705408	-0.000206356	NPC-like
0.185792	-0.0730688	-0.00340686	-0.0417919	-0.295822	0.249991	AC-like
0.277835	-0.0338047	0.0752757	-0.0791974	-0.440456	0.266109	AC-like
0.0862479	-0.0770184	-0.114794	-0.0378957	-0.168826	0.218181	AC-like
0.195817	-0.0925598	-0.10431	-0.0775705	-0.348672	0.365555	AC-like
-0.260632	-0.0803159	-0.261204	0.144333	0.490533	0.292368	MES-like
-0.316684	-0.0697981	-0.292105	0.160716	0.563061	0.299262	MES-like
-0.32297	0.230469	-0.110189	-0.11914	0.422942	-0.432543	NPC-like
-0.350059	0.387505	0.103892	-0.148923	0.36021	-0.61958	NPC-like
0.132652	0.103072	0.551353	-0.133072	-0.534342	-0.504571	OPC-like
-0.245864	-0.0719619	-0.229756	0.0804868	0.407463	0.204703	MES-like
-0.317815	-0.115311	-0.301065	0.215721	0.616861	0.412545	MES-like
0.033236	0.0414326	0.114223	-0.107945	-0.101368	-0.112349	OPC-like
-0.254317	-0.0566939	-0.231042	-0.0444677	0.274827	0.0175317	MES-like
-0.0492828	0.314808	0.24518	-0.155585	0.0971087	-0.44794	NPC-like
-0.0407012	0.107113	0.327598	-0.133956	-0.287454	-0.452384	OPC-like
0.207005	0.146403	0.723006	-0.162534	-0.656819	-0.60027	OPC-like
0.0514763	0.0866764	0.335253	-0.140578	-0.320284	-0.360394	OPC-like
-0.234568	-0.0231497	-0.201983	0.0516935	0.363184	0.104126	MES-like
-0.152833	-0.0344801	-0.157848	0.0454759	0.261	0.110973	MES-like
-0.262772	-0.0500812	-0.247742	0.0565353	0.399781	0.146155	MES-like
0.130259	0.0939243	0.557632	-0.120229	-0.549627	-0.513362	OPC-like
0.142754	-0.030915	0.0614341	-0.0897989	-0.301649	0.112793	AC-like
-0.172641	-0.0387112	-0.147353	0.0150573	0.248168	0.075558	MES-like
0.209545	0.140049	0.667792	-0.159835	-0.611402	-0.544235	OPC-like
0.195076	-0.00909286	0.103487	-0.123764	-0.399269	0.126429	AC-like
0.22089	-0.0286586	0.066533	-0.0986516	-0.400037	0.207089	AC-like
0.00583867	-0.0852181	-0.049397	-0.0212664	-0.0385838	0.0775653	AC-like
0.0156458	-0.0260761	0.0422726	-0.0304258	-0.0953826	-0.037912	OPC-like
-0.365665	-0.101399	-0.315996	0.160089	0.609522	0.335126	MES-like
0.0136191	-0.112101	-0.20459	-0.0186969	-0.0458846	0.170848	AC-like
-0.0135485	-0.0670351	-0.0173417	0.253442	0.341405	0.345718	MES-like
0.278663	-0.0265316	0.125595	-0.0990658	-0.462292	0.205479	AC-like
-0.252755	-0.0183774	-0.196528	0.0632865	0.396205	0.113252	MES-like
-0.268807	-0.0806655	-0.225895	0.09676	0.4495	0.235636	MES-like
0.0644524	-0.0286008	-0.061429	-0.0462637	-0.15149	0.128364	AC-like
-0.0304603	-0.0292199	-0.0649875	-0.0732286	0.0507004	-0.0017885	NPC-like
-0.307868	-0.0558059	-0.242012	0.0299652	0.419898	0.11872	MES-like
-0.0887598	-0.0275793	-0.0949751	-0.115008	0.0940952	-0.08567	NPC-like
-0.174415	-0.0277299	-0.142693	0.04225	0.282932	0.0975837	MES-like
0.107854	-0.0673664	0.0292026	-0.139167	-0.318486	0.109228	AC-like
0.0665316	0.250046	0.290456	-0.167698	-0.0571516	-0.291514	OPC-like
-0.269642	-0.102781	-0.322851	0.281201	0.633053	0.468826	MES-like
-0.231336	0.111686	-0.096803	-0.06981	0.273204	-0.240614	NPC-like
0.170273	0.0772947	0.316256	-0.165319	-0.309131	-0.196586	OPC-like
0.179094	-0.0609118	-0.0900274	0.00765971	-0.228275	0.310346	AC-like
0.000955563	-0.0540116	-0.0742357	0.000101953	-0.00123097	0.0771981	AC-like
-0.267467	-0.0785337	-0.286242	0.218583	0.571482	0.375308	MES-like
-0.0867598	-0.0471469	-0.139503	-0.0297672	0.0799653	0.0248582	MES-like
0.208315	-0.0663924	-0.0615321	0.011647	-0.259023	0.344654	AC-like
-0.0602003	-0.0409515	-0.164132	-0.0243013	0.0508834	0.0238235	MES-like
0.256372	-0.0343519	0.0491322	-0.0838345	-0.422455	0.271712	AC-like
-0.118274	-0.0750543	-0.233895	-0.0233795	0.130792	0.0726887	MES-like
-0.205428	-0.0158536	-0.144977	0.0314602	0.306715	0.0666937	MES-like
-0.282976	-0.0635231	-0.282292	0.179113	0.548031	0.313404	MES-like
-0.283101	-0.0686642	-0.283156	-0.0314298	0.323855	0.052742	MES-like
0.0710567	-0.0450011	-0.0518095	-0.0588136	-0.176157	0.158412	AC-like
-0.295382	0.304239	0.0138222	-0.126503	0.367837	-0.516763	NPC-like
-0.387749	0.452721	-0.172617	-0.141709	0.70074	-0.673041	NPC-like
-0.394526	0.273967	-0.0742426	-0.18038	0.431045	-0.540372	NPC-like
0.0599546	0.0116792	0.114589	-0.100724	-0.141314	-0.0767424	OPC-like
0.0324991	-0.0307879	0.0349489	-0.116768	-0.0918512	-0.00353011	OPC-like
0.207092	0.143296	0.740934	-0.15722	-0.67594	-0.61715	OPC-like
0.255823	-0.0794447	0.045091	-0.000525651	-0.329237	0.27588	AC-like
-0.144716	-0.0300067	-0.140477	0.0151932	0.214012	0.0637789	MES-like
-0.176179	-0.0485552	-0.220062	0.120258	0.374551	0.225044	MES-like
0.0329538	-0.0467219	-0.156748	-0.0591264	-0.127079	0.110598	AC-like
-0.282007	0.290355	-0.110575	-0.106996	0.486386	-0.482695	NPC-like
0.0881154	-0.0965398	-0.117218	-0.0489701	-0.185341	0.244467	AC-like
-0.296345	-0.109201	-0.274357	0.301795	0.676394	0.496714	MES-like
0.0416102	0.00122157	0.531988	-0.192907	-0.614254	-0.575678	OPC-like
0.113287	-0.0777436	-0.105112	-0.0803392	-0.255351	0.25221	AC-like
-0.182325	-0.137787	-0.34952	0.217933	0.485693	0.43906	MES-like
-0.393156	-0.0466031	-0.288898	-0.00400621	0.474202	0.0601814	MES-like
0.388371	0.104818	0.747655	-0.22113	-0.71619	-0.442847	OPC-like
-0.353105	0.367306	0.0157213	-0.159209	0.434652	-0.610242	NPC-like
-0.260145	-0.0482275	-0.221507	0.0435606	0.382618	0.126693	MES-like
0.151851	-0.0580345	-0.122212	-0.0687561	-0.287599	0.274871	AC-like
-0.0458501	-0.0462739	-0.0710352	-0.0243361	0.0307089	0.0313074	MES-like
0.087432	0.0824868	0.0859203	-0.193971	-0.357724	0.00217929	AC-like
0.14143	-0.0178633	0.0057936	-0.127919	-0.344089	0.183501	AC-like
-0.338888	-0.0624307	-0.284735	0.0792894	0.504038	0.191209	MES-like
-0.296661	-0.0988567	-0.251592	0.0308571	0.408731	0.175957	MES-like
-0.27218	-0.10207	-0.299734	0.250761	0.60686	0.435981	MES-like
0.260217	0.00484157	0.0468438	-0.174865	-0.521134	0.279024	AC-like
0.203928	-0.0507203	-0.012337	-0.0393244	-0.31412	0.282458	AC-like
0.096043	-0.031503	-0.0341051	-0.0985669	-0.25654	0.173186	AC-like
-0.0353015	-0.0442504	-0.125861	-0.0544795	-0.0274061	0.0128532	AC-like
-0.218165	-0.0348908	-0.193444	0.0580484	0.351869	0.128213	MES-like
-0.35673	0.337363	-0.13268	-0.137468	0.555858	-0.56055	NPC-like
-0.262977	-0.0424959	-0.209027	-0.00975653	0.325641	0.0464762	MES-like
-0.379623	-0.0990224	-0.31587	0.171554	0.633363	0.345483	MES-like
0.0585213	0.00123283	0.0489669	-0.0838168	-0.19199	0.0137187	AC-like
-0.206768	-0.0631589	-0.239276	-0.0457062	0.215445	0.0249617	MES-like
0.0347778	-0.0564589	0.0609959	-0.102983	-0.160217	-0.0373374	OPC-like
-0.016661	0.0956561	-0.00492541	-0.127244	0.138266	-0.153568	NPC-like
0.295795	-0.0492637	-0.00366201	0.117995	-0.236094	0.377909	AC-like
-0.231197	-0.0357987	-0.28401	0.070832	0.380762	0.146174	MES-like
0.117881	0.0519917	0.61091	-0.177772	-0.640545	-0.578243	OPC-like
-0.125792	0.221318	0.143791	-0.135733	0.107725	-0.429867	NPC-like
0.179192	-0.0308829	0.0353444	-0.130713	-0.389462	0.193895	AC-like
-0.28031	-0.172842	-0.307885	0.629446	0.933388	0.849829	MES-like
-0.208059	-0.042712	-0.172032	0.042316	0.322361	0.117732	MES-like
-0.265137	-0.0464301	-0.20186	0.020338	0.362301	0.0932466	MES-like
0.215331	0.0356457	0.41329	-0.123649	-0.462204	-0.260579	OPC-like
-0.317773	-0.107794	-0.352509	0.201057	0.60296	0.388301	MES-like
0.0793627	-0.0500573	0.038602	-0.163927	-0.314162	0.0576384	AC-like
-0.233141	0.250349	-0.0297458	-0.122258	0.356251	-0.456919	NPC-like
-0.0767361	0.276441	0.176574	-0.143428	0.137329	-0.436351	NPC-like
-0.0215978	-0.0654273	-0.105328	0.0581947	0.110754	0.168157	MES-like
-0.256516	-0.0661646	-0.210745	0.0535687	0.38966	0.163155	MES-like
-0.184106	-0.0440912	-0.171366	0.0137627	0.26047	0.0811404	MES-like
0.0808686	-0.0478629	-0.0570073	-0.085131	-0.221567	0.174702	AC-like
0.0582505	-0.0105975	0.0940187	-0.143929	-0.143545	-0.0507011	OPC-like
0.235562	0.205875	0.821388	-0.140802	-0.691993	-0.665235	OPC-like
-0.245814	-0.0783721	-0.25315	0.0588715	0.383702	0.185541	MES-like
0.382706	-0.0308831	0.137167	-0.0927683	-0.561179	0.316771	AC-like
-0.151489	-0.0471574	-0.195911	-0.0188634	0.179671	0.0402528	MES-like
-0.00235399	-0.0508958	-0.227775	0.00387731	0.00896197	0.0769327	MES-like
-0.217755	-0.089585	-0.276722	0.224983	0.528809	0.394589	MES-like
0.206575	-0.0467647	-0.0428657	-0.124272	-0.412344	0.321282	AC-like
-0.396165	-0.105781	-0.412724	0.155163	0.633504	0.334504	MES-like
0.149252	-0.0648868	-0.0762066	-0.0527288	-0.265414	0.279933	AC-like
-0.0303223	-0.0793164	-0.171581	-0.0261367	0.00602599	0.0747517	MES-like
-0.209907	-0.0548943	-0.178053	0.0437766	0.326173	0.135759	MES-like
-0.0244162	-0.0804986	-0.193554	-0.0276363	-0.00463818	0.0787224	AC-like
-0.152177	-0.0509334	-0.223913	-0.0390226	0.154654	0.0170821	MES-like
-0.242161	-0.0900611	-0.260906	0.221258	0.549344	0.391019	MES-like
-0.281152	-0.101346	-0.271316	0.245364	0.610242	0.429439	MES-like
0.0273593	0.179714	0.224832	-0.147174	-0.0636669	-0.259993	OPC-like
-0.379578	0.314623	-0.101051	-0.170302	0.501489	-0.57039	NPC-like
-0.140994	0.000334925	-0.139724	-0.0858737	0.189108	-0.119301	NPC-like
-0.0468119	-0.00799493	-0.124333	-0.074577	0.158774	-0.0549415	NPC-like
-0.290433	-0.0830347	-0.22053	0.0488734	0.421486	0.178757	MES-like
-0.348111	0.202189	-0.163335	-0.1292	0.449455	-0.412932	NPC-like
-0.189085	-0.0769377	-0.250554	0.112307	0.380056	0.250046	MES-like
-0.153915	-0.0667389	-0.127137	0.0651261	0.285746	0.178702	MES-like
-0.277861	-0.0797263	-0.294749	0.058139	0.41792	0.18633	MES-like
-0.249802	-0.0161818	-0.203756	-0.0791638	0.248017	-0.0881172	NPC-like
0.104016	-0.063425	-0.0517886	-0.0684701	-0.22957	0.208897	AC-like
-0.103845	-0.0519817	-0.14886	0.0139984	0.160719	0.0921805	MES-like
0.578826	0.102251	0.488404	-0.215267	-0.843255	0.124887	AC-like
0.133492	0.251604	0.770591	-0.183643	-0.603109	-0.711142	OPC-like
-0.127773	-0.027248	-0.131144	-0.0752807	0.142605	-0.0676838	NPC-like
0.0930481	-0.0760979	-0.0888698	-0.0282162	-0.165126	0.225455	AC-like
-0.215571	-0.0375515	-0.219994	-0.0312226	0.244093	0.00910196	MES-like
0.316404	0.00884971	0.555041	-0.161631	-0.628719	-0.308753	OPC-like
-0.228696	-0.0180749	-0.154274	-0.0387988	0.184216	-0.0295926	NPC-like
-0.0679264	0.104903	0.269823	-0.101888	-0.220231	-0.419808	OPC-like
-0.146007	-0.036247	-0.240183	0.141436	0.364508	0.235951	MES-like
-0.220061	-0.0638285	-0.239114	0.0144306	0.303917	0.108704	MES-like
-0.256867	-0.0842787	-0.221444	0.135496	0.477535	0.286615	MES-like
-0.360785	0.147704	0.235794	-0.156348	-0.121799	-0.477307	OPC-like
-0.382362	-0.025818	-0.213386	-0.093671	0.24801	-0.094713	NPC-like
0.133589	-0.0426334	-0.00512269	-0.0495793	-0.242655	0.187402	AC-like
0.0152853	-0.101531	-0.157973	-0.00445823	-0.0282063	0.159392	AC-like
-0.296928	-0.105734	-0.319746	0.442552	0.798656	0.630672	MES-like
-0.32655	-0.0665765	-0.318728	0.0298782	0.439813	0.132846	MES-like
0.112623	-0.0547258	0.0573096	-0.0895336	-0.265625	0.0776712	AC-like
-0.220526	0.00252251	-0.209673	0.0107705	0.300178	0.0118505	MES-like
0.0541365	0.0407469	0.0227492	-0.140749	-0.256873	0.0191889	AC-like
-0.0727322	-0.052707	-0.164927	-0.0475102	0.0359363	0.00747802	MES-like
-0.442324	-0.136088	-0.390443	0.248069	0.757358	0.469007	MES-like
-0.325996	0.306706	-0.0920859	-0.12597	0.484181	-0.518713	NPC-like
0.0946773	-0.0604624	-0.0483847	-0.0338226	-0.174406	0.192904	AC-like
-0.294515	-0.0662359	-0.290694	-0.0276455	0.341267	0.0546268	MES-like
0.0620409	0.0144291	0.173787	-0.14717	-0.213326	-0.152827	OPC-like
0.194407	-0.102868	-0.122646	0.057473	-0.185149	0.375484	AC-like
-0.212311	0.199346	0.115773	-0.117821	0.115796	-0.397439	NPC-like
-0.107095	-0.0105016	-0.104589	-0.129828	0.129728	-0.133029	NPC-like
-0.217285	-0.0598481	-0.188423	0.204032	0.507229	0.33786	MES-like
-0.248295	-0.0535846	-0.218016	0.0841297	0.414054	0.186138	MES-like
0.182891	-0.0569466	-0.0962748	-0.0468898	-0.298401	0.310151	AC-like
0.086877	-0.0640397	-0.0816613	-0.0604882	-0.198325	0.202783	AC-like
-0.0470437	0.0176351	0.00440031	-0.132081	0.0189686	-0.0904183	NPC-like
0.179389	-0.0724309	-0.020741	0.0253975	-0.206632	0.263191	AC-like
0.212511	-0.033592	0.154884	-0.166264	-0.463387	0.0808313	AC-like
-0.213968	-0.0675967	-0.261719	0.0430436	0.329998	0.151392	MES-like
-0.135048	-0.0414805	-0.187809	-0.0508095	0.197021	-0.0133965	NPC-like
-0.315134	-0.0757321	-0.315082	0.0406249	0.4391	0.158798	MES-like
-0.285834	-0.0492013	-0.231815	0.0844501	0.454475	0.180977	MES-like
0.151968	-0.0416769	0.0674215	-0.0830976	-0.304588	0.117092	AC-like
-0.319914	-0.119122	-0.314138	0.292056	0.688825	0.4969	MES-like
0.131886	-0.0428552	-0.0669406	-0.109169	-0.311567	0.232343	AC-like
0.0144575	-0.119501	-0.114676	-0.0494798	-0.0894132	0.175216	AC-like
-0.223278	0.111889	-0.0772886	-0.0943404	0.249964	-0.270504	NPC-like
0.350987	-0.0553128	0.0402483	-0.128697	-0.565289	0.39038	AC-like
-0.230945	-0.0569899	-0.221168	0.122458	0.436592	0.238112	MES-like
0.410152	-0.0323404	0.108742	-0.0484696	-0.544606	0.380075	AC-like
-0.301063	-0.112081	-0.283128	0.174641	0.561403	0.363699	MES-like
0.220938	-0.0665159	-0.0384868	-0.122424	-0.425848	0.332764	AC-like
-0.258433	-0.0402805	-0.27759	0.126755	0.470082	0.222848	MES-like
0.0609535	-0.0860159	-0.123884	0.00181491	-0.0828914	0.197827	AC-like
-0.215973	-0.0373648	-0.184515	0.0739429	0.367277	0.152258	MES-like
-0.26014	-0.0534803	-0.26511	0.0644248	0.405518	0.160798	MES-like
0.331248	0.171722	0.620955	-0.207965	-0.53529	-0.367044	OPC-like
0.134124	-0.0709695	-0.127618	0.0215025	-0.153963	0.269145	AC-like
0.00210823	-0.0858104	-0.107393	0.208486	0.270682	0.372168	MES-like
-0.0309268	0.000288367	0.0547087	-0.109145	-0.0764501	-0.11854	OPC-like
-0.251134	-0.0353281	-0.201713	0.0213197	0.347613	0.0794946	MES-like
-0.251966	-0.0559753	-0.229834	0.0756718	0.408861	0.178424	MES-like
0.186259	0.107246	0.520882	-0.157726	-0.49941	-0.416432	OPC-like
-0.366798	-0.0757205	-0.297463	-0.0718336	0.372913	0.00559668	MES-like
-0.340693	-0.079611	-0.27943	0.0576982	0.483768	0.185625	MES-like
-0.225714	-0.128532	-0.264893	0.539526	0.819864	0.73817	MES-like
-0.03755	-0.0522547	-0.116262	0.00404994	0.0588013	0.0790259	MES-like
-0.385903	0.255476	-0.145662	-0.134397	0.4866	-0.474954	NPC-like
-0.327062	0.318784	-0.024866	-0.107534	0.426158	-0.512296	NPC-like
0.144931	-0.0971919	-0.0865899	0.0234254	-0.165436	0.300441	AC-like
-0.387081	0.352926	-0.138391	-0.174259	0.576587	-0.610875	NPC-like
0.0436467	-0.00575258	0.107131	-0.113892	-0.154303	-0.0887988	OPC-like
0.0673452	-0.0690967	0.00161244	-0.104473	-0.228749	0.0918457	AC-like
-0.257846	-0.0548666	-0.247143	0.0967162	0.437826	0.203618	MES-like
-0.0383668	-0.0505672	-0.0833718	-0.0784736	-0.0567317	0.017495	AC-like
-0.0238188	-0.126631	-0.21916	0.258236	0.358457	0.469747	MES-like
-0.185537	-0.0126896	-0.223533	0.000199283	0.245783	0.018476	MES-like
0.342842	-0.0761033	0.0308154	-0.0352552	-0.462678	0.391797	AC-like
0.198607	-0.0704492	-0.113449	0.00445585	-0.255986	0.343756	AC-like
0.0272174	0.0272322	0.0814541	-0.145702	-0.0761785	-0.0761987	OPC-like
-0.0174903	-0.0943519	-0.201971	0.00342768	0.029867	0.134588	MES-like
-0.222901	-0.0821459	-0.265282	0.15187	0.459191	0.303361	MES-like
-0.339446	0.312721	0.00191538	-0.143496	0.390454	-0.542226	NPC-like
-0.193432	-0.0370449	-0.200725	0.0717117	0.339301	0.148943	MES-like
0.0273966	-0.0472222	-0.159074	-0.0661182	-0.128973	0.103825	AC-like
-0.272376	-0.0338939	-0.249145	0.0355197	0.387247	0.09682	MES-like
-0.335073	-0.160275	-0.320658	0.693816	1.02069	0.890713	MES-like
0.0543683	0.111654	0.46997	-0.141598	-0.441819	-0.501415	OPC-like
-0.30509	0.319937	-0.0671228	-0.128057	0.47203	-0.534055	NPC-like
-0.277007	-0.0982138	-0.312318	0.270057	0.629533	0.452354	MES-like
0.115247	-0.0697309	-0.0179615	0.00868883	-0.14608	0.180414	AC-like
0.47885	-0.0513009	0.0603789	-0.196949	-0.744849	0.504336	AC-like
-0.210773	0.210569	-0.0823037	-0.0831502	0.370581	-0.371525	NPC-like
-0.00983187	-0.0334525	0.102828	-0.121371	-0.184319	-0.154012	OPC-like
-0.161983	-0.0282934	-0.150223	0.0351812	0.259621	0.0887856	MES-like
-0.0145734	-0.117502	-0.235438	0.0065747	0.0301921	0.168741	MES-like
0.405902	-0.00720705	0.124812	-0.149136	-0.63695	0.357372	AC-like
0.0456355	-0.0920363	-0.081775	0.0242256	-0.0305619	0.173013	AC-like
0.137043	-0.0246503	0.0476779	-0.0312251	-0.224372	0.123488	AC-like
0.0344097	0.139298	0.677996	-0.171255	-0.621709	-0.716847	OPC-like
0.618662	0.130653	0.793336	-0.18706	-0.733513	-0.23226	OPC-like
0.0223785	0.204236	0.451848	-0.162079	-0.319169	-0.51548	OPC-like
-0.239786	-0.0145736	-0.164701	-0.0463964	0.201794	-0.0451954	NPC-like
0.180194	-0.0816504	-0.125852	-0.049955	-0.298833	0.335534	AC-like
-0.261923	0.179246	-0.124406	-0.0739669	0.382559	-0.325632	NPC-like
0.0482276	-0.0383567	0.0443052	-0.106951	-0.208115	0.00564775	AC-like
0.442133	0.162444	0.930376	-0.232716	-0.822063	-0.57361	OPC-like
-0.252912	0.206702	-0.0734147	-0.107804	0.356276	-0.394521	NPC-like
0.263815	0.123801	0.934362	-0.19417	-0.856437	-0.74032	OPC-like
-0.273953	-0.0956165	-0.269337	0.231181	0.589892	0.407948	MES-like
0.153503	0.00139761	0.23024	-0.100982	-0.2973	-0.106666	OPC-like
-0.32306	-0.05798	-0.25864	0.0736283	0.48201	0.178375	MES-like
0.0558875	-0.0645328	-0.141357	0.0222637	-0.0477111	0.16404	AC-like
-0.259188	0.234231	-0.0978429	-0.100924	0.413674	-0.417007	NPC-like
0.263597	0.061241	0.6419	-0.202705	-0.660526	-0.462893	OPC-like
0.149198	0.0361752	0.170933	-0.134475	-0.182384	-0.0310212	OPC-like
0.465643	0.0624339	0.669963	-0.194812	-0.684845	-0.268219	OPC-like
-0.193288	0.199134	-0.0770902	-0.0944999	0.351882	-0.37143	NPC-like
0.126212	-0.0428535	-0.0860661	-0.0590925	-0.245258	0.225356	AC-like
0.328056	-0.0777292	-0.0227595	-0.0345244	-0.446341	0.43383	AC-like
0.0621825	-0.0692251	-0.146537	0.00640901	-0.0783004	0.178119	AC-like
0.117861	0.0845213	0.622329	-0.127899	-0.620875	-0.589254	OPC-like
0.168137	-0.02852	-0.0228295	-0.108243	-0.352057	0.252132	AC-like
-0.297608	-0.136389	-0.303513	0.58536	0.913009	0.783875	MES-like
-0.328522	-0.0764088	-0.239493	0.049526	0.462626	0.171123	MES-like
0.123247	-0.0697213	-0.05381	-0.0915185	-0.280678	0.235185	AC-like
0.183865	0.204002	0.920154	-0.160666	-0.779178	-0.796007	OPC-like
-0.270138	-0.033946	-0.2266	-0.0388157	0.254175	-0.00700853	NPC-like
-0.0239586	-0.00472092	-0.100205	-0.0995641	0.131569	-0.0274906	NPC-like
0.107664	-0.140082	-0.212573	0.334975	0.295502	0.560771	MES-like
-0.00519825	0.279712	0.35509	-0.136861	-0.104844	-0.443912	OPC-like
0.0234681	-0.0941653	-0.190326	0.0370246	0.0194264	0.177841	MES-like
-0.342186	-0.0617125	-0.238593	0.0133535	0.438867	0.104425	MES-like
-0.011213	0.317488	0.485745	-0.159227	-0.224357	-0.582033	OPC-like
0.0365819	-0.0492189	-0.0741783	-0.088395	-0.169895	0.118759	AC-like
-0.186499	0.0381156	-0.109797	-0.0778131	0.199013	-0.158245	NPC-like
-0.321187	0.275333	-0.149252	-0.132277	0.510541	-0.493248	NPC-like
0.215597	0.0314336	0.190456	-0.142842	-0.441949	0.0358216	AC-like
0.0475932	-0.0896477	-0.147203	0.0299253	-0.0252668	0.185538	AC-like
-0.231644	-0.0736569	-0.258315	0.000250878	0.300879	0.10287	MES-like
-0.0180273	0.039286	-0.123865	-0.0708182	0.218039	-0.0804029	NPC-like
0.045269	-0.0463797	-0.0320271	0.0941785	0.0688902	0.17147	MES-like
0.0908736	0.121568	0.431024	-0.119625	-0.388967	-0.422395	OPC-like
0.367861	-0.00209399	0.267436	-0.20972	-0.657714	0.138061	AC-like
0.0621893	-0.0278043	0.0267668	-0.0812459	-0.193375	0.0502195	AC-like
0.0143544	-0.0859504	-0.110505	-0.0761799	-0.125035	0.137903	AC-like
-0.225286	-0.0763951	-0.252071	0.204418	0.515717	0.35706	MES-like
-0.0884981	-0.0808294	-0.217637	0.234849	0.404192	0.395807	MES-like
0.0606708	-0.119135	-0.112649	-0.00318607	-0.089304	0.230596	AC-like
-0.15296	-0.00652062	-0.158891	0.00347923	0.209689	0.0143551	MES-like
-0.0200943	0.00280593	-0.0348882	-0.138267	0.0533813	-0.0326654	NPC-like
-0.0962376	-0.0137718	-0.120373	-0.0473757	0.146136	-0.0476834	NPC-like
-0.30142	0.321039	-0.0280829	-0.130931	0.43202	-0.538011	NPC-like
-0.202141	0.00981705	-0.221699	0.0694914	0.346682	0.083621	MES-like
0.0118452	-0.0695335	-0.0344649	0.00883885	-0.0043307	0.0653104	AC-like
-0.357778	-0.0552347	-0.311445	0.00301966	0.444452	0.0816865	MES-like
-0.00609445	-0.0604942	-0.078255	-0.0513828	-0.0639009	0.0764219	AC-like
0.261876	-0.0351185	0.0653064	-0.0801997	-0.424466	0.258904	AC-like
-0.0391826	-0.125702	-0.289184	0.012659	0.0729175	0.186958	MES-like
-0.245039	0.146697	-0.0877875	-0.0875269	0.303909	-0.303604	NPC-like
0.312742	0.062275	0.341682	-0.179242	-0.355476	-0.041159	OPC-like
0.0186439	-0.102108	-0.0964666	0.0763624	0.0809558	0.229993	MES-like
0.0504054	-0.0743091	-0.145424	0.0288582	-0.0307559	0.169559	AC-like
0.0848405	0.051921	0.491568	-0.170185	-0.525715	-0.492343	OPC-like
-0.0621038	-0.0145932	-0.0818604	0.207919	0.344854	0.289849	MES-like
-0.159516	-0.113344	-0.37019	0.644379	0.851116	0.813708	MES-like
0.229165	0.0191152	0.322545	-0.198336	-0.382313	-0.128795	OPC-like
0.223955	0.135123	0.898112	-0.149865	-0.818024	-0.743435	OPC-like
0.0518421	0.0976391	0.329899	-0.13076	-0.301306	-0.353952	OPC-like
-0.345596	-0.125786	-0.321454	0.376358	0.784047	0.587023	MES-like
0.217738	0.0927577	0.521557	-0.178865	-0.514803	-0.382743	OPC-like
-0.196871	-0.067371	-0.203459	-0.0484055	0.199708	0.0271052	MES-like
0.236485	0.146525	0.919069	-0.215892	-0.825822	-0.750678	OPC-like
0.00382276	-0.0654652	-0.0576576	-0.108089	-0.153043	0.0860777	AC-like
0.298736	0.00867002	0.151993	-0.237967	-0.619838	0.197542	AC-like
-0.148966	0.299118	0.185104	-0.15761	0.155766	-0.534145	NPC-like
-0.180077	-0.0518335	-0.162816	0.0227663	0.266448	0.1038	MES-like
-0.297603	-0.0893966	-0.264934	0.113196	0.496513	0.266149	MES-like
0.0958134	-0.0614509	-0.0477717	0.00330965	-0.127638	0.193564	AC-like
0.0558165	-0.0750609	-0.0197833	-0.0758664	-0.17847	0.105141	AC-like
-0.0438115	0.176903	0.204548	-0.148061	-0.0393411	-0.320033	OPC-like
-0.301867	-0.0624331	-0.261207	0.103692	0.491144	0.221723	MES-like
0.0426644	0.0203367	0.00204877	-0.112454	-0.208041	0.0318577	AC-like
-0.174731	0.278813	0.0345456	-0.125153	0.315296	-0.489508	NPC-like
-0.0888411	-0.0712238	-0.110342	-0.058155	0.043605	0.0187322	MES-like
0.106221	0.212446	0.606627	-0.161716	-0.479418	-0.585353	OPC-like
0.389563	-0.11631	-0.135579	-0.0610367	-0.53665	0.5906	AC-like
0.505919	-0.0602862	0.17911	-0.086181	-0.670931	0.40796	AC-like
-0.215714	-0.0386613	-0.195023	-0.00798978	0.272291	0.0435846	MES-like
0.0694378	-0.0606235	-0.0593955	-0.0512968	-0.164445	0.174833	AC-like
-0.227427	-0.0683494	-0.244917	0.204523	0.517981	0.348087	MES-like
0.132924	0.112571	0.466934	-0.175087	-0.437615	-0.41577	OPC-like
0.111938	0.17226	0.669182	-0.157912	-0.581999	-0.638995	OPC-like
-0.178231	-0.0326167	-0.128928	0.026091	0.268221	0.0823043	MES-like
-0.219084	-0.0398843	-0.236761	-0.072154	0.259275	-0.0458198	NPC-like
-0.339155	-0.0812859	-0.321437	0.288045	0.702392	0.453472	MES-like
0.080638	-0.0145099	-0.0988154	0.0232978	-0.0804396	0.131126	AC-like
-0.0487108	-0.0396672	-0.101316	-0.0541488	0.0863068	-0.0129886	NPC-like
0.595834	-0.00686511	0.405137	-0.0789587	-0.743983	0.251807	AC-like
0.112145	0.109834	0.559443	-0.13746	-0.535664	-0.533362	OPC-like
0.539722	-0.032806	0.450409	-0.209657	-0.806843	0.123418	AC-like
0.265747	-0.00830268	0.0316989	-0.143761	-0.495192	0.303399	AC-like
0.336918	-0.00578902	0.0998008	-0.180882	-0.601981	0.306982	AC-like
-0.345001	-0.0746933	-0.295206	0.247637	0.671419	0.403083	MES-like
0.189597	-0.0862692	-0.0786808	-0.12483	-0.394434	0.342871	AC-like
-0.108392	-5.47183e-05	0.108697	-0.185309	-0.148936	-0.283434	OPC-like
0.0334668	-0.0312003	-0.0228993	-0.0966108	-0.176422	0.0791099	AC-like
0.0260596	0.145015	0.528064	-0.142721	-0.467852	-0.586889	OPC-like
-0.157534	-0.0429112	-0.219544	0.046128	0.26743	0.123056	MES-like
-0.242051	-0.060182	-0.290854	0.140539	0.467373	0.263901	MES-like
-0.0830665	-0.0555776	-0.137536	-0.0859037	0.113645	-0.0391228	NPC-like
0.361483	-0.0310929	0.273579	-0.190472	-0.634086	0.121551	AC-like
-0.121983	-0.0737502	-0.213563	0.215741	0.419781	0.366802	MES-like
-0.161919	-0.0218325	-0.132328	0.0338306	0.257915	0.0781496	MES-like
0.274834	-0.0535115	-0.0236645	-0.0732036	-0.43086	0.376844	AC-like
-0.0919449	-0.0092481	-0.11916	-0.0724279	0.150445	-0.0883857	NPC-like
0.35964	-0.03263	0.145244	-0.159875	-0.603612	0.280239	AC-like
-0.0599357	-0.0462434	-0.113711	-0.10321	0.0941917	-0.0196198	NPC-like
0.259575	-0.00215855	0.0717624	-0.132985	-0.47774	0.248308	AC-like
-0.0684344	-0.0632172	-0.257268	0.0780249	0.197185	0.190605	MES-like
-0.388985	0.310389	0.0616285	-0.160374	0.320497	-0.556565	NPC-like
0.18179	-0.0870795	0.0696501	-0.1957	-0.462042	0.153339	AC-like
0.0971771	0.0739525	0.0539869	-0.126996	-0.291808	0.0331229	AC-like
-0.202029	-0.0202773	-0.174256	-0.011626	0.25145	0.0124275	MES-like
0.306798	-0.0314606	0.0997397	-0.172644	-0.565054	0.271496	AC-like
0.255208	-0.0149293	0.0214766	-0.075776	-0.412493	0.303028	AC-like
-0.311948	-0.138214	-0.298589	0.59083	0.928107	0.789974	MES-like
0.081718	0.000252809	0.136246	-0.101833	-0.183954	-0.0765974	OPC-like
0.204491	0.0201445	0.388239	-0.130403	-0.452168	-0.243362	OPC-like
0.145499	-0.0943647	-0.101119	-0.100632	-0.317456	0.310181	AC-like
-0.0526526	0.0747876	0.111734	-0.100023	-0.0523408	-0.21957	OPC-like
0.0244616	-0.0658336	-0.17722	-0.0249239	-0.0695448	0.124719	AC-like
-0.208741	-0.139034	-0.339102	0.653047	0.89669	0.841636	MES-like
0.0396045	0.164682	0.374443	-0.133827	-0.274723	-0.416666	OPC-like
0.34833	-0.00605578	0.623368	-0.178259	-0.704362	-0.35054	OPC-like
0.0721145	0.0320701	0.0657682	-0.112263	-0.244129	0.00912688	AC-like
0.116481	-0.0402572	-0.0643268	-0.000617519	-0.159756	0.210062	AC-like
0.304708	-0.024729	0.0189356	-0.163778	-0.554329	0.362635	AC-like
-0.411695	0.0987151	0.0329754	-0.270338	0.0918551	-0.453179	NPC-like
-0.260382	-0.0558261	-0.232229	-0.0546879	0.269864	0.00164116	MES-like
0.280701	-0.0103479	0.220481	-0.206851	-0.572941	0.0843636	AC-like
0.0762643	-0.0288028	-0.0689371	-0.0546035	-0.17743	0.144134	AC-like
-0.0869479	-0.0809017	-0.0609318	-0.0972926	-0.0285265	-0.0370533	OPC-like
-0.252102	-0.0809003	-0.248601	0.24338	0.58061	0.405208	MES-like
-0.140908	-0.060131	-0.130875	0.0526688	0.255291	0.154194	MES-like
-0.0438307	-0.0664798	-0.153103	0.00161565	0.0641191	0.0950406	MES-like
0.25026	-0.0436607	0.0885005	-0.14792	-0.483551	0.216312	AC-like
-0.203592	0.10936	-0.0702344	-0.0750715	0.238291	-0.244195	NPC-like
-0.00348194	-0.0440737	-0.161351	-0.0386584	-0.0498767	0.0574042	AC-like
0.339945	0.0457237	0.142248	-0.154757	-0.579858	0.260263	AC-like
-0.215338	-0.0416792	-0.179979	0.0361396	0.323633	0.108115	MES-like
-0.205428	-0.0314772	-0.171297	-0.00701134	0.261129	0.0348719	MES-like
0.304755	-0.054075	0.0729426	-0.0697222	-0.458883	0.300783	AC-like
-0.292441	-0.0886615	-0.300796	0.223286	0.60001	0.39171	MES-like
-0.303486	-0.0610805	-0.250326	-0.0271134	0.35205	0.0481902	MES-like
-0.339614	0.215965	-0.133513	-0.132255	0.432401	-0.431056	NPC-like
-0.106212	0.0298093	-0.193444	0.0483258	0.207316	0.0264693	MES-like
-0.244311	-0.131202	-0.302862	0.381565	0.701218	0.59719	MES-like
0.341979	0.0392733	0.227434	-0.183088	-0.608873	0.156456	AC-like
0.114438	-0.0199682	-0.0714635	-0.0642385	-0.237168	0.181938	AC-like
0.413605	0.0554566	0.595092	-0.17304	-0.622589	-0.240604	OPC-like
0.02058	-0.0840673	-0.127522	0.0116176	-0.0128725	0.143586	AC-like
-0.279091	-0.0325628	-0.224168	0.00753944	0.363598	0.0567254	MES-like
-0.177661	-0.028756	-0.15166	-0.0530375	0.167235	-0.0346122	NPC-like
0.0514793	-0.0849539	-0.173367	-0.0418169	-0.128684	0.184513	AC-like
-0.274319	0.288894	-0.101537	-0.114984	0.475532	-0.489417	NPC-like
-0.155986	-0.046129	-0.215031	0.0160469	0.229013	0.0870227	MES-like
0.100506	0.0124799	0.0667358	-0.072327	-0.229998	0.047916	AC-like
0.0306538	0.014528	0.369594	-0.182125	-0.438363	-0.421091	OPC-like
0.15876	-0.0357298	-0.0634884	-0.167275	-0.407119	0.256395	AC-like
-0.268992	-0.0414843	-0.262525	0.0658251	0.416642	0.147058	MES-like
0.151679	-0.0623173	-0.0943154	-0.0202808	-0.228923	0.279764	AC-like
-0.0361476	0.121871	0.307047	-0.119747	-0.245101	-0.425669	OPC-like
-0.301491	-0.133207	-0.289776	0.360462	0.73288	0.57886	MES-like
-0.129155	-0.0347195	-0.22418	0.0196927	0.200187	0.076439	MES-like
0.14256	0.139691	0.697644	-0.154461	-0.639652	-0.636992	OPC-like
0.15688	-0.0467514	-0.013196	-0.0717293	-0.297027	0.226603	AC-like
0.0940413	-0.0379301	-0.0567085	0.0767917	-0.0246737	0.178837	AC-like
0.0333344	-0.0419252	-0.0165938	-0.0589441	-0.127341	0.0702907	AC-like
-0.172449	-0.0251989	-0.255542	0.0450854	0.283962	0.0979942	MES-like
-0.169263	-0.0328719	-0.131023	0.0166003	0.245938	0.069664	MES-like
-0.347803	-0.0781379	-0.374244	0.0742393	0.507964	0.204613	MES-like
-0.21973	-0.0848658	-0.262586	0.284226	0.588762	0.45322	MES-like
0.130484	-0.104585	-0.133007	-0.00759869	-0.186605	0.304592	AC-like
-0.215742	-0.0375484	-0.180329	0.0228214	0.308667	0.0845675	MES-like
-0.251353	-0.0310406	-0.215297	0.00592617	0.330305	0.0523696	MES-like
-0.329149	-0.0877219	-0.273139	-0.00911754	0.400573	0.109166	MES-like
0.102101	-0.0252868	-0.0958188	0.0501326	-0.0730912	0.172984	AC-like
0.198044	-0.00154283	0.0726487	-0.133132	-0.412701	0.170432	AC-like
0.118223	-0.0893998	-0.081365	-0.0249274	-0.193015	0.262539	AC-like
0.126836	0.094352	0.599285	-0.123067	-0.589699	-0.558218	OPC-like
0.129203	0.0541581	0.0568381	-0.138897	-0.342669	0.100797	AC-like
0.397891	-0.11678	0.057517	-0.055513	-0.539436	0.422636	AC-like
-0.0100949	0.114808	0.371912	-0.159464	-0.330105	-0.466765	OPC-like
0.0252907	-0.0605661	-0.0812876	-0.0628516	-0.121867	0.118834	AC-like
0.161813	0.071868	0.454315	-0.136616	-0.467224	-0.370166	OPC-like
0.158642	-0.0025674	0.120613	-0.140615	-0.377687	0.0538463	AC-like
-0.0264198	-0.0378367	-0.0929744	-0.000275319	0.0372339	0.0531967	MES-like
-2.93228e-06	-0.0471752	-0.12615	-0.0635989	-0.0889502	0.0664988	AC-like
-0.195849	-0.0678249	-0.211542	0.147036	0.425336	0.280792	MES-like
-0.212528	-0.0427438	-0.214206	0.100474	0.392869	0.1931	MES-like
-0.281446	0.234133	-0.044031	-0.0869899	0.354073	-0.401765	NPC-like
-0.25338	-0.0709798	-0.267219	0.11605	0.453575	0.247356	MES-like
-0.0920802	-0.0472417	-0.0926587	-0.0755056	0.0640785	-0.0402105	NPC-like
0.0349329	-0.0355054	-0.019109	-0.0266934	-0.086276	0.0759322	AC-like
0.0755717	0.12655	0.455561	-0.123542	-0.410354	-0.464657	OPC-like
0.00362954	0.00879291	0.0359716	-0.122865	-0.0386871	-0.045921	OPC-like
-0.327301	-0.0819504	-0.29791	0.010627	0.420001	0.127735	MES-like
-0.306936	-0.0601401	-0.258797	0.0893711	0.481616	0.201021	MES-like
0.266464	0.129827	0.544674	-0.199391	-0.500646	-0.354125	OPC-like
0.181076	0.0807548	0.329748	-0.172708	-0.320766	-0.199968	OPC-like
-0.177231	-0.00106485	-0.151175	-0.108835	0.201772	-0.147659	NPC-like
-0.214527	-0.124325	-0.26558	0.207511	0.50796	0.413416	MES-like
-0.0845544	-0.0310706	-0.100467	-0.026802	0.081002	0.00614513	MES-like
-0.00164083	0.0742576	0.243026	-0.166175	-0.224989	-0.31576	OPC-like
0.088727	-0.103663	-0.0938789	0.0249852	-0.0891481	0.241969	AC-like
0.179763	-0.0262606	0.00182992	-0.0964686	-0.35189	0.236258	AC-like
-0.253772	-0.0913541	-0.274359	0.477951	0.792208	0.650126	MES-like
-0.330947	0.337466	-0.0930011	-0.142555	0.516486	-0.565617	NPC-like
0.471363	-0.0861416	0.0952076	-0.0431481	-0.598852	0.460643	AC-like
-0.0789522	0.0246936	-0.0933121	-0.0852434	0.160928	-0.142277	NPC-like
0.211109	0.00517346	0.034066	-0.129632	-0.423031	0.235167	AC-like
0.0364383	-0.0443743	-0.111826	-0.0784175	-0.156857	0.112116	AC-like
-0.104719	-0.0227631	-0.148032	-0.0802042	0.17027	-0.0805772	NPC-like
0.289124	-0.0668163	0.00987226	-0.0597819	-0.43179	0.3553	AC-like
0.270919	-0.0434681	0.0974682	-0.10252	-0.457793	0.230757	AC-like
-0.225005	-0.035601	-0.196488	0.0209197	0.317217	0.079321	MES-like
-0.130361	-0.0689736	-0.202091	0.0383339	0.224899	0.147056	MES-like
0.155878	-0.00311898	0.0125591	-0.0561515	-0.277425	0.193228	AC-like
0.145366	-0.00836632	-0.00699085	-0.162793	-0.387538	0.204588	AC-like
-0.229385	-0.0395312	-0.243605	0.0823685	0.391496	0.165944	MES-like
0.0422398	-0.0912457	-0.249133	0.0900649	0.0673979	0.240388	MES-like
0.143862	-0.0431875	0.894895	-0.186252	-0.95463	-0.808206	OPC-like
0.227816	0.107197	0.723431	-0.153962	-0.692636	-0.580739	OPC-like
0.280805	0.015844	0.20863	-0.169129	-0.535988	0.100541	AC-like
-0.197777	-0.0376754	-0.185518	0.0438152	0.312192	0.113021	MES-like
0.0306716	0.0497403	0.554387	-0.15837	-0.589424	-0.607593	OPC-like
0.124129	0.00717674	-0.0842539	-0.115505	-0.309914	0.159567	AC-like
-0.306288	0.332837	0.120429	-0.113677	0.277875	-0.53258	NPC-like
0.0335269	-0.0638715	-0.164443	-0.0276529	-0.0856692	0.134087	AC-like
0.255057	0.0829782	0.592066	-0.148593	-0.593677	-0.41901	OPC-like
0.0237342	0.110884	0.414618	-0.159324	-0.382649	-0.476001	OPC-like
-0.298485	0.293491	-0.123972	-0.113435	0.503311	-0.492547	NPC-like
0.017444	-0.0400483	-0.0956246	0.0797235	0.0871634	0.163205	MES-like
-0.0418622	-0.106259	-0.164435	-0.00348741	0.0543273	0.141134	MES-like
-0.3233	-0.0909408	-0.279856	0.206763	0.613591	0.375961	MES-like
-0.273513	-0.0522972	-0.256293	0.0617097	0.41708	0.155758	MES-like
-0.249453	-0.0551255	-0.266872	0.0453827	0.372769	0.13817	MES-like
-0.113808	-0.0807752	-0.197723	-0.0928612	0.159561	-0.0173319	NPC-like
-0.341144	-0.0505798	-0.317078	-0.00582069	0.417189	0.0631704	MES-like
-0.0586024	-0.0331982	-0.171342	-0.0922153	0.186682	-0.0361927	NPC-like
-0.0370351	-0.0685128	-0.235613	0.097745	0.182413	0.221887	MES-like
-0.1585	-0.0305773	-0.252974	-0.0179516	0.189727	0.018101	MES-like
-0.15921	-0.0294705	-0.132547	0.0893081	0.320216	0.161925	MES-like
0.178186	-0.0109319	0.0885809	-0.0512859	-0.298039	0.123805	AC-like
-0.321889	-0.0566827	-0.293813	-0.0247678	0.375313	0.045324	MES-like
0.0187482	0.194761	0.458818	-0.133408	-0.338061	-0.526138	OPC-like
0.0626902	-0.0412699	-0.107936	-0.0977194	-0.214634	0.142688	AC-like
-0.331562	-0.0367113	-0.256946	0.0684248	0.485413	0.144224	MES-like
-0.200913	-0.065061	-0.2443	-0.0333236	0.223534	0.0450759	MES-like
-0.34154	0.266059	-0.126252	-0.134986	0.477482	-0.486504	NPC-like
-0.028804	-0.0347205	-0.102286	-0.10679	-0.108339	0.00851057	AC-like
0.204215	0.0794055	0.122184	-0.181231	-0.47035	0.113743	AC-like
-0.00593999	-0.0517475	-0.0356149	0.0638552	0.0973347	0.136808	MES-like
-0.311233	0.284672	0.0333502	-0.123147	0.323453	-0.493463	NPC-like
0.205975	0.0339987	0.310182	-0.102393	-0.351836	-0.143011	OPC-like
0.118452	0.0538124	0.249978	-0.155474	-0.258418	-0.17827	OPC-like
0.0471688	0.0695891	0.14167	-0.136756	-0.100414	-0.130274	OPC-like
-0.305206	0.278079	-0.0493678	-0.0974076	0.408654	-0.459942	NPC-like
-0.221538	-0.0566801	-0.237279	0.0957436	0.397564	0.204671	MES-like
-0.246896	-0.0620933	-0.223368	0.071559	0.398848	0.180978	MES-like
0.0513021	-0.0856616	-0.159046	0.0224099	-0.0410918	0.185186	AC-like
0.443851	0.010092	0.416044	-0.126812	-0.651373	0.0395693	AC-like
-0.378241	0.0693208	0.0381034	-0.221491	0.0443485	-0.368278	NPC-like
0.167316	-0.0344928	0.135801	-0.0568014	-0.291742	0.0447646	AC-like
-0.253331	-0.0737366	-0.237329	0.0870715	0.422667	0.21513	MES-like
-0.169116	-0.0326677	-0.168976	0.0415884	0.275846	0.103338	MES-like
0.21709	0.048648	0.0369785	-0.108509	-0.406645	0.224587	AC-like
0.0303963	0.0716	-0.0568534	-0.164824	0.174347	-0.0582524	NPC-like
0.224293	-0.00443231	0.368393	-0.111759	-0.457148	-0.194213	OPC-like
-0.220967	-0.0706859	-0.207332	0.108206	0.410528	0.237431	MES-like
0.115008	0.135092	0.606128	-0.143243	-0.556833	-0.576397	OPC-like
0.0102235	-0.047391	-0.0739838	-0.0719934	-0.11399	0.0808138	AC-like
-0.315984	-0.0707663	-0.271049	0.072685	0.473703	0.193395	MES-like
0.0221037	-0.0666169	-0.152404	-0.0565479	-0.109229	0.122634	AC-like
0.18618	0.025556	0.486199	-0.115309	-0.546603	-0.378532	OPC-like
0.00670924	0.0499118	0.120087	-0.127942	-0.0978469	-0.154943	OPC-like
-0.262049	-0.101659	-0.297455	0.14654	0.494251	0.319848	MES-like
0.0196749	-0.0617573	-0.138772	-0.0195227	-0.05547	0.112943	AC-like
-0.250691	-0.0669596	-0.247606	0.076848	0.408754	0.193844	MES-like
0.187107	0.0542994	0.352164	-0.152585	-0.37614	-0.2204	OPC-like
-0.316682	-0.0661069	-0.255513	-0.0724481	0.250242	-0.00911949	NPC-like
0.167844	-0.0189169	-0.0465561	-0.0631345	-0.299806	0.24703	AC-like
0.195942	0.0878644	0.638943	-0.143975	-0.633272	-0.529073	OPC-like
0.367064	-0.0403337	0.0599896	-0.10673	-0.559535	0.386341	AC-like
-0.126351	-0.0623294	-0.199301	-0.062691	0.185196	-0.000521591	NPC-like
0.1554	0.0940883	0.658795	-0.136627	-0.645893	-0.588225	OPC-like
-0.264502	-0.0389043	-0.19631	-0.00527619	0.332537	0.0477172	MES-like
-0.245481	-0.0758589	-0.20161	-0.00856878	0.306743	0.0939524	MES-like
0.351033	0.0389578	0.0356785	-0.136402	-0.572827	0.39185	AC-like
0.201589	0.109154	0.382131	-0.17408	-0.348206	-0.239449	OPC-like
0.374788	0.0276489	0.53217	-0.161432	-0.589304	-0.210865	OPC-like
0.0366458	-0.0525597	-0.109629	-0.133491	-0.226678	0.123276	AC-like
-0.271917	-0.0389791	-0.229322	0.0219312	0.371668	0.0853027	MES-like
0.203092	0.0768027	0.516546	-0.135991	-0.525812	-0.393366	OPC-like
-0.0729462	0.42032	0.222841	-0.189269	0.26	-0.578472	NPC-like
[truncated: 1,759 more rows]

## Sheet: fig5j
ecDNA	class	Freq
FALSE	AC-like	423
TRUE	AC-like	140
[truncated: 6 more rows]

## Sheet: fig5k
id	variable	value
[truncated: 80 more rows]

[truncated: 2 more sheets: fig5l, fig5m]
