# Supplementary material for: Droplet Hi-C enables scalable, single-cell profiling of chromatin architecture in heterogeneous tissues
Source: Nat Biotechnol. 2024 Oct 18;43(10):1694–707. doi: 10.1038/s41587-024-02447-1 (PMC12520981; doi:10.1038/s41587-024-02447-1)
Supplement: Supplementary file 12 — Statistical source data. [file 41587_2024_2447_MOESM12_ESM.xlsx]

## Sheet: fig6b
UMAP_1	UMAP_2	Anno_yel
LC466:AAACAGCCACAGGGAC-1	1.01723	-7.52371	ITL23GL
LC466:AAACAGCCACTGACTA-1	10.5619	3.7952	CTGL
LC466:AAACATGCACGTGCTG-1	1.87951	7.85426	NPGL
LC466:AAACCAACAATAATCC-1	5.30285	-8.55421	ITL6GL
LC466:AAACCAACACAAAGAC-1	7.08706	-6.08458	ITL5GL
LC466:AAACCAACACACTAAT-1	1.49038	-6.90151	ITL23GL
LC466:AAACCAACACTGACTA-1	5.09398	-7.5093	ITL5GL
LC466:AAACCAACAGATTCAT-1	10.597	5.02875	CTGL
LC466:AAACCGAAGCCGCTAA-1	0.158754	-8.04018	ITL23GL
LC466:AAACCGAAGGAACCAA-1	1.29945	10.7332	VIPGA
LC466:AAACCGAAGTTTGGTA-1	0.578287	-7.45537	ITL23GL
LC466:AAACCGCGTTCACTGT-1	0.520165	-6.05887	ITL23GL
LC466:AAACCGCGTTGCACGG-1	6.977	9.9817	D12MSN
LC466:AAACCGGCACAAAGAC-1	-5.41223	-1.55643	ITL5GL
LC466:AAACGCGCAGAAATTG-1	0.413953	-7.39087	ITL23GL
LC466:AAACGGATCGTTAGCG-1	0.0959291	-6.11415	ITL23GL
LC466:AAACGTACAATGCCTA-1	1.4632	-6.55056	ITL23GL
LC466:AAACGTACAATTAGCT-1	5.38366	-4.43263	ITL5GL
LC466:AAACGTACACAAAGAC-1	1.23232	-5.44379	PTGL
LC466:AAACGTACACACTAAT-1	6.81543	-5.60422	PTGL
LC466:AAAGCACCACCTGTAA-1	-8.59422	-0.390426	CLAGL
LC466:AAAGCCCGTCACACCC-1	6.66393	9.44145	D12MSN
LC466:AAAGCGGGTTCGCTTG-1	4.67124	-3.98316	ITL5GL
LC466:AAAGCTTGTGCAATGC-1	-11.1767	7.32765	OGC
LC466:AAAGCTTGTTATAGCG-1	-0.190645	-6.34459	ITL23GL
LC466:AAAGCTTGTTGCGCGA-1	6.31743	-5.44733	ITL5GL
LC466:AAAGGACGTAGGTTAT-1	5.16267	-8.75579	ETL5GL
LC466:AAAGGACGTTTATTCG-1	-1.36861	-4.17535	ITL23GL
LC466:AAAGGAGCAATGCGCT-1	-10.7437	8.19011	OPC
LC466:AAAGGCTCAGAAACGT-1	6.3969	-6.60181	ITL6GL
LC466:AAAGGCTCAGAACCGA-1	10.2775	4.29959	CTGL
LC466:AAAGGCTCAGTTTGTG-1	-5.22454	15.6421	OPC
LC466:AAAGGTTAGTCGCTAG-1	0.016336	-7.73924	ITL23GL
LC466:AAATCCGGTAAGCTTG-1	4.48134	-5.2062	ITL5GL
LC466:AAATCCGGTCACCAAA-1	3.79461	-3.98459	ITL5GL
LC466:AAATCCGGTGCATTAG-1	1.72676	7.32582	ITL5GL
LC466:AAATCCGGTTCGCGCT-1	11.5333	4.54629	CTGL
LC466:AAATGCCTCCTAGTCC-1	1.70941	-5.34892	ITL5GL
LC466:AAATGGCCAATATGGA-1	4.51828	-4.50852	ITL5GL
LC466:AAATGGCCATTAGGCC-1	0.647433	-6.85004	ITL23GL
LC466:AACAAAGGTAAGGTCC-1	11.1376	4.62485	CTGL
LC466:AACAAAGGTCAAAGAA-1	-1.22122	-4.24198	ITL23GL
LC466:AACAAAGGTGAACAAA-1	7.05559	-6.11169	ITL5GL
LC466:AACAAAGGTGGTGAGA-1	-1.46329	-4.07088	ITL23GL
LC466:AACAAAGGTTAGACCA-1	1.2582	4.17474	VIPGA
LC466:AACAAGCCATATAACC-1	1.9593	12.9375	VIPGA
LC466:AACAGATAGGAATAAC-1	1.41492	10.8421	VIPGA
LC466:AACAGATAGTAAAGGT-1	2.06488	12.865	VIPGA
LC466:AACAGATAGTCATGCG-1	-5.89497	-1.22111	ITL5GL
LC466:AACAGCAAGACAAGTG-1	3.62134	-3.77938	ITL5GL
LC466:AACAGCAAGGGATGAC-1	-1.78094	-3.1927	ITL23GL
LC466:AACAGCAAGTCAATCA-1	10.4514	5.09953	CTGL
LC466:AACAGGATCAACCAAC-1	-0.15344	-7.49897	ITL23GL
LC466:AACAGGATCTTTAAGG-1	11.5119	3.16458	CTGL
LC466:AACATAGCAATGAGGT-1	10.7759	3.79011	CTGL
LC466:AACATTGTCATGACCG-1	6.28787	-7.02904	PTGL
LC466:AACATTGTCCTTAGGG-1	5.43439	-8.40209	ITL6GL
LC466:AACCCGCAGGAACGCG-1	4.1777	4.73147	PVGA
LC466:AACCGCTCAACCTAAT-1	-8.64167	-0.43527	CLAGL
LC466:AACCGCTCAATTAAGG-1	1.83371	7.72551	NPGL
LC466:AACCGCTCAATTGAGA-1	6.55037	-6.65879	ITL5GL
LC466:AACCGCTCACCCTCAC-1	2.05373	12.8031	VIPGA
LC466:AACCGCTCATGAATCT-1	10.3664	5.07012	CTGL
LC466:AACCGCTCATTGCGGT-1	0.770658	-5.72472	ITL23GL
LC466:AACCGGCTCCAGGAAA-1	-5.70014	-1.68476	ETL5GL
LC466:AACCTCACAGGAACCA-1	1.7207	11.355	VIPGA
LC466:AACCTCACATGAGCAG-1	5.36334	-4.27129	ITL5GL
LC466:AACCTTAAGGCATTAC-1	-5.70088	-1.37601	ETL5GL
LC466:AACGACAAGCCTAACG-1	4.32209	4.88773	PVGA
LC466:AACGACAAGCGGCTGT-1	0.313155	-6.43492	ITL6GL
LC466:AACGACAAGCTTAGTA-1	6.55376	9.59721	D12MSN
LC466:AACGACAAGGTGAAGC-1	1.07049	-7.20552	ITL23GL
LC466:AACGACAAGTAGGCGG-1	0.715891	-6.51076	ITL23GL
LC466:AACGCCCAGGACAATG-1	-8.45851	-0.269438	CLAGL
LC466:AACGCCCAGGGCCATC-1	5.91356	-8.23616	ITL6GL
LC466:AACGGTAAGCCGCTAA-1	3.34902	4.4538	PVGA
LC466:AACGGTAAGGACACTT-1	5.50882	-4.75334	ITL5GL
LC466:AACTAGCTCAAGCTTA-1	-5.20311	15.2257	OPC
LC466:AACTAGCTCATTGCAA-1	1.22186	4.23294	VIPGA
LC466:AACTAGCTCCCGCATT-1	11.1162	4.01071	CTGL
LC466:AACTAGTGTAGCCTCC-1	2.03001	7.6509	NPGL
LC466:AACTCACAGGTCATTA-1	-5.66383	-1.60668	ETL5GL
LC466:AACTCACAGTTGTCTT-1	5.30349	-7.35203	ITL5GL
LC466:AACTGTTCAGGTTCAC-1	11.4707	4.13699	CTGL
LC466:AAGAACAGTGACCTGG-1	1.11679	-3.97454	PTGL
LC466:AAGACAAGTTAGTGAT-1	-0.307845	-8.01694	ITL23GL
LC466:AAGACAAGTTCGCTTG-1	1.90219	-6.52365	ITL23GL
LC466:AAGACATAGACTAAGG-1	-12.2774	-5.20208	OGC
LC466:AAGACATAGAGGCTAA-1	0.339285	-7.35152	ITL23GL
LC466:AAGACCAAGGTCAAAG-1	4.02742	-3.97078	ITL5GL
LC466:AAGCAAGTCAAAGGCA-1	1.96259	7.61272	NPGL
LC466:AAGCAAGTCCGTTAAA-1	2.4112	5.36561	VIPGA
LC466:AAGCAAGTCTAAGTGC-1	1.67022	4.1315	VIPGA
LC466:AAGCATGAGCCTGACA-1	-11.4504	-5.54433	OGC
LC466:AAGCATGAGTCAATCA-1	0.614356	-6.67024	ITL23GL
LC466:AAGCCACGTAACCTAG-1	-11.2782	-7.05163	OGC
LC466:AAGCCACGTCAGGCAT-1	-3.78082	9.71342	ASC
LC466:AAGCCTCCAGTAGCCT-1	1.9343	7.60689	NPGL
LC466:AAGCCTCCATCTTGAG-1	7.04944	9.6598	D12MSN
LC466:AAGCCTCCATTGTTGG-1	0.355725	-3.22723	VIPGA
LC466:AAGCCTGTCGCAATCG-1	0.448611	-7.30826	ITL23GL
LC466:AAGCCTTAGCTCCTTA-1	2.58822	5.01215	PVGA
LC466:AAGCCTTAGGTCCACA-1	-4.43554	8.94707	ASC
LC466:AAGCGAATCAGGCCTA-1	-4.84268	9.15289	ASC
LC466:AAGCGAATCCTTAATC-1	0.278555	-8.07627	ITL23GL
LC466:AAGCGAATCGGCCATA-1	4.4207	4.52063	PVGA
LC466:AAGCGAATCTCCTCAA-1	0.600585	-5.11707	PTGL
LC466:AAGCGAGGTCCTTCAG-1	-5.06905	-1.71945	ETL5GL
LC466:AAGCGAGGTTTGAGCA-1	7.06776	10.021	D12MSN
LC466:AAGCGCTGTCCCGGAA-1	0.747233	-6.30316	ITL23GL
LC466:AAGCGGGTCAAGCGCC-1	0.161194	-6.05812	ITL23GL
LC466:AAGCGGGTCATGCTCC-1	1.16305	-6.78142	ITL23GL
LC466:AAGCGGGTCCATCAGG-1	11.1446	5.09197	CTGL
LC466:AAGCGTTTCAAGCTAC-1	1.51949	4.09462	VIPGA
LC466:AAGCTAGAGCAAGGAC-1	-1.36559	-4.11177	PTGL
LC466:AAGCTAGAGCTCGCTT-1	0.225036	-8.32006	ITL23GL
LC466:AAGCTAGAGCTTCCCG-1	0.400113	-6.97984	ITL23GL
LC466:AAGCTTGGTCATGCCC-1	-5.65323	-1.05812	ETL5GL
LC466:AAGCTTGGTGGTTCTT-1	7.11963	-2.98687	ITL5GL
LC466:AAGGATCCACGAACAG-1	1.83123	7.88587	NPGL
LC466:AAGGATCCAGTATGTT-1	7.13725	9.93651	D12MSN
LC466:AAGGCCCTCATGTTTC-1	4.26389	4.11697	VIPGA
LC466:AAGGCCCTCCAAATCA-1	5.22132	-4.49327	ITL5GL
LC466:AAGGCCCTCGAGGAAC-1	5.44086	-4.17653	ITL5GL
LC466:AAGGTCAAGCTTAACA-1	-5.15713	9.62341	ASC
LC466:AAGGTCAAGCTTTGGG-1	-5.78937	-1.29901	ITL5GL
LC466:AAGGTCAAGGAGGTTA-1	-11.9289	-6.67981	OGC
LC466:AAGGTGCAGCATTATG-1	0.344457	-8.02063	CLAGL
LC466:AAGGTGCAGCTTAGTA-1	-5.21326	-1.66466	ETL5GL
LC466:AAGTAGCCATAATCGT-1	0.482921	-3.92184	PTGL
LC466:AAGTCTATCGACCTGA-1	0.148799	-6.93968	ITL23GL
LC466:AAGTGCAAGCACAGGG-1	0.126545	-6.92159	ITL23GL
LC466:AAGTGCAAGGACCTTG-1	-4.90846	7.24836	ASC
LC466:AAGTGTTGTAATGGCC-1	4.12187	4.73941	PVGA
LC466:AAGTTACGTCACGAAC-1	-12.1232	-4.56518	OGC
LC466:AAGTTACGTGTTAAAC-1	1.38465	-6.21754	ITL23GL
LC466:AAGTTACGTTTACCGT-1	5.51016	-8.91584	ITL6GL
LC466:AAGTTAGCACCCACCT-1	3.89844	4.79052	PVGA
LC466:AAGTTAGCACGGTTTA-1	-5.22493	15.9435	OPC
LC466:AAGTTAGCAGCGCTTG-1	5.29483	-7.94576	ITL5GL
LC466:AATAACCGTGAAACAA-1	6.22533	-7.24036	ITL5GL
LC466:AATACCGGTTAGAGGG-1	7.09574	-5.16865	ITL5GL
LC466:AATACCGGTTGAGCCG-1	6.9806	-5.87507	ITL5GL
LC466:AATAGAGGTAACCACA-1	10.6072	4.86629	CTGL
LC466:AATAGAGGTAACCTAG-1	6.45976	-5.96667	ITL6GL
LC466:AATAGAGGTACTGAAT-1	6.99291	9.8575	D12MSN
LC466:AATAGAGGTCATCCTG-1	-1.81351	-3.1443	PTGL
LC466:AATAGAGGTTTACCGT-1	5.78866	-7.78886	ITL5GL
LC466:AATAGCTGTCAGGCAT-1	5.40137	-8.78145	ITL6GL
LC466:AATAGCTGTGCTCCAC-1	7.08221	-4.94245	ITL5GL
LC466:AATAGCTGTTAGTTGG-1	4.54184	-4.14405	ITL5GL
LC466:AATATCCCAGGCGATA-1	3.8831	4.91318	PVGA
LC466:AATATCCCAGGCTGTT-1	4.3536	4.283	PVGA
LC466:AATATCCCATAATCGT-1	3.41097	-4.44405	ITL5GL
LC466:AATCAGGAGACAAGTG-1	0.627222	-4.73943	PTGL
LC466:AATCCATCAATTAAGG-1	10.8258	3.85465	ITL5GL
LC466:AATCCATCACATACTG-1	2.06897	4.24642	VIPGA
LC466:AATCCATCAGCACGTT-1	0.0665644	-8.02499	ITL23GL
LC466:AATCCATCAGGATGGC-1	5.04657	-4.75858	PTGL
LC466:AATCCATCAGGCATCT-1	6.33025	-5.50706	ITL5GL
LC466:AATCCATCAGGCTAGA-1	11.4688	3.91043	CTGL
LC466:AATCCATCATGGTTAT-1	1.78999	4.2275	VIPGA
LC466:AATCCATCATTAGGTT-1	3.89167	4.60727	PVGA
LC466:AATCCCTGTAACCACA-1	11.6244	1.40862	CTGL
LC466:AATCCCTGTACTTAGG-1	-1.73104	-3.30333	PTGL
LC466:AATCCCTGTTAGGATT-1	-4.32962	9.75925	ASC
LC466:AATCCGTAGAGGAGTC-1	4.18621	4.60455	PVGA
LC466:AATCCTAAGCAAACCT-1	1.00964	-6.27824	ITL23GL
LC466:AATCCTAAGCCTGACA-1	6.24291	-5.57464	ITL5GL
LC466:AATCCTAAGTTTCCTG-1	7.10222	-4.9558	ITL5GL
LC466:AATCGCCCAACAACAA-1	5.94121	-6.96099	ITL5GL
LC466:AATCGCCCACAACAAA-1	5.75729	-7.09037	ITL5GL
LC466:AATCGCCCACCCACAG-1	3.67328	4.62297	PVGA
LC466:AATCGCCCACTGACCG-1	1.36497	10.7872	VIPGA
LC466:AATCGCCCATAGACCC-1	7.0824	9.76605	D12MSN
LC466:AATCGCCCATAGCGAG-1	0.765829	-6.46292	ITL23GL
LC466:AATCTCAAGCGAGGTG-1	3.37226	-3.89162	ITL5GL
LC466:AATCTCAAGTGAGCGG-1	11.0537	5.36106	CTGL
LC466:AATCTTGAGGCCATCA-1	4.9654	-5.41224	ITL5GL
LC466:AATGAAGGTAACGTGC-1	2.83881	-3.00363	ITL5GL
LC466:AATGAAGGTGTTTGAG-1	3.91816	-3.84375	ITL5GL
LC466:AATGCAACATAGTCAT-1	-3.75929	9.24029	VEC
LC466:AATGTCATCAGCATTA-1	5.34911	-5.27138	ITL5GL
LC466:AATGTCATCTGCAAGT-1	4.21237	4.72344	PVGA
LC466:AATGTCCAGGGCCACT-1	4.41296	4.71103	PVGA
LC466:AATTACCCAAGGACCA-1	0.657823	-4.33762	PTGL
LC466:AATTACCCATAACGGG-1	1.35477	-7.00512	ITL23GL
LC466:AATTAGCGTTAACACG-1	-5.12231	15.9162	OPC
LC466:AATTAGGCAAGTGTTT-1	1.41625	10.7938	VIPGA
LC466:AATTAGGCAATATACC-1	7.12302	-5.05517	ITL5GL
LC466:AATTCGTCAATCGCAC-1	-5.60325	-1.27388	ITL5GL
LC466:AATTGGACAAATTCGT-1	1.93059	12.3848	VIPGA
LC466:AATTGGACAAGCTACC-1	1.23689	10.6385	VIPGA
LC466:AATTGGACACAGGATG-1	4.06235	-4.96245	ITL5GL
LC466:AATTGGGAGCGCCTAA-1	-4.9073	7.19489	ASC
LC466:AATTGGGAGGCCCAGT-1	11.2365	4.90082	CTGL
LC466:AATTGTGTCCCTCAAC-1	11.6023	2.01647	CTGL
LC466:AATTGTGTCCTCCTAA-1	0.585133	-7.9757	ITL23GL
LC466:AATTTCCTCATGCTAA-1	3.53788	-3.19186	ITL5GL
LC466:AATTTCCTCCACCCTG-1	1.89237	7.4893	NPGL
LC466:AATTTCCTCCCATAGG-1	-11.0781	7.48081	OGC
LC466:AATTTCCTCGCTCACT-1	-5.42132	-1.77148	ETL5GL
LC466:AATTTGCCAATGAATG-1	1.23165	-6.79425	ITL23GL
LC466:AATTTGCCACACTAAT-1	11.6071	1.36833	CTGL
LC466:AATTTGCCACTCAACA-1	11.4635	3.16031	CTGL
LC466:AATTTGCCAGATTCAT-1	6.05841	-7.12047	ITL5GL
LC466:AATTTGCCAGGTTATT-1	5.08381	-5.30723	ITL23GL
LC466:AATTTGGTCAAATCGC-1	-5.30712	-1.50745	ETL5GL
LC466:AATTTGGTCCTAGTTT-1	6.14505	-7.38175	ITL5GL
LC466:ACAAAGGTCCACCTGT-1	3.93538	4.58274	PVGA
LC466:ACAACACTCGATATTG-1	0.186806	-7.51074	ITL23GL
LC466:ACAACACTCGATTCTT-1	6.78706	-5.90038	ITL5GL
LC466:ACAACAGAGGAACCGG-1	-4.45402	9.23176	ASC
LC466:ACACCTTGTTAGCGTA-1	-4.77271	-1.91974	PTGL
LC466:ACACCTTGTTCCGCAC-1	6.30046	-6.61669	ITL5GL
LC466:ACACCTTGTTGCATCT-1	6.72701	-6.19284	ITL5GL
LC466:ACACGGACACTCAACA-1	0.0500751	-7.60183	ITL23GL
LC466:ACACGGACATAATCGT-1	6.93843	9.63006	D12MSN
LC466:ACACTAATCCTAAATG-1	11.5934	2.9404	CTGL
LC466:ACACTAGGTAATCGCA-1	6.6401	9.5416	D12MSN
LC466:ACACTTAAGGCTACAT-1	11.6073	5.30268	CTGL
LC466:ACACTTAAGTATCGCG-1	0.278544	-5.97881	ITL23GL
LC466:ACACTTGCAAAGCGGC-1	5.27395	12.7862	OGC
LC466:ACACTTGCATTAGCCA-1	1.91936	7.45043	NPGL
LC466:ACAGCCGGTACTGAAT-1	7.04934	9.9416	D12MSN
LC466:ACAGCCGGTGATGAGG-1	11.3059	3.74663	CTGL
LC466:ACAGCGCTCCCTGACT-1	4.67976	-5.39739	ITL5GL
LC466:ACAGCGCTCCTCATCA-1	5.78225	-7.41819	ITL5GL
LC466:ACAGCGCTCTTGTCTG-1	5.33952	-9.09993	ITL6GL
LC466:ACAGGAATCCCTCACG-1	10.8593	3.57675	CTGL
LC466:ACAGGAATCCCTTGCG-1	6.36922	-6.34058	ITL5GL
LC466:ACAGGATCACCTCACC-1	4.86198	-3.96057	ITL5GL
LC466:ACAGGATCAGGTCCTG-1	1.48618	4.01462	VIPGA
LC466:ACAGGCTGTCCCGGAA-1	4.1962	4.42149	VIPGA
LC466:ACAGGTAAGCGCATTG-1	0.706927	-7.7766	ITL23GL
LC466:ACAGGTAAGCTTACTT-1	-4.46094	7.87922	ASC
LC466:ACAGGTAAGTAACGAG-1	0.521055	-6.74066	ITL23GL
LC466:ACAGGTAAGTCAATCA-1	5.34177	-5.34943	ITL5GL
LC466:ACAGTATGTGCACGCA-1	6.85998	9.97204	D12MSN
LC466:ACATAGCTCGCTAGAT-1	7.12656	-2.9718	ITL5GL
LC466:ACATCATCACGAATCC-1	3.90419	4.60771	PVGA
LC466:ACATCATCAGCAAGAT-1	1.39657	10.873	VIPGA
LC466:ACATCATCAGGAATCG-1	2.42343	4.32783	VIPGA
LC466:ACATCATCATTGTGCA-1	2.14103	4.3016	PVGA
LC466:ACATTAGTCATTAGTG-1	5.33872	-8.89571	ITL6GL
LC466:ACATTAGTCCCGTTTA-1	-12.0822	-4.34176	OGC
LC466:ACATTAGTCCTTGCGT-1	2.34522	5.45524	ETL5GL
LC466:ACATTAGTCCTTTACG-1	-12.1795	-4.69607	OGC
LC466:ACATTAGTCGTTACAA-1	5.62949	-8.53791	ITL6GL
LC466:ACATTAGTCTTGCAGG-1	1.33916	-6.38473	ITL23GL
LC466:ACATTGCAGTTAGGCT-1	2.39377	-6.2171	ITL5GL
LC466:ACCAAGCGTCGTTACT-1	0.313598	-7.15854	ITL6GL
LC466:ACCAAGCGTGAAACAA-1	6.92252	9.65044	D12MSN
LC466:ACCAAGCGTGCGCAAT-1	0.338196	-7.75199	ITL23GL
LC466:ACCAAGTTCAGGTTTA-1	4.76338	-4.25546	ITL5GL
LC466:ACCAAGTTCATCCTCA-1	3.99152	4.71035	PVGA
LC466:ACCAATATCGATTCTT-1	-5.02842	-1.25612	ETL5GL
LC466:ACCAATATCTTGGACG-1	-0.0162191	-8.1737	ITL23GL
LC466:ACCACACCAGAGGGAG-1	6.64722	-5.47628	ITL5GL
LC466:ACCACATAGGCTACAT-1	0.192381	-7.9203	ITL23GL
LC466:ACCAGCTCAATACTGT-1	1.12756	-7.56826	ITL23GL
LC466:ACCAGCTCAATTATGC-1	4.19862	-5.92714	ITL5GL
LC466:ACCAGCTCAGGAACAT-1	1.30658	-6.93382	ITL23GL
LC466:ACCAGGACAAGCGAGC-1	-5.18169	-1.42444	ETL5GL
LC466:ACCAGGACAGAAATTG-1	7.14363	-2.95255	ITL5GL
LC466:ACCAGGACAGCCGCTA-1	-10.8575	8.03539	OPC
LC466:ACCAGGCTCCCTCTAA-1	10.8793	4.47366	CTGL
LC466:ACCAGGCTCTCGACCT-1	6.99746	-5.04372	PTGL
LC466:ACCAGGGAGCCGCTTT-1	4.47887	4.52508	PVGA
LC466:ACCATTAAGCCTTAAA-1	6.67992	-6.12718	ITL6GL
LC466:ACCCAACCAACAGGAT-1	6.49322	-5.99122	ITL5GL
LC466:ACCCAACCAATATGGA-1	11.0559	4.05483	CTGL
LC466:ACCCAGGGTTCGGTAA-1	4.13168	4.74577	PVGA
LC466:ACCCGCTGTAACGTGC-1	-1.66283	-3.62607	ITL5GL
LC466:ACCCGCTGTCATGCAA-1	-5.08681	16.0915	OPC
LC466:ACCCGGTAGGGATGCG-1	5.79424	-8.65957	ITL6GL
LC466:ACCCGTAAGTGATTCA-1	4.6181	-3.75483	ITL5GL
LC466:ACCCTCCCACCGGTAT-1	1.68639	11.3794	VIPGA
LC466:ACCCTCCCAGTTAAAG-1	-4.1112	9.4512	ITL23GL
LC466:ACCCTGTTCAGGTCCA-1	6.28876	-4.96698	ITL5GL
LC466:ACCGAAGCATCATGTG-1	0.695664	-7.37273	ITL23GL
LC466:ACCGGCTAGCCGCAAC-1	-5.66441	-1.5132	ETL5GL
LC466:ACCGGCTAGCTTACTT-1	1.80793	7.25521	ITL5GL
LC466:ACCGGTTCACATTGCA-1	1.99278	12.6169	VIPGA
LC466:ACCTAAATCCCTCAAC-1	7.03696	9.51415	D12MSN
LC466:ACCTAAATCGCTTGCT-1	2.2451	-7.09979	ITL6GL
LC466:ACCTAAGGTAGACAAA-1	-5.00908	15.7763	OPC
LC466:ACCTAAGGTCCGGTTC-1	0.641264	-6.46927	ITL23GL
LC466:ACCTAAGGTGGTTAGC-1	0.2978	-8.22719	ITL23GL
LC466:ACCTACCTCAATGTGC-1	5.43374	-5.34468	ITL5GL
LC466:ACCTACCTCAGTTCCC-1	5.51286	-8.61532	ITL6GL
LC466:ACCTCACTCGCCTAAG-1	11.2768	4.80646	CTGL
LC466:ACCTCACTCTAAGTGC-1	11.6612	1.66919	CTGL
LC466:ACCTGGATCCTTCTAG-1	10.7881	4.15549	CTGL
LC466:ACCTGGATCGCACAAT-1	-1.76811	-3.36475	PTGL
LC466:ACCTTCATCAAGGACA-1	6.57548	-5.52206	ITL5GL
LC466:ACCTTCATCACATTGA-1	5.21987	-4.85153	ITL5GL
LC466:ACCTTCATCCTCGATC-1	0.603364	-7.02643	ITL23GL
LC466:ACCTTCATCCTTGCAC-1	3.65278	4.63952	PVGA
LC466:ACCTTCATCGTTCACC-1	-12.1907	-4.95175	OGC
LC466:ACCTTCATCTCAATTC-1	6.63707	-6.04758	ITL5GL
LC466:ACCTTCATCTGCAAAC-1	1.9743	12.512	VIPGA
LC466:ACCTTCCAGAGGCTAA-1	1.06741	-7.41224	ITL23GL
LC466:ACCTTCCAGCCTCTCG-1	7.15696	-4.88639	ITL5GL
LC466:ACCTTCCAGCTCAATA-1	-5.14915	-1.16879	ETL5GL
LC466:ACCTTCCAGTAACTCA-1	6.78413	9.54837	D12MSN
LC466:ACCTTCCAGTGTTGCG-1	3.50425	4.45128	PVGA
LC466:ACCTTGCTCATGCTAA-1	-0.0512515	-7.03784	ITL23GL
LC466:ACCTTGCTCGGGACCT-1	5.91275	-8.42753	ITL6GL
LC466:ACCTTGTGTAGTTAAC-1	0.357727	-7.13308	ITL23GL
LC466:ACCTTGTGTTACCGGG-1	-5.58638	-1.46326	ETL5GL
LC466:ACGAACAAGAGGAAGG-1	1.44621	-6.11008	ITL23GL
LC466:ACGAAGTCAAAGGTAC-1	11.3053	4.75076	CTGL
LC466:ACGAAGTCAAATGCCC-1	7.154	-5.12298	ITL5GL
LC466:ACGAAGTCAATAATCC-1	2.1216	12.8577	VIPGA
LC466:ACGAATCTCCGCCTAT-1	2.25817	-4.39482	ITL5GL
LC466:ACGACAAAGTAACGAG-1	1.90554	-6.238	ITL23GL
LC466:ACGACAAAGTTAGACC-1	5.72851	-8.75133	ITL6GL
LC466:ACGACAAAGTTCCCGT-1	-4.34844	9.38728	ASC
LC466:ACGACTTAGATAGACG-1	1.49653	4.34466	VIPGA
LC466:ACGACTTAGCAAGGAC-1	1.10092	-7.39254	ITL23GL
LC466:ACGACTTAGGAGGCAT-1	1.9083	7.69141	NPGL
LC466:ACGACTTAGGGCTTTG-1	1.98905	-5.59874	ITL23GL
LC466:ACGACTTAGTCAATTG-1	1.27	-7.07511	ITL23GL
LC466:ACGAGTAAGACAGGCG-1	-5.19618	7.94817	ASC
LC466:ACGAGTAAGCTAAAGG-1	6.97038	10.1224	D12MSN
LC466:ACGATTCAGCTGAGGG-1	1.46444	4.14534	VIPGA
LC466:ACGCAAGCATCGCTTT-1	-5.24459	-1.21154	ETL5GL
LC466:ACGCACGGTAGCTAAT-1	6.20573	-6.92008	ITL5GL
LC466:ACGCACGGTTAAGTGT-1	0.680904	-6.49023	ITL23GL
LC466:ACGCACGGTTAGAGCC-1	11.3584	4.718	CTGL
LC466:ACGCCTAAGCAGGTGG-1	0.447977	-7.01937	ITL23GL
LC466:ACGCCTAAGCTATTGA-1	-8.59034	-0.385173	CLAGL
LC466:ACGCCTAAGCTGCACA-1	10.8296	4.1305	CTGL
LC466:ACGCCTAAGTTTCCGC-1	6.91675	-6.02977	ITL5GL
LC466:ACGCCTTTCGCATTAA-1	0.35002	-7.31489	ITL23GL
LC466:ACGCCTTTCTCGACCT-1	5.74769	-8.27482	ITL6GL
LC466:ACGGTTAGTCCTTTAA-1	0.460646	-7.4561	ITL23GL
LC466:ACGTACCCAGGAACAT-1	2.67729	-6.26551	ITL5GL
LC466:ACGTCAAGTTTGTCTA-1	0.457446	-6.78629	ITL23GL
LC466:ACGTCCAAGCATGTCG-1	1.5574	4.16705	VIPGA
LC466:ACGTCCAAGTAGCCAT-1	-12.0843	-4.49611	OGC
LC466:ACGTCCTTCCCTTGCG-1	2.26576	12.5436	VIPGA
LC466:ACGTCCTTCTCCTCTT-1	10.8773	4.74466	CTGL
LC466:ACGTTACAGCAAGGGT-1	6.71655	-5.30687	ITL6GL
LC466:ACGTTACAGCTTGCTC-1	1.10179	-7.42628	ITL23GL
LC466:ACGTTGTAGAGGCTAA-1	10.5104	3.67145	CTGL
LC466:ACGTTGTAGGAGGGTT-1	5.14445	-7.60293	ETL5GL
LC466:ACGTTGTAGGTGCTGC-1	6.90856	9.7365	D12MSN
LC466:ACGTTGTAGTAAACCC-1	0.38833	-5.57224	PTGL
LC466:ACTAAAGCAATCATGT-1	0.466057	-7.13772	ITL23GL
LC466:ACTAAAGCAGGTTATT-1	7.23021	-4.88023	ITL5GL
LC466:ACTAACCAGATTGAGG-1	6.81944	9.49369	D12MSN
LC466:ACTAACCAGCTATTAG-1	7.05253	9.94203	D12MSN
LC466:ACTAACCAGGCCAATT-1	-1.33699	-4.2254	ITL5GL
LC466:ACTAACCAGGTCCTGA-1	2.36309	-5.35599	ITL5GL
LC466:ACTAACGGTCTTACTA-1	-0.407858	-6.24793	ITL23GL
LC466:ACTAACGGTGTTGTAG-1	11.5149	3.57439	CTGL
LC466:ACTAACTCAAACCCTA-1	-5.06904	15.4823	OPC
LC466:ACTAACTCAACTAACT-1	2.29577	-5.77797	ITL5GL
LC466:ACTAACTCACCTGGTG-1	1.6696	4.26898	VIPGA
LC466:ACTAATCCAGCACCAT-1	1.90111	7.40166	NPGL
LC466:ACTAGGCGTCGAAGTC-1	5.90725	-8.20169	PTGL
LC466:ACTATCCGTCCTAATC-1	3.88631	4.7836	PVGA
LC466:ACTATCCGTGAACAAA-1	4.09221	4.75651	PVGA
LC466:ACTATCCGTGGGTACT-1	0.820903	-6.15237	ITL23GL
LC466:ACTATCCGTTTGCTGT-1	1.6576	-6.73594	ITL23GL
LC466:ACTCACCTCAGCAAAG-1	-2.66323	3.63751	VEC
LC466:ACTCACCTCTAATCTC-1	6.9238	9.53342	D12MSN
LC466:ACTCACTGTTCGCGCT-1	0.729443	-7.80765	ITL23GL
LC466:ACTCACTGTTTGCTGT-1	4.1718	-5.23776	ITL5GL
LC466:ACTCAGTAGGAGCACG-1	3.74068	4.52092	PVGA
LC466:ACTCAGTAGGTCATTA-1	3.59478	4.41916	PVGA
LC466:ACTCCTCAGCTATTGA-1	-5.34162	-1.37082	ETL5GL
LC466:ACTGAAACACACAATT-1	3.80279	-3.49558	ITL5GL
LC466:ACTGAAACATTAGGTT-1	4.05622	-4.08068	ITL5GL
LC466:ACTGAATGTGGGTGAA-1	6.82662	-5.05173	ITL5GL
LC466:ACTTACAAGAAAGCAT-1	2.22959	12.7174	VIPGA
LC466:ACTTACAAGCCGCAAC-1	1.6778	-6.57012	ITL23GL
LC466:ACTTACAAGTTATCCT-1	1.53679	-6.99443	ITL23GL
LC466:ACTTACAAGTTTGAGC-1	7.16373	10.0165	D12MSN
LC466:ACTTACTTCCTTCGTA-1	3.85156	4.40516	PVGA
LC466:ACTTACTTCGATATTG-1	-11.7179	-6.13218	OGC
LC466:ACTTAGGGTCACAAAT-1	2.12669	12.7265	VIPGA
LC466:ACTTAGTCAATCCCTT-1	2.1846	-5.33667	ITL23GL
LC466:ACTTAGTCACCTGCTC-1	0.291625	-7.98355	ITL23GL
LC466:ACTTAGTCACTCAACA-1	3.43394	-3.56791	ITL5GL
LC466:ACTTATCTCATAACCA-1	4.08847	-6.21023	ITL5GL
LC466:ACTTATCTCATTCATC-1	1.7596	7.42586	ETL5GL
LC466:ACTTATCTCCCGTTGT-1	11.7443	1.72158	CTGL
LC466:ACTTATCTCGCTATAA-1	-12.4341	-6.49705	OGC
LC466:ACTTATCTCGGGACCT-1	-0.0874646	-8.28864	ITL23GL
LC466:ACTTCGCTCAATGACC-1	0.817174	-6.04527	ITL5GL
LC466:ACTTGAATCCGGGACT-1	6.60461	9.46709	VIPGA
LC466:ACTTGAATCGCCTGTT-1	2.24506	-6.97618	CLAGL
LC466:ACTTGCACACCAAAGG-1	11.526	2.90135	CTGL
LC466:ACTTGTAAGCTTGCTC-1	0.386705	-3.2633	PTGL
LC466:AGAAACCCAACCCTAA-1	0.396928	-7.72736	ITL23GL
LC466:AGAAACCCACAATTAC-1	6.64462	9.3587	ETL5GL
LC466:AGAAACCCATAGGCGA-1	0.0186853	-4.62546	PTGL
LC466:AGAACAAGTAAGCACC-1	-12.0865	-4.50289	OGC
LC466:AGAAGGTGTCGACTAA-1	0.642031	-6.6867	ITL23GL
LC466:AGAAGGTGTGCTTTAC-1	-5.45517	-1.75353	ETL5GL
LC466:AGAAGGTGTTACGCGG-1	6.42502	-6.55014	ITL5GL
LC466:AGAAGGTGTTAGGACC-1	3.61796	-3.12644	ITL5GL
LC466:AGAAGGTGTTGCGCGA-1	6.82651	-4.90381	PTGL
LC466:AGACAATAGGCATTAC-1	-4.7316	9.55518	ASC
LC466:AGACACGCAGGGAGGA-1	11.6044	2.97073	CTGL
LC466:AGACCCGGTTCACCCA-1	1.50792	11.0254	VIPGA
LC466:AGAGAAGCATCAGTAT-1	6.73648	-6.03089	ITL5GL
LC466:AGAGAGGAGGCGGGTA-1	0.214236	-6.67289	ITL23GL
LC466:AGAGATTAGAAGGTGC-1	0.942133	-4.02741	PTGL
LC466:AGAGATTAGCTCAAAC-1	1.67439	-6.96696	ITL23GL
LC466:AGAGATTAGCTGAGGG-1	3.40911	-4.43797	PTGL
LC466:AGAGGAACAGCAAGGC-1	5.41711	-4.50766	ITL5GL
LC466:AGATGAAGTAATCGCA-1	1.3834	10.806	VIPGA
LC466:AGATGAAGTCAAGTAT-1	5.25907	-8.60713	ITL6GL
LC466:AGATGCTTCATGCATA-1	5.78098	-8.27612	ITL6GL
LC466:AGATGCTTCCAGGTTG-1	-0.282986	-6.44887	ITL23GL
LC466:AGCAAATAGCCTCTCG-1	-5.20772	15.8425	OPC
LC466:AGCAAATAGGACCTTG-1	-5.33928	-1.08337	ETL5GL
LC466:AGCAAATAGGTTTGCG-1	6.6257	-5.4571	ITL5GL
LC466:AGCAAATAGTTTGGTA-1	1.88071	7.33731	NPGL
LC466:AGCAACAAGCCATCAG-1	1.98398	7.5792	NPGL
LC466:AGCAACAAGCTTAACA-1	-5.74998	-1.22451	ETL5GL
LC466:AGCAACAAGTCAATCA-1	5.46057	-4.61152	ITL5GL
LC466:AGCAAGGGTTAGAGGG-1	11.2659	3.6728	CTGL
LC466:AGCAATACAGCTAACC-1	0.237673	-7.0226	ITL23GL
LC466:AGCAATACATTGTGTG-1	-0.0667635	-8.07403	ITL23GL
LC466:AGCAATTGTGAAACAA-1	-0.25657	-7.18342	ITL23GL
LC466:AGCACTAGTCCTTTAA-1	3.87356	4.4603	PVGA
LC466:AGCACTTAGGGCTTAT-1	5.26981	-5.18086	ITL5GL
LC466:AGCACTTAGGTCAAAG-1	1.71193	-5.87995	ITL5GL
LC466:AGCACTTAGTAACGGA-1	1.42804	10.8669	VIPGA
LC466:AGCACTTAGTAGGCGG-1	-11.8049	-5.87434	OGC
LC466:AGCAGGTAGTCACTCC-1	-0.229438	-7.15188	ITL23GL
LC466:AGCAGGTAGTTAGAGG-1	10.833	3.99975	CTGL
LC466:AGCAGGTAGTTATCCT-1	3.53465	-3.93736	ITL5GL
LC466:AGCATCCCAACACCTA-1	1.47917	-5.45247	ITL23GL
LC466:AGCATTTCAATGAAGC-1	-1.66897	-3.19368	PTGL
LC466:AGCATTTCACCATATG-1	1.57385	4.43114	VIPGA
LC466:AGCATTTCAGGCAAGC-1	6.9809	9.95675	D12MSN
LC466:AGCATTTCATCAGTAT-1	0.538208	-7.44397	ITL23GL
LC466:AGCCAGTGTAGGATTT-1	4.21488	4.24297	PVGA
LC466:AGCCGGTTCATTAGCA-1	2.11174	-6.28347	ITL5GL
LC466:AGCCTCCGTCAGGCAT-1	1.7686	11.6725	VIPGA
LC466:AGCCTCCGTGCTCCGT-1	-0.213269	-8.14822	ITL23GL
LC466:AGCCTCCGTTCACCCA-1	-5.21061	15.7969	OPC
LC466:AGCCTCCGTTGAGCCG-1	1.34304	4.33239	VIPGA
LC466:AGCGATTTCACTTCAT-1	3.85932	4.50359	PVGA
LC466:AGCGATTTCTAAATCG-1	3.99052	4.12337	VIPGA
LC466:AGCGCCTAGATGGACA-1	-1.47623	-3.25423	PTGL
LC466:AGCGCCTAGGCTGTGC-1	11.272	3.11345	CTGL
LC466:AGCGCCTAGGGATGCG-1	0.549968	-7.19348	ITL23GL
LC466:AGCGCCTAGTCATTTC-1	-5.26408	15.9735	OPC
LC466:AGCGCTCAGGTGAAGC-1	-11.9564	-5.5682	OGC
LC466:AGCGGACCAAGCCACT-1	-5.66041	-1.56318	ETL5GL
LC466:AGCGGACCAATGCCTA-1	6.84275	9.69434	D12MSN
LC466:AGCGGATAGAAAGCAT-1	1.86489	-7.37193	ITL5GL
LC466:AGCGGATAGACTAAGG-1	-1.60718	-3.34354	PTGL
LC466:AGCGGATAGCCTAACG-1	0.823677	-6.83529	ITL23GL
LC466:AGCGGATAGCTTAGCG-1	1.0364	-6.38994	ITL23GL
LC466:AGCGGATAGGCGGATG-1	-5.59304	-1.49858	ETL5GL
LC466:AGCGGATAGGGTCCAC-1	-2.64399	3.72057	VEC
LC466:AGCGGATAGTCACTCC-1	1.36978	-7.11545	ITL5GL
LC466:AGCGGATAGTGAACAG-1	4.32469	4.56922	PVGA
LC466:AGCGTGCTCACATTGA-1	-5.80861	-1.4715	ETL5GL
LC466:AGCGTGCTCATCAGTA-1	-5.06402	8.99575	ASC
LC466:AGCGTGCTCATGCATA-1	4.31248	-4.88286	ITL5GL
LC466:AGCGTGCTCCTAAGAC-1	1.06814	-6.85102	ITL23GL
LC466:AGCTAAACAAAGGTAC-1	5.19435	-4.13478	ITL23GL
LC466:AGCTAAACACCGGTAT-1	5.36679	-4.18495	ITL5GL
LC466:AGCTACGTCCCTCGCA-1	0.13038	-8.18569	ITL23GL
LC466:AGCTACGTCGCAACAT-1	11.4589	5.36801	CTGL
LC466:AGCTACGTCGCTAAAC-1	-0.146697	-7.46734	ITL23GL
LC466:AGCTACTAGAATCTCA-1	-4.6353	9.907	ASC
LC466:AGCTACTAGCTATTGA-1	-4.70161	7.46173	ASC
LC466:AGCTACTAGGCGAATA-1	11.802	1.56764	CTGL
LC466:AGCTATATCCATAAGC-1	11.6081	1.37802	CTGL
LC466:AGCTCATAGTTTGGTA-1	5.08324	-8.58878	ITL6GL
LC466:AGCTGCTCAGAAATTG-1	1.4197	4.38598	VIPGA
LC466:AGCTGCTCATAGTCAT-1	7.01279	9.57219	D12MSN
LC466:AGCTTAATCCCTTGCG-1	3.58553	-3.25336	ITL5GL
LC466:AGCTTTAAGGTTAGCT-1	11.4696	3.85174	CTGL
LC466:AGCTTTAAGTAACGAG-1	-5.23484	15.9742	OPC
LC466:AGGAACCAGCATCCAG-1	6.8918	9.81856	D12MSN
LC466:AGGACGTAGGCCAATT-1	-5.07905	-1.32375	ETL5GL
LC466:AGGACGTAGGCTGTCA-1	11.4774	4.11951	CTGL
LC466:AGGACTAAGGCCAATT-1	1.81491	-6.5699	ITL23GL
LC466:AGGACTAAGTAGCGGG-1	2.07689	12.8202	VIPGA
LC466:AGGAGCTAGGCAAGTA-1	-0.446099	-6.48075	ITL23GL
LC466:AGGATATAGTATTGGC-1	0.355769	-7.12636	ITL23GL
LC466:AGGATATAGTGTTGCG-1	-5.22883	15.183	OPC
LC466:AGGATCCGTGGCTTCC-1	1.95974	7.65631	NPGL
LC466:AGGATCCGTTGTTGTC-1	4.77598	-5.17816	ITL5GL
LC466:AGGATGCAGGTACCGC-1	11.5231	2.86762	CTGL
LC466:AGGATGTCACCTGCCT-1	7.07928	-6.14382	ITL5GL
LC466:AGGATGTCATAGGCGA-1	1.3428	-7.1071	ITL23GL
LC466:AGGCAGGTCCGCACAA-1	-4.99603	15.631	OPC
LC466:AGGCAGGTCCGTGACA-1	1.87928	12.0227	VIPGA
LC466:AGGCAGGTCGAGGAAC-1	-12.0811	-4.91898	OGC
LC466:AGGCAGGTCGCTTCTA-1	-4.17486	8.99664	ASC
LC466:AGGCCCAGTCGTAAAT-1	0.887024	-5.85352	ITL23GL
LC466:AGGCGGATCCCTGTTA-1	-4.81589	15.7741	OPC
LC466:AGGCGGATCTCAATTC-1	10.6521	4.90631	CTGL
LC466:AGGCTAAAGCTTCTCA-1	-11.0454	7.64844	OPC
LC466:AGGCTAGCAACCCTAA-1	4.72028	-3.72302	ITL5GL
LC466:AGGGCCTTCACACAGT-1	3.27211	-4.36028	ITL5GL
LC466:AGGGCTACATGACTAT-1	-5.20048	9.41691	ASC
LC466:AGGGTTGCACAATTAC-1	6.07777	-7.63755	ITL5GL
LC466:AGGGTTGCACTGGCTG-1	1.53608	4.11953	VIPGA
LC466:AGGTAACCAAGTGTTT-1	1.88607	-5.51739	ITL5GL
LC466:AGGTAACCATAATGTC-1	7.17968	-6.00761	ITL5GL
LC466:AGGTACGCAACAACAA-1	4.05118	4.50983	PVGA
LC466:AGGTACGCAACAGGAT-1	5.17665	-7.42267	ITL5GL
LC466:AGGTACGCAATTGAGA-1	5.50282	-8.02753	ITL6GL
LC466:AGGTACGCACATACTG-1	6.40604	-6.7801	ITL5GL
LC466:AGGTATTGTCATCCTG-1	-0.126803	-6.89227	ITL23GL
LC466:AGGTATTGTGAGCAAG-1	-5.04763	7.75225	ASC
LC466:AGGTCATTCGATAACC-1	4.31088	4.77871	PVGA
LC466:AGGTCATTCGCCTAAG-1	0.386231	-7.94517	ITL23GL
LC466:AGGTCATTCTTGTTCG-1	4.31448	-5.1436	ITL5GL
LC466:AGGTCTTAGCCTGTGA-1	10.449	4.30858	CTGL
LC466:AGGTCTTAGCGCAATT-1	3.80102	-3.20465	ITL5GL
LC466:AGGTCTTAGCTTTGTT-1	0.833359	-4.40861	PTGL
LC466:AGGTCTTAGTTAGGCT-1	11.0648	4.63247	CTGL
LC466:AGGTGAATCTCCTCTT-1	1.64305	-6.35375	ITL23GL
LC466:AGGTGAGGTTACCGGG-1	7.11851	-2.98824	CLAGL
LC466:AGGTGAGGTTTAGCTC-1	-5.15491	-1.26478	ETL5GL
LC466:AGGTTAACACAAGCCT-1	6.75338	-5.95	ITL5GL
LC466:AGGTTAACAGCCTAAC-1	1.36413	-6.80183	ITL23GL
LC466:AGGTTAACATAGCTTG-1	0.828772	-7.78057	ITL23GL
LC466:AGGTTAACATCCCTCA-1	4.05747	4.7076	PVGA
LC466:AGGTTGCGTATTGTCC-1	6.06171	-8.23075	ITL6GL
LC466:AGGTTGCGTCATCCTG-1	6.95253	-4.99149	ITL5GL
LC466:AGGTTGCGTTCGGTAA-1	3.67808	-4.51374	ITL5GL
LC466:AGGTTTGGTGTCACGG-1	11.2085	5.09092	CTGL
LC466:AGTAAACAGCTCAAAC-1	0.0278692	-8.17672	ITL23GL
LC466:AGTAAACAGTAGGATG-1	-8.547	-0.343245	CLAGL
LC466:AGTAACACAAGCCAGA-1	1.19436	-7.42915	ITL23GL
LC466:AGTAACACACTAGCGT-1	0.442593	-5.29679	PTGL
LC466:AGTAACCTCCACCTGT-1	10.8985	4.91033	CTGL
LC466:AGTAACCTCGATAACC-1	6.17659	-7.99921	ITL5GL
LC466:AGTAACGAGCGATAAG-1	6.23881	-7.13582	ITL5GL
LC466:AGTAACGAGGAGGCAT-1	-11.3446	-6.51975	OGC
LC466:AGTAACGAGTGACCTG-1	-5.45281	-1.48745	ITL6GL
LC466:AGTAAGTAGAATCTCA-1	-0.133677	-6.66199	ITL23GL
LC466:AGTAAGTAGCTATGAC-1	5.39625	-9.05457	ITL6GL
LC466:AGTAATCGTACTGAAT-1	4.25102	4.17983	PVGA
LC466:AGTAATCGTGCTAGCG-1	5.59826	-8.43913	ITL6GL
LC466:AGTAATGCAAGGTAAC-1	-4.86629	15.5022	OPC
LC466:AGTAATGCAGCCAGTT-1	-4.49092	7.74815	ASC
LC466:AGTAATGCAGTCTATG-1	1.89319	12.2023	VIPGA
LC466:AGTAATGCATTGTTGG-1	1.87222	7.4189	NPGL
LC466:AGTACGCGTATACTGG-1	4.39172	3.924	VIPGA
LC466:AGTACGCGTCATGCCC-1	4.36046	4.62908	PVGA
LC466:AGTACGCGTTTATTCG-1	-4.91629	-1.83412	PTGL
LC466:AGTAGCTTCGGTTCCT-1	2.15122	-5.95129	ITL23GL
LC466:AGTAGGATCCTAAGTA-1	2.08195	12.7904	VIPGA
LC466:AGTAGGATCGCTAGAT-1	6.76605	-5.55763	ITL5GL
LC466:AGTATAGCAAGCGAGC-1	0.998016	-6.70829	ITL23GL
LC466:AGTATAGCATTGACAT-1	2.07371	12.6883	VIPGA
LC466:AGTCAAGAGCTGAGGG-1	6.44561	-6.25211	ITL5GL
LC466:AGTCAATGTCATGAGC-1	3.47425	-4.93306	PTGL
LC466:AGTCAATGTTTAACGG-1	-4.89817	-1.33004	ETL5GL
LC466:AGTCAATGTTTAGTCC-1	1.39981	4.23365	VIPGA
LC466:AGTCCTGAGGTCCACA-1	4.99891	-4.161	ITL5GL
LC466:AGTCCTGAGTAACGAG-1	5.61571	-8.50661	ITL6GL
LC466:AGTCCTTGTCCGCTGT-1	5.30274	-7.36479	ITL5GL
LC466:AGTCGCATCATCCTCA-1	7.21135	-5.27835	ITL5GL
LC466:AGTCGCATCGATATTG-1	4.34734	4.42829	PVGA
LC466:AGTCTTGCAATTTGGT-1	3.12251	-3.41921	ITL5GL
LC466:AGTCTTGCACAGCCTG-1	-2.63983	3.697	VEC
LC466:AGTCTTGCAGTTATCG-1	4.2394	-5.15577	ITL5GL
LC466:AGTGAACCAATTAGGA-1	6.14886	-6.10947	ITL5GL
LC466:AGTGAACCATGAATCT-1	4.71621	-4.86134	ITL5GL
LC466:AGTGAGTCAACGTGCT-1	4.36728	4.74885	PVGA
LC466:AGTGAGTCAAGTAAGC-1	11.7769	1.56587	CTGL
LC466:AGTGAGTCAATACTGT-1	3.95701	-3.63959	ITL5GL
LC466:AGTGAGTCAATGAGGT-1	5.94118	-7.84372	ITL5GL
LC466:AGTGAGTCACCTGCCT-1	1.27378	10.7138	VIPGA
LC466:AGTGAGTCAGCACGAA-1	5.03214	-4.85214	ITL5GL
LC466:AGTGATGAGCAAACCT-1	1.85332	7.88813	NPGL
LC466:AGTGATGAGCGAGGTG-1	6.78654	10.1197	D12MSN
LC466:AGTGATGAGGAAGCTA-1	-0.189202	-7.86515	ITL23GL
LC466:AGTGATGAGTTATCTC-1	-5.67721	-1.48386	ETL5GL
LC466:AGTGCACGTCCTTAGT-1	2.77272	5.24935	ETL5GL
LC466:AGTGCACGTGTTAAAC-1	-11.8973	-5.5201	OGC
LC466:AGTGCACGTTGAGGTC-1	11.6354	3.72001	CTGL
LC466:AGTGCCGGTAGCAGCT-1	-5.25063	-1.36764	ETL5GL
LC466:AGTGCGGAGAGGAAGG-1	1.21333	-4.03451	PTGL
LC466:AGTGCGGAGGAAGTAT-1	11.7557	1.62062	CTGL
LC466:AGTGCGGAGGCACAGG-1	2.03424	12.6498	VIPGA
LC466:AGTGGACAGAATGACG-1	1.64991	-6.46984	ITL23GL
LC466:AGTGGACAGGACCAGG-1	3.79449	-4.08551	ITL5GL
LC466:AGTGTTTCAGTAGCCT-1	1.99502	12.7344	VIPGA
LC466:AGTTACATCACTTTAC-1	1.91937	7.62323	NPGL
LC466:AGTTACTCACCAAAGG-1	1.73139	11.5645	VIPGA
LC466:AGTTACTCATGCTATG-1	-10.7623	8.15099	OPC
LC466:AGTTATGTCCATCAGG-1	-4.94663	15.7607	OPC
LC466:AGTTATGTCCGCACAA-1	1.41277	-6.69457	ITL23GL
LC466:AGTTATGTCGGCCAGT-1	2.02853	7.59727	PTGL
LC466:AGTTGCAGTAGCTAGC-1	-12.0545	-5.00448	OGC
LC466:AGTTGCAGTCATAGAT-1	1.78907	7.9356	NPGL
LC466:AGTTGCGTCATGGTTA-1	1.55426	-6.69753	CLAGL
LC466:AGTTGCGTCGCACACA-1	1.22449	-3.92397	PTGL
LC466:AGTTGGCGTATTACCC-1	-4.95923	-1.39421	ITL6GL
LC466:AGTTGGCGTCCTTCAG-1	0.883422	-3.91845	PTGL
LC466:AGTTGTCAGACTAAGG-1	7.00749	-5.9214	ITL5GL
LC466:AGTTTGATCCTGGTGA-1	1.54479	4.42553	VIPGA
LC466:AGTTTGCAGGTAGCTT-1	7.11577	9.95308	D12MSN
LC466:ATAACGACAATTAGCT-1	-4.74967	7.83328	ASC
LC466:ATAACGACACCTGGTG-1	4.72596	-4.83442	ITL23GL
LC466:ATAACGACAGTACCGT-1	-0.777368	-4.51642	ITL23GL
LC466:ATAAGCCTCACAAGCT-1	0.0031232	-8.01991	ITL23GL
LC466:ATAAGTCGTACGTTTC-1	1.44514	4.07639	VIPGA
LC466:ATACCGGTCCCTTGCG-1	-1.35833	-4.20801	ITL23GL
LC466:ATACCTGCAAGCGAGC-1	-8.70849	-0.524746	PTGL
LC466:ATACCTGCAGCCAGTT-1	0.755188	-4.15684	PTGL
LC466:ATAGATGCAATCGCAC-1	1.52569	-3.83543	PTGL
LC466:ATAGCATGTCATGCAA-1	-5.86751	-1.49609	ETL5GL
LC466:ATAGGTACATTGTCAG-1	-0.162569	-7.962	ITL23GL
LC466:ATATAGGCATTTGCTC-1	11.3318	3.99498	CTGL
LC466:ATATGCATCAGAAACG-1	6.34891	-6.63017	ITL5GL
LC466:ATATGCATCGTTATCT-1	-4.9562	15.3798	OPC
LC466:ATATGCATCGTTTCCA-1	-11.7479	-8.07364	OGC
LC466:ATATGGTGTTTCCTCC-1	1.20201	-6.49472	ITL23GL
LC466:ATATGTCCACCCTCAC-1	-0.0649304	-6.29349	ITL23GL
LC466:ATATGTCCACTGACCG-1	10.553	3.61275	CTGL
LC466:ATCAAGACAGCTCAAC-1	1.55423	11.0281	VIPGA
LC466:ATCAATCCAAATGCCC-1	1.66136	4.15669	VIPGA
LC466:ATCAATCCAAGGGTTG-1	2.38614	-6.29373	ITL5GL
LC466:ATCACAATCCCTCTAA-1	-12.3398	3.37776	MGL
LC466:ATCACAATCCTTCTAG-1	0.454135	-3.2048	VIPGA
LC466:ATCACAATCTCCATAT-1	11.5432	2.67344	CTGL
LC466:ATCACACAGCTCATAA-1	1.8813	7.5525	NPGL
LC466:ATCACACAGGCTGTCA-1	6.23646	-7.3414	ITL5GL
LC466:ATCACCCTCATTAGCA-1	11.4674	4.1651	CTGL
LC466:ATCACCCTCTAACCAA-1	1.17739	-7.3653	ITL23GL
LC466:ATCACCCTCTAACCTT-1	7.06203	-5.91415	ITL5GL
LC466:ATCACCCTCTGGTCCT-1	1.40447	4.2822	VIPGA
LC466:ATCACTAAGCTGCACA-1	3.83946	-4.81257	ITL5GL
LC466:ATCACTAAGCTGGACC-1	0.514162	-6.2466	ITL23GL
LC466:ATCACTAAGGTGAAAT-1	4.06662	4.45855	PVGA
LC466:ATCAGGTTCAATTACG-1	-0.294262	-7.85367	ITL23GL
LC466:ATCAGGTTCCCTGATC-1	2.01469	7.48446	NPGL
LC466:ATCAGGTTCGGCCATA-1	1.36441	10.8045	VIPGA
LC466:ATCAGGTTCGTAACGT-1	-5.33948	15.4466	OPC
LC466:ATCAGGTTCGTTAAGC-1	-0.407001	-8.30386	ITL23GL
LC466:ATCAGGTTCTGTAATG-1	5.09734	-4.73102	ITL5GL
LC466:ATCATCAAGGTCAAAG-1	5.22374	-4.1375	ITL5GL
LC466:ATCATCAAGTAAAGGT-1	11.6378	4.53571	CTGL
LC466:ATCATCAAGTTATCCT-1	0.547511	-7.89064	ITL23GL
LC466:ATCATCAAGTTATCTC-1	5.5007	-7.63849	ITL5GL
LC466:ATCATCAAGTTGTCTT-1	0.494781	-6.48395	ITL23GL
LC466:ATCATGTCATCAGTAT-1	2.03368	-5.35419	ITL5GL
LC466:ATCCAACAGAGGGACT-1	4.41292	4.51218	PVGA
LC466:ATCCAACAGCCGGTAC-1	0.706042	-6.81833	ITL23GL
LC466:ATCCAACAGTAGCGCC-1	-2.62277	3.70408	VEC
LC466:ATCCACCTCTAATCTC-1	0.0651868	-7.90256	ITL23GL
LC466:ATCCACCTCTTGACCC-1	0.53539	-7.11056	ITL23GL
LC466:ATCCATAAGCCTTAAA-1	5.26224	-8.57437	ITL6GL
LC466:ATCCCGCGTATTACCC-1	-1.31456	-4.2591	ITL23GL
LC466:ATCCCGCGTCGCGCAA-1	-5.10851	-1.85954	ETL5GL
LC466:ATCCGTGAGACACTTA-1	5.98334	-6.10154	ITL5GL
LC466:ATCCGTGAGGCGAATA-1	-12.1647	-4.94294	OGC
LC466:ATCCTCATCTGTAAGC-1	11.3683	4.59226	CTGL
LC466:ATCCTGACAAGCGAGC-1	1.33437	4.33626	OPC
LC466:ATCCTGACAATTAGCT-1	6.6152	-6.0744	ITL6GL
LC466:ATCCTTAGTGCTTAGA-1	-5.55504	-1.78827	ETL5GL
LC466:ATCGAGGCAATTGAAG-1	11.4242	3.10811	CTGL
LC466:ATCGAGGCACACAATT-1	4.79242	-5.34345	ITL5GL
LC466:ATCGAGGCACTTCATC-1	11.0675	4.89669	NPGL
LC466:ATCGAGGCAGGAACCA-1	1.20941	-7.12357	ITL23GL
LC466:ATCGCCCGTCATGCCC-1	1.35856	4.28749	VIPGA
LC466:ATCGCCCGTGCATTTC-1	4.03552	4.7194	PVGA
LC466:ATCGCCCGTTAGGTTG-1	-0.360234	-6.4674	ITL23GL
LC466:ATCGCCCGTTGCAATG-1	0.168054	-6.36926	ITL23GL
LC466:ATCGGCCAGCGCCTAA-1	1.81445	7.30005	NPGL
LC466:ATCGGCCAGGTAGCTT-1	11.5818	4.64258	CTGL
LC466:ATCGGCCAGTTATCTC-1	-5.05704	-1.15925	ETL5GL
LC466:ATCTATGAGGCGAAAC-1	11.3145	3.86939	CTGL
LC466:ATGAAGCCATAGCGAG-1	0.666276	-4.64382	PTGL
LC466:ATGAAGCCATTGTTGG-1	7.21113	10.0484	D12MSN
LC466:ATGAAGTAGCTGGACC-1	11.5159	5.11762	CTGL
LC466:ATGAAGTAGGTCGATT-1	2.08867	-6.41096	ITL23GL
LC466:ATGAAGTAGTAACGAG-1	3.9155	4.30961	PVGA
LC466:ATGAAGTAGTGAGGGT-1	2.10061	-5.09474	ITL5GL
LC466:ATGAATGCAAGGTGCA-1	-0.10122	-6.47693	ITL23GL
LC466:ATGAATGCAATAATGG-1	0.0444654	-4.57891	PTGL
LC466:ATGAATGCAATTGACT-1	-12.0896	-5.68614	OGC
LC466:ATGAATGCACTCGCTC-1	-4.91534	7.35829	ASC
LC466:ATGAATGCATAGCGAG-1	-8.57628	-0.370452	CLAGL
LC466:ATGACAACAAACTGTT-1	0.622335	-7.27626	ITL23GL
LC466:ATGACAACAGCTTAGC-1	2.10365	-7.09123	ETL5GL
LC466:ATGACAACAGGAACTG-1	-11.1013	7.42304	OGC
LC466:ATGACCAGTCCCGGAA-1	1.43251	4.25057	VIPGA
LC466:ATGACCAGTGCTCCAC-1	6.62501	-6.3456	ITL5GL
LC466:ATGACCAGTTGGATAT-1	4.96674	-3.8903	VEC
LC466:ATGACCAGTTGTTCAC-1	6.42381	-6.4441	ITL5GL
LC466:ATGACGAAGGCAGGTG-1	10.9184	5.56344	CTGL
LC466:ATGACGAAGGGTCCAC-1	11.6265	4.74197	CTGL
LC466:ATGACGAAGGTCTTGG-1	3.08563	5.09751	PVGA
LC466:ATGACTCAGCAATAGG-1	2.07667	12.665	VIPGA
LC466:ATGACTCAGTGAACAG-1	11.8164	1.54949	CTGL
LC466:ATGAGCCGTAAGGTTT-1	0.785614	-5.06073	PTGL
LC466:ATGAGCCGTGATTACG-1	1.08816	-5.5336	ITL23GL
LC466:ATGAGCCGTTTGCTGT-1	4.63516	-3.92969	ITL5GL
LC466:ATGATGGAGGTTAGCT-1	11.5158	4.9431	CTGL
LC466:ATGCAAACACTCAACA-1	-5.44228	-1.29642	ETL5GL
LC466:ATGCAAACAGTTGCGT-1	3.68285	4.41729	VIPGA
LC466:ATGCATTCATTGCGGT-1	1.3813	10.8177	VIPGA
LC466:ATGCCTGAGGACCTTG-1	10.9248	4.3725	CTGL
LC466:ATGCCTGAGGCTGTGC-1	11.0577	3.77784	CTGL
LC466:ATGCGATTCCTTTACG-1	4.16986	4.05457	VIPGA
LC466:ATGCGATTCGTTACTT-1	1.20023	-6.28018	ITL23GL
LC466:ATGCGATTCGTTTCCA-1	11.2647	3.87351	CTGL
LC466:ATGGACAAGATAGACG-1	11.7207	4.29427	CTGL
LC466:ATGGACAAGCGATAAG-1	7.19269	-5.9777	ITL5GL
LC466:ATGGACAAGCTATTGA-1	-4.81773	-1.80864	PTGL
LC466:ATGGACAAGCTTTGTT-1	6.15957	-7.2438	ITL5GL
LC466:ATGGCCCAGCATTAGC-1	6.96872	9.31379	D12MSN
LC466:ATGGCCCAGGTGTTAC-1	6.92368	-5.60817	ITL5GL
LC466:ATGGCTAGTCCAAGAC-1	11.5498	3.68578	CTGL
LC466:ATGGCTGTCTTAATGG-1	4.74333	-5.39885	ITL5GL
LC466:ATGGCTTAGTTATGTG-1	11.3904	3.23984	CTGL
LC466:ATGGTCTAGGACGTAA-1	0.00674847	-7.60052	ITL23GL
LC466:ATGGTCTAGGGTCCAC-1	-1.29219	-4.26006	ITL23GL
LC466:ATGGTCTAGGTCCAAT-1	-5.04218	7.11236	PTGL
LC466:ATGGTGCGTATTGAGT-1	4.27383	4.82672	PVGA
LC466:ATGGTGCGTGTCCAAA-1	4.40242	4.23214	PVGA
LC466:ATGGTGCGTTAGCGTA-1	11.2969	5.22332	CTGL
LC466:ATGGTTATCTATCGCC-1	0.954626	-7.00575	ITL23GL
LC466:ATGTAACGTGGATTCA-1	-0.36316	-6.68124	ITL23GL
LC466:ATGTAACGTTAAATGC-1	5.53966	-8.71708	ETL5GL
LC466:ATGTAACGTTAATGCG-1	0.889967	-7.24744	ITL23GL
LC466:ATGTAACGTTGAGCCG-1	0.902876	-4.00571	PTGL
LC466:ATGTAAGCATTGTCCT-1	3.63819	-4.69812	ITL23GL
LC466:ATGTCAATCGCTAAAC-1	-0.349878	-6.70447	ITL23GL
LC466:ATGTCAATCTAGCTTT-1	5.45059	-7.49746	ITL5GL
LC466:ATGTCAATCTGGCATG-1	1.0425	-6.77718	ITL23GL
LC466:ATGTCAATCTGGTCCT-1	4.35497	-5.31887	ITL5GL
LC466:ATGTCATCAGCACGTT-1	6.96792	-6.07113	ITL5GL
LC466:ATGTCATCAGTTTGGC-1	2.16174	12.6763	VIPGA
LC466:ATGTCCACATAATTGC-1	6.75829	9.49222	D12MSN
LC466:ATGTGAGAGCTGGAAA-1	4.17215	-5.13561	ITL5GL
LC466:ATGTTGTCAAGCCACT-1	4.29927	4.23838	PVGA
LC466:ATGTTGTCAAGGAATC-1	0.645174	-4.79491	PTGL
LC466:ATGTTTGAGCTATTAG-1	6.50317	-5.4965	ITL5GL
LC466:ATGTTTGAGCTTAACA-1	5.52081	-4.94336	ITL5GL
LC466:ATGTTTGAGTCAATTG-1	2.20266	4.25792	VIPGA
LC466:ATTAACCCAATAACCT-1	3.35321	5.08292	PVGA
LC466:ATTAACCCAATAATGG-1	4.81954	-8.18737	PTGL
LC466:ATTAACCCATCATGGC-1	1.79472	11.7199	VIPGA
LC466:ATTACCCGTTCGGTAA-1	4.20884	-4.27376	ITL5GL
LC466:ATTACCGCAAGATTCT-1	5.07124	-5.75226	ITL5GL
LC466:ATTACCGCAAGGAATC-1	6.63976	-5.39416	ITL5GL
LC466:ATTACGTCAATGCCTA-1	1.45795	4.00244	VIPGA
LC466:ATTACGTCACTAAGCC-1	11.3108	4.70105	CTGL
LC466:ATTACGTCAGCACGAA-1	4.55296	-5.15726	ITL5GL
LC466:ATTACTGAGAGAGCCG-1	11.6552	3.49274	CTGL
LC466:ATTACTGAGGCCAATT-1	0.803778	-7.46114	ITL23GL
LC466:ATTACTGAGTAAACCC-1	-4.71073	9.44372	ASC
LC466:ATTAGCGGTCTCACTG-1	6.64695	-5.00024	ITL5GL
LC466:ATTAGCTCACATAGCC-1	-5.24026	15.7922	OPC
LC466:ATTAGCTCACCAGCAT-1	6.64218	-6.48085	ITL5GL
LC466:ATTAGCTCAGGTTACC-1	5.76218	-8.31595	ITL6GL
LC466:ATTAGTCCAGCCGCTA-1	11.6099	1.36243	CTGL
LC466:ATTATCCTCACGAATC-1	10.6873	4.00863	CTGL
LC466:ATTCAACCACATTAAC-1	11.7261	1.62707	CTGL
LC466:ATTCACTTCATAATCG-1	11.4493	3.44572	CTGL
LC466:ATTCACTTCTAGCTTT-1	-8.66535	-0.468387	PTGL
LC466:ATTCATGAGCAGGTTT-1	6.93241	-4.99047	ITL5GL
LC466:ATTCCGGAGCGCATTG-1	11.4818	3.84067	CTGL
LC466:ATTCCGGAGTTTCCTG-1	0.00985912	-7.12584	ITL23GL
LC466:ATTCCTAGTCACAGCG-1	-5.28585	-1.64946	ETL5GL
LC466:ATTCCTAGTTATGTGG-1	5.21914	12.7273	VEC
LC466:ATTCCTCCAATTGAAG-1	0.171099	-7.74535	ITL23GL
LC466:ATTCGTTTCCTAATTC-1	-11.9251	3.66577	MGL
LC466:ATTCGTTTCGATATTG-1	-4.81061	15.899	OPC
LC466:ATTGAAGCAGTTTGGC-1	6.80583	9.87342	D12MSN
LC466:ATTGACTCAACCTGGT-1	1.94329	7.42577	NPGL
LC466:ATTGCACAGCAAGACA-1	5.25611	12.771	VEC
LC466:ATTGCACAGGTAGCTT-1	-5.11994	15.9189	OPC
LC466:ATTGCAGGTTCATTTG-1	1.41739	4.26248	VIPGA
LC466:ATTGCGCCAAGGTACG-1	-5.83509	-1.22333	ITL5GL
LC466:ATTGCGCCACAAACTT-1	10.5541	4.24302	CTGL
LC466:ATTGGTTCATAAGTTC-1	2.01055	12.6997	VIPGA
LC466:ATTGTCCGTACTGAAT-1	1.32953	4.27541	VIPGA
LC466:ATTGTGATCAGTGAAG-1	1.26092	-3.94409	PTGL
LC466:ATTTAGCCAACTAGCC-1	0.00934148	-7.55145	ITL23GL
LC466:ATTTAGCCAATGCCTA-1	5.15447	12.6496	VIPGA
LC466:ATTTAGCCAGGCTTCG-1	-1.47718	-3.87811	PTGL
LC466:ATTTGTGAGGCGAAAC-1	10.579	3.59234	CTGL
LC466:ATTTGTGAGTCATTTC-1	6.20969	-5.28905	ITL5GL
LC466:CAAACAACAGTCTATG-1	6.14245	-7.68263	ITL5GL
LC466:CAAACACTCCCTGATC-1	5.08531	-5.36946	ITL5GL
LC466:CAAACACTCCCTGTTA-1	3.97655	4.36492	PVGA
LC466:CAAACACTCTAATCAG-1	0.920984	-7.71951	ITL23GL
LC466:CAAACACTCTTGAGGT-1	6.73615	9.65392	D12MSN
LC466:CAAACATGTCATGCCC-1	-2.68938	3.58873	VEC
LC466:CAAACATGTTTACCGT-1	3.56193	4.71036	VIPGA
LC466:CAAACCGTCAGAAACG-1	3.46309	-4.01667	ITL5GL
LC466:CAAACCGTCATGCGTG-1	-5.3071	15.8495	OPC
LC466:CAAACCGTCGGTACGC-1	-0.204108	-7.59989	ITL23GL
LC466:CAAACGCGTTCGCTCA-1	11.2919	4.93887	CTGL
LC466:CAAACTGGTGTCACGG-1	1.333	-7.31196	ITL23GL
LC466:CAAAGCGCATAATGTC-1	-0.305894	-6.3383	ITL23GL
LC466:CAAAGCGCATAGCAGG-1	-5.02498	-1.42391	ITL6GL
LC466:CAAAGGATCCAAATCA-1	2.1433	-5.35372	ITL5GL
LC466:CAAAGGATCTTGTTCG-1	2.31895	5.31585	VIPGA
LC466:CAACAATGTGTTTGTC-1	-5.33631	9.38681	ASC
LC466:CAACAATGTTGGATCA-1	7.21231	-6.15205	ITL5GL
LC466:CAACAGGCAGAAACGT-1	0.268652	-7.42558	ITL23GL
LC466:CAACCCGCACCTATAG-1	-5.31215	15.901	OPC
LC466:CAACCCTTCATTTGCT-1	4.20811	4.8528	PVGA
LC466:CAACCCTTCTAACCTT-1	-0.00141775	-8.01876	ITL23GL
LC466:CAACCCTTCTCAATTC-1	11.7142	5.30969	CTGL
LC466:CAACTAGGTGTCACGG-1	1.3806	10.7933	VIPGA
LC466:CAAGAACCACAAAGAC-1	11.5788	3.42134	CTGL
LC466:CAAGAACCACGTAAGG-1	-11.973	-5.78491	OGC
LC466:CAAGAACCAGGCATCT-1	7.02239	9.64005	D12MSN
LC466:CAAGACAAGAACCTAC-1	0.372602	-7.7958	ITL23GL
LC466:CAAGACAAGCCTGGTA-1	-5.16362	15.9437	OPC
LC466:CAAGACAAGGAACCAA-1	1.50037	4.34547	VIPGA
LC466:CAAGACAAGGTCGATT-1	-5.00635	15.9506	OPC
LC466:CAAGCTAGTACCGAAC-1	-5.1943	15.3766	OPC
LC466:CAAGCTAGTGCACGCA-1	2.88264	-3.72594	ITL5GL
LC466:CAAGCTAGTTAACAGT-1	2.86185	-3.20604	ITL5GL
LC466:CAAGCTAGTTGGCGTG-1	1.37765	10.8195	VIPGA
LC466:CAAGGCTGTCCTTAGT-1	7.19233	-6.04034	ITL5GL
LC466:CAAGGCTGTTGAGGTC-1	1.52733	4.26779	VIPGA
LC466:CAAGGGAGTTGTTGGA-1	5.84602	-7.69921	ITL5GL
LC466:CAAGGTAAGACAAACG-1	0.0844658	-7.95312	ITL23GL
LC466:CAAGGTTTCCTAATAG-1	0.0806503	-7.76516	ITL23GL
LC466:CAAGGTTTCCTCATCA-1	5.30337	-4.87871	ITL5GL
LC466:CAAGTAACAAGGCCAA-1	7.09355	-5.972	ITL5GL
LC466:CAAGTAACAGCATGGA-1	5.91821	-7.20096	ITL5GL
LC466:CAAGTAACATTGACAT-1	11.4347	4.54086	CTGL
LC466:CAAGTATGTAGCTAAT-1	7.06144	9.42409	D12MSN
LC466:CAAGTGAAGTAATCCA-1	5.04376	-8.2377	ITL23GL
LC466:CAAGTGAAGTCCTTCA-1	11.0821	4.59562	CTGL
LC466:CAAGTTATCATTACTC-1	3.9687	4.7308	PVGA
LC466:CAAGTTATCGGTTAGT-1	1.5926	4.34987	VIPGA
LC466:CAATAAGCAAACCTAT-1	-0.22491	-8.21724	ITL23GL
LC466:CAATAAGCACATGCTA-1	-0.0249907	-6.29396	ITL23GL
LC466:CAATAAGCAGCAACCT-1	0.0183408	-4.60251	PTGL
LC466:CAATAGCTCCGGCTAA-1	1.42375	4.37298	VIPGA
LC466:CAATAGCTCTTTAAGG-1	7.00899	9.53986	D12MSN
LC466:CAATATGTCGGGCCAT-1	4.27965	-3.79833	ITL5GL
LC466:CAATATGTCGTTTCTG-1	-10.6142	8.34533	OPC
LC466:CAATATGTCTAATCCT-1	0.828482	-7.68922	ITL23GL
LC466:CAATCCTGTTAAGCGC-1	1.70543	11.4822	VIPGA
LC466:CAATCGCCAAGCCACT-1	5.22264	-8.60031	ITL6GL
LC466:CAATCTAAGAAGCTAG-1	1.93927	7.79105	NPGL
LC466:CAATCTAAGCATGCAT-1	11.3525	4.52388	CTGL
LC466:CAATGAACAACTAACT-1	-12.1973	-5.02343	OGC
LC466:CAATGACTCCGCCAAA-1	2.77832	-3.13973	ITL5GL
LC466:CAATGCCCAATTGAGA-1	-5.12324	15.0985	OPC
LC466:CAATGTCAGCAAGACA-1	2.11284	-6.78024	ITL5GL
LC466:CAATGTCAGCTAAGTC-1	4.10412	4.10254	PVGA
LC466:CAATGTCAGCTTAGTA-1	10.5339	5.0125	CTGL
LC466:CAATGTGGTGACATAT-1	1.94538	7.51536	NPGL
LC466:CAATGTGGTGGAGCAA-1	0.398755	-7.39443	ITL23GL
LC466:CACAAGCGTAGTTAAC-1	0.133704	-6.00749	ITL23GL
LC466:CACAATATCATCAGTA-1	6.11586	-7.58322	ITL5GL
LC466:CACAATATCGCATTAA-1	10.7735	3.91194	CTGL
LC466:CACAATATCTCAATTC-1	2.09043	12.8294	VIPGA
LC466:CACAGGGAGCTATGAC-1	-0.483773	-7.79439	ETL5GL
LC466:CACAGGGAGCTCAAAC-1	7.04147	9.8407	D12MSN
LC466:CACATTAAGGCTACAT-1	2.22299	7.78401	PTGL
LC466:CACATTAAGGTCCAAT-1	6.86233	9.44158	D12MSN
LC466:CACATTAAGTTGTCAA-1	6.57782	9.3701	D12MSN
LC466:CACCAACCATAAGCAA-1	11.7264	1.53212	ITL6GL
LC466:CACCGGTAGGCTGTCA-1	-1.43599	-3.25086	PTGL
LC466:CACCGGTAGTAGCGGG-1	-8.56956	-0.365634	ITL23GL
LC466:CACCTGTTCACATTGA-1	1.85801	7.51025	NPGL
LC466:CACCTGTTCCCGCAAA-1	1.31896	-7.44708	ITL23GL
LC466:CACCTGTTCGATTTAG-1	6.98214	-5.92092	ITL6GL
LC466:CACCTGTTCTAGCTTT-1	-5.74499	-1.14622	ITL5GL
LC466:CACCTGTTCTGTGCCT-1	-0.0237263	-8.20554	ITL23GL
LC466:CACGCAATCAGGGCCT-1	-0.353634	-8.33424	ITL23GL
LC466:CACGCAATCATGGTTA-1	6.93842	10.0037	D12MSN
LC466:CACGCAATCATTGTCT-1	6.82861	9.63702	D12MSN
LC466:CACGCAATCCGTTAAA-1	3.66544	-3.74518	ITL5GL
LC466:CACGCAATCGAAGCGG-1	0.199205	-6.46993	ITL23GL
LC466:CACGCTAAGCCTCTCG-1	4.39813	-4.13707	ITL5GL
LC466:CACGCTAAGGTTAGAG-1	3.9764	-3.61463	ITL5GL
LC466:CACTAAGGTAAATTGC-1	5.07088	-5.42249	ITL5GL
LC466:CACTAAGGTAAGGTCC-1	-4.8683	15.7438	OPC
LC466:CACTAAGGTCATGCAA-1	1.801	-6.47118	ITL23GL
LC466:CACTAAGGTGGACCTG-1	1.5513	-6.72837	ITL23GL
LC466:CACTAAGGTTCCGGGA-1	10.9817	4.02812	CTGL
LC466:CACTAGCCAAGGAATC-1	2.00039	-7.12416	ITL5GL
LC466:CACTAGCCACCTGTAA-1	3.04588	-6.0502	ITL5GL
LC466:CACTAGCCACTGACCG-1	1.03823	-6.85085	ITL23GL
LC466:CACTGACCAATAGCCC-1	0.566457	-6.32189	ITL23GL
LC466:CACTGACCATGATTGT-1	6.23041	-7.775	ITL5GL
LC466:CACTTAAAGCATTTCT-1	6.99441	9.77949	D12MSN
LC466:CACTTAAAGCCTGATG-1	6.6819	9.52234	D12MSN
LC466:CACTTAAAGGTCCTGA-1	3.54747	-3.09685	ITL5GL
LC466:CACTTTGTCAATCTCT-1	-10.8078	8.07315	OPC
LC466:CACTTTGTCACATTGA-1	7.03536	-5.76508	PTGL
LC466:CACTTTGTCAGGATGA-1	1.68906	7.28129	CLAGL
LC466:CACTTTGTCGGCCATA-1	1.24105	-6.49963	ITL23GL
LC466:CAGAACCGTTAGAGGG-1	-5.3731	-1.63149	ETL5GL
LC466:CAGAATCTCCTGTTCA-1	1.33569	4.44001	VIPGA
LC466:CAGAATCTCGGTTAGT-1	-0.100457	-8.19675	ITL23GL
LC466:CAGATTCAGGCTACTG-1	-4.96843	-1.39869	ETL5GL
LC466:CAGATTCAGGGCCACT-1	0.658863	-6.74312	ITL23GL
LC466:CAGATTCAGGTCCACA-1	5.89951	-7.15915	ITL5GL
LC466:CAGATTCAGTTACCGG-1	11.7504	1.70708	CTGL
LC466:CAGCAAGCAGATAGAC-1	11.6377	5.11877	CTGL
LC466:CAGCATGTCAATCTAG-1	1.40948	10.846	VIPGA
LC466:CAGCATGTCCTTAATC-1	-5.03202	15.4711	OPC
LC466:CAGCATGTCTTAGCCC-1	-5.06933	-1.39036	ETL5GL
LC466:CAGCATTAGCCTGTGA-1	-4.95881	15.448	OPC
LC466:CAGCATTAGCGCCTTT-1	-10.8504	8.02693	OPC
LC466:CAGCCAATCTAATTGG-1	3.24403	-4.39153	ITL5GL
LC466:CAGCCTAAGCGATAAG-1	4.20364	4.23443	PVGA
LC466:CAGCTAAGTACTGATG-1	2.75439	-3.95143	ITL5GL
LC466:CAGCTAAGTCAATACG-1	-1.40764	-4.15799	ITL23GL
LC466:CAGCTAAGTGGTTAGC-1	2.29965	12.73	VIPGA
LC466:CAGCTAAGTTAAGGTT-1	4.22801	-4.02821	ITL5GL
LC466:CAGCTAAGTTACCTGT-1	-5.07101	15.8771	OPC
LC466:CAGCTATAGAGCCGCT-1	3.30236	5.07137	PVGA
LC466:CAGCTATAGCAAGGGT-1	3.90768	-4.10533	ITL5GL
LC466:CAGCTATAGCATTTCT-1	5.98051	-7.50132	ITL5GL
LC466:CAGGAAGGTCACCAAA-1	-5.20235	15.5639	OPC
LC466:CAGGAAGGTTACAAAC-1	2.35743	5.34269	VIPGA
LC466:CAGGACACAGGAACTG-1	0.173687	-7.68435	ITL23GL
LC466:CAGGACACATTATGGT-1	11.0203	3.46972	CTGL
LC466:CAGGACCTCGTTATCT-1	-5.13722	-1.6226	ETL5GL
LC466:CAGGATGCACCTATAG-1	6.78579	9.64939	D12MSN
LC466:CAGGATGCACTATGGC-1	0.885574	-7.27209	ITL23GL
LC466:CAGGATGCATCAGTAT-1	6.86807	-6.08592	ITL5GL
LC466:CAGGGCTTCGCATTAA-1	3.62676	-3.78125	ITL5GL
LC466:CAGGGCTTCGGTCAAT-1	6.1313	-7.58097	ITL5GL
LC466:CAGGGTGAGCATGTCG-1	11.4507	4.21835	CTGL
LC466:CAGGGTGAGTCATTAG-1	6.84775	10.0501	D12MSN
LC466:CAGGTCCAGCAACATC-1	11.1088	4.13898	CTGL
LC466:CAGGTCCAGCGGCTGT-1	6.10055	-8.19829	ITL6GL
LC466:CAGGTCCAGTTGTCAA-1	4.61888	-3.62551	ITL23GL
LC466:CAGGTGGAGGGTTATC-1	5.42486	-5.2679	ITL5GL
LC466:CAGGTGGAGTTGTCCC-1	4.20767	4.08736	VIPGA
LC466:CAGGTTAGTACCGAAC-1	11.5341	5.28217	CTGL
LC466:CAGTACCCAAGGACCA-1	-5.61728	-1.03119	ETL5GL
LC466:CAGTACCCAAGGATTA-1	-11.8893	-5.82375	OGC
LC466:CAGTACCCAATAGTCT-1	11.4694	4.60082	CTGL
LC466:CAGTACCCACCTACGG-1	2.30773	-5.50246	ITL5GL
LC466:CAGTACCCATGAGTTT-1	6.70196	9.94709	D12MSN
LC466:CATAACGGTGTTGCAA-1	4.31686	-3.90366	ITL5GL
LC466:CATAAGCTCACAGCGC-1	1.95531	7.63732	NPGL
LC466:CATAATCCAAGTGTTT-1	11.5488	5.28207	CTGL
LC466:CATAATCCAATTGACT-1	0.432134	-7.57147	ITL23GL
LC466:CATAATCCAGACAAAC-1	-5.28064	-1.25995	ETL5GL
LC466:CATAATCCAGTCTATG-1	5.44618	-8.85908	ITL5GL
LC466:CATAATGTCAGCATTA-1	7.17595	-6.03937	ITL5GL
LC466:CATAATGTCAGTATTG-1	2.12527	4.2284	VIPGA
LC466:CATAATGTCGCTAAGT-1	-0.32511	-7.58107	ITL23GL
LC466:CATAGACTCATGGTGT-1	-5.54931	-1.20833	ETL5GL
LC466:CATAGACTCCACCTGT-1	4.9553	-5.23319	ITL5GL
LC466:CATAGCTAGCTGGCTA-1	1.91964	7.94518	NPGL
LC466:CATAGGCGTCAATAGT-1	2.07934	12.3572	VIPGA
LC466:CATAGGCGTGATCATG-1	7.11889	-2.98306	ITL23GL
LC466:CATAGGTTCAGAAACG-1	-4.6731	9.87693	ASC
LC466:CATAGGTTCCTTCGTA-1	1.56353	-6.30781	ITL23GL
LC466:CATAGTCAGCGGATTT-1	-5.49264	-1.12948	ETL5GL
LC466:CATAGTCAGCTCAAAC-1	0.215353	-8.17962	ITL23GL
LC466:CATAGTCAGGCGAATA-1	1.60891	-5.49343	ITL5GL
LC466:CATATCGCACTGGCCA-1	5.40785	-8.26719	ITL5GL
LC466:CATATCGCAGCAAGAT-1	11.5628	1.3591	CTGL
LC466:CATATCGCATAACGGG-1	0.703158	-4.01302	PTGL
LC466:CATCAATCAATGCGCT-1	5.98508	-7.89461	ITL5GL
LC466:CATCAATCAGAACCGA-1	1.58676	-6.36032	ITL23GL
LC466:CATCACACATGTCAAT-1	5.91991	-8.27968	ITL6GL
LC466:CATCATAAGGCTTAAC-1	6.53041	-6.088	ITL5GL
LC466:CATCATGCACAATGTT-1	6.85891	9.52276	D12MSN
LC466:CATCATGCAGAAATTG-1	11.4152	5.08205	CTGL
LC466:CATCCTCAGCTAATCA-1	5.29801	-4.32484	ITL5GL
LC466:CATCCTCAGTCATTAG-1	6.99922	9.65412	D12MSN
LC466:CATCCTGGTACGATTG-1	-5.38176	-1.33949	ETL5GL
LC466:CATCCTGGTACGGTAC-1	-4.59975	15.338	OPC
LC466:CATCGCTTCCTTAATC-1	-4.737	15.2811	OPC
LC466:CATCGCTTCTAGCTTT-1	5.39577	-4.15942	ITL23GL
LC466:CATCGCTTCTGTTGCC-1	4.19477	4.74885	PVGA
LC466:CATGAGGCAATTGAGA-1	6.36971	-6.6586	ITL5GL
LC466:CATGAGGCAGGTATTT-1	3.99843	-6.18418	ITL5GL
LC466:CATGAGGCATGCTTAG-1	5.50999	-4.36911	ITL5GL
LC466:CATGCAAGTCCAAGAC-1	-1.66095	-3.11431	PTGL
LC466:CATGCAAGTTCGCTTG-1	1.29562	10.7483	VIPGA
LC466:CATGCGCAGCAGGTTT-1	4.32492	4.67021	PVGA
LC466:CATGCGCAGGTAGCTT-1	2.09805	4.22792	PVGA
LC466:CATGCGGGTAGCTAGC-1	5.17612	-4.5483	ITL5GL
LC466:CATGCGGGTATTCGCT-1	1.26886	10.687	VIPGA
LC466:CATGCGGGTGCTAGAC-1	0.961394	-7.30569	ITL23GL
LC466:CATGGATTCATTAGCA-1	-0.211485	-8.33338	ITL23GL
LC466:CATGGATTCTCCATGC-1	1.48746	10.9041	VIPGA
LC466:CATGGATTCTGCAAAC-1	1.31891	-6.63708	ITL23GL
LC466:CATGGCGGTAGGTGTC-1	2.29323	7.77469	PTGL
LC466:CATGGCGGTGCTCCGT-1	-5.05545	7.13176	PTGL
LC466:CATTATCTCCGGTATG-1	5.34515	-8.68965	ETL5GL
LC466:CATTATCTCTTGACCC-1	5.60039	-8.63415	ITL6GL
LC466:CATTATGAGCTCATAA-1	0.918834	-7.30511	ITL23GL
LC466:CATTATGAGGCCGGAA-1	1.13163	-6.69198	ITL23GL
LC466:CATTCATTCCAAGTTA-1	1.36289	4.35026	VIPGA
LC466:CATTCATTCGCCTAAG-1	5.13224	-5.2949	ITL5GL
LC466:CATTCCTCAGAAACGT-1	-5.608	-1.37464	ETL5GL
LC466:CATTCCTCATGAAGTA-1	-5.82254	-1.43139	ETL5GL
LC466:CATTCCTCATTATGCG-1	11.5684	4.85996	CTGL
LC466:CATTGCGAGCACAGAA-1	1.14642	-6.21543	ITL23GL
LC466:CATTGCGAGCATGAAG-1	6.39241	-5.42984	ITL5GL
LC466:CATTGCGAGGATCCGC-1	0.808306	-6.95932	ITL23GL
LC466:CATTGTAAGCCACATG-1	0.407214	-4.74921	PTGL
LC466:CATTGTAAGCCTCTGT-1	0.296097	-4.38495	PTGL
LC466:CATTGTAAGGTCCTAG-1	4.06645	4.94643	PVGA
LC466:CATTGTGCAACCCTCC-1	5.61687	-7.74448	ITL5GL
LC466:CATTGTGCAATGCCTA-1	5.20677	-3.99724	ITL5GL
LC466:CATTGTGCACACTAAT-1	3.79996	-3.42058	ITL5GL
LC466:CATTGTGCAGGCCTTG-1	6.55208	-5.98853	ITL5GL
LC466:CATTTGTTCCTTTACG-1	4.46065	4.16748	PVGA
LC466:CCAAACCCAAGGATTA-1	-12.046	3.60465	MGL
LC466:CCAAACTAGGACCTGC-1	-5.08444	-1.21819	ETL5GL
LC466:CCAAACTAGGTCGAGG-1	0.0909107	-6.29599	ITL23GL
LC466:CCAAATCAGTCACTAA-1	5.76352	-8.07872	ITL6GL
LC466:CCAACATAGCCACAAT-1	1.94023	7.50142	NPGL
LC466:CCAACATAGTGAGGTA-1	-5.2806	-1.58552	ETL5GL
LC466:CCAACCAAGCACAGCC-1	2.06536	4.25054	VIPGA
LC466:CCAACCCGTCAAAGGG-1	-5.16441	15.7999	OPC
LC466:CCAACCCGTGAGCGAA-1	-0.276714	-7.91855	PTGL
LC466:CCAAGTTAGGGACGCA-1	-12.361	-5.5085	OGC
LC466:CCAATATCAATCGCAC-1	4.53009	4.5181	PVGA
LC466:CCAATATCAGTACCGT-1	-5.04971	-1.25274	ETL5GL
LC466:CCACAATAGATAACCC-1	2.77961	-3.75216	ITL5GL
LC466:CCACAATAGCATGTTA-1	5.4912	-4.79536	ITL5GL
LC466:CCACACAAGCACAGGG-1	4.3757	4.081	VIPGA
LC466:CCACACAAGGAACGCG-1	-4.47185	-0.88517	ITL5GL
LC466:CCACACAAGTAGCTTA-1	7.04441	9.76591	D12MSN
LC466:CCACTTGGTACCGTTT-1	-5.41654	-1.37331	D12MSN
LC466:CCACTTGGTGTTGCTT-1	2.08196	-5.6896	ITL5GL
LC466:CCAGACTCAGCAAGGC-1	11.6796	1.6244	CTGL
LC466:CCAGCTAAGCATGTTA-1	-10.9318	-6.216	OGC
LC466:CCAGCTAAGTATTGCA-1	-0.260139	-8.2673	ITL23GL
LC466:CCAGCTGCAACTAGAA-1	-12.343	-5.77269	OGC
LC466:CCAGGAACACAATACT-1	5.48147	-8.74556	ITL6GL
LC466:CCAGGATGTAATCGCA-1	0.991288	-6.45909	ITL23GL
LC466:CCAGGATGTATTGAGT-1	-1.53838	-3.33915	PTGL
LC466:CCAGTTTGTTAGTGAT-1	-12.3812	-5.35591	OGC
LC466:CCATAAGGTGGGTACT-1	1.53488	11.0722	VIPGA
LC466:CCATAATCATAATTGC-1	11.8024	3.80665	CTGL
LC466:CCATAATCATATAACC-1	-5.25074	9.20967	ASC
LC466:CCATCATGTCGTTACT-1	6.45961	-5.84061	ITL5GL
LC466:CCATCATGTTGTTCAC-1	0.635086	-6.94083	ITL23GL
LC466:CCATTGTGTAATCGCA-1	7.01235	9.49629	D12MSN
LC466:CCATTGTGTTGGTTAG-1	1.62744	11.2656	VIPGA
LC466:CCCAAACCAAATACCT-1	10.9893	3.7814	CTGL
LC466:CCCAACCGTCTAACAG-1	1.88007	7.36119	NPGL
LC466:CCCAATTGTTATAGCG-1	5.25856	12.7791	VIPGA
LC466:CCCAGTTTCAAAGGCA-1	0.171875	-8.26344	ITL23GL
LC466:CCCAGTTTCACGCGGT-1	4.25939	4.87075	PVGA
LC466:CCCAGTTTCATTGACA-1	1.65074	4.23321	VIPGA
LC466:CCCGCAACAATTAACC-1	3.27599	-3.07905	ITL5GL
LC466:CCCGCAACACAAACTT-1	-0.0568932	-6.41885	ITL23GL
LC466:CCCGCTTCAATCGCAC-1	1.02764	-7.34967	ITL23GL
LC466:CCCGCTTCAGTCTATG-1	11.6558	4.05282	CTGL
LC466:CCCGTAAAGCACAGCC-1	1.54837	11.0422	VIPGA
LC466:CCCGTAAAGCGATACT-1	0.49941	-7.36433	ITL23GL
LC466:CCCGTAAAGGGCTTAT-1	0.623111	-7.07433	ITL23GL
LC466:CCCGTAAAGTGAACAG-1	6.30837	-6.55137	ITL5GL
LC466:CCCGTAAAGTTAACCA-1	2.0516	7.73782	NPGL
LC466:CCCGTAAAGTTATGGC-1	-5.04373	15.5867	OPC
LC466:CCCGTTGTCAAACCTA-1	1.24218	10.6641	VIPGA
LC466:CCCTAATGTATTGAGT-1	0.80499	-7.23337	ITL23GL
LC466:CCCTCAGTCATTACTC-1	6.61925	9.54399	D12MSN
LC466:CCCTCAGTCGATATTG-1	2.03531	12.7286	VIPGA
LC466:CCCTCATAGCGAGGTG-1	-0.206523	-7.80238	ITL23GL
LC466:CCCTGGACATACCCGG-1	11.7343	1.53334	CTGL
LC466:CCCTTAATCCGCCAAA-1	4.57747	-3.88487	ITL5GL
LC466:CCCTTAATCGAAGTAG-1	5.40973	-4.08309	ITL5GL
LC466:CCCTTAATCGGCTATG-1	5.20326	-3.93067	ITL5GL
LC466:CCCTTAATCTTAGGAC-1	6.60985	-6.48217	ITL5GL
LC466:CCGACAGGTTTGCGCC-1	1.36198	4.39873	VIPGA
LC466:CCGATGCAGAAGCTAG-1	5.20411	-8.72293	ITL6GL
LC466:CCGCAAATCCGGTTAG-1	0.844349	-5.96611	ITL23GL
LC466:CCGCAAATCGATTCTT-1	-5.44718	-1.27169	ETL5GL
LC466:CCGCAAGGTAATCCCT-1	-12.1312	3.42914	MGL
LC466:CCGCAAGGTCGACTAA-1	2.09248	12.6504	VIPGA
LC466:CCGCAAGGTTCCTGTG-1	1.6543	-6.76464	ITL23GL
LC466:CCGCAAGGTTGTCATC-1	-5.28042	15.8572	OPC
LC466:CCGCACACATAAGCAA-1	4.09861	-3.84497	ITL5GL
LC466:CCGCCAACAACTAACT-1	11.7415	1.57944	CTGL
LC466:CCGCCAACACAAGCCT-1	4.04829	4.23786	PVGA
LC466:CCGCCAACACAGACTC-1	1.72128	7.42064	ITL5GL
LC466:CCGCCAACAGGCTAAG-1	10.4356	4.99402	CTGL
LC466:CCGCTAAAGACAACGA-1	2.31377	-5.5467	ITL23GL
LC466:CCGCTAAAGCAGGTGG-1	7.2364	-6.20173	ITL5GL
LC466:CCGCTAAAGGAGCAAC-1	6.98994	-5.90096	ETL5GL
LC466:CCGCTAAAGTAGCGCC-1	4.50457	-4.51376	ITL5GL
LC466:CCGCTAGCAACCCTCC-1	6.1037	-7.81688	ITL6GL
LC466:CCGCTAGCATGCTATG-1	-5.41081	-1.48267	ETL5GL
LC466:CCGCTTAGTAGACAAA-1	-0.268815	-7.82263	ITL23GL
LC466:CCGGTTAAGGCACAGG-1	6.69661	9.49442	D12MSN
LC466:CCGTGCTGTAGGTTTG-1	0.41145	-7.64739	ITL23GL
LC466:CCGTGCTGTCAGGAAG-1	5.7197	-8.52124	ITL6GL
LC466:CCGTGCTGTTACCGGG-1	0.748703	-3.90538	PTGL
LC466:CCGTGCTGTTACCTGT-1	-5.14192	15.502	OPC
LC466:CCGTTAACAACTGGGA-1	-12.1201	-4.5865	OGC
LC466:CCGTTACTCTATTGTC-1	11.455	4.67295	CTGL
LC466:CCGTTATGTGCTAGAC-1	5.03079	-8.57312	ITL6GL
LC466:CCGTTGCGTGCTGTAA-1	1.46672	10.7987	VIPGA
LC466:CCGTTGCGTTAGGCGT-1	1.59556	11.1599	VIPGA
LC466:CCGTTTGGTGTTGTGA-1	1.42749	-5.94411	ITL23GL
LC466:CCTAAAGGTGGTTAGC-1	5.02131	-4.63206	ITL5GL
LC466:CCTAAAGGTTAGGTTG-1	10.7094	4.18325	CTGL
LC466:CCTAAATCACCAGGTT-1	11.5066	5.10178	CTGL
LC466:CCTAAATCATCACAGC-1	1.45505	10.9168	VIPGA
LC466:CCTAAGGTCCGTAAAC-1	11.6608	5.30306	CTGL
LC466:CCTAAGTAGGAGCACG-1	7.11956	-2.98452	ITL5GL
LC466:CCTAAGTAGTAGCGGG-1	-5.04351	15.8348	OPC
LC466:CCTAATAAGATTGAGG-1	3.70335	4.4069	PVGA
LC466:CCTAATAAGCTTTGTT-1	1.32739	3.94344	VIPGA
LC466:CCTAATAAGGCCTTAG-1	3.85499	4.35924	PVGA
LC466:CCTAATCGTAATCCCT-1	5.25256	-7.75717	ITL23GL
LC466:CCTAATCGTATACTGG-1	-11.7262	-5.24587	OGC
LC466:CCTAATCGTCATCATC-1	4.25618	-4.09477	ITL5GL
LC466:CCTAATCGTTAAGCCA-1	11.0535	5.28098	CTGL
LC466:CCTACTGGTATTGTCC-1	1.9933	12.6185	VIPGA
LC466:CCTACTGGTCAACAAT-1	5.33654	-4.46166	ITL5GL
LC466:CCTACTTCAAGTGTTT-1	5.55196	-8.32584	ITL6GL
LC466:CCTACTTCATATAACC-1	-5.39562	-1.42059	ETL5GL
LC466:CCTAGTTGTCATGCCC-1	5.55617	-8.40575	ITL6GL
LC466:CCTAGTTGTCCTTCAG-1	-1.38811	-4.20145	ITL23GL
LC466:CCTAGTTGTTAACACG-1	4.24824	4.15675	PVGA
LC466:CCTATATTCGCTTCTA-1	0.929381	-6.74674	ITL23GL
LC466:CCTATATTCTATCGCC-1	1.08445	-5.69921	ITL23GL
LC466:CCTCAGTTCCTCCATA-1	5.03062	-8.58759	ITL6GL
LC466:CCTCCTCTCAGGATGA-1	5.23387	-3.99519	ITL5GL
LC466:CCTGAATAGCACTAAC-1	6.90112	9.5881	D12MSN
LC466:CCTGAATAGGAGGGTT-1	3.59847	-3.62417	ITL5GL
LC466:CCTGAATAGTAAGAAC-1	5.24806	-4.1979	ITL5GL
LC466:CCTGAGTCAAGCGAGC-1	5.19612	-8.29334	ITL6GL
LC466:CCTGATGAGTCATTGA-1	6.68382	9.47578	D12MSN
LC466:CCTGCTCCAACCCTAA-1	5.64712	-7.24938	ITL5GL
LC466:CCTGCTCCACAGGAAT-1	-0.117808	-6.33158	ITL23GL
LC466:CCTGCTCCACTAGGTC-1	-5.12014	-1.40335	ETL5GL
LC466:CCTGGTAAGTGAGGGT-1	6.21751	-7.36691	ITL5GL
LC466:CCTGTAACATCAGTAT-1	11.6602	4.03371	CTGL
LC466:CCTGTAACATTGGGAG-1	4.0099	-4.11545	ITL5GL
LC466:CCTGTATGTAGCTAAT-1	4.29344	4.06927	VIPGA
LC466:CCTGTATGTATTGGAT-1	1.0098	-3.87623	PTGL
LC466:CCTGTATGTGATTTGG-1	3.35457	-3.36127	ITL5GL
LC466:CCTGTATGTTCAAGCA-1	0.0473485	-5.78494	PTGL
LC466:CCTGTATGTTCCTGTG-1	6.95302	9.90517	D12MSN
LC466:CCTGTATGTTGTTCAC-1	-4.90327	-1.70232	ETL5GL
LC466:CCTGTTGGTACCAGGT-1	-4.91912	-1.84338	PTGL
LC466:CCTGTTGGTAGTTGGC-1	0.0226891	-7.22106	ITL23GL
LC466:CCTGTTGGTCCTTAGT-1	0.32984	-8.16048	ITL23GL
LC466:CCTTAACGTTTACCGT-1	1.81771	-6.47518	ITL23GL
LC466:CCTTAGTGTGGGAACA-1	1.01607	-6.46461	ITL23GL
LC466:CCTTAGTGTGTGTCCC-1	0.475948	-7.1728	ITL23GL
LC466:CCTTAGTGTTTCAGGA-1	1.28342	10.7162	VIPGA
LC466:CCTTATGTCAAACCGT-1	6.92124	-6.109	ITL5GL
LC466:CCTTCAATCTTTGAGA-1	0.532401	-7.22834	ITL23GL
LC466:CCTTCAGGTAACAGGG-1	6.82591	9.9426	D12MSN
LC466:CCTTCAGGTGATGAGG-1	4.259	4.7467	PVGA
LC466:CCTTCAGGTGTCACGG-1	1.93448	7.57337	NPGL
LC466:CCTTCAGGTTGCACGG-1	4.23689	-3.87204	ITL5GL
LC466:CCTTCAGGTTGTGATG-1	6.69953	9.56133	D12MSN
LC466:CCTTCAGGTTTATCGC-1	5.69593	-7.3505	ITL5GL
LC466:CCTTCGTAGGTAACGA-1	0.666853	-4.4567	PTGL
LC466:CCTTCGTAGGTCTTGG-1	11.3893	5.12728	CTGL
LC466:CCTTCGTAGTAGCGCC-1	-4.29856	9.63022	ASC
LC466:CCTTGCGTCCTTGAGG-1	7.0553	-3.08958	ITL5GL
LC466:CCTTGCGTCGGTTTGG-1	0.243173	-5.65469	PTGL
LC466:CCTTGCGTCTGTTGCC-1	3.21546	-3.73639	ITL5GL
LC466:CCTTGTTCAAGTGTTT-1	4.01273	4.80043	PVGA
LC466:CCTTGTTCAATAACGA-1	0.92251	-7.24038	ITL23GL
LC466:CCTTGTTCACCTGCTC-1	-0.0627747	-6.55839	ITL23GL
LC466:CCTTGTTCACTGGCTG-1	5.33247	-4.10644	ITL5GL
LC466:CCTTGTTCAGTACCGT-1	1.1449	-7.23532	ITL23GL
LC466:CCTTTAGTCCGGCTAA-1	6.26503	-5.32588	ITL5GL
LC466:CCTTTAGTCGCGACAC-1	6.81394	9.66789	D12MSN
LC466:CGAAATGAGGAACCGG-1	1.24707	-4.03568	PTGL
LC466:CGAAATGAGTGAGCAA-1	-0.276395	-6.17274	ITL23GL
LC466:CGAACAAAGACACCGC-1	-4.75492	9.86216	ASC
LC466:CGAACAAAGGCTACAT-1	-5.7204	-1.86205	ETL5GL
LC466:CGAAGAATCATTGTTC-1	-0.0622384	-4.626	PTGL
LC466:CGAAGAATCCGCCTAT-1	6.29466	-6.71409	ITL5GL
LC466:CGAAGCCTCGACAAAG-1	6.79964	9.9635	D12MSN
LC466:CGAAGCCTCGGTCATG-1	6.68158	-5.46761	ITL5GL
LC466:CGAAGCCTCTATGACA-1	5.8229	-6.72111	ITL23GL
LC466:CGAAGGCCATCACAGC-1	0.679316	-7.16689	ITL23GL
LC466:CGAAGTAAGCAAGACA-1	4.54949	-4.72565	ITL5GL
LC466:CGAAGTAAGGAAGTAT-1	7.04745	-3.03894	ITL5GL
LC466:CGAAGTAAGGGCCATC-1	0.234201	-6.18666	PTGL
LC466:CGAAGTAAGTCGCTAG-1	5.37612	-5.20345	ITL5GL
LC466:CGAATCTAGTCAGGCC-1	4.46889	-3.91546	PTGL
LC466:CGAATCTAGTTCCTCA-1	-12.1908	-4.78515	OGC
LC466:CGACAAGCAACAGGTG-1	1.42563	-6.66177	ITL23GL
LC466:CGACAAGCATCCGTAA-1	6.57301	9.49305	ETL5GL
LC466:CGACAAGCATGATTGT-1	6.20231	-5.43556	ITL5GL
LC466:CGACCTGCATAATCCG-1	6.99651	-5.81992	ITL5GL
LC466:CGACCTGCATCCCTCA-1	-10.918	7.92526	PTGL
LC466:CGACTAAGTCCTAACT-1	1.78365	-6.01391	ITL23GL
LC466:CGACTAAGTTGGTGAC-1	0.201436	-6.12455	ITL23GL
LC466:CGACTAAGTTTACTTG-1	-0.217119	-6.26626	ITL23GL
LC466:CGACTAAGTTTGAGCA-1	10.8158	3.81298	CTGL
LC466:CGAGCGAAGGATGATG-1	2.63632	-3.30326	ITL5GL
LC466:CGAGCTGGTTACGCAA-1	0.0823798	-7.80503	ITL23GL
LC466:CGAGGAAGTAGCTAGC-1	4.4628	-4.80716	ITL5GL
LC466:CGAGGAAGTCCTAATC-1	6.78673	9.46785	D12MSN
LC466:CGAGGAAGTGAGCACT-1	1.38763	4.25357	VIPGA
LC466:CGAGGAAGTGCATTTC-1	0.157112	-6.91146	ITL23GL
LC466:CGAGGCAAGCCATCAG-1	0.505881	-6.69458	ITL23GL
LC466:CGAGGTGAGGTCCTAG-1	6.63215	9.47619	D12MSN
LC466:CGAGGTGAGTGAGGTA-1	2.14192	12.6486	VIPGA
LC466:CGAGTCGGTACCAGGT-1	0.315859	-8.09037	ITL23GL
LC466:CGAGTCGGTGTGTCCC-1	-12.0428	-4.50279	OGC
LC466:CGATATTCACAAAGAC-1	2.82601	-3.939	ITL5GL
LC466:CGATCCTTCGGGACCT-1	11.3137	4.29685	CTGL
LC466:CGATCCTTCTTGAGGT-1	11.5793	3.82257	CTGL
LC466:CGATGTCCAAGGTCGA-1	4.38417	4.51403	PVGA
LC466:CGATTATCAGGCTGTT-1	1.24379	-7.27584	ITL23GL
LC466:CGATTGAGTTTGCGCC-1	5.54725	-8.92447	ITL6GL
LC466:CGATTTGCACACAATT-1	11.2403	5.04868	CTGL
LC466:CGCAAATTCAAACCGT-1	-0.305626	-8.24879	ITL23GL
LC466:CGCAAATTCGTTCACC-1	-12.1512	-4.839	OGC
LC466:CGCAATCCAAAGCTAA-1	1.41011	4.24972	VIPGA
LC466:CGCAATCCACTAGGTC-1	4.30906	4.38585	PVGA
LC466:CGCAATCCATTGTGTG-1	4.37224	4.60304	PVGA
LC466:CGCAATGTCATCCTCA-1	6.48851	-5.91683	ITL5GL
LC466:CGCACAATCCGCATGA-1	10.6203	3.73008	CTGL
LC466:CGCACACAGGAGCAAC-1	-5.54773	-1.12629	ETL5GL
LC466:CGCACACAGGCAGGTG-1	11.7665	4.6375	CTGL
LC466:CGCACACAGTAGGATG-1	1.91574	12.5581	VIPGA
LC466:CGCACCACAATGCGCT-1	-8.68247	-0.483062	PTGL
LC466:CGCATATAGAGGAAGG-1	-11.782	-5.3496	OGC
LC466:CGCATATAGCAATAGG-1	0.683752	-5.06483	PTGL
LC466:CGCATATAGGCGCACT-1	4.06614	-5.03594	ITL5GL
LC466:CGCATATAGTTACCGG-1	4.44381	4.67191	PVGA
LC466:CGCATATAGTTGGCCA-1	-4.85104	15.9191	OPC
LC466:CGCATTACATTGACAT-1	1.84523	11.9002	VIPGA
LC466:CGCCAAATCATCACTT-1	6.88103	9.428	D12MSN
LC466:CGCCAAATCGTAACGT-1	0.637764	-6.29623	ITL23GL
LC466:CGCCACACAAGCGATG-1	-12.3196	-5.76777	OGC
LC466:CGCCACACAGCAACCT-1	0.763655	-7.11694	ITL23GL
LC466:CGCCTCATCAGGCTAT-1	-4.70859	7.4602	ASC
LC466:CGCCTCATCGGTAACT-1	6.60577	-6.37921	ITL5GL
LC466:CGCCTGTGTTGGTGAC-1	11.5036	3.65762	CTGL
LC466:CGCGGATTCATGCTAA-1	-5.36655	15.6986	OPC
LC466:CGCGGATTCGTTATAG-1	-5.30546	9.00167	ASC
LC466:CGCTAACCACGTTACA-1	11.3869	4.19823	CTGL
LC466:CGCTAACCATTGTGTG-1	-12.0734	-4.55616	OGC
LC466:CGCTAATAGCCACATG-1	6.89037	9.50083	D12MSN
LC466:CGCTAATAGTCATGCG-1	-12.2972	-5.26999	OGC
LC466:CGCTAATAGTCTTGAA-1	-4.72809	7.7051	ASC
LC466:CGCTAATAGTGTGATC-1	4.39676	4.26502	PVGA
LC466:CGCTACTTCAGGCCTA-1	1.28932	4.1858	VIPGA
LC466:CGCTACTTCGCTTCTA-1	1.93041	-6.52923	ITL5GL
LC466:CGCTATGAGCATGACT-1	4.77021	-4.08095	ITL5GL
LC466:CGCTCCATCAAAGGCA-1	-11.8844	-8.03195	OGC
LC466:CGCTCCATCATGCGTG-1	5.22249	-5.40355	ITL23GL
LC466:CGCTCCATCCTAAGAC-1	4.93134	-4.87762	ITL5GL
LC466:CGCTCCATCTAAATCG-1	1.76573	7.7454	NPGL
LC466:CGCTGTGCACCTGTAA-1	-5.5511	-1.13025	ETL5GL
LC466:CGCTGTGCAGGCTACT-1	5.42835	-4.50787	ITL5GL
LC466:CGCTTAACATGCTTAG-1	-4.83884	7.3687	ASC
LC466:CGCTTACTCGTTATCT-1	6.75562	-6.48441	ITL5GL
LC466:CGCTTCTAGGGTCTAT-1	-12.4412	-5.90567	OGC
LC466:CGCTTCTAGTTGTCAA-1	5.74929	-7.80953	ITL6GL
LC466:CGCTTGCGTTCTTTAG-1	7.1696	9.57338	D12MSN
LC466:CGGAATCGTGATGAGG-1	6.49044	-6.79409	ITL5GL
LC466:CGGAATCGTGTTTGAG-1	2.52804	-3.6853	ITL5GL
LC466:CGGACAACATGCATAT-1	-5.54728	-1.10169	ETL5GL
LC466:CGGACAACATTAAGCT-1	1.43431	10.8726	VIPGA
LC466:CGGACCTAGAGGATAT-1	3.36066	4.48168	VIPGA
LC466:CGGAGCAAGGAACCAA-1	2.00337	-6.15229	ITL23GL
LC466:CGGAGCAAGGACAATG-1	3.50849	-4.53309	ITL5GL
LC466:CGGAGCAAGGCCTAAT-1	1.69333	-6.33046	ITL5GL
LC466:CGGAGCAAGTGAGGGT-1	5.16019	-4.00072	ITL5GL
LC466:CGGAGTCTCCCTCGCA-1	0.219024	-5.22895	PTGL
LC466:CGGAGTCTCGTTAGCG-1	1.57699	4.00261	VIPGA
LC466:CGGATAAAGCCACATG-1	2.01789	10.7788	CLAGL
LC466:CGGATAAAGCCGCAAC-1	11.6959	1.6483	CTGL
LC466:CGGATTAGTTTAGCTC-1	0.338698	-6.78275	ITL23GL
LC466:CGGCAATGTCTAACCT-1	-0.0720428	-8.30969	ITL23GL
LC466:CGGCCATAGCAAGGAC-1	1.35013	-5.94708	ITL23GL
LC466:CGGCCATAGCCTGATG-1	5.22663	-7.30886	ITL23GL
LC466:CGGCCATAGGCTGTGC-1	-12.1434	2.94185	MGL
LC466:CGGCCATAGTGAACAG-1	4.38359	3.99794	VIPGA
LC466:CGGCTAATCAGGTCCA-1	2.01186	-6.11989	ITL5GL
LC466:CGGCTAATCATTAGCA-1	7.23774	-5.20086	ITL5GL
LC466:CGGCTAATCCTCACTA-1	11.63	4.75344	CTGL
LC466:CGGCTAATCCTCCTAA-1	0.490131	-7.77507	ITL23GL
LC466:CGGCTCACAGGAACAT-1	6.67493	-5.47517	ITL5GL
LC466:CGGGCTTAGCCTGGTA-1	1.40487	-6.8257	ITL23GL
LC466:CGGGTATGTAAGCTTG-1	7.06945	-6.01495	ITL5GL
LC466:CGGGTATGTGCATTAG-1	11.3598	4.6415	CTGL
LC466:CGGGTATGTTAGGTTG-1	5.30227	-8.53737	ETL5GL
LC466:CGGGTATGTTCGCTTG-1	5.87936	-6.9987	ITL5GL
LC466:CGGGTCTAGCTTAGTA-1	6.64778	-6.41696	ITL5GL
LC466:CGGTAACGTCATGCAA-1	4.32582	4.27831	VIPGA
LC466:CGGTGAACAATTAAGG-1	1.51797	4.36113	VIPGA
LC466:CGGTGAACACTAAGAA-1	11.6711	1.93452	CTGL
LC466:CGGTGAACATAAGGAC-1	11.7187	1.67465	CTGL
LC466:CGGTGAGAGGCATGTT-1	4.12153	4.34436	PVGA
LC466:CGGTTATAGAATCTCA-1	-4.67934	9.61671	ASC
LC466:CGGTTATAGGTCTTGG-1	0.967763	-7.04591	ITL23GL
LC466:CGGTTATAGGTGCTGC-1	11.4846	2.97053	CTGL
LC466:CGGTTATAGTTGTCAA-1	11.1733	3.79942	CTGL
LC466:CGGTTATAGTTTGGTA-1	0.672619	-7.47155	ITL23GL
LC466:CGGTTGGGTCATTGAG-1	2.24566	12.7991	VIPGA
LC466:CGGTTGGGTGCCGCAA-1	0.819767	-7.60433	ITL23GL
LC466:CGGTTTGAGCCTGTTC-1	1.61335	4.20366	VIPGA
LC466:CGGTTTGAGCGGATAA-1	6.12328	-5.63955	ITL6GL
LC466:CGTAACCCACCCACCT-1	-12.1229	-4.96425	OGC
LC466:CGTAACTAGCTCAAAC-1	-5.79553	-1.50574	ETL5GL
LC466:CGTAACTAGGAGGCAT-1	3.34844	-4.42025	ITL5GL
LC466:CGTAACTAGGGTGGAT-1	-5.08651	-1.29456	ETL5GL
LC466:CGTAACTAGGTCCGTA-1	1.0727	-6.95166	ITL23GL
LC466:CGTAACTAGTCATCCC-1	-1.78086	-3.1892	PTGL
LC466:CGTAATGGTCTTGCAT-1	-5.32784	15.5587	OPC
LC466:CGTACGGGTAAATTGC-1	0.889517	-7.18033	ITL23GL
LC466:CGTACGGGTCACAAAT-1	6.96985	9.8582	D12MSN
LC466:CGTACGGGTGTAACCA-1	5.57076	-7.51633	ITL5GL
LC466:CGTAGCGGTTTAACGG-1	4.34934	4.08637	VIPGA
LC466:CGTAGCGGTTTCCTCC-1	11.3565	3.51161	CTGL
LC466:CGTAGTTAGCTCAATA-1	5.19863	12.8216	VEC
LC466:CGTATTGCAACGTGCT-1	2.16387	4.27439	PVGA
LC466:CGTATTGCAGCGCTTG-1	0.891663	-7.17361	ITL23GL
LC466:CGTCAATAGGCTGTCA-1	0.357312	-3.25344	VIPGA
LC466:CGTCATTGTAGGATCC-1	0.804778	-7.17055	ITL23GL
LC466:CGTCATTGTATTCGCT-1	0.0192467	-4.60976	PTGL
LC466:CGTCCTAGTAATCGCA-1	-5.12837	15.6198	OPC
LC466:CGTCCTAGTCAGGAAG-1	0.715698	-5.89321	ITL23GL
LC466:CGTGACATCGTTCACC-1	6.78158	-5.51431	PTGL
LC466:CGTGAGGAGTGAGGTA-1	6.55593	-5.69666	ITL5GL
LC466:CGTGAGGAGTTAGTTG-1	-0.43334	-7.89451	ITL23GL
LC466:CGTGCACAGGTCTTGG-1	4.18234	-4.70297	ITL5GL
LC466:CGTGCACAGTTAACCA-1	11.008	3.39076	CTGL
LC466:CGTGCTGCAAGGAATC-1	1.30688	-7.04717	ITL23GL
LC466:CGTGCTTTCAAACTCA-1	5.17439	-7.32802	ITL5GL
LC466:CGTGCTTTCCTTGAGG-1	-1.10383	-3.54307	PTGL
LC466:CGTGGTTCAAGCTAAA-1	1.49241	-6.26483	ITL23GL
LC466:CGTGGTTCATAGTCAT-1	5.09205	-8.46181	ETL5GL
LC466:CGTGTGTCACGAATTT-1	-2.72466	3.44973	VEC
LC466:CGTGTTACAAACTAAG-1	1.4677	-7.19752	ITL6GL
LC466:CGTGTTACATTGCGGT-1	2.28394	4.29499	VIPGA
LC466:CGTTAAATCCTACCTA-1	-4.87968	-1.84819	PTGL
LC466:CGTTAAATCCTTCTAG-1	11.7216	4.27317	CTGL
LC466:CGTTAAATCGCAAACT-1	1.29077	10.7207	VIPGA
LC466:CGTTAACAGCTTTGTT-1	0.2324	-5.8181	ITL23GL
LC466:CGTTAACAGGCTACTG-1	0.668435	-6.45348	ITL23GL
LC466:CGTTAGTAGGAACCGG-1	-0.124499	-7.82743	ITL23GL
LC466:CGTTATCGTAACCACA-1	6.72551	9.63533	D12MSN
LC466:CGTTATCGTCATAACG-1	-5.76743	-1.42189	ETL5GL
LC466:CGTTATTTCGCTTGCT-1	4.22316	4.53526	PVGA
LC466:CGTTGCAAGCGAGCGA-1	5.61373	-8.79839	ITL6GL
LC466:CGTTGCGCAAACAACA-1	-5.52134	-1.07797	ETL5GL
LC466:CGTTGCGCACAGCCTG-1	7.10835	-2.99788	ITL5GL
LC466:CGTTGCGCATGCAACC-1	11.4279	3.56801	CTGL
LC466:CGTTTCTCAGGCATCT-1	4.90223	-5.01276	ITL5GL
LC466:CGTTTGGAGGATTGAG-1	1.58445	4.23603	VIPGA
LC466:CGTTTGGAGTCAATCA-1	3.79693	4.54063	PVGA
LC466:CTAAATGTCGCCTGTT-1	1.53063	11.0125	VIPGA
LC466:CTAACCACAAATTCGT-1	11.527	3.30815	CTGL
LC466:CTAACCACAATCGCAC-1	1.77916	7.88668	NPGL
LC466:CTAACCACACAAAGCG-1	11.6529	1.98612	CTGL
LC466:CTAACCACATAGTCAT-1	0.650598	-7.05023	ITL23GL
LC466:CTAACCCTCCAGGTTG-1	0.71986	-4.33452	PTGL
LC466:CTAAGGTTCGTTATAG-1	3.47512	4.4484	VIPGA
LC466:CTAAGGTTCGTTATCT-1	6.16292	-7.71731	ITL5GL
LC466:CTAAGGTTCTAATCCT-1	5.11676	-7.53645	ITL5GL
LC466:CTAAGTCAGATAACCC-1	-4.99364	6.98231	PTGL
LC466:CTAAGTCAGCCGCAGT-1	2.06099	12.7692	VIPGA
LC466:CTAATAGTCGTAATCA-1	11.6134	1.8623	CTGL
LC466:CTAATAGTCTAATTGG-1	-5.05431	15.8629	OPC
LC466:CTAATCGCAATTGAAG-1	5.32201	-5.16342	ITL5GL
LC466:CTAATCGCACAAACTT-1	3.62094	-4.32296	ITL5GL
LC466:CTAATCGCATCTAGCA-1	-4.59022	7.77824	ASC
LC466:CTAATGTCAATTGAAG-1	3.55391	4.574	VIPGA
LC466:CTAATTGAGGCTACAT-1	6.60095	9.43582	D12MSN
LC466:CTACAACAGGCCGGAA-1	11.2481	3.98557	CTGL
LC466:CTACCGGCACCCTCAC-1	-0.188364	-6.44192	ITL23GL
LC466:CTACCGGCATCACTTC-1	-5.25826	15.8728	OPC
LC466:CTACCTCAGCCTGACA-1	6.71615	9.6207	D12MSN
LC466:CTACCTCAGGCCTAAT-1	11.6102	2.28574	CTGL
LC466:CTACTAAAGACAACGA-1	1.47061	-7.06288	ITL23GL
LC466:CTACTAAAGCCAAATC-1	-5.34457	-1.28363	ETL5GL
LC466:CTACTAAAGGAACCAA-1	5.55062	-8.68219	ITL6GL
LC466:CTACTAAAGTCATTAG-1	5.55944	-6.89337	ITL5GL
LC466:CTACTTAGTGCGCAAT-1	4.02976	-4.88212	ITL5GL
LC466:CTAGATTCATAAGTTC-1	5.5992	-8.62822	ITL6GL
LC466:CTAGCGGGTGCGCAAT-1	-5.12637	15.7646	OPC
LC466:CTAGCTGAGGTGAAGC-1	6.80155	9.86073	D12MSN
LC466:CTAGCTGAGTTAGTTG-1	2.79295	-3.01959	ITL5GL
LC466:CTAGCTTGTGAAGCCT-1	-8.51027	-0.316386	CLAGL
LC466:CTAGCTTGTGAGACTC-1	5.62854	-7.59403	ITL5GL
LC466:CTAGCTTGTTGACTTC-1	-0.285175	-8.28691	ITL23GL
LC466:CTAGGACGTGGATGTC-1	1.1195	-7.05944	ITL23GL
LC466:CTAGGCGGTCCTAACT-1	11.4992	2.82208	CTGL
LC466:CTAGGCGGTGAATCGC-1	5.59314	-8.72567	ITL6GL
LC466:CTAGTAATCCAACTGG-1	1.05631	-4.14402	PTGL
LC466:CTAGTAATCCCGTTAC-1	5.19266	-8.50283	ITL6GL
LC466:CTAGTCGAGGAAGTAT-1	5.93889	-7.84726	PTGL
LC466:CTAGTGAGTGACATGC-1	-5.17738	15.3811	OPC
LC466:CTAGTGAGTGTCCAAA-1	2.37757	4.30515	PVGA
LC466:CTATAACCAAGCGAGC-1	5.38103	-9.04247	ITL6GL
LC466:CTATAACCACAACCTA-1	0.935473	-7.50209	ITL23GL
LC466:CTATGAGGTTTGGGCG-1	0.119149	-8.15564	ITL6GL
LC466:CTATGGCCACCTAAGC-1	7.19035	-6.1485	ITL5GL
LC466:CTATGTTTCATCCACC-1	0.0223096	-6.75388	ITL23GL
LC466:CTATGTTTCGCTAGCA-1	3.99156	4.61988	VIPGA
LC466:CTATTACTCGCTAGAT-1	5.86488	-8.164	ITL6GL
LC466:CTATTACTCGCTAGTG-1	6.2388	-5.79743	ITL5GL
LC466:CTATTGAAGCTGCACA-1	-0.286286	-6.46381	ITL23GL
LC466:CTATTGAAGGTAAGGC-1	1.795	-6.06227	ITL23GL
LC466:CTCAATAAGCTGTACG-1	2.04913	12.933	VIPGA
LC466:CTCAATAAGGAGCATA-1	6.06308	-6.81973	ITL5GL
LC466:CTCACAACAATTAAGG-1	-8.58161	-0.381729	CLAGL
LC466:CTCACAACATAACGGG-1	1.19544	-7.01888	ITL23GL
LC466:CTCACACTCACAGACT-1	10.6686	4.9213	CTGL
LC466:CTCACACTCGTACCGA-1	1.47705	10.9469	VIPGA
LC466:CTCACTCAGGCTAAGA-1	5.07035	-7.75287	ITL6GL
LC466:CTCAGGATCATCCTGC-1	1.42228	4.17058	VIPGA
LC466:CTCAGGATCGATTCTT-1	2.29365	-6.08251	ITL5GL
LC466:CTCATCATCTGTGCCT-1	-5.24118	15.6811	OPC
LC466:CTCATGACACTAGGTC-1	0.090786	-7.73181	ITL23GL
LC466:CTCATGCTCAAGCGCC-1	11.743	3.34852	CTGL
LC466:CTCATGCTCATGGTTA-1	-0.281846	-8.28902	ITL23GL
LC466:CTCATTTAGCGGATTT-1	-2.6866	3.64478	VEC
LC466:CTCATTTAGCGGCTGT-1	5.30157	-4.03952	ITL5GL
LC466:CTCCAAACATTTAAGC-1	10.5108	4.8267	CTGL
LC466:CTCCCTGAGCAATAGG-1	1.19419	-6.84873	ITL23GL
LC466:CTCCCTGAGTAAGTGG-1	1.17386	-6.15503	ITL23GL
LC466:CTCCCTGAGTAGCGGG-1	2.67848	-4.02806	PTGL
LC466:CTCCCTGAGTGAACAG-1	-5.24406	15.58	OPC
LC466:CTCCGGACAGCAGGTA-1	-0.0809464	-6.10412	ITL23GL
LC466:CTCCGGACAGCGCTTG-1	-5.62224	-1.77053	ETL5GL
LC466:CTCCGGACATAAGCAA-1	0.0308635	-8.00521	ITL23GL
LC466:CTCCGTCCAGCCAGTT-1	7.00807	9.63548	D12MSN
LC466:CTCCGTCCATGTTTGG-1	1.89913	12.4712	VIPGA
LC466:CTCCTAATCGCTAGCA-1	1.48366	-3.97608	PTGL
LC466:CTCCTAATCTTGAGCG-1	1.41756	-6.68302	ITL23GL
LC466:CTCGACAAGGGCTAAA-1	10.6272	4.78465	CTGL
LC466:CTCGACAAGGTGTTAC-1	6.66901	-5.36902	PTGL
LC466:CTCGACAAGTTAACCA-1	5.62987	-7.02476	ITL5GL
LC466:CTCGACAAGTTAGAGG-1	11.6923	1.50836	CTGL
LC466:CTCGCTAGTGAGCAAG-1	4.33596	4.6028	PVGA
LC466:CTCGCTAGTTATGTGG-1	2.15844	-7.11307	ITL23GL
LC466:CTCGCTCCAAGGCCAA-1	-4.52968	9.87815	ASC
LC466:CTCGCTCCAATTATGC-1	3.98843	4.44576	PVGA
LC466:CTCGCTCCACCGGCTA-1	-5.62705	-1.42501	ETL5GL
LC466:CTCGCTCCAGCAACAG-1	-1.69884	-3.54153	ITL5GL
LC466:CTCGCTCCATGTTGGC-1	7.05478	9.83347	D12MSN
LC466:CTCGTTATCCGCATGA-1	5.5602	-8.65083	ITL6GL
LC466:CTCGTTATCGGGACTC-1	0.079803	-5.94909	ITL23GL
LC466:CTCTAAGCAATTAAGG-1	5.51945	-7.04217	ITL5GL
LC466:CTCTAAGCACACTAAT-1	4.20468	-4.27918	ITL5GL
LC466:CTCTAAGCACAGAAAC-1	5.23151	-4.52085	ITL23GL
LC466:CTCTAAGCACTTCATC-1	11.3752	5.05753	CTGL
LC466:CTCTAAGCATCCAGGT-1	2.06249	12.8581	VIPGA
LC466:CTCTAGCTCCACCCTG-1	-5.13228	15.8978	OPC
LC466:CTCTATGTCAGAAACG-1	3.04368	-4.03428	ITL5GL
LC466:CTCTCACAGGAACGCG-1	4.40854	4.66334	PVGA
LC466:CTCTCACAGGAAGCAC-1	0.391079	-5.24338	PTGL
LC466:CTCTCACAGGTCCAAT-1	2.07249	12.7895	VIPGA
LC466:CTCTGTTCAAGCGAGC-1	7.11765	-2.98664	ITL5GL
LC466:CTCTGTTCAAGGAATC-1	6.58143	-5.67668	ITL5GL
LC466:CTCTGTTCACTCAACA-1	5.48134	-9.0026	ITL6GL
LC466:CTGAAACTCACTTCAT-1	6.86835	9.36571	D12MSN
LC466:CTGAAACTCGAGGTGG-1	5.15538	-8.90921	ITL6GL
LC466:CTGAATATCCATAATG-1	4.01373	4.7975	PVGA
LC466:CTGACATAGCCGCTAA-1	3.79099	4.31204	PVGA
LC466:CTGACATAGCGATAAG-1	-0.327869	-8.21035	ITL23GL
LC466:CTGACATAGGTTTGAC-1	0.515246	-7.80984	ITL23GL
LC466:CTGACCAAGGAACCGG-1	0.197994	-6.55874	ITL23GL
LC466:CTGACCAAGGCGCTAC-1	4.62846	-4.17752	ITL5GL
LC466:CTGATCACAAGGTGCA-1	6.96256	9.63528	D12MSN
LC466:CTGATCACACCATATG-1	0.0194814	-6.73423	ITL23GL
LC466:CTGCAATAGGACCTTG-1	10.9665	4.91359	CTGL
LC466:CTGCTACTCTCACAAA-1	1.73171	4.15726	VIPGA
LC466:CTGCTACTCTGTTCAT-1	3.85189	-3.36233	ITL5GL
LC466:CTGCTATGTCGCAAAC-1	-0.182416	-7.9074	ITL23GL
LC466:CTGCTCCCACTCAACA-1	-0.334101	-6.27653	ITL23GL
LC466:CTGCTCCCATCCCTCA-1	1.35874	4.2592	VIPGA
LC466:CTGGACCAGTTATGTG-1	5.48238	-8.85339	ITL6GL
LC466:CTGGATGTCCGGTATG-1	4.3107	4.5977	PVGA
LC466:CTGGCTAAGGGCTTAT-1	10.6015	4.82752	CTGL
LC466:CTGGCTAAGGTGTTAC-1	-0.0409529	-6.40243	ITL23GL
LC466:CTGGCTAAGGTTTACA-1	2.00408	-6.44409	ITL23GL
LC466:CTGGTAAGTCGAAGTC-1	-0.333564	-6.47134	ITL23GL
LC466:CTGGTAAGTTTGCGCC-1	4.98737	-3.99856	ITL5GL
LC466:CTGGTCAAGCACGATT-1	0.244707	-4.66761	PTGL
LC466:CTGGTCAAGTTTGAGC-1	1.37966	4.03872	VIPGA
LC466:CTGGTTACACGAACAG-1	1.83281	7.57683	NPGL
LC466:CTGGTTACAGGCTTCG-1	2.79963	-4.07907	ITL23GL
LC466:CTGGTTACATAGCTGC-1	3.81821	4.61793	VIPGA
LC466:CTGTAACAGGCGAAAC-1	5.20506	-8.79331	ITL6GL
LC466:CTGTAACAGGGCCATC-1	11.6193	4.67895	CTGL
LC466:CTGTAACAGTTGTCCC-1	4.85735	-8.27007	PTGL
LC466:CTGTACCTCACGAATC-1	1.47407	4.23677	VIPGA
LC466:CTGTACCTCCTTTACG-1	0.951824	-5.79777	ITL23GL
LC466:CTGTACCTCTAATTGG-1	-5.06323	16.0014	OPC
LC466:CTGTATTTCAAGCCTG-1	-4.47231	8.6661	ASC
LC466:CTGTATTTCAGCAAGA-1	5.2974	-9.10561	ETL5GL
LC466:CTGTATTTCCAAGTGT-1	-0.311545	-8.12078	ITL23GL
LC466:CTGTATTTCTGTAATG-1	5.88293	-8.23063	PTGL
LC466:CTGTGTGAGGACTTAC-1	6.84272	9.94455	D12MSN
LC466:CTGTGTGAGTACCGCA-1	0.911765	-7.73961	ITL23GL
LC466:CTGTTAAAGGTTAGCT-1	4.4876	4.32331	PVGA
LC466:CTGTTGGAGATGGACA-1	4.19131	4.27289	PVGA
LC466:CTGTTTAGTAAGGTCC-1	0.127036	-7.68801	ITL23GL
LC466:CTTAACAAGCAAGGAC-1	2.07349	-6.31621	ITL5GL
LC466:CTTAACAAGCTAAAGG-1	-5.36457	-1.77695	ETL5GL
LC466:CTTAACAAGGCGTAAA-1	7.12846	9.9458	D12MSN
LC466:CTTAAGGGTCTAACAG-1	-0.0407929	-4.60065	PTGL
LC466:CTTAATGAGCCTTAAA-1	-5.26328	15.3321	OPC
LC466:CTTACCTCAGGCTACT-1	3.21243	-4.34251	ITL5GL
LC466:CTTACCTCATGTTGTG-1	4.3128	4.57562	PVGA
LC466:CTTAGGAGTTTGTGGA-1	1.50997	-6.37926	ITL23GL
LC466:CTTAGTTTCGTTTCCA-1	5.15253	-3.98801	PTGL
LC466:CTTAGTTTCTATTGTC-1	6.79076	9.77864	D12MSN
LC466:CTTATGTTCATGCGTG-1	11.2448	4.12465	CTGL
LC466:CTTATTGGTGATTTGG-1	1.28657	-6.19803	ITL23GL
LC466:CTTATTGGTGCGCAAT-1	4.1363	4.84387	PVGA
LC466:CTTCAAGCAATTTGGT-1	0.588152	-4.86863	PTGL
LC466:CTTCAATTCATTGTCT-1	11.2185	3.38399	CTGL
LC466:CTTCACTCAACACTTG-1	7.11784	-4.90339	ITL5GL
LC466:CTTCACTCATCCCTCA-1	3.0361	-3.14413	ITL5GL
LC466:CTTCAGGAGATGCCTG-1	-4.91965	15.4771	OPC
LC466:CTTCAGGAGCATTTCT-1	11.2868	4.05595	CTGL
LC466:CTTCAGGAGGCCTGGT-1	5.50753	-8.12811	ITL6GL
LC466:CTTCAGGAGGCTGTGC-1	-5.8597	-1.65261	ITL5GL
LC466:CTTCAGGAGGTCCTAG-1	-5.12966	16.1299	MGL
LC466:CTTCGCGTCACTTCAT-1	0.994063	-5.79229	ITL5GL
LC466:CTTCGCGTCGCAACAT-1	2.7857	-3.32255	ITL5GL
LC466:CTTCTAAGTAGCAGCT-1	0.130161	-7.1871	ITL23GL
LC466:CTTCTAAGTGTCCTGC-1	6.96538	9.74979	D12MSN
LC466:CTTCTAAGTTCACTGT-1	6.89006	9.93315	D12MSN
LC466:CTTCTCAAGGCACAGG-1	-0.239662	-8.07926	ITL23GL
LC466:CTTCTCAAGGCTACAT-1	-1.47086	-4.04005	ITL5GL
LC466:CTTGAACAGCAACATC-1	5.52795	-6.83387	ITL5GL
LC466:CTTGAACAGTAGGATG-1	4.11601	-4.87683	ITL5GL
LC466:CTTGAATCAATAGTCT-1	2.21507	12.767	VIPGA
LC466:CTTGAATCATGAATAG-1	2.06791	7.64189	NPGL
LC466:CTTGACGAGCGCTCAA-1	0.838307	-6.11744	ITL23GL
LC466:CTTGCAACACCAGCAT-1	2.03846	12.6984	VIPGA
LC466:CTTGCAACACTTACAG-1	4.00323	4.64057	PVGA
LC466:CTTGCAACATCATGTG-1	11.0156	5.02276	CTGL
LC466:CTTGCATGTTTAAAGC-1	-4.32321	8.902	ASC
LC466:CTTGCATGTTTGCTGT-1	5.25916	-4.38267	ITL5GL
LC466:CTTGCGCGTGCCGCAA-1	5.25862	12.7718	VEC
LC466:CTTGTAAAGCACAGGG-1	-5.13528	15.8378	OPC
LC466:CTTGTAAAGGGTTATC-1	4.39785	-4.9671	ITL5GL
LC466:CTTGTAAAGTATTGGC-1	6.38199	-7.08797	ITL5GL
LC466:CTTGTCCAGAAGCTAG-1	5.65251	-8.86832	ITL6GL
LC466:CTTGTCCAGGCCTAAT-1	10.8102	4.59097	CTGL
LC466:CTTGTCCAGGTGTTAC-1	4.24198	-3.83543	ITL5GL
LC466:CTTGTTCCAACACTTG-1	-5.12093	15.0847	OPC
LC466:CTTGTTCCACTTAACG-1	0.702663	-6.12219	ITL23GL
LC466:CTTTAGGCAAGCCAGA-1	1.71471	-6.20103	ITL23GL
LC466:CTTTAGGCACCGGTAT-1	1.73176	4.28897	VIPGA
LC466:CTTTAGGCAGATTCAT-1	0.532778	-6.89211	ITL23GL
LC466:CTTTAGTTCAGCATTA-1	5.03978	-4.02949	ITL5GL
LC466:CTTTAGTTCATGCATA-1	0.048261	-8.30564	ITL23GL
LC466:CTTTATCAGCCTGATG-1	6.8143	-6.04367	ITL5GL
LC466:CTTTATGGTGTCACGG-1	0.675004	-7.79159	ITL23GL
LC466:CTTTATGGTTTATCTG-1	-0.16767	-8.06844	ITL23GL
LC466:CTTTCTTGTTGCGGAT-1	5.19904	-8.52137	ITL6GL
LC466:CTTTGAGCAGGATTAA-1	5.65461	-8.1527	ITL6GL
LC466:CTTTGGGAGGTTACAC-1	6.83126	9.49245	D12MSN
LC466:CTTTGGGAGTAACTCA-1	-5.05434	15.9769	OPC
LC466:CTTTGGTGTTCGCGCT-1	5.2628	-7.38353	ITL5GL
LC466:CTTTGTCCAAGCTAAA-1	-0.146968	-7.5751	ITL23GL
LC466:CTTTGTCCACAGGGAC-1	6.55808	9.44028	ETL5GL
LC466:CTTTGTCCACCTGTAA-1	-10.6737	8.27146	OPC
LC466:CTTTGTCCAGAAATGC-1	11.4998	5.1906	CTGL
LC466:CTTTGTCCATAAGGAC-1	4.22616	4.87404	PVGA
LC466:GAAACTGAGGCACAGG-1	1.48194	4.08988	VIPGA
LC466:GAAACTGAGGCGAAAC-1	4.47479	3.88615	VIPGA
LC466:GAAACTGAGTCCTTCA-1	5.11621	-3.94094	ITL5GL
LC466:GAAAGGCTCCAAACAC-1	5.63129	-8.74762	ITL6GL
LC466:GAAAGGCTCCAAATCA-1	2.33046	5.331	VIPGA
LC466:GAAAGGCTCCGCACAA-1	-5.17184	-1.61861	ETL5GL
LC466:GAAAGGCTCCTGGTCT-1	0.522036	-6.18475	ITL23GL
LC466:GAACACAAGCACAGCC-1	6.95598	9.70946	D12MSN
LC466:GAACACAAGGTCCTAG-1	4.27447	-4.08476	ITL5GL
LC466:GAACCAAAGCTAATCA-1	5.42685	-4.20174	ITL5GL
LC466:GAACCAAAGTTGGCCA-1	-0.020817	-8.19005	ITL23GL
LC466:GAACCAGCAGATAGAC-1	6.69482	-6.3837	ITL5GL
LC466:GAACCAGCATCAGCAC-1	0.273596	-7.19756	ITL23GL
LC466:GAACCGCTCGCAGGCT-1	3.74923	-4.41899	ITL5GL
LC466:GAACCTGTCGAAGTAG-1	0.238607	-6.02953	ITL23GL
LC466:GAACCTTAGCGAAGTA-1	5.30998	-8.68498	ITL6GL
LC466:GAACCTTAGGCGGATG-1	6.16252	-7.54903	ITL5GL
LC466:GAACCTTAGGGTCCAC-1	-5.14253	15.871	OPC
LC466:GAACCTTAGTGTTGCG-1	-5.40933	8.67047	ASC
LC466:GAACCTTAGTTGGGCC-1	11.6086	2.26524	CTGL
LC466:GAACGAATCGCAATCG-1	4.7082	-5.36503	ITL5GL
LC466:GAACTTATCCCTCACG-1	11.5945	3.79672	CTGL
LC466:GAACTTATCCTAGTTT-1	6.6346	-6.61626	ITL5GL
LC466:GAAGCCTGTTTATCTG-1	2.36058	5.34501	VIPGA
LC466:GAAGCTAAGATAACCC-1	10.8888	4.71273	CTGL
LC466:GAAGCTAAGGACACTT-1	1.71299	11.3922	VIPGA
LC466:GAAGCTAAGGTACCGC-1	2.16763	12.7208	VIPGA
LC466:GAAGGAACATAGTCAT-1	-5.91794	-1.24825	ITL5GL
LC466:GAAGGAACATCCATCT-1	1.53982	-6.06535	ITL23GL
LC466:GAAGGCCCAACAACAA-1	2.06985	12.8683	VIPGA
LC466:GAAGGCCCATTGTGGC-1	10.7535	3.67868	CTGL
LC466:GAAGGCCCATTTAAGC-1	5.1508	-7.26053	ITL5GL
LC466:GAAGGCTAGCGCAATT-1	6.49519	9.68482	ITL23GL
LC466:GAAGTAAGTTTCGCGC-1	7.01298	9.94607	D12MSN
LC466:GAAGTATAGCTACTGG-1	1.48861	-6.50733	ITL23GL
LC466:GAAGTGATCTATTGTC-1	-5.2124	15.9289	OPC
LC466:GAATTTGTCCCATAGG-1	4.78851	-5.2978	ITL5GL
LC466:GACAATACAAGGTAAC-1	-5.70296	-1.63153	ETL5GL
LC466:GACAATACAATGAAGC-1	5.10791	-4.7742	PTGL
LC466:GACAATACAGGCTTGT-1	5.32023	-4.28626	ITL5GL
LC466:GACAATACATTAGGTT-1	-5.36465	-1.09801	ETL5GL
LC466:GACACCGGTAGTTAAC-1	6.1282	-8.12468	ITL6GL
LC466:GACACCGGTCTATCGT-1	-8.55089	-0.345429	PTGL
LC466:GACATAGAGGCCGGAA-1	6.38457	9.68339	ITL23GL
LC466:GACCGAACACCGGTAT-1	-5.06708	15.0982	OPC
LC466:GACCGAACACCTAAGC-1	0.460287	-6.76284	ITL23GL
LC466:GACCGAACAGAATGAC-1	11.3225	5.0659	CTGL
LC466:GACCGTTCAAGGACCA-1	-5.07732	15.9781	OPC
LC466:GACCGTTCAATTTGGT-1	-0.0044167	-7.61439	ITL23GL
LC466:GACCGTTCACAAGCCT-1	7.11778	-4.90157	ITL5GL
LC466:GACCGTTCACCCTCAC-1	-4.98116	15.8127	OPC
LC466:GACCTAAGTTTAACCC-1	10.7687	3.5789	CTGL
LC466:GACCTCAAGCTACTGG-1	2.05028	12.8738	VIPGA
LC466:GACCTGATCTCCTCTT-1	-5.29071	15.7829	OPC
LC466:GACCTTTGTTGCTGGG-1	-4.4913	7.69539	ASC
LC466:GACGCAACAAGGACCA-1	7.19295	-5.98791	ITL5GL
LC466:GACGCAACACCTCAGG-1	2.32293	-6.07337	ITL5GL
LC466:GACGCCTAGCTGCACA-1	3.98987	-3.97487	ITL5GL
LC466:GACGCCTAGTTCCCAC-1	6.23925	-7.2143	ITL5GL
LC466:GACGTAAAGTGACCTG-1	3.45815	5.02721	PVGA
LC466:GACTAATGTGGCTTCC-1	-5.44784	-1.597	ETL5GL
LC466:GACTATTCAACAACAA-1	5.08027	-3.97086	ITL5GL
LC466:GACTATTCAACCTAAT-1	1.04908	-3.909	PTGL
LC466:GACTATTCAAGGTCGA-1	4.37991	4.36221	PVGA
LC466:GACTATTCAAGGTGGC-1	-0.315599	-8.20315	ITL23GL
LC466:GACTCACCAAGTAAGC-1	3.89571	4.50853	PVGA
LC466:GACTCACCAATCCCTT-1	-10.7962	8.10628	OPC
LC466:GACTCACCATCCGTAA-1	5.93612	-8.59129	ITL6GL
LC466:GACTTAGGTTAGTACG-1	6.48072	-6.08941	ITL6GL
LC466:GACTTAGGTTATCGAG-1	-1.62416	-3.33958	PTGL
LC466:GAGAAACGTTGTTCAC-1	1.34671	10.7997	VIPGA
LC466:GAGAACCAGTTATTCC-1	-0.0580186	-6.86786	ITL23GL
LC466:GAGAGGCGTCACCAAA-1	2.12409	7.75977	PTGL
LC466:GAGAGGCGTTAGGCGT-1	0.447839	-7.47214	ITL23GL
LC466:GAGATAAGTGGGAACA-1	4.01063	4.21364	PVGA
LC466:GAGCAAATCCCTGATC-1	1.21645	-6.93988	ITL23GL
LC466:GAGCAAATCCGTAAAC-1	11.4135	5.13474	CTGL
LC466:GAGCAAATCGAAGTGA-1	11.4675	5.3731	CTGL
LC466:GAGCAAATCTCCTCTT-1	-5.16947	-1.75918	ETL5GL
LC466:GAGCAAGGTCACAGCG-1	4.3309	-5.10246	ITL5GL
LC466:GAGCATGCACGGTACT-1	11.7407	1.64441	NPGL
LC466:GAGCATGCACGGTTTA-1	1.48199	10.9651	VIPGA
LC466:GAGCATGCATCCAGGT-1	-1.42653	-4.01701	PTGL
LC466:GAGCCTTCAAAGCGGC-1	3.20591	-3.71533	PTGL
LC466:GAGCCTTCAAAGGCCA-1	-0.247456	-7.80809	ITL23GL
LC466:GAGCCTTCAATTAGCT-1	2.02363	-6.71646	ITL5GL
LC466:GAGCCTTCAGAAATGC-1	-12.1727	-6.17265	OGC
LC466:GAGCCTTCAGCAAGAT-1	-1.48895	-4.00081	ITL23GL
LC466:GAGCCTTCAGGATGGC-1	-0.245335	-6.5573	ITL23GL
LC466:GAGCCTTCATCCAGGT-1	11.4564	2.99923	CTGL
LC466:GAGCGAAGTAAACAAG-1	-5.25412	8.15118	ASC
LC466:GAGCGATAGTAACTCA-1	1.67784	-6.37152	ITL23GL
LC466:GAGCTAGCAAAGCGGC-1	3.25406	-3.45379	ITL5GL
LC466:GAGCTAGCAGGTATTT-1	1.76732	11.4654	VIPGA
LC466:GAGCTAGCAGTTATGT-1	-5.69413	-1.28035	ITL5GL
LC466:GAGCTAGCATGTGGGA-1	-4.94698	15.4755	OPC
LC466:GAGCTGCTCGCTAAAC-1	10.6034	4.76617	CTGL
LC466:GAGCTGCTCGTAACGT-1	1.52498	4.11762	VIPGA
LC466:GAGCTGCTCTAACCAA-1	4.84569	-4.94978	ITL5GL
LC466:GAGCTTAGTTGTCATC-1	1.16957	-6.1062	ITL23GL
LC466:GAGCTTGTCATGACCG-1	3.9893	-4.15016	ITL5GL
LC466:GAGCTTGTCCCAGTAG-1	5.76382	-6.94343	ITL5GL
LC466:GAGCTTGTCCGTCCAT-1	1.82987	4.26576	VIPGA
LC466:GAGCTTGTCGATAACC-1	1.21782	4.01283	VIPGA
LC466:GAGGAGGCAACCTAAT-1	-0.415322	-7.48145	ITL23GL
LC466:GAGGCAAGTACAAAGA-1	5.61965	-7.58716	ITL5GL
LC466:GAGGCTACATTGTGAT-1	-5.25821	-1.20698	ETL5GL
LC466:GAGGCTTGTCATGAGC-1	0.590672	-6.89665	ITL23GL
LC466:GAGGCTTGTTACGCGG-1	-1.50678	-4.00628	ITL23GL
LC466:GAGGCTTGTTACTTGC-1	5.21288	-4.74462	ITL5GL
LC466:GAGGGAGCATGAATCT-1	0.974061	-6.29955	ITL23GL
LC466:GAGGGAGCATTAGCCA-1	1.70126	-6.10445	ITL23GL
LC466:GAGGTACAGCACCACA-1	4.11134	4.71788	PVGA
LC466:GAGGTACAGGGTCTAT-1	11.152	5.49165	CTGL
LC466:GAGGTAGGTAAAGCGG-1	5.04785	-8.59238	PTGL
LC466:GAGGTTAAGCTGGACC-1	3.71475	-3.83491	ITL5GL
LC466:GAGGTTAAGTACTGGT-1	6.47804	-5.87878	ITL5GL
LC466:GAGGTTAAGTCACTAA-1	-1.32388	-3.30273	PTGL
LC466:GAGTAATAGTGGCGGA-1	11.3367	4.9347	CTGL
LC466:GAGTATCTCATTCATC-1	5.09146	-7.30481	PTGL
LC466:GAGTATCTCCGGTTAG-1	1.68944	4.22323	VIPGA
LC466:GAGTATCTCTGTAAGC-1	1.41314	4.10192	VIPGA
LC466:GAGTCAAAGCAAGGTA-1	0.703013	-5.95029	ITL23GL
LC466:GAGTCAAAGCATTAGC-1	-5.37838	-1.19688	ETL5GL
LC466:GAGTCAAAGCTATATG-1	5.70151	-5.3477	ITL5GL
LC466:GAGTCAAAGGATTGAG-1	2.14026	12.7983	VIPGA
LC466:GAGTGAGGTCACCAAA-1	1.62805	-6.40256	ITL23GL
LC466:GAGTGAGGTGATGATT-1	1.98799	-5.83809	ITL23GL
LC466:GAGTGAGGTGTCCAGG-1	0.00390107	-4.63713	PTGL
LC466:GAGTGATCATGAATAG-1	2.01928	-5.84406	ITL5GL
LC466:GAGTGTTTCAATGAGG-1	-4.96162	-1.2264	ETL5GL
LC466:GAGTGTTTCATTGTCT-1	3.91884	-3.94001	ITL5GL
LC466:GAGTGTTTCCCGTTGT-1	4.03407	-6.14575	ITL5GL
LC466:GAGTGTTTCGCAACAT-1	3.63659	-4.66478	ITL5GL
LC466:GAGTGTTTCGTAATCA-1	0.605601	-6.34844	ITL23GL
LC466:GAGTTACTCACCATTT-1	11.4777	3.00127	CTGL
LC466:GAGTTACTCCATAATG-1	6.56698	-6.1058	ITL5GL
LC466:GAGTTACTCCTTAGGG-1	7.07847	-5.89832	ITL5GL
LC466:GAGTTGCGTATTCGTC-1	-1.3474	-4.21327	ITL23GL
LC466:GAGTTTGGTAACGTGC-1	2.22526	12.7607	VIPGA
LC466:GATAAAGGTATACTGG-1	6.90087	9.78553	D12MSN
LC466:GATAACGAGCGATACT-1	1.97055	-7.25564	ITL6GL
LC466:GATAACGAGGCTGGCT-1	11.1181	3.77362	CTGL
LC466:GATAACGAGTTTGCGG-1	2.94871	-5.13367	ITL23GL
LC466:GATAAGCCACAACAAA-1	-12.2731	-5.41863	OGC
LC466:GATCAAGAGTGTTGCG-1	2.93508	-4.56524	ITL23GL
LC466:GATCAAGAGTTCCTCA-1	-10.7508	8.17032	OPC
LC466:GATCACTAGACAACGA-1	1.1343	-7.1467	ITL23GL
LC466:GATCACTAGCCTGAGC-1	2.04339	-5.82659	ITL5GL
LC466:GATCACTAGGAACACA-1	10.9568	4.15966	CTGL
LC466:GATCAGGCAGCTAATT-1	4.36226	4.55602	PVGA
LC466:GATCAGGCATGATTGT-1	-1.14195	-3.40325	PTGL
LC466:GATCCGTCAACTGGGA-1	7.05938	-4.98458	ITL5GL
LC466:GATCCGTCAGCCTAAC-1	2.11897	-6.11147	ITL5GL
LC466:GATCGAGCACAAGCCT-1	5.49897	-4.38303	ITL5GL
LC466:GATCGAGCATGGTTAT-1	10.8912	3.85264	CTGL
LC466:GATCGAGCATTGTCCT-1	5.958	-7.18042	ITL5GL
LC466:GATCGATTCCCGTTTA-1	4.24202	-4.75864	ITL5GL
LC466:GATCGATTCTTACTCG-1	5.4952	-7.51423	ITL5GL
LC466:GATCGCTCACAGAAAC-1	11.1419	4.07689	CTGL
LC466:GATGAGGGTCCTAACT-1	1.82498	-7.10427	ITL5GL
LC466:GATGAGGGTTAGACCA-1	3.90736	-4.42337	ITL5GL
LC466:GATGCAGCAGCATGGA-1	6.88815	10.0678	D12MSN
LC466:GATGCATTCCTACCTA-1	-4.29956	9.76284	ASC
LC466:GATGCATTCGGTTTCC-1	3.61062	-3.18234	ITL5GL
LC466:GATGCATTCTCACAAA-1	11.6403	1.51553	CTGL
LC466:GATGCTTAGCTGCACA-1	6.96398	9.84634	D12MSN
LC466:GATGCTTAGGCCAATT-1	3.86911	4.62751	PVGA
LC466:GATGCTTAGTAACTCA-1	-8.52294	-0.344055	ITL5GL
LC466:GATGCTTAGTCACCTC-1	3.39124	-5.24698	ITL23GL
LC466:GATGGACAGTAGGCGG-1	6.79628	-5.77688	ITL6GL
LC466:GATGGACAGTCAGGCC-1	2.30683	-7.00067	ITL5GL
LC466:GATGGACAGTTATCTC-1	3.92722	-3.90625	ITL5GL
LC466:GATGGCTGTACCTTAC-1	0.233807	-7.97608	ITL23GL
LC466:GATTAAGCAACTAGAA-1	1.85605	12.168	VIPGA
LC466:GATTAAGCAGGTTACC-1	-5.21849	-1.54677	ETL5GL
LC466:GATTAAGCATTTAAGC-1	3.89021	4.80367	PVGA
LC466:GATTACGGTTTGAGCA-1	11.0946	5.18936	CTGL
LC466:GATTAGCTCCAGGGAG-1	-0.162029	-6.47364	ITL23GL
LC466:GATTAGTGTACCTTAC-1	-5.01819	-1.77539	PTGL
LC466:GATTAGTGTCTTGCAT-1	-0.0966674	-4.50599	PTGL
LC466:GATTAGTGTTCGGTAA-1	10.5947	5.17642	CTGL
LC466:GATTAGTGTTTGAGCA-1	1.32951	10.7715	VIPGA
LC466:GATTATGTCAGAAACG-1	2.22543	-6.95413	ITL6GL
LC466:GATTATGTCCAGGTTG-1	-5.26606	-1.6637	ETL5GL
LC466:GATTATGTCGCAAACT-1	6.58977	9.37422	D12MSN
LC466:GATTATGTCGGTACGC-1	-1.32875	-4.19046	PTGL
LC466:GATTCAATCCTCACAC-1	11.5942	5.08637	CTGL
LC466:GATTCAATCGTTAGTA-1	5.2797	-8.71266	ITL6GL
LC466:GATTCATCAGATAGAC-1	0.00539002	-4.60186	PTGL
LC466:GATTCCTGTGTTTGTC-1	11.5392	2.70815	CTGL
LC466:GATTCGCCAGGAACTG-1	1.35298	10.7915	VIPGA
LC466:GATTGATGTCTCAGCC-1	4.28232	4.61853	VIPGA
LC466:GATTGCAGTGACATGC-1	0.0744358	-6.08773	ITL23GL
LC466:GATTGCAGTTAGGCGT-1	-0.3863	-6.47288	ITL23GL
LC466:GATTGCGTCGTAATCA-1	2.09112	12.401	VIPGA
LC466:GATTGGCGTTAAGCCA-1	7.16536	9.94453	D12MSN
LC466:GATTGGTTCCGCACAA-1	7.16627	-2.92594	ITL5GL
LC466:GATTGTTCAAGGTCCT-1	3.04279	-3.47646	ITL5GL
LC466:GATTGTTCACGTAAGG-1	11.2777	3.86867	CTGL
LC466:GATTGTTCACTGACTA-1	0.348057	-7.15959	ITL23GL
LC466:GATTGTTCAGGCCATT-1	6.22802	-5.85922	ITL5GL
LC466:GATTGTTCAGGCCTTG-1	10.3859	5.02963	CTGL
LC466:GATTGTTCATCAGTAT-1	5.50077	-4.23413	ITL5GL
LC466:GATTTGCAGCAGCTCA-1	1.80782	-6.69542	ITL23GL
LC466:GATTTGCAGCCTAATA-1	5.50573	-4.2329	CLAGL
LC466:GATTTGCAGGCACAGG-1	0.104648	-8.25097	ITL23GL
LC466:GATTTGCAGTTATGTG-1	0.381108	-6.64301	ITL23GL
LC466:GCAAACAAGCGCAATT-1	11.611	2.23853	CTGL
LC466:GCAAACAAGCGGTTAT-1	-5.09511	15.8345	OPC
LC466:GCAAACAAGGAGTCGG-1	6.84285	-6.28051	ITL5GL
LC466:GCAAACAAGGTCGAGG-1	6.87079	-5.74278	ITL5GL
LC466:GCAAACCGTAATAGCT-1	4.50976	-5.11885	ITL5GL
LC466:GCAAACTTCACCAATA-1	6.58788	-5.55982	ITL5GL
LC466:GCAAACTTCGCATTAA-1	1.2826	10.7118	VIPGA
LC466:GCAAACTTCGCTTGCT-1	1.70009	4.24634	VIPGA
LC466:GCAACAGCAACAGGAT-1	1.77476	7.96972	NPGL
LC466:GCAACAGCATGCTTAG-1	1.92628	12.1778	VIPGA
LC466:GCAACAGCATGTCAGC-1	-5.03672	-1.21091	ITL6GL
LC466:GCAAGCCTCATCCTGC-1	0.964444	-5.91159	ITL5GL
LC466:GCAAGCCTCCAAGTGT-1	-12.0655	-4.38413	OGC
LC466:GCAAGCCTCTGTAAGC-1	4.48387	3.89585	VIPGA
LC466:GCAAGTCGTACCGAAC-1	5.7958	-8.17862	ITL6GL
LC466:GCAAGTCGTGGAGCAA-1	2.13172	-6.41904	ITL23GL
LC466:GCAAGTGCAGAGAGCC-1	4.06395	-3.93353	ITL5GL
LC466:GCAATAGAGCACGTTG-1	0.648889	-5.51221	ITL5GL
LC466:GCAATAGAGGCGAAAC-1	11.2874	4.36881	CTGL
LC466:GCAATAGAGGTCCTGA-1	-0.309631	-8.18179	ITL23GL
LC466:GCAATAGAGGTGAAAT-1	0.56421	-4.90589	PTGL
LC466:GCAATATGTAGTTGGC-1	-0.293449	-8.04635	ITL23GL
LC466:GCAATCTAGTAGGCGG-1	1.48317	-6.35571	ITL23GL
LC466:GCAATGAAGGTGAAAT-1	2.18362	-5.09274	ITL23GL
LC466:GCACATTAGCAAACCT-1	-12.0921	-4.46014	OGC
LC466:GCACATTAGCCTCTCG-1	4.42535	-4.49395	ITL5GL
LC466:GCACATTAGCTTGCTC-1	4.22943	-4.9468	ITL5GL
LC466:GCACATTAGGCCCAGT-1	6.60409	-5.63891	PTGL
LC466:GCACCTAAGCACAGCC-1	2.18597	-7.00908	ITL5GL
LC466:GCACCTAAGGCCGGAA-1	-1.85448	-3.21982	PTGL
LC466:GCACCTAAGTAACAGG-1	10.8362	5.14646	CTGL
LC466:GCACGAACAACTGGGA-1	11.4518	4.24932	CTGL
LC466:GCACGAACACCTAAGC-1	4.01958	4.59295	PVGA
LC466:GCACGCTAGGCTGTCA-1	1.90604	-6.52962	ITL5GL
LC466:GCACGGTTCACAGGAA-1	3.9775	-4.24039	ITL5GL
LC466:GCACGGTTCCTTAAGA-1	-0.0230602	-6.24545	ITL23GL
LC466:GCACTAAGTAGGTTAT-1	10.8182	3.74272	CTGL
LC466:GCACTAAGTGTTGTAG-1	-0.138328	-6.5987	ITL23GL
LC466:GCACTTACAAACGCGA-1	0.952021	-7.55373	ITL23GL
LC466:GCACTTACACATAACT-1	0.141435	-8.29383	ITL23GL
LC466:GCACTTACAGCAAGTG-1	6.75555	9.86098	D12MSN
LC466:GCAGGAAGTAAAGCGG-1	0.0148381	-6.15849	ITL23GL
LC466:GCAGGAAGTGATGATT-1	1.31167	-6.69375	ITL23GL
LC466:GCAGGACCAGCTTAGC-1	-5.73841	-1.85759	ETL5GL
LC466:GCAGGATAGACAAACG-1	-8.59456	-0.389621	ETL5GL
LC466:GCAGGATAGACTAAGG-1	5.71425	-7.91282	ITL6GL
LC466:GCAGGCAAGGAACGCG-1	6.92758	9.88832	D12MSN
LC466:GCAGGCAAGGAACGGT-1	7.03156	-5.74216	PTGL
LC466:GCAGGCTTCATTGCAA-1	-0.0541479	-6.38045	ITL23GL
LC466:GCAGGCTTCTTAGCCC-1	0.836662	-6.16574	ITL23GL
LC466:GCAGGTGAGCGCATTG-1	3.99166	-3.29548	ITL5GL
LC466:GCAGGTGAGTTTCCGC-1	3.89837	-4.16062	ITL5GL
LC466:GCAGGTTGTTCCTGTG-1	1.17971	-6.7586	ITL23GL
LC466:GCATATATCCTCATCA-1	6.99313	-6.11128	ITL5GL
LC466:GCATCCTTCACCATTT-1	-5.80039	-1.15509	ITL5GL
LC466:GCATCCTTCATTGTTC-1	5.16317	-7.72554	ITL5GL
LC466:GCATCCTTCCACCCTG-1	7.05828	-6.12297	ITL5GL
LC466:GCATCCTTCCTGGTCT-1	6.17572	-7.22371	ITL5GL
LC466:GCATCCTTCGAGCAAA-1	-4.87464	-1.85913	PTGL
LC466:GCATGAAAGCAAACCT-1	-4.47532	7.90439	ASC
LC466:GCATGAAAGTAAGTGG-1	0.78118	-6.71761	ITL23GL
LC466:GCATGAAAGTTATGTG-1	6.39694	-6.55378	ITL5GL
LC466:GCATGAGCAATAAGCA-1	2.1661	12.7654	VIPGA
LC466:GCATGAGCAGCATTAT-1	-11.6981	-5.97477	OGC
LC466:GCATGAGCATGTCAGC-1	5.27511	-8.88205	ITL6GL
LC466:GCATTAGGTGTTAGCA-1	11.3187	4.05115	CTGL
LC466:GCATTGCCAAGCTACC-1	5.41351	-4.26141	ITL5GL
LC466:GCCAACATCAATGTCA-1	0.434986	-6.91668	ITL23GL
LC466:GCCAACATCTTCAATC-1	0.693822	-3.90645	PTGL
LC466:GCCAATTAGGCTGGCT-1	1.35382	4.09158	VIPGA
LC466:GCCACAATCAATGACC-1	2.02838	12.6359	VIPGA
LC466:GCCACAATCCATCAGG-1	6.57566	-5.30771	ITL5GL
LC466:GCCACTAAGGATGATG-1	6.28688	-7.08227	ITL5GL
LC466:GCCACTAAGGCACAGG-1	7.03973	9.78724	D12MSN
LC466:GCCACTAAGTTTCCTG-1	-5.73268	-1.80205	ETL5GL
LC466:GCCAGGAAGCATGCAT-1	-5.71221	-1.85734	ETL5GL
LC466:GCCAGGAAGCTCCTAC-1	6.97961	9.8604	D12MSN
LC466:GCCAGGTTCCCGTTAC-1	-8.6554	-0.448068	CLAGL
LC466:GCCATGATCACTAGGT-1	0.0728542	-8.04422	ITL23GL
LC466:GCCATTACACCTGGTG-1	6.11794	-7.38105	ITL5GL
LC466:GCCATTACAGCCTAAC-1	-12.3822	-6.56285	OGC
LC466:GCCCATAAGGGTTAGA-1	-5.71777	-1.12213	ETL5GL
LC466:GCCCGTTGTGTTGCTT-1	5.88761	-8.14309	ITL23GL
LC466:GCCCGTTGTTTACTTG-1	-10.9701	7.80314	OGC
LC466:GCCCTCATCTTTAGGA-1	6.81389	9.5864	D12MSN
LC466:GCCTAATAGCCACAAT-1	1.87852	7.36875	CTGL
LC466:GCCTAATAGGTAAGCA-1	1.37903	10.8209	VIPGA
LC466:GCCTACTTCATGTTTC-1	10.7133	4.47094	CTGL
LC466:GCCTACTTCATTTAGG-1	-1.71235	-3.47077	ITL5GL
LC466:GCCTACTTCGATTTAG-1	5.8657	-5.89064	ITL5GL
LC466:GCCTATTGTGGACCTG-1	-5.36863	-1.59313	ETL5GL
LC466:GCCTCAAAGCATGACT-1	10.5528	5.07639	CTGL
LC466:GCCTCAAAGGTAGCTT-1	5.54946	-8.60781	ITL6GL
LC466:GCCTCGACACCTGCCT-1	4.90286	-5.22683	ITL5GL
LC466:GCCTCGACAGGGAGGA-1	3.8041	-3.20773	ITL5GL
LC466:GCCTGACAGACAAACG-1	-4.85193	-1.68685	PTGL
LC466:GCCTGACAGCAGGCCT-1	-12.1551	-5.37151	OGC
LC466:GCCTGACAGCTCGCTT-1	1.22208	-7.51224	ITL23GL
LC466:GCCTGACAGGCTAATC-1	1.10017	-6.35379	ITL23GL
LC466:GCCTGAGGTCGTTACT-1	2.10947	12.804	VIPGA
LC466:GCCTGAGGTTAGAGGG-1	6.9051	9.9915	D12MSN
LC466:GCCTGAGGTTAGCATG-1	-0.0912974	-7.4969	ITL23GL
LC466:GCCTGTGCACATAGCC-1	5.28117	-4.0657	ITL5GL
LC466:GCCTGTGCACCTCACC-1	0.176897	-6.03476	ITL23GL
LC466:GCCTGTGCAGTTTACG-1	1.26061	10.669	VIPGA
LC466:GCCTTAACAATTGAAG-1	3.99949	4.72097	VIPGA
LC466:GCCTTAACACCTGGTG-1	1.76607	7.42864	ITL5GL
LC466:GCCTTAACAGGCCATT-1	1.92404	7.56976	NPGL
LC466:GCCTTAACAGGGAGCT-1	1.56921	-6.44294	ITL23GL
LC466:GCCTTAGAGGAACACA-1	6.81434	9.52953	D12MSN
LC466:GCCTTAGAGGCTGTGC-1	7.1999	-2.90689	ETL5GL
LC466:GCCTTTATCATGCAAC-1	11.6207	4.88494	CTGL
LC466:GCCTTTATCCGGTTAG-1	-5.32519	15.7336	OPC
LC466:GCCTTTGGTAAAGCGG-1	-4.51784	9.92536	ASC
LC466:GCCTTTGGTCCCGAAG-1	-4.90367	-1.86927	PTGL
LC466:GCGAAGCCATTAGGTT-1	0.3791	-7.04222	ITL23GL
LC466:GCGAAGTAGTCCTTCA-1	11.4121	3.92346	CTGL
LC466:GCGAGTGAGGAACGGT-1	0.278116	-7.33555	ITL23GL
LC466:GCGAGTGAGTAATCCA-1	0.294971	-7.83554	ITL23GL
LC466:GCGAGTGAGTTTGAGC-1	-5.42105	-1.2732	ETL5GL
LC466:GCGATATTCGGTTTCC-1	0.227897	-7.78324	ITL23GL
LC466:GCGATTAGTGCTGTAA-1	-12.4077	-6.11766	OGC
LC466:GCGATTTAGAAGCTAG-1	-5.42234	-1.61768	ETL5GL
LC466:GCGATTTAGCCTGATG-1	7.0683	-4.9435	ITL5GL
LC466:GCGATTTAGGAAGCTA-1	1.37884	4.09624	PVGA
LC466:GCGATTTAGGAGGCAT-1	-0.219525	-6.55147	ITL23GL
LC466:GCGCAAACACACAATT-1	-4.81769	7.32766	ASC
LC466:GCGCAAACAGTGAACG-1	2.19572	4.33076	VIPGA
LC466:GCGCAATGTAGGATCC-1	-11.4292	3.57177	MGL
LC466:GCGCAATGTGTCACGG-1	-11.1138	7.41893	OGC
LC466:GCGCAATGTGTTGTAG-1	4.19204	4.78929	PVGA
LC466:GCGCAATGTTCGCTCA-1	6.71356	9.50382	D12MSN
LC466:GCGCCTTGTCCTTCTC-1	6.5308	-5.27591	PTGL
LC466:GCGCCTTGTTCACTGT-1	7.13804	10.1345	D12MSN
LC466:GCGCCTTGTTCATTTG-1	1.93292	7.3998	NPGL
LC466:GCGCGATTCGCGACAC-1	0.0923699	-7.67012	ITL23GL
LC466:GCGCTAGGTGCATTTC-1	5.16309	12.6605	VEC
LC466:GCGCTAGGTTTCCGGC-1	1.42734	4.11057	VIPGA
LC466:GCGCTTAAGGCTGGCT-1	11.6279	3.53808	CTGL
LC466:GCGCTTAAGTTCCTCA-1	1.64813	-6.48614	ITL23GL
LC466:GCGGAACCACAACCTA-1	5.54814	-8.2468	ITL6GL
LC466:GCGGATACAGCAACAG-1	-5.77061	-1.37643	ETL5GL
LC466:GCGGGTTTCATGCTCC-1	1.61531	4.21436	VIPGA
LC466:GCGGTTATCAATGTGC-1	4.28935	4.3807	PVGA
LC466:GCGGTTGGTCAAGTAT-1	1.53085	4.21283	VIPGA
LC466:GCGTAACGTACTGATG-1	3.88888	4.49815	VIPGA
LC466:GCGTGCTAGGAACCGG-1	4.39742	4.61698	PVGA
LC466:GCGTTTCTCAAACCTA-1	1.4222	4.25591	VIPGA
LC466:GCGTTTCTCATCCACC-1	1.3704	4.1395	VIPGA
LC466:GCGTTTCTCGCACAAT-1	0.566498	-6.5362	ITL23GL
LC466:GCTAACCCAAAGGTAC-1	4.32779	4.6288	PVGA
LC466:GCTAACCCAATAATCC-1	0.364579	-8.0285	ITL23GL
LC466:GCTAAGAAGCACGTTG-1	6.59961	-5.78131	ITL5GL
LC466:GCTAAGAAGTTTGGTA-1	6.72186	9.46196	D12MSN
LC466:GCTAAGCGTAGGTTTG-1	1.06698	-6.5238	ITL23GL
LC466:GCTAAGCGTCCGTAGG-1	0.3852	-4.58989	PTGL
LC466:GCTAAGCGTTACGCGG-1	1.21831	4.27854	VIPGA
LC466:GCTAAGCGTTTCAGGA-1	0.760682	-6.95445	ITL23GL
LC466:GCTAAGTTCCATCAGG-1	10.967	4.89083	CTGL
LC466:GCTAAGTTCCGGGACT-1	-0.0333559	-6.94741	ITL23GL
LC466:GCTAAGTTCTAGCTAA-1	2.05877	-6.22144	ITL5GL
LC466:GCTAATATCATTGTCT-1	6.9457	9.69761	D12MSN
LC466:GCTAATATCCATCAGG-1	-5.20048	-1.41272	ETL5GL
LC466:GCTAGCGGTTTAGCGA-1	5.20562	-4.16137	ITL23GL
LC466:GCTAGCGGTTTGAGGC-1	11.3592	5.26833	CTGL
LC466:GCTAGCTCACAGGAAT-1	0.315828	-5.3907	PTGL
LC466:GCTAGCTCACCATATG-1	1.50382	4.43456	NPGL
LC466:GCTAGCTCACGTAAGG-1	5.95694	-7.40991	ITL5GL
LC466:GCTAGCTCAGGCTACT-1	11.6671	1.91098	CTGL
LC466:GCTAGTGTCCAATTAG-1	1.193	4.06211	VIPGA
LC466:GCTAGTGTCCTGGTCT-1	-0.0529134	-7.83032	ITL23GL
LC466:GCTATAGGTAATGGCC-1	6.47185	9.50401	ITL23GL
LC466:GCTATAGGTCAATACG-1	11.0434	4.86457	CTGL
LC466:GCTATTGCAACTAACT-1	1.4886	10.9795	VIPGA
LC466:GCTATTGCATAGCGAG-1	1.30096	4.1467	VIPGA
LC466:GCTATTGCATTGCGTA-1	6.14239	-6.38439	ITL6GL
LC466:GCTCAACCAGCCGCTA-1	4.96561	-4.8669	ITL5GL
LC466:GCTCAACCAGTTAAAG-1	5.72816	-7.08506	ITL5GL
LC466:GCTCACAAGAATCTCA-1	11.228	3.36221	CTGL
LC466:GCTCACAAGTCGCTAG-1	1.53037	11.1437	VIPGA
LC466:GCTCACAAGTTATGTG-1	-5.02188	15.6069	OPC
LC466:GCTCATTGTAACAGGG-1	4.04323	-3.42993	ITL5GL
LC466:GCTCATTGTAATGACT-1	-5.36547	-1.11542	ETL5GL
LC466:GCTCATTGTGTGCACG-1	-5.49297	-1.119	ETL5GL
LC466:GCTCATTGTTCGCTCA-1	-5.25027	15.8432	OPC
LC466:GCTCCTTAGAGGGACT-1	1.2531	4.22363	VIPGA
LC466:GCTCCTTAGGTCCTGA-1	2.59655	-3.67459	ITL5GL
LC466:GCTCGATCAGCTCAAC-1	2.04949	-6.16316	ITL5GL
LC466:GCTCTGTTCACCGGTA-1	10.6789	3.91378	CTGL
LC466:GCTCTGTTCACGCCAA-1	2.36576	5.34921	VIPGA
LC466:GCTCTGTTCATGCAAC-1	0.858266	-5.75742	ITL23GL
LC466:GCTCTGTTCATGCTCC-1	0.908619	-6.70481	ITL23GL
LC466:GCTCTGTTCGTTATCT-1	11.7111	1.52384	CTGL
LC466:GCTGACATCTGCAACG-1	3.70194	4.47033	VIPGA
LC466:GCTGACATCTGGCATG-1	0.980512	-7.52739	ITL23GL
LC466:GCTGACCAGAAGGTGC-1	0.699031	-7.62815	ITL5GL
LC466:GCTGACCAGGCTACAT-1	2.15729	4.19905	VIPGA
LC466:GCTGAGGAGGAACCAA-1	2.25678	-5.90198	ITL23GL
LC466:GCTGAGGAGGCTGTGC-1	11.4327	3.88334	CTGL
LC466:GCTGAGGAGTAAGGGC-1	-5.41773	-1.66659	ETL5GL
LC466:GCTGCAATCCACCTGT-1	-0.163572	-6.45165	ITL23GL
LC466:GCTGCACAGGACCTGC-1	-5.20204	15.67	OPC
LC466:GCTGCATCATAGTCAT-1	11.639	3.85255	CTGL
LC466:GCTGGATGTAGACAAA-1	5.73118	-8.40749	ITL6GL
LC466:GCTGGATGTTTACGTC-1	4.25374	4.81874	PVGA
LC466:GCTGGTTCACAAAGGT-1	11.1454	4.86258	CTGL
LC466:GCTGGTTCAGCATGGA-1	2.76471	-3.95777	ITL5GL
LC466:GCTGTACCAATTTGGT-1	-5.27016	-1.74756	ETL5GL
LC466:GCTGTGATCTCACTAT-1	3.95606	-4.48016	ITL5GL
LC466:GCTGTGATCTTGTTCG-1	-4.85906	7.03738	ASC
LC466:GCTGTGCAGGAGGTTA-1	5.52354	-8.89894	ITL6GL
LC466:GCTTAAATCCGTCCAT-1	-0.142259	-6.056	ITL23GL
[truncated: 10,362 more rows]

## Sheet: fig6d
Var1	Var2	value	match
1	OPC	MGL	0.704778	FALSE
2	CTGL	MGL	0.70348	FALSE
3	MGL	MGL	0.787233	TRUE
4	ASC	MGL	0.735418	FALSE
5	OGC	MGL	0.765948	FALSE
6	PTGL	MGL	0.694316	FALSE
7	ITL45GL	MGL	0.706712	FALSE
8	CLAGL	MGL	0.712916	FALSE
9	VIPGA	MGL	0.696463	FALSE
10	ITL6GL	MGL	0.699245	FALSE
11	SSTGA	MGL	0.707861	FALSE
12	ITL5GL	MGL	0.702899	FALSE
13	NPGL	MGL	0.68261	FALSE
14	PVGA	MGL	0.702055	FALSE
15	D12MSN	MGL	0.689426	FALSE
16	OPC	OPC	0.907191	TRUE
17	CTGL	OPC	0.850004	FALSE
18	MGL	OPC	0.665245	FALSE
19	ASC	OPC	0.83834	FALSE
20	OGC	OPC	0.843713	FALSE
21	PTGL	OPC	0.830327	FALSE
22	ITL45GL	OPC	0.854031	FALSE
23	CLAGL	OPC	0.832567	FALSE
24	VIPGA	OPC	0.853522	FALSE
25	ITL6GL	OPC	0.837178	FALSE
26	SSTGA	OPC	0.845759	FALSE
27	ITL5GL	OPC	0.844122	FALSE
28	NPGL	OPC	0.791445	FALSE
29	PVGA	OPC	0.844755	FALSE
30	D12MSN	OPC	0.821124	FALSE
31	OPC	CLAGL	0.826459	FALSE
32	CTGL	CLAGL	0.84758	FALSE
33	MGL	CLAGL	0.591856	FALSE
34	ASC	CLAGL	0.836417	FALSE
35	OGC	CLAGL	0.809193	FALSE
36	PTGL	CLAGL	0.853528	FALSE
37	ITL45GL	CLAGL	0.844952	FALSE
38	CLAGL	CLAGL	0.899836	TRUE
39	VIPGA	CLAGL	0.856416	FALSE
40	ITL6GL	CLAGL	0.874388	FALSE
41	SSTGA	CLAGL	0.863976	FALSE
42	ITL5GL	CLAGL	0.853215	FALSE
43	NPGL	CLAGL	0.85732	FALSE
44	PVGA	CLAGL	0.853049	FALSE
45	D12MSN	CLAGL	0.868993	FALSE
46	OPC	OGC	0.842775	FALSE
47	CTGL	OGC	0.856675	FALSE
48	MGL	OGC	0.708309	FALSE
49	ASC	OGC	0.814147	FALSE
50	OGC	OGC	0.910529	TRUE
51	PTGL	OGC	0.840505	FALSE
52	ITL45GL	OGC	0.869558	FALSE
53	CLAGL	OGC	0.836523	FALSE
54	VIPGA	OGC	0.843397	FALSE
55	ITL6GL	OGC	0.844264	FALSE
56	SSTGA	OGC	0.843828	FALSE
57	ITL5GL	OGC	0.858372	FALSE
58	NPGL	OGC	0.792558	FALSE
59	PVGA	OGC	0.834515	FALSE
60	D12MSN	OGC	0.830917	FALSE
61	OPC	ASC	0.867634	FALSE
62	CTGL	ASC	0.831402	FALSE
63	MGL	ASC	0.632828	FALSE
64	ASC	ASC	0.915792	TRUE
65	OGC	ASC	0.857485	FALSE
66	PTGL	ASC	0.829571	FALSE
67	ITL45GL	ASC	0.831553	FALSE
68	CLAGL	ASC	0.85907	FALSE
69	VIPGA	ASC	0.855232	FALSE
70	ITL6GL	ASC	0.843368	FALSE
71	SSTGA	ASC	0.850718	FALSE
72	ITL5GL	ASC	0.831252	FALSE
73	NPGL	ASC	0.808843	FALSE
74	PVGA	ASC	0.847698	FALSE
75	D12MSN	ASC	0.84483	FALSE
76	OPC	ITL23GL	0.822472	FALSE
77	CTGL	ITL23GL	0.935335	FALSE
78	MGL	ITL23GL	0.703128	FALSE
79	ASC	ITL23GL	0.804899	FALSE
80	OGC	ITL23GL	0.806149	FALSE
81	PTGL	ITL23GL	0.92121	FALSE
82	ITL45GL	ITL23GL	0.958457	FALSE
83	CLAGL	ITL23GL	0.901651	FALSE
84	VIPGA	ITL23GL	0.883537	FALSE
85	ITL6GL	ITL23GL	0.91946	FALSE
86	SSTGA	ITL23GL	0.885657	FALSE
87	ITL5GL	ITL23GL	0.942256	FALSE
88	NPGL	ITL23GL	0.848754	FALSE
89	PVGA	ITL23GL	0.883764	FALSE
90	D12MSN	ITL23GL	0.888977	FALSE
91	OPC	ITL6GL	0.829287	FALSE
92	CTGL	ITL6GL	0.940983	FALSE
93	MGL	ITL6GL	0.66746	FALSE
94	ASC	ITL6GL	0.809651	FALSE
95	OGC	ITL6GL	0.802785	FALSE
96	PTGL	ITL6GL	0.928404	FALSE
97	ITL45GL	ITL6GL	0.94642	FALSE
98	CLAGL	ITL6GL	0.921566	FALSE
99	VIPGA	ITL6GL	0.90195	FALSE
100	ITL6GL	ITL6GL	0.940665	TRUE
101	SSTGA	ITL6GL	0.902673	FALSE
102	ITL5GL	ITL6GL	0.945353	FALSE
103	NPGL	ITL6GL	0.868123	FALSE
104	PVGA	ITL6GL	0.896786	FALSE
105	D12MSN	ITL6GL	0.902836	FALSE
106	OPC	NPGL	0.838569	FALSE
107	CTGL	NPGL	0.930101	FALSE
108	MGL	NPGL	0.663313	FALSE
109	ASC	NPGL	0.832611	FALSE
110	OGC	NPGL	0.821213	FALSE
111	PTGL	NPGL	0.921985	FALSE
112	ITL45GL	NPGL	0.930353	FALSE
113	CLAGL	NPGL	0.920018	FALSE
114	VIPGA	NPGL	0.906027	FALSE
115	ITL6GL	NPGL	0.922861	FALSE
116	SSTGA	NPGL	0.910801	FALSE
117	ITL5GL	NPGL	0.930555	FALSE
118	NPGL	NPGL	0.884229	TRUE
119	PVGA	NPGL	0.902816	FALSE
120	D12MSN	NPGL	0.903448	FALSE
121	OPC	PTGL	0.838185	FALSE
122	CTGL	PTGL	0.927455	FALSE
123	MGL	PTGL	0.687718	FALSE
124	ASC	PTGL	0.831061	FALSE
125	OGC	PTGL	0.824145	FALSE
126	PTGL	PTGL	0.935672	TRUE
127	ITL45GL	PTGL	0.935341	FALSE
128	CLAGL	PTGL	0.917739	FALSE
129	VIPGA	PTGL	0.90324	FALSE
130	ITL6GL	PTGL	0.923739	FALSE
131	SSTGA	PTGL	0.906921	FALSE
132	ITL5GL	PTGL	0.935764	FALSE
133	NPGL	PTGL	0.87137	FALSE
134	PVGA	PTGL	0.901471	FALSE
135	D12MSN	PTGL	0.902075	FALSE
136	OPC	PVGA	0.820577	FALSE
137	CTGL	PVGA	0.88557	FALSE
138	MGL	PVGA	0.638017	FALSE
139	ASC	PVGA	0.802412	FALSE
140	OGC	PVGA	0.7939	FALSE
141	PTGL	PVGA	0.892497	FALSE
142	ITL45GL	PVGA	0.895303	FALSE
143	CLAGL	PVGA	0.878616	FALSE
144	VIPGA	PVGA	0.909866	FALSE
145	ITL6GL	PVGA	0.884895	FALSE
146	SSTGA	PVGA	0.913578	FALSE
147	ITL5GL	PVGA	0.895779	FALSE
148	NPGL	PVGA	0.836762	FALSE
149	PVGA	PVGA	0.939001	TRUE
150	D12MSN	PVGA	0.872574	FALSE
151	OPC	ITL45GL	0.81951	FALSE
152	CTGL	ITL45GL	0.940097	FALSE
153	MGL	ITL45GL	0.70259	FALSE
154	ASC	ITL45GL	0.798028	FALSE
155	OGC	ITL45GL	0.796899	FALSE
156	PTGL	ITL45GL	0.923133	FALSE
157	ITL45GL	ITL45GL	0.964598	TRUE
158	CLAGL	ITL45GL	0.899042	FALSE
159	VIPGA	ITL45GL	0.884235	FALSE
160	ITL6GL	ITL45GL	0.917693	FALSE
161	SSTGA	ITL45GL	0.884964	FALSE
162	ITL5GL	ITL45GL	0.949222	FALSE
163	NPGL	ITL45GL	0.852222	FALSE
164	PVGA	ITL45GL	0.884061	FALSE
165	D12MSN	ITL45GL	0.881812	FALSE
166	OPC	VIPGA	0.831945	FALSE
167	CTGL	VIPGA	0.898703	FALSE
168	MGL	VIPGA	0.650365	FALSE
169	ASC	VIPGA	0.81625	FALSE
170	OGC	VIPGA	0.814072	FALSE
171	PTGL	VIPGA	0.901206	FALSE
172	ITL45GL	VIPGA	0.907729	FALSE
173	CLAGL	VIPGA	0.89196	FALSE
174	VIPGA	VIPGA	0.932583	TRUE
175	ITL6GL	VIPGA	0.895798	FALSE
176	SSTGA	VIPGA	0.907569	FALSE
177	ITL5GL	VIPGA	0.905828	FALSE
178	NPGL	VIPGA	0.844911	FALSE
179	PVGA	VIPGA	0.912059	FALSE
180	D12MSN	VIPGA	0.881898	FALSE
181	OPC	ITL5GL	0.830374	FALSE
182	CTGL	ITL5GL	0.938763	FALSE
183	MGL	ITL5GL	0.697029	FALSE
184	ASC	ITL5GL	0.814725	FALSE
185	OGC	ITL5GL	0.810345	FALSE
186	PTGL	ITL5GL	0.930424	FALSE
187	ITL45GL	ITL5GL	0.953639	FALSE
188	CLAGL	ITL5GL	0.912862	FALSE
189	VIPGA	ITL5GL	0.898016	FALSE
190	ITL6GL	ITL5GL	0.927968	FALSE
191	SSTGA	ITL5GL	0.899501	FALSE
192	ITL5GL	ITL5GL	0.949195	TRUE
193	NPGL	ITL5GL	0.866849	FALSE
194	PVGA	ITL5GL	0.896574	FALSE
195	D12MSN	ITL5GL	0.894551	FALSE
196	OPC	SSTGA	0.839356	FALSE
197	CTGL	SSTGA	0.89931	FALSE
198	MGL	SSTGA	0.649016	FALSE
199	ASC	SSTGA	0.826227	FALSE
200	OGC	SSTGA	0.819365	FALSE
201	PTGL	SSTGA	0.898469	FALSE
202	ITL45GL	SSTGA	0.905595	FALSE
203	CLAGL	SSTGA	0.897773	FALSE
204	VIPGA	SSTGA	0.912594	FALSE
205	ITL6GL	SSTGA	0.896681	FALSE
206	SSTGA	SSTGA	0.929709	TRUE
207	ITL5GL	SSTGA	0.905116	FALSE
208	NPGL	SSTGA	0.850916	FALSE
209	PVGA	SSTGA	0.918236	FALSE
210	D12MSN	SSTGA	0.88853	FALSE
211	OPC	D12MSN	0.795455	FALSE
212	CTGL	D12MSN	0.898219	FALSE
213	MGL	D12MSN	0.639858	FALSE
214	ASC	D12MSN	0.777839	FALSE
215	OGC	D12MSN	0.765154	FALSE
216	PTGL	D12MSN	0.890922	FALSE
217	ITL45GL	D12MSN	0.914494	FALSE
218	CLAGL	D12MSN	0.869933	FALSE
219	VIPGA	D12MSN	0.87465	FALSE
220	ITL6GL	D12MSN	0.888105	FALSE
221	SSTGA	D12MSN	0.873659	FALSE
222	ITL5GL	D12MSN	0.903756	FALSE
223	NPGL	D12MSN	0.826379	FALSE
224	PVGA	D12MSN	0.873515	FALSE
225	D12MSN	D12MSN	0.931409	TRUE
226	OPC	CTGL	0.816888	FALSE
227	CTGL	CTGL	0.957652	TRUE
228	MGL	CTGL	0.697195	FALSE
229	ASC	CTGL	0.79529	FALSE
230	OGC	CTGL	0.788613	FALSE
231	PTGL	CTGL	0.923533	FALSE
232	ITL45GL	CTGL	0.94607	FALSE
233	CLAGL	CTGL	0.898409	FALSE
234	VIPGA	CTGL	0.884438	FALSE
235	ITL6GL	CTGL	0.922425	FALSE
236	SSTGA	CTGL	0.884244	FALSE
237	ITL5GL	CTGL	0.942975	FALSE
238	NPGL	CTGL	0.86474	FALSE
239	PVGA	CTGL	0.881182	FALSE
240	D12MSN	CTGL	0.881717	FALSE

## Sheet: fig6g
gene	tmp	SCC	cls	class
1	AC009682.1	AC009682.1_LC648	-0.0399161	LC648	right
2	AC011257.1	AC011257.1_LC648	0.014076	LC648	middle
3	AC018714.2	AC018714.2_LC648	0.0363099	LC648	left
4	AC022973.3	AC022973.3_LC648	0.0914072	LC648	right
5	AC022973.4	AC022973.4_LC648	0.0159242	LC648	right
6	AC022973.5	AC022973.5_LC648	0.085367	LC648	right
7	AC024382.1	AC024382.1_LC648	0.0906659	LC648	left
8	AC100822.1	AC100822.1_LC648	0.0341547	LC648	middle
9	AC103718.1	AC103718.1_LC648	0.0920008	LC648	right
10	AC104370.1	AC104370.1_LC648	0.126119	LC648	middle
11	AC108925.1	AC108925.1_LC648	0.151699	LC648	middle
12	ASAP1	ASAP1_LC648	0.0720642	LC648	right
13	CASC11	CASC11_LC648	0.170896	LC648	middle
14	CASC19	CASC19_LC648	0.507383	LC648	left
15	CASC8	CASC8_LC648	0.431468	LC648	left
16	CCAT2	CCAT2_LC648	-0.0194389	LC648	middle
17	CCDC26	CCDC26_LC648	0.454618	LC648	right
18	FAM49B	FAM49B_LC648	0.153352	LC648	right
19	LINC00824	LINC00824_LC648	0.248113	LC648	middle
20	LRATD2	LRATD2_LC648	-0.0162845	LC648	left
21	MYC	MYC_LC648	0.00666967	LC648	middle
22	PCAT1	PCAT1_LC648	0.411576	LC648	left
23	POU5F1B	POU5F1B_LC648	0.267975	LC648	left
24	PRNCR1	PRNCR1_LC648	0.357637	LC648	left
25	PVT1	PVT1_LC648	0.636594	LC648	middle

## Sheet: fig6h
class.x	dna_sample	Freq
1	AC-like	LC648	1281
2	MES-like	LC648	3985
3	NPC-like	LC648	4480
4	OPC-like	LC648	2418
5	AC-like	LC731	3026
6	MES-like	LC731	2806
7	NPC-like	LC731	465
8	OPC-like	LC731	705

## Sheet: fig6i_1
orig.ident	nCount_RNA	nFeature_RNA	sample	bc	percent.mt	percent.ribo	RNA_snn_res.0.3	seurat_clusters	RNA_snn_res.0.5	dna_bc	dna_sample	hic_HQ	RNA_snn_res.0.2	class	MES	OPC	NPC	AC	X	Y	library	EGFR
LC656:AAACAGCCAAGCTACC-1	SeuratProject	2043	1280	LC656	AAACAGCCAAGCTACC-1	5.33529	4.2095	2	2	4	ACAGCGGGTGGCTTCA	LC648	TRUE	2	NPC-like	-0.0681562	-0.0160433	-0.0072762	-0.0321916	0.0125931	-0.0355048	LC656	1.77406
LC656:AAACAGCCACATAGCC-1	SeuratProject	3758	1941	LC656	AAACAGCCACATAGCC-1	3.08675	2.90048	0	0	0	ACAGCGGGTAATCCCG	LC648	FALSE	0	OPC-like	-0.0874035	0.740552	0.40689	0.211493	-0.415393	-0.612645	LC656	1.29773
LC656:AAACAGCCACTAAGCC-1	SeuratProject	983	698	LC656	AAACAGCCACTAAGCC-1	5.1882	4.88301	0	0	3	ACAGCGGGTTAGGCGG	LC648	FALSE	0	NPC-like	-0.0263282	-0.286043	-0.00941906	-0.182981	0.352334	-0.0241908	LC656	4.12774
LC656:AAACAGCCAGCATTAT-1	SeuratProject	1690	1006	LC656	AAACAGCCAGCATTAT-1	5.79882	4.14201	0	0	1	ACAGCGGGTTGAGGGT	LC648	FALSE	0	NPC-like	0.0299084	-0.00625606	0.237843	-0.160876	0.315101	-0.272542	LC656	0
LC656:AAACAGCCAGCCTGCA-1	SeuratProject	1358	903	LC656	AAACAGCCAGCCTGCA-1	6.70103	4.05007	0	0	3	ACAGCGGGTTTCTAAG	LC648	FALSE	0	NPC-like	0.00539223	-0.28115	0.0352238	-0.287192	0.396569	-0.0424084	LC656	3.13946
LC656:AAACAGCCATTCCTCG-1	SeuratProject	3979	2067	LC656	AAACAGCCATTCCTCG-1	3.19176	3.21689	0	0	0	ACAGCGGGTTGGTGAA	LC648	FALSE	0	AC-like	-0.0821346	0.959489	0.368795	1.10491	-1.12899	0.195883	LC656	1.25653
LC656:AAACATGCAAACCCTA-1	SeuratProject	1050	772	LC656	AAACATGCAAACCCTA-1	6.19048	4.57143	0	0	1	CATTTAGGTAACAGGC	LC648	FALSE	0	MES-like	-0.0497691	-0.291788	-0.0594191	-0.249297	0.262467	0.0138553	LC656	0
LC656:AAACATGCAAGTAAGC-1	SeuratProject	1186	860	LC656	AAACATGCAAGTAAGC-1	3.62563	4.9747	0	0	3	CATTTAGGTTAGCGTT	LC648	FALSE	0	OPC-like	-0.0237476	0.11268	-0.0465619	0.0435979	-0.213182	-0.0963728	LC656	2.24408
LC656:AAACATGCAATAACGA-1	SeuratProject	1304	890	LC656	AAACATGCAATAACGA-1	5.13804	4.67791	0	0	0	CATTTAGGTGCTGTTG	LC648	TRUE	0	MES-like	-0.0160056	-0.032639	-0.0372762	-0.108244	0.127288	0.0237996	LC656	3.17831
LC656:AAACATGCATAGCTGC-1	SeuratProject	1674	1175	LC656	AAACATGCATAGCTGC-1	4.77897	5.01792	0	0	1	CATTTAGGTCATCATA	LC648	FALSE	0	MES-like	-0.0369734	-0.203277	-0.115252	-0.205349	0.224505	0.108731	LC656	0
LC656:AAACATGCATGGAGGC-1	SeuratProject	1548	1053	LC656	AAACATGCATGGAGGC-1	4.26357	4.26357	2	2	4	CATTTAGGTGAGGTAC	LC648	FALSE	2	AC-like	-0.0807368	0.185021	-0.0370381	0.268861	-0.43253	0.116152	LC656	2.00955
LC656:AAACCAACAATGCGCT-1	SeuratProject	918	666	LC656	AAACCAACAATGCGCT-1	4.57516	5.33769	0	0	1	CTTTATCGTTTCACCC	LC648	TRUE	0	MES-like	-0.00181207	-0.334979	-0.0183476	-0.326665	0.405832	0.0236607	LC656	0
LC656:AAACCAACACTAGCGT-1	SeuratProject	1566	1084	LC656	AAACCAACACTAGCGT-1	3.57599	3.89527	0	0	0	CTTTATCGTGCTCACA	LC648	FALSE	0	OPC-like	-0.0304142	0.0611908	-0.0459667	-0.0850863	-0.14686	-0.126451	LC656	0
LC656:AAACCAACAGTAAGTA-1	SeuratProject	1316	846	LC656	AAACCAACAGTAAGTA-1	6.00304	5.16717	0	0	3	CTTTATCGTGAACCGG	LC648	FALSE	0	MES-like	-0.0342852	-0.234341	-0.0829905	-0.430876	0.481909	0.0686093	LC656	2.78486
LC656:AAACCAACAGTTAAAG-1	SeuratProject	1082	783	LC656	AAACCAACAGTTAAAG-1	6.19224	6.4695	0	0	3	CTTTATCGTAAATAGC	LC648	TRUE	0	MES-like	0.0405535	-0.0813624	-0.0159667	-0.0766653	0.159912	0.0793204	LC656	0
LC656:AAACCAACATAGTCAT-1	SeuratProject	1710	1091	LC656	AAACCAACATAGTCAT-1	4.61988	3.85965	0	0	0	CTTTATCGTGTACCGC	LC648	FALSE	0	MES-like	-0.037726	-0.0843412	-0.128229	-0.140086	0.140596	0.065731	LC656	0
LC656:AAACCAACATTATGGT-1	SeuratProject	1427	982	LC656	AAACCAACATTATGGT-1	4.48493	4.9054	2	2	4	CTTTATCGTACTTACA	LC648	FALSE	2	MES-like	-0.0345002	-0.346256	-0.0775143	-0.222455	0.24848	0.0607586	LC656	0
LC656:AAACCAACATTGCGAC-1	SeuratProject	1434	978	LC656	AAACCAACATTGCGAC-1	5.3696	4.67225	0	0	1	CTTTATCGTAGCAGGT	LC648	FALSE	0	MES-like	-0.0600916	-0.35732	-0.11811	-0.318244	0.331307	0.081364	LC656	0
LC656:AAACCGAAGACAGGCG-1	SeuratProject	1310	960	LC656	AAACCGAAGACAGGCG-1	4.12214	4.12214	0	0	3	TGACTATTCACTATGT	LC648	FALSE	0	NPC-like	-0.00998411	-0.232214	0.00808094	-0.208244	0.310683	-0.0258297	LC656	2.15566
LC656:AAACCGAAGCAAACCT-1	SeuratProject	1513	1052	LC656	AAACCGAAGCAAACCT-1	5.3536	4.89095	2	2	4	TGACTATTCGGTTCAC	LC648	FALSE	2	MES-like	-0.0440701	-0.389873	-0.0535857	-0.291665	0.31915	0.0136632	LC656	2.02938
LC656:AAACCGAAGCAACATC-1	SeuratProject	2346	1495	LC656	AAACCGAAGCAACATC-1	4.3052	4.90196	0	0	1	TGACTATTCCAAGTGG	LC648	TRUE	0	AC-like	-0.0901992	0.020978	0.0116524	0.0212295	-0.152415	0.000362786	LC656	0
LC656:AAACCGAAGCATGTCG-1	SeuratProject	1196	865	LC656	AAACCGAAGCATGTCG-1	4.59866	5.10033	0	0	0	TGACTATTCCCTCGTC	LC648	FALSE	0	MES-like	-0.029554	-0.319448	-0.0501333	-0.221139	0.252882	0.0293883	LC656	0
LC656:AAACCGAAGGCTTAAC-1	SeuratProject	5375	2726	LC656	AAACCGAAGGCTTAAC-1	4.0186	5.82326	2	2	4	TGACTATTCAATAACG	LC648	TRUE	2	OPC-like	-0.139124	1.12332	0.413081	0.584914	-0.774197	-0.621435	LC656	2.49838
LC656:AAACCGAAGGGTGAAC-1	SeuratProject	1225	904	LC656	AAACCGAAGGGTGAAC-1	6.77551	5.30612	0	0	1	TGACTATTCCACTATG	LC648	TRUE	0	MES-like	-0.00579056	-0.22349	-0.0793	-0.282192	0.352082	0.102335	LC656	0
LC656:AAACCGCGTAGGTTTG-1	SeuratProject	2529	1627	LC656	AAACCGCGTAGGTTTG-1	4.03321	3.87505	0	2	1	AATAGCTCACCAACAA	LC648	FALSE	2	OPC-like	-0.0643927	0.0377865	-0.0443	-0.193771	-0.113816	-0.140359	LC656	0
LC656:AAACCGCGTCGCATAA-1	SeuratProject	1194	803	LC656	AAACCGCGTCGCATAA-1	6.36516	4.43886	0	0	0	AATAGCTCAACCTACT	LC648	FALSE	0	NPC-like	-0.0498766	-0.225618	-0.0114429	-0.119823	0.279976	-0.0544091	LC656	0
LC656:AAACCGCGTGTTCCCA-1	SeuratProject	1111	815	LC656	AAACCGCGTGTTCCCA-1	8.64086	5.67057	0	0	1	AATAGCTCATTGTGAG	LC648	FALSE	0	NPC-like	-0.00718841	-0.156682	0.00915237	-0.157718	0.221362	-0.0233842	LC656	0
LC656:AAACCGCGTTATCCGT-1	SeuratProject	1873	1234	LC656	AAACCGCGTTATCCGT-1	3.89749	2.93647	0	0	0	AATAGCTCAAAGTCAT	LC648	FALSE	0	NPC-like	-0.071597	-0.143065	-0.0463238	-0.435349	0.133223	-0.0360084	LC656	2.45771
LC656:AAACCGCGTTTACTTG-1	SeuratProject	2303	1446	LC656	AAACCGCGTTTACTTG-1	2.51845	3.60399	0	0	1	AATAGCTCATCAATCC	LC648	FALSE	0	OPC-like	-0.0848228	0.479701	0.28701	-0.166928	-0.254221	-0.645724	LC656	0
LC656:AAACCGGCACAGAACG-1	SeuratProject	1140	785	LC656	AAACCGGCACAGAACG-1	5.35088	4.5614	0	0	3	ATTGACCGTATTCAGC	LC648	FALSE	0	AC-like	-0.0200916	0.081829	0.0972476	0.307808	-0.409147	0.275676	LC656	2.92014
LC656:AAACCGGCAGGTTAAA-1	SeuratProject	1405	965	LC656	AAACCGGCAGGTTAAA-1	5.33808	4.69751	0	0	3	ATTGACCGTTAACACC	LC648	TRUE	0	OPC-like	-0.0079411	0.0975737	-0.0838238	-0.21456	-0.240495	-0.144718	LC656	0
LC656:AAACGCGCAACGTGCT-1	SeuratProject	1371	934	LC656	AAACGCGCAACGTGCT-1	4.59519	4.52225	0	0	1	ATAACCCGTTCTCACC	LC648	FALSE	0	NPC-like	-0.0306293	-0.343703	0.105938	-0.179297	0.535696	-0.184683	LC656	2.74649
LC656:AAACGCGCAATAACCT-1	SeuratProject	1594	1054	LC656	AAACGCGCAATAACCT-1	1.88206	2.69762	0	0	3	ATAACCCGTCGAGGCA	LC648	FALSE	0	OPC-like	-0.0181562	0.504169	0.142367	0.436229	-0.445518	-0.0948306	LC656	2.98672
LC656:AAACGCGCAATAATGG-1	SeuratProject	1631	995	LC656	AAACGCGCAATAATGG-1	4.84365	3.92397	0	0	0	ATAACCCGTCAATTCA	LC648	TRUE	0	NPC-like	-0.0532099	-0.243916	-0.00763335	-0.293771	0.306008	-0.0642987	LC656	2.58493
LC656:AAACGCGCAATAGTCT-1	SeuratProject	1710	1088	LC656	AAACGCGCAATAGTCT-1	4.73684	3.45029	0	0	3	ATAACCCGTGTCCTGA	LC648	FALSE	0	NPC-like	-0.0239626	-0.0832773	0.0897476	-0.190613	0.230234	-0.155374	LC656	1.92395
LC656:AAACGCGCAGCACGAA-1	SeuratProject	915	701	LC656	AAACGCGCAGCACGAA-1	5.02732	4.04372	0	0	3	ATAACCCGTAATCACC	LC648	FALSE	0	NPC-like	-0.0296615	-0.41966	-0.00930001	-0.391928	0.496064	-0.0290804	LC656	0
LC656:AAACGCGCAGCTCATA-1	SeuratProject	1261	844	LC656	AAACGCGCAGCTCATA-1	5.70975	4.36162	0	0	1	ATAACCCGTTCAAGCT	LC648	FALSE	0	NPC-like	-0.0290164	-0.166256	-0.0225143	-0.347192	0.193761	-0.00935014	LC656	0
LC656:AAACGCGCATAGCTGC-1	SeuratProject	744	591	LC656	AAACGCGCATAGCTGC-1	5.91398	5.10753	0	0	1	ATAACCCGTCATCATA	LC648	FALSE	0	MES-like	0.00184385	-0.381788	-0.0983476	-0.396402	0.483618	0.137755	LC656	0
LC656:AAACGCGCATATTGAC-1	SeuratProject	4974	2359	LC656	AAACGCGCATATTGAC-1	5.42823	4.36269	2	0	0	ATAACCCGTGCCGGAA	LC648	TRUE	0	NPC-like	-0.0960056	0.393957	1.04725	0.161493	0.725341	-0.915142	LC656	2.20186
LC656:AAACGGATCAAGGACA-1	SeuratProject	994	712	LC656	AAACGGATCAAGGACA-1	6.23742	4.72837	0	0	3	GAGGCCTAGTTTCACG	LC648	FALSE	0	NPC-like	-0.0289088	-0.151362	0.123914	-0.149823	0.35081	-0.205171	LC656	3.05025
LC656:AAACGGATCATCCTCA-1	SeuratProject	2473	1525	LC656	AAACGGATCATCCTCA-1	3.80105	3.51799	2	2	4	GAGGCCTAGAACAAGG	LC648	FALSE	2	OPC-like	-0.0555755	0.51885	0.146057	0.252808	-0.457114	-0.340325	LC656	0
LC656:AAACGGATCCAATAGC-1	SeuratProject	1131	820	LC656	AAACGGATCCAATAGC-1	5.92396	5.92396	2	2	4	GAGGCCTAGCATGTTT	LC648	FALSE	2	MES-like	0.0414137	-0.130299	0.0273667	-0.0624547	0.142568	0.0201246	LC656	0
LC656:AAACGGATCCCTGGAA-1	SeuratProject	862	657	LC656	AAACGGATCCCTGGAA-1	4.87239	4.75638	0	0	1	GAGGCCTAGTGGCGTA	LC648	FALSE	0	MES-like	-0.0268658	-0.417533	-0.0869191	-0.277981	0.323215	0.0841367	LC656	2.53377
LC656:AAACGGATCTCAATTC-1	SeuratProject	1636	1058	LC656	AAACGGATCTCAATTC-1	4.76773	3.05623	0	0	1	GAGGCCTAGCTTAGGG	LC648	FALSE	0	MES-like	-0.0364357	-0.290086	-0.0740619	-0.390086	0.436855	0.0532868	LC656	0
LC656:AAACGGATCTCCATAT-1	SeuratProject	1757	1129	LC656	AAACGGATCTCCATAT-1	5.6346	3.87023	0	0	1	GAGGCCTAGCAATTGA	LC648	TRUE	0	MES-like	-0.0421346	-0.114128	-0.117038	-0.101928	0.0837835	0.100296	LC656	0
LC656:AAACGTACAATAGTCT-1	SeuratProject	2424	1375	LC656	AAACGTACAATAGTCT-1	3.5066	3.46535	0	0	1	GCGCTTAGTGTCCTGA	LC648	FALSE	0	OPC-like	-0.0725648	0.127148	0.126652	0.0596505	-0.000715152	-0.0942329	LC656	1.63421
LC656:AAACGTACAATATGGA-1	SeuratProject	1123	781	LC656	AAACGTACAATATGGA-1	5.25378	4.63045	0	0	1	GCGCTTAGTGCAATAG	LC648	FALSE	0	NPC-like	-0.00181207	-0.11349	0.00427142	-0.0187705	0.160612	-0.00875002	LC656	0
LC656:AAACGTACAATGCCCG-1	SeuratProject	3652	1938	LC656	AAACGTACAATGCCCG-1	4.24425	3.58708	0	0	0	GCGCTTAGTTGAGTCT	LC648	FALSE	0	OPC-like	-0.110522	0.904808	0.23951	0.476493	-0.735781	-0.514314	LC656	1.86817
LC656:AAACGTACAATTATGC-1	SeuratProject	1540	1108	LC656	AAACGTACAATTATGC-1	3.8961	4.09091	4	4	7	GCGCTTAGTTGTCATA	LC648	FALSE	4	NPC-like	-0.0329949	-0.115618	0.010819	-0.182192	0.171766	-0.0618645	LC656	0
LC656:AAACGTACACTATGGC-1	SeuratProject	1104	799	LC656	AAACGTACACTATGGC-1	5.52536	4.07609	0	0	1	GCGCTTAGTACTAGGA	LC648	FALSE	0	NPC-like	0.020661	-0.0513624	0.0473667	-0.0542968	0.135836	-0.0380226	LC656	2.30837
LC656:AAACGTACAGTTAGCC-1	SeuratProject	1186	852	LC656	AAACGTACAGTTAGCC-1	4.72175	3.87858	0	0	3	GCGCTTAGTCCCTCTG	LC648	FALSE	0	AC-like	0.00281159	0.0694886	0.0698667	0.190703	-0.248403	0.164576	LC656	2.24408
LC656:AAACGTACATAAGCAA-1	SeuratProject	2745	1662	LC656	AAACGTACATAAGCAA-1	5.79235	3.86157	2	2	4	GCGCTTAGTAAGGCCG	LC648	FALSE	2	AC-like	-0.116006	0.116084	0.0862952	0.170177	-0.363095	0.0760014	LC656	0
LC656:AAACGTACATCACTTC-1	SeuratProject	953	695	LC656	AAACGTACATCACTTC-1	5.03673	2.20357	0	0	0	GCGCTTAGTAAAGCAT	LC648	TRUE	0	MES-like	0.0129191	-0.343065	-0.0378714	-0.357718	0.454847	0.0714751	LC656	2.44175
LC656:AAACGTACATCCCGCT-1	SeuratProject	2485	1534	LC656	AAACGTACATCCCGCT-1	6.15694	5.35211	2	2	4	GCGCTTAGTGTGAGTA	LC648	FALSE	2	NPC-like	-0.0557906	-0.133916	0.162129	-0.136665	0.374115	-0.284418	LC656	0
LC656:AAACGTACATTCAGCA-1	SeuratProject	2001	1294	LC656	AAACGTACATTCAGCA-1	4.14793	4.04798	2	2	4	GCGCTTAGTAAGGGCT	LC648	FALSE	2	MES-like	-0.0650379	-0.309873	-0.180252	-0.34456	0.355605	0.157321	LC656	0
LC656:AAACGTACATTCCTCG-1	SeuratProject	1177	819	LC656	AAACGTACATTCCTCG-1	3.73832	3.56839	4	4	7	GCGCTTAGTTGGTGAA	LC648	FALSE	4	MES-like	0.0275428	-0.515831	-0.100729	-0.459823	0.57276	0.174114	LC656	0
LC656:AAAGCAAGTCCCGAAG-1	SeuratProject	1274	925	LC656	AAAGCAAGTCCCGAAG-1	5.80848	6.35793	2	2	4	ACAGGCTCATAGTCAG	LC648	FALSE	2	MES-like	0.0209836	-0.330724	-0.0647762	-0.275613	0.374729	0.118705	LC656	2.18034
LC656:AAAGCAAGTGCATTAG-1	SeuratProject	802	574	LC656	AAAGCAAGTGCATTAG-1	8.97756	5.11222	0	0	1	ACAGGCTCAACCAACA	LC648	FALSE	0	MES-like	0.0113062	-0.222001	-0.0881095	-0.0240337	0.0501045	0.136737	LC656	3.2557
LC656:AAAGCAAGTGGATTGC-1	SeuratProject	768	615	LC656	AAAGCAAGTGGATTGC-1	6.51042	4.94792	0	0	3	ACAGGCTCAGCACGAT	LC648	FALSE	0	NPC-like	-0.0439626	-0.244554	0.0547476	-0.350613	0.377736	-0.135811	LC656	2.64054
LC656:AAAGCAAGTTAAATGC-1	SeuratProject	961	748	LC656	AAAGCAAGTTAAATGC-1	6.03538	4.05827	2	2	4	ACAGGCTCATTGTCTA	LC648	FALSE	2	MES-like	-0.00546798	-0.334128	-0.124538	-0.162192	0.210044	0.1623	LC656	0
LC656:AAAGCAAGTTACGCAA-1	SeuratProject	806	647	LC656	AAAGCAAGTTACGCAA-1	5.08685	6.20347	0	0	1	ACAGGCTCAAGGTATT	LC648	FALSE	0	NPC-like	-0.0118121	-0.12732	-0.00858573	-0.276665	0.161867	-0.00464713	LC656	0
LC656:AAAGCACCAAACGCGA-1	SeuratProject	1562	995	LC656	AAAGCACCAAACGCGA-1	3.84123	3.71319	0	0	1	AGGGTTAGTCATGGTT	LC648	FALSE	0	AC-like	-0.00600562	0.323106	0.00605713	0.789651	-0.844511	0.552421	LC656	0
LC656:AAAGCACCACACCAAC-1	SeuratProject	2520	1616	LC656	AAAGCACCACACCAAC-1	4.96032	3.73016	2	2	4	AGGGTTAGTCATAGAG	LC648	FALSE	2	AC-like	-0.0857906	0.110978	0.0165333	0.303598	-0.47445	0.254134	LC656	0
LC656:AAAGCACCACAGCCTG-1	SeuratProject	2517	1465	LC656	AAAGCACCACAGCCTG-1	2.86055	2.97974	0	0	1	AGGGTTAGTATTGAGG	LC648	FALSE	0	OPC-like	-0.129231	0.602893	0.0361762	0.555177	-0.647744	-0.0672477	LC656	2.82684
LC656:AAAGCACCACTCGCTC-1	SeuratProject	1381	911	LC656	AAAGCACCACTCGCTC-1	4.19986	3.47574	0	0	1	AGGGTTAGTTGTTCCC	LC648	FALSE	0	NPC-like	-0.0132099	-0.362639	0.0393905	-0.376665	0.487517	-0.0739578	LC656	0
LC656:AAAGCACCACTTGTTC-1	SeuratProject	3294	1824	LC656	AAAGCACCACTTGTTC-1	4.18944	3.4912	0	0	1	AGGGTTAGTGGTTACT	LC648	FALSE	0	OPC-like	-0.0845002	1.1946	0.39439	0.937019	-0.848161	-0.330646	LC656	1.95609
LC656:AAAGCACCAGTATGTT-1	SeuratProject	2200	1277	LC656	AAAGCACCAGTATGTT-1	1.86364	2.5	0	0	0	AGGGTTAGTGCAGTAA	LC648	FALSE	0	OPC-like	-0.0910594	0.265233	0.080819	0.213335	-0.244174	-0.0729956	LC656	2.68351
LC656:AAAGCACCATAGGCGA-1	SeuratProject	1063	791	LC656	AAAGCACCATAGGCGA-1	6.0207	6.11477	0	0	1	AGGGTTAGTGCACAAA	LC648	FALSE	0	MES-like	-0.0181562	-0.241362	-0.0893	-0.157192	0.187813	0.0991523	LC656	0
LC656:AAAGCACCATCCGTAA-1	SeuratProject	2659	1470	LC656	AAAGCACCATCCGTAA-1	4.24972	3.34712	2	2	4	AGGGTTAGTACGTAAG	LC648	FALSE	2	NPC-like	-0.0790164	-0.0322135	0.0722476	-0.392455	0.143343	-0.203219	LC656	0
LC656:AAAGCACCATGTCGCG-1	SeuratProject	1134	779	LC656	AAAGCACCATGTCGCG-1	4.93827	4.2328	0	0	1	AGGGTTAGTGAGTTAG	LC648	FALSE	0	MES-like	-0.0332099	-0.288171	-0.0464429	-0.234034	0.264024	0.0189659	LC656	0
LC656:AAAGCACCATTAGGCC-1	SeuratProject	1028	787	LC656	AAAGCACCATTAGGCC-1	4.76654	4.37743	2	2	4	AGGGTTAGTGTCCGGT	LC648	FALSE	2	MES-like	-0.0180486	-0.453703	-0.0854905	-0.425876	0.49347	0.0941575	LC656	0
LC656:AAAGCACCATTCAGCA-1	SeuratProject	982	758	LC656	AAAGCACCATTCAGCA-1	5.80448	7.02648	0	0	1	AGGGTTAGTAAGGGCT	LC648	FALSE	0	MES-like	0.024317	-0.523277	-0.0631095	-0.392455	0.502607	0.120918	LC656	0
LC656:AAAGCACCATTGGGAG-1	SeuratProject	1813	1094	LC656	AAAGCACCATTGGGAG-1	4.57805	3.19912	0	0	1	AGGGTTAGTGTCCACA	LC648	FALSE	0	OPC-like	-0.0308443	-0.00583053	-0.0513238	-0.119034	-0.0641838	-0.0356433	LC656	0
LC656:AAAGCCCGTATTTGGG-1	SeuratProject	1043	726	LC656	AAAGCCCGTATTTGGG-1	5.75264	4.88974	0	0	1	CAGTTTCCATGCGCCT	LC648	FALSE	0	MES-like	0.0211987	-0.0939156	-0.0531095	-0.194034	0.281232	0.103408	LC656	2.3597
LC656:AAAGCCGCAAATTGCT-1	SeuratProject	777	592	LC656	AAAGCCGCAAATTGCT-1	4.8906	3.2175	0	0	3	AGAGGGAGTAAGTACG	LC648	FALSE	0	MES-like	-0.00976906	-0.31349	-0.0225143	-0.350349	0.422858	0.0182713	LC656	2.62973
LC656:AAAGCCGCAAGGCCAA-1	SeuratProject	1058	767	LC656	AAAGCCGCAAGGCCAA-1	5.10397	2.55198	0	0	1	AGAGGGAGTGAATCGA	LC648	FALSE	0	OPC-like	0.00248901	0.0965099	-0.0287048	0.0688611	-0.1702	-0.0393474	LC656	0
LC656:AAAGCCGCAATTAGGA-1	SeuratProject	1740	1152	LC656	AAAGCCGCAATTAGGA-1	3.90805	3.27586	0	0	0	AGAGGGAGTGGTTAAG	LC648	FALSE	0	NPC-like	-0.0280486	-0.0898731	0.0227238	-0.144034	0.153931	-0.0714502	LC656	1.90912
LC656:AAAGCCGCACAAAGGT-1	SeuratProject	1603	1087	LC656	AAAGCCGCACAAAGGT-1	4.55396	4.0549	0	0	1	AGAGGGAGTCACACCA	LC648	FALSE	0	NPC-like	-0.0152529	-0.126894	0.00165237	-0.0592968	0.174466	-0.0241853	LC656	0
LC656:AAAGCCGCACAACCTA-1	SeuratProject	1967	1256	LC656	AAAGCCGCACAACCTA-1	3.20285	2.84698	0	0	0	AGAGGGAGTAACCTCG	LC648	FALSE	0	NPC-like	-0.0868658	-0.359022	0.0398667	-0.528244	0.484281	-0.172145	LC656	2.41303
LC656:AAAGCCGCAGGCTAGA-1	SeuratProject	1165	796	LC656	AAAGCCGCAGGCTAGA-1	6.69528	4.12017	0	0	1	AGAGGGAGTTGGCGGA	LC648	FALSE	0	MES-like	-0.0171884	-0.334341	-0.0847762	-0.235349	0.284705	0.0943547	LC656	0
LC656:AAAGCCGCATCGCTTT-1	SeuratProject	1586	1146	LC656	AAAGCCGCATCGCTTT-1	3.59395	3.59395	0	0	3	AGAGGGAGTTGCTGGC	LC648	FALSE	0	NPC-like	-0.0035325	-0.0607241	0.0312952	-0.0858758	0.126998	-0.0493906	LC656	0
LC656:AAAGCGGGTAAAGCGG-1	SeuratProject	1046	794	LC656	AAAGCGGGTAAAGCGG-1	4.97132	4.2065	0	0	3	TTGTGTCCACGGTCAG	LC648	FALSE	0	NPC-like	0.0036718	-0.237958	0.108438	-0.274823	0.429103	-0.143741	LC656	3.00174
LC656:AAAGCGGGTGCCTCAC-1	SeuratProject	1140	774	LC656	AAAGCGGGTGCCTCAC-1	4.47368	4.73684	0	0	3	TTGTGTCCAATAGAGA	LC648	FALSE	0	MES-like	0.0351772	-0.384979	-0.105967	-0.300613	0.417693	0.190481	LC656	0
LC656:AAAGCTTGTCAGTAAT-1	SeuratProject	1014	772	LC656	AAAGCTTGTCAGTAAT-1	4.93097	6.1144	0	0	1	TCCTCAGCAACCAAAT	LC648	FALSE	0	MES-like	0.0403385	-0.0973199	-0.0794191	-0.186665	0.29514	0.163186	LC656	0
LC656:AAAGCTTGTGTCCAGG-1	SeuratProject	2266	1369	LC656	AAAGCTTGTGTCCAGG-1	3.39806	3.97176	0	0	1	TCCTCAGCAAAGGTAA	LC648	TRUE	0	NPC-like	-0.0933174	0.116723	0.151176	0.0293874	0.0488688	-0.165801	LC656	2.28504
LC656:AAAGGACGTAAGCACC-1	SeuratProject	2828	1599	LC656	AAAGGACGTAAGCACC-1	6.50636	5.72843	0	0	0	AATTAGCCATCCCTCT	LC648	TRUE	0	NPC-like	-0.0528873	0.0948078	0.139867	-0.0706126	0.0635842	-0.254297	LC656	2.08842
LC656:AAAGGACGTAGCTGCG-1	SeuratProject	1724	1187	LC656	AAAGGACGTAGCTGCG-1	5.39443	4.11833	2	2	4	AATTAGCCAGGTTTGA	LC648	FALSE	2	MES-like	0.0568976	-0.516256	-0.0822762	-0.347455	0.489905	0.187988	LC656	1.91699
LC656:AAAGGACGTCATAACG-1	SeuratProject	980	684	LC656	AAAGGACGTCATAACG-1	8.77551	7.65306	0	0	1	AATTAGCCACCAGCCT	LC648	FALSE	0	MES-like	-0.0142852	-0.179873	-0.0843	-0.167192	0.205275	0.0976308	LC656	0
LC656:AAAGGACGTGCGCATG-1	SeuratProject	1176	765	LC656	AAAGGACGTGCGCATG-1	6.88776	5.18707	0	0	1	AATTAGCCACAACATG	LC648	TRUE	0	MES-like	-0.0118121	-0.240086	-0.0662048	-0.292981	0.357461	0.0764123	LC656	0
LC656:AAAGGACGTTGCTTCG-1	SeuratProject	2968	1694	LC656	AAAGGACGTTGCTTCG-1	7.00809	5.79515	0	0	0	AATTAGCCAGAGAGCA	LC648	FALSE	0	OPC-like	-0.039554	0.310978	0.216652	0.0943874	-0.130042	-0.282844	LC656	2.04621
LC656:AAAGGACGTTGTGATG-1	SeuratProject	758	577	LC656	AAAGGACGTTGTGATG-1	7.91557	5.80475	0	0	1	AATTAGCCAAGTCCTT	LC648	FALSE	0	MES-like	0.0251772	-0.442639	-0.122038	-0.403771	0.514953	0.198136	LC656	0
LC656:AAAGGACGTTTAGCGA-1	SeuratProject	1050	759	LC656	AAAGGACGTTTAGCGA-1	6.38095	5.33333	0	0	0	AATTAGCCACAGCACG	LC648	FALSE	0	NPC-like	0.0156073	-0.192214	0.0568905	-0.0642968	0.320894	-0.0583625	LC656	0
LC656:AAAGGAGCAACGTGCT-1	SeuratProject	794	574	LC656	AAAGGAGCAACGTGCT-1	7.55668	6.92695	0	0	1	GAACGGTGTTCTCACC	LC648	FALSE	0	MES-like	0.0203385	-0.477745	-0.126443	-0.274034	0.372252	0.19759	LC656	0
LC656:AAAGGAGCAAGCTTTG-1	SeuratProject	1055	743	LC656	AAAGGAGCAAGCTTTG-1	7.77251	5.6872	0	0	0	GAACGGTGTGCAAGGT	LC648	FALSE	0	NPC-like	-0.0184787	-0.268171	0.0691524	-0.255349	0.419348	-0.121189	LC656	0
LC656:AAAGGAGCAAGGCCAA-1	SeuratProject	1060	817	LC656	AAAGGAGCAAGGCCAA-1	5.09434	5.66038	0	0	1	GAACGGTGTGAATCGA	LC648	FALSE	0	MES-like	-0.0564357	-0.172001	-0.0951333	-0.107981	0.072511	0.0547757	LC656	0
LC656:AAAGGAGCAATTGAGA-1	SeuratProject	2415	1359	LC656	AAAGGAGCAATTGAGA-1	5.50725	4.63768	2	2	4	GAACGGTGTCCTGCAA	LC648	TRUE	2	OPC-like	0.0310912	0.118212	0.0859381	-0.0887705	-0.0458259	-0.120512	LC656	1.63721
LC656:AAAGGAGCACTAAATC-1	SeuratProject	1102	779	LC656	AAAGGAGCACTAAATC-1	4.80944	3.62976	0	0	3	GAACGGTGTTTACCAA	LC648	FALSE	0	NPC-like	-0.00708089	-0.100086	0.00486665	-0.178507	0.143984	-0.0171345	LC656	0
LC656:AAAGGAGCAGAGAGCC-1	SeuratProject	824	593	LC656	AAAGGAGCAGAGAGCC-1	6.5534	4.00485	0	0	1	GAACGGTGTAGCTGTT	LC648	FALSE	0	NPC-like	0.0150697	-0.19732	0.0204619	-0.213244	0.284256	-0.00775846	LC656	2.57535
LC656:AAAGGAGCAGCTTACA-1	SeuratProject	1085	801	LC656	AAAGGAGCAGCTTACA-1	3.7788	4.60829	0	0	0	GAACGGTGTTAGGTTC	LC648	FALSE	0	NPC-like	1.58883506747518e-05	-0.0760433	0.0114143	-0.289297	0.120959	-0.0163514	LC656	2.32401
LC656:AAAGGAGCAGTAATAG-1	SeuratProject	1364	879	LC656	AAAGGAGCAGTAATAG-1	6.81818	4.47214	0	0	1	GAACGGTGTGATTCTA	LC648	TRUE	0	NPC-like	-0.0269734	-0.124128	0.0853428	-0.288771	0.274376	-0.153567	LC656	2.12003
LC656:AAAGGAGCATAACGGG-1	SeuratProject	1222	858	LC656	AAAGGAGCATAACGGG-1	5.40098	4.90998	0	0	3	GAACGGTGTCCTCCCA	LC648	TRUE	0	AC-like	-0.0279411	0.0105525	-0.0653714	0.0162295	-0.0623574	0.00816706	LC656	2.21739
LC656:AAAGGAGCATCCTAGA-1	SeuratProject	2205	1476	LC656	AAAGGAGCATCCTAGA-1	3.94558	5.75964	0	0	0	GAACGGTGTTTGTCTT	LC648	TRUE	0	NPC-like	-0.0848228	-0.203065	-0.00656192	-0.0885074	0.258824	-0.108706	LC656	1.71112
LC656:AAAGGCTCAAGATTCT-1	SeuratProject	1890	1152	LC656	AAAGGCTCAAGATTCT-1	3.65079	3.01587	0	0	3	GGATTAGGTTATGGAG	LC648	TRUE	0	NPC-like	-0.0233174	-0.0541284	0.312843	-0.57956	0.450983	-0.418093	LC656	2.82572
LC656:AAAGGCTCACAAGCCT-1	SeuratProject	3208	1801	LC656	AAAGGCTCACAAGCCT-1	5.0187	4.11471	0	0	1	GGATTAGGTTCATTGA	LC648	TRUE	0	OPC-like	-0.0641777	1.00438	0.254033	0.947808	-0.807643	-0.0793936	LC656	1.41518
LC656:AAAGGCTCAGCACCAT-1	SeuratProject	1392	934	LC656	AAAGGCTCAGCACCAT-1	4.66954	4.38218	0	0	3	GGATTAGGTTGACTAC	LC648	FALSE	0	MES-like	-0.0697691	-0.311788	-0.0800143	-0.189823	0.163568	0.0147056	LC656	0
LC656:AAAGGCTCAGGAACTG-1	SeuratProject	1070	783	LC656	AAAGGCTCAGGAACTG-1	5.79439	4.20561	0	0	0	GGATTAGGTCCGTTAG	LC648	FALSE	0	MES-like	-0.0063282	-0.357958	-0.0512048	-0.206139	0.262807	0.0633325	LC656	2.98019
LC656:AAAGGCTCAGGATAAC-1	SeuratProject	1305	854	LC656	AAAGGCTCAGGATAAC-1	6.59004	5.05747	0	0	3	GGATTAGGTGAGGAAG	LC648	FALSE	0	MES-like	0.0519514	-0.189235	-0.0190619	-0.478771	0.614212	0.0989764	LC656	0
LC656:AAAGGCTCAGTTATGT-1	SeuratProject	1135	823	LC656	AAAGGCTCAGTTATGT-1	3.78855	4.6696	0	0	1	GGATTAGGTTTGCAGT	LC648	FALSE	0	NPC-like	-0.0219196	-0.191788	0.0339143	-0.113771	0.293609	-0.0783828	LC656	0
LC656:AAAGGTTAGCACAGCC-1	SeuratProject	1974	1260	LC656	AAAGGTTAGCACAGCC-1	3.09017	4.20466	0	0	1	GTTTAGTTCCTCAGTA	LC648	FALSE	0	OPC-like	0.00894062	0.136935	-0.0127524	0.0457032	-0.201242	-0.125958	LC656	0
LC656:AAAGGTTAGCATGTCG-1	SeuratProject	1040	756	LC656	AAAGGTTAGCATGTCG-1	7.59615	5.57692	0	2	1	GTTTAGTTCCCTCGTC	LC648	TRUE	2	MES-like	0.0166826	-0.499448	-0.0710857	-0.421139	0.523885	0.121371	LC656	0
LC656:AAAGGTTAGCATGTTA-1	SeuratProject	1585	1074	LC656	AAAGGTTAGCATGTTA-1	2.90221	4.73186	0	0	3	GTTTAGTTCAAACTTC	LC648	FALSE	0	OPC-like	-0.0550379	0.81268	0.098319	0.733335	-0.777671	-0.110157	LC656	1.98913
LC656:AAAGGTTAGCCGGTAC-1	SeuratProject	1254	869	LC656	AAAGGTTAGCCGGTAC-1	4.6252	5.26316	0	0	3	GTTTAGTTCCTACTAG	LC648	TRUE	0	NPC-like	-0.0280486	-0.224979	0.068319	-0.471665	0.371055	-0.132732	LC656	2.83021
LC656:AAAGGTTAGCGATAAG-1	SeuratProject	3076	1871	LC656	AAAGGTTAGCGATAAG-1	5.03901	4.81144	2	2	4	GTTTAGTTCGCTTCTT	LC648	TRUE	2	OPC-like	-0.0451454	0.464808	0.230105	0.373072	-0.304164	-0.126624	LC656	1.44715
LC656:AAAGGTTAGGAGTAAT-1	SeuratProject	1246	974	LC656	AAAGGTTAGGAGTAAT-1	2.4077	6.58106	0	0	0	GTTTAGTTCCTCTACT	LC648	FALSE	0	MES-like	0.0234567	-0.366256	0.0164143	-0.464823	0.573646	0.0101245	LC656	0
LC656:AAAGGTTAGGATTGCT-1	SeuratProject	1010	711	LC656	AAAGGTTAGGATTGCT-1	6.83168	4.25743	0	0	3	GTTTAGTTCAGGTAAC	LC648	FALSE	0	NPC-like	-0.0460056	-0.239022	0.0548667	-0.281928	0.371713	-0.138647	LC656	2.38885
LC656:AAAGGTTAGTCATTGA-1	SeuratProject	951	731	LC656	AAAGGTTAGTCATTGA-1	4.31125	5.88854	0	0	0	GTTTAGTTCATGATGA	LC648	FALSE	0	MES-like	-0.045683	-0.354979	-0.0497762	-0.426402	0.46542	0.00589314	LC656	2.44367
LC656:AAAGGTTAGTTCCTCA-1	SeuratProject	1048	741	LC656	AAAGGTTAGTTCCTCA-1	4.86641	4.29389	0	0	3	GTTTAGTTCCTTAGTG	LC648	FALSE	0	NPC-like	-0.0288013	-0.218809	0.0768905	-0.266139	0.373731	-0.144949	LC656	4.06478
LC656:AAATCCGGTAACCACA-1	SeuratProject	2168	1318	LC656	AAATCCGGTAACCACA-1	3.69004	3.50554	0	0	3	CATGCAACATCATCAC	LC648	TRUE	0	OPC-like	-0.0832099	0.228212	0.188914	0.177282	-0.055609	-0.0716665	LC656	1.725
LC656:AAATCCGGTACCGGAT-1	SeuratProject	1237	808	LC656	AAATCCGGTACCGGAT-1	5.33549	4.3654	0	0	1	CATGCAACACGATTCT	LC648	FALSE	0	MES-like	-0.0367583	-0.223703	-0.0932286	-0.159823	0.167441	0.0792522	LC656	2.20652
LC656:AAATCCGGTCAATACG-1	SeuratProject	3083	1729	LC656	AAATCCGGTCAATACG-1	3.47065	3.95718	2	2	4	CATGCAACACGCGCAA	LC648	TRUE	2	AC-like	-0.0912744	0.103318	-0.000847632	0.117282	-0.273285	0.020006	LC656	2.01319
LC656:AAATCCGGTCGTTACT-1	SeuratProject	1072	787	LC656	AAATCCGGTCGTTACT-1	6.06343	4.10448	2	2	4	CATGCAACAAAGGACG	LC648	FALSE	2	MES-like	-0.00579056	-0.539448	-0.127871	-0.402455	0.481985	0.166177	LC656	0
LC656:AAATCCGGTGAGGTAG-1	SeuratProject	988	716	LC656	AAATCCGGTGAGGTAG-1	5.16194	5.16194	0	0	3	CATGCAACAGGACCTG	LC648	FALSE	0	NPC-like	-0.0206293	-0.257745	-0.0147762	-0.263244	0.313791	-0.00841958	LC656	2.40888
LC656:AAATCCGGTGCATTTC-1	SeuratProject	2552	1558	LC656	AAATCCGGTGCATTTC-1	5.48589	3.72257	2	2	4	CATGCAACACCAGCTC	LC648	TRUE	2	NPC-like	-0.091597	-0.0792348	0.0392714	-0.214823	0.161573	-0.177431	LC656	2.17895
LC656:AAATGCCTCAGGAAGC-1	SeuratProject	1552	1051	LC656	AAATGCCTCAGGAAGC-1	4.51031	3.67268	0	0	1	GATTCTTAGCGTGCTT	LC648	FALSE	0	MES-like	-0.0227798	-0.401575	-0.0313238	-0.250876	0.296423	0.012274	LC656	2.00731
LC656:AAATGCCTCCGTAAAC-1	SeuratProject	1445	958	LC656	AAATGCCTCCGTAAAC-1	5.25952	2.69896	0	0	1	GATTCTTAGCGCTCCA	LC648	FALSE	0	NPC-like	-0.0691239	-0.0749795	0.0840333	-0.210086	0.212896	-0.205589	LC656	3.08013
LC656:AAATGCCTCCTGATGG-1	SeuratProject	1042	764	LC656	AAATGCCTCCTGATGG-1	6.238	4.9904	0	0	1	GATTCTTAGTAGTTAG	LC648	FALSE	0	AC-like	-0.0298766	-0.0734901	-0.0393	0.00570316	-0.0504387	0.0635073	LC656	0
LC656:AAATGCCTCGGTTACG-1	SeuratProject	1247	849	LC656	AAATGCCTCGGTTACG-1	3.92943	5.37289	0	0	3	GATTCTTAGGACTTAA	LC648	FALSE	0	NPC-like	-0.0267583	-0.117745	0.234271	-0.220876	0.435113	-0.334602	LC656	2.19936
LC656:AAATGCCTCTACCTCA-1	SeuratProject	1022	754	LC656	AAATGCCTCTACCTCA-1	4.20744	4.20744	0	0	0	GATTCTTAGTGTTGTT	LC648	FALSE	0	MES-like	-0.0271884	-0.391788	-0.0835857	-0.466402	0.525281	0.0791525	LC656	0
LC656:AAATGCCTCTGTAAGC-1	SeuratProject	2471	1579	LC656	AAATGCCTCTGTAAGC-1	4.28976	4.16835	2	2	4	GATTCTTAGTTAACCT	LC648	TRUE	2	NPC-like	0.0391557	-0.225192	0.0532	-0.193771	0.354331	-0.0201207	LC656	2.57572
LC656:AAATGCCTCTTGACCC-1	SeuratProject	1893	1186	LC656	AAATGCCTCTTGACCC-1	4.64871	3.64501	0	0	0	GATTCTTAGGAGCAGG	LC648	TRUE	0	OPC-like	-0.106651	0.0622546	0.0393905	-0.173507	-0.0326145	-0.225158	LC656	2.448
LC656:AAATGCCTCTTGCAGG-1	SeuratProject	1708	1089	LC656	AAATGCCTCTTGCAGG-1	5.91335	3.80562	2	2	4	GATTCTTAGCTTCCTT	LC648	TRUE	2	AC-like	-0.0604142	0.421829	-0.0332286	0.559124	-0.695583	0.185607	LC656	2.92125
LC656:AAATGGCCAACCTGGT-1	SeuratProject	1973	1234	LC656	AAATGGCCAACCTGGT-1	4.35884	3.75063	0	0	1	CAGGTAAGTAGCGCTC	LC648	TRUE	0	AC-like	-0.0652529	1.04162	-0.0238238	1.19623	-1.17727	0.20741	LC656	2.41026
LC656:AAATGGCCATAATGTC-1	SeuratProject	1877	1160	LC656	AAATGGCCATAATGTC-1	7.13905	3.88918	0	0	1	CAGGTAAGTGCAAGTA	LC648	FALSE	0	NPC-like	-0.00385508	0.106084	0.125105	-0.105349	0.0271829	-0.174994	LC656	1.84493
LC656:AAATGGCCATTATCCC-1	SeuratProject	1720	1120	LC656	AAATGGCCATTATCCC-1	1.86047	5.5814	0	0	1	CAGGTAAGTCAGTACT	LC648	FALSE	0	OPC-like	-0.0210594	0.440552	-0.0468	0.203335	-0.572747	-0.307099	LC656	0
LC656:AAATGGCCATTCCTCG-1	SeuratProject	1518	991	LC656	AAATGGCCATTCCTCG-1	6.38999	3.95257	0	0	1	CAGGTAAGTTGGTGAA	LC648	FALSE	0	OPC-like	-0.0327798	-0.0213624	-0.0452524	-0.231402	-0.0340607	-0.0163785	LC656	2.02652
LC656:AACAAAGGTCCTGATT-1	SeuratProject	1365	885	LC656	AACAAAGGTCCTGATT-1	5.05495	3.73626	0	0	1	TAGTGTGCAGACCATA	LC648	FALSE	0	MES-like	0.0362524	-0.0583837	-0.0985857	-0.0727179	0.149221	0.130451	LC656	0
LC656:AACAAAGGTTACTAGG-1	SeuratProject	3728	2034	LC656	AACAAAGGTTACTAGG-1	4.37232	3.86266	0	0	1	TAGTGTGCATGACAAT	LC648	FALSE	0	OPC-like	-0.0938551	0.864595	0.192724	0.62544	-0.741464	-0.309357	LC656	1.30357
LC656:AACAAAGGTTATCGAG-1	SeuratProject	964	751	LC656	AACAAAGGTTATCGAG-1	3.42324	5.60166	0	0	0	TAGTGTGCATCCTGGC	LC648	FALSE	0	NPC-like	-0.031597	-0.0815752	0.00629523	-0.265349	0.121507	-0.0536567	LC656	2.43128
LC656:AACAAAGGTTGTAACG-1	SeuratProject	968	703	LC656	AACAAAGGTTGTAACG-1	5.06198	6.30165	0	0	3	TAGTGTGCAGGTTATG	LC648	FALSE	0	OPC-like	0.0092632	0.0201269	0.00236665	-0.0332442	-0.0253978	-0.0155885	LC656	0
LC656:AACAAAGGTTGTGATG-1	SeuratProject	1096	817	LC656	AACAAAGGTTGTGATG-1	4.56204	4.10584	0	0	3	TAGTGTGCAAGTCCTT	LC648	FALSE	0	MES-like	0.00539223	-0.37732	-0.0514429	-0.306402	0.391542	0.0797503	LC656	2.31492
LC656:AACAAAGGTTTATGGG-1	SeuratProject	3295	1773	LC656	AACAAAGGTTTATGGG-1	2.64036	2.76176	0	0	1	TAGTGTGCACTGTCAT	LC648	FALSE	0	OPC-like	-0.0964357	0.694595	0.0966524	0.361756	-0.676216	-0.414503	LC656	0
LC656:AACAAGCCACTAGGTC-1	SeuratProject	2190	1342	LC656	AACAAGCCACTAGGTC-1	5.70776	4.56621	0	0	0	CAACTACGTCCTTTAT	LC648	TRUE	0	NPC-like	-0.0479411	-0.300724	-0.0101333	-0.370349	0.368032	-0.0535392	LC656	0
LC656:AACAAGCCAGCTTACA-1	SeuratProject	4739	2337	LC656	AACAAGCCAGCTTACA-1	4.49462	3.60836	0	0	0	CAACTACGTTAGGTTC	LC648	TRUE	0	NPC-like	-0.0612744	0.37651	0.462129	0.0696505	0.118517	-0.477655	LC656	1.65255
LC656:AACAAGCCAGGAACAT-1	SeuratProject	1711	1106	LC656	AACAAGCCAGGAACAT-1	4.44185	4.55874	0	0	0	CAACTACGTGCGGTTC	LC648	TRUE	0	NPC-like	0.024317	0.0190631	0.1132	-0.392192	0.129793	-0.122849	LC656	2.54074
LC656:AACAAGCCAGGATAAC-1	SeuratProject	1898	1165	LC656	AACAAGCCAGGATAAC-1	4.74183	4.4784	0	0	1	CAACTACGTGAGGAAG	LC648	FALSE	0	OPC-like	-0.0168658	0.809063	0.018319	0.769124	-0.840559	-0.0564987	LC656	1.83557
LC656:AACAAGCCATTAGCGC-1	SeuratProject	1293	906	LC656	AACAAGCCATTAGCGC-1	3.3256	2.78422	0	0	3	CAACTACGTACTGATC	LC648	FALSE	0	NPC-like	-0.0529949	-0.111575	0.0795095	-0.305876	0.252276	-0.179517	LC656	4.00983
LC656:AACAGATAGAGGGACT-1	SeuratProject	878	650	LC656	AACAGATAGAGGGACT-1	6.26424	5.01139	0	4	7	AGCACCTTCCCACCTC	LC648	FALSE	4	NPC-like	-0.0191239	-0.0777454	0.0879619	-0.161402	0.221206	-0.146767	LC656	0
LC656:AACAGATAGATAAAGC-1	SeuratProject	1175	898	LC656	AACAGATAGATAAAGC-1	4.17021	3.74468	2	2	4	AGCACCTTCATGGTTT	LC648	FALSE	2	MES-like	-0.0194465	-0.115618	-0.111919	-0.137192	0.160591	0.127597	LC656	2.89155
LC656:AACAGATAGCCGCTAA-1	SeuratProject	1401	941	LC656	AACAGATAGCCGCTAA-1	4.06852	2.56959	0	0	3	AGCACCTTCAGTTTAC	LC648	FALSE	0	NPC-like	0.000338469	-0.00987308	0.203081	-0.256665	0.278525	-0.266328	LC656	2.72625
LC656:AACAGATAGCTAAAGG-1	SeuratProject	1324	886	LC656	AACAGATAGCTAAAGG-1	5.36254	5.13595	0	0	1	AGCACCTTCGCTCAGT	LC648	FALSE	0	AC-like	-0.00761852	-0.0830646	-0.0762048	0.0657032	-0.102083	0.191446	LC656	2.14627
LC656:AACAGATAGCTGAGGG-1	SeuratProject	1174	875	LC656	AACAGATAGCTGAGGG-1	4.77002	4.25894	0	0	0	AGCACCTTCCGGATTC	LC648	FALSE	0	NPC-like	-0.0155755	-0.211362	-0.0129905	-0.0687705	0.261076	-0.00372458	LC656	0
LC656:AACAGATAGCTGGACC-1	SeuratProject	1644	1069	LC656	AACAGATAGCTGGACC-1	2.73723	3.28467	0	0	1	AGCACCTTCCGCACCA	LC648	FALSE	0	NPC-like	-0.027726	-0.0475327	0.1082	-0.356665	0.208808	-0.183869	LC656	2.5776
LC656:AACAGATAGGCGAATA-1	SeuratProject	3420	1940	LC656	AACAGATAGGCGAATA-1	4.18129	3.59649	2	2	4	AGCACCTTCCTGCAAC	LC648	TRUE	2	NPC-like	-0.0763282	-0.0715752	0.266057	-0.255613	0.419682	-0.424799	LC656	2.54128
LC656:AACAGATAGTATTGTG-1	SeuratProject	1159	825	LC656	AACAGATAGTATTGTG-1	5.69456	5.0906	0	0	1	AGCACCTTCAGGAGCC	LC648	FALSE	0	MES-like	0.00109116	-0.270086	-0.0097762	-0.135876	0.18519	0.0155937	LC656	2.90451
LC656:AACAGATAGTCGCAAT-1	SeuratProject	2733	1520	LC656	AACAGATAGTCGCAAT-1	2.01244	2.01244	0	0	3	AGCACCTTCAGGCCAA	LC648	FALSE	0	OPC-like	-0.119877	0.908638	0.897129	0.365177	-0.0165092	-0.626169	LC656	2.11842
LC656:AACAGCAAGACCATAC-1	SeuratProject	3954	2071	LC656	AACAGCAAGACCATAC-1	4.09712	3.84421	0	0	0	GTCACACTCTCCATGA	LC648	FALSE	0	OPC-like	-0.0522422	0.826935	0.266414	0.380966	-0.642028	-0.532037	LC656	2.6134
LC656:AACAGCAAGATGGACA-1	SeuratProject	1146	810	LC656	AACAGCAAGATGGACA-1	5.06108	4.18848	0	0	1	GTCACACTCTCAAGAA	LC648	FALSE	0	MES-like	0.0448546	-0.165831	-0.0990619	-0.197192	0.312719	0.193982	LC656	0
LC656:AACAGCAAGCTTAGCG-1	SeuratProject	1031	716	LC656	AACAGCAAGCTTAGCG-1	3.29777	2.9098	0	0	3	GTCACACTCGAGGCGT	LC648	FALSE	0	NPC-like	0.0173277	-0.0358305	0.0390333	-0.207455	0.104154	-0.0309796	LC656	0
LC656:AACAGCAAGTCACCTC-1	SeuratProject	1986	1245	LC656	AACAGCAAGTCACCTC-1	5.43807	5.68983	0	0	1	GTCACACTCTGGGAAT	LC648	FALSE	0	OPC-like	-0.00579056	0.331191	0.179152	0.216493	-0.204189	-0.156653	LC656	2.40428
LC656:AACAGCAAGTCAGGCC-1	SeuratProject	778	573	LC656	AACAGCAAGTCAGGCC-1	7.58355	3.59897	0	0	3	GTCACACTCAAGGTCG	LC648	FALSE	0	MES-like	-0.0162207	-0.382001	-0.0509667	-0.32456	0.387737	0.0492767	LC656	2.62854
LC656:AACAGGATCAAACCTA-1	SeuratProject	1055	778	LC656	AACAGGATCAAACCTA-1	4.07583	4.2654	0	0	0	GCCTCATAGGTGCTTC	LC648	FALSE	0	MES-like	-0.0191239	-0.304979	-0.0372762	-0.280876	0.335428	0.0259534	LC656	2.34934
LC656:AACAGGATCACCAATA-1	SeuratProject	1237	839	LC656	AACAGGATCACCAATA-1	5.49717	5.01213	0	0	1	GCCTCATAGCAAACAC	LC648	FALSE	0	MES-like	-0.00417766	-0.038171	-0.128705	-0.337192	0.414692	0.0482268	LC656	0
LC656:AACAGGATCACCTGCT-1	SeuratProject	2632	1601	LC656	AACAGGATCACCTGCT-1	3.60942	4.93921	2	2	4	GCCTCATAGGCGCGAT	LC648	FALSE	2	AC-like	-0.108264	0.195872	0.241176	0.370177	-0.564076	0.175046	LC656	2.15162
LC656:AACAGGATCAGCAAAG-1	SeuratProject	1096	828	LC656	AACAGGATCAGCAAAG-1	4.37956	3.83212	0	0	0	GCCTCATAGTAATGCA	LC648	FALSE	0	NPC-like	-0.0176185	-0.284128	0.0239143	-0.254297	0.38741	-0.0587083	LC656	0
LC656:AACAGGATCAGCACCA-1	SeuratProject	2655	1575	LC656	AACAGGATCAGCACCA-1	4.93409	3.54049	0	0	1	GCCTCATAGTGTTTGT	LC648	FALSE	0	OPC-like	-0.0445002	0.196084	0.0160571	-0.165086	-0.23882	-0.31102	LC656	2.14394
LC656:AACAGGATCAGCCAAT-1	SeuratProject	1583	1061	LC656	AACAGGATCAGCCAAT-1	6.88566	5.18004	0	0	0	GCCTCATAGGTTCCCG	LC648	FALSE	0	OPC-like	-0.0543927	0.0537439	0.0479619	-0.166402	-0.00831771	-0.148136	LC656	0
LC656:AACAGGATCATTATGG-1	SeuratProject	1572	1120	LC656	AACAGGATCATTATGG-1	1.9084	3.3715	2	2	4	GCCTCATAGTCCTTAG	LC648	FALSE	2	NPC-like	-0.0506293	-0.145405	-0.0154905	-0.235086	0.176214	-0.0498242	LC656	0
LC656:AACAGGATCCGCATGA-1	SeuratProject	1236	905	LC656	AACAGGATCCGCATGA-1	4.61165	4.61165	0	0	0	GCCTCATAGTCACTAT	LC648	FALSE	0	NPC-like	-0.0312744	-0.165405	0.00808094	-0.287981	0.230801	-0.055689	LC656	3.22969
LC656:AACAGGATCCTAGTAA-1	SeuratProject	920	693	LC656	AACAGGATCCTAGTAA-1	3.80435	3.91304	0	0	3	GCCTCATAGTGCTCCG	LC648	FALSE	0	OPC-like	-0.0124572	0.247148	0.0524857	-0.443771	-0.256603	-0.332972	LC656	0
LC656:AACAGGATCCTTTACG-1	SeuratProject	1707	1120	LC656	AACAGGATCCTTTACG-1	4.92091	3.69069	2	2	4	GCCTCATAGCGCAAAT	LC648	FALSE	2	NPC-like	-0.0306293	-0.157958	0.00212856	-0.293507	0.214233	-0.046502	LC656	2.5429
LC656:AACAGGATCGGCCAGT-1	SeuratProject	1091	796	LC656	AACAGGATCGGCCAGT-1	6.78277	4.49129	0	0	0	GCCTCATAGAGATTCA	LC648	TRUE	0	MES-like	-0.029554	-0.305831	-0.0771572	-0.154297	0.169595	0.0670923	LC656	0
LC656:AACAGGATCTAACTGA-1	SeuratProject	1226	825	LC656	AACAGGATCTAACTGA-1	5.79119	4.15987	0	0	1	GCCTCATAGCGTATTT	LC648	FALSE	0	NPC-like	-0.0227798	0.00225458	0.134986	-0.0869284	0.179805	-0.211343	LC656	0
LC656:AACATAGCAATCATGT-1	SeuratProject	1547	1037	LC656	AACATAGCAATCATGT-1	3.36134	3.16742	0	0	3	AACAAGTGTAGAGGGA	LC648	FALSE	0	AC-like	-0.00901637	0.0684248	-0.0954905	0.204387	-0.27906	0.183915	LC656	2.63392
LC656:AACATAGCAGCTACGT-1	SeuratProject	1252	879	LC656	AACATAGCAGCTACGT-1	5.27157	4.55272	0	0	3	AACAAGTGTGAAACAT	LC648	FALSE	0	MES-like	-0.00880132	-0.239873	-0.0544191	-0.26456	0.328559	0.0643555	LC656	0
LC656:AACATAGCATCGCTCC-1	SeuratProject	1867	1285	LC656	AACATAGCATCGCTCC-1	2.83878	3.53508	0	0	1	AACAAGTGTTTGAGCT	LC648	FALSE	0	NPC-like	-0.0242852	-0.136469	0.0790333	-8.63096e-05	0.281552	-0.109855	LC656	1.84943
LC656:AACATAGCATTAAACC-1	SeuratProject	770	543	LC656	AACATAGCATTAAACC-1	6.23377	3.24675	0	0	1	AACAAGTGTTATGTCA	LC648	FALSE	0	MES-like	-0.0151454	-0.370724	-0.0412048	-0.268244	0.3255	0.0371142	LC656	2.63813
LC656:AACATCATCCTGGCTT-1	SeuratProject	930	670	LC656	AACATCATCCTGGCTT-1	4.19355	1.93548	0	0	0	AACGCGCAGTCACTCA	LC648	FALSE	0	AC-like	-0.0374035	0.239914	-0.0547762	0.344387	-0.466539	0.143358	LC656	2.46408
LC656:AACATCATCTAAGGTC-1	SeuratProject	1453	989	LC656	AACATCATCTAAGGTC-1	3.30351	4.7488	0	0	3	AACGCGCAGATGCAAC	LC648	FALSE	0	NPC-like	-0.0224572	-0.117958	-0.0178714	-0.260349	0.137617	-0.00660077	LC656	2.69223
LC656:AACATCATCTATCGCC-1	SeuratProject	1402	909	LC656	AACATCATCTATCGCC-1	6.34807	3.92297	0	0	1	AACGCGCAGGCTAATA	LC648	FALSE	0	MES-like	-0.031382	-0.11349	-0.0825143	-0.223771	0.253854	0.0719443	LC656	0
LC656:AACATCATCTCACAAA-1	SeuratProject	1182	816	LC656	AACATCATCTCACAAA-1	8.88325	5.58376	0	0	1	AACGCGCAGGCATGGC	LC648	TRUE	0	MES-like	-0.0135325	-0.349235	-0.0833476	-0.310086	0.374682	0.0973615	LC656	2.88594
LC656:AACATCATCTTAGGGT-1	SeuratProject	1275	894	LC656	AACATCATCTTAGGGT-1	5.01961	4.62745	2	2	4	AACGCGCAGCATTAAG	LC648	FALSE	2	NPC-like	-0.0335325	-0.310937	-0.00215716	-0.257718	0.388222	-0.0445695	LC656	2.17964
LC656:AACATTGTCAGCATTA-1	SeuratProject	1664	1117	LC656	AACATTGTCAGCATTA-1	3.54567	3.96635	0	0	1	CTATTACAGCGAAGTT	LC648	FALSE	0	AC-like	-0.0245002	0.0754461	-0.0721572	0.193335	-0.284319	0.160777	LC656	0
LC656:AACATTGTCCGGTATG-1	SeuratProject	2918	1696	LC656	AACATTGTCCGGTATG-1	3.80398	3.90679	0	0	0	CTATTACAGTTAACGA	LC648	FALSE	0	AC-like	-0.1045	0.732467	-0.0768	0.740177	-0.883368	0.0110798	LC656	0
LC656:AACATTGTCCGTGACA-1	SeuratProject	1141	808	LC656	AACATTGTCCGTGACA-1	4.20684	3.94391	0	0	3	CTATTACAGATTGCCC	LC648	FALSE	0	MES-like	-0.0168658	-0.237533	-0.1168	-0.339297	0.403192	0.137417	LC656	2.91931
LC656:AACATTGTCGAAGCGG-1	SeuratProject	798	602	LC656	AACATTGTCGAAGCGG-1	6.39098	6.14035	0	0	3	CTATTACAGTGAGGAA	LC648	FALSE	0	MES-like	0.0301234	-0.416256	0.0292714	-0.377718	0.493485	0.00122865	LC656	0
LC656:AACATTGTCGACCTGA-1	SeuratProject	1018	715	LC656	AACATTGTCGACCTGA-1	4.12574	3.73281	0	0	0	CTATTACAGTTTGACT	LC648	FALSE	0	MES-like	-0.0233174	-0.404554	-0.142276	-0.273244	0.321844	0.162157	LC656	0
LC656:AACATTGTCTCCTCAA-1	SeuratProject	1359	948	LC656	AACATTGTCTCCTCAA-1	2.57542	3.45843	0	0	0	CTATTACAGCGCTAAG	LC648	FALSE	0	MES-like	-0.0360056	-0.380511	-0.0370381	-0.359034	0.403844	0.0014888	LC656	0
LC656:AACATTGTCTTGCATT-1	SeuratProject	1625	1051	LC656	AACATTGTCTTGCATT-1	5.04615	3.50769	0	0	0	CTATTACAGTGCGGGT	LC648	FALSE	0	NPC-like	-0.0114895	-0.0451922	0.0795095	-0.180876	0.169542	-0.12565	LC656	2.58834
LC656:AACCCGCAGGTCATTA-1	SeuratProject	1074	782	LC656	AACCCGCAGGTCATTA-1	5.86592	4.93482	0	0	1	CGTAACCTCATTGAGA	LC648	FALSE	0	MES-like	-0.00686583	-0.233703	-0.0729905	-0.254034	0.318656	0.0923761	LC656	0
LC656:AACCCGCAGGTGTTAC-1	SeuratProject	1013	748	LC656	AACCCGCAGGTGTTAC-1	7.89733	5.3307	2	2	4	CGTAACCTCGCAATCC	LC648	FALSE	2	NPC-like	-0.0427798	-0.42966	-0.000847632	-0.461928	0.514817	-0.0592614	LC656	0
LC656:AACCCGCAGTAGCTTA-1	SeuratProject	2224	1298	LC656	AACCCGCAGTAGCTTA-1	3.77698	4.72122	0	0	1	CGTAACCTCCCATAGC	LC648	TRUE	0	MES-like	-0.0314895	-0.208384	-0.0693	-0.171139	0.18859	0.0535431	LC656	0
LC656:AACCCGCAGTTATGGC-1	SeuratProject	1326	903	LC656	AACCCGCAGTTATGGC-1	4.37406	3.09201	0	0	0	CGTAACCTCTGTGATT	LC648	FALSE	0	NPC-like	-0.0496615	-0.0305114	0.00867618	-0.0558758	0.0554561	-0.0818001	LC656	0
LC656:AACCGCTCAAACGCGA-1	SeuratProject	2511	1527	LC656	AACCGCTCAAACGCGA-1	2.58861	3.94265	2	2	4	GCTACTGGTCATGGTT	LC648	FALSE	2	AC-like	-0.0660056	0.316297	0.122248	0.396756	-0.548694	0.111644	LC656	2.19332
LC656:AACCGCTCATTATCCC-1	SeuratProject	1743	1121	LC656	AACCGCTCATTATCCC-1	6.99943	3.3276	2	2	4	GCTACTGGTCAGTACT	LC648	FALSE	2	MES-like	-0.0384787	-0.428384	-0.0744191	-0.276928	0.308535	0.0509409	LC656	0
LC656:AACCGGCTCACAAGCT-1	SeuratProject	1249	856	LC656	AACCGGCTCACAAGCT-1	5.1241	3.52282	0	0	3	GCTAAGTAGCTAACGG	LC648	FALSE	0	NPC-like	0.0036718	-0.0775327	0.0842714	-0.0190337	0.216367	-0.111832	LC656	0
LC656:AACCGGCTCCAATTAG-1	SeuratProject	1433	1005	LC656	AACCGGCTCCAATTAG-1	5.51291	5.30356	0	0	1	GCTAAGTAGCTTAAAG	LC648	TRUE	0	AC-like	0.00281159	-0.135405	-0.0682286	0.211756	-0.273748	0.356126	LC656	0
LC656:AACCGGCTCGACCTGA-1	SeuratProject	3517	2040	LC656	AACCGGCTCGACCTGA-1	2.84333	3.86693	0	0	0	GCTAAGTAGTTTGACT	LC648	FALSE	0	NPC-like	-0.0582637	0.164169	0.481057	0.0441242	0.397132	-0.522993	LC656	2.25444
LC656:AACCGGCTCGTTTCGC-1	SeuratProject	917	670	LC656	AACCGGCTCGTTTCGC-1	5.77972	5.77972	0	0	1	GCTAAGTAGCACTTGC	LC648	FALSE	0	MES-like	-0.0124572	-0.279448	-0.140133	-0.293507	0.357327	0.173353	LC656	2.47697
LC656:AACCGGCTCTGTTGCC-1	SeuratProject	3244	1876	LC656	AACCGGCTCTGTTGCC-1	5.11714	4.56227	2	2	4	GCTAAGTAGAGGAACA	LC648	TRUE	2	NPC-like	-0.0396615	-0.0898731	0.1782	-0.365876	0.342638	-0.28435	LC656	1.96924
LC656:AACCTAATCAGCACCA-1	SeuratProject	2424	1474	LC656	AACCTAATCAGCACCA-1	2.76403	3.17657	2	2	4	CAGCATGAGTGTTTGT	LC648	FALSE	2	AC-like	-0.0341777	0.214169	0.116533	0.244124	-0.354229	0.0425809	LC656	1.63421
LC656:AACCTAATCGCAACAT-1	SeuratProject	1507	986	LC656	AACCTAATCGCAACAT-1	6.43663	4.44592	2	2	4	CAGCATGAGATTCGTT	LC648	FALSE	2	MES-like	-0.0290164	-0.0841284	-0.0335857	-0.260613	0.300529	0.00657717	LC656	2.03283
LC656:AACCTAATCGGGACTC-1	SeuratProject	2153	1354	LC656	AACCTAATCGGGACTC-1	6.40966	5.52717	2	2	4	CAGCATGAGCCATAGG	LC648	FALSE	2	NPC-like	0.0452847	-0.0558305	0.10189	-0.14456	0.211288	-0.0794372	LC656	2.97444
LC656:AACCTAATCTAACTGA-1	SeuratProject	1274	883	LC656	AACCTAATCTAACTGA-1	4.16013	3.92465	0	0	0	CAGCATGAGCGTATTT	LC648	FALSE	0	MES-like	-0.0170809	-0.0645539	-0.0470381	-0.174823	0.211314	0.0425844	LC656	2.18034
LC656:AACCTAATCTTAGCGG-1	SeuratProject	2791	1710	LC656	AACCTAATCTTAGCGG-1	4.12039	3.76209	0	0	1	CAGCATGAGGGTCTAG	LC648	FALSE	0	OPC-like	-0.0858981	0.348638	0.325819	0.293598	-0.0325502	-0.0772972	LC656	1.52234
LC656:AACCTCACAAATTCGT-1	SeuratProject	1999	1248	LC656	AACCTCACAAATTCGT-1	3.75188	3.50175	0	0	3	CTTAGCGGTACTTATG	LC648	TRUE	0	OPC-like	-0.0914895	0.203318	0.176533	-0.0627179	-0.0381343	-0.340319	LC656	1.79218
LC656:AACCTCACAAGCGATG-1	SeuratProject	1594	1017	LC656	AACCTCACAAGCGATG-1	5.70891	3.57591	0	0	0	CTTAGCGGTCTATGAC	LC648	FALSE	0	MES-like	0.034317	-0.119235	-0.0222762	-0.36456	0.484269	0.07942	LC656	0
LC656:AACCTCACAATAAGCA-1	SeuratProject	1509	983	LC656	AACCTCACAATAAGCA-1	4.44003	3.51226	0	0	1	CTTAGCGGTTAACGGA	LC648	FALSE	0	AC-like	0.0101234	0.147999	0.0453428	0.402019	-0.477051	0.32656	LC656	2.03168
LC656:AACCTCACAATGAAGC-1	SeuratProject	2835	1694	LC656	AACCTCACAATGAAGC-1	6.70194	4.83245	2	2	4	CTTAGCGGTATAGCGA	LC648	TRUE	2	OPC-like	-0.0786938	0.673318	0.190938	0.318072	-0.567916	-0.438556	LC656	1.51013
LC656:AACCTCACACAACAGG-1	SeuratProject	1013	699	LC656	AACCTCACACAACAGG-1	7.30503	3.94867	0	0	3	CTTAGCGGTATTGCGT	LC648	TRUE	0	MES-like	-0.013425	-0.244767	-0.0409667	-0.358507	0.427695	0.039197	LC656	3.03223
LC656:AACCTCACAGTTTGTG-1	SeuratProject	2173	1484	LC656	AACCTCACAGTTTGTG-1	4.14174	4.92407	0	0	0	CTTAGCGGTGTTACTA	LC648	TRUE	0	NPC-like	-0.00708089	-0.0837029	0.137605	-0.146139	0.288427	-0.194951	LC656	0
LC656:AACCTCACATACCCGG-1	SeuratProject	1740	1088	LC656	AACCTCACATACCCGG-1	4.31034	4.13793	2	2	4	CTTAGCGGTCACCATG	LC648	FALSE	2	MES-like	-0.0453605	-0.43349	-0.0923953	-0.415613	0.454441	0.0663094	LC656	0
LC656:AACCTCACATTGCGAC-1	SeuratProject	2069	1241	LC656	AACCTCACATTGCGAC-1	4.44659	3.67327	0	0	3	CTTAGCGGTAGCAGGT	LC648	FALSE	0	NPC-like	-0.0727798	0.097361	0.302605	0.0017558	0.269325	-0.379453	LC656	1.76357
LC656:AACCTCCTCACTTTAC-1	SeuratProject	1692	1166	LC656	AACCTCCTCACTTTAC-1	3.6052	3.19149	2	2	4	AATCATGAGGAACCTG	LC648	FALSE	2	MES-like	0.0170051	-0.29349	0.0052238	-0.182192	0.262068	0.0168975	LC656	2.55103
LC656:AACCTCCTCATGAAGG-1	SeuratProject	2323	1416	LC656	AACCTCCTCATGAAGG-1	3.05639	3.74516	0	0	0	AATCATGAGTAAGCGT	LC648	FALSE	0	NPC-like	-0.0331024	-0.0394475	0.0855809	-0.257718	0.169962	-0.161802	LC656	1.66861
LC656:AACCTCCTCATGCTAA-1	SeuratProject	1526	1000	LC656	AACCTCCTCATGCTAA-1	5.83224	4.2595	2	2	4	AATCATGAGCTCGACT	LC648	TRUE	2	OPC-like	-0.029554	0.139701	-0.0188238	0.120966	-0.212289	-0.0267789	LC656	0
LC656:AACCTCCTCCCATAGG-1	SeuratProject	2322	1422	LC656	AACCTCCTCCCATAGG-1	3.78984	3.44531	0	0	0	AATCATGAGCTTATCG	LC648	FALSE	0	NPC-like	-0.0867583	-0.0732773	0.112605	-0.273771	0.245961	-0.262268	LC656	1.66896
LC656:AACCTCCTCGCAACAT-1	SeuratProject	3604	1955	LC656	AACCTCCTCGCAACAT-1	4.74473	3.38513	2	2	4	AATCATGAGATTCGTT	LC648	TRUE	2	OPC-like	-0.114823	0.389063	0.0829619	0.327282	-0.385267	-0.0864862	LC656	2.69958
LC656:AACCTCCTCTACCTGC-1	SeuratProject	1843	1206	LC656	AACCTCCTCTACCTGC-1	3.30982	3.2013	0	0	3	AATCATGAGCATCTAT	LC648	FALSE	0	OPC-like	-0.0747153	0.322467	0.2932	-0.304034	-0.0416178	-0.482521	LC656	1.86034
LC656:AACCTCCTCTCAATTC-1	SeuratProject	2118	1267	LC656	AACCTCCTCTCAATTC-1	4.01322	2.50236	0	0	3	AATCATGAGCTTAGGG	LC648	FALSE	0	OPC-like	-0.0809519	0.299276	0.142605	0.254387	-0.209979	-0.063349	LC656	2.34592
LC656:AACCTCCTCTCGCCCA-1	SeuratProject	918	691	LC656	AACCTCCTCTCGCCCA-1	5.01089	4.24837	0	0	1	AATCATGAGAAGGAAT	LC648	FALSE	0	MES-like	-0.0396615	-0.200937	-0.137157	-0.262981	0.290801	0.134215	LC656	0
LC656:AACCTCCTCTTAGCGG-1	SeuratProject	1309	873	LC656	AACCTCCTCTTAGCGG-1	8.17418	4.20168	0	0	0	AATCATGAGGGTCTAG	LC648	TRUE	0	MES-like	0.0468976	-0.190724	-0.0593	-0.233244	0.356304	0.145609	LC656	0
LC656:AACCTCCTCTTGTCTG-1	SeuratProject	2407	1408	LC656	AACCTCCTCTTGTCTG-1	3.28209	3.03282	0	0	1	AATCATGAGGGATTTA	LC648	TRUE	0	AC-like	-0.0952529	0.705021	0.00903332	1.24097	-1.22418	0.619127	LC656	2.23099
LC656:AACCTTAAGGAGCACG-1	SeuratProject	1844	1134	LC656	AACCTTAAGGAGCACG-1	7.70065	6.29067	0	0	3	GTTAATCTCTAGTTCG	LC648	TRUE	0	OPC-like	0.00990836	0.202893	0.0835571	-0.0100863	-0.162643	-0.254575	LC656	1.85988
LC656:AACCTTAAGGAGCATA-1	SeuratProject	1364	955	LC656	AACCTTAAGGAGCATA-1	4.91202	4.17889	0	0	1	GTTAATCTCCGTAAGG	LC648	TRUE	0	NPC-like	-0.0606293	0.00225458	0.0376047	-0.392192	0.0501188	-0.135186	LC656	2.12003
LC656:AACCTTAAGGCGCATC-1	SeuratProject	1453	938	LC656	AACCTTAAGGCGCATC-1	6.05643	5.84997	0	0	0	GTTAATCTCAGGATTA	LC648	FALSE	0	NPC-like	-0.0609519	-0.31115	-0.024181	-0.345876	0.363977	-0.0520971	LC656	2.06462
LC656:AACCTTAAGTAGCGCC-1	SeuratProject	1307	938	LC656	AACCTTAAGTAGCGCC-1	3.97858	4.97322	0	0	0	GTTAATCTCTGTCAGC	LC648	FALSE	0	MES-like	-0.0461131	-0.334128	-0.0978714	-0.32956	0.360024	0.0728032	LC656	2.15769
LC656:AACCTTGCAAATACCT-1	SeuratProject	1756	1123	LC656	AACCTTGCAAATACCT-1	3.01822	4.44191	0	0	3	GCACAAAGTCAATGAG	LC648	FALSE	0	NPC-like	-0.0541777	-0.359873	0.180224	-0.424297	0.623021	-0.303812	LC656	1.90133
LC656:AACCTTGCAACCCTCC-1	SeuratProject	1945	1276	LC656	AACCTTGCAACCCTCC-1	3.23907	3.29049	2	2	4	GCACAAAGTTCCATTT	LC648	FALSE	2	NPC-like	-0.0312744	-0.342639	0.124033	-0.361665	0.552547	-0.208277	LC656	0
LC656:AACCTTGCAAGGTGGC-1	SeuratProject	2252	1423	LC656	AACCTTGCAAGGTGGC-1	3.95204	4.04085	0	0	3	GCACAAAGTGCTAGCC	LC648	FALSE	0	NPC-like	-0.0664357	-0.114128	0.2482	-0.306665	0.446075	-0.394663	LC656	3.14426
LC656:AACCTTGCAGGCTAAG-1	SeuratProject	1224	800	LC656	AACCTTGCAGGCTAAG-1	5.47386	4.24837	0	0	3	GCACAAAGTGGTTAGA	LC648	FALSE	0	NPC-like	-0.000844327	-0.148384	0.235462	-0.324034	0.468683	-0.306036	LC656	0
LC656:AACCTTGCATAATCCG-1	SeuratProject	1318	879	LC656	AACCTTGCATAATCCG-1	5.38695	3.8695	0	0	0	GCACAAAGTGCTTTAA	LC648	FALSE	0	OPC-like	0.0211987	0.138212	0.00462856	-0.162192	-0.180891	-0.159646	LC656	2.15028
LC656:AACCTTGCATGCTTAG-1	SeuratProject	4196	2043	LC656	AACCTTGCATGCTTAG-1	3.4795	4.43279	2	2	4	GCACAAAGTCCAAGTT	LC648	FALSE	2	OPC-like	-0.079554	1.09013	0.0904619	0.553598	-0.999758	-0.619675	LC656	0
LC656:AACCTTGCATTGTGTG-1	SeuratProject	736	544	LC656	AACCTTGCATTGTGTG-1	6.65761	6.11413	0	0	3	GCACAAAGTTAAAGCG	LC648	FALSE	0	MES-like	0.000876103	-0.291788	-0.0789429	-0.270086	0.345921	0.110789	LC656	2.68013
LC656:AACGACAAGATTGAGG-1	SeuratProject	905	682	LC656	AACGACAAGATTGAGG-1	4.30939	6.62983	0	0	1	CAAGGTGTCAAGCCAG	LC648	FALSE	0	MES-like	-0.0147153	-0.202426	-0.0815619	-0.200613	0.245979	0.0933528	LC656	0
LC656:AACGACAAGCAAGGAC-1	SeuratProject	1383	992	LC656	AACGACAAGCAAGGAC-1	6.36298	3.90456	2	2	4	CAAGGTGTCGCGAAAT	LC648	TRUE	2	MES-like	-0.0197691	-0.310299	-0.0883476	-0.225086	0.269413	0.095693	LC656	0
LC656:AACGACAAGCGTGCAC-1	SeuratProject	1279	942	LC656	AACGACAAGCGTGCAC-1	6.724	4.53479	0	0	0	CAAGGTGTCCAATACT	LC648	FALSE	0	MES-like	-0.0340701	-0.16966	-0.0812048	-0.203507	0.225814	0.066447	LC656	0
LC656:AACGACAAGCTTCTCA-1	SeuratProject	1709	1113	LC656	AACGACAAGCTTCTCA-1	4.38853	3.92042	0	0	3	CAAGGTGTCTTTAGGT	LC648	FALSE	0	NPC-like	-0.0635325	-0.276894	0.0957	-0.495349	0.456905	-0.21317	LC656	0
LC656:AACGACAAGGATGATG-1	SeuratProject	816	613	LC656	AACGACAAGGATGATG-1	5.02451	6.7402	0	0	1	CAAGGTGTCCGTCCCT	LC648	FALSE	0	MES-like	-0.019554	-0.303916	-0.0775143	-0.337718	0.39853	0.0812855	LC656	3.23906
LC656:AACGACAAGGGATTAG-1	SeuratProject	3956	2122	LC656	AACGACAAGGGATTAG-1	5.00506	4.75228	0	0	0	CAAGGTGTCAGTACCC	LC648	FALSE	0	NPC-like	0.0274352	0.24268	0.30189	-0.227981	0.0829891	-0.349881	LC656	1.26068
LC656:AACGACAAGGTGCTGC-1	SeuratProject	4388	2304	LC656	AACGACAAGGTGCTGC-1	3.76026	4.14768	0	0	0	CAAGGTGTCAAACTAG	LC648	TRUE	0	NPC-like	-0.168479	0.360127	0.682962	0.238598	0.403633	-0.530434	LC656	1.71522
LC656:AACGACAAGTAACAGG-1	SeuratProject	1181	806	LC656	AACGACAAGTAACAGG-1	5.67316	4.91109	2	2	4	CAAGGTGTCGCTTCAA	LC648	FALSE	2	NPC-like	-0.0380486	-0.339022	-0.0182286	-0.343507	0.401405	-0.0283146	LC656	2.24785
LC656:AACGACAAGTCAGGCC-1	SeuratProject	2721	1701	LC656	AACGACAAGTCAGGCC-1	3.52811	5.69644	0	0	0	CAAGGTGTCAAGGTCG	LC648	TRUE	0	NPC-like	-0.0460056	0.0131056	0.156652	-0.26956	0.193515	-0.266226	LC656	0
LC656:AACGCCCAGACTTACA-1	SeuratProject	2022	1288	LC656	AACGCCCAGACTTACA-1	4.05539	4.64886	2	2	4	TTGCCTTTCGCTTGCG	LC648	TRUE	2	MES-like	-0.0619196	-0.225405	-0.124419	-0.0664021	0.00645243	0.0874621	LC656	0
LC656:AACGCCCAGATAGACG-1	SeuratProject	1076	753	LC656	AACGCCCAGATAGACG-1	6.50558	4.73978	0	0	0	TTGCCTTTCATAATGG	LC648	TRUE	0	NPC-like	-0.00837121	-0.219022	0.0139143	-0.241139	0.302098	-0.0317981	LC656	2.97488
LC656:AACGCCCAGATGCCTG-1	SeuratProject	2084	1265	LC656	AACGCCCAGATGCCTG-1	5.18234	3.40691	0	0	1	TTGCCTTTCCAAATAG	LC648	FALSE	0	AC-like	-0.045683	0.490765	0.205462	0.513598	-0.640881	0.0325702	LC656	0
LC656:AACGCCCAGCCTCTGT-1	SeuratProject	2871	1715	LC656	AACGCCCAGCCTCTGT-1	3.0303	3.06513	2	2	4	TTGCCTTTCGCGTTAC	LC648	TRUE	2	OPC-like	-0.116328	0.519701	0.0614143	-0.323244	-0.544275	-0.710199	LC656	1.50032
LC656:AACGCCCAGCGCTAAT-1	SeuratProject	2752	1660	LC656	AACGCCCAGCGCTAAT-1	5.05087	4.54215	2	2	4	TTGCCTTTCATTGACT	LC648	FALSE	2	OPC-like	-0.0880486	0.464382	0.0414143	0.454651	-0.508903	-0.013972	LC656	2.47664
LC656:AACGCCCAGGCTACAT-1	SeuratProject	2659	1595	LC656	AACGCCCAGGCTACAT-1	2.18127	3.42234	2	2	4	TTGCCTTTCTTTAAGC	LC648	FALSE	2	MES-like	-0.0301992	-0.502214	-0.0764429	-0.577455	0.629712	0.0652189	LC656	0
LC656:AACGCCCAGTCATGCG-1	SeuratProject	2632	1505	LC656	AACGCCCAGTCATGCG-1	4.59726	3.53343	0	0	1	TTGCCTTTCACAAAGC	LC648	TRUE	0	OPC-like	0.000338469	0.426297	0.19189	0.327545	-0.303818	-0.135866	LC656	1.56849
LC656:AACGCTAGTAAATTGC-1	SeuratProject	1383	952	LC656	AACGCTAGTAAATTGC-1	4.04917	5.06146	0	0	3	GGCCTTCCACCTTCCT	LC648	FALSE	0	OPC-like	-0.0143927	0.104595	0.0371286	-0.24956	-0.0941907	-0.162194	LC656	2.10787
LC656:AACGCTAGTAATTAGC-1	SeuratProject	2469	1495	LC656	AACGCTAGTAATTAGC-1	3.6857	3.88821	0	0	1	GGCCTTCCAGTTGGGT	LC648	FALSE	0	NPC-like	-0.0360056	-0.095405	0.112486	0.0567558	0.27249	-0.0782408	LC656	1.61943
LC656:AACGCTAGTCTATCGT-1	SeuratProject	950	724	LC656	AACGCTAGTCTATCGT-1	5.36842	6.10526	4	4	7	GGCCTTCCAGTGAACC	LC648	FALSE	4	MES-like	0.0295858	-0.392639	-0.0726333	-0.271928	0.380191	0.140411	LC656	3.09343
LC656:AACGCTAGTGCAACTA-1	SeuratProject	1150	854	LC656	AACGCTAGTGCAACTA-1	6.34783	5.21739	0	0	1	GGCCTTCCAGTATGTG	LC648	FALSE	0	MES-like	-0.0163282	-0.208596	-0.13049	-0.0253495	0.0129566	0.155959	LC656	0
LC656:AACGCTAGTTACTTGC-1	SeuratProject	1162	865	LC656	AACGCTAGTTACTTGC-1	3.18417	3.95869	0	0	3	GGCCTTCCATCAGTAG	LC648	FALSE	0	NPC-like	-0.0250379	-0.255405	0.103438	-0.238244	0.442379	-0.174376	LC656	3.28906
LC656:AACGCTAGTTGAATCG-1	SeuratProject	802	610	LC656	AACGCTAGTTGAATCG-1	6.48379	4.86284	0	0	3	GGCCTTCCATATGGAT	LC648	FALSE	0	MES-like	0.0466826	-0.514128	-0.0798953	-0.412718	0.545376	0.171947	LC656	0
LC656:AACGCTAGTTGCGTAA-1	SeuratProject	2072	1256	LC656	AACGCTAGTTGCGTAA-1	2.36486	4.19884	0	0	3	GGCCTTCCAGCACGCA	LC648	FALSE	0	NPC-like	-0.0666508	-0.152426	0.32689	-0.267455	0.564931	-0.478756	LC656	1.76237
LC656:AACGCTAGTTGGCCGA-1	SeuratProject	1142	810	LC656	AACGCTAGTTGGCCGA-1	5.51664	4.11559	0	0	0	GGCCTTCCAAACCTAG	LC648	FALSE	0	OPC-like	-0.0407368	0.0862971	0.0414143	-0.195876	-0.0633412	-0.172531	LC656	2.27794
LC656:AACGCTAGTTTGGGCG-1	SeuratProject	1738	1259	LC656	AACGCTAGTTTGGGCG-1	5.35098	6.50173	0	4	7	GGCCTTCCAAGGTGTC	LC648	TRUE	4	MES-like	0.00453202	-0.459235	-0.0314429	-0.486402	0.576217	0.050989	LC656	0
LC656:AACGGTAAGCATGGTT-1	SeuratProject	1134	793	LC656	AACGGTAAGCATGGTT-1	8.55379	5.37919	0	0	1	AGTAGGTTCATCCTCT	LC648	TRUE	0	MES-like	-0.0263282	-0.370511	-0.11549	-0.304297	0.353852	0.123219	LC656	0
LC656:AACGGTAAGCTTTGTT-1	SeuratProject	1200	828	LC656	AACGGTAAGCTTTGTT-1	7.16667	6.08333	0	0	1	AGTAGGTTCAAATCAG	LC648	TRUE	0	AC-like	0.0168976	-0.00540499	0.00427142	0.0725453	-0.0781284	0.0952815	LC656	0
LC656:AACGGTAAGGATAAAC-1	SeuratProject	1054	734	LC656	AACGGTAAGGATAAAC-1	6.83112	3.70019	0	0	3	AGTAGGTTCTACTACG	LC648	FALSE	0	NPC-like	-0.037726	-0.370724	0.219867	-0.320876	0.669563	-0.330665	LC656	2.3502
LC656:AACGGTAAGGCTATGT-1	SeuratProject	1386	974	LC656	AACGGTAAGGCTATGT-1	4.6176	4.9062	0	0	0	AGTAGGTTCAAGGAAG	LC648	FALSE	0	OPC-like	-0.049554	0.0607652	-0.0446572	-0.46956	-0.144598	-0.150975	LC656	2.10596
LC656:AACGGTAAGGTCTTGG-1	SeuratProject	1257	887	LC656	AACGGTAAGGTCTTGG-1	3.57995	3.89817	0	0	3	AGTAGGTTCTGTTGGC	LC648	FALSE	0	NPC-like	-0.0362207	-0.353277	0.11689	-0.458244	0.555981	-0.205532	LC656	4.16889
LC656:AACGGTAAGTCACGAT-1	SeuratProject	1403	834	LC656	AACGGTAAGTCACGAT-1	7.62651	4.91803	0	0	1	AGTAGGTTCGTTAGTT	LC648	TRUE	0	MES-like	0.0392632	-0.456682	0.0298667	-0.326928	0.45016	0.0134931	LC656	0
LC656:AACTACTCAAAGCGCA-1	SeuratProject	2282	1465	LC656	AACTACTCAAAGCGCA-1	3.37423	4.46976	0	0	1	GCCATCAGTTGCTCCT	LC648	FALSE	0	NPC-like	-0.0679411	0.0416163	0.155462	0.152808	0.155549	-0.00382307	LC656	0
LC656:AACTACTCAGCAAGTG-1	SeuratProject	870	626	LC656	AACTACTCAGCAAGTG-1	5.51724	5.4023	0	0	3	GCCATCAGTCTAATCA	LC648	FALSE	0	NPC-like	0.0116288	-0.200724	0.0185571	-0.394823	0.286031	-0.00996101	LC656	2.52527
LC656:AACTACTCAGGTCCTG-1	SeuratProject	2953	1764	LC656	AACTACTCAGGTCCTG-1	4.19912	3.75889	0	0	1	GCCATCAGTCACGCAC	LC648	FALSE	0	AC-like	-0.0651454	0.0762971	-0.0144191	0.08044	-0.196085	0.00596456	LC656	2.05063
LC656:AACTACTCATCAGTAT-1	SeuratProject	1193	862	LC656	AACTACTCATCAGTAT-1	5.61609	4.94552	2	2	4	GCCATCAGTTTGAGGA	LC648	FALSE	2	NPC-like	-0.0272959	-0.155192	-0.00763335	-0.117718	0.198568	-0.0280918	LC656	0
LC656:AACTACTCATGAATCT-1	SeuratProject	1286	872	LC656	AACTACTCATGAATCT-1	4.51011	3.11042	0	0	3	GCCATCAGTTTATGTG	LC648	FALSE	0	AC-like	-0.0600916	0.081829	0.0286762	0.167545	-0.295884	0.118647	LC656	2.80651
LC656:AACTAGCTCAAACACC-1	SeuratProject	1559	1061	LC656	AACTAGCTCAAACACC-1	5.25978	3.78448	0	0	0	GACGAGGAGTCCTCAA	LC648	FALSE	0	MES-like	-0.0242852	-0.215192	-0.0273953	-0.375613	0.434377	0.00447991	LC656	2.00342
LC656:AACTAGCTCACACAGT-1	SeuratProject	1301	888	LC656	AACTAGCTCACACAGT-1	5.99539	3.38201	0	0	1	GACGAGGAGTCCCGCA	LC648	FALSE	0	OPC-like	-0.0486938	0.758425	-0.0560857	0.744387	-0.85958	-0.0201109	LC656	0
LC656:AACTAGCTCACCAATA-1	SeuratProject	1181	818	LC656	AACTAGCTCACCAATA-1	5.08044	4.2337	0	0	1	GACGAGGAGCAAACAC	LC648	FALSE	0	MES-like	-0.0353605	-0.105405	-0.0679905	-0.209297	0.231354	0.0463235	LC656	0
LC656:AACTAGCTCACGCCAA-1	SeuratProject	6203	2941	LC656	AACTAGCTCACGCCAA-1	4.61067	3.59503	2	2	4	GACGAGGAGACAAACC	LC648	TRUE	2	OPC-like	-0.229016	0.861191	0.229271	0.310966	-0.70657	-0.632477	LC656	1.44084
LC656:AACTAGCTCAGCTAAC-1	SeuratProject	1123	826	LC656	AACTAGCTCAGCTAAC-1	4.09617	5.07569	0	0	0	GACGAGGAGTATAGCA	LC648	FALSE	0	MES-like	0.00851051	-0.159235	-0.0369191	-0.181665	0.251175	0.0640959	LC656	2.29301
LC656:AACTAGCTCATGTCAA-1	SeuratProject	1827	1181	LC656	AACTAGCTCATGTCAA-1	4.70717	4.26929	0	0	1	GACGAGGAGTGCTCAC	LC648	FALSE	0	AC-like	-0.0390164	-0.0209369	0.0543905	0.146493	-0.245507	0.127108	LC656	2.48047
LC656:AACTAGCTCCTAAGTA-1	SeuratProject	825	617	LC656	AACTAGCTCCTAAGTA-1	5.93939	4.36364	0	0	3	GACGAGGAGTTTCTGG	LC648	FALSE	0	NPC-like	-0.0023497	-0.406256	0.0564143	-0.411665	0.548605	-0.082381	LC656	2.57423
LC656:AACTAGCTCCTTTACG-1	SeuratProject	1370	935	LC656	AACTAGCTCCTTTACG-1	5.83942	3.79562	2	2	4	GACGAGGAGCGCAAAT	LC648	FALSE	2	MES-like	0.00399438	-0.403065	-0.182514	-0.308507	0.392319	0.246723	LC656	0
LC656:AACTAGCTCGCATTAA-1	SeuratProject	868	617	LC656	AACTAGCTCGCATTAA-1	7.37327	6.2212	0	0	1	GACGAGGAGCTAGTTT	LC648	TRUE	0	MES-like	-0.0131024	-0.419235	-0.0231095	-0.134297	0.165037	0.0143655	LC656	0
LC656:AACTAGCTCGGCCATA-1	SeuratProject	1181	876	LC656	AACTAGCTCGGCCATA-1	3.64098	4.06435	0	0	0	GACGAGGAGGCTCACT	LC648	FALSE	0	MES-like	-0.0178336	-0.192426	-0.019181	-0.267455	0.321491	0.00194257	LC656	0
LC656:AACTAGCTCTCAATGA-1	SeuratProject	1906	1262	LC656	AACTAGCTCTCAATGA-1	2.93809	3.20042	0	0	0	GACGAGGAGGCTTGTC	LC648	FALSE	0	OPC-like	-0.0623497	0.171616	0.0130809	-0.149297	-0.212302	-0.303303	LC656	0
LC656:AACTAGCTCTCACAAA-1	SeuratProject	2387	1441	LC656	AACTAGCTCTCACAAA-1	2.42983	3.39338	0	0	3	GACGAGGAGGCATGGC	LC648	FALSE	0	NPC-like	-0.0678336	-0.0702986	0.153438	-0.267718	0.291293	-0.288384	LC656	2.23844
LC656:AACTAGCTCTTAGCGG-1	SeuratProject	889	662	LC656	AACTAGCTCTTAGCGG-1	5.84927	5.17435	0	0	1	GACGAGGAGGGTCTAG	LC648	FALSE	0	NPC-like	-0.0488013	-0.36966	-0.00584763	-0.237455	0.447646	-0.0606751	LC656	2.50541
LC656:AACTAGTGTCCTAAGA-1	SeuratProject	1070	747	LC656	AACTAGTGTCCTAAGA-1	5.60748	5.88785	0	0	0	CAACGGTCAGCTACCC	LC648	TRUE	0	MES-like	-0.00299486	-0.301575	-0.0370381	-0.217192	0.280002	0.0482965	LC656	0
LC656:AACTAGTGTTACATCC-1	SeuratProject	917	729	LC656	AACTAGTGTTACATCC-1	3.59869	5.99782	0	0	1	CAACGGTCAACAACAT	LC648	FALSE	0	MES-like	-0.0142852	-0.202426	-0.122514	-0.10456	0.124692	0.148256	LC656	2.47697
LC656:AACTCACAGACTCGCA-1	SeuratProject	1096	777	LC656	AACTCACAGACTCGCA-1	6.11314	3.55839	0	0	0	GCTTCAATCTAGGATA	LC648	TRUE	0	MES-like	0.0142094	-0.18966	0.00391427	-0.0221916	0.0515823	0.0147768	LC656	2.31492
LC656:AACTCACAGATGCCTG-1	SeuratProject	1640	1027	LC656	AACTCACAGATGCCTG-1	4.26829	4.63415	0	0	1	GCTTCAATCCAAATAG	LC648	FALSE	0	MES-like	-0.00772605	-0.268809	-0.0150143	-0.501139	0.578613	0.0104766	LC656	2.57985
LC656:AACTCACAGCACAGAA-1	SeuratProject	1372	864	LC656	AACTCACAGCACAGAA-1	3.93586	5.02915	0	0	3	GCTTCAATCTTAAGGA	LC648	FALSE	0	MES-like	0.00797288	-0.557107	-0.0332286	-0.499034	0.591686	0.0582492	LC656	2.74581
LC656:AACTCACAGCGCTCAA-1	SeuratProject	3072	1744	LC656	AACTCACAGCGCTCAA-1	3.38542	4.03646	2	0	1	GCTTCAATCGCTTGTA	LC648	FALSE	0	OPC-like	-0.0784787	1.16225	0.183081	1.05518	-0.984898	-0.146757	LC656	2.37636
LC656:AACTCACAGCGTGCAC-1	SeuratProject	898	621	LC656	AACTCACAGCGTGCAC-1	5.67929	3.45212	0	0	3	GCTTCAATCCAATACT	LC648	FALSE	0	NPC-like	-0.0381562	-0.332001	-0.0328714	-0.346402	0.377545	-0.00760415	LC656	0
LC656:AACTCACAGGCAGGTG-1	SeuratProject	1530	1053	LC656	AACTCACAGGCAGGTG-1	2.87582	2.94118	0	0	0	GCTTCAATCGGGATGC	LC648	FALSE	0	NPC-like	-0.0718121	-0.107107	0.0182	-0.278507	0.170319	-0.124344	LC656	0
LC656:AACTCACAGGCGCTAC-1	SeuratProject	2589	1551	LC656	AACTCACAGGCGCTAC-1	4.86674	3.12862	0	0	0	GCTTCAATCGCTAGCT	LC648	FALSE	0	OPC-like	-0.0860056	0.338425	0.182248	0.185177	-0.209363	-0.205703	LC656	2.80032
LC656:AACTCACAGTCATCCC-1	SeuratProject	3339	1893	LC656	AACTCACAGTCATCCC-1	4.10302	3.1746	2	2	4	GCTTCAATCCTTAACG	LC648	TRUE	2	OPC-like	-0.125038	0.257999	0.0205809	-0.302718	-0.307333	-0.46784	LC656	1.38502
LC656:AACTCACAGTTTCCGC-1	SeuratProject	1952	1178	LC656	AACTCACAGTTTCCGC-1	4.14959	3.6373	0	0	0	GCTTCAATCCCGCACA	LC648	TRUE	0	MES-like	-0.077511	-0.283703	-0.0921572	-0.224297	0.197596	0.0209767	LC656	1.81204
LC656:AACTCACAGTTTGAGC-1	SeuratProject	1155	831	LC656	AACTCACAGTTTGAGC-1	5.28139	4.329	0	0	1	GCTTCAATCAAATCCT	LC648	TRUE	0	NPC-like	-0.0433174	-0.278171	-0.0118	-0.226928	0.3407	-0.0447682	LC656	3.29487
LC656:AACTGTTCACACAATT-1	SeuratProject	1756	1143	LC656	AACTGTTCACACAATT-1	3.07517	3.5877	0	0	0	AGGTATGGTCGGTTTG	LC648	FALSE	0	NPC-like	-0.0555755	0.0862971	0.127843	-0.350349	0.0587262	-0.24296	LC656	0
LC656:AACTGTTCACCTGGTG-1	SeuratProject	961	690	LC656	AACTGTTCACCTGGTG-1	7.07596	3.95421	0	0	1	AGGTATGGTTAATCCA	LC648	TRUE	0	AC-like	-0.0231024	-0.0160433	-0.114657	0.145703	-0.225035	0.216295	LC656	3.08244
LC656:AACTGTTCACTTCACT-1	SeuratProject	1121	802	LC656	AACTGTTCACTTCACT-1	5.17395	4.4603	4	4	7	AGGTATGGTGCGTACC	LC648	FALSE	4	NPC-like	-0.0141777	-0.147745	0.045819	-0.104034	0.255276	-0.0840598	LC656	0
LC656:AACTGTTCAGCTTAAT-1	SeuratProject	1172	829	LC656	AACTGTTCAGCTTAAT-1	5.54608	3.41297	0	0	3	AGGTATGGTGGTGAAC	LC648	FALSE	0	MES-like	-0.0203067	-0.339448	-0.0431095	-0.245613	0.293142	0.0325281	LC656	0
LC656:AACTTAGTCAAAGGCA-1	SeuratProject	1342	914	LC656	AACTTAGTCAAAGGCA-1	5.81222	3.50224	0	0	0	TCTAGCCAGGAGCCGT	LC648	FALSE	0	NPC-like	-0.0446078	-0.470937	-0.0148953	-0.481665	0.542052	-0.0422416	LC656	0
LC656:AACTTAGTCATCCTAT-1	SeuratProject	1284	842	LC656	AACTTAGTCATCCTAT-1	4.59502	3.27103	0	0	3	TCTAGCCAGTATCGCC	LC648	FALSE	0	NPC-like	-0.00890884	-0.16732	0.0491524	-0.0990337	0.282703	-0.0814231	LC656	2.80798
LC656:AACTTAGTCGTTTCGC-1	SeuratProject	1059	772	LC656	AACTTAGTCGTTTCGC-1	5.94901	5.94901	0	0	1	TCTAGCCAGCACTTGC	LC648	FALSE	0	MES-like	0.0419514	-0.437533	-0.0693	-0.267455	0.388913	0.152185	LC656	0
LC656:AACTTAGTCTACCTAT-1	SeuratProject	2241	1370	LC656	AACTTAGTCTACCTAT-1	2.722	3.48059	0	0	0	TCTAGCCAGTGTGATA	LC648	FALSE	0	OPC-like	-0.0392314	0.433531	0.180343	0.130703	-0.325603	-0.381647	LC656	1.69787
LC656:AACTTAGTCTGTTCAT-1	SeuratProject	1526	1019	LC656	AACTTAGTCTGTTCAT-1	3.60419	3.01442	0	0	1	TCTAGCCAGTTAGTAG	LC648	FALSE	0	MES-like	0.032274	-0.0243412	-0.0920381	0.0217558	0.0150952	0.07945	LC656	0
LC656:AAGAACAGTCATGCAA-1	SeuratProject	1608	1134	LC656	AAGAACAGTCATGCAA-1	4.41542	3.9801	2	2	4	AAACGGGCAAGCCTGG	LC648	FALSE	2	NPC-like	-0.0827798	-0.204128	-0.0529905	-0.182192	0.203061	-0.0423492	LC656	2.59807
LC656:AAGAACAGTGACATGC-1	SeuratProject	1804	1177	LC656	AAGAACAGTGACATGC-1	3.54767	3.65854	0	0	1	AAACGGGCAACAGGGA	LC648	FALSE	0	NPC-like	-0.0303067	-0.0858305	0.153438	-0.311665	0.309489	-0.243358	LC656	2.49209
LC656:AAGAACAGTTAAGGTT-1	SeuratProject	1700	1133	LC656	AAGAACAGTTAAGGTT-1	4.94118	3.70588	0	0	0	AAACGGGCATTGTCCG	LC648	FALSE	0	OPC-like	-0.0840701	0.0477865	-0.0634667	-0.121665	-0.152188	-0.178691	LC656	0
LC656:AAGAATCAGGAGGGTT-1	SeuratProject	1508	995	LC656	AAGAATCAGGAGGGTT-1	6.23342	4.37666	0	0	3	TAATCCGTCGCTATGC	LC648	FALSE	0	NPC-like	-0.0347153	-0.145618	0.13189	-0.174034	0.353333	-0.222317	LC656	2.03226
LC656:AAGAATCAGGCACAGG-1	SeuratProject	1607	1064	LC656	AAGAATCAGGCACAGG-1	4.4804	3.17362	0	0	0	TAATCCGTCGCTCAAC	LC648	FALSE	0	NPC-like	-0.0363282	-0.0588092	0.0892714	-0.268507	0.199224	-0.170694	LC656	2.97901
LC656:AAGAATCAGGCATTAC-1	SeuratProject	840	649	LC656	AAGAATCAGGCATTAC-1	4.7619	4.88095	0	0	3	TAATCCGTCAAAGGGA	LC648	FALSE	0	NPC-like	0.00442449	-0.349448	0.0573667	-0.361402	0.492432	-0.0744262	LC656	3.21123
LC656:AAGAATCAGGGCTTAT-1	SeuratProject	1342	938	LC656	AAGAATCAGGGCTTAT-1	4.61997	3.94933	0	0	0	TAATCCGTCAAATACG	LC648	FALSE	0	NPC-like	-0.0646078	-0.175831	0.0364143	-0.336402	0.277681	-0.138843	LC656	0
LC656:AAGACAAGTAACCTAG-1	SeuratProject	1481	1071	LC656	AAGACAAGTAACCTAG-1	2.70088	3.24105	0	0	0	GTTGCTTCAACCTGCC	LC648	FALSE	0	MES-like	0.0410912	-0.224341	0.000819035	-0.118771	0.213953	0.056961	LC656	0
LC656:AAGACAAGTAATCGCA-1	SeuratProject	2251	1390	LC656	AAGACAAGTAATCGCA-1	7.5522	4.93114	0	0	1	GTTGCTTCAACGGGAA	LC648	FALSE	0	NPC-like	-0.0418121	-0.106469	-0.0258476	-0.131139	0.111861	-0.0228499	LC656	0
LC656:AAGACAAGTACCGGAT-1	SeuratProject	1682	1171	LC656	AAGACAAGTACCGGAT-1	3.44828	4.87515	2	2	4	GTTGCTTCACGATTCT	LC648	FALSE	2	NPC-like	-0.0879411	-0.308171	-0.0565619	-0.244034	0.323784	-0.0445748	LC656	0
LC656:AAGACAAGTATTGAGT-1	SeuratProject	922	706	LC656	AAGACAAGTATTGAGT-1	4.77223	5.85683	0	0	4	GTTGCTTCACTCGCAC	LC648	TRUE	0	MES-like	0.0103385	-0.0964688	-0.0793	-0.243244	0.326057	0.12385	LC656	0
LC656:AAGACAAGTTAATGAC-1	SeuratProject	1574	1096	LC656	AAGACAAGTTAATGAC-1	2.98602	4.25667	0	0	0	GTTGCTTCATGCTGGG	LC648	FALSE	0	AC-like	-0.0269734	0.183531	-0.0354905	0.243072	-0.34488	0.0834386	LC656	0
LC656:AAGACAAGTTCACTGT-1	SeuratProject	940	735	LC656	AAGACAAGTTCACTGT-1	5.10638	6.70213	4	4	7	GTTGCTTCAATAGCCA	LC648	FALSE	4	MES-like	-0.0431024	-0.441575	-0.0783476	-0.420876	0.462339	0.0499726	LC656	0
LC656:AAGACAAGTTGTTGCT-1	SeuratProject	1293	869	LC656	AAGACAAGTTGTTGCT-1	5.02707	5.10441	0	0	1	GTTGCTTCATGACATG	LC648	FALSE	0	NPC-like	-0.0361131	-0.0998731	0.0567714	-0.105349	0.209946	-0.128141	LC656	0
LC656:AAGACAAGTTTAGTCC-1	SeuratProject	1979	1097	LC656	AAGACAAGTTTAGTCC-1	8.99444	6.16473	0	0	0	GTTGCTTCAATACCGA	LC648	TRUE	0	MES-like	0.010661	-0.162426	-0.0765619	-0.196928	0.27213	0.120648	LC656	2.4075
LC656:AAGACAAGTTTGGCGG-1	SeuratProject	2084	1332	LC656	AAGACAAGTTTGGCGG-1	5.42226	3.7428	0	0	3	GTTGCTTCACATGCTT	LC648	FALSE	0	OPC-like	-0.061597	0.434382	0.178557	0.0338611	-0.328636	-0.485964	LC656	1.75759
LC656:AAGACATAGCATGAAG-1	SeuratProject	1631	1115	LC656	AAGACATAGCATGAAG-1	3.80135	4.41447	0	0	1	AACGGTGTCAGTGAAC	LC648	FALSE	0	NPC-like	-0.033425	-0.0413624	0.0239143	-0.134297	0.0912282	-0.0804383	LC656	1.96448
LC656:AAGACATAGCCTGTTC-1	SeuratProject	1017	687	LC656	AAGACATAGCCTGTTC-1	6.68633	4.42478	0	0	3	AACGGTGTCGACATTT	LC648	TRUE	0	NPC-like	-0.0100916	-0.17732	0.117486	-0.159823	0.372735	-0.173226	LC656	3.02847
LC656:AAGACCAAGAACAAGT-1	SeuratProject	1257	876	LC656	AAGACCAAGAACAAGT-1	5.72792	5.2506	0	0	0	GATGGATTCGATTCAT	LC648	FALSE	0	MES-like	-0.0155755	-0.380511	-0.0727524	-0.205876	0.251326	0.0802168	LC656	2.19226
LC656:AAGACCAAGACTATTG-1	SeuratProject	2536	1562	LC656	AAGACCAAGACTATTG-1	2.48423	3.03628	2	2	4	GATGGATTCCACCTGG	LC648	FALSE	2	NPC-like	-0.0714895	-0.135405	0.1907	-0.205613	0.407195	-0.335928	LC656	0
LC656:AAGACCAAGCCACATG-1	SeuratProject	3680	2083	LC656	AAGACCAAGCCACATG-1	4.72826	4.34783	2	2	4	GATGGATTCTTGTTGG	LC648	TRUE	2	AC-like	-0.0522422	0.893106	0.242129	1.04912	-1.07133	0.209165	LC656	0
LC656:AAGACCAAGCCTGTTC-1	SeuratProject	1469	988	LC656	AAGACCAAGCCTGTTC-1	4.15248	4.28863	0	0	0	GATGGATTCGACATTT	LC648	TRUE	0	AC-like	-0.0435325	0.19268	-0.0553714	0.259651	-0.38204	0.0935202	LC656	0
LC656:AAGACCAAGTAAACCC-1	SeuratProject	1106	799	LC656	AAGACCAAGTAAACCC-1	5.06329	4.06872	2	2	4	GATGGATTCATAAGCA	LC648	FALSE	2	MES-like	-0.0307368	-0.370511	-0.0965619	-0.425086	0.479592	0.0919707	LC656	0
LC656:AAGCAAGTCCACCTTA-1	SeuratProject	1021	710	LC656	AAGCAAGTCCACCTTA-1	6.75808	4.70127	0	0	1	CGACCTTAGCATAGCG	LC648	FALSE	0	MES-like	0.0020589	-0.160299	-0.0477524	-0.111402	0.155051	0.07013	LC656	0
LC656:AAGCAAGTCCGCCTCA-1	SeuratProject	788	620	LC656	AAGCAAGTCCGCCTCA-1	8.50254	5.71066	4	4	7	CGACCTTAGTCACCAC	LC648	FALSE	4	MES-like	0.0107686	-0.487745	-0.163705	-0.426928	0.52376	0.232014	LC656	0
LC656:AAGCAAGTCGTCATTT-1	SeuratProject	858	641	LC656	AAGCAAGTCGTCATTT-1	5.71096	6.52681	0	0	3	CGACCTTAGTCTTGAT	LC648	FALSE	0	MES-like	0.00786535	-0.308596	-0.0273953	-0.357981	0.449795	0.049994	LC656	4.08219
LC656:AAGCAAGTCTAATTGG-1	SeuratProject	799	638	LC656	AAGCAAGTCTAATTGG-1	5.25657	4.8811	4	4	7	CGACCTTAGCTATCGC	LC648	TRUE	4	MES-like	0.0220589	-0.490724	-0.121681	-0.435086	0.543145	0.193759	LC656	2.60385
LC656:AAGCAAGTCTGGCAAT-1	SeuratProject	770	603	LC656	AAGCAAGTCTGGCAAT-1	6.23377	4.41558	0	0	1	CGACCTTAGGGTGGGA	LC648	FALSE	0	MES-like	-0.00708089	-0.292214	-0.0829905	-0.345876	0.420935	0.105557	LC656	0
LC656:AAGCAAGTCTTAAGTG-1	SeuratProject	2766	1654	LC656	AAGCAAGTCTTAAGTG-1	4.80839	4.22993	2	2	4	CGACCTTAGGTTATCT	LC648	FALSE	2	NPC-like	-0.110629	-0.145405	-0.00418097	-0.276665	0.190582	-0.145936	LC656	2.47199
LC656:AAGCATGAGATAGACG-1	SeuratProject	986	742	LC656	AAGCATGAGATAGACG-1	6.89655	4.56389	4	4	7	ACCTGGTTCATAATGG	LC648	FALSE	4	MES-like	0.00840299	-0.374554	-0.084181	-0.381402	0.474883	0.127744	LC656	2.41072
LC656:AAGCATGAGCCTAACG-1	SeuratProject	742	560	LC656	AAGCATGAGCCTAACG-1	5.79515	6.19946	0	0	1	ACCTGGTTCGTCCTTT	LC648	FALSE	0	MES-like	0.00732772	-0.421362	-0.0557286	-0.42456	0.517918	0.088218	LC656	0
LC656:AAGCATGAGGCATGAA-1	SeuratProject	759	582	LC656	AAGCATGAGGCATGAA-1	4.87484	6.06061	0	0	3	ACCTGGTTCAGCTAGG	LC648	FALSE	0	MES-like	0.0231342	-0.143703	0.00474761	-0.197718	0.287888	0.0262853	LC656	2.6515
LC656:AAGCCACGTATTCGTC-1	SeuratProject	1619	1058	LC656	AAGCCACGTATTCGTC-1	6.60902	4.26189	0	0	0	ACCAAATCACTAATCC	LC648	TRUE	0	MES-like	-0.0349303	-0.132639	-0.0407286	-0.421139	0.471144	0.00834093	LC656	0
LC656:AAGCCACGTTGCTTCG-1	SeuratProject	1168	847	LC656	AAGCCACGTTGCTTCG-1	7.10616	5.56507	2	0	1	ACCAAATCAGAGAGCA	LC648	FALSE	0	MES-like	-0.0150379	-0.452426	-0.158467	-0.345349	0.411764	0.193367	LC656	0
LC656:AAGCCACGTTTGGGTA-1	SeuratProject	1579	1019	LC656	AAGCCACGTTTGGGTA-1	3.73654	3.54655	0	0	0	ACCAAATCACATAGCA	LC648	FALSE	0	NPC-like	-0.0464357	-0.0839156	0.0132	-0.321402	0.133716	-0.0835684	LC656	2.9957
LC656:AAGCCACGTTTGTCTA-1	SeuratProject	4259	2208	LC656	AAGCCACGTTTGTCTA-1	4.46114	3.80371	0	0	3	ACCAAATCAGGTTGTA	LC648	TRUE	0	OPC-like	-0.159339	0.894382	0.3957	0.62544	-0.583695	-0.343626	LC656	2.08491
LC656:AAGCCTCCAACAGCCT-1	SeuratProject	1560	1033	LC656	AAGCCTCCAACAGCCT-1	4.74359	3.97436	0	0	1	AGCTTTAGTCGATTAC	LC648	TRUE	0	AC-like	-0.0607368	0.384169	0.0445095	0.499914	-0.642147	0.158006	LC656	0
LC656:AAGCCTCCAACCTGGT-1	SeuratProject	1315	878	LC656	AAGCCTCCAACCTGGT-1	5.1711	4.56274	0	0	3	AGCTTTAGTAGCGCTC	LC648	TRUE	0	NPC-like	-0.0429949	-0.204554	0.118081	-0.397718	0.403415	-0.215462	LC656	0
LC656:AAGCCTCCACAGCCTG-1	SeuratProject	979	658	LC656	AAGCCTCCACAGCCTG-1	5.92441	5.00511	0	0	3	AGCTTTAGTATTGAGG	LC648	FALSE	0	NPC-like	0.0134567	-0.499022	0.189152	-0.484034	0.755464	-0.233515	LC656	0
LC656:AAGCCTCCACGGTTTA-1	SeuratProject	1692	1076	LC656	AAGCCTCCACGGTTTA-1	4.19622	3.4279	0	0	1	AGCTTTAGTTCGCTTC	LC648	TRUE	0	OPC-like	-0.0453605	0.395446	0.0614143	0.291493	-0.415793	-0.142679	LC656	1.93299
LC656:AAGCCTCCACTTGTTC-1	SeuratProject	1530	986	LC656	AAGCCTCCACTTGTTC-1	3.98693	2.35294	0	0	3	AGCTTTAGTGGTTACT	LC648	FALSE	0	OPC-like	0.00098363	0.0679993	0.0587952	-0.0692968	-0.0132179	-0.0935813	LC656	2.64418
LC656:AAGCCTCCAGGTTACC-1	SeuratProject	1566	1008	LC656	AAGCCTCCAGGTTACC-1	5.87484	3.76756	0	0	0	AGCTTTAGTATGTTTG	LC648	FALSE	0	NPC-like	0.00109116	-0.0109369	0.0479619	-0.0961389	0.0825647	-0.0660833	LC656	0
LC656:AAGCCTCCAGTAAGTA-1	SeuratProject	727	524	LC656	AAGCCTCCAGTAAGTA-1	5.36451	5.91472	0	0	1	AGCTTTAGTGAACCGG	LC648	FALSE	0	AC-like	0.00668256	-0.14966	-0.0981095	0.0164926	-0.014084	0.156529	LC656	2.69159
LC656:AAGCCTCCATCCTGAA-1	SeuratProject	2081	1233	LC656	AAGCCTCCATCCTGAA-1	5.76646	4.13263	2	2	4	AGCTTTAGTCAGTGAA	LC648	FALSE	2	NPC-like	-0.0649303	-0.346682	0.00986665	-0.489823	0.43994	-0.104064	LC656	0
LC656:AAGCCTCCATGACTAT-1	SeuratProject	1556	1059	LC656	AAGCCTCCATGACTAT-1	2.9563	3.02057	0	0	3	AGCTTTAGTTAGCTCG	LC648	FALSE	0	OPC-like	-0.0519196	0.343957	-0.0428714	0.0922821	-0.471789	-0.32386	LC656	0
LC656:AAGCCTCCATTTGCTC-1	SeuratProject	3701	1943	LC656	AAGCCTCCATTTGCTC-1	4.94461	4.59335	2	0	1	AGCTTTAGTGCGGTAG	LC648	TRUE	0	OPC-like	-0.0783712	1.02289	0.328319	0.843072	-0.760923	-0.238568	LC656	1.85691
LC656:AAGCCTGTCAGGCTAT-1	SeuratProject	860	625	LC656	AAGCCTGTCAGGCTAT-1	4.30233	5.34884	0	0	0	TGAAGGAAGGCACGTA	LC648	FALSE	0	MES-like	0.0293707	-0.324979	-0.0588238	-0.296665	0.40712	0.121937	LC656	0
LC656:AAGCCTGTCCAAACAC-1	SeuratProject	1580	998	LC656	AAGCCTGTCCAAACAC-1	4.43038	3.48101	0	0	1	TGAAGGAAGATATTCC	LC648	FALSE	0	NPC-like	-0.0528873	0.0131056	0.0668905	-0.144297	0.0755803	-0.163212	LC656	1.99185
LC656:AAGCCTGTCCCGCCTA-1	SeuratProject	3648	1958	LC656	AAGCCTGTCCCGCCTA-1	3.45395	3.75548	0	0	1	TGAAGGAAGCCTAGTC	LC648	TRUE	0	OPC-like	-0.140092	0.472467	0.374986	0.409124	-0.134197	-0.0886072	LC656	1.8691
LC656:AAGCCTGTCCTAGTTT-1	SeuratProject	1196	806	LC656	AAGCCTGTCCTAGTTT-1	4.8495	4.76589	0	0	4	TGAAGGAAGGTCCGTT	LC648	FALSE	0	AC-like	-0.0412744	0.00225458	-0.0340619	0.0675453	-0.149025	0.0912472	LC656	2.23657
LC656:AAGCCTGTCCTCACTA-1	SeuratProject	1891	1178	LC656	AAGCCTGTCCTCACTA-1	5.28821	3.17292	0	0	1	TGAAGGAAGTCAATCT	LC648	FALSE	0	NPC-like	-0.0624572	-0.109873	-0.0331095	-0.393507	0.106701	-0.0417304	LC656	1.83868
LC656:AAGCCTGTCCTGAATA-1	SeuratProject	6442	2810	LC656	AAGCCTGTCCTGAATA-1	2.56132	3.16672	0	0	1	TGAAGGAAGTGGCTAG	LC648	FALSE	0	OPC-like	-0.202027	1.68332	1.14403	0.745703	-0.62226	-0.954282	LC656	1.41211
LC656:AAGCCTGTCCTTTACG-1	SeuratProject	1227	820	LC656	AAGCCTGTCCTTTACG-1	4.64548	6.51997	0	0	0	TGAAGGAAGCGCAAAT	LC648	TRUE	0	MES-like	-0.0165433	-0.485192	-0.0707286	-0.433244	0.502535	0.0761285	LC656	0
LC656:AAGCCTGTCGATATTG-1	SeuratProject	1250	820	LC656	AAGCCTGTCGATATTG-1	5.76	3.68	0	0	0	TGAAGGAAGATTCTGT	LC648	FALSE	0	AC-like	0.0036718	0.275021	-0.0618	0.324914	-0.401895	0.0702425	LC656	0
LC656:AAGCCTGTCGCTAGTG-1	SeuratProject	990	663	LC656	AAGCCTGTCGCTAGTG-1	8.28283	4.94949	0	0	3	TGAAGGAAGGTCGAGC	LC648	TRUE	0	NPC-like	-0.0357906	-0.223703	0.0420095	-0.391139	0.33995	-0.10809	LC656	2.40704
LC656:AAGCCTGTCTACCTGC-1	SeuratProject	1279	849	LC656	AAGCCTGTCTACCTGC-1	5.47303	2.97107	0	0	3	TGAAGGAAGCATCTAT	LC648	FALSE	0	NPC-like	-0.0508443	-0.249022	0.0297476	-0.530349	0.354756	-0.111822	LC656	3.19687
LC656:AAGCCTTAGCAGCTAT-1	SeuratProject	2124	1285	LC656	AAGCCTTAGCAGCTAT-1	4.04896	2.68362	0	0	1	TGCTAATTCCATGCTA	LC648	FALSE	0	OPC-like	-0.0483712	0.581829	0.088319	0.474124	-0.578707	-0.147573	LC656	1.74189
LC656:AAGCCTTAGGCCTTAG-1	SeuratProject	2683	1675	LC656	AAGCCTTAGGCCTTAG-1	4.62169	4.32352	0	0	1	TGCTAATTCCATCATG	LC648	FALSE	0	AC-like	-0.0941777	0.414808	-0.0171572	0.47544	-0.650413	0.0849245	LC656	2.76687
LC656:AAGCCTTAGTAGCGCC-1	SeuratProject	2427	1417	LC656	AAGCCTTAGTAGCGCC-1	5.2328	4.65595	0	0	0	TGCTAATTCTGTCAGC	LC648	TRUE	0	AC-like	-0.0407368	0.210552	0.1107	0.229651	-0.345268	0.0272929	LC656	0
LC656:AAGCCTTAGTTTGGTA-1	SeuratProject	757	571	LC656	AAGCCTTAGTTTGGTA-1	4.49141	3.83091	0	0	3	TGCTAATTCGCTTCGG	LC648	FALSE	0	MES-like	-0.0290164	-0.295831	-0.0768	-0.252455	0.290941	0.0673408	LC656	0
LC656:AAGCGAATCAAGCGCC-1	SeuratProject	1459	963	LC656	AAGCGAATCAAGCGCC-1	6.44277	5.14051	0	0	0	GGTTGCAAGCCTGTCG	LC648	FALSE	0	MES-like	-0.0189088	-0.190511	-0.0676333	-0.387455	0.452644	0.0686357	LC656	0
LC656:AAGCGAATCCGCCTAT-1	SeuratProject	1321	899	LC656	AAGCGAATCCGCCTAT-1	3.55791	3.25511	0	0	1	GGTTGCAAGCTTGCAC	LC648	FALSE	0	MES-like	0.00625245	-0.0339156	-0.139657	-0.115349	0.165561	0.0568167	LC656	0
LC656:AAGCGAATCCTGTTCA-1	SeuratProject	1207	892	LC656	AAGCGAATCCTGTTCA-1	5.55095	4.22535	0	0	1	GGTTGCAAGGTATAGC	LC648	FALSE	0	MES-like	-0.0251454	-0.278596	-0.0770381	-0.260349	0.304749	0.0729876	LC656	0
LC656:AAGCGAATCGATTATG-1	SeuratProject	794	571	LC656	AAGCGAATCGATTATG-1	7.68262	5.28967	0	0	1	GGTTGCAAGGAACAAG	LC648	FALSE	0	AC-like	-0.0191239	0.0867227	0.0776047	0.215703	-0.304309	0.175021	LC656	0
LC656:AAGCGAATCGTGCCTT-1	SeuratProject	968	710	LC656	AAGCGAATCGTGCCTT-1	6.40496	5.06198	2	2	4	GGTTGCAAGGACACGC	LC648	FALSE	2	NPC-like	-0.02364	-0.24732	0.00415237	-0.269823	0.323626	-0.0395489	LC656	0
LC656:AAGCGAATCTGTTCAT-1	SeuratProject	1578	1033	LC656	AAGCGAATCTGTTCAT-1	6.21039	5.06971	0	0	1	GGTTGCAAGTTAGTAG	LC648	TRUE	0	MES-like	0.0649621	-0.211575	0.0622476	-0.286402	0.434417	0.00391092	LC656	0
LC656:AAGCGAATCTTAGTGA-1	SeuratProject	780	584	LC656	AAGCGAATCTTAGTGA-1	6.02564	4.74359	0	0	3	GGTTGCAAGTGGACCA	LC648	FALSE	0	MES-like	0.00506965	-0.324554	-0.0339429	-0.277192	0.35869	0.055213	LC656	3.67533
LC656:AAGCGAGGTACAAAGA-1	SeuratProject	896	671	LC656	AAGCGAGGTACAAAGA-1	8.59375	8.03571	0	0	1	CAAGGCTCAGTTCCCA	LC648	FALSE	0	MES-like	0.0481879	-0.330086	-0.0340619	-0.372718	0.506811	0.114034	LC656	2.49821
LC656:AAGCGAGGTGTTTGCT-1	SeuratProject	769	581	LC656	AAGCGAGGTGTTTGCT-1	5.46164	7.54226	4	4	7	CAAGGCTCATCCTAGT	LC648	FALSE	4	MES-like	-0.00503788	-0.370511	-0.0940619	-0.230876	0.293768	0.123036	LC656	0
LC656:AAGCGAGGTTATAGCG-1	SeuratProject	1064	794	LC656	AAGCGAGGTTATAGCG-1	4.04135	3.94737	0	0	3	CAAGGCTCATTCAGGA	LC648	FALSE	0	NPC-like	0.00216643	-0.182852	0.0991524	-0.195349	0.358401	-0.133545	LC656	2.34166
LC656:AAGCGAGGTTATCCGT-1	SeuratProject	2055	1328	LC656	AAGCGAGGTTATCCGT-1	5.49878	5.15815	0	0	0	CAAGGCTCAAAGTCAT	LC648	FALSE	0	MES-like	-0.0443927	-0.107533	-0.0681095	-0.232192	0.248291	0.0338167	LC656	0
LC656:AAGCGAGGTTTGGGCG-1	SeuratProject	724	539	LC656	AAGCGAGGTTTGGGCG-1	6.62983	5.38674	0	0	3	CAAGGCTCAAGGTGTC	LC648	FALSE	0	MES-like	0.0176503	-0.216469	0.0130809	-0.396402	0.499836	0.00657717	LC656	0
LC656:AAGCGCTGTAGCTAAT-1	SeuratProject	1009	755	LC656	AAGCGCTGTAGCTAAT-1	5.25273	5.15362	0	0	1	GGTTGCGCAGAACCGT	LC648	FALSE	0	MES-like	-0.00267228	-0.259873	-0.120252	-0.361928	0.442817	0.160378	LC656	0
LC656:AAGCGCTGTAGGTGTC-1	SeuratProject	1948	1221	LC656	AAGCGCTGTAGGTGTC-1	6.98152	6.31417	0	0	1	GGTTGCGCACGCCCAT	LC648	TRUE	0	NPC-like	-0.00417766	-0.162852	0.053319	-0.0766653	0.282346	-0.0806532	LC656	1.81376
LC656:AAGCGCTGTCAAGACC-1	SeuratProject	968	681	LC656	AAGCGCTGTCAAGACC-1	7.1281	4.95868	0	0	0	GGTTGCGCAGTGCAAC	LC648	FALSE	0	MES-like	0.0115213	-0.230511	-0.104181	-0.304034	0.395672	0.157952	LC656	0
LC656:AAGCGCTGTGGATTCA-1	SeuratProject	730	544	LC656	AAGCGCTGTGGATTCA-1	9.72603	8.90411	0	0	0	GGTTGCGCAGGTTCCC	LC648	FALSE	0	MES-like	0.00689761	-0.338596	-0.132395	-0.327455	0.41614	0.188139	LC656	0
LC656:AAGCGCTGTTTATCGC-1	SeuratProject	881	674	LC656	AAGCGCTGTTTATCGC-1	5.44835	6.24291	2	2	4	GGTTGCGCAAGGCCAT	LC648	FALSE	2	MES-like	-0.0019196	-0.409873	-0.140967	-0.315349	0.393339	0.187827	LC656	0
LC656:AAGCGGGTCATAACGC-1	SeuratProject	2449	1462	LC656	AAGCGGGTCATAACGC-1	6.69661	5.75745	0	0	3	GTCCGTTAGGAGTCAT	LC648	FALSE	0	NPC-like	0.0459299	-0.282639	0.133914	-0.421402	0.502385	-0.121658	LC656	2.58399
LC656:AAGCGGGTCTCCTCTT-1	SeuratProject	1133	813	LC656	AAGCGGGTCTCCTCTT-1	5.29568	5.64872	0	0	1	GTCCGTTAGCTGCATC	LC648	FALSE	0	MES-like	-0.0420271	-0.422639	-0.111681	-0.402981	0.444618	0.097144	LC656	0
LC656:AAGCGGGTCTTGGATA-1	SeuratProject	894	659	LC656	AAGCGGGTCTTGGATA-1	5.14541	5.92841	0	0	0	GTCCGTTAGCCTAATT	LC648	FALSE	0	MES-like	-0.00364003	-0.238809	-0.0819191	-0.259034	0.32814	0.108731	LC656	0
LC656:AAGCGTTTCGCGCTAA-1	SeuratProject	804	646	LC656	AAGCGTTTCGCGCTAA-1	6.8408	7.08955	4	4	7	GGGATGGAGCGCTAGA	LC648	FALSE	4	MES-like	-0.0362207	-0.516256	-0.152633	-0.482718	0.532564	0.15887	LC656	0
LC656:AAGCGTTTCTAATCCT-1	SeuratProject	1719	1113	LC656	AAGCGTTTCTAATCCT-1	3.72309	4.18848	0	0	0	GGGATGGAGGATGCGC	LC648	TRUE	0	OPC-like	-0.0392314	0.0684248	-0.0968	-0.0690337	-0.220608	-0.14751	LC656	0
LC656:AAGCGTTTCTAGCTTT-1	SeuratProject	780	603	LC656	AAGCGTTTCTAGCTTT-1	4.87179	5.89744	0	0	3	GGGATGGAGGGAGTAA	LC648	FALSE	0	MES-like	0.0375428	-0.432639	-0.0896572	-0.535086	0.653178	0.172743	LC656	0
LC656:AAGCGTTTCTTTGACT-1	SeuratProject	779	595	LC656	AAGCGTTTCTTTGACT-1	5.26316	4.62131	0	0	0	GGGATGGAGCCCTTGG	LC648	FALSE	0	MES-like	0.014532	-0.442001	-0.0935857	-0.387981	0.488014	0.148111	LC656	0
LC656:AAGCTAGAGCAGCTAT-1	SeuratProject	1265	951	LC656	AAGCTAGAGCAGCTAT-1	3.39921	4.50593	2	2	4	CGTTACATCCATGCTA	LC648	FALSE	2	MES-like	-0.0228873	-0.311788	-0.0493	-0.294297	0.346429	0.0376109	LC656	0
LC656:AAGCTAGAGCCGGTAC-1	SeuratProject	881	671	LC656	AAGCTAGAGCCGGTAC-1	6.46992	4.42679	0	0	0	CGTTACATCCTACTAG	LC648	TRUE	0	MES-like	-0.0243927	-0.383703	-0.214181	-0.386402	0.445737	0.250705	LC656	0
LC656:AAGCTAGAGCCTAACG-1	SeuratProject	1925	1235	LC656	AAGCTAGAGCCTAACG-1	6.44156	5.03896	0	0	3	CGTTACATCGTCCTTT	LC648	TRUE	0	NPC-like	-0.0398766	-0.171788	0.0979619	-0.178244	0.344544	-0.186296	LC656	0
LC656:AAGCTAGAGCGCCTAA-1	SeuratProject	1063	784	LC656	AAGCTAGAGCGCCTAA-1	4.2333	5.92662	0	0	3	CGTTACATCTTGGACC	LC648	FALSE	0	MES-like	0.0330266	-0.314341	-0.0132286	-0.300613	0.415368	0.0652348	LC656	0
LC656:AAGCTAGAGGCATTGT-1	SeuratProject	1703	1150	LC656	AAGCTAGAGGCATTGT-1	2.23136	4.69759	0	0	1	CGTTACATCCTTCGGG	LC648	FALSE	0	AC-like	-0.0603067	0.115233	0.0893905	0.439914	-0.585174	0.405644	LC656	0
LC656:AAGCTAGAGGGATGAC-1	SeuratProject	1472	994	LC656	AAGCTAGAGGGATGAC-1	6.72554	4.6875	2	2	4	CGTTACATCACAGCAG	LC648	TRUE	2	MES-like	0.0358223	-0.346256	-0.139657	-0.376402	0.497969	0.233249	LC656	0
LC656:AAGCTAGAGGTAAGGC-1	SeuratProject	1047	748	LC656	AAGCTAGAGGTAAGGC-1	4.96657	3.72493	0	0	3	CGTTACATCCCTCGCT	LC648	FALSE	0	MES-like	-0.00320992	-0.256469	-0.0500143	-0.222718	0.286299	0.0659919	LC656	0
LC656:AAGCTAGAGGTGAGAC-1	SeuratProject	1067	750	LC656	AAGCTAGAGGTGAGAC-1	5.15464	4.49859	0	0	3	CGTTACATCCAGGACA	LC648	FALSE	0	NPC-like	-0.0288013	0.0360844	0.105105	-0.259034	0.0962894	-0.181301	LC656	0
LC656:AAGCTATGTACCGGAT-1	SeuratProject	3001	1710	LC656	AAGCTATGTACCGGAT-1	4.36521	4.56514	2	2	4	TGTGCAACACGATTCT	LC648	TRUE	2	NPC-like	-0.079554	0.0965099	0.21701	-0.07456	0.164142	-0.369125	LC656	2.03659
LC656:AAGCTATGTAGTCAAT-1	SeuratProject	1709	1105	LC656	AAGCTATGTAGTCAAT-1	2.34055	3.92042	0	0	1	TGTGCAACAGGTATAT	LC648	FALSE	0	NPC-like	-0.06364	-0.213277	0.00343808	-0.437455	0.282992	-0.0936658	LC656	0
LC656:AAGCTATGTATTGTGG-1	SeuratProject	814	625	LC656	AAGCTATGTATTGTGG-1	5.28256	4.79115	0	0	0	TGTGCAACAGTCTATC	LC648	FALSE	0	MES-like	-0.0228873	-0.258809	-0.0577524	-0.307192	0.360987	0.0494427	LC656	2.58664
LC656:AAGCTATGTCGTTATC-1	SeuratProject	734	590	LC656	AAGCTATGTCGTTATC-1	7.22071	4.63215	0	0	3	TGTGCAACAGTGAGAG	LC648	FALSE	0	MES-like	0.0875428	-0.502426	-0.128348	-0.415613	0.587994	0.282013	LC656	2.68266
LC656:AAGCTATGTTAAGTGT-1	SeuratProject	1142	820	LC656	AAGCTATGTTAAGTGT-1	6.47986	5.8669	0	0	1	TGTGCAACAGGAACCT	LC648	FALSE	0	AC-like	-0.0442852	-0.00604329	-0.0345381	0.0412295	-0.118379	0.0666373	LC656	2.27794
LC656:AAGCTATGTTTATCTG-1	SeuratProject	1102	784	LC656	AAGCTATGTTTATCTG-1	6.1706	3.62976	0	0	0	TGTGCAACATAATGGT	LC648	FALSE	0	MES-like	0.0139944	-0.319022	-0.0664429	-0.234034	0.31965	0.111615	LC656	0
LC656:AAGCTCCCAAACGCGA-1	SeuratProject	1020	748	LC656	AAGCTCCCAAACGCGA-1	5.39216	3.13725	0	0	1	AGTAAGTGTCATGGTT	LC648	FALSE	0	NPC-like	-0.0390164	-0.177745	0.00129523	-0.108244	0.237613	-0.0570157	LC656	0
LC656:AAGCTCCCAAAGCTCC-1	SeuratProject	1578	1047	LC656	AAGCTCCCAAAGCTCC-1	6.65399	3.67554	0	0	3	AGTAAGTGTCATGATC	LC648	FALSE	0	NPC-like	-0.0114895	-0.359235	0.111295	-0.381665	0.556336	-0.167081	LC656	0
LC656:AAGCTCCCAATGCGCT-1	SeuratProject	1047	745	LC656	AAGCTCCCAATGCGCT-1	6.39924	5.15759	0	0	0	AGTAAGTGTTTCACCC	LC648	FALSE	0	MES-like	0.0158223	-0.00923478	-0.0378714	-0.0769284	0.127964	0.0357043	LC656	0
LC656:AAGCTCCCACCTGTAA-1	SeuratProject	1746	1101	LC656	AAGCTCCCACCTGTAA-1	4.41008	3.32188	0	0	3	AGTAAGTGTTTATGGC	LC648	FALSE	0	NPC-like	-0.0361131	-0.028171	0.276414	-0.168771	0.383591	-0.392348	LC656	1.90619
LC656:AAGCTCCCAGGATTAA-1	SeuratProject	4447	2325	LC656	AAGCTCCCAGGATTAA-1	3.41803	3.39555	0	0	1	AGTAAGTGTAGAGGCT	LC648	FALSE	0	OPC-like	-0.128156	0.820978	0.220462	0.540177	-0.678537	-0.357046	LC656	1.70428
LC656:AAGCTCCCATGGCCTG-1	SeuratProject	2070	1238	LC656	AAGCTCCCATGGCCTG-1	3.38164	4.10628	0	0	0	AGTAAGTGTTCCGGAC	LC648	FALSE	0	OPC-like	-0.0672959	0.249914	0.0543905	-0.172718	-0.257643	-0.397485	LC656	2.74037
LC656:AAGCTCCCATTGTCCT-1	SeuratProject	2779	1578	LC656	AAGCTCCCATTGTCCT-1	5.18172	4.56999	2	2	4	AGTAAGTGTCCTTAGG	LC648	TRUE	2	AC-like	-0.0967583	0.0141695	0.117843	0.183598	-0.356545	0.0918759	LC656	1.52571
LC656:AAGCTTGGTCAAACTG-1	SeuratProject	1397	946	LC656	AAGCTTGGTCAAACTG-1	4.43808	3.50752	0	0	1	CGCTAAACATGACTTC	LC648	FALSE	0	NPC-like	-0.0181562	-0.170724	0.116652	-0.232455	0.364434	-0.182449	LC656	0
LC656:AAGCTTGGTCACAGCG-1	SeuratProject	1223	842	LC656	AAGCTTGGTCACAGCG-1	3.76124	4.90597	0	0	0	CGCTAAACACGCAATA	LC648	TRUE	0	MES-like	0.0258223	-0.122639	-0.0156095	-0.231139	0.32994	0.0585685	LC656	0
LC656:AAGCTTGGTCGACTCC-1	SeuratProject	3392	1866	LC656	AAGCTTGGTCGACTCC-1	3.97995	3.50825	0	0	1	CGCTAAACAGTGTGAC	LC648	FALSE	0	NPC-like	-0.103317	0.269489	0.437248	-0.291928	0.223743	-0.62346	LC656	1.93097
LC656:AAGCTTGGTCGCGCAA-1	SeuratProject	1070	760	LC656	AAGCTTGGTCGCGCAA-1	4.6729	3.27103	0	0	3	CGCTAAACAGCCGGTA	LC648	FALSE	0	NPC-like	0.00592987	-0.30732	0.139033	-0.287718	0.53242	-0.18028	LC656	2.98019
LC656:AAGCTTGGTGATGATT-1	SeuratProject	2285	1441	LC656	AAGCTTGGTGATGATT-1	6.08315	5.03282	2	2	4	CGCTAAACATCAGTTC	LC648	TRUE	2	NPC-like	-0.0478336	0.0384248	0.158795	-0.274823	0.163976	-0.270982	LC656	1.68201
LC656:AAGCTTGGTGGATTGC-1	SeuratProject	1642	1105	LC656	AAGCTTGGTGGATTGC-1	4.324	3.47138	0	0	1	CGCTAAACAGCACGAT	LC648	FALSE	0	OPC-like	-0.00546798	0.218638	-0.0350143	0.171493	-0.326137	-0.0664611	LC656	1.9587
LC656:AAGCTTGGTGTCCTGC-1	SeuratProject	1295	911	LC656	AAGCTTGGTGTCCTGC-1	5.17375	3.55212	0	0	1	CGCTAAACATAGGTGC	LC648	TRUE	0	OPC-like	-0.0333174	0.156297	0.0824857	0.0283347	-0.102741	-0.173719	LC656	2.16585
LC656:AAGCTTGGTTATGTGG-1	SeuratProject	1944	1261	LC656	AAGCTTGGTTATGTGG-1	3.1893	4.52675	0	0	1	CGCTAAACATCCTGTG	LC648	FALSE	0	MES-like	-0.0447153	-0.503065	-0.0727524	-0.357718	0.39287	0.0398923	LC656	1.81548
LC656:AAGCTTGGTTTAGCGA-1	SeuratProject	1318	951	LC656	AAGCTTGGTTTAGCGA-1	4.7041	3.64188	0	0	0	CGCTAAACACAGCACG	LC648	TRUE	0	OPC-like	-0.0614895	0.0052333	-0.110014	-0.364297	-0.157364	-0.0931853	LC656	0
LC656:AAGGAAGCAAGGTCCT-1	SeuratProject	4904	2546	LC656	AAGGAAGCAAGGTCCT-1	6.66803	7.19821	2	2	4	AGACTAGGTTTGGCTG	LC648	FALSE	2	AC-like	-0.0741777	0.624382	0.183676	0.714651	-0.839015	0.124683	LC656	1.96255
LC656:AAGGAAGCAATCCCTT-1	SeuratProject	1318	896	LC656	AAGGAAGCAATCCCTT-1	2.95903	3.64188	0	0	0	AGACTAGGTAACGTGA	LC648	FALSE	0	MES-like	0.0259299	-0.356682	-0.145252	-0.362455	0.473407	0.227966	LC656	0
LC656:AAGGAAGCACCAGCAT-1	SeuratProject	1810	1175	LC656	AAGGAAGCACCAGCAT-1	6.74033	5.30387	0	0	1	AGACTAGGTTCGGTAT	LC648	FALSE	0	MES-like	-0.0199841	-0.0707241	-0.0731095	-0.226402	0.27073	0.0714058	LC656	2.48904
LC656:AAGGAAGCACTAAGTT-1	SeuratProject	976	711	LC656	AAGGAAGCACTAAGTT-1	6.96721	5.94262	0	0	1	AGACTAGGTTGCTTCC	LC648	FALSE	0	MES-like	-0.017726	-0.274128	-0.0444191	-0.191402	0.231034	0.0380049	LC656	2.42
LC656:AAGGAAGCAGCAACAG-1	SeuratProject	2021	1266	LC656	AAGGAAGCAGCAACAG-1	3.41415	4.35428	2	2	4	AGACTAGGTAATCCAC	LC648	FALSE	2	NPC-like	-0.077726	-0.116894	0.0507	-0.205876	0.223539	-0.174312	LC656	0
LC656:AAGGAAGCAGCACGTT-1	SeuratProject	1347	912	LC656	AAGGAAGCAGCACGTT-1	6.53304	5.12249	0	0	1	AGACTAGGTCAGTAAG	LC648	FALSE	0	AC-like	-0.0118121	-0.0162561	0.0343905	0.0485979	-0.0846221	0.0203528	LC656	3.14724
LC656:AAGGAAGCAGCATGGA-1	SeuratProject	851	616	LC656	AAGGAAGCAGCATGGA-1	6.11046	4.46533	0	0	0	AGACTAGGTAGCCTTG	LC648	FALSE	0	OPC-like	-0.00880132	0.00927586	-0.0494191	-0.0242968	-0.0822869	-0.0258469	LC656	0
LC656:AAGGAAGCAGCCGCTA-1	SeuratProject	867	641	LC656	AAGGAAGCAGCCGCTA-1	6.34371	5.30565	0	0	3	AGACTAGGTGTCCGTA	LC648	FALSE	0	NPC-like	-0.0162207	-0.46349	-0.00584763	-0.391139	0.543637	-0.014888	LC656	0
LC656:AAGGAAGCAGGAACCA-1	SeuratProject	2640	1611	LC656	AAGGAAGCAGGAACCA-1	3.75	5.37879	2	2	4	AGACTAGGTTATGTTG	LC648	FALSE	2	NPC-like	0.0150697	-0.23732	0.0742714	-0.42456	0.391318	-0.0829774	LC656	1.56609
LC656:AAGGAAGCAGTTATGT-1	SeuratProject	929	701	LC656	AAGGAAGCAGTTATGT-1	3.12164	4.09042	0	0	3	AGACTAGGTTTGCAGT	LC648	FALSE	0	MES-like	-0.0220271	-0.157745	-0.0557286	-0.0266653	0.00667594	0.0478196	LC656	3.11478
LC656:AAGGAAGCAGTTTGGC-1	SeuratProject	951	693	LC656	AAGGAAGCAGTTTGGC-1	5.78339	4.10095	0	0	3	AGACTAGGTCGGTTAT	LC648	FALSE	0	NPC-like	-0.011597	-0.12349	0.0207	-0.297455	0.194327	-0.0458581	LC656	0
LC656:AAGGAAGCATTCCTGT-1	SeuratProject	2231	1362	LC656	AAGGAAGCATTCCTGT-1	6.85791	4.8857	0	0	0	AGACTAGGTGATGGAC	LC648	FALSE	0	OPC-like	0.00270406	0.113106	0.10189	-0.212718	-0.01609	-0.151082	LC656	1.70152
LC656:AAGGATCCAGCAACAG-1	SeuratProject	1519	992	LC656	AAGGATCCAGCAACAG-1	3.48914	4.54246	0	0	3	CGATTACGTAATCCAC	LC648	FALSE	0	NPC-like	-0.041382	0.0556588	0.222843	-0.304034	0.223032	-0.338253	LC656	2.02595
LC656:AAGGATCCAGTTTCTC-1	SeuratProject	3576	1926	LC656	AAGGATCCAGTTTCTC-1	4.11074	3.60738	0	0	0	CGATTACGTCACGATT	LC648	TRUE	0	OPC-like	-0.106006	0.403318	0.290462	-0.0224547	-0.154268	-0.511744	LC656	1.33406
LC656:AAGGATCCATAGCGAG-1	SeuratProject	2511	1564	LC656	AAGGATCCATAGCGAG-1	5.21705	4.1816	2	2	4	CGATTACGTCTAACCG	LC648	TRUE	2	OPC-like	-0.0737476	0.0507652	-0.024181	0.0464926	-0.104264	-0.0061509	LC656	2.82908
LC656:AAGGATCCATCACTTC-1	SeuratProject	1747	1060	LC656	AAGGATCCATCACTTC-1	3.72066	2.80481	0	0	3	CGATTACGTAAAGCAT	LC648	FALSE	0	OPC-like	-0.0942852	0.985446	0.167605	0.32544	-0.862226	-0.731189	LC656	1.9057
LC656:AAGGATGTCCTAACGG-1	SeuratProject	1685	1136	LC656	AAGGATGTCCTAACGG-1	2.37389	4.1543	0	0	0	TCCTTAGAGTGCTGGA	LC648	FALSE	0	NPC-like	-0.0455755	-0.0422135	-0.0323953	-0.178244	0.0140957	-0.0188909	LC656	0
LC656:AAGGATGTCCTTGCAC-1	SeuratProject	1097	801	LC656	AAGGATGTCCTTGCAC-1	4.01094	4.83136	0	0	3	TCCTTAGAGAGCAATC	LC648	FALSE	0	NPC-like	-0.0394465	-0.133916	0.00510475	-0.0874547	0.187794	-0.0628832	LC656	3.34453
LC656:AAGGATGTCGATTCTT-1	SeuratProject	936	653	LC656	AAGGATGTCGATTCTT-1	4.80769	5.23504	0	0	3	TCCTTAGAGTGAGCCA	LC648	FALSE	0	NPC-like	-0.0169734	-0.294554	0.218914	-0.253507	0.597858	-0.305548	LC656	2.4582
LC656:AAGGATGTCGGTCATG-1	SeuratProject	818	606	LC656	AAGGATGTCGGTCATG-1	6.72372	5.13447	0	0	1	TCCTTAGAGTGTGAGT	LC648	FALSE	0	MES-like	-0.0105217	-0.15115	-0.1568	-0.146665	0.184145	0.189828	LC656	0
LC656:AAGGATGTCTAACCTT-1	SeuratProject	1570	1066	LC656	AAGGATGTCTAACCTT-1	4.64968	4.96815	0	0	1	TCCTTAGAGCAAATTG	LC648	TRUE	0	NPC-like	-0.055683	-0.0928518	0.0229619	-0.259297	0.158096	-0.10922	LC656	0
LC656:AAGGATGTCTAAGGTC-1	SeuratProject	1080	785	LC656	AAGGATGTCTAAGGTC-1	5.55556	5.37037	0	0	3	TCCTTAGAGATGCAAC	LC648	FALSE	0	NPC-like	-0.0181562	-0.278384	0.109271	-0.309823	0.472649	-0.173035	LC656	2.97136
LC656:AAGGATTAGGGACTAA-1	SeuratProject	1251	895	LC656	AAGGATTAGGGACTAA-1	5.35572	4.39648	0	0	3	ACGTCACTCCGCCTAG	LC648	FALSE	0	MES-like	0.0228116	-0.313703	-0.0726333	-0.416402	0.525281	0.131517	LC656	0
LC656:AAGGCCCTCAACCAAC-1	SeuratProject	5769	2732	LC656	AAGGCCCTCAACCAAC-1	3.83082	3.39747	0	0	1	TACTGTTAGTCTTGCA	LC648	TRUE	0	NPC-like	-0.102457	0.394169	0.595581	0.401756	0.26473	-0.255592	LC656	0
LC656:AAGGCCCTCCAGGGAG-1	SeuratProject	1038	830	LC656	AAGGCCCTCCAGGGAG-1	5.68401	5.78035	4	4	7	TACTGTTAGTTATTGC	LC648	FALSE	4	MES-like	-0.00890884	-0.513703	-0.110133	-0.47956	0.556455	0.139109	LC656	0
LC656:AAGGCCCTCCCTCATA-1	SeuratProject	1584	1067	LC656	AAGGCCCTCCCTCATA-1	2.27273	2.46212	0	0	0	TACTGTTAGACAGGTT	LC648	FALSE	0	NPC-like	-0.0396615	-0.0696603	0.00450951	-0.209034	0.103222	-0.0623581	LC656	0
LC656:AAGGCCCTCGGGCCAT-1	SeuratProject	2681	1661	LC656	AAGGCCCTCGGGCCAT-1	4.81164	4.58784	0	0	1	TACTGTTAGCATATTC	LC648	TRUE	0	NPC-like	-0.10536	-0.0720007	0.271176	0.00807159	0.425649	-0.336974	LC656	1.55391
LC656:AAGGCCCTCTACCTGC-1	SeuratProject	1758	1118	LC656	AAGGCCCTCTACCTGC-1	3.6405	3.07167	0	0	0	TACTGTTAGCATCTAT	LC648	TRUE	0	AC-like	-0.0588013	-0.0156178	0.0286762	0.302019	-0.444477	0.348621	LC656	1.90036
LC656:AAGGTATAGAAGGTGC-1	SeuratProject	965	699	LC656	AAGGTATAGAAGGTGC-1	5.18135	4.35233	0	0	0	CTCAATGTCACCAACC	LC648	FALSE	0	MES-like	0.00410191	-0.0443412	-0.0395381	-0.305876	0.389542	0.0616242	LC656	0
LC656:AAGGTATAGACACCGC-1	SeuratProject	3096	1756	LC656	AAGGTATAGACACCGC-1	4.61886	3.87597	0	0	1	CTCAATGTCAGGAGGG	LC648	TRUE	0	OPC-like	-0.0224572	0.340765	0.202605	-0.278507	-0.186704	-0.447021	LC656	0
LC656:AAGGTATAGATGCCTG-1	SeuratProject	975	741	LC656	AAGGTATAGATGCCTG-1	7.38462	3.89744	0	0	1	CTCAATGTCCAAATAG	LC648	FALSE	0	MES-like	0.00582234	-0.344128	-0.0922762	-0.270876	0.352417	0.135008	LC656	2.42094
LC656:AAGGTATAGCCATCAG-1	SeuratProject	1486	956	LC656	AAGGTATAGCCATCAG-1	4.97981	4.44145	2	2	4	CTCAATGTCGAGCAAT	LC648	TRUE	2	OPC-like	0.0230266	0.356723	-0.0331095	-0.148771	-0.474911	-0.41543	LC656	2.04504
LC656:AAGGTATAGCTTAGCG-1	SeuratProject	3899	2202	LC656	AAGGTATAGCTTAGCG-1	6.07848	5.05258	2	2	4	CTCAATGTCGAGGCGT	LC648	TRUE	2	NPC-like	-0.100307	0.0797014	0.403557	-0.352718	0.404746	-0.588674	LC656	0
LC656:AAGGTATAGGATTGAG-1	SeuratProject	854	641	LC656	AAGGTATAGGATTGAG-1	4.21546	5.62061	0	0	3	CTCAATGTCAGGTTCC	LC648	FALSE	0	NPC-like	0.00722019	-0.432214	0.0578428	-0.396665	0.575367	-0.0712446	LC656	2.54236
LC656:AAGGTATAGGCATGAA-1	SeuratProject	716	564	LC656	AAGGTATAGGCATGAA-1	6.28492	5.02793	0	0	3	CTCAATGTCAGCTAGG	LC648	FALSE	0	MES-like	-0.041597	-0.244128	-0.0704905	-0.348771	0.386451	0.0410936	LC656	0
LC656:AAGGTATAGTAAGTGG-1	SeuratProject	1019	749	LC656	AAGGTATAGTAAGTGG-1	5.78999	5.49558	0	0	0	CTCAATGTCCTAACTG	LC648	FALSE	0	MES-like	-0.0124572	-0.171362	-0.0688238	-0.360613	0.430987	0.0791106	LC656	2.3808
LC656:AAGGTATAGTTTCCTG-1	SeuratProject	1274	881	LC656	AAGGTATAGTTTCCTG-1	4.94505	5.10204	0	0	1	CTCAATGTCACGGATG	LC648	FALSE	0	NPC-like	-0.0631024	-0.156894	0.0466524	-0.140349	0.267292	-0.150241	LC656	0
LC656:AAGGTCAAGAAGCTAG-1	SeuratProject	736	593	LC656	AAGGTCAAGAAGCTAG-1	5.84239	6.11413	0	0	3	ACCGAAGTCTCAATAC	LC648	FALSE	0	MES-like	-0.0104142	-0.312852	-0.0596572	-0.265613	0.327915	0.0693488	LC656	0
LC656:AAGGTCAAGCAATAGG-1	SeuratProject	1533	1052	LC656	AAGGTCAAGCAATAGG-1	6.84932	4.50098	2	2	4	ACCGAAGTCACTAAGA	LC648	TRUE	2	NPC-like	-0.0596615	-0.293703	0.0209381	-0.301139	0.394669	-0.111832	LC656	0
LC656:AAGGTCAAGGTAAGCA-1	SeuratProject	1455	1008	LC656	AAGGTCAAGGTAAGCA-1	5.08591	4.46735	0	0	0	ACCGAAGTCGTACCTA	LC648	TRUE	0	MES-like	0.0146395	-0.29349	-0.076681	-0.361402	0.460524	0.126075	LC656	2.06342
LC656:AAGGTCAAGTTTGTCT-1	SeuratProject	2023	1315	LC656	AAGGTCAAGTTTGTCT-1	4.64656	3.46021	0	0	1	ACCGAAGTCCTCATGA	LC648	TRUE	0	NPC-like	-0.0522422	0.177361	0.272367	0.200966	0.130938	-0.0994976	LC656	3.03364
LC656:AAGGTGCAGCACAGGG-1	SeuratProject	983	713	LC656	AAGGTGCAGCACAGGG-1	5.08647	4.57782	0	0	3	TCCTGAATCCAATTGT	LC648	FALSE	0	AC-like	-0.0255755	-0.0822135	-0.0377524	0.0901768	-0.158017	0.173677	LC656	0
LC656:AAGGTGCAGCTCAAAC-1	SeuratProject	950	668	LC656	AAGGTGCAGCTCAAAC-1	6.73684	5.57895	0	0	1	TCCTGAATCGGTAATA	LC648	FALSE	0	NPC-like	-0.00869379	-0.119448	0.0117714	-0.0700863	0.177878	-0.029227	LC656	0
LC656:AAGGTGCAGCTCCCTG-1	SeuratProject	1496	1034	LC656	AAGGTGCAGCTCCCTG-1	3.94385	4.07754	0	0	1	TCCTGAATCACGAATA	LC648	TRUE	0	NPC-like	-0.0120271	-0.217958	0.111057	0.0941242	0.410358	-0.0242245	LC656	0
LC656:AAGGTGCAGGAACGCG-1	SeuratProject	1646	1107	LC656	AAGGTGCAGGAACGCG-1	3.94897	4.49575	0	0	1	TCCTGAATCCAGGATG	LC648	FALSE	0	AC-like	0.0339944	0.0256588	-0.143229	0.0514926	-0.0250263	0.036797	LC656	1.95661
LC656:AAGGTGCAGGATTTGC-1	SeuratProject	965	662	LC656	AAGGTGCAGGATTTGC-1	5.90674	4.76684	0	0	3	TCCTGAATCATTACAC	LC648	FALSE	0	NPC-like	0.0230266	-0.155831	0.10201	0.03044	0.330948	-0.0997254	LC656	2.43034
LC656:AAGGTGCAGGGACCTC-1	SeuratProject	1294	902	LC656	AAGGTGCAGGGACCTC-1	5.3323	5.48686	0	0	1	TCCTGAATCCGTTATG	LC648	FALSE	0	OPC-like	-0.0398766	0.193744	-0.0326333	0.0514926	-0.294403	-0.19188	LC656	0
LC656:AAGGTGCAGGGATTAG-1	SeuratProject	999	746	LC656	AAGGTGCAGGGATTAG-1	6.40641	6.60661	4	4	7	TCCTGAATCAGTACCC	LC648	FALSE	4	MES-like	0.0616288	-0.410511	-0.155967	-0.494823	0.638261	0.284035	LC656	0
LC656:AAGGTGCAGGTGAAAT-1	SeuratProject	997	642	LC656	AAGGTGCAGGTGAAAT-1	7.02106	5.71715	0	0	3	TCCTGAATCTCAATCG	LC648	TRUE	0	MES-like	-0.0151454	-0.548596	-0.0504905	-0.527455	0.596753	0.0501117	LC656	2.40063
LC656:AAGGTGCAGTTAGCTA-1	SeuratProject	1648	1090	LC656	AAGGTGCAGTTAGCTA-1	6.49272	6.61408	2	2	4	TCCTGAATCGATATTC	LC648	TRUE	2	NPC-like	-0.0538551	-0.229873	0.0207	-0.331402	0.322589	-0.103739	LC656	0
LC656:AAGTAGCCAAAGCTAA-1	SeuratProject	1464	921	LC656	AAGTAGCCAAAGCTAA-1	8.06011	3.62022	0	0	3	CTTTGTTGTTTCCAGG	LC648	TRUE	0	NPC-like	-0.0179411	-0.103065	0.00927142	-0.267981	0.153593	-0.0387347	LC656	2.6852
LC656:AAGTAGCCAACACTTG-1	SeuratProject	1399	934	LC656	AAGTAGCCAACACTTG-1	4.14582	4.14582	0	0	1	CTTTGTTGTGTTACAC	LC648	FALSE	0	OPC-like	-0.0453605	0.0971482	-0.134419	-0.136928	-0.300495	-0.192205	LC656	0
LC656:AAGTAGCCAGGCCAAA-1	SeuratProject	925	707	LC656	AAGTAGCCAGGCCAAA-1	4.75676	4.54054	0	0	0	CTTTGTTGTTGAGGTA	LC648	FALSE	0	MES-like	0.0521664	-0.354554	-0.0504905	-0.408771	0.546894	0.140984	LC656	0
LC656:AAGTAGCCAGTATGTT-1	SeuratProject	1934	1294	LC656	AAGTAGCCAGTATGTT-1	3.98139	3.51603	0	0	1	CTTTGTTGTGCAGTAA	LC648	FALSE	0	OPC-like	-0.0581562	0.169914	0.0537952	-0.111928	-0.158491	-0.296393	LC656	2.42845
LC656:AAGTAGCCATTGTGAT-1	SeuratProject	1210	848	LC656	AAGTAGCCATTGTGAT-1	4.38017	4.6281	0	0	3	CTTTGTTGTGTAATGG	LC648	FALSE	0	NPC-like	-0.0340701	-0.0679582	0.0166524	-0.0116653	0.117177	-0.040286	LC656	0
LC656:AAGTCTATCAAGTGAG-1	SeuratProject	799	613	LC656	AAGTCTATCAAGTGAG-1	3.25407	4.38048	0	0	0	CAAAGTCAGCAGCTCT	LC648	FALSE	0	MES-like	0.00420944	-0.448809	-0.00191906	-0.382981	0.472166	0.00881457	LC656	3.2593
LC656:AAGTCTATCACAGCCA-1	SeuratProject	1834	1213	LC656	AAGTCTATCACAGCCA-1	3.76227	3.81679	0	0	0	CAAAGTCAGTAACACA	LC648	FALSE	0	MES-like	0.0317363	-0.0228518	-0.0982286	-0.0719284	0.142302	0.0766797	LC656	2.47697
LC656:AAGTCTATCCAAATCA-1	SeuratProject	1358	890	LC656	AAGTCTATCCAAATCA-1	4.63918	4.19735	0	0	3	CAAAGTCAGCTTGCCG	LC648	TRUE	0	NPC-like	-0.0304142	-0.180937	0.215938	-0.456402	0.482203	-0.317712	LC656	2.12391
LC656:AAGTCTATCCGGAACC-1	SeuratProject	1148	847	LC656	AAGTCTATCCGGAACC-1	3.04878	4.61672	0	0	3	CAAAGTCAGGATTTGA	LC648	FALSE	0	NPC-like	-0.0338551	0.011829	0.0727238	-0.165349	0.0852815	-0.146106	LC656	2.27324
LC656:AAGTCTATCGTCCTTA-1	SeuratProject	996	723	LC656	AAGTCTATCGTCCTTA-1	4.91968	3.01205	0	0	0	CAAAGTCAGCGGGAAG	LC648	FALSE	0	MES-like	0.0105535	-0.414767	-0.0723953	-0.40956	0.506006	0.114965	LC656	0
LC656:AAGTGAAGTAAGTCGC-1	SeuratProject	2254	1409	LC656	AAGTGAAGTAAGTCGC-1	5.23514	5.72316	0	0	3	CTCTAACCAGTACCGG	LC648	FALSE	0	NPC-like	-0.0217045	0.251829	0.299986	0.121493	0.0678544	-0.236943	LC656	2.28982
LC656:AAGTGAAGTACTTAGG-1	SeuratProject	1072	811	LC656	AAGTGAAGTACTTAGG-1	4.29104	3.45149	2	2	4	CTCTAACCACTCGCTA	LC648	FALSE	2	MES-like	-0.027726	-0.428596	-0.0708476	-0.346665	0.399378	0.0609073	LC656	2.33489
LC656:AAGTGAAGTAGCTAGC-1	SeuratProject	1472	995	LC656	AAGTGAAGTAGCTAGC-1	4.41576	5.16304	0	0	1	CTCTAACCAATTGACG	LC648	FALSE	0	NPC-like	-0.0276185	-0.37115	-0.0165619	-0.508771	0.437854	-0.0158638	LC656	2.05329
LC656:AAGTGAAGTTAGCCAA-1	SeuratProject	1118	828	LC656	AAGTGAAGTTAGCCAA-1	6.52952	6.17174	2	2	4	CTCTAACCAAAGTGAA	LC648	FALSE	2	MES-like	-9.16385e-05	-0.444979	-0.0579905	-0.526928	0.610546	0.0812017	LC656	2.29702
LC656:AAGTGAAGTTCACCAT-1	SeuratProject	1518	1004	LC656	AAGTGAAGTTCACCAT-1	4.47958	3.88669	0	0	3	CTCTAACCATTACGGA	LC648	FALSE	0	NPC-like	-0.0143927	-0.220937	0.159033	-0.121928	0.464637	-0.230727	LC656	0
LC656:AAGTGAAGTTCACCCA-1	SeuratProject	1937	1258	LC656	AAGTGAAGTTCACCCA-1	6.04027	5.00774	0	0	3	CTCTAACCAGCTAACA	LC648	TRUE	0	NPC-like	0.00571481	-0.290086	0.1707	-0.416402	0.546745	-0.220312	LC656	0
LC656:AAGTGAAGTTCGGTAA-1	SeuratProject	1058	753	LC656	AAGTGAAGTTCGGTAA-1	6.89981	5.00945	0	0	1	CTCTAACCAAACAAAG	LC648	TRUE	0	NPC-like	-0.00697336	-0.195192	-0.00572858	-0.216928	0.250311	-0.00179471	LC656	0
LC656:AAGTGAAGTTTATGGG-1	SeuratProject	1941	1240	LC656	AAGTGAAGTTTATGGG-1	5.77022	4.79134	0	0	0	CTCTAACCACTGTCAT	LC648	FALSE	0	OPC-like	-0.069554	0.150552	0.060819	-0.412718	-0.123975	-0.287007	LC656	1.81677
LC656:AAGTGCAAGACTTACA-1	SeuratProject	1358	925	LC656	AAGTGCAAGACTTACA-1	4.4919	4.93373	2	2	4	GCGCAAATCGCTTGCG	LC648	FALSE	2	AC-like	-0.0362207	0.0650205	-0.108348	0.121756	-0.211606	0.079614	LC656	2.75541
LC656:AAGTGCAAGCAAGGGT-1	SeuratProject	1192	868	LC656	AAGTGCAAGCAAGGGT-1	5.78859	4.11074	0	0	0	GCGCAAATCAGAAAGG	LC648	FALSE	0	MES-like	-0.0350379	-0.376469	-0.11549	-0.347192	0.391937	0.111636	LC656	2.87799
LC656:AAGTGCAAGCCGCAGT-1	SeuratProject	1623	1128	LC656	AAGTGCAAGCCGCAGT-1	3.8817	4.7443	2	2	4	GCGCAAATCAATTAGG	LC648	FALSE	2	NPC-like	-0.0763282	-0.153916	-0.00513335	-0.254034	0.200105	-0.0992209	LC656	0
LC656:AAGTGCAAGTCACTCC-1	SeuratProject	1064	749	LC656	AAGTGCAAGTCACTCC-1	6.20301	6.01504	2	2	4	GCGCAAATCGCGATAG	LC648	FALSE	2	MES-like	-0.0225648	-0.39115	-0.0950143	-0.14456	0.166067	0.10091	LC656	2.34166
LC656:AAGTGCAAGTTAGACC-1	SeuratProject	968	699	LC656	AAGTGCAAGTTAGACC-1	8.05785	6.30165	0	0	3	GCGCAAATCCCGGATT	LC648	FALSE	0	MES-like	0.0541019	-0.344554	-0.103229	-0.276665	0.412258	0.210801	LC656	2.42751
LC656:AAGTGTTGTAACTACG-1	SeuratProject	1220	893	LC656	AAGTGTTGTAACTACG-1	5.32787	5.16393	2	2	4	TGCGCCTCAGCTCGAG	LC648	TRUE	2	NPC-like	-0.0178336	-0.462852	-0.0121572	-0.370876	0.536744	-0.00816618	LC656	2.21885
LC656:AAGTGTTGTAGACAAA-1	SeuratProject	911	685	LC656	AAGTGTTGTAGACAAA-1	8.23271	6.58617	0	0	1	TGCGCCTCAATCGCCC	LC648	FALSE	0	MES-like	0.0132417	-0.138384	-0.112276	-0.00403368	0.0247103	0.170589	LC656	2.48298
LC656:AAGTGTTGTCCTAGTT-1	SeuratProject	1743	1150	LC656	AAGTGTTGTCCTAGTT-1	6.31096	3.95869	2	2	4	TGCGCCTCAATGTTCC	LC648	FALSE	2	NPC-like	-0.0282637	-0.029022	0.000819035	-0.07456	0.0424217	-0.0413589	LC656	0
LC656:AAGTGTTGTGCTTAGA-1	SeuratProject	1124	760	LC656	AAGTGTTGTGCTTAGA-1	5.69395	5.60498	0	0	1	TGCGCCTCAAGGTGCT	LC648	FALSE	0	MES-like	0.0358223	0.028212	-0.0350143	-0.0669284	0.141107	0.0109378	LC656	2.93352
LC656:AAGTGTTGTGGGAACA-1	SeuratProject	1287	922	LC656	AAGTGTTGTGGGAACA-1	3.2634	5.43901	0	0	0	TGCGCCTCAGGATCAC	LC648	FALSE	0	MES-like	-0.00643572	-0.413277	-0.0573953	-0.27456	0.342696	0.0717071	LC656	0
LC656:AAGTGTTGTTAGCGTA-1	SeuratProject	841	622	LC656	AAGTGTTGTTAGCGTA-1	5.9453	5.11296	0	0	1	TGCGCCTCACCTTGCA	LC648	FALSE	0	MES-like	0.00313417	-0.465831	-0.0875143	-0.310349	0.393398	0.125186	LC656	0
LC656:AAGTGTTGTTCCTGTG-1	SeuratProject	941	717	LC656	AAGTGTTGTTCCTGTG-1	4.99469	5.52604	0	0	1	TGCGCCTCAAACATGT	LC648	FALSE	0	NPC-like	-0.0151454	-0.071788	0.0414143	-0.109034	0.154716	-0.0793743	LC656	0
LC656:AAGTTACGTGTCCAAA-1	SeuratProject	1012	734	LC656	AAGTTACGTGTCCAAA-1	5.03953	4.24901	0	0	0	TCGCTCACATTGTTTG	LC648	FALSE	0	MES-like	-0.00417766	-0.233277	-0.0253714	-0.306402	0.380978	0.0302567	LC656	0
LC656:AAGTTACGTGTTAGCA-1	SeuratProject	2248	1394	LC656	AAGTTACGTGTTAGCA-1	6.53915	5.73843	2	2	4	TCGCTCACAAGTTAGT	LC648	FALSE	2	NPC-like	-0.0242852	0.0199142	0.117843	-0.146665	0.134784	-0.191724	LC656	2.93352
LC656:AAGTTACGTTCACCAT-1	SeuratProject	1514	1050	LC656	AAGTTACGTTCACCAT-1	3.89696	3.36856	2	2	4	TCGCTCACATTACGGA	LC648	FALSE	2	OPC-like	-0.0474035	-0.0260433	-0.0944191	-0.092981	-0.0954192	-0.0304917	LC656	2.65395
LC656:AAGTTAGCAACCGCCA-1	SeuratProject	1528	985	LC656	AAGTTAGCAACCGCCA-1	3.40314	5.36649	0	0	1	CCTGTGAGTTGACCGC	LC648	FALSE	0	AC-like	-0.0163282	-0.0113624	-0.0408476	0.141756	-0.21174	0.20554	LC656	0
LC656:AAGTTAGCACAGACTC-1	SeuratProject	1450	948	LC656	AAGTTAGCACAGACTC-1	4.48276	3.24138	0	0	3	CCTGTGAGTACCGGCT	LC648	FALSE	0	NPC-like	-0.0332099	-0.0602986	0.0862952	-0.267981	0.197354	-0.162861	LC656	0
LC656:AAGTTAGCAGGCCAAA-1	SeuratProject	1154	786	LC656	AAGTTAGCAGGCCAAA-1	6.93241	6.06586	0	0	1	CCTGTGAGTTGAGGTA	LC648	TRUE	0	MES-like	0.0332417	-0.36115	-0.0844191	-0.230613	0.33783	0.160482	LC656	0
LC656:AAGTTAGCAGGCCATT-1	SeuratProject	1661	888	LC656	AAGTTAGCAGGCCATT-1	5.65924	3.61228	0	0	1	CCTGTGAGTGCATTTA	LC648	FALSE	0	MES-like	-0.0511669	-0.309448	-0.089181	-0.416139	0.448871	0.053826	LC656	0
LC656:AAGTTAGCAGGTTAAA-1	SeuratProject	1169	806	LC656	AAGTTAGCAGGTTAAA-1	7.35672	4.53379	0	0	0	CCTGTGAGTTAACACC	LC648	TRUE	0	NPC-like	-0.0439626	-0.223703	-0.00418097	-0.0987705	0.286316	-0.0562806	LC656	2.25699
LC656:AAGTTAGCATGAATAG-1	SeuratProject	1315	914	LC656	AAGTTAGCATGAATAG-1	5.47529	5.09506	0	0	0	CCTGTGAGTTATCCGG	LC648	FALSE	0	NPC-like	-0.0204142	-0.276469	0.00427142	-0.378507	0.356978	-0.0351814	LC656	2.78557
LC656:AAGTTTGTCAAGCCTG-1	SeuratProject	3207	1823	LC656	AAGTTTGTCAAGCCTG-1	3.58591	4.6149	0	0	0	AGGGTGGAGATTCACT	LC648	TRUE	0	OPC-like	-0.0327798	0.435233	0.3532	0.166229	-0.113745	-0.343696	LC656	2.33742
LC656:AAGTTTGTCAGTATTG-1	SeuratProject	1480	932	LC656	AAGTTTGTCAGTATTG-1	5.87838	4.12162	0	0	0	AGGGTGGAGCGATATA	LC648	FALSE	0	NPC-like	-0.0261131	-0.0524263	-0.0220381	-0.13956	0.0431879	-0.00586709	LC656	0
LC656:AAGTTTGTCGATAACC-1	SeuratProject	788	590	LC656	AAGTTTGTCGATAACC-1	7.48731	5.83756	0	0	1	AGGGTGGAGGCCTTGT	LC648	TRUE	0	MES-like	-0.0206293	-0.235831	-0.14561	-0.197455	0.2349	0.1699	LC656	0
LC656:AAGTTTGTCGTTACTT-1	SeuratProject	735	594	LC656	AAGTTTGTCGTTACTT-1	5.85034	5.44218	0	0	0	AGGGTGGAGGGACTTG	LC648	FALSE	0	MES-like	0.0128116	-0.447107	-0.0701333	-0.398244	0.496775	0.11496	LC656	0
LC656:AAGTTTGTCTCACACC-1	SeuratProject	1404	926	LC656	AAGTTTGTCTCACACC-1	4.41595	3.27635	0	0	1	AGGGTGGAGCGGTTCT	LC648	FALSE	0	OPC-like	-0.0458981	-0.0220007	-0.0475143	-0.209034	-0.0363466	-0.0340711	LC656	2.09464
LC656:AAGTTTGTCTTAGGAC-1	SeuratProject	1260	889	LC656	AAGTTTGTCTTAGGAC-1	6.03175	6.50794	0	0	1	AGGGTGGAGCGCTACT	LC648	FALSE	0	MES-like	-0.00708089	-0.0560433	-0.134181	-0.0835074	0.10625	0.068963	LC656	0
LC656:AATAACCGTAACTACG-1	SeuratProject	1569	890	LC656	AATAACCGTAACTACG-1	4.58891	4.39771	0	0	3	ACGCACGCAGCTCGAG	LC648	FALSE	0	NPC-like	0.0803385	-0.446469	0.129152	-0.491665	0.655921	-0.0687587	LC656	3.27692
LC656:AATAACCGTATCTGGA-1	SeuratProject	4956	2595	LC656	AATAACCGTATCTGGA-1	3.61178	3.79338	2	2	4	ACGCACGCACCGTTGC	LC648	FALSE	2	OPC-like	-0.108264	1.09694	0.227843	0.931229	-0.902338	-0.221204	LC656	1.10451
LC656:AATAACCGTCAGTAAT-1	SeuratProject	1285	950	LC656	AATAACCGTCAGTAAT-1	3.96887	4.90272	0	0	1	ACGCACGCAACCAAAT	LC648	FALSE	0	AC-like	-0.0605217	-0.155618	-0.0389429	-0.0316653	-0.0410418	0.0104614	LC656	0
LC656:AATAACCGTCATGCAA-1	SeuratProject	2376	1465	LC656	AATAACCGTCATGCAA-1	2.94613	3.78788	0	0	0	ACGCACGCAAGCCTGG	LC648	FALSE	0	NPC-like	-0.0680486	-0.103703	0.068319	-0.207455	0.229	-0.18443	LC656	0
LC656:AATAACCGTGGATTAT-1	SeuratProject	1442	962	LC656	AATAACCGTGGATTAT-1	4.43828	3.8835	0	0	0	ACGCACGCATAATGCG	LC648	FALSE	0	MES-like	-0.0331024	-0.167533	-0.111919	-0.146928	0.155524	0.10945	LC656	0
LC656:AATAACCGTGGTTAGC-1	SeuratProject	1842	1134	LC656	AATAACCGTGGTTAGC-1	4.88599	3.90879	0	0	0	ACGCACGCAACCGTTT	LC648	FALSE	0	OPC-like	-0.0769734	0.298212	0.169033	0.133598	-0.175274	-0.219852	LC656	0
LC656:AATAACCGTGTTGCTT-1	SeuratProject	6404	3002	LC656	AATAACCGTGTTGCTT-1	5.04372	4.04435	2	2	4	ACGCACGCATACTTGC	LC648	FALSE	2	AC-like	-0.196006	1.01332	0.629867	1.03702	-1.159	0.0337938	LC656	2.90014
LC656:AATAACCGTTTAACCC-1	SeuratProject	2192	1350	LC656	AATAACCGTTTAACCC-1	2.37226	3.05657	0	0	0	ACGCACGCATTAGCGA	LC648	FALSE	0	OPC-like	-0.0389088	0.0786376	-0.046681	-0.429297	-0.170333	-0.160335	LC656	1.71597
LC656:AATACCGGTCAAAGAA-1	SeuratProject	1606	1082	LC656	AATACCGGTCAAAGAA-1	2.73973	5.23039	0	0	1	TGATGGCCATGTTGGA	LC648	FALSE	0	NPC-like	0.0492632	-0.118809	0.0911762	-0.143771	0.27499	-0.0592348	LC656	0
LC656:AATACCGGTCAGGCAT-1	SeuratProject	3053	1885	LC656	AATACCGGTCAGGCAT-1	4.25811	5.01146	0	0	0	TGATGGCCAACCTCGC	LC648	TRUE	0	OPC-like	-0.0972959	0.346723	0.149152	0.172545	-0.26011	-0.23165	LC656	2.38199
LC656:AATACCGGTCTTACTA-1	SeuratProject	1234	838	LC656	AATACCGGTCTTACTA-1	3.56564	4.1329	0	0	3	TGATGGCCAAGCTATG	LC648	FALSE	0	MES-like	-0.0574035	-0.136894	-0.111681	-0.161665	0.143082	0.0762547	LC656	0
LC656:AATACCGGTTTAAAGC-1	SeuratProject	1529	1049	LC656	AATACCGGTTTAAAGC-1	4.12034	2.74689	0	0	3	TGATGGCCACGGATCG	LC648	TRUE	0	MES-like	0.107005	-0.400937	-0.0402524	-0.435349	0.625134	0.198189	LC656	0
LC656:AATAGAGGTAATAGCT-1	SeuratProject	991	732	LC656	AATAGAGGTAATAGCT-1	4.43996	4.54087	0	0	1	TCCATTACATGAGCCG	LC648	FALSE	0	MES-like	-0.0267583	-0.317107	-0.0427524	-0.197718	0.227691	0.022892	LC656	0
LC656:AATAGAGGTACTTAGG-1	SeuratProject	1072	755	LC656	AATAGAGGTACTTAGG-1	4.38433	5.41045	0	0	0	TCCATTACACTCGCTA	LC648	FALSE	0	MES-like	-0.0358981	-0.225618	-0.0508476	-0.211402	0.233279	0.021408	LC656	0
LC656:AATAGAGGTCCGTGAG-1	SeuratProject	726	553	LC656	AATAGAGGTCCGTGAG-1	7.43802	8.4022	0	0	0	TCCATTACATGGTTAG	LC648	FALSE	0	MES-like	0.0393707	-0.414979	-0.12049	-0.421665	0.546992	0.213952	LC656	0
LC656:AATAGAGGTTAAGCGC-1	SeuratProject	1098	773	LC656	AATAGAGGTTAAGCGC-1	7.83242	5.10018	0	0	1	TCCATTACAACCGCTC	LC648	TRUE	0	MES-like	-0.0404142	-0.390511	-0.0710857	-0.425876	0.470367	0.0435846	LC656	0
LC656:AATAGAGGTTCATCTA-1	SeuratProject	1311	942	LC656	AATAGAGGTTCATCTA-1	3.05111	3.50877	2	2	4	TCCATTACAGGTAAGG	LC648	FALSE	2	NPC-like	-0.0189088	-0.114341	0.0977238	-0.145349	0.277467	-0.159155	LC656	0
LC656:AATAGAGGTTCGCTCA-1	SeuratProject	1912	1242	LC656	AATAGAGGTTCGCTCA-1	4.2887	4.60251	0	0	1	TCCATTACAGGTGAGA	LC648	FALSE	0	NPC-like	-0.0735325	-0.0177454	0.048319	-0.280876	0.0922947	-0.165882	LC656	2.43888
LC656:AATAGAGGTTTGCGCC-1	SeuratProject	1040	793	LC656	AATAGAGGTTTGCGCC-1	2.78846	5.28846	0	0	0	TCCATTACATTACAGG	LC648	FALSE	0	MES-like	-0.0367583	-0.281362	-0.0514429	-0.276139	0.309619	0.0210313	LC656	2.3623
LC656:AATAGCTGTAAAGCGG-1	SeuratProject	2187	1435	LC656	AATAGCTGTAAAGCGG-1	4.38957	3.84088	0	0	3	TACCGAACACGGTCAG	LC648	TRUE	0	NPC-like	-0.075468	-0.135831	0.256533	-0.0961389	0.477536	-0.413595	LC656	1.71784
LC656:AATAGCTGTAAGGTCC-1	SeuratProject	1713	1231	LC656	AATAGCTGTAAGGTCC-1	2.21833	4.8453	2	2	4	TACCGAACAATTTGGG	LC648	FALSE	2	MES-like	-0.0439626	-0.0856178	-0.076681	-0.145086	0.138977	0.0464469	LC656	0
LC656:AATAGCTGTCATCAAG-1	SeuratProject	789	572	LC656	AATAGCTGTCATCAAG-1	6.33714	4.05577	4	0	7	TACCGAACAGCTCAAA	LC648	FALSE	0	NPC-like	0.00969331	-0.303703	0.142248	-0.32956	0.532018	-0.17958	LC656	3.66415
LC656:AATAGCTGTGCATTAG-1	SeuratProject	3328	1902	LC656	AATAGCTGTGCATTAG-1	4.44712	4.17668	2	2	4	TACCGAACAACCAACA	LC648	TRUE	2	AC-like	0.00270406	0.489276	0.277605	0.611493	-0.685975	0.166351	LC656	1.94728
LC656:AATAGCTGTGGCTTCC-1	SeuratProject	1524	1024	LC656	AATAGCTGTGGCTTCC-1	5.24934	4.98688	0	0	3	TACCGAACAGCATTAG	LC648	TRUE	0	NPC-like	0.00990836	0.000977984	0.0565333	0.0493874	0.0780022	-0.0102728	LC656	0
LC656:AATAGCTGTTACATCC-1	SeuratProject	1491	1032	LC656	AATAGCTGTTACATCC-1	2.48156	2.74983	0	0	0	TACCGAACAACAACAT	LC648	FALSE	0	NPC-like	-0.0186938	0.0205525	0.0737952	-0.432192	0.074838	-0.127619	LC656	0
LC656:AATAGCTGTTAGTTGG-1	SeuratProject	1108	810	LC656	AATAGCTGTTAGTTGG-1	2.34657	4.15162	0	0	3	TACCGAACAATAGCAT	LC648	FALSE	0	NPC-like	-0.0255755	-0.264767	0.0124857	-0.186402	0.353044	-0.0538915	LC656	2.30511
LC656:AATAGCTGTTGAGCCG-1	SeuratProject	3852	2136	LC656	AATAGCTGTTGAGCCG-1	4.38733	4.77674	2	2	4	TACCGAACAGCAAATT	LC648	TRUE	2	OPC-like	-0.0846078	0.251404	0.227605	0.124914	-0.0339322	-0.171834	LC656	1.27984
LC656:AATATCCCACCTCACC-1	SeuratProject	3375	1873	LC656	AATATCCCACCTCACC-1	3.4963	4.44444	0	0	1	GTAGGCGGTATTGTCA	LC648	FALSE	0	OPC-like	-0.0506293	0.372042	-0.0193	0.228072	-0.476477	-0.19405	LC656	0
LC656:AATATCCCATAGACTT-1	SeuratProject	1499	1031	LC656	AATATCCCATAGACTT-1	5.93729	4.00267	2	2	4	GTAGGCGGTTGCGCGT	LC648	TRUE	2	MES-like	0.0762524	-0.264767	-0.0321572	-0.139034	0.281296	0.148491	LC656	2.03746
LC656:AATCAGGAGACAAGTG-1	SeuratProject	2290	1478	LC656	AATCAGGAGACAAGTG-1	4.80349	5.0655	0	0	0	CTGAGTCTCCTCACTT	LC648	TRUE	0	NPC-like	-0.0268658	-0.0215752	0.124271	-0.0266653	0.196414	-0.202808	LC656	2.64621
LC656:AATCAGGAGCTATGAC-1	SeuratProject	2440	1458	LC656	AATCAGGAGCTATGAC-1	5.20492	4.13934	0	0	0	CTGAGTCTCTAACCCA	LC648	TRUE	0	NPC-like	-0.087726	0.262467	0.289986	0.151229	0.0391642	-0.187459	LC656	0
LC656:AATCAGGAGCTTACTT-1	SeuratProject	1487	1012	LC656	AATCAGGAGCTTACTT-1	5.04371	4.23672	0	0	0	CTGAGTCTCGCACACT	LC648	FALSE	0	OPC-like	-0.0203067	0.0407652	-0.0325143	-0.242981	-0.102026	-0.0855224	LC656	0
LC656:AATCAGGAGTCATGCG-1	SeuratProject	803	609	LC656	AATCAGGAGTCATGCG-1	6.22665	4.98132	0	0	1	CTGAGTCTCACAAAGC	LC648	FALSE	0	MES-like	-0.0158981	-0.261362	-0.056681	-0.17456	0.21246	0.0576691	LC656	0
LC656:AATCAGGAGTTTCCTG-1	SeuratProject	2526	1565	LC656	AATCAGGAGTTTCCTG-1	3.76089	3.64212	2	2	4	CTGAGTCTCACGGATG	LC648	FALSE	2	NPC-like	-0.0374035	-0.352426	-0.0233476	-0.341928	0.410426	-0.0201371	LC656	2.18803
LC656:AATCATCCAAATACCT-1	SeuratProject	1474	987	LC656	AATCATCCAAATACCT-1	4.27408	4.00271	0	0	0	ACCTTAAGTCAATGAG	LC648	FALSE	0	MES-like	-0.0233174	-0.108809	-0.117514	-0.315086	0.369348	0.118349	LC656	2.67886
LC656:AATCATCCAAATTGCT-1	SeuratProject	2221	1192	LC656	AATCATCCAAATTGCT-1	4.0072	3.60198	0	0	1	ACCTTAAGTAAGTACG	LC648	FALSE	0	OPC-like	-0.067511	0.18268	0.0835571	-0.182718	-0.136353	-0.322149	LC656	2.94496
LC656:AATCATCCAACAGGAT-1	SeuratProject	1466	834	LC656	AATCATCCAACAGGAT-1	5.52524	4.09277	2	2	4	ACCTTAAGTAGTTACC	LC648	TRUE	2	MES-like	0.0207686	-0.436894	-0.0245381	-0.362718	0.468309	0.0639263	LC656	2.68393
LC656:AATCATCCATAAGTTC-1	SeuratProject	1290	929	LC656	AATCATCCATAAGTTC-1	5.11628	3.25581	0	0	1	ACCTTAAGTGGACATA	LC648	FALSE	0	MES-like	0.0138869	-0.277958	-0.108705	-0.239034	0.325295	0.166833	LC656	0
LC656:AATCATCCATGTTGTG-1	SeuratProject	4090	2208	LC656	AATCATCCATGTTGTG-1	5.40342	4.44988	0	0	0	ACCTTAAGTCGTAATC	LC648	FALSE	0	OPC-like	-0.0411669	0.756297	0.443795	-0.0577179	-0.39232	-0.845963	LC656	1.23692
LC656:AATCATGTCAATTACG-1	SeuratProject	1547	1046	LC656	AATCATGTCAATTACG-1	3.16742	3.94312	0	0	3	ATCGCCTAGGACAACT	LC648	FALSE	0	MES-like	-0.0376185	-0.143703	-0.0503714	-0.273507	0.305549	0.0182822	LC656	2.01011
LC656:AATCATGTCACCTGTC-1	SeuratProject	1680	1144	LC656	AATCATGTCACCTGTC-1	5.05952	4.04762	2	2	4	ATCGCCTAGTGTGGTG	LC648	FALSE	2	MES-like	0.0132417	-0.293277	-0.0671572	-0.326139	0.421566	0.111564	LC656	0
LC656:AATCATGTCCCTCAGT-1	SeuratProject	1720	1115	LC656	AATCATGTCCCTCAGT-1	3.43023	3.13953	0	0	0	ATCGCCTAGAGCTGCA	LC648	TRUE	0	AC-like	0.0109836	-0.131575	-0.0540619	0.202545	-0.252854	0.329534	LC656	0
LC656:AATCATGTCCCTTGCG-1	SeuratProject	2988	1708	LC656	AATCATGTCCCTTGCG-1	4.75234	4.21687	2	2	4	ATCGCCTAGCTTGTTG	LC648	TRUE	2	NPC-like	-0.0958981	0.0399142	0.116652	0.0149137	0.106668	-0.139782	LC656	0
LC656:AATCATGTCCGCCTCA-1	SeuratProject	1676	1048	LC656	AATCATGTCCGCCTCA-1	3.87828	3.34129	0	0	3	ATCGCCTAGTCACCAC	LC648	TRUE	0	NPC-like	-0.0789088	-0.152426	0.0759381	-0.292981	0.296739	-0.207702	LC656	4.19919
LC656:AATCATGTCCTACCTA-1	SeuratProject	1839	1151	LC656	AATCATGTCCTACCTA-1	4.13268	3.91517	0	0	0	ATCGCCTAGTTACTAC	LC648	FALSE	0	AC-like	-0.100952	0.107999	0.147486	0.178598	-0.355636	0.0442013	LC656	2.47448
LC656:AATCATGTCGCGACAC-1	SeuratProject	1167	837	LC656	AATCATGTCGCGACAC-1	4.45587	5.0557	0	0	0	ATCGCCTAGCAGGTTG	LC648	FALSE	0	MES-like	0.00904815	-0.0779582	-0.0156095	-0.215086	0.291762	0.035142	LC656	0
LC656:AATCCATCAAACGGGC-1	SeuratProject	1557	1014	LC656	AATCCATCAAACGGGC-1	5.07386	4.23892	0	0	1	GAATCAGGTAGGTGAC	LC648	TRUE	0	AC-like	-0.00310239	-0.0998731	0.0182	0.196756	-0.262864	0.23702	LC656	0
LC656:AATCCATCAAGGCCAA-1	SeuratProject	1863	1224	LC656	AATCCATCAAGGCCAA-1	1.71766	3.7037	0	0	0	GAATCAGGTGAATCGA	LC648	FALSE	0	NPC-like	-0.0239626	0.113531	0.317724	-0.0556126	0.268066	-0.424048	LC656	1.85124
LC656:AATCCATCACATAGCC-1	SeuratProject	1580	1047	LC656	AATCCATCACATAGCC-1	4.55696	3.48101	0	2	1	GAATCAGGTAATCCCG	LC648	TRUE	2	MES-like	-0.0346078	-0.0520007	-0.117514	-0.179823	0.195619	0.024877	LC656	0
LC656:AATCCATCACCGGCTA-1	SeuratProject	1306	907	LC656	AATCCATCACCGGCTA-1	4.05819	3.52221	0	0	0	GAATCAGGTCTGTGCA	LC648	FALSE	0	NPC-like	0.0225965	-0.284554	0.0761762	-0.39956	0.444381	-0.0752994	LC656	2.79202
LC656:AATCCATCACCTAAGC-1	SeuratProject	1598	1038	LC656	AATCCATCACCTAAGC-1	3.31665	3.12891	0	0	3	GAATCAGGTATCGCTG	LC648	TRUE	0	OPC-like	-0.0638551	0.482467	0.00605713	0.344651	-0.562094	-0.186268	LC656	2.60385
LC656:AATCCATCAGCGCTTG-1	SeuratProject	1591	1061	LC656	AATCCATCAGCGCTTG-1	5.34255	3.95977	0	0	1	GAATCAGGTGGACAAC	LC648	TRUE	0	AC-like	0.00539223	0.111191	-0.00334763	0.170966	-0.221041	0.0837588	LC656	1.98587
LC656:AATCCATCAGGACCTT-1	SeuratProject	1838	1207	LC656	AATCCATCAGGACCTT-1	1.84984	2.39391	0	0	0	GAATCAGGTTGCTCTC	LC648	FALSE	0	NPC-like	-0.047511	-0.129235	0.053319	-0.0935074	0.241906	-0.138592	LC656	2.47497
LC656:AATCCCTGTCACAAAT-1	SeuratProject	1316	892	LC656	AATCCCTGTCACAAAT-1	4.17933	3.49544	0	0	3	GGCTTAACAGGAGGAC	LC648	FALSE	0	OPC-like	-0.0342852	0.246723	0.1107	-0.116402	-0.183992	-0.357279	LC656	2.78486
LC656:AATCCCTGTCTTTGAC-1	SeuratProject	2119	1308	LC656	AATCCCTGTCTTTGAC-1	4.20009	3.63379	0	0	0	GGCTTAACAGTGTGCG	LC648	FALSE	0	NPC-like	-0.0864357	0.0320418	0.180105	-0.0677179	0.199202	-0.319413	LC656	1.74383
LC656:AATCCCTGTGTTAGCA-1	SeuratProject	897	665	LC656	AATCCCTGTGTTAGCA-1	4.57079	4.79376	0	0	1	GGCTTAACAAGTTAGT	LC648	FALSE	0	NPC-like	-0.0079411	-0.278384	0.0123667	-0.247192	0.36821	-0.0290044	LC656	2.49719
LC656:AATCCCTGTGTTCCCA-1	SeuratProject	2626	1630	LC656	AATCCCTGTGTTCCCA-1	3.3511	3.27494	2	2	4	GGCTTAACATTGTGAG	LC648	FALSE	2	OPC-like	-0.0667583	0.119276	0.0212952	0.102545	-0.134853	-0.0239374	LC656	2.15364
LC656:AATCCCTGTTCACTGT-1	SeuratProject	1710	1013	LC656	AATCCCTGTTCACTGT-1	5.20468	4.38596	0	0	1	GGCTTAACAATAGCCA	LC648	FALSE	0	NPC-like	-0.0445002	-0.216256	-0.0100143	-0.0514021	0.270519	-0.048914	LC656	0
LC656:AATCCCTGTTCGCTCA-1	SeuratProject	3842	2000	LC656	AATCCCTGTTCGCTCA-1	3.64394	3.30557	0	0	3	GGCTTAACAGGTGAGA	LC648	FALSE	0	OPC-like	-0.173748	1.05672	0.558319	0.223861	-0.583426	-0.874098	LC656	2.64006
LC656:AATCCGTAGCGCCTAA-1	SeuratProject	4850	2487	LC656	AATCCGTAGCGCCTAA-1	5.79381	4.24742	2	2	4	TGGCGAATCTTGGACC	LC648	TRUE	2	OPC-like	-0.153855	0.379914	0.374867	-0.202455	-0.00726369	-0.617081	LC656	1.63388
LC656:AATCCGTAGGATTTGC-1	SeuratProject	1591	1058	LC656	AATCCGTAGGATTTGC-1	8.61094	7.0396	0	0	1	TGGCGAATCATTACAC	LC648	TRUE	0	MES-like	-0.0292314	-0.336469	-0.0377524	-0.171139	0.191446	0.0122411	LC656	1.98587
LC656:AATCCGTAGGGTGAAC-1	SeuratProject	1190	835	LC656	AATCCGTAGGGTGAAC-1	7.39496	7.05882	2	2	4	TGGCGAATCCACTATG	LC648	TRUE	2	MES-like	-0.031597	-0.434767	-0.0772762	-0.362981	0.412927	0.0644403	LC656	0
LC656:AATCCGTAGTTACTTC-1	SeuratProject	2972	1591	LC656	AATCCGTAGTTACTTC-1	2.99462	2.45626	0	0	3	TGGCGAATCCATTACG	LC648	FALSE	0	OPC-like	-0.131705	0.415659	0.346414	0.106229	-0.0965919	-0.388938	LC656	3.20084
LC656:AATCCGTAGTTCCCAC-1	SeuratProject	1444	931	LC656	AATCCGTAGTTCCCAC-1	4.70914	4.50139	4	4	7	TGGCGAATCAGCATGG	LC648	TRUE	4	MES-like	0.00549976	-0.254128	-0.0654905	-0.222455	0.296257	0.0989453	LC656	0
LC656:AATCCTAAGAAACTGG-1	SeuratProject	1227	875	LC656	AATCCTAAGAAACTGG-1	6.03097	4.31948	0	0	0	CGCCTAGTCGATATGA	LC648	FALSE	0	MES-like	-0.0190164	-0.362214	-0.0645381	-0.376139	0.440551	0.0642231	LC656	0
LC656:AATCCTAAGAAGCTAG-1	SeuratProject	1745	1162	LC656	AATCCTAAGAAGCTAG-1	4.64183	5.27221	0	0	3	CGCCTAGTCTCAATAC	LC648	TRUE	0	NPC-like	-0.0353605	0.150127	0.154867	-0.44456	0.00682184	-0.251237	LC656	1.90667
LC656:AATCCTAAGCACGATT-1	SeuratProject	1440	1004	LC656	AATCCTAAGCACGATT-1	4.23611	6.18056	0	0	4	CGCCTAGTCTAACTCG	LC648	TRUE	0	NPC-like	-0.0109519	-0.0422135	0.0245095	-0.156665	0.0931856	-0.0502737	LC656	2.07247
LC656:AATCCTAAGGAAGCAC-1	SeuratProject	1185	860	LC656	AATCCTAAGGAAGCAC-1	6.66667	5.06329	0	0	1	CGCCTAGTCTAGCCTA	LC648	TRUE	0	NPC-like	-0.00482282	-0.134979	0.0396286	-0.112981	0.232179	-0.0627453	LC656	0
LC656:AATCCTAAGGCATGTT-1	SeuratProject	1073	739	LC656	AATCCTAAGGCATGTT-1	6.61696	6.98975	0	0	1	CGCCTAGTCACCTATG	LC648	FALSE	0	MES-like	-0.0407368	-0.145618	-0.0982286	-0.161928	0.165033	0.0806465	LC656	0
LC656:AATCGCCCAATAATGG-1	SeuratProject	1247	875	LC656	AATCGCCCAATAATGG-1	6.17482	5.2927	2	2	4	CATAGCTGTCAATTCA	LC648	FALSE	2	MES-like	-0.0274035	-0.360086	-0.0976333	-0.222455	0.257073	0.0979207	LC656	0
LC656:AATCGCCCACCCTCAC-1	SeuratProject	3755	2063	LC656	AATCGCCCACCCTCAC-1	3.22237	3.78162	0	0	1	CATAGCTGTAAGTGGC	LC648	TRUE	0	OPC-like	-0.0608443	1.13928	0.199986	1.09333	-0.955529	-0.0648016	LC656	2.19604
LC656:AATCGCCCACTGGCTG-1	SeuratProject	2561	1290	LC656	AATCGCCCACTGGCTG-1	3.24092	3.59235	0	0	1	CATAGCTGTAGGATCA	LC648	FALSE	0	AC-like	-0.0926723	0.402042	0.175938	0.567282	-0.731144	0.220628	LC656	0
LC656:AATCGCCCACTTAGGC-1	SeuratProject	1355	922	LC656	AATCGCCCACTTAGGC-1	5.09225	5.97786	0	0	1	CATAGCTGTCATTTCT	LC648	FALSE	0	NPC-like	-0.0452529	-0.261362	-0.0134667	-0.350876	0.319497	-0.0451441	LC656	2.12586
LC656:AATCGCCCAGGCTGTT-1	SeuratProject	1270	877	LC656	AATCGCCCAGGCTGTT-1	4.48819	3.70079	0	0	3	CATAGCTGTTCATTCT	LC648	FALSE	0	MES-like	0.0298008	-0.240511	-0.0481095	-0.360086	0.474968	0.108237	LC656	3.20364
LC656:AATCGCCCAGGTTCAC-1	SeuratProject	1429	979	LC656	AATCGCCCAGGTTCAC-1	2.58922	4.54864	0	0	1	CATAGCTGTCCTGACA	LC648	FALSE	0	OPC-like	0.00313417	0.101829	-0.0571572	-0.03456	-0.212863	-0.135791	LC656	0
LC656:AATCGCCCATAATGTC-1	SeuratProject	1415	1018	LC656	AATCGCCCATAATGTC-1	3.10954	4.87633	0	0	1	CATAGCTGTGCAAGTA	LC648	FALSE	0	MES-like	-0.0163282	-0.377533	-0.0602524	-0.426139	0.495502	0.062017	LC656	0
LC656:AATCGCCCATCAGTAT-1	SeuratProject	2431	1410	LC656	AATCGCCCATCAGTAT-1	2.42698	3.16742	0	0	0	CATAGCTGTTTGAGGA	LC648	FALSE	0	OPC-like	-0.025468	0.224169	0.10951	-0.322981	-0.156604	-0.32151	LC656	1.63189
LC656:AATCGCCCATTGTCAG-1	SeuratProject	1532	1045	LC656	AATCGCCCATTGTCAG-1	5.61358	4.63446	0	0	1	CATAGCTGTTTAATCG	LC648	TRUE	0	AC-like	-0.0189088	-0.0824263	0.0498667	0.0528084	-0.0999244	0.00423785	LC656	0
LC656:AATCTCAAGATGGACA-1	SeuratProject	1693	1154	LC656	AATCTCAAGATGGACA-1	4.78441	4.78441	2	2	4	TTCCGGGTCTCAAGAA	LC648	TRUE	2	MES-like	-0.0788013	-0.283703	-0.150252	-0.268507	0.250605	0.099566	LC656	1.93249
LC656:AATCTCAAGCGATACT-1	SeuratProject	2232	1467	LC656	AATCTCAAGCGATACT-1	3.98746	3.40502	2	2	4	TTCCGGGTCAGCTATT	LC648	FALSE	2	OPC-like	-0.06364	0.755446	-0.0659667	0.241493	-0.865058	-0.598321	LC656	1.70116
LC656:AATCTTGAGGAGTAAT-1	SeuratProject	1040	714	LC656	AATCTTGAGGAGTAAT-1	6.73077	3.36538	0	0	3	AACGTAATCCTCTACT	LC648	FALSE	0	NPC-like	-0.0369734	-0.112639	0.130462	-0.264823	0.313943	-0.223343	LC656	0
LC656:AATCTTGAGGCTAATC-1	SeuratProject	1838	1216	LC656	AATCTTGAGGCTAATC-1	3.9173	3.9173	0	0	0	AACGTAATCCGTCCAG	LC648	FALSE	0	NPC-like	-0.0899841	-0.106469	-0.00096668	-0.365876	0.144702	-0.123027	LC656	0
LC656:AATGAAGGTAAGCTCA-1	SeuratProject	978	700	LC656	AATGAAGGTAAGCTCA-1	7.77096	5.62372	0	0	0	CTTGGTTCATAGCGAC	LC648	FALSE	0	MES-like	-0.0110594	-0.220086	-0.126324	-0.166139	0.207992	0.157386	LC656	0
LC656:AATGAAGGTACTTAGG-1	SeuratProject	723	529	LC656	AATGAAGGTACTTAGG-1	7.46888	5.94744	0	0	3	CTTGGTTCACTCGCTA	LC648	FALSE	0	MES-like	0.0208761	-0.22732	-0.0123953	-0.435613	0.542495	0.0472192	LC656	0
LC656:AATGAAGGTATTGAGT-1	SeuratProject	1061	781	LC656	AATGAAGGTATTGAGT-1	4.90104	5.93779	0	0	0	CTTGGTTCACTCGCAC	LC648	FALSE	0	MES-like	-0.0580486	-0.139873	-0.0971572	-0.321665	0.337559	0.0553463	LC656	0
LC656:AATGAAGGTCCAAGAC-1	SeuratProject	1698	1141	LC656	AATGAAGGTCCAAGAC-1	6.06596	4.65253	2	2	4	CTTGGTTCACTAGTAG	LC648	TRUE	2	OPC-like	-0.0710594	-0.0183837	-0.0869191	-0.286139	-0.0956346	-0.074061	LC656	1.92997
LC656:AATGAAGGTCCGTAGG-1	SeuratProject	1174	821	LC656	AATGAAGGTCCGTAGG-1	4.77002	7.32538	0	0	0	CTTGGTTCATCAGGTA	LC648	TRUE	0	NPC-like	0.0341019	-0.156469	0.0353428	-0.355876	0.253156	-0.00178918	LC656	0
LC656:AATGAAGGTTATCGAG-1	SeuratProject	947	688	LC656	AATGAAGGTTATCGAG-1	5.91341	3.80148	0	0	0	CTTGGTTCATCCTGGC	LC648	TRUE	0	MES-like	-0.00718841	-0.124341	-0.0372762	-0.0661389	0.0826352	0.0427673	LC656	0
LC656:AATGCAACAAATATCC-1	SeuratProject	1235	879	LC656	AATGCAACAAATATCC-1	4.21053	3.31984	0	0	1	GCTTAGTGTTGTGACT	LC648	FALSE	0	NPC-like	-0.0589088	-0.369448	-0.0388238	-0.197718	0.412103	-0.0286894	LC656	0
LC656:AATGCAACAATGCGCT-1	SeuratProject	1400	905	LC656	AATGCAACAATGCGCT-1	5.07143	4.78571	0	0	0	GCTTAGTGTTTCACCC	LC648	FALSE	0	NPC-like	0.00560729	-0.254341	0.10689	-0.355876	0.444913	-0.139185	LC656	2.72692
LC656:AATGCAACACAACAAA-1	SeuratProject	1371	945	LC656	AATGCAACACAACAAA-1	3.57403	3.35522	0	0	0	GCTTAGTGTTACGAAG	LC648	FALSE	0	NPC-like	-0.0646078	-0.170511	0.00260475	-0.261665	0.230346	-0.0938475	LC656	2.74649
LC656:AATGCAACAGCATTAT-1	SeuratProject	1658	1030	LC656	AATGCAACAGCATTAT-1	5.79011	4.22195	2	2	4	GCTTAGTGTTGAGGGT	LC648	TRUE	2	MES-like	-0.00579056	-0.222639	-0.0114429	-0.356928	0.434175	0.0081316	LC656	0
LC656:AATGCAACATATTGAC-1	SeuratProject	1528	1023	LC656	AATGCAACATATTGAC-1	3.79581	3.59948	0	0	3	GCTTAGTGTGCCGGAA	LC648	FALSE	0	NPC-like	-0.0152529	-0.294554	0.32701	-0.344034	0.697385	-0.424667	LC656	3.02692
LC656:AATGCATGTAATCCCT-1	SeuratProject	2785	1683	LC656	AATGCATGTAATCCCT-1	4.81149	3.84201	2	2	4	TAGCTAGCAGCCTGAG	LC648	TRUE	2	AC-like	-0.0899841	0.0437439	-0.0558476	0.17044	-0.333909	0.172098	LC656	1.52402
LC656:AATGCATGTCACGAAC-1	SeuratProject	2787	1699	LC656	AATGCATGTCACGAAC-1	3.15752	3.58809	0	0	0	TAGCTAGCATGAGGAG	LC648	FALSE	0	OPC-like	-0.0709519	0.223318	0.0837952	0.119914	-0.18843	-0.141962	LC656	1.52346
LC656:AATGCATGTCGTAATG-1	SeuratProject	2522	1509	LC656	AATGCATGTCGTAATG-1	5.4322	4.20301	0	0	1	TAGCTAGCAATGGACC	LC648	FALSE	0	OPC-like	-0.00654325	0.176297	0.0711762	-0.147718	-0.144204	-0.242255	LC656	2.18944
LC656:AATGCGCGTAGCTAAT-1	SeuratProject	1862	1234	LC656	AATGCGCGTAGCTAAT-1	5.31686	4.83351	2	2	4	ATGTTCCCAGAACCGT	LC648	FALSE	2	AC-like	-0.0672959	-0.136682	-0.0802524	0.164914	-0.301248	0.316338	LC656	1.85169
LC656:AATGCGCGTAGTAAGA-1	SeuratProject	1031	770	LC656	AATGCGCGTAGTAAGA-1	4.84966	3.87973	0	0	0	ATGTTCCCATGATGGC	LC648	FALSE	0	MES-like	0.0260374	-0.135618	-0.105848	-0.167455	0.255189	0.178727	LC656	2.37018
LC656:AATGCGCGTCAAACTG-1	SeuratProject	1156	807	LC656	AATGCGCGTCAAACTG-1	4.67128	4.58478	0	0	0	ATGTTCCCATGACTTC	LC648	FALSE	0	MES-like	-0.00837121	-0.257745	-0.0289429	-0.250876	0.313251	0.0293775	LC656	2.26701
LC656:AATGCGCGTCCTTCAG-1	SeuratProject	2805	1669	LC656	AATGCGCGTCCTTCAG-1	6.02496	4.84848	0	0	1	ATGTTCCCATAAGTCG	LC648	TRUE	0	OPC-like	-0.0765433	0.398425	0.0654619	0.0849137	-0.414637	-0.393428	LC656	1.51843
LC656:AATGCGCGTGACCTGG-1	SeuratProject	879	656	LC656	AATGCGCGTGACCTGG-1	7.16724	5.00569	2	2	4	ATGTTCCCATAGCTTC	LC648	FALSE	2	MES-like	-0.0197691	-0.368809	-0.120848	-0.392718	0.457278	0.138917	LC656	0
LC656:AATGCGCGTTCCTGAT-1	SeuratProject	1297	929	LC656	AATGCGCGTTCCTGAT-1	4.16345	5.01157	0	0	0	ATGTTCCCATTACGTC	LC648	FALSE	0	NPC-like	-0.0606293	-0.071788	-0.0119191	-0.14456	0.0838858	-0.0686161	LC656	0
LC656:AATGCGCGTTGTAAAC-1	SeuratProject	1707	1160	LC656	AATGCGCGTTGTAAAC-1	4.39367	5.50674	2	2	4	ATGTTCCCAAATCCCT	LC648	FALSE	2	NPC-like	-0.0521346	-0.290724	0.0265333	-0.278507	0.397537	-0.109251	LC656	0
LC656:AATGCGCGTTTCCGGC-1	SeuratProject	1452	1014	LC656	AATGCGCGTTTCCGGC-1	4.47658	3.44353	0	0	3	ATGTTCCCACCGTTCA	LC648	FALSE	0	OPC-like	-0.0303067	0.229489	0.0572476	0.127019	-0.229269	-0.140739	LC656	2.06522
LC656:AATGGCGCAAGGAATC-1	SeuratProject	1044	771	LC656	AATGGCGCAAGGAATC-1	4.11877	4.50192	0	0	0	AGTGCCCGTCAACCGC	LC648	FALSE	0	NPC-like	-0.0291239	-0.218596	0.00153332	-0.331928	0.287035	-0.0435646	LC656	0
LC656:AATGGCGCACCTAATG-1	SeuratProject	1345	934	LC656	AATGGCGCACCTAATG-1	5.27881	4.16357	0	0	1	AGTGCCCGTTACTAGC	LC648	FALSE	0	MES-like	-0.0585863	-0.164979	-0.0935857	-0.0592968	0.00102478	0.04963	LC656	0
LC656:AATGGCGCATAAAGCA-1	SeuratProject	1941	1311	LC656	AATGGCGCATAAAGCA-1	2.62751	3.29727	2	2	4	AGTGCCCGTAATAAGC	LC648	FALSE	2	OPC-like	-0.0938551	0.56651	0.0116524	0.511229	-0.636782	-0.0776264	LC656	0
LC656:AATGGCGCATGTGGGA-1	SeuratProject	1701	1130	LC656	AATGGCGCATGTGGGA-1	4.93827	4.35038	0	0	1	AGTGCCCGTGCTTCTC	LC648	FALSE	0	NPC-like	-0.0548228	-0.149235	0.0557	-0.403244	0.268955	-0.151239	LC656	1.92846
LC656:AATGGCGCATTTGCTC-1	SeuratProject	1500	1016	LC656	AATGGCGCATTTGCTC-1	3.8	3.13333	0	0	0	AGTGCCCGTGCGGTAG	LC648	FALSE	0	MES-like	0.0138869	-0.249022	-0.0722762	-0.189823	0.267488	0.119241	LC656	0
LC656:AATGTCATCAAGCTAC-1	SeuratProject	1051	756	LC656	AATGTCATCAAGCTAC-1	5.804	4.66223	0	0	1	CTGTTGCAGCAAGACT	LC648	FALSE	0	NPC-like	-0.0157906	-0.250511	0.0157	-0.346665	0.340518	-0.0447306	LC656	2.35278
LC656:AATGTCATCACGAATC-1	SeuratProject	1589	926	LC656	AATGTCATCACGAATC-1	5.9786	4.53115	0	0	1	CTGTTGCAGGATTATG	LC648	FALSE	0	AC-like	-0.0474035	0.250552	-0.12311	0.418598	-0.551886	0.224096	LC656	0
LC656:AATGTCATCAGGTCCA-1	SeuratProject	1396	931	LC656	AATGTCATCAGGTCCA-1	6.30372	4.22636	2	2	4	CTGTTGCAGTCATCAT	LC648	FALSE	2	MES-like	0.00334922	-0.386894	-0.0807286	-0.23956	0.313721	0.116468	LC656	2.09965
LC656:AATGTCATCGAGCAAA-1	SeuratProject	1180	904	LC656	AATGTCATCGAGCAAA-1	2.20339	4.23729	2	2	4	CTGTTGCAGATTAGCA	LC648	FALSE	2	MES-like	-0.0220271	-0.448384	-0.0701333	-0.267981	0.317251	0.0677849	LC656	2.24861
LC656:AATGTCATCGGTTAGT-1	SeuratProject	821	618	LC656	AATGTCATCGGTTAGT-1	8.03898	5.23752	0	0	0	CTGTTGCAGTCATGAA	LC648	FALSE	0	MES-like	0.0218438	-0.390299	-0.0704905	-0.428244	0.536141	0.127414	LC656	2.57872
LC656:AATGTCATCTCACACC-1	SeuratProject	1069	740	LC656	AATGTCATCTCACACC-1	5.145	3.74181	0	0	3	CTGTTGCAGCGGTTCT	LC648	FALSE	0	NPC-like	-0.0319196	0.0750205	0.0939143	0.0233347	0.0270036	-0.098392	LC656	2.33742
LC656:AATGTCATCTTGAGGT-1	SeuratProject	1000	699	LC656	AATGTCATCTTGAGGT-1	5.7	4.3	0	0	3	CTGTTGCAGGCTTAAA	LC648	FALSE	0	NPC-like	-0.0142852	-0.415618	0.144629	-0.367455	0.641774	-0.212773	LC656	2.3979
LC656:AATGTCCAGACTAAGG-1	SeuratProject	1786	1186	LC656	AATGTCCAGACTAAGG-1	4.81523	4.81523	2	2	4	TACCTAGTCACAATAG	LC648	TRUE	2	NPC-like	-0.0343927	-0.152852	-0.0165619	-0.0266653	0.184331	-0.0145029	LC656	0
LC656:AATGTCCAGCCTGTGA-1	SeuratProject	1977	1297	LC656	AATGTCCAGCCTGTGA-1	2.22559	5.05817	0	0	1	TACCTAGTCCGCACAT	LC648	FALSE	0	NPC-like	-0.105898	-0.0979582	0.0945095	-0.193771	0.25395	-0.263524	LC656	1.80141
LC656:AATGTCCAGCTGGACC-1	SeuratProject	1278	874	LC656	AATGTCCAGCTGGACC-1	5.24257	3.52113	2	2	4	TACCTAGTCCGCACCA	LC648	TRUE	2	MES-like	-0.0472959	-0.308596	-0.0802524	-0.416665	0.453512	0.0467794	LC656	2.17756
LC656:AATGTCCAGGCAATAG-1	SeuratProject	1003	737	LC656	AATGTCCAGGCAATAG-1	5.88235	5.48355	0	0	1	TACCTAGTCCATCACA	LC648	FALSE	0	MES-like	-0.00471529	-0.160937	-0.0689429	-0.0240337	0.0276047	0.0898067	LC656	0
LC656:AATGTCCAGGCATTAC-1	SeuratProject	958	648	LC656	AATGTCCAGGCATTAC-1	7.41127	3.44468	0	0	0	TACCTAGTCAAAGGGA	LC648	FALSE	0	NPC-like	-0.000951854	-0.334767	0.0435571	-0.42456	0.462915	-0.0628249	LC656	0
LC656:AATTACCCAGTTTACG-1	SeuratProject	2262	1407	LC656	AATTACCCAGTTTACG-1	5.87975	4.77454	0	0	0	CCGGTTAGTAGACTAG	LC648	TRUE	0	OPC-like	-0.0492314	0.137999	0.0695095	-0.139297	-0.0955731	-0.2476	LC656	0
LC656:AATTACCCATATTGAC-1	SeuratProject	1403	930	LC656	AATTACCCATATTGAC-1	5.13186	3.42124	0	0	3	CCGGTTAGTGCCGGAA	LC648	FALSE	0	NPC-like	0.00345675	-0.0864688	0.0341524	-0.273507	0.164299	-0.0436183	LC656	2.09526
LC656:AATTAGCGTACCGAAC-1	SeuratProject	1095	790	LC656	AATTAGCGTACCGAAC-1	5.02283	4.74886	0	0	0	AAGCTTGCACAAAGCC	LC648	FALSE	0	NPC-like	-0.0290164	-0.0185965	0.0795095	-0.112455	0.135017	-0.148642	LC656	3.34629
LC656:AATTAGCGTCCCGGAA-1	SeuratProject	947	685	LC656	AATTAGCGTCCCGGAA-1	7.91975	5.80781	0	0	1	AAGCTTGCAAATGAAG	LC648	TRUE	0	MES-like	0.028403	-0.323065	-0.0944191	-0.323771	0.43528	0.167129	LC656	0
LC656:AATTAGCGTCTCACTG-1	SeuratProject	722	572	LC656	AATTAGCGTCTCACTG-1	6.09418	7.89474	0	0	0	AAGCTTGCAAGGGAGC	LC648	FALSE	0	MES-like	-0.0210594	-0.376256	-0.135729	-0.367981	0.429666	0.156616	LC656	0
LC656:AATTAGCGTCTTACTA-1	SeuratProject	1537	1059	LC656	AATTAGCGTCTTACTA-1	4.03383	4.61939	0	0	0	AAGCTTGCAAGCTATG	LC648	FALSE	0	OPC-like	-0.0386938	0.181829	-0.0178714	0.181756	-0.262674	-0.000105677	LC656	0
LC656:AATTAGCGTGACATAT-1	SeuratProject	879	662	LC656	AATTAGCGTGACATAT-1	6.02958	5.23322	0	0	0	AAGCTTGCATGGTGAC	LC648	FALSE	0	MES-like	-0.00471529	-0.0632773	-0.0698953	-0.0692968	0.0902865	0.0821058	LC656	2.5158
LC656:AATTAGCGTTCGCTTG-1	SeuratProject	1331	955	LC656	AATTAGCGTTCGCTTG-1	4.43276	4.35763	0	0	1	AAGCTTGCACTTGCTG	LC648	FALSE	0	AC-like	-0.0174035	-0.0439156	-0.137157	0.124651	-0.191631	0.224739	LC656	2.14161
LC656:AATTAGCGTTGCTTCG-1	SeuratProject	729	558	LC656	AATTAGCGTTGCTTCG-1	3.97805	5.76132	0	0	1	AAGCTTGCAGAGAGCA	LC648	FALSE	0	MES-like	-0.00364003	-0.332214	-0.0460857	-0.301665	0.376318	0.0599722	LC656	2.68903
LC656:AATTAGGCAAAGCGCA-1	SeuratProject	2126	1315	LC656	AATTAGGCAAAGCGCA-1	6.67921	4.65663	0	0	1	GGGCAATGTTGCTCCT	LC648	FALSE	0	NPC-like	-0.0392314	-0.174128	-0.0234667	-0.195876	0.202464	-0.0225663	LC656	0
LC656:AATTAGGCAAGGCCAA-1	SeuratProject	2048	1320	LC656	AATTAGGCAAGGCCAA-1	4.24805	3.17383	2	2	4	GGGCAATGTGAATCGA	LC648	FALSE	2	MES-like	-0.0483712	-0.065405	-0.100252	-0.0508758	0.00360882	0.0243676	LC656	1.77203
LC656:AATTAGGCACATAACT-1	SeuratProject	1793	1121	LC656	AATTAGGCACATAACT-1	3.68098	3.12326	0	0	0	GGGCAATGTTTCCGGA	LC648	FALSE	0	NPC-like	-0.101382	0.154382	0.174867	-0.196665	0.0292541	-0.351909	LC656	2.4977
LC656:AATTAGGCATAATCAC-1	SeuratProject	2080	1357	LC656	AATTAGGCATAATCAC-1	5.48077	3.125	2	2	4	GGGCAATGTAGGAGGA	LC648	FALSE	2	NPC-like	-0.071597	-0.0409369	0.307486	-0.0700863	0.431273	-0.462128	LC656	0
LC656:AATTAGGCATTCCTGT-1	SeuratProject	1672	1091	LC656	AATTAGGCATTCCTGT-1	5.08373	4.78469	2	2	4	GGGCAATGTGATGGAC	LC648	FALSE	2	NPC-like	-0.0328873	-0.122639	-0.00239525	-0.123507	0.163813	-0.0433334	LC656	2.94141
LC656:AATTCGTCATAATGTC-1	SeuratProject	3699	2028	LC656	AATTCGTCATAATGTC-1	5.62314	5.10949	2	2	4	AGTTACCGTGCAAGTA	LC648	FALSE	2	OPC-like	-0.110844	0.290552	0.211176	-0.237455	-0.110198	-0.486865	LC656	0
LC656:AATTCGTCATTGCGAC-1	SeuratProject	1042	717	LC656	AATTCGTCATTGCGAC-1	7.10173	5.47025	0	0	1	AGTTACCGTAGCAGGT	LC648	TRUE	0	OPC-like	0.00679008	0.491404	0.0249857	0.0972821	-0.552296	-0.479356	LC656	0
LC656:AATTGACGTCACAGCG-1	SeuratProject	890	653	LC656	AATTGACGTCACAGCG-1	6.74157	4.49438	0	0	3	CTTACCGCACGCAATA	LC648	FALSE	0	MES-like	0.0598008	-0.396469	-0.0494191	-0.247455	0.386541	0.149545	LC656	0
LC656:AATTGACGTTAATCGG-1	SeuratProject	5112	2539	LC656	AATTGACGTTAATCGG-1	2.87559	3.38419	0	0	0	CTTACCGCAGTGCACG	LC648	FALSE	0	NPC-like	-0.156221	0.106935	0.386414	-0.497718	0.355556	-0.625397	LC656	1.0839
LC656:AATTGACGTTCAAGCA-1	SeuratProject	1236	833	LC656	AATTGACGTTCAAGCA-1	4.28803	3.31715	0	0	3	CTTACCGCAAGCCTCC	LC648	FALSE	0	NPC-like	-0.0310594	-0.115192	0.0840333	-0.419034	0.262103	-0.157164	LC656	0
LC656:AATTGACGTTCCGGCT-1	SeuratProject	1292	936	LC656	AATTGACGTTCCGGCT-1	3.25077	2.94118	0	0	0	CTTACCGCATGCCTGC	LC648	FALSE	0	OPC-like	-0.0322422	0.0328929	0.0154619	-0.176665	-0.0249309	-0.0910364	LC656	0
LC656:AATTGACGTTCGGTAA-1	SeuratProject	1723	1081	LC656	AATTGACGTTCGGTAA-1	6.61637	5.33952	2	2	4	CTTACCGCAAACAAAG	LC648	FALSE	2	MES-like	-0.0258981	-0.511788	-0.0973953	-0.378771	0.436026	0.099628	LC656	0
LC656:AATTGACGTTGGATAT-1	SeuratProject	1832	1181	LC656	AATTGACGTTGGATAT-1	3.43886	3.82096	0	0	0	CTTACCGCAATGTCAG	LC648	FALSE	0	NPC-like	-0.0946078	-0.296894	-0.0337048	-0.247981	0.337071	-0.0852927	LC656	0
LC656:AATTGCCAGAGAAGGG-1	SeuratProject	1131	801	LC656	AATTGCCAGAGAAGGG-1	5.74713	4.42087	0	0	3	GGATCAGTCCCAAAGG	LC648	FALSE	0	NPC-like	-0.0425648	-0.198809	0.0917714	-0.361402	0.36802	-0.181848	LC656	0
LC656:AATTGCCAGCAGCTCA-1	SeuratProject	1547	1059	LC656	AATTGCCAGCAGCTCA-1	3.61991	4.00776	0	0	1	GGATCAGTCTTGCTGA	LC648	FALSE	0	MES-like	-0.0438551	-0.099022	-0.0978714	-0.082981	0.0553706	0.0758973	LC656	2.01011
LC656:AATTGCCAGCTGGAAA-1	SeuratProject	1212	851	LC656	AATTGCCAGCTGGAAA-1	3.71287	4.20792	2	0	3	GGATCAGTCCTAAGAA	LC648	FALSE	0	NPC-like	-0.00815615	-0.306682	0.0829619	-0.37956	0.474715	-0.125807	LC656	0
LC656:AATTGCCAGCTGTCAG-1	SeuratProject	1261	829	LC656	AATTGCCAGCTGTCAG-1	4.67883	4.44092	0	0	3	GGATCAGTCGCGAGTA	LC648	FALSE	0	NPC-like	-0.0247153	-0.229022	0.0921286	-0.302455	0.401795	-0.159427	LC656	2.18944
LC656:AATTGCCAGGGCTAAA-1	SeuratProject	1569	1097	LC656	AATTGCCAGGGCTAAA-1	2.7406	4.52518	2	2	4	GGATCAGTCGCTAGAG	LC648	FALSE	2	MES-like	-0.0291239	-0.0373199	-0.0676333	-0.145876	0.159309	0.0117761	LC656	1.99789
LC656:AATTGCCAGTAAGGGC-1	SeuratProject	1729	1147	LC656	AATTGCCAGTAAGGGC-1	4.80046	3.70156	0	0	3	GGATCAGTCGGTTACC	LC648	FALSE	0	NPC-like	-0.0589088	-0.0609369	0.0623667	-0.232192	0.167748	-0.165141	LC656	1.91452
LC656:AATTGCCAGTGCACGC-1	SeuratProject	1365	887	LC656	AATTGCCAGTGCACGC-1	4.83516	4.68864	0	0	3	GGATCAGTCTAAGTCT	LC648	FALSE	0	NPC-like	-0.0435325	-0.145192	-0.0120381	-0.245349	0.180344	-0.044736	LC656	2.11938
LC656:AATTGCCAGTTAACCA-1	SeuratProject	3085	1806	LC656	AATTGCCAGTTAACCA-1	4.86224	4.11669	2	2	4	GGATCAGTCGCTATAT	LC648	FALSE	2	AC-like	-0.0649303	0.0739567	-0.0414429	0.13044	-0.257458	0.07927	LC656	0
LC656:AATTGCCAGTTAGAGG-1	SeuratProject	774	559	LC656	AATTGCCAGTTAGAGG-1	5.55556	4.26357	0	0	1	GGATCAGTCTAAGCTT	LC648	TRUE	0	MES-like	-0.0447153	-0.172001	-0.0731095	-0.235349	0.25173	0.0403934	LC656	2.63332
LC656:AATTGCTCAACCCTCC-1	SeuratProject	2352	1349	LC656	AATTGCTCAACCCTCC-1	3.7415	3.35884	0	0	0	AAGGTATGTTCCATTT	LC648	TRUE	0	NPC-like	-0.0482637	0.10034	0.228914	-0.375613	0.174502	-0.35296	LC656	1.65855
LC656:AATTGCTCAATTAAGG-1	SeuratProject	1580	1041	LC656	AATTGCTCAATTAAGG-1	4.93671	4.17722	0	0	0	AAGGTATGTTGCAATC	LC648	TRUE	0	OPC-like	0.00775782	0.184595	0.0628428	-0.112192	-0.165754	-0.234915	LC656	1.99185
LC656:AATTGCTCACCTACTT-1	SeuratProject	2230	1385	LC656	AATTGCTCACCTACTT-1	3.31839	2.9148	2	2	4	AAGGTATGTAGCGGAT	LC648	FALSE	2	AC-like	-0.0665433	1.02864	-0.0137048	1.12623	-1.13276	0.134342	LC656	1.70189
LC656:AATTGCTCACCTATAG-1	SeuratProject	5569	2640	LC656	AATTGCTCACCTATAG-1	4.72257	3.41174	2	2	4	AAGGTATGTAACGAGC	LC648	TRUE	2	OPC-like	-0.132457	0.978638	0.358319	0.884124	-0.696277	-0.13029	LC656	1.52417
LC656:AATTGCTCACGTAATT-1	SeuratProject	2567	1553	LC656	AATTGCTCACGTAATT-1	5.14219	3.70082	0	0	0	AAGGTATGTTCCTCAC	LC648	TRUE	0	NPC-like	0.00463954	-0.0711497	0.0641524	-0.316928	0.183076	-0.083401	LC656	0
LC656:AATTGCTCAGAAATGC-1	SeuratProject	2373	1344	LC656	AATTGCTCAGAAATGC-1	3.24484	3.32912	0	0	3	AAGGTATGTTATGGGA	LC648	FALSE	0	NPC-like	-0.0892314	-0.0251922	0.249033	-0.370613	0.349621	-0.420364	LC656	3.09424
LC656:AATTGCTCAGGCCTTG-1	SeuratProject	1732	1054	LC656	AATTGCTCAGGCCTTG-1	4.96536	4.33025	0	0	1	AAGGTATGTCATGAAG	LC648	FALSE	0	AC-like	-0.00245723	0.0314035	-0.11061	0.0888611	-0.126072	0.0805997	LC656	0
LC656:AATTGCTCAGGCTTGT-1	SeuratProject	1991	1291	LC656	AATTGCTCAGGCTTGT-1	5.27373	4.36966	0	0	1	AAGGTATGTTGCAAGA	LC648	TRUE	0	AC-like	-0.00525293	0.103531	0.104152	0.112282	-0.16032	0.0116813	LC656	0
LC656:AATTGCTCATAAGTCT-1	SeuratProject	1723	1176	LC656	AATTGCTCATAAGTCT-1	5.28149	5.33952	0	0	1	AAGGTATGTCATGCCA	LC648	FALSE	0	MES-like	0.00894062	-0.396043	-0.124776	-0.333771	0.425149	0.18106	LC656	0
LC656:AATTGCTCATGTTTGG-1	SeuratProject	1963	1239	LC656	AATTGCTCATGTTTGG-1	3.46409	3.0056	0	0	0	AAGGTATGTTTATCCT	LC648	FALSE	0	NPC-like	-0.000844327	-0.306682	0.116057	-0.513507	0.508671	-0.159502	LC656	2.41489
LC656:AATTGGACAAACCTAT-1	SeuratProject	1587	1082	LC656	AATTGGACAAACCTAT-1	3.27662	4.03277	0	0	3	TAGTTTGGTGCGCGAA	LC648	FALSE	0	MES-like	-0.0237476	-0.519235	-0.0901333	-0.509823	0.571508	0.0927295	LC656	0
LC656:AATTGGACAAACTGCC-1	SeuratProject	1985	1261	LC656	AATTGGACAAACTGCC-1	4.38287	3.52645	2	2	4	TAGTTTGGTGTTGCAT	LC648	FALSE	2	OPC-like	0.054317	0.220552	0.0121286	0.0693874	-0.273127	-0.203095	LC656	0
LC656:AATTGGACAAACTGTT-1	SeuratProject	881	671	LC656	AATTGGACAAACTGTT-1	6.46992	5.33485	0	0	1	TAGTTTGGTTTGTTGA	LC648	FALSE	0	MES-like	0.0260374	-0.235618	0.0151047	-0.281402	0.386744	0.0156869	LC656	0
LC656:AATTGGACAAGCTAAA-1	SeuratProject	1167	797	LC656	AATTGGACAAGCTAAA-1	6.6838	4.79863	2	2	4	TAGTTTGGTAATCGCT	LC648	TRUE	2	MES-like	-0.0131024	-0.370511	-0.106205	-0.394034	0.465642	0.128429	LC656	0
LC656:AATTGGACAATAATGG-1	SeuratProject	1506	1026	LC656	AATTGGACAATAATGG-1	5.9761	5.11288	0	0	0	TAGTTTGGTCAATTCA	LC648	TRUE	0	NPC-like	-0.0271884	-0.0898731	0.0829619	-0.282981	0.23	-0.150755	LC656	0
LC656:AATTGGACAATATGGA-1	SeuratProject	1306	920	LC656	AATTGGACAATATGGA-1	7.04441	4.97703	0	0	0	TAGTTTGGTGCAATAG	LC648	TRUE	0	MES-like	-0.0335325	-0.362214	-0.0675143	-0.35956	0.407111	0.0482108	LC656	0
LC656:AATTGGACACTTAGGC-1	SeuratProject	1167	888	LC656	AATTGGACACTTAGGC-1	3.08483	5.99829	0	0	0	TAGTTTGGTCATTTCT	LC648	FALSE	0	NPC-like	-0.0361131	-0.21115	0.0110571	-0.236928	0.289488	-0.066496	LC656	0
LC656:AATTGGACATATAACC-1	SeuratProject	1648	1116	LC656	AATTGGACATATAACC-1	4.79369	3.82282	0	0	0	TAGTTTGGTTAGGCTT	LC648	TRUE	0	OPC-like	-0.000629273	0.128638	-0.00810954	0.107808	-0.184911	-0.0297414	LC656	3.22969
LC656:AATTGGACATGAGCAG-1	SeuratProject	819	585	LC656	AATTGGACATGAGCAG-1	6.95971	7.08181	0	0	1	TAGTTTGGTCATAACC	LC648	TRUE	0	MES-like	0.03636	-0.311575	-0.123705	-0.378771	0.500935	0.214205	LC656	2.58098
LC656:AATTGGGAGCGTGCAC-1	SeuratProject	1452	989	LC656	AATTGGGAGCGTGCAC-1	5.3719	4.54545	0	0	1	AACATGATCCAATACT	LC648	FALSE	0	OPC-like	-0.0308443	0.200552	-0.0552524	-0.0274547	-0.328612	-0.296319	LC656	0
LC656:AATTGGGAGGAACGGT-1	SeuratProject	824	622	LC656	AATTGGGAGGAACGGT-1	7.64563	5.46117	4	4	7	AACATGATCGTTAACT	LC648	FALSE	4	MES-like	0.00786535	-0.445831	-0.0547762	-0.361139	0.453127	0.087655	LC656	0
LC656:AATTGGGAGGAGTAAT-1	SeuratProject	2210	1427	LC656	AATTGGGAGGAGTAAT-1	3.66516	5.79186	0	0	0	AACATGATCCTCTACT	LC648	FALSE	0	NPC-like	-0.0127798	0.058212	0.237486	0.0435979	0.237899	-0.255667	LC656	2.30755
LC656:AATTGGGAGGCACAGG-1	SeuratProject	812	605	LC656	AATTGGGAGGCACAGG-1	7.51232	4.80296	0	0	0	AACATGATCGCTCAAC	LC648	FALSE	0	MES-like	-0.0239626	-0.314979	-0.0503714	-0.311665	0.364799	0.0376055	LC656	0
LC656:AATTGGGAGGCCTGGT-1	SeuratProject	880	676	LC656	AATTGGGAGGCCTGGT-1	6.36364	5.22727	2	2	4	AACATGATCCTTGCAA	LC648	TRUE	2	MES-like	-0.0432099	-0.331575	-0.121443	-0.239297	0.258322	0.108669	LC656	0
LC656:AATTGGGAGTCCTTCA-1	SeuratProject	1079	841	LC656	AATTGGGAGTCCTTCA-1	6.48749	6.76552	4	4	7	AACATGATCTCAGCTA	LC648	FALSE	4	MES-like	0.00410191	-0.499873	-0.00620477	-0.380876	0.469863	0.0147933	LC656	0
LC656:AATTGTGTCAAACTCA-1	SeuratProject	1673	1110	LC656	AATTGTGTCAAACTCA-1	3.16796	4.00478	0	0	3	ACTCAGGAGTAACGTA	LC648	FALSE	0	OPC-like	-0.0294465	0.200978	0.127129	0.0614926	-0.102792	-0.188382	LC656	0
LC656:AATTGTGTCAGGTCCA-1	SeuratProject	1160	823	LC656	AATTGTGTCAGGTCCA-1	4.39655	3.62069	0	0	3	ACTCAGGAGTCATCAT	LC648	FALSE	0	OPC-like	-0.0499841	0.127148	0.0697476	0.0501768	-0.080522	-0.10698	LC656	2.90369
LC656:AATTGTGTCCAGCACA-1	SeuratProject	1623	1012	LC656	AATTGTGTCCAGCACA-1	6.09982	4.92914	0	0	3	ACTCAGGAGTAGGTTA	LC648	FALSE	0	NPC-like	-0.0498766	0.0116163	0.0259381	-0.0458758	0.0205154	-0.100054	LC656	0
LC656:AATTGTGTCTAACTGA-1	SeuratProject	1707	1129	LC656	AATTGTGTCTAACTGA-1	2.9877	3.39777	0	0	0	ACTCAGGAGCGTATTT	LC648	FALSE	0	MES-like	0.0390481	-0.241362	-0.0164429	-0.307718	0.429499	0.0779143	LC656	0
LC656:AATTGTGTCTCATCAT-1	SeuratProject	982	690	LC656	AATTGTGTCTCATCAT-1	5.19348	4.58248	0	0	0	ACTCAGGAGTCAATTC	LC648	FALSE	0	NPC-like	-0.021382	-0.20966	0.0462952	-0.153771	0.328785	-0.0944755	LC656	2.41442
LC656:AATTTCCTCAAGCTAC-1	SeuratProject	1880	1171	LC656	AATTTCCTCAAGCTAC-1	4.20213	2.97872	0	0	0	TTTAAGGAGCAAGACT	LC648	FALSE	0	NPC-like	-0.0519196	0.0533184	0.0637952	-0.364034	0.0150362	-0.157968	LC656	0
LC656:AATTTCCTCATTGCAA-1	SeuratProject	2089	1310	LC656	AATTTCCTCATTGCAA-1	2.63284	3.59023	0	0	0	TTTAAGGAGGTTATAG	LC648	FALSE	0	AC-like	-0.0549303	0.268212	0.118914	0.279124	-0.415818	0.0156577	LC656	0
LC656:AATTTCCTCCCGCAAA-1	SeuratProject	1704	1101	LC656	AATTTCCTCCCGCAAA-1	2.28873	3.05164	0	0	0	TTTAAGGAGATTCAAG	LC648	FALSE	0	OPC-like	-0.0231024	0.132893	0.100343	0.125703	-0.0462117	-0.0103355	LC656	2.54452
LC656:AATTTCCTCCCGTTTA-1	SeuratProject	1952	1279	LC656	AATTTCCTCCCGTTTA-1	4.61066	3.43238	0	0	0	TTTAAGGAGCAAGGAA	LC648	FALSE	0	NPC-like	-0.0885863	-0.211575	-0.0551333	-0.377455	0.209693	-0.0474727	LC656	1.81204
LC656:AATTTCCTCCTAAATG-1	SeuratProject	1101	771	LC656	AATTTCCTCCTAAATG-1	4.81381	2.90645	0	0	3	TTTAAGGAGATAACCA	LC648	FALSE	0	NPC-like	-0.0426723	-0.0168944	0.0184381	-0.160349	0.0500941	-0.0855747	LC656	2.31082
LC656:AATTTCCTCCTCATCA-1	SeuratProject	1455	916	LC656	AATTTCCTCCTCATCA-1	3.29897	3.29897	0	0	3	TTTAAGGAGGATCCAG	LC648	TRUE	0	OPC-like	-0.0106293	0.324595	0.0853428	0.288598	-0.30947	-0.05102	LC656	2.69095
LC656:AATTTCCTCCTCCTAA-1	SeuratProject	1078	761	LC656	AATTTCCTCCTCCTAA-1	3.71058	2.96846	0	0	3	TTTAAGGAGAAGGGTA	LC648	FALSE	0	MES-like	0.0851772	-0.349235	-0.0623953	-0.552192	0.711379	0.198585	LC656	0
LC656:AATTTCCTCCTTGCAC-1	SeuratProject	1210	919	LC656	AATTTCCTCCTTGCAC-1	5.45455	4.04959	0	0	1	TTTAAGGAGAGCAATC	LC648	TRUE	0	MES-like	-0.0617045	-0.487533	-0.167038	-0.301665	0.310294	0.144482	LC656	0
LC656:AATTTCCTCGGTTTCC-1	SeuratProject	1664	1125	LC656	AATTTCCTCGGTTTCC-1	2.46394	3.60577	0	0	0	TTTAAGGAGTTTCTCC	LC648	FALSE	0	OPC-like	-0.0476185	0.068212	-0.0253714	-0.168771	-0.129063	-0.158118	LC656	0
LC656:AATTTCCTCTAACCTT-1	SeuratProject	1461	917	LC656	AATTTCCTCTAACCTT-1	4.10678	3.62765	0	0	1	TTTAAGGAGCAAATTG	LC648	FALSE	0	OPC-like	-0.0596615	0.576297	0.0202238	0.232282	-0.63791	-0.426549	LC656	2.05983
LC656:AATTTCCTCTTAGCGG-1	SeuratProject	1428	1043	LC656	AATTTCCTCTTAGCGG-1	2.31092	4.69188	4	4	7	TTTAAGGAGGGTCTAG	LC648	FALSE	4	NPC-like	-0.0390164	-0.226469	0.00736665	-0.0506126	0.30315	-0.065411	LC656	0
LC656:AATTTGCCAAGTGTTT-1	SeuratProject	2770	1653	LC656	AATTTGCCAAGTGTTT-1	5.59567	4.04332	2	2	4	CGTAAAGGTGATGCAA	LC648	TRUE	2	NPC-like	-0.0608443	-0.0111497	0.215224	-0.0724547	0.294398	-0.351705	LC656	2.47067
LC656:AATTTGCCAGTCTAGC-1	SeuratProject	1562	1053	LC656	AATTTGCCAGTCTAGC-1	4.03329	3.71319	0	0	0	CGTAAAGGTATAGTGG	LC648	FALSE	0	OPC-like	-0.0352529	-0.019022	-0.0901333	-0.109034	-0.0991084	-0.0232283	LC656	3.00599
LC656:AATTTGCCATACCCGG-1	SeuratProject	1248	852	LC656	AATTTGCCATACCCGG-1	6.25	4.72756	0	0	1	CGTAAAGGTCACCATG	LC648	FALSE	0	NPC-like	-0.0247153	-0.294554	0.0272476	-0.406139	0.402506	-0.0730838	LC656	0
LC656:AATTTGGTCACATTGA-1	SeuratProject	1754	1086	LC656	AATTTGGTCACATTGA-1	3.6488	3.81984	0	0	3	TAGTAGCAGAGAGCAA	LC648	FALSE	0	NPC-like	-0.0267583	0.185446	0.211176	-0.0471916	0.0366512	-0.307935	LC656	1.90229
LC656:AATTTGGTCCGGGACT-1	SeuratProject	2087	1254	LC656	AATTTGGTCCGGGACT-1	5.41447	3.40201	0	0	0	TAGTAGCAGAATCTAG	LC648	FALSE	0	AC-like	-0.0618121	0.0560844	0.102367	0.159651	-0.28861	0.0803628	LC656	3.21719
LC656:AATTTGGTCCTAACGG-1	SeuratProject	796	583	LC656	AATTTGGTCCTAACGG-1	7.91457	5.90452	4	4	7	TAGTAGCAGTGCTGGA	LC648	FALSE	4	MES-like	0.032489	-0.490724	-0.0839429	-0.309823	0.42472	0.158895	LC656	2.60733
LC656:ACAAACTGTCCTTAGT-1	SeuratProject	1459	952	LC656	ACAAACTGTCCTTAGT-1	3.28992	2.94722	0	0	3	GATGCACCACTTAGCT	LC648	FALSE	0	NPC-like	-0.067511	-0.011788	0.239748	0.00412422	0.323699	-0.305239	LC656	0
LC656:ACAAACTGTTAATGCG-1	SeuratProject	1572	1046	LC656	ACAAACTGTTAATGCG-1	3.62595	4.00763	0	0	3	GATGCACCACCTCGAC	LC648	FALSE	0	OPC-like	-0.00374755	0.489063	-0.0908476	0.45544	-0.659843	-0.0477102	LC656	0
LC656:ACAAACTGTTAGGACC-1	SeuratProject	1918	1262	LC656	ACAAACTGTTAGGACC-1	4.79666	3.49322	2	2	4	GATGCACCACGCTAGG	LC648	FALSE	2	AC-like	-0.0594465	0.0271482	0.0102238	0.0591242	-0.161656	0.0454094	LC656	1.82677
LC656:ACAAACTGTTCATTTG-1	SeuratProject	1567	990	LC656	ACAAACTGTTCATTTG-1	5.1053	4.08424	0	0	3	GATGCACCAAGGCTTA	LC648	FALSE	0	MES-like	-0.0308443	-0.355192	-0.0601333	-0.376402	0.428204	0.0416481	LC656	0
LC656:ACAAACTGTTCCGGCT-1	SeuratProject	1670	1124	LC656	ACAAACTGTTCCGGCT-1	2.39521	3.83234	0	0	0	GATGCACCATGCCTGC	LC648	FALSE	0	MES-like	0.0105535	-0.340724	-0.1068	-0.376139	0.471648	0.160086	LC656	1.9442
LC656:ACAAACTGTTGACTTC-1	SeuratProject	1425	930	LC656	ACAAACTGTTGACTTC-1	4.98246	3.7193	0	0	1	GATGCACCATCACAGA	LC648	FALSE	0	OPC-like	-0.00428519	0.0856588	0.0810571	-0.167718	-0.00662363	-0.124254	LC656	0
LC656:ACAAACTGTTTGAGCA-1	SeuratProject	3140	1758	LC656	ACAAACTGTTTGAGCA-1	4.04459	3.08917	2	2	4	GATGCACCATAGACGC	LC648	FALSE	2	OPC-like	-0.0125648	0.807786	0.0823667	0.709387	-0.786947	-0.135402	LC656	1.43144
LC656:ACAAACTGTTTGCAGA-1	SeuratProject	716	540	LC656	ACAAACTGTTTGCAGA-1	7.40223	3.77095	0	0	1	GATGCACCAAGGAATA	LC648	FALSE	0	NPC-like	-0.025468	-0.165192	0.0214143	-0.165086	0.246842	-0.0660992	LC656	0
LC656:ACAAAGGTCATGGCTG-1	SeuratProject	1527	1042	LC656	ACAAAGGTCATGGCTG-1	4.97708	3.33988	0	0	0	CTGGCTTAGGACGAAA	LC648	FALSE	0	NPC-like	-0.0696615	-0.134128	0.038319	-0.217455	0.229523	-0.147933	LC656	3.02754
LC656:ACAAAGGTCCGCCTCA-1	SeuratProject	1895	1246	LC656	ACAAAGGTCCGCCTCA-1	2.8496	3.85224	0	0	4	CTGGCTTAGTCACCAC	LC648	TRUE	0	NPC-like	-0.051382	-0.0224263	0.0612952	-0.0814021	0.115994	-0.154035	LC656	1.8369
LC656:ACAAAGGTCGGGATTT-1	SeuratProject	999	688	LC656	ACAAAGGTCGGGATTT-1	7.40741	5.60561	0	0	1	CTGGCTTAGCTTAGTT	LC648	FALSE	0	MES-like	0.0221664	-0.239235	-0.000728584	-0.340349	0.446273	0.0326581	LC656	3.04548
LC656:ACAAAGGTCGTTTCTG-1	SeuratProject	1326	942	LC656	ACAAAGGTCGTTTCTG-1	3.16742	5.65611	2	0	4	CTGGCTTAGCATGAGT	LC648	FALSE	0	OPC-like	-0.0609519	-0.0375327	-0.0456095	-0.0550863	-0.0116057	-0.0251049	LC656	0
LC656:ACAAAGGTCTGCAAGT-1	SeuratProject	1837	1257	LC656	ACAAAGGTCTGCAAGT-1	4.02831	4.40936	2	2	4	CTGGCTTAGTTTGAGA	LC648	FALSE	2	MES-like	-0.0138551	-0.257745	-0.130252	-0.0532442	0.0557359	0.158851	LC656	0
LC656:ACAAAGGTCTTGTCTG-1	SeuratProject	967	678	LC656	ACAAAGGTCTTGTCTG-1	4.75698	4.34333	0	0	3	CTGGCTTAGGGATTTA	LC648	FALSE	0	NPC-like	-0.00772605	-0.0822135	0.0218905	-0.217981	0.142876	-0.0421071	LC656	4.4276
LC656:ACAACAACAAAGCTAA-1	SeuratProject	1690	1068	LC656	ACAACAACAAAGCTAA-1	4.85207	3.78698	0	0	1	TATGTCAGTTTCCAGG	LC648	FALSE	0	OPC-like	-0.035683	0.275446	0.148319	0.27544	-0.17265	-8.74706e-06	LC656	1.93401
LC656:ACAACAACAAAGCTCC-1	SeuratProject	2081	1267	LC656	ACAACAACAAAGCTCC-1	6.8717	4.9976	0	2	1	TATGTCAGTCATGATC	LC648	FALSE	2	OPC-like	0.0174352	0.304169	0.138795	0.082019	-0.220793	-0.289422	LC656	0
LC656:ACAACAACAACGTGCT-1	SeuratProject	844	628	LC656	ACAACAACAACGTGCT-1	4.62085	4.38389	2	0	1	TATGTCAGTTCTCACC	LC648	TRUE	0	MES-like	-0.03364	-0.305618	-0.0560857	-0.305613	0.347068	0.0320242	LC656	2.55321
LC656:ACAACAACAATGAAGC-1	SeuratProject	1517	982	LC656	ACAACAACAATGAAGC-1	5.20765	3.88926	0	0	3	TATGTCAGTATAGCGA	LC648	TRUE	0	NPC-like	-0.0442852	-0.406894	0.320819	-0.339823	0.788864	-0.449011	LC656	3.8532
LC656:ACAACAACACGGTACT-1	SeuratProject	1586	1041	LC656	ACAACAACACGGTACT-1	3.40479	3.46784	0	0	0	TATGTCAGTGCAACGG	LC648	FALSE	0	OPC-like	-0.0140701	0.429489	0.0245095	0.407019	-0.490549	-0.032058	LC656	0
LC656:ACAACAACATCCTAGA-1	SeuratProject	1674	1118	LC656	ACAACAACATCCTAGA-1	3.34528	3.76344	0	0	0	TATGTCAGTTTGTCTT	LC648	FALSE	0	OPC-like	-0.0403067	0.0205525	0.0143905	-0.335086	-0.00886259	-0.0852331	LC656	0
LC656:ACAACACTCAATGTCA-1	SeuratProject	2163	1352	LC656	ACAACACTCAATGTCA-1	5.08553	4.39205	2	2	4	GGGTTGCAGCTTTACG	LC648	TRUE	2	MES-like	-0.0549303	-0.145831	-0.0812048	-0.252455	0.260055	0.0374166	LC656	2.69932
LC656:ACAACACTCATGGTGT-1	SeuratProject	2480	1515	LC656	ACAACACTCATGGTGT-1	4.83871	3.91129	0	0	0	GGGTTGCAGCGGTCAA	LC648	TRUE	0	OPC-like	-0.0892314	0.295872	0.0199857	0.0785979	-0.351499	-0.283654	LC656	3.22659
LC656:ACAACACTCCGGGACT-1	SeuratProject	1540	951	LC656	ACAACACTCCGGGACT-1	4.61039	4.15584	0	0	3	GGGTTGCAGAATCTAG	LC648	TRUE	0	NPC-like	-0.0561131	0.313106	0.313319	-0.106928	0.000307825	-0.453578	LC656	2.01404
LC656:ACAACACTCGTAACGT-1	SeuratProject	2635	1602	LC656	ACAACACTCGTAACGT-1	3.26376	3.03605	0	0	1	GGGTTGCAGGCGCAGT	LC648	FALSE	0	MES-like	0.0381879	-0.229873	-0.0531095	-0.391139	0.515336	0.126044	LC656	0
LC656:ACAACAGAGCAAGGAC-1	SeuratProject	1333	926	LC656	ACAACAGAGCAAGGAC-1	4.50113	4.05101	0	0	1	ATAAGCATCGCGAAAT	LC648	FALSE	0	NPC-like	-0.0461131	-0.0547667	-0.0289429	-0.153771	0.036783	-0.0245612	LC656	0
LC656:ACAACAGAGCTAAGTC-1	SeuratProject	988	727	LC656	ACAACAGAGCTAAGTC-1	5.5668	6.37652	0	0	0	ATAAGCATCTGGCTGT	LC648	TRUE	0	NPC-like	-0.0163282	-0.115405	0.00474761	-0.330613	0.163695	-0.03009	LC656	0
LC656:ACAACAGAGGCAGGTG-1	SeuratProject	906	682	LC656	ACAACAGAGGCAGGTG-1	4.85651	4.85651	0	0	1	ATAAGCATCGGGATGC	LC648	FALSE	0	MES-like	0.058403	-0.0483837	-0.0893	-0.204297	0.336512	0.146377	LC656	0
LC656:ACAACAGAGGCATTGT-1	SeuratProject	1339	936	LC656	ACAACAGAGGCATTGT-1	5.52651	4.705	0	0	1	ATAAGCATCCTTCGGG	LC648	FALSE	0	MES-like	0.018618	-0.190511	-0.0662048	-0.0569284	0.10507	0.117459	LC656	0
LC656:ACAACAGAGGTATTGC-1	SeuratProject	1176	793	LC656	ACAACAGAGGTATTGC-1	7.22789	3.57143	0	0	1	ATAAGCATCCAGGAAT	LC648	FALSE	0	MES-like	-0.0117045	-0.283916	-0.0543	-0.309034	0.375545	0.0601795	LC656	2.89075
LC656:ACAACAGAGGTCAAAG-1	SeuratProject	930	694	LC656	ACAACAGAGGTCAAAG-1	6.98925	6.02151	0	0	0	ATAAGCATCCTTTAGG	LC648	FALSE	0	MES-like	0.0036718	-0.421575	-0.1318	-0.462455	0.55201	0.183292	LC656	3.11375
LC656:ACAACAGAGGTCATTA-1	SeuratProject	1745	1143	LC656	ACAACAGAGGTCATTA-1	2.69341	4.06877	2	2	4	ATAAGCATCATTGAGA	LC648	FALSE	2	AC-like	-0.057726	-0.0347667	-0.0847762	-0.0103495	-0.0667803	0.0348034	LC656	1.90667
LC656:ACAACAGAGTGAGGGT-1	SeuratProject	1085	786	LC656	ACAACAGAGTGAGGGT-1	4.70046	4.0553	0	0	3	ATAAGCATCGCAACCT	LC648	FALSE	0	MES-like	0.0420589	-0.375192	-0.0379905	-0.368244	0.496005	0.111097	LC656	0
LC656:ACAACAGAGTTTCCGC-1	SeuratProject	2718	1612	LC656	ACAACAGAGTTTCCGC-1	3.01692	4.08389	0	0	3	ATAAGCATCCCGCACA	LC648	FALSE	0	OPC-like	-0.0614895	0.254169	0.18689	0.0243874	-0.0939374	-0.298403	LC656	3.13875
LC656:ACAACATGTCAAGTGC-1	SeuratProject	1394	911	LC656	ACAACATGTCAAGTGC-1	5.95409	4.44763	0	0	1	AGGCAAGCATCCGCTA	LC648	FALSE	0	OPC-like	-0.0200916	0.335021	0.0859381	0.325966	-0.320869	-0.0130037	LC656	0
LC656:ACAACATGTCATGAGC-1	SeuratProject	2918	1694	LC656	ACAACATGTCATGAGC-1	4.07814	4.07814	0	0	0	AGGCAAGCAAGGCCTG	LC648	FALSE	0	NPC-like	-0.0355755	0.284169	0.288914	0.222282	0.00682911	-0.0930627	LC656	0
LC656:ACAACATGTCGTTACT-1	SeuratProject	2345	1436	LC656	ACAACATGTCGTTACT-1	4.64819	4.64819	0	0	3	AGGCAAGCAAAGGACG	LC648	FALSE	0	OPC-like	-0.0245002	0.355233	0.1382	-0.203244	-0.283369	-0.46439	LC656	2.25432
LC656:ACAACATGTGACCTGG-1	SeuratProject	1115	817	LC656	ACAACATGTGACCTGG-1	5.29148	4.84305	0	0	1	AGGCAAGCATAGCTTC	LC648	FALSE	0	MES-like	-0.00546798	-0.0894475	-0.13061	-0.0769284	0.0995786	0.116338	LC656	0
LC656:ACAACATGTGCTCCAC-1	SeuratProject	1216	875	LC656	ACAACATGTGCTCCAC-1	4.19408	4.11184	0	0	1	AGGCAAGCATGCTTTA	LC648	FALSE	0	MES-like	0.00420944	-0.500724	-0.13799	-0.301139	0.384435	0.191815	LC656	0
LC656:ACAACATGTGGAGCAA-1	SeuratProject	900	657	LC656	ACAACATGTGGAGCAA-1	7.88889	6.66667	0	0	1	AGGCAAGCAGCCTAAA	LC648	FALSE	0	MES-like	0.0199084	-0.122639	-0.122157	-0.242192	0.335826	0.191645	LC656	2.49412
LC656:ACAACATGTGGTTATG-1	SeuratProject	1056	741	LC656	ACAACATGTGGTTATG-1	4.82955	4.07197	0	0	3	AGGCAAGCAAAGGAAC	LC648	FALSE	0	OPC-like	-0.051382	0.0399142	-0.00608573	0.0191242	-0.0648827	-0.029686	LC656	2.9927
LC656:ACAACATGTTAGGCGT-1	SeuratProject	1369	960	LC656	ACAACATGTTAGGCGT-1	4.52885	4.6019	0	0	1	AGGCAAGCATACTGAG	LC648	FALSE	0	MES-like	-0.017511	-0.20966	-0.0218	-0.103507	0.119019	0.00617452	LC656	3.62495
LC656:ACAACATGTTAGGCTA-1	SeuratProject	3426	1919	LC656	ACAACATGTTAGGCTA-1	3.96964	3.44425	2	2	4	AGGCAAGCATTACCCG	LC648	FALSE	2	OPC-like	-0.089339	0.419489	0.236414	-0.047981	-0.242541	-0.553331	LC656	1.3658
LC656:ACAACATGTTAGGTTG-1	SeuratProject	3786	1992	LC656	ACAACATGTTAGGTTG-1	5.01849	4.27892	0	0	1	AGGCAAGCATTAACCC	LC648	FALSE	0	OPC-like	-0.116866	0.797361	0.31189	0.546229	-0.57092	-0.323233	LC656	2.448
LC656:ACAACATGTTGTTGGA-1	SeuratProject	1057	762	LC656	ACAACATGTTGTTGGA-1	3.7843	3.12204	0	0	3	AGGCAAGCATCCTCCT	LC648	FALSE	0	NPC-like	-0.0141777	-0.244554	0.00593808	-0.345086	0.322496	-0.0287328	LC656	0
LC656:ACACAATGTAAATTGC-1	SeuratProject	1226	860	LC656	ACACAATGTAAATTGC-1	4.48613	3.67047	0	0	3	CATGAATCACCTTCCT	LC648	FALSE	0	OPC-like	0.0150697	0.195446	0.0236762	-0.145613	-0.228689	-0.239247	LC656	0
LC656:ACACAATGTAAGGTCC-1	SeuratProject	2166	1337	LC656	ACACAATGTAAGGTCC-1	2.26223	2.86242	0	0	0	CATGAATCAATTTGGG	LC648	FALSE	0	NPC-like	-0.0205217	0.125872	0.13689	0.097019	0.0158099	-0.0564053	LC656	0
LC656:ACACAATGTAATCACG-1	SeuratProject	1066	784	LC656	ACACAATGTAATCACG-1	5.72233	4.50281	0	0	3	CATGAATCAACGTGGT	LC648	FALSE	0	MES-like	0.00281159	-0.0583837	-0.0537048	-0.272718	0.351096	0.0793151	LC656	2.33996
LC656:ACACAATGTATCTGGA-1	SeuratProject	1266	905	LC656	ACACAATGTATCTGGA-1	2.76461	3.87046	0	0	0	CATGAATCACCGTTGC	LC648	FALSE	0	NPC-like	-0.0680486	-0.370724	-0.0233476	-0.357192	0.430153	-0.0630901	LC656	2.18593
LC656:ACACAATGTGCATCGG-1	SeuratProject	2576	1606	LC656	ACACAATGTGCATCGG-1	4.19255	5.35714	2	2	4	CATGAATCATGGCTAA	LC648	FALSE	2	NPC-like	-0.0999841	-0.309873	0.144867	-0.412192	0.540761	-0.315973	LC656	0
LC656:ACACAATGTTAATGCG-1	SeuratProject	1631	1097	LC656	ACACAATGTTAATGCG-1	2.82036	4.29185	0	0	0	CATGAATCACCTCGAC	LC648	FALSE	0	OPC-like	-0.0163282	-0.0113624	-0.0403714	-0.166402	-0.0412556	-0.00714634	LC656	0
LC656:ACACAATGTTGCGGAT-1	SeuratProject	1219	878	LC656	ACACAATGTTGCGGAT-1	6.64479	5.16817	0	0	1	CATGAATCATCCCAAT	LC648	TRUE	0	OPC-like	-0.00729594	0.0271482	-0.0921572	-0.0608758	-0.162604	-0.0488557	LC656	0
LC656:ACACAATGTTTCAGGA-1	SeuratProject	3959	2224	LC656	ACACAATGTTTCAGGA-1	4.69816	4.14246	2	2	4	CATGAATCATAACCGA	LC648	TRUE	2	OPC-like	-0.0665433	0.273957	0.160462	0.0196505	-0.155095	-0.32689	LC656	1.80035
LC656:ACACCTTGTACGATTG-1	SeuratProject	2737	1620	LC656	ACACCTTGTACGATTG-1	7.6361	5.55353	0	0	1	TTCGTTACATGCGGAT	LC648	FALSE	0	NPC-like	-0.0321346	-0.275192	-0.026681	-0.276665	0.320209	-0.00784663	LC656	1.53765
LC656:ACACCTTGTCTTTGAC-1	SeuratProject	1752	1112	LC656	ACACCTTGTCTTTGAC-1	4.3379	3.71005	0	0	1	TTCGTTACAGTGTGCG	LC648	FALSE	0	AC-like	-0.0653605	0.269701	0.0212952	0.603335	-0.73872	0.415362	LC656	1.90327
LC656:ACACCTTGTTAATCGG-1	SeuratProject	1091	776	LC656	ACACCTTGTTAATCGG-1	5.77452	4.58295	0	0	0	TTCGTTACAGTGCACG	LC648	FALSE	0	MES-like	-0.0312744	-0.375831	-0.105848	-0.242981	0.27704	0.103764	LC656	0
LC656:ACACCTTGTTATCCGT-1	SeuratProject	1390	973	LC656	ACACCTTGTTATCCGT-1	4.2446	2.66187	2	2	4	TTCGTTACAAAGTCAT	LC648	FALSE	2	MES-like	-0.0281562	-0.0398731	-0.0322762	-0.0632442	0.0497535	0.00593176	LC656	0
LC656:ACACCTTGTTATGTGG-1	SeuratProject	1738	1131	LC656	ACACCTTGTTATGTGG-1	3.97008	3.91254	0	0	0	TTCGTTACATCCTGTG	LC648	FALSE	0	NPC-like	-0.0501992	0.0252333	0.107605	0.08544	0.114196	-0.0316277	LC656	1.9101
LC656:ACACCTTGTTGCACAA-1	SeuratProject	1780	1130	LC656	ACACCTTGTTGCACAA-1	2.41573	3.76404	2	2	4	TTCGTTACAGGTGGAA	LC648	FALSE	2	OPC-like	-0.0163282	0.197361	0.0366524	0.02544	-0.215006	-0.228875	LC656	0
LC656:ACACGGACAGCTTAAT-1	SeuratProject	999	745	LC656	ACACGGACAGCTTAAT-1	6.50651	5.00501	0	0	0	ATACCTAGTGGTGAAC	LC648	FALSE	0	NPC-like	-0.0157906	-0.346043	0.00796189	-0.242455	0.437233	-0.0338669	LC656	3.04548
LC656:ACACGGACAGGAAGCC-1	SeuratProject	3555	2096	LC656	ACACGGACAGGAAGCC-1	3.76934	4.19128	0	0	0	ATACCTAGTGCGATTT	LC648	FALSE	0	NPC-like	-0.0810594	-0.0407241	0.0240333	-0.230876	0.0905248	-0.144167	LC656	1.3384
LC656:ACACGGACAGTTTGTG-1	SeuratProject	1751	1247	LC656	ACACGGACAGTTTGTG-1	3.14106	4.62593	0	0	1	ATACCTAGTGTTACTA	LC648	FALSE	0	NPC-like	-0.045468	-0.260086	0.0134381	-0.163771	0.348826	-0.0825746	LC656	0
LC656:ACACGGACATAACGGG-1	SeuratProject	1215	887	LC656	ACACGGACATAACGGG-1	4.03292	4.27984	0	0	0	ATACCTAGTCCTCCCA	LC648	FALSE	0	MES-like	1.58883506747518e-05	-0.0156178	-0.0275143	-0.248244	0.319919	0.0223801	LC656	2.22251
LC656:ACACGGACATAAGTTC-1	SeuratProject	1387	928	LC656	ACACGGACATAAGTTC-1	3.96539	4.54218	0	0	1	ATACCTAGTGGACATA	LC648	FALSE	0	NPC-like	-0.0366508	-0.108384	0.0471286	-0.0321916	0.208533	-0.110123	LC656	0
LC656:ACACGGACATAATGAG-1	SeuratProject	1272	951	LC656	ACACGGACATAATGAG-1	5.81761	4.3239	4	4	7	ATACCTAGTCCCAGAC	LC648	FALSE	4	NPC-like	0.0105535	-0.349022	0.0276047	-0.350349	0.461137	-0.0243923	LC656	0
LC656:ACACGGACATAGCTTG-1	SeuratProject	1409	976	LC656	ACACGGACATAGCTTG-1	3.40667	4.75515	0	0	1	ATACCTAGTGTGATGA	LC648	FALSE	0	NPC-like	-0.053425	-0.102214	0.0612952	-0.0319284	0.218482	-0.128589	LC656	3.10421
LC656:ACACGGACATCCTAGA-1	SeuratProject	1111	849	LC656	ACACGGACATCCTAGA-1	4.32043	4.86049	0	0	1	ATACCTAGTTTGTCTT	LC648	FALSE	0	MES-like	-0.00966153	-0.339235	-0.0413238	-0.350613	0.423257	0.0449708	LC656	0
LC656:ACACTAATCAAACCTA-1	SeuratProject	1908	1207	LC656	ACACTAATCAAACCTA-1	5.34591	4.55975	2	2	4	TCACATTAGGTGCTTC	LC648	FALSE	2	AC-like	-0.00837121	-0.038171	0.0795095	0.374914	-0.468098	0.373402	LC656	1.83115
LC656:ACACTAATCATAGACC-1	SeuratProject	1047	728	LC656	ACACTAATCATAGACC-1	6.87679	5.15759	0	0	1	TCACATTAGTCCTTGA	LC648	FALSE	0	NPC-like	-0.0439626	-0.488384	-0.0215619	-0.369034	0.552694	-0.0319607	LC656	0
LC656:ACACTAATCATGAGCT-1	SeuratProject	1348	973	LC656	ACACTAATCATGAGCT-1	3.7092	4.52522	0	0	3	TCACATTAGAGGAATG	LC648	FALSE	0	MES-like	0.018618	-0.423703	-0.0257286	-0.477981	0.581688	0.0626006	LC656	2.13042
LC656:ACACTAATCATGGCTG-1	SeuratProject	2824	1612	LC656	ACACTAATCATGGCTG-1	2.83286	2.93909	2	2	4	TCACATTAGGACGAAA	LC648	FALSE	2	NPC-like	-0.0919196	0.177999	0.36201	-0.120613	0.243682	-0.539957	LC656	1.51316
LC656:ACACTAATCCACCCTG-1	SeuratProject	1285	837	LC656	ACACTAATCCACCCTG-1	6.84825	4.12451	0	0	1	TCACATTAGCTCATGC	LC648	TRUE	0	MES-like	0.0561449	-0.521575	-0.129538	-0.403244	0.545365	0.245718	LC656	0
LC656:ACACTAATCGATTTGA-1	SeuratProject	1037	708	LC656	ACACTAATCGATTTGA-1	6.65381	6.26808	0	0	3	TCACATTAGGTGGCTA	LC648	FALSE	0	NPC-like	-0.0390164	-0.230511	0.018319	-0.266139	0.320578	-0.0804331	LC656	2.36492
LC656:ACACTAATCGTGCTAG-1	SeuratProject	1236	825	LC656	ACACTAATCGTGCTAG-1	5.66343	5.66343	0	0	3	TCACATTAGGATGACT	LC648	FALSE	0	NPC-like	0.00947825	-0.0811497	0.0176047	-0.394297	0.135869	-0.0116767	LC656	3.50743
LC656:ACACTAATCTCCTCTT-1	SeuratProject	1114	811	LC656	ACACTAATCTCCTCTT-1	3.85996	2.87253	0	0	1	TCACATTAGCTGCATC	LC648	FALSE	0	AC-like	-0.0135325	0.0767227	-0.0377524	0.217808	-0.30023	0.190407	LC656	2.94198
LC656:ACACTAATCTGGTCCT-1	SeuratProject	1120	765	LC656	ACACTAATCTGGTCCT-1	4.82143	2.85714	0	0	0	TCACATTAGTCAACAA	LC648	FALSE	0	NPC-like	-0.0345002	-0.0924263	0.0478428	-0.0132442	0.189374	-0.085543	LC656	2.29542
LC656:ACACTAGGTAGTTAAC-1	SeuratProject	1830	1150	LC656	ACACTAGGTAGTTAAC-1	2.02186	2.40437	0	0	0	GCTTCATCATCCGGGA	LC648	FALSE	0	AC-like	-0.0565433	0.628425	0.0818905	0.657019	-0.776999	0.0406739	LC656	0
LC656:ACACTAGGTGCAATGC-1	SeuratProject	3120	1720	LC656	ACACTAGGTGCAATGC-1	2.82051	3.97436	0	0	0	GCTTCATCAGGACTAC	LC648	FALSE	0	OPC-like	-0.00858626	0.426084	0.0840333	-0.156928	-0.42444	-0.52072	LC656	0
LC656:ACACTAGGTGCATCGG-1	SeuratProject	926	707	LC656	ACACTAGGTGCATCGG-1	7.5594	5.61555	0	0	1	GCTTCATCATGGCTAA	LC648	FALSE	0	MES-like	0.0219514	-0.292214	-0.172752	-0.150876	0.22999	0.256653	LC656	0
LC656:ACACTAGGTGGCTTCC-1	SeuratProject	1186	814	LC656	ACACTAGGTGGCTTCC-1	5.98651	4.30017	0	0	3	GCTTCATCAGCATTAG	LC648	FALSE	0	MES-like	-0.0445002	-0.380299	-0.0626333	-0.357981	0.393395	0.0259262	LC656	0
LC656:ACACTAGGTTACAACG-1	SeuratProject	847	658	LC656	ACACTAGGTTACAACG-1	6.13932	2.95159	0	0	0	GCTTCATCAGATAATC	LC648	FALSE	0	MES-like	-0.0152529	-0.388171	-0.12561	-0.278507	0.337145	0.151023	LC656	0
LC656:ACACTAGGTTAGCAGC-1	SeuratProject	1574	1116	LC656	ACACTAGGTTAGCAGC-1	3.87548	4.57433	2	2	4	GCTTCATCACATGCCC	LC648	FALSE	2	AC-like	-0.0751454	0.120978	-0.0458476	0.146756	-0.289128	0.0367183	LC656	1.99514
LC656:ACACTAGGTTAGGCGT-1	SeuratProject	1139	837	LC656	ACACTAGGTTAGGCGT-1	5.61896	3.86304	0	0	3	GCTTCATCATACTGAG	LC648	FALSE	0	MES-like	0.0552847	-0.342214	-0.0128714	-0.405613	0.546855	0.0951226	LC656	2.92097
LC656:ACACTAGGTTCGGGAT-1	SeuratProject	2059	1339	LC656	ACACTAGGTTCGGGAT-1	4.07965	4.41962	0	0	3	GCTTCATCATGCATCT	LC648	FALSE	0	NPC-like	-0.0410594	0.185659	0.362248	-0.230086	0.23461	-0.488831	LC656	1.76759
LC656:ACACTAGGTTGCTTCG-1	SeuratProject	1700	1113	LC656	ACACTAGGTTGCTTCG-1	2.76471	4.05882	0	0	3	GCTTCATCAGAGAGCA	LC648	FALSE	0	NPC-like	-0.0223497	-0.382852	0.0732	-0.388244	0.542062	-0.131655	LC656	1.92896
LC656:ACACTTAAGACTAAGG-1	SeuratProject	1245	861	LC656	ACACTTAAGACTAAGG-1	5.14056	3.85542	0	0	0	CGAATAATCACAATAG	LC648	TRUE	0	MES-like	-0.019554	-0.0509369	-0.0529905	-0.210876	0.252563	0.04458	LC656	0
LC656:ACACTTAAGCATGACT-1	SeuratProject	925	666	LC656	ACACTTAAGCATGACT-1	6.7027	4.86486	0	0	1	CGAATAATCGTGCTGT	LC648	FALSE	0	MES-like	-0.00643572	-0.445192	-0.0369191	-0.385613	0.463808	0.0433212	LC656	0
LC656:ACACTTAAGCTGGACC-1	SeuratProject	1944	1246	LC656	ACACTTAAGCTGGACC-1	3.7037	2.98354	0	0	1	CGAATAATCCGCACCA	LC648	TRUE	0	OPC-like	-0.0894465	0.356297	0.0112952	-0.0340337	-0.427608	-0.475428	LC656	0
LC656:ACACTTAAGGGTGAAC-1	SeuratProject	1043	658	LC656	ACACTTAAGGGTGAAC-1	6.99904	4.60211	0	0	3	CGAATAATCCACTATG	LC648	FALSE	0	NPC-like	-0.027726	-0.413277	0.0405809	-0.481665	0.539887	-0.0953263	LC656	0
LC656:ACACTTAAGGTTACGT-1	SeuratProject	1470	970	LC656	ACACTTAAGGTTACGT-1	5.78231	3.7415	0	0	0	CGAATAATCTAATCCG	LC648	TRUE	0	NPC-like	-0.0410594	-0.0668944	0.146414	-0.339823	0.278947	-0.247896	LC656	0
LC656:ACACTTGCAAACTGCC-1	SeuratProject	1408	977	LC656	ACACTTGCAAACTGCC-1	3.55114	3.26705	0	0	0	TAGTGAGGTGTTGCAT	LC648	FALSE	0	NPC-like	-0.0390164	-0.232639	-0.0256095	-0.0890337	0.271461	-0.0192135	LC656	0
LC656:ACACTTGCACATACTG-1	SeuratProject	2056	1332	LC656	ACACTTGCACATACTG-1	5.20428	4.18288	0	0	3	TAGTGAGGTCGGTTCA	LC648	TRUE	0	NPC-like	-0.0620271	-0.264554	0.224271	-0.217192	0.574175	-0.363226	LC656	3.40727
LC656:ACACTTGCAGCTTAGC-1	SeuratProject	999	697	LC656	ACACTTGCAGCTTAGC-1	6.30631	5.40541	0	0	3	TAGTGAGGTCTATCTT	LC648	TRUE	0	NPC-like	-0.00105938	-0.279022	0.0435571	-0.281665	0.403354	-0.0629734	LC656	2.3988
LC656:ACACTTGCAGTTTCTC-1	SeuratProject	2576	1492	LC656	ACACTTGCAGTTTCTC-1	2.56211	1.90217	0	0	0	TAGTGAGGTCACGATT	LC648	FALSE	0	OPC-like	-0.0837476	0.957574	0.194033	0.887019	-0.818475	-0.0983586	LC656	0
LC656:ACACTTGCATAGCTTG-1	SeuratProject	1422	922	LC656	ACACTTGCATAGCTTG-1	5.48523	3.09423	0	0	3	TAGTGAGGTGTGATGA	LC648	TRUE	0	OPC-like	0.0399084	0.0514035	0.0310571	-0.236665	-0.029059	-0.0164894	LC656	2.71235
LC656:ACACTTGCATCCATCT-1	SeuratProject	2123	1313	LC656	ACACTTGCATCCATCT-1	3.57984	3.48563	2	2	4	TAGTGAGGTCACTCAG	LC648	FALSE	2	OPC-like	-0.0391239	0.32034	-0.0343	0.253598	-0.437909	-0.093211	LC656	1.74227
LC656:ACACTTGCATGGTTAT-1	SeuratProject	1546	989	LC656	ACACTTGCATGGTTAT-1	5.10996	3.75162	0	0	0	TAGTGAGGTCATTATG	LC648	TRUE	0	NPC-like	0.00786535	-0.175405	0.0164143	-0.300876	0.253165	-0.0122811	LC656	2.63452
LC656:ACACTTGCATTGCGAC-1	SeuratProject	1637	1045	LC656	ACACTTGCATTGCGAC-1	4.03177	3.60415	0	0	3	TAGTGAGGTAGCAGGT	LC648	FALSE	0	NPC-like	-0.04364	-0.232852	0.217605	-0.380349	0.536507	-0.334848	LC656	1.96132
LC656:ACAGCCGGTAGTTGGC-1	SeuratProject	834	630	LC656	ACAGCCGGTAGTTGGC-1	6.11511	4.55635	0	0	3	CGGCCAACAAGGGCTT	LC648	FALSE	0	MES-like	0.0156073	-0.109235	-0.0153714	-0.201402	0.28334	0.0440146	LC656	0
LC656:ACAGCCGGTCATTAGG-1	SeuratProject	1228	880	LC656	ACAGCCGGTCATTAGG-1	5.21173	4.15309	0	0	1	CGGCCAACAGGTTTCT	LC648	FALSE	0	AC-like	-0.0150379	0.145021	-0.177514	0.213335	-0.296748	0.095336	LC656	0
LC656:ACAGCCGGTGCTTAGA-1	SeuratProject	1683	1085	LC656	ACAGCCGGTGCTTAGA-1	4.51575	4.27807	0	0	1	CGGCCAACAAGGTGCT	LC648	FALSE	0	AC-like	0.000876103	0.272893	0.156414	0.408072	-0.492823	0.182919	LC656	0
LC656:ACAGCCGGTGGATGTC-1	SeuratProject	1988	1311	LC656	ACAGCCGGTGGATGTC-1	3.77264	3.47082	2	2	4	CGGCCAACAGCTAGAC	LC648	TRUE	2	AC-like	-0.067511	0.00863756	0.0115333	0.0146505	-0.113916	0.00449019	LC656	1.79678
LC656:ACAGCCGGTTACGCAA-1	SeuratProject	2284	1473	LC656	ACAGCCGGTTACGCAA-1	3.0648	4.50963	2	2	4	CGGCCAACAAGGTATT	LC648	FALSE	2	AC-like	-0.0701992	0.419701	-0.0535857	0.466756	-0.620075	0.0663364	LC656	1.68237
LC656:ACAGCCGGTTGGTTCT-1	SeuratProject	1631	1095	LC656	ACAGCCGGTTGGTTCT-1	3.0656	3.0656	0	0	3	CGGCCAACACAAGGCT	LC648	FALSE	0	NPC-like	-0.0731024	0.0650205	0.144867	-0.170349	0.110826	-0.284477	LC656	0
LC656:ACAGCGCTCATTCATC-1	SeuratProject	1899	1177	LC656	ACAGCGCTCATTCATC-1	4.73934	3.63349	0	0	1	GCACCTTAGACAAGCT	LC648	FALSE	0	OPC-like	-0.0571884	0.0460844	0.0373667	-0.0121916	-0.0125225	-0.0817159	LC656	2.44511
LC656:ACAGCGCTCCAGGTTG-1	SeuratProject	1637	1106	LC656	ACAGCGCTCCAGGTTG-1	3.78742	3.60415	0	0	0	GCACCTTAGTCATGCC	LC648	FALSE	0	OPC-like	-0.0179411	0.117786	-0.0428714	-0.0898232	-0.214943	-0.183617	LC656	2.58154
LC656:ACAGCGCTCCTCATGC-1	SeuratProject	1748	1127	LC656	ACAGCGCTCCTCATGC-1	5.49199	4.11899	2	2	4	GCACCTTAGGTGAATC	LC648	TRUE	2	MES-like	0.012274	-0.0741284	-0.016681	-0.0937705	0.145409	0.0411798	LC656	1.90521
LC656:ACAGCGCTCCTCCCTC-1	SeuratProject	1890	1190	LC656	ACAGCGCTCCTCCCTC-1	2.85714	2.48677	0	0	0	GCACCTTAGTGATTCT	LC648	FALSE	0	OPC-like	-0.0232099	-0.00944755	-0.103943	-0.175613	-0.130266	-0.0197195	LC656	0
LC656:ACAGCGCTCCTGGCTT-1	SeuratProject	1094	751	LC656	ACAGCGCTCCTGGCTT-1	5.30165	4.02194	0	0	1	GCACCTTAGTCACTCA	LC648	FALSE	0	OPC-like	0.0203385	0.507361	0.043319	0.062019	-0.549957	-0.531411	LC656	0
LC656:ACAGCGCTCGTCCTTA-1	SeuratProject	950	665	LC656	ACAGCGCTCGTCCTTA-1	5.78947	5.26316	0	0	1	GCACCTTAGCGGGAAG	LC648	FALSE	0	MES-like	-0.0360056	-0.339235	-0.150252	-0.315876	0.355997	0.156069	LC656	2.44463
LC656:ACAGGAATCACTCAAA-1	SeuratProject	1832	1129	LC656	ACAGGAATCACTCAAA-1	3.76638	3.82096	0	0	3	GAAGTGAAGGTGCGTA	LC648	TRUE	0	OPC-like	-0.102457	0.445446	0.228081	0.390703	-0.283762	-0.0768914	LC656	1.8654
LC656:ACAGGAATCAGAAACG-1	SeuratProject	1031	741	LC656	ACAGGAATCAGAAACG-1	6.01358	4.94665	0	0	1	GAAGTGAAGGCAATGT	LC648	FALSE	0	AC-like	-0.0289088	-0.114554	-0.0879905	-0.0216653	-0.0104126	0.0926475	LC656	2.37018
LC656:ACAGGAATCCGCAAAT-1	SeuratProject	1456	979	LC656	ACAGGAATCCGCAAAT-1	5.01374	4.18956	0	0	3	GAAGTGAAGACCAGGC	LC648	FALSE	0	NPC-like	-0.0141777	-0.0430646	0.140938	-0.148507	0.243672	-0.208037	LC656	2.69031
LC656:ACAGGAATCCTAAGGT-1	SeuratProject	2365	1451	LC656	ACAGGAATCCTAAGGT-1	5.62368	4.22833	0	0	0	GAAGTGAAGGCTTCAC	LC648	TRUE	0	NPC-like	-0.0468658	0.266935	0.352129	0.0341242	0.117952	-0.398355	LC656	2.24672
LC656:ACAGGAATCGACCTGA-1	SeuratProject	1390	914	LC656	ACAGGAATCGACCTGA-1	4.46043	4.38849	0	0	0	GAAGTGAAGTTTGACT	LC648	FALSE	0	NPC-like	-0.0555755	-0.177107	0.0768905	-0.242981	0.326535	-0.179468	LC656	0
LC656:ACAGGAATCGGTCAGC-1	SeuratProject	1090	709	LC656	ACAGGAATCGGTCAGC-1	5.04587	6.05505	0	0	1	GAAGTGAAGGCAATAC	LC648	FALSE	0	NPC-like	0.00539223	-0.270724	0.0468905	-0.221402	0.397928	-0.0586604	LC656	2.31987
LC656:ACAGGAATCTAGCGTG-1	SeuratProject	3255	1979	LC656	ACAGGAATCTAGCGTG-1	5.3149	6.17512	2	2	1	GAAGTGAAGCGCAACA	LC648	TRUE	2	NPC-like	-0.0937476	0.0539567	0.106652	-0.165349	0.0740884	-0.263515	LC656	1.96633
LC656:ACAGGAATCTCGACCT-1	SeuratProject	2021	1331	LC656	ACAGGAATCTCGACCT-1	4.0574	4.20584	2	2	4	GAAGTGAAGTATTTGC	LC648	FALSE	2	MES-like	-0.0546078	-0.231362	-0.0754905	-0.297192	0.313343	0.0298171	LC656	0
LC656:ACAGGATCAAACAACA-1	SeuratProject	1345	974	LC656	ACAGGATCAAACAACA-1	6.171	5.87361	0	0	1	TGTGCTGGTGTGTTAC	LC648	TRUE	0	MES-like	0.0257148	-0.268171	-0.0940619	-0.0316653	0.080494	0.163211	LC656	0
LC656:ACAGGATCAAACTGCC-1	SeuratProject	1461	1010	LC656	ACAGGATCAAACTGCC-1	3.28542	4.65435	0	2	4	TGTGCTGGTGTTGCAT	LC648	FALSE	2	AC-like	-0.0405217	0.0179993	-0.0972762	0.117808	-0.212047	0.137253	LC656	0
LC656:ACAGGATCAAATATCC-1	SeuratProject	1090	835	LC656	ACAGGATCAAATATCC-1	2.20183	4.49541	0	0	3	TGTGCTGGTTGTGACT	LC648	FALSE	0	MES-like	0.113779	-0.296256	-0.0869191	-0.346402	0.546148	0.263874	LC656	3.35071
LC656:ACAGGATCAATTGACT-1	SeuratProject	1830	1183	LC656	ACAGGATCAATTGACT-1	3.6612	2.40437	0	0	3	TGTGCTGGTAAGGTGC	LC648	FALSE	0	NPC-like	0.0064675	-0.323277	0.219748	-0.407455	0.625761	-0.278913	LC656	2.47897
LC656:ACAGGATCACAGCCTG-1	SeuratProject	2096	1243	LC656	ACAGGATCACAGCCTG-1	3.62595	4.8187	2	2	4	TGTGCTGGTATTGAGG	LC648	FALSE	2	NPC-like	-0.0824572	-0.408596	0.0924857	-0.537192	0.586003	-0.232591	LC656	2.35537
LC656:ACAGGATCAGGAATCG-1	SeuratProject	995	734	LC656	ACAGGATCAGGAATCG-1	5.72864	5.52764	2	2	4	TGTGCTGGTATCCGTG	LC648	FALSE	2	MES-like	-0.0211669	-0.336682	-0.0385857	-0.343771	0.403381	0.0249137	LC656	0
LC656:ACAGGATCAGGCCTTG-1	SeuratProject	904	658	LC656	ACAGGATCAGGCCTTG-1	4.97788	4.42478	0	0	3	TGTGCTGGTCATGAAG	LC648	FALSE	0	NPC-like	-0.00772605	-0.312001	0.0971286	-0.382981	0.494804	-0.143857	LC656	3.14087
LC656:ACAGGCTGTGACATAT-1	SeuratProject	961	726	LC656	ACAGGCTGTGACATAT-1	3.64204	6.34755	0	0	0	CCTAATCCATGGTGAC	LC648	FALSE	0	MES-like	-0.0199841	-0.164554	-0.0685857	-0.344034	0.404957	0.0684667	LC656	0
LC656:ACAGGCTGTTACGCAA-1	SeuratProject	2979	1711	LC656	ACAGGCTGTTACGCAA-1	4.63243	3.02115	2	2	4	CCTAATCCAAGGTATT	LC648	FALSE	2	AC-like	-0.120522	1.13949	0.1932	1.29176	-1.2704	0.204475	LC656	2.40428
LC656:ACAGGCTGTTGTAACG-1	SeuratProject	1052	757	LC656	ACAGGCTGTTGTAACG-1	7.12928	5.03802	2	2	4	CCTAATCCAGGTTATG	LC648	FALSE	2	MES-like	0.0549621	-0.276469	0.0176047	-0.413244	0.554055	0.052913	LC656	2.35192
LC656:ACAGGTAAGCTGTACG-1	SeuratProject	854	654	LC656	ACAGGTAAGCTGTACG-1	6.44028	4.91803	0	0	0	GCCTTAATCAATATCC	LC648	FALSE	0	MES-like	-0.0319196	-0.36966	-0.0868	-0.182192	0.201975	0.0770795	LC656	3.58709
LC656:ACAGGTAAGGAGCACG-1	SeuratProject	1282	894	LC656	ACAGGTAAGGAGCACG-1	5.0702	3.66615	0	0	1	GCCTTAATCTAGTTCG	LC648	TRUE	0	NPC-like	-0.0328873	-0.131575	0.00558094	-0.0998232	0.18543	-0.0544571	LC656	0
LC656:ACAGGTAAGGTGAGAC-1	SeuratProject	1113	793	LC656	ACAGGTAAGGTGAGAC-1	5.84007	6.01977	0	0	3	GCCTTAATCCAGGACA	LC648	FALSE	0	MES-like	-0.0189088	-0.113703	-0.0254905	-0.260613	0.312321	0.0094642	LC656	2.94283
LC656:ACAGGTAAGTTTAACG-1	SeuratProject	1433	1010	LC656	ACAGGTAAGTTTAACG-1	3.34962	4.2568	0	0	3	GCCTTAATCAAGCGCA	LC648	FALSE	0	NPC-like	-0.0247153	-0.267958	0.0529619	-0.37956	0.401543	-0.107925	LC656	2.70516
LC656:ACAGTATGTACGGGTT-1	SeuratProject	1727	1080	LC656	ACAGTATGTACGGGTT-1	6.25362	4.5165	2	2	1	ACCAGGTCAGGCTCCT	LC648	FALSE	2	NPC-like	0.014532	0.0305525	0.0395095	-0.0721916	0.0128648	-0.0355922	LC656	1.91551
LC656:ACAGTATGTATGTGGC-1	SeuratProject	1031	731	LC656	ACAGTATGTATGTGGC-1	5.14064	5.7226	0	0	0	ACCAGGTCAAATGACT	LC648	FALSE	0	MES-like	-0.017511	-0.28349	-0.0613238	-0.283771	0.340573	0.061863	LC656	0
LC656:ACAGTATGTCAAGTAT-1	SeuratProject	2017	1306	LC656	ACAGTATGTCAAGTAT-1	2.62766	3.22261	0	0	3	ACCAGGTCATGACAGC	LC648	FALSE	0	OPC-like	-0.0810594	0.145233	0.140105	0.0643874	-0.00738003	-0.112161	LC656	3.03646
LC656:ACAGTATGTCACCAAA-1	SeuratProject	1253	840	LC656	ACAGTATGTCACCAAA-1	5.18755	5.34717	0	0	3	ACCAGGTCAATGAGCC	LC648	TRUE	0	AC-like	0.00130621	0.270552	0.0707	0.31544	-0.394112	0.0633477	LC656	3.21657
LC656:ACAGTATGTCTCAGCC-1	SeuratProject	1667	1058	LC656	ACAGTATGTCTCAGCC-1	4.07918	3.05939	0	0	0	ACCAGGTCAACAAAGA	LC648	FALSE	0	NPC-like	-0.0484787	-0.0862561	0.143438	-0.160876	0.2983	-0.253284	LC656	3.61072
LC656:ACAGTATGTCTTGCTG-1	SeuratProject	1943	1246	LC656	ACAGTATGTCTTGCTG-1	3.39681	4.22028	2	2	4	ACCAGGTCATGGATAT	LC648	FALSE	2	OPC-like	0.0249621	0.357786	-0.199538	0.216493	-0.63907	-0.19067	LC656	0
LC656:ACAGTATGTGGTGAGA-1	SeuratProject	5405	2748	LC656	ACAGTATGTGGTGAGA-1	2.25717	3.25624	2	2	4	ACCAGGTCAATTGAGT	LC648	TRUE	2	OPC-like	-0.157296	1.26545	0.39939	1.2207	-0.899992	-0.063148	LC656	1.87953
LC656:ACAGTATGTTAACACG-1	SeuratProject	1355	917	LC656	ACAGTATGTTAACACG-1	5.31365	3.46863	2	2	4	ACCAGGTCACATTGTC	LC648	FALSE	2	NPC-like	-0.0597691	-0.344979	-0.0115619	-0.373771	0.415129	-0.0679238	LC656	2.12586
LC656:ACAGTATGTTAGTTGG-1	SeuratProject	821	618	LC656	ACAGTATGTTAGTTGG-1	7.42996	5.23752	0	0	1	ACCAGGTCAATAGCAT	LC648	FALSE	0	MES-like	-0.0118121	-0.170937	-0.0529905	-0.204034	0.253652	0.0582173	LC656	0
LC656:ACAGTATGTTGGATAT-1	SeuratProject	2829	1761	LC656	ACAGTATGTTGGATAT-1	2.75716	3.64086	2	2	4	ACCAGGTCAATGTCAG	LC648	FALSE	2	NPC-like	-0.0674035	-0.200086	0.058319	-0.170876	0.331596	-0.170851	LC656	1.51178
LC656:ACAGTATGTTGGCCGA-1	SeuratProject	907	667	LC656	ACAGTATGTTGGCCGA-1	5.18192	5.73319	0	0	0	ACCAGGTCAAACCTAG	LC648	FALSE	0	NPC-like	-0.017726	-0.357958	0.0379619	-0.317192	0.481216	-0.0781834	LC656	2.48702
LC656:ACATAGCTCAATAGCC-1	SeuratProject	1768	1146	LC656	ACATAGCTCAATAGCC-1	3.56335	3.78959	0	0	0	TTGATGAAGCGCTTGT	LC648	FALSE	0	AC-like	-0.0531024	0.265872	0.0162952	0.317808	-0.455135	0.0730481	LC656	0
LC656:ACATAGCTCAATCATG-1	SeuratProject	1640	1077	LC656	ACATAGCTCAATCATG-1	6.64634	4.87805	2	2	4	TTGATGAAGTACCGGA	LC648	FALSE	2	NPC-like	-0.0481562	-0.0892348	-0.0345381	-0.313244	0.0768281	-0.0195141	LC656	0
LC656:ACATAGCTCATCACTT-1	SeuratProject	8032	3228	LC656	ACATAGCTCATCACTT-1	3.88446	3.08765	2	2	4	TTGATGAAGCAATACA	LC648	TRUE	2	OPC-like	-0.199446	2.31545	0.782843	0.914651	-1.34062	-1.26351	LC656	1.24991
LC656:ACATAGCTCATCAGTA-1	SeuratProject	2841	1647	LC656	ACATAGCTCATCAGTA-1	5.49102	3.83668	0	0	0	TTGATGAAGCTTAGCC	LC648	TRUE	0	NPC-like	-0.089554	0.0620418	0.188438	-0.278507	0.171714	-0.353879	LC656	3.09645
LC656:ACATAGCTCCGCACAA-1	SeuratProject	2465	1517	LC656	ACATAGCTCCGCACAA-1	4.54361	3.61055	2	2	4	TTGATGAAGTAAACTG	LC648	TRUE	2	MES-like	-0.039554	-0.122852	-0.1568	-0.237192	0.260191	0.11543	LC656	0
LC656:ACATAGCTCCGTTATT-1	SeuratProject	1377	944	LC656	ACATAGCTCCGTTATT-1	4.21206	3.26797	0	0	0	TTGATGAAGTGCTGAG	LC648	FALSE	0	NPC-like	-0.0669734	-0.265405	0.0454619	-0.311402	0.390521	-0.153721	LC656	0
LC656:ACATAGCTCCTTAATC-1	SeuratProject	1954	1074	LC656	ACATAGCTCCTTAATC-1	5.27124	3.42886	2	2	4	TTGATGAAGGAGCTAT	LC648	FALSE	2	AC-like	-0.000199165	0.284382	-0.127038	0.308598	-0.388241	0.0345195	LC656	1.81119
LC656:ACATAGCTCGCTAAGT-1	SeuratProject	633	525	LC656	ACATAGCTCGCTAAGT-1	7.26698	7.109	4	4	7	TTGATGAAGCTGGCAA	LC648	TRUE	4	MES-like	0.00259653	-0.42349	-0.105014	-0.307718	0.389913	0.147451	LC656	2.82125
LC656:ACATAGCTCGGCCAGT-1	SeuratProject	1558	1120	LC656	ACATAGCTCGGCCAGT-1	2.50321	4.55712	0	0	1	TTGATGAAGAGATTCA	LC648	FALSE	0	NPC-like	-0.0741777	-0.23966	0.00689046	-0.0821916	0.317942	-0.112457	LC656	2.00397
LC656:ACATAGCTCGGTTTCC-1	SeuratProject	1748	1092	LC656	ACATAGCTCGGTTTCC-1	4.57666	4.11899	0	0	0	TTGATGAAGTTTCTCC	LC648	FALSE	0	NPC-like	-0.0328873	-0.177745	0.152129	-0.233771	0.41129	-0.244906	LC656	0
LC656:ACATAGCTCGTCCTTA-1	SeuratProject	1533	1014	LC656	ACATAGCTCGTCCTTA-1	4.37052	4.7619	0	0	3	TTGATGAAGCGGGAAG	LC648	FALSE	0	NPC-like	-0.0579411	0.0701269	0.083319	-0.0756126	0.0189078	-0.190628	LC656	0
LC656:ACATCAATCACTCAAA-1	SeuratProject	1051	759	LC656	ACATCAATCACTCAAA-1	6.47003	3.52046	0	0	0	CGTAAACAGGTGCGTA	LC648	FALSE	0	NPC-like	0.00496212	-0.298171	0.0522476	-0.359297	0.433407	-0.0666548	LC656	2.35278
LC656:ACATCAATCATGTCAA-1	SeuratProject	1002	747	LC656	ACATCAATCATGTCAA-1	3.59281	3.79242	0	0	3	CGTAAACAGTGCTCAC	LC648	FALSE	0	NPC-like	-0.0396615	-0.192639	0.0487952	-0.152981	0.312008	-0.122284	LC656	2.39608
LC656:ACATCAATCATTGACA-1	SeuratProject	1786	1144	LC656	ACATCAATCATTGACA-1	3.80739	3.41545	0	0	0	CGTAAACAGTTGCAGG	LC648	FALSE	0	OPC-like	-0.0245002	0.495021	0.177843	0.377282	-0.39745	-0.160583	LC656	2.50129
LC656:ACATCAATCCGCTAGA-1	SeuratProject	1329	935	LC656	ACATCAATCCGCTAGA-1	4.8909	4.81565	0	0	1	CGTAAACAGCTCATTG	LC648	TRUE	0	AC-like	-0.0470809	0.0267227	-0.00596668	0.100966	-0.199182	0.103321	LC656	0
LC656:ACATCAATCGCATCCT-1	SeuratProject	2381	1403	LC656	ACATCAATCGCATCCT-1	5.2079	4.32591	0	0	1	CGTAAACAGGTTGGAT	LC648	FALSE	0	NPC-like	-0.0422422	0.00204181	0.135819	-0.511139	0.181137	-0.236415	LC656	0
LC656:ACATCAATCGCGACAC-1	SeuratProject	1516	1001	LC656	ACATCAATCGCGACAC-1	3.23219	2.90237	0	0	0	CGTAAACAGCAGGTTG	LC648	FALSE	0	NPC-like	-0.00675831	-0.0913624	0.0730809	-0.266665	0.21964	-0.110817	LC656	0
LC656:ACATCAATCGCTAGTG-1	SeuratProject	1073	806	LC656	ACATCAATCGCTAGTG-1	5.40541	4.19385	0	0	4	CGTAAACAGGTCGAGC	LC648	FALSE	0	NPC-like	-0.0051454	-0.26115	0.0286762	-0.391402	0.367176	-0.0479872	LC656	2.33405
LC656:ACATCAATCTAAGGAG-1	SeuratProject	967	701	LC656	ACATCAATCTAAGGAG-1	5.58428	4.86039	0	0	4	CGTAAACAGATAACTG	LC648	FALSE	0	MES-like	0.0210912	-0.18349	-0.135014	-0.330876	0.43506	0.209273	LC656	0
LC656:ACATCATCACCTCACC-1	SeuratProject	994	713	LC656	ACATCATCACCTCACC-1	5.13078	4.42656	0	0	0	TTACCGGGTATTGTCA	LC648	FALSE	0	MES-like	-0.00622067	-0.312852	-0.134895	-0.491665	0.570895	0.17463	LC656	0
LC656:ACATTAGTCACAAGCT-1	SeuratProject	1487	1020	LC656	ACATTAGTCACAAGCT-1	7.80094	5.78346	0	0	1	CGTACCTAGCTAACGG	LC648	FALSE	0	MES-like	-0.00869379	-0.250724	-0.0538238	-0.0316653	0.0327659	0.0636825	LC656	2.04446
LC656:ACATTAGTCACTCAAA-1	SeuratProject	2934	1651	LC656	ACATTAGTCACTCAAA-1	4.29448	3.13565	0	0	1	CGTACCTAGGTGCGTA	LC648	TRUE	0	AC-like	-0.132135	0.389063	0.267962	0.445703	-0.657949	0.079484	LC656	1.48349
LC656:ACATTAGTCAGCATTA-1	SeuratProject	1736	1156	LC656	ACATTAGTCAGCATTA-1	4.60829	4.26267	0	0	0	CGTACCTAGCGAAGTT	LC648	TRUE	0	NPC-like	-0.0521346	-0.326256	0.00462856	-0.232455	0.412386	-0.0796521	LC656	0
LC656:ACATTAGTCATCAGTA-1	SeuratProject	1768	1145	LC656	ACATTAGTCATCAGTA-1	5.65611	3.95928	0	0	0	CGTACCTAGCTTAGCC	LC648	TRUE	0	NPC-like	-0.00665078	0.0335312	0.0862952	-0.327718	0.0741821	-0.128222	LC656	3.37692
LC656:ACATTAGTCCGCAAGC-1	SeuratProject	1330	883	LC656	ACATTAGTCCGCAAGC-1	5.48872	3.38346	0	0	3	CGTACCTAGATTCCGC	LC648	TRUE	0	NPC-like	-0.00643572	-0.274979	0.0052238	-0.381402	0.356373	-0.0167238	LC656	2.77494
LC656:ACATTAGTCCTAAGAC-1	SeuratProject	1027	757	LC656	ACATTAGTCCTAAGAC-1	7.40019	4.86855	0	0	1	CGTACCTAGTCAATAG	LC648	FALSE	0	MES-like	0.0170051	-0.379448	-0.102871	-0.120086	0.185348	0.16334	LC656	3.01917
LC656:ACATTAGTCCTAATGA-1	SeuratProject	1141	780	LC656	ACATTAGTCCTAATGA-1	5.25855	4.46976	0	0	3	CGTACCTAGATATTGG	LC648	FALSE	0	NPC-like	-0.0182637	-0.151575	0.0565333	-0.435086	0.27275	-0.104064	LC656	3.5851
LC656:ACATTAGTCCTGATTT-1	SeuratProject	1332	969	LC656	ACATTAGTCCTGATTT-1	3.3033	4.35435	0	0	0	CGTACCTAGCACAGCA	LC648	FALSE	0	MES-like	-0.0183712	-0.039022	-0.0403714	-0.251928	0.302825	0.0294894	LC656	2.14095
LC656:ACATTAGTCTGCAAAC-1	SeuratProject	1025	734	LC656	ACATTAGTCTGCAAAC-1	5.65854	4.87805	0	0	0	CGTACCTAGTTACAAG	LC648	TRUE	0	MES-like	0.00109116	-0.291575	-0.000252394	-0.292981	0.371918	0.00193703	LC656	2.37547
LC656:ACATTGCAGCTATTGA-1	SeuratProject	834	673	LC656	ACATTGCAGCTATTGA-1	1.79856	8.15348	4	4	7	AACCTGCTCCAGGTGA	LC648	FALSE	4	MES-like	0.00302664	-0.320511	-0.00822858	-0.122192	0.170205	0.0161472	LC656	3.21811
LC656:ACATTGCAGGAACACA-1	SeuratProject	2377	1442	LC656	ACATTGCAGGAACACA-1	3.57594	3.28145	0	0	0	AACCTGCTCAGCAATA	LC648	FALSE	0	OPC-like	-0.0521346	0.27651	0.194629	-0.290613	-0.113542	-0.409955	LC656	2.88077
LC656:ACATTGCAGGAACCAA-1	SeuratProject	1105	771	LC656	ACATTGCAGGAACCAA-1	6.60633	4.43439	0	0	1	AACCTGCTCAAGGTTA	LC648	FALSE	0	AC-like	-0.0299841	-0.124554	-0.166681	0.0925453	-0.166753	0.283447	LC656	0
LC656:ACCAAACTCATGTTTC-1	SeuratProject	1766	1120	LC656	ACCAAACTCATGTTTC-1	3.28426	4.13364	0	0	3	AGGTGTTAGGCAATCG	LC648	FALSE	0	OPC-like	-0.0517045	0.387148	0.0553428	0.313598	-0.413383	-0.10239	LC656	3.16337
LC656:ACCAAACTCCGCCTCA-1	SeuratProject	1319	909	LC656	ACCAAACTCCGCCTCA-1	5.45868	3.33586	0	0	3	AGGTGTTAGTCACCAC	LC648	TRUE	0	NPC-like	-0.0366508	-0.476256	0.0723667	-0.363244	0.630986	-0.149282	LC656	0
LC656:ACCAAACTCCGGTTGA-1	SeuratProject	1743	1137	LC656	ACCAAACTCCGGTTGA-1	3.44234	3.78657	0	0	0	AGGTGTTAGTGGCCAA	LC648	FALSE	0	OPC-like	-0.0643927	0.140127	0.0616524	-0.270086	-0.108992	-0.268458	LC656	2.52368
LC656:ACCAAACTCGGCCATA-1	SeuratProject	2646	1592	LC656	ACCAAACTCGGCCATA-1	4.34618	4.00605	2	2	4	AGGTGTTAGGCTCACT	LC648	TRUE	2	NPC-like	-0.0442852	-0.182001	0.138319	-0.297192	0.400887	-0.241967	LC656	1.56429
LC656:ACCAAACTCTAATCCT-1	SeuratProject	2110	1252	LC656	ACCAAACTCTAATCCT-1	3.79147	3.98104	0	0	0	AGGTGTTAGGATGCGC	LC648	TRUE	0	OPC-like	-0.0664357	0.329489	0.192962	-0.184034	-0.184632	-0.481221	LC656	1.74734
LC656:ACCAAACTCTCCATAT-1	SeuratProject	1189	874	LC656	ACCAAACTCTCCATAT-1	2.52313	6.05551	2	2	4	AGGTGTTAGCAATTGA	LC648	FALSE	2	MES-like	-0.021382	-0.322852	-0.101324	-0.244823	0.290945	0.110954	LC656	0
LC656:ACCAAACTCTTTAAGG-1	SeuratProject	1526	1062	LC656	ACCAAACTCTTTAAGG-1	4.78375	3.80079	0	0	0	AGGTGTTAGTTTGTCG	LC648	TRUE	0	MES-like	-0.0346078	-0.480724	-0.124181	-0.464297	0.515701	0.123763	LC656	0
LC656:ACCAAGCGTCATTACC-1	SeuratProject	890	660	LC656	ACCAAGCGTCATTACC-1	5.05618	4.49438	0	0	3	TGCTCCACAGTTGGCG	LC648	FALSE	0	NPC-like	0.00227395	-0.335831	0.0828428	-0.33956	0.504542	-0.111791	LC656	4.62618
LC656:ACCAAGCGTCCAAGAC-1	SeuratProject	937	687	LC656	ACCAAGCGTCCAAGAC-1	5.54963	4.80256	0	0	0	TGCTCCACACTAGTAG	LC648	FALSE	0	MES-like	0.000230942	-0.238809	-0.0746572	-0.362192	0.446174	0.104186	LC656	3.10659
LC656:ACCAAGTTCAATGTGC-1	SeuratProject	2355	1359	LC656	ACCAAGTTCAATGTGC-1	4.07643	3.99151	0	0	1	AGGGAGTAGGTTGGTG	LC648	TRUE	0	NPC-like	-0.0225648	0.00416947	0.223795	-0.409297	0.286439	-0.317721	LC656	1.65752
LC656:ACCAAGTTCACTTCAT-1	SeuratProject	1759	1129	LC656	ACCAAGTTCACTTCAT-1	6.02615	2.72882	0	0	1	AGGGAGTAGTGTCCAC	LC648	TRUE	0	NPC-like	0.0116288	-0.12966	0.0632	-0.347981	0.254425	-0.0725465	LC656	3.16717
LC656:ACCAAGTTCAGGCCTA-1	SeuratProject	2590	1609	LC656	ACCAAGTTCAGGCCTA-1	4.09266	3.70656	0	0	0	AGGGAGTAGGCCCTTG	LC648	FALSE	0	NPC-like	-0.0814895	-0.065405	0.328557	-0.0358758	0.479191	-0.448301	LC656	2.16585
LC656:ACCAAGTTCAGTGAAG-1	SeuratProject	1221	875	LC656	ACCAAGTTCAGTGAAG-1	3.276	4.2588	0	0	3	AGGGAGTAGCCAATCC	LC648	FALSE	0	NPC-like	-0.0185863	-0.16732	0.0822476	-0.125086	0.321429	-0.138597	LC656	3.24142
LC656:ACCAAGTTCATTGACA-1	SeuratProject	1634	1088	LC656	ACCAAGTTCATTGACA-1	4.10037	4.03917	0	0	1	AGGGAGTAGTTGCAGG	LC648	FALSE	0	OPC-like	-0.0766508	0.162893	-0.00620477	-0.0166653	-0.225395	-0.238247	LC656	0
LC656:ACCAAGTTCCATAAGC-1	SeuratProject	1446	978	LC656	ACCAAGTTCCATAAGC-1	5.46335	3.45781	0	0	0	AGGGAGTAGGAGCTTG	LC648	FALSE	0	AC-like	0.00442449	-0.101788	0.0166524	0.02544	-0.0300048	0.0126225	LC656	0
LC656:ACCAAGTTCCCGTTAC-1	SeuratProject	1055	733	LC656	ACCAAGTTCCCGTTAC-1	5.6872	5.21327	0	0	1	AGGGAGTAGCTAAATG	LC648	FALSE	0	NPC-like	-0.00998411	-0.123703	0.0157	-0.177718	0.188278	-0.0365865	LC656	2.34934
LC656:ACCAAGTTCCCGTTTA-1	SeuratProject	2147	1315	LC656	ACCAAGTTCCCGTTTA-1	3.49325	3.67955	0	0	0	AGGGAGTAGCAAGGAA	LC648	FALSE	0	NPC-like	0.0156073	-0.0607241	0.0893905	-0.152981	0.201778	-0.102703	LC656	1.73301
LC656:ACCAAGTTCCTAACGG-1	SeuratProject	1484	1002	LC656	ACCAAGTTCCTAACGG-1	4.98652	4.44744	0	0	0	AGGGAGTAGTGCTGGA	LC648	FALSE	0	NPC-like	-0.00428519	-0.346894	0.0802238	-0.240086	0.513105	-0.117042	LC656	0
LC656:ACCAAGTTCCTAATTC-1	SeuratProject	3157	1751	LC656	ACCAAGTTCCTAATTC-1	4.59297	3.04086	0	0	0	AGGGAGTAGCTTGAAA	LC648	FALSE	0	OPC-like	-0.110522	0.473106	0.1307	0.114387	-0.424821	-0.442246	LC656	1.99267
LC656:ACCAAGTTCGTAATCA-1	SeuratProject	869	637	LC656	ACCAAGTTCGTAATCA-1	7.24971	5.52359	0	0	1	AGGGAGTAGGTTGCGA	LC648	FALSE	0	MES-like	-0.0231024	-0.219448	-0.0507286	-0.212981	0.250814	0.0393156	LC656	0
LC656:ACCAAGTTCTAATTGG-1	SeuratProject	994	713	LC656	ACCAAGTTCTAATTGG-1	6.33803	4.52716	0	0	3	AGGGAGTAGCTATCGC	LC648	FALSE	0	MES-like	0.0154998	-0.368384	0.0134381	-0.360613	0.460598	0.00297131	LC656	3.05025
LC656:ACCAAGTTCTCACAAA-1	SeuratProject	1466	1026	LC656	ACCAAGTTCTCACAAA-1	3.47885	3.61528	0	0	3	AGGGAGTAGGCATGGC	LC648	FALSE	0	NPC-like	-0.0303067	-0.0164688	0.142843	-0.228244	0.213268	-0.230387	LC656	2.05685
LC656:ACCAAGTTCTTGTCCA-1	SeuratProject	948	739	LC656	ACCAAGTTCTTGTCCA-1	5.48523	4.00844	0	0	0	AGGGAGTAGTGCGGTA	LC648	TRUE	0	MES-like	0.0770051	-0.220299	-0.0468	-0.137981	0.28094	0.168392	LC656	2.44656
LC656:ACCAAGTTCTTTAAGG-1	SeuratProject	1073	775	LC656	ACCAAGTTCTTTAAGG-1	6.52377	5.96459	0	0	1	AGGGAGTAGTTTGTCG	LC648	FALSE	0	MES-like	-0.0291239	-0.311788	-0.0985857	-0.341139	0.391784	0.096885	LC656	0
LC656:ACCAATATCACATTGA-1	SeuratProject	1554	1034	LC656	ACCAATATCACATTGA-1	3.3462	3.4749	0	0	0	GGCACTAAGAGAGCAA	LC648	FALSE	0	OPC-like	-0.025468	0.0720418	-0.105252	-0.0814021	-0.235475	-0.134234	LC656	0
LC656:ACCAATATCCCTCTAA-1	SeuratProject	2453	1503	LC656	ACCAATATCCCTCTAA-1	3.66898	3.83204	2	2	4	GGCACTAAGTCCCTGG	LC648	TRUE	2	OPC-like	-0.0955755	0.265659	-0.00203811	0.199124	-0.34221	-0.0929308	LC656	1.62465
LC656:ACCAATATCGGGACTC-1	SeuratProject	1604	1082	LC656	ACCAATATCGGGACTC-1	4.36409	4.17706	0	0	0	GGCACTAAGCCATAGG	LC648	TRUE	0	NPC-like	-0.0189088	-0.284767	-0.0181095	-0.319823	0.341026	-0.00115269	LC656	0
LC656:ACCAATATCTTAAGTG-1	SeuratProject	1236	792	LC656	ACCAATATCTTAAGTG-1	5.09709	5.01618	0	0	1	GGCACTAAGGTTATCT	LC648	FALSE	0	MES-like	-0.0121346	-0.277533	-0.0138238	-0.336139	0.404908	0.00243491	LC656	2.20724
LC656:ACCACACCAACACCTA-1	SeuratProject	1965	1013	LC656	ACCACACCAACACCTA-1	4.17303	3.15522	0	0	1	AATCCTAGTTTCCTCA	LC648	FALSE	0	MES-like	0.0139944	-0.311788	-0.115252	-0.47456	0.573912	0.175361	LC656	0
LC656:ACCACACCAATAGCCC-1	SeuratProject	2657	1546	LC656	ACCACACCAATAGCCC-1	1.95709	4.47874	0	0	0	AATCCTAGTTGAAGCA	LC648	FALSE	0	NPC-like	-0.126758	-0.172426	0.184986	-0.237718	0.440859	-0.391486	LC656	1.56101
LC656:ACCACACCACAACAAA-1	SeuratProject	7146	3214	LC656	ACCACACCACAACAAA-1	3.34453	3.21858	2	2	4	AATCCTAGTTACGAAG	LC648	TRUE	2	NPC-like	-0.147726	0.625021	0.818795	0.166756	0.255531	-0.724248	LC656	2.37915
LC656:ACCACACCACCTACTT-1	SeuratProject	3301	1706	LC656	ACCACACCACCTACTT-1	2.84762	2.42351	0	0	0	AATCCTAGTAGCGGAT	LC648	FALSE	0	OPC-like	-0.118049	0.470765	0.0129619	0.172808	-0.543796	-0.376242	LC656	1.39361
LC656:ACCACACCACGCAACT-1	SeuratProject	2039	1353	LC656	ACCACACCACGCAACT-1	2.6974	4.65915	0	0	0	AATCCTAGTGATGAAT	LC648	FALSE	0	OPC-like	-0.047726	0.175446	0.0611762	-0.306928	-0.156099	-0.290627	LC656	1.77569
LC656:ACCACACCACTTACAG-1	SeuratProject	2937	1660	LC656	ACCACACCACTTACAG-1	2.0429	3.43888	0	0	0	AATCCTAGTGACCTTG	LC648	FALSE	0	NPC-like	-0.100844	0.133106	0.212843	-0.12456	0.11068	-0.393622	LC656	0
LC656:ACCACACCAGCACGTT-1	SeuratProject	1005	700	LC656	ACCACACCAGCACGTT-1	4.47761	5.27363	0	0	3	AATCCTAGTCAGTAAG	LC648	FALSE	0	NPC-like	-0.0147153	-0.302852	0.155224	-0.333771	0.544066	-0.226433	LC656	3.70871
LC656:ACCACACCAGCTTAAT-1	SeuratProject	1672	1001	LC656	ACCACACCAGCTTAAT-1	6.81818	3.40909	0	0	3	AATCCTAGTGGTGAAC	LC648	FALSE	0	NPC-like	0.0121664	-0.318596	0.0473667	-0.585613	0.449919	-0.0499098	LC656	2.562
LC656:ACCACACCATAGCTGC-1	SeuratProject	1811	1126	LC656	ACCACACCATAGCTGC-1	3.58918	3.42352	0	0	3	AATCCTAGTCATCATA	LC648	FALSE	0	OPC-like	0.0120589	0.362255	0.0591524	-0.197192	-0.38195	-0.433169	LC656	1.87515
LC656:ACCACATAGCTTACTT-1	SeuratProject	2031	1358	LC656	ACCACATAGCTTACTT-1	3.15116	3.49581	2	2	4	GGTTACCTCGCACACT	LC648	FALSE	2	NPC-like	-0.061382	-0.207107	-0.00394287	-0.405086	0.266834	-0.0805746	LC656	1.77896
LC656:ACCACATAGGCACAGG-1	SeuratProject	1530	1039	LC656	ACCACATAGGCACAGG-1	3.79085	4.18301	0	0	1	GGTTACCTCGCTCAAC	LC648	FALSE	0	OPC-like	-0.0490164	0.0348078	-0.0251333	-0.0419284	-0.0839841	-0.106665	LC656	0
LC656:ACCACATAGGGCTAAA-1	SeuratProject	1023	746	LC656	ACCACATAGGGCTAAA-1	5.76735	5.08309	2	2	4	GGTTACCTCGCTAGAG	LC648	FALSE	2	MES-like	0.00098363	-0.352214	-0.107395	-0.341139	0.424516	0.148451	LC656	0
LC656:ACCAGCTCAACAGGAT-1	SeuratProject	1676	1183	LC656	ACCAGCTCAACAGGAT-1	3.52029	4.23628	0	0	3	GCGTGCTGTAGTTACC	LC648	FALSE	0	AC-like	-0.075683	0.047361	0.0361762	0.18544	-0.334709	0.186601	LC656	1.94113
LC656:ACCAGCTCAATTGAAG-1	SeuratProject	1336	846	LC656	ACCAGCTCAATTGAAG-1	5.83832	4.71557	0	0	0	GCGTGCTGTAGTCCTG	LC648	FALSE	0	MES-like	0.0217363	-0.287107	-0.0251333	-0.377981	0.485136	0.0660818	LC656	2.1383
LC656:ACCAGCTCACAGACTC-1	SeuratProject	1211	817	LC656	ACCAGCTCACAGACTC-1	3.63336	2.47729	0	0	1	GCGTGCTGTACCGGCT	LC648	FALSE	0	AC-like	-0.0228873	-0.0430646	-0.0200143	-0.01956	-0.00479237	0.000655274	LC656	0
LC656:ACCAGCTCATAAGTTC-1	SeuratProject	1446	952	LC656	ACCAGCTCATAAGTTC-1	4.97925	4.9101	0	0	0	GCGTGCTGTGGACATA	LC648	FALSE	0	NPC-like	-0.0409519	-0.132001	0.144867	-0.196665	0.352609	-0.245883	LC656	2.06884
LC656:ACCAGCTCATCACAGC-1	SeuratProject	2183	1396	LC656	ACCAGCTCATCACAGC-1	5.54283	4.44343	0	0	0	GCGTGCTGTTCCTGGA	LC648	FALSE	0	NPC-like	-0.0746078	-0.072639	0.0792714	-0.101665	0.204029	-0.206492	LC656	0
LC656:ACCAGCTCATGACTAT-1	SeuratProject	731	548	LC656	ACCAGCTCATGACTAT-1	6.83995	4.92476	0	0	3	GCGTGCTGTTAGCTCG	LC648	FALSE	0	MES-like	0.0279729	-0.472852	-0.174895	-0.407192	0.521216	0.266478	LC656	2.68648
LC656:ACCAGGACAAAGGTAC-1	SeuratProject	2263	1420	LC656	ACCAGGACAAAGGTAC-1	4.59567	4.72824	0	0	0	TCGCAATGTAGCTAAG	LC648	TRUE	0	NPC-like	-0.0752529	-0.0941284	-0.00346668	-0.344034	0.125204	-0.100017	LC656	1.6899
LC656:ACCAGGACAACGTGCT-1	SeuratProject	1150	791	LC656	ACCAGGACAACGTGCT-1	7.91304	5.91304	0	0	1	TCGCAATGTTCTCACC	LC648	FALSE	0	MES-like	-0.0241777	-0.351362	-0.106681	-0.362192	0.420093	0.114371	LC656	0
LC656:ACCAGGACAAGGTCGA-1	SeuratProject	1151	823	LC656	ACCAGGACAAGGTCGA-1	4.51781	4.51781	2	2	4	TCGCAATGTTGTGGTT	LC648	FALSE	2	OPC-like	-0.0106293	0.16651	0.0120095	-0.111402	-0.207269	-0.235285	LC656	2.2709
LC656:ACCAGGACACAACAGG-1	SeuratProject	1381	952	LC656	ACCAGGACACAACAGG-1	3.8378	3.69298	0	0	0	TCGCAATGTATTGCGT	LC648	FALSE	0	NPC-like	-0.0491239	-0.0911497	0.00212856	-0.123507	0.128661	-0.0721092	LC656	2.10914
LC656:ACCAGGACACCAGCAT-1	SeuratProject	1220	923	LC656	ACCAGGACACCAGCAT-1	2.54098	4.09836	0	0	3	TCGCAATGTTCGGTAT	LC648	FALSE	0	MES-like	-0.0297691	-0.239235	-0.0694191	-0.346139	0.396565	0.0560979	LC656	2.21885
LC656:ACCAGGACACTAGGTC-1	SeuratProject	1845	1121	LC656	ACCAGGACACTAGGTC-1	4.11924	4.06504	0	0	0	TCGCAATGTCCTTTAT	LC648	FALSE	0	NPC-like	-0.041597	-0.149235	0.0920095	-0.121402	0.311787	-0.18092	LC656	2.8484
LC656:ACCAGGACAGTACCGT-1	SeuratProject	3312	1913	LC656	ACCAGGACAGTACCGT-1	3.1401	3.53261	0	0	3	TCGCAATGTATAGCTC	LC648	FALSE	0	NPC-like	-0.0574035	-0.0573199	0.555819	-0.274034	0.689871	-0.689945	LC656	0
LC656:ACCAGGACATAGCGGA-1	SeuratProject	964	730	LC656	ACCAGGACATAGCGGA-1	8.92116	5.18672	0	0	1	TCGCAATGTAGCTTTA	LC648	FALSE	0	MES-like	0.00571481	-0.368384	-0.0564429	-0.246402	0.324369	0.086998	LC656	0
LC656:ACCAGGACATAGCTTG-1	SeuratProject	1963	1257	LC656	ACCAGGACATAGCTTG-1	4.58482	3.51503	2	2	4	TCGCAATGTGTGATGA	LC648	FALSE	2	OPC-like	-0.0486938	0.0899142	-0.00763335	-0.170876	-0.134283	-0.187271	LC656	0
LC656:ACCAGGACATTGTGCA-1	SeuratProject	1151	797	LC656	ACCAGGACATTGTGCA-1	6.51607	4.60469	0	0	0	TCGCAATGTTAGCCAT	LC648	FALSE	0	MES-like	-0.0007368	-0.290299	-0.00287144	-0.434034	0.519337	0.00307635	LC656	2.2709
LC656:ACCAGGCTCCGCCTAT-1	SeuratProject	1019	708	LC656	ACCAGGCTCCGCCTAT-1	4.7105	3.92542	0	0	0	CGTCAAGAGCTTGCAC	LC648	FALSE	0	MES-like	-0.0307368	-0.234128	-0.175371	-0.124297	0.129032	0.194887	LC656	0
LC656:ACCAGGCTCCTAATGA-1	SeuratProject	1235	887	LC656	ACCAGGCTCCTAATGA-1	5.26316	4.69636	0	0	0	CGTCAAGAGATATTGG	LC648	FALSE	0	NPC-like	-0.00933895	-0.24115	-0.00346668	-0.203244	0.307642	-0.00844712	LC656	2.20796
LC656:ACCAGGCTCTTAGCCC-1	SeuratProject	1781	1109	LC656	ACCAGGCTCTTAGCCC-1	4.60415	3.98652	0	0	1	CGTCAAGAGTCTTAGT	LC648	FALSE	0	OPC-like	-0.000844327	0.0705525	0.00153332	-0.192981	-0.0962877	-0.0994929	LC656	0
LC656:ACCAGGGAGAGGAGGA-1	SeuratProject	1046	765	LC656	ACCAGGGAGAGGAGGA-1	4.78011	5.25813	0	0	3	GACATCCTCTAGCCAC	LC648	TRUE	0	OPC-like	-0.0243927	0.0784248	-0.029181	-0.0716653	-0.147444	-0.141194	LC656	2.3571
LC656:ACCAGGGAGCAAGACA-1	SeuratProject	1011	705	LC656	ACCAGGGAGCAAGACA-1	5.44016	6.03363	0	0	1	GACATCCTCGCATTAT	LC648	TRUE	0	MES-like	0.0329191	-0.0639156	-0.0951333	-0.229297	0.335959	0.133346	LC656	0
LC656:ACCAGGGAGCCAGGTC-1	SeuratProject	1073	770	LC656	ACCAGGGAGCCAGGTC-1	5.87139	5.40541	0	0	1	GACATCCTCAGTCTAT	LC648	FALSE	0	MES-like	-0.0220271	-0.117107	-0.0446572	-0.316665	0.372549	0.0322843	LC656	0
LC656:ACCAGGGAGCCAGTAT-1	SeuratProject	1530	1067	LC656	ACCAGGGAGCCAGTAT-1	5.55556	4.05229	2	2	4	GACATCCTCCCGGAAA	LC648	FALSE	2	OPC-like	-0.0139626	0.0175737	-0.0325143	0.0122821	-0.0705103	-0.00761406	LC656	0
LC656:ACCAGGGAGCTATATG-1	SeuratProject	1188	795	LC656	ACCAGGGAGCTATATG-1	2.94613	4.12458	0	0	3	GACATCCTCGTTAAAG	LC648	FALSE	0	NPC-like	-0.0217045	-0.215192	0.192605	-0.474823	0.493439	-0.280136	LC656	3.26776
LC656:ACCAGGGAGCTATGAC-1	SeuratProject	876	670	LC656	ACCAGGGAGCTATGAC-1	5.25114	4.3379	0	0	0	GACATCCTCTAACCCA	LC648	FALSE	0	MES-like	-0.0079411	-0.335618	-0.0531095	-0.131139	0.167612	0.0637355	LC656	0
LC656:ACCAGGGAGGCTTAGT-1	SeuratProject	1744	1096	LC656	ACCAGGGAGGCTTAGT-1	7.62615	5.10321	0	0	0	GACATCCTCAAACCTT	LC648	TRUE	0	MES-like	-0.00804863	-0.293065	-0.111205	-0.469297	0.547201	0.141637	LC656	0
LC656:ACCATAATCAAAGGCA-1	SeuratProject	1809	1232	LC656	ACCATAATCAAAGGCA-1	3.59315	3.86954	2	2	4	GTACTAAAGGAGCCGT	LC648	FALSE	2	NPC-like	-0.0770809	-0.151575	-0.0188238	-0.393244	0.179831	-0.0816901	LC656	0
LC656:ACCATAATCATTGACA-1	SeuratProject	1117	764	LC656	ACCATAATCATTGACA-1	4.5658	3.58102	0	0	3	GTACTAAAGTTGCAGG	LC648	FALSE	0	NPC-like	0.00657503	-0.123916	0.0309381	-0.444823	0.20771	-0.0347271	LC656	2.29783
LC656:ACCATAATCGTTATCT-1	SeuratProject	2909	1695	LC656	ACCATAATCGTTATCT-1	4.98453	3.8845	0	0	1	GTACTAAAGGCTATAA	LC648	TRUE	0	NPC-like	-0.0657906	-0.14732	0.168319	-0.213244	0.395764	-0.303471	LC656	1.49012
LC656:ACCATAATCTCAATAG-1	SeuratProject	1034	722	LC656	ACCATAATCTCAATAG-1	6.47969	5.60928	0	0	0	GTACTAAAGGGCTAAT	LC648	FALSE	0	NPC-like	0.00410191	-0.241788	0.0640333	-0.256665	0.384957	-0.0839709	LC656	2.36755
LC656:ACCATTAAGCCAAATC-1	SeuratProject	1432	908	LC656	ACCATTAAGCCAAATC-1	5.09777	2.93296	0	0	3	CATGTCATCGGTACGA	LC648	FALSE	0	NPC-like	-0.0382637	0.108212	0.201295	-0.153507	0.128403	-0.309827	LC656	0
LC656:ACCATTAAGCCACAAT-1	SeuratProject	1870	1287	LC656	ACCATTAAGCCACAAT-1	4.70588	5.24064	0	0	0	CATGTCATCGATCCGT	LC648	TRUE	0	MES-like	-0.00450024	-0.142852	-0.134062	-0.146139	0.191106	0.175763	LC656	0
LC656:ACCATTAAGCCGCAAC-1	SeuratProject	2893	1690	LC656	ACCATTAAGCCGCAAC-1	2.5579	3.21466	0	0	0	CATGTCATCTTTGGGC	LC648	FALSE	0	NPC-like	-0.121489	-0.0473199	0.0537952	-0.0598232	0.138965	-0.155255	LC656	1.49439
LC656:ACCATTAAGCGGATAA-1	SeuratProject	895	698	LC656	ACCATTAAGCGGATAA-1	6.59218	4.02235	0	0	0	CATGTCATCCTCCCAC	LC648	FALSE	0	MES-like	0.0111987	-0.297958	-0.0172762	-0.310876	0.402803	0.0405066	LC656	0
LC656:ACCATTAAGGCCAATT-1	SeuratProject	1815	1187	LC656	ACCATTAAGGCCAATT-1	5.12397	4.6832	2	2	4	CATGTCATCTTAGCTG	LC648	TRUE	2	NPC-like	-0.0694465	-0.417533	0.0864143	-0.375876	0.588754	-0.208968	LC656	0
LC656:ACCATTAAGGGACGCA-1	SeuratProject	1427	1012	LC656	ACCATTAAGGGACGCA-1	3.99439	4.55501	0	0	0	CATGTCATCCACCCTC	LC648	FALSE	0	NPC-like	-0.0499841	-0.0951922	0.121652	-0.164297	0.283145	-0.228525	LC656	2.0804
LC656:ACCATTAAGTCACGAT-1	SeuratProject	2368	1355	LC656	ACCATTAAGTCACGAT-1	6.6723	3.58953	0	0	1	CATGTCATCGTTAGTT	LC648	FALSE	0	AC-like	-0.0683712	0.277148	0.128081	0.317282	-0.470566	0.0567693	LC656	1.65307
LC656:ACCATTAAGTGTTGTA-1	SeuratProject	1198	839	LC656	ACCATTAAGTGTTGTA-1	4.09015	5.42571	0	0	3	CATGTCATCCAAACCC	LC648	FALSE	0	NPC-like	0.01636	-0.177958	0.13189	-0.261665	0.3894	-0.15773	LC656	2.87325
LC656:ACCATTAAGTTAACCA-1	SeuratProject	2011	1272	LC656	ACCATTAAGTTAACCA-1	4.82347	3.63003	0	0	1	CATGTCATCGCTATAT	LC648	FALSE	0	NPC-like	-0.0203067	-0.224554	0.286533	-0.289034	0.595587	-0.386083	LC656	0
LC656:ACCCAACCAAATTGCT-1	SeuratProject	1349	897	LC656	ACCCAACCAAATTGCT-1	5.1149	3.18755	0	0	0	TTGGTTAGTAAGTACG	LC648	FALSE	0	NPC-like	-0.0443927	-0.0700858	-0.00918097	-0.280086	0.0852953	-0.0499259	LC656	0
LC656:ACCCAACCAACATAAG-1	SeuratProject	1185	755	LC656	ACCCAACCAACATAAG-1	6.49789	4.3038	0	0	1	TTGGTTAGTAACGATG	LC648	TRUE	0	NPC-like	-0.0507368	-0.28115	0.0317714	-0.334823	0.39278	-0.114378	LC656	0
LC656:ACCCAACCAAGGTCGA-1	SeuratProject	1118	757	LC656	ACCCAACCAAGGTCGA-1	5.45617	4.11449	0	0	3	TTGGTTAGTTGTGGTT	LC648	FALSE	0	NPC-like	-0.0151454	-0.195831	0.225938	-0.200613	0.507687	-0.3116	LC656	2.29702
LC656:ACCCAACCAAGGTGCA-1	SeuratProject	1693	1151	LC656	ACCCAACCAAGGTGCA-1	4.48907	3.78027	0	0	0	TTGGTTAGTGCGTAAA	LC648	TRUE	0	NPC-like	-0.0579411	-0.299235	0.0127238	-0.230349	0.391722	-0.098507	LC656	1.93249
LC656:ACCCAACCACATAACT-1	SeuratProject	1712	1125	LC656	ACCCAACCACATAACT-1	4.96495	4.08879	0	0	1	TTGGTTAGTTTCCGGA	LC648	FALSE	0	NPC-like	-0.0511669	-0.065405	0.0442714	0.0283347	0.150139	-0.0228105	LC656	1.92295
LC656:ACCCAACCACGGTTTA-1	SeuratProject	1074	767	LC656	ACCCAACCACGGTTTA-1	4.7486	4.84171	0	0	1	TTGGTTAGTTCGCTTC	LC648	FALSE	0	OPC-like	-0.0189088	0.00970139	-0.0354905	0.000440006	-0.0637678	-0.0132999	LC656	0
LC656:ACCCAACCACGTTACA-1	SeuratProject	2109	1294	LC656	ACCCAACCACGTTACA-1	3.27169	3.6036	0	0	3	TTGGTTAGTTACAGCT	LC648	FALSE	0	AC-like	-0.0604142	0.0724673	-0.0097762	0.233335	-0.371558	0.215203	LC656	1.74774
LC656:ACCCAACCAGCAAATA-1	SeuratProject	1466	964	LC656	ACCCAACCAGCAAATA-1	2.38745	4.2292	0	0	3	TTGGTTAGTTGCGTGC	LC648	FALSE	0	OPC-like	-0.033425	0.240552	0.0461762	-0.201139	-0.256257	-0.34934	LC656	0
LC656:ACCCAACCAGGAATCG-1	SeuratProject	1963	1287	LC656	ACCCAACCAGGAATCG-1	4.73765	5.14519	2	2	4	TTGGTTAGTATCCGTG	LC648	TRUE	2	NPC-like	-0.0427798	-0.222001	0.000104749	-0.278507	0.289369	-0.0605795	LC656	0
LC656:ACCCAACCAGGCTAGA-1	SeuratProject	2140	1403	LC656	ACCCAACCAGGCTAGA-1	5.42056	4.76636	0	0	0	TTGGTTAGTTGGCGGA	LC648	TRUE	0	NPC-like	-0.102565	-0.232852	0.1957	-0.122455	0.514553	-0.376585	LC656	1.7357
LC656:ACCCAACCAGTAATAG-1	SeuratProject	856	644	LC656	ACCCAACCAGTAATAG-1	5.60748	3.6215	0	0	3	TTGGTTAGTGATTCTA	LC648	FALSE	0	NPC-like	-0.0143927	-0.268171	0.065819	-0.379297	0.415748	-0.111314	LC656	2.5402
LC656:ACCCAACCAGTTAGCC-1	SeuratProject	3241	1808	LC656	ACCCAACCAGTTAGCC-1	2.74607	2.86948	0	0	3	TTGGTTAGTCCCTCTG	LC648	TRUE	0	NPC-like	-0.0304142	-0.0243412	0.23939	-0.156928	0.33769	-0.344607	LC656	1.97004
LC656:ACCCAACCAGTTTCTC-1	SeuratProject	3124	1790	LC656	ACCCAACCAGTTTCTC-1	5.21767	3.32907	0	0	1	TTGGTTAGTCACGATT	LC648	TRUE	0	OPC-like	-0.0335325	0.576297	0.0129619	0.360966	-0.644627	-0.281349	LC656	1.43533
LC656:ACCCAGGGTAACCTAG-1	SeuratProject	1885	1173	LC656	ACCCAGGGTAACCTAG-1	5.67639	5.03979	2	2	4	GCCGCAACAACCTGCC	LC648	TRUE	2	MES-like	0.0377578	-0.359873	-0.0743	-0.269034	0.386029	0.153232	LC656	1.84135
LC656:ACCCAGGGTAAGGTCC-1	SeuratProject	2034	1249	LC656	ACCCAGGGTAAGGTCC-1	3.49066	3.04818	0	0	0	GCCGCAACAATTTGGG	LC648	TRUE	0	NPC-like	-0.0607368	0.0392759	0.0767714	0.0296505	0.0531052	-0.066428	LC656	3.02847
LC656:ACCCAGGGTATCTGGA-1	SeuratProject	876	650	LC656	ACCCAGGGTATCTGGA-1	9.36073	7.07763	0	0	1	GCCGCAACACCGTTGC	LC648	TRUE	0	MES-like	0.00840299	-0.302639	-0.064181	-0.266928	0.350872	0.101091	LC656	0
LC656:ACCCAGGGTGCATTAG-1	SeuratProject	1183	819	LC656	ACCCAGGGTGCATTAG-1	6.08622	5.83263	2	2	4	GCCGCAACAACCAACA	LC648	FALSE	2	MES-like	0.0173277	-0.288171	-0.0556095	-0.329297	0.429348	0.101566	LC656	0
LC656:ACCCAGGGTGGACCTG-1	SeuratProject	825	622	LC656	ACCCAGGGTGGACCTG-1	7.0303	6.54545	0	0	1	GCCGCAACACAATAAC	LC648	FALSE	0	MES-like	0.0108761	-0.261575	-0.133705	-0.227718	0.308703	0.194819	LC656	0
LC656:ACCCAGGGTGGGTGAA-1	SeuratProject	1336	875	LC656	ACCCAGGGTGGGTGAA-1	3.96707	4.86527	0	0	3	GCCGCAACAAGTATCG	LC648	FALSE	0	NPC-like	-0.0220271	-0.0034901	0.145462	-0.271928	0.200319	-0.223409	LC656	0
LC656:ACCCAGGGTTGCTGGG-1	SeuratProject	1140	819	LC656	ACCCAGGGTTGCTGGG-1	7.01754	4.12281	0	0	1	GCCGCAACACTCAGTT	LC648	FALSE	0	AC-like	-0.0120271	-0.00136244	-0.125729	0.042019	-0.0759379	0.0612666	LC656	2.27951
LC656:ACCCAGGGTTTGGGCG-1	SeuratProject	2533	1541	LC656	ACCCAGGGTTTGGGCG-1	3.5531	3.11883	2	2	4	GCCGCAACAAGGTGTC	LC648	FALSE	2	OPC-like	-0.0905217	0.185233	0.0404619	-0.0398232	-0.19506	-0.292848	LC656	1.59896
LC656:ACCCGCTGTAGCCATA-1	SeuratProject	963	705	LC656	ACCCGCTGTAGCCATA-1	4.15369	4.46521	2	2	4	ATTGTCCCAGGTAACC	LC648	FALSE	2	MES-like	-0.0007368	-0.447533	-0.0714429	-0.380349	0.464263	0.0985625	LC656	0
LC656:ACCCGCTGTCGTAATG-1	SeuratProject	2128	1165	LC656	ACCCGCTGTCGTAATG-1	2.77256	3.19549	0	0	3	ATTGTCCCAATGGACC	LC648	FALSE	0	NPC-like	-0.0604142	-0.260724	0.0904619	-0.456139	0.434226	-0.202733	LC656	2.71455
LC656:ACCCGCTGTTAAGGTT-1	SeuratProject	1819	1258	LC656	ACCCGCTGTTAAGGTT-1	2.03408	3.57339	0	0	0	ATTGTCCCATTGTCCG	LC648	FALSE	0	NPC-like	-0.0376185	-0.290724	-0.00215716	-0.211139	0.365768	-0.0502737	LC656	1.87142
LC656:ACCCGCTGTTGGATCA-1	SeuratProject	1602	1075	LC656	ACCCGCTGTTGGATCA-1	4.5568	3.49563	0	0	1	ATTGTCCCATCCTTAA	LC648	FALSE	0	AC-like	-0.039339	0.326935	-0.0981095	0.328861	-0.452279	0.00277542	LC656	0
LC656:ACCCGGTAGAAGGTGC-1	SeuratProject	1330	953	LC656	ACCCGGTAGAAGGTGC-1	3.83459	3.83459	2	2	4	GCATTATTCACCAACC	LC648	FALSE	2	AC-like	-0.0139626	0.0552333	-0.14311	0.121493	-0.183271	0.0925584	LC656	2.77494
LC656:ACCCGGTAGATACTTG-1	SeuratProject	828	644	LC656	ACCCGGTAGATACTTG-1	6.76329	5.91787	2	2	4	GCATTATTCGCGGATA	LC648	FALSE	2	NPC-like	-0.0228873	-0.445405	-0.0126333	-0.406928	0.518809	-0.0147181	LC656	0
LC656:ACCCGGTAGCTGGCTA-1	SeuratProject	1310	872	LC656	ACCCGGTAGCTGGCTA-1	5.41985	4.58015	0	0	0	GCATTATTCTGGAAAC	LC648	TRUE	0	NPC-like	-0.0312744	-0.0960433	0.0859381	-0.200086	0.241207	-0.159904	LC656	0
LC656:ACCCGGTAGGCATGAA-1	SeuratProject	725	553	LC656	ACCCGGTAGGCATGAA-1	6.06897	6.2069	0	0	0	GCATTATTCAGCTAGG	LC648	FALSE	0	NPC-like	-0.0281562	-0.267745	-0.0113238	-0.217192	0.329321	-0.0240818	LC656	0
LC656:ACCCGTAAGACAAACG-1	SeuratProject	1113	782	LC656	ACCCGTAAGACAAACG-1	5.12129	3.95328	0	0	3	CTCCAAATCCCGCAAT	LC648	FALSE	0	NPC-like	0.00345675	-0.235192	0.0599857	-0.213507	0.37315	-0.0793323	LC656	2.30106
LC656:ACCCGTAAGACAACAG-1	SeuratProject	982	690	LC656	ACCCGTAAGACAACAG-1	6.61914	5.90631	4	4	7	CTCCAAATCAACAACA	LC648	FALSE	4	MES-like	-0.00439271	-0.377107	-0.148824	-0.426402	0.507931	0.194631	LC656	2.41442
LC656:ACCCGTAAGCCAGTAT-1	SeuratProject	1395	959	LC656	ACCCGTAAGCCAGTAT-1	5.94982	4.08602	0	0	0	CTCCAAATCCCGGAAA	LC648	FALSE	0	AC-like	-0.0192314	-0.075405	-0.103467	0.0309663	-0.070661	0.145836	LC656	0
LC656:ACCCGTAAGCTGGCTA-1	SeuratProject	1274	881	LC656	ACCCGTAAGCTGGCTA-1	7.45683	5.49451	0	0	0	CTCCAAATCTGGAAAC	LC648	FALSE	0	MES-like	-0.00460777	-0.271362	-0.0398953	-0.184823	0.23905	0.0500314	LC656	0
LC656:ACCCGTAAGTCCTTTG-1	SeuratProject	1229	831	LC656	ACCCGTAAGTCCTTTG-1	4.96338	2.60374	0	0	3	CTCCAAATCCTTAGAT	LC648	FALSE	0	MES-like	0.00259653	-0.230299	-0.0745381	-0.389823	0.477594	0.107199	LC656	0
LC656:ACCCGTAAGTGAGGTA-1	SeuratProject	838	667	LC656	ACCCGTAAGTGAGGTA-1	4.29594	4.8926	0	0	1	CTCCAAATCAGGATCG	LC648	FALSE	0	MES-like	-0.0329949	-0.222426	-0.0862048	-0.170349	0.185682	0.074793	LC656	0
LC656:ACCCTCCCAAAGCGGC-1	SeuratProject	928	695	LC656	ACCCTCCCAAAGCGGC-1	6.57328	4.9569	0	0	1	ACATTCAGTGGATTAG	LC648	FALSE	0	MES-like	-0.0410594	-0.186682	-0.0863238	-0.130349	0.123388	0.063868	LC656	0
LC656:ACCCTCCCAAGTTATC-1	SeuratProject	2347	1493	LC656	ACCCTCCCAAGTTATC-1	4.55901	3.45121	0	0	1	ACATTCAGTTGGCCAC	LC648	FALSE	0	NPC-like	0.0150697	0.0114035	0.203557	-0.0592968	0.25357	-0.249127	LC656	1.66028
LC656:ACCCTCCCACTTAGGC-1	SeuratProject	2049	1197	LC656	ACCCTCCCACTTAGGC-1	2.2938	2.68424	0	0	0	ACATTCAGTCATTTCT	LC648	FALSE	0	NPC-like	-0.0497691	-0.0668944	0.0414143	-0.172981	0.14836	-0.125894	LC656	0
LC656:ACCCTCCCAGGCGATA-1	SeuratProject	2638	1316	LC656	ACCCTCCCAGGCGATA-1	3.94238	3.37377	2	2	4	ACATTCAGTGGATTGA	LC648	FALSE	2	OPC-like	-0.131059	0.0994886	-0.0426333	-0.139823	-0.191717	-0.299301	LC656	0
LC656:ACCCTCCCAGTTATCG-1	SeuratProject	2168	1368	LC656	ACCCTCCCAGTTATCG-1	5.48893	3.27491	0	0	0	ACATTCAGTTTATTCC	LC648	TRUE	0	AC-like	-0.0463282	0.616723	-0.0645381	0.627545	-0.74319	0.0155298	LC656	2.69717
LC656:ACCCTCCCATCATGGC-1	SeuratProject	1958	1249	LC656	ACCCTCCCATCATGGC-1	4.69867	4.54545	0	0	0	ACATTCAGTCCTAAGT	LC648	FALSE	0	NPC-like	0.0320589	0.051829	0.228914	-0.374823	0.235219	-0.259249	LC656	0
LC656:ACCCTCCCATGGAGGC-1	SeuratProject	957	701	LC656	ACCCTCCCATGGAGGC-1	6.06061	4.91118	2	2	4	ACATTCAGTGAGGTAC	LC648	FALSE	2	MES-like	-0.0426723	-0.351575	-0.0897762	-0.221402	0.237233	0.0664046	LC656	0
LC656:ACCCTGTTCATGCATA-1	SeuratProject	2062	1316	LC656	ACCCTGTTCATGCATA-1	3.24927	2.95829	0	0	0	TTTGGTTAGCACCTAC	LC648	TRUE	0	NPC-like	-0.0622422	-0.0047667	0.0990333	0.0459663	0.142479	-0.0745972	LC656	0
LC656:ACCCTGTTCCAGGGAG-1	SeuratProject	931	683	LC656	ACCCTGTTCCAGGGAG-1	4.61869	4.18904	0	0	3	TTTGGTTAGTTATTGC	LC648	FALSE	0	OPC-like	-0.00751099	0.0743822	-0.00810954	0.0146505	-0.114356	-0.0836991	LC656	2.4631
LC656:ACCCTGTTCGGTTACG-1	SeuratProject	1633	1105	LC656	ACCCTGTTCGGTTACG-1	4.59277	4.34783	2	2	4	TTTGGTTAGGACTTAA	LC648	FALSE	2	NPC-like	0.00614492	-0.436469	0.00867618	-0.379297	0.531214	-0.00364722	LC656	1.96343
LC656:ACCCTGTTCGTTAGTA-1	SeuratProject	1121	802	LC656	ACCCTGTTCGTTAGTA-1	3.47904	5.08475	0	0	3	TTTGGTTAGATTAGGC	LC648	FALSE	0	AC-like	-0.0399841	0.0903397	-0.0281095	0.115177	-0.208094	0.0353947	LC656	2.29461
LC656:ACCCTGTTCTCGACCT-1	SeuratProject	1657	1025	LC656	ACCCTGTTCTCGACCT-1	4.64695	3.9831	0	0	0	TTTGGTTAGTATTTGC	LC648	FALSE	0	NPC-like	-0.067726	0.0471482	0.183795	-0.236402	0.184784	-0.323683	LC656	0
LC656:ACCCTGTTCTCTAGCC-1	SeuratProject	1286	888	LC656	ACCCTGTTCTCTAGCC-1	6.76516	5.75428	2	2	4	TTTGGTTAGATTCCTG	LC648	TRUE	2	MES-like	0.0678654	-0.296043	-0.0519191	-0.15456	0.289746	0.163221	LC656	0
LC656:ACCCTGTTCTGTGAGT-1	SeuratProject	1758	1118	LC656	ACCCTGTTCTGTGAGT-1	5.68828	5.85893	0	0	1	TTTGGTTAGGTATTTC	LC648	TRUE	0	OPC-like	-0.0462207	0.194382	0.0822476	-0.134823	-0.153331	-0.311041	LC656	0
LC656:ACCGAAGCAAGCTAAA-1	SeuratProject	1375	940	LC656	ACCGAAGCAAGCTAAA-1	4.07273	3.2	0	0	0	TTCATGAGTAATCGCT	LC648	FALSE	0	NPC-like	-0.0462207	-0.13115	0.0139143	-0.29956	0.195428	-0.0842479	LC656	2.74377
LC656:ACCGAAGCACTGACTA-1	SeuratProject	1012	729	LC656	ACCGAAGCACTGACTA-1	5.43478	4.64427	0	0	3	TTCATGAGTTAAACGG	LC648	FALSE	0	NPC-like	-0.00536046	-0.202001	0.0807	-0.124823	0.359185	-0.119104	LC656	3.03317
LC656:ACCGAAGCAGCTCATA-1	SeuratProject	1091	787	LC656	ACCGAAGCAGCTCATA-1	4.94959	5.31622	0	0	3	TTCATGAGTTCAAGCT	LC648	FALSE	0	AC-like	-0.0201992	0.0705525	-0.0297762	0.0728084	-0.128303	0.00325102	LC656	0
LC656:ACCGAAGCATAATCCG-1	SeuratProject	1593	1076	LC656	ACCGAAGCATAATCCG-1	5.2103	3.76648	0	0	0	TTCATGAGTGCTTTAA	LC648	FALSE	0	MES-like	-0.0576185	-0.421575	-0.170729	-0.347718	0.367482	0.154596	LC656	0
LC656:ACCGAAGCATAGTCAT-1	SeuratProject	1889	1191	LC656	ACCGAAGCATAGTCAT-1	3.91742	4.81736	0	0	1	TTCATGAGTGTACCGC	LC648	FALSE	0	OPC-like	-0.0327798	0.179063	-0.0523953	0.0533347	-0.300368	-0.170859	LC656	0
LC656:ACCGCAATCAGTGAAG-1	SeuratProject	1626	1116	LC656	ACCGCAATCAGTGAAG-1	4.73555	4.79705	0	0	3	ACCTTGCAGCCAATCC	LC648	FALSE	0	MES-like	0.00184385	-0.447958	-0.1393	-0.479297	0.566709	0.190481	LC656	0
LC656:ACCGCAATCATTAGCA-1	SeuratProject	1740	1200	LC656	ACCGCAATCATTAGCA-1	4.71264	4.31034	2	2	4	ACCTTGCAGCTATATC	LC648	FALSE	2	NPC-like	-0.0267583	-0.298171	-0.00132382	-0.327192	0.375008	-0.0362353	LC656	0
LC656:ACCGCAATCCCTCATA-1	SeuratProject	1474	1007	LC656	ACCGCAATCCCTCATA-1	5.29172	3.52782	0	0	0	ACCTTGCAGACAGGTT	LC648	FALSE	0	NPC-like	-0.037511	-0.269022	0.0779619	-0.335876	0.429733	-0.157655	LC656	0
LC656:ACCGCAATCCCTCGCA-1	SeuratProject	1379	974	LC656	ACCGCAATCCCTCGCA-1	3.40827	2.24801	0	0	3	ACCTTGCAGCCGGTAA	LC648	FALSE	0	AC-like	-0.0626723	0.197999	-0.104181	0.20044	-0.336983	0.00351696	LC656	2.11041
LC656:ACCGCAATCGTTAACA-1	SeuratProject	1566	1000	LC656	ACCGCAATCGTTAACA-1	6.25798	4.1507	2	2	4	ACCTTGCAGAAACCGT	LC648	FALSE	2	NPC-like	-0.039339	-0.252426	0.0166524	-0.18956	0.343781	-0.078598	LC656	0
LC656:ACCGCAATCTGCAACG-1	SeuratProject	5251	2590	LC656	ACCGCAATCTGCAACG-1	2.79947	2.62807	2	2	4	ACCTTGCAGCCTTGCG	LC648	TRUE	2	OPC-like	-0.17278	0.812893	0.585581	0.297808	-0.295502	-0.599398	LC656	0
LC656:ACCGGCTAGCCTGTTC-1	SeuratProject	1265	909	LC656	ACCGGCTAGCCTGTTC-1	5.6917	4.34783	2	2	4	AGGCTGATCGACATTT	LC648	FALSE	2	MES-like	-0.0272959	-0.14115	-0.130014	-0.163771	0.184565	0.141064	LC656	0
LC656:ACCGGCTAGCTACTGG-1	SeuratProject	1283	891	LC656	ACCGGCTAGCTACTGG-1	5.37802	3.5074	0	0	0	AGGCTGATCGTGATGG	LC648	FALSE	0	NPC-like	-0.0276185	-0.18115	-0.0121572	-0.317981	0.225266	-0.0221354	LC656	3.19387
LC656:ACCGGCTAGGCGCTTA-1	SeuratProject	1360	960	LC656	ACCGGCTAGGCGCTTA-1	3.38235	4.04412	0	0	3	AGGCTGATCCAATTAC	LC648	FALSE	0	OPC-like	-0.051382	0.655659	-0.0304905	0.637019	-0.753732	-0.0266441	LC656	0
LC656:ACCGGCTAGGCTTAGT-1	SeuratProject	952	711	LC656	ACCGGCTAGGCTTAGT-1	3.67647	4.30672	0	0	0	AGGCTGATCAAACCTT	LC648	FALSE	0	MES-like	-0.0440701	-0.407107	-0.129419	-0.409034	0.448862	0.118159	LC656	0
LC656:ACCGGCTAGTCACTCC-1	SeuratProject	1628	1033	LC656	ACCGGCTAGTCACTCC-1	5.03686	2.9484	0	0	3	AGGCTGATCGCGATAG	LC648	FALSE	0	NPC-like	-0.0265433	-0.23732	-0.00918097	-0.293244	0.296474	-0.0248335	LC656	0
LC656:ACCGGTTCAGACAAAC-1	SeuratProject	987	763	LC656	ACCGGTTCAGACAAAC-1	5.26849	3.85005	0	0	3	ACGCCACGTAGTTGGA	LC648	FALSE	0	MES-like	-0.0519196	-0.0796603	-0.130014	-0.164823	0.154329	0.0394763	LC656	0
LC656:ACCGGTTCAGAGGGAG-1	SeuratProject	1246	861	LC656	ACCGGTTCAGAGGGAG-1	6.17978	4.6549	0	0	0	ACGCCACGTGCAACAA	LC648	FALSE	0	MES-like	0.030661	-0.00987308	0.00617618	-0.106928	0.18598	0.0348987	LC656	0
LC656:ACCGGTTCAGCAAGTG-1	SeuratProject	1374	951	LC656	ACCGGTTCAGCAAGTG-1	5.24017	5.16739	0	0	1	ACGCCACGTCTAATCA	LC648	FALSE	0	MES-like	-0.035683	-0.200511	-0.110967	-0.23956	0.267688	0.104717	LC656	0
LC656:ACCGGTTCAGCTAACC-1	SeuratProject	1647	1004	LC656	ACCGGTTCAGCTAACC-1	7.16454	4.18944	0	0	1	ACGCCACGTATGGTCT	LC648	FALSE	0	OPC-like	-0.0267583	0.288212	-0.0151333	0.192019	-0.382219	-0.132502	LC656	0
LC656:ACCGGTTCAGGTATTT-1	SeuratProject	2002	1314	LC656	ACCGGTTCAGGTATTT-1	6.09391	4.74525	0	0	0	ACGCCACGTTACGCCA	LC648	TRUE	0	NPC-like	-0.0697691	-0.098171	0.180105	-0.221402	0.354199	-0.321782	LC656	1.79093
LC656:ACCGGTTCATCCGTAA-1	SeuratProject	1231	872	LC656	ACCGGTTCATCCGTAA-1	5.03656	4.63038	0	0	0	ACGCCACGTACGTAAG	LC648	FALSE	0	NPC-like	-0.0278336	-0.216682	0.00962856	-0.35956	0.294324	-0.0530587	LC656	2.21085
LC656:ACCTAAATCAAGACTC-1	SeuratProject	1569	1068	LC656	ACCTAAATCAAGACTC-1	4.65264	4.33397	0	0	0	GGTTCCTAGGCGCATA	LC648	FALSE	0	NPC-like	-0.0157906	-0.235618	0.0174857	-0.263771	0.325506	-0.047226	LC656	1.99789
LC656:ACCTAAATCAAGCTAC-1	SeuratProject	6482	2715	LC656	ACCTAAATCAAGCTAC-1	2.25239	2.17525	2	2	4	GGTTCCTAGCAAGACT	LC648	FALSE	2	MES-like	0.028618	-0.166894	0.00665237	-0.695613	0.785953	0.0313467	LC656	1.40744
LC656:ACCTAAATCACAGACT-1	SeuratProject	1499	1008	LC656	ACCTAAATCACAGACT-1	6.004	4.06938	0	0	1	GGTTCCTAGCTTACTG	LC648	FALSE	0	AC-like	-0.0172959	0.0177865	0.00939046	0.08544	-0.141087	0.0944435	LC656	2.03746
LC656:ACCTAAATCACAGCCA-1	SeuratProject	1340	936	LC656	ACCTAAATCACAGCCA-1	3.20896	3.0597	0	0	0	GGTTCCTAGTAACACA	LC648	FALSE	0	MES-like	-0.0266508	-0.22115	-0.0626333	-0.327718	0.379695	0.0509997	LC656	0
LC656:ACCTAAATCAGGAAGC-1	SeuratProject	951	696	LC656	ACCTAAATCAGGAAGC-1	4.52156	4.94217	0	0	3	GGTTCCTAGCGTGCTT	LC648	FALSE	0	MES-like	0.103134	-0.436043	-0.0801333	-0.36956	0.558458	0.242776	LC656	0
LC656:ACCTAAATCATGTGGT-1	SeuratProject	1303	871	LC656	ACCTAAATCATGTGGT-1	6.90714	4.6815	0	0	1	GGTTCCTAGTGGCGGT	LC648	FALSE	0	AC-like	-0.0264357	-0.19349	-0.0683476	-0.0253495	-0.00156629	0.0607366	LC656	2.1604
LC656:ACCTAAATCCGGCTAA-1	SeuratProject	1569	1031	LC656	ACCTAAATCCGGCTAA-1	5.79987	3.25048	0	0	1	GGTTCCTAGATAGCTA	LC648	FALSE	0	AC-like	-0.0767583	-0.000511378	0.0252238	0.154387	-0.300001	0.175254	LC656	0
LC656:ACCTAAATCTCAATGA-1	SeuratProject	1199	831	LC656	ACCTAAATCTCAATGA-1	6.08841	4.83736	0	2	1	GGTTCCTAGGCTTGTC	LC648	FALSE	2	MES-like	0.00496212	-0.330937	-0.0352524	-0.225876	0.299641	0.0568811	LC656	0
LC656:ACCTAAGGTCGACTCC-1	SeuratProject	1390	979	LC656	ACCTAAGGTCGACTCC-1	5.39568	4.10072	0	0	3	CTAGTAGCAGTGTGAC	LC648	FALSE	0	NPC-like	-0.000844327	-0.12115	0.00891427	-0.200876	0.176404	-0.0140104	LC656	2.10343
LC656:ACCTAAGGTCGTTACT-1	SeuratProject	981	727	LC656	ACCTAAGGTCGTTACT-1	6.21814	5.50459	0	0	0	CTAGTAGCAAAGGACG	LC648	FALSE	0	MES-like	-0.0120271	-0.384554	-0.137157	-0.398771	0.471701	0.170092	LC656	0
LC656:ACCTAAGGTGCTTTAC-1	SeuratProject	1317	906	LC656	ACCTAAGGTGCTTTAC-1	4.0243	4.10023	0	0	0	CTAGTAGCAGGAATAA	LC648	FALSE	0	MES-like	-0.0339626	-0.260937	-0.0659667	-0.34456	0.390225	0.0454487	LC656	2.15095
LC656:ACCTAAGGTGTCCAAA-1	SeuratProject	949	703	LC656	ACCTAAGGTGTCCAAA-1	4.74183	5.16333	0	0	0	CTAGTAGCATTGTTTG	LC648	FALSE	0	MES-like	-0.00460777	-0.132001	-0.0797762	-0.265876	0.334875	0.104563	LC656	0
LC656:ACCTAAGGTTGAAGCC-1	SeuratProject	1192	819	LC656	ACCTAAGGTTGAAGCC-1	3.18792	3.02013	0	0	3	CTAGTAGCACACAAGC	LC648	FALSE	0	OPC-like	-0.0398766	0.0848078	0.0827238	-0.203244	-0.00300341	-0.16952	LC656	0
LC656:ACCTAAGGTTGCGCGA-1	SeuratProject	1474	1005	LC656	ACCTAAGGTTGCGCGA-1	3.6635	3.93487	0	0	1	CTAGTAGCACTAGCTT	LC648	FALSE	0	NPC-like	0.0139944	-0.14115	0.0221286	-0.360349	0.218196	-0.0116877	LC656	2.0521
LC656:ACCTAAGGTTGTTGGA-1	SeuratProject	3201	1761	LC656	ACCTAAGGTTGTTGGA-1	6.46673	4.52983	2	2	4	CTAGTAGCATCCTCCT	LC648	TRUE	2	OPC-like	-0.029339	0.361829	0.0314143	0.164124	-0.411876	-0.260272	LC656	1.41683
LC656:ACCTAAGGTTTACTTG-1	SeuratProject	632	517	LC656	ACCTAAGGTTTACTTG-1	3.32278	2.68987	2	2	4	CTAGTAGCATCAATCC	LC648	FALSE	2	MES-like	-0.0355755	-0.452852	-0.0569191	-0.384823	0.432155	0.0304682	LC656	0
LC656:ACCTAAGGTTTATGGG-1	SeuratProject	3443	1933	LC656	ACCTAAGGTTTATGGG-1	2.8754	2.12024	2	2	4	CTAGTAGCACTGTCAT	LC648	FALSE	2	NPC-like	-0.0996615	0.0160844	0.130343	-0.00877052	0.156084	-0.187911	LC656	0
LC656:ACCTACCTCACCGGTA-1	SeuratProject	1690	1048	LC656	ACCTACCTCACCGGTA-1	4.31953	3.01775	0	0	3	CTCATCAAGCCTTAAT	LC648	FALSE	0	OPC-like	-0.055683	0.243957	0.18939	0.158335	-0.0766497	-0.118522	LC656	2.55212
LC656:ACCTACCTCACCTGCT-1	SeuratProject	1941	1250	LC656	ACCTACCTCACCTGCT-1	2.16383	3.81247	0	0	3	CTCATCAAGGCGCGAT	LC648	FALSE	0	AC-like	-0.0962207	0.520978	0.239271	0.701493	-0.846163	0.239416	LC656	1.81677
LC656:ACCTACCTCATAACCA-1	SeuratProject	1912	1173	LC656	ACCTACCTCATAACCA-1	5.12552	3.45188	0	0	0	CTCATCAAGGCTTTCA	LC648	TRUE	0	NPC-like	-0.0781562	-0.0832773	0.00117618	-0.0374547	0.116968	-0.0546831	LC656	1.8294
LC656:ACCTACCTCATAACGC-1	SeuratProject	2600	1569	LC656	ACCTACCTCATAACGC-1	3.92308	3.38462	2	2	4	CTCATCAAGGAGTCAT	LC648	FALSE	2	NPC-like	-0.157081	-0.423703	-0.0719191	-0.187455	0.434864	-0.11791	LC656	1.57819
LC656:ACCTACCTCATCCTAT-1	SeuratProject	3521	1912	LC656	ACCTACCTCATCCTAT-1	4.82817	3.46492	0	0	1	CTCATCAAGTATCGCC	LC648	TRUE	0	AC-like	-0.0271884	0.235872	0.100105	0.346756	-0.458323	0.151708	LC656	2.25343
LC656:ACCTACCTCATTACGA-1	SeuratProject	1663	1058	LC656	ACCTACCTCATTACGA-1	5.47204	3.12688	0	0	3	CTCATCAAGGCACTAG	LC648	TRUE	0	MES-like	-0.0105217	-0.0692348	-0.0332286	-0.0577179	0.0665317	0.0323927	LC656	2.56698
LC656:ACCTACCTCGGTTACG-1	SeuratProject	4025	2073	LC656	ACCTACCTCGGTTACG-1	4.57143	3.82609	0	0	0	CTCATCAAGGACTTAA	LC648	FALSE	0	OPC-like	-0.111167	0.602893	0.483557	0.220966	-0.162643	-0.466681	LC656	1.78657
LC656:ACCTACCTCGGTTCCT-1	SeuratProject	1317	879	LC656	ACCTACCTCGGTTCCT-1	6.60592	3.64465	0	0	3	CTCATCAAGGCTCAAG	LC648	TRUE	0	NPC-like	-0.0251454	-0.365618	0.0921286	-0.344034	0.54374	-0.159983	LC656	2.15095
LC656:ACCTACCTCTAACCTT-1	SeuratProject	2170	1261	LC656	ACCTACCTCTAACCTT-1	3.82488	2.85714	0	0	1	CTCATCAAGCAAATTG	LC648	TRUE	0	OPC-like	-0.077726	0.772042	0.110105	0.771229	-0.732866	-0.00117147	LC656	2.69631
LC656:ACCTACCTCTCCTCAA-1	SeuratProject	1884	1072	LC656	ACCTACCTCTCCTCAA-1	3.82166	3.23779	0	0	3	CTCATCAAGCGCTAAG	LC648	FALSE	0	OPC-like	-0.0246078	0.959914	0.0885571	0.757019	-0.904085	-0.266511	LC656	1.8418
LC656:ACCTACCTCTGTGCAG-1	SeuratProject	1597	1024	LC656	ACCTACCTCTGTGCAG-1	3.25611	3.25611	0	0	0	CTCATCAAGCGGTTAG	LC648	FALSE	0	NPC-like	-0.0479411	-0.000511378	0.0272476	0.0112295	0.039502	-0.0229261	LC656	0
LC656:ACCTACCTCTTTAAGG-1	SeuratProject	1432	949	LC656	ACCTACCTCTTTAAGG-1	4.46927	3.70112	0	0	3	CTCATCAAGTTTGTCG	LC648	FALSE	0	OPC-like	-0.0522422	0.213744	0.143319	0.00149264	-0.0981836	-0.277689	LC656	2.70581
LC656:ACCTCACTCACCTGCT-1	SeuratProject	1764	1055	LC656	ACCTCACTCACCTGCT-1	4.53515	3.45805	0	0	1	CGGGACTAGGCGCGAT	LC648	FALSE	0	OPC-like	-0.061597	0.333744	0.00427142	0.153598	-0.410854	-0.238965	LC656	2.51267
LC656:ACCTCACTCATCACTT-1	SeuratProject	2311	1381	LC656	ACCTCACTCATCACTT-1	3.80788	3.07226	2	2	4	CGGGACTAGCAATACA	LC648	FALSE	2	MES-like	-0.0331024	-0.0947667	-0.0568	-0.138507	0.144575	0.0337896	LC656	1.67281
LC656:ACCTCACTCATGCATA-1	SeuratProject	3430	1789	LC656	ACCTCACTCATGCATA-1	4.31487	3.38192	0	0	4	CGGGACTAGCACCTAC	LC648	TRUE	0	AC-like	-0.13364	0.0888503	0.212962	0.221229	-0.438154	0.0118786	LC656	0
LC656:ACCTCACTCATGGTTA-1	SeuratProject	1390	928	LC656	ACCTCACTCATGGTTA-1	3.95683	4.82014	0	0	3	CGGGACTAGTTACCGC	LC648	FALSE	0	NPC-like	-0.00407013	-0.00753265	0.150343	-0.116402	0.21148	-0.207159	LC656	2.10343
LC656:ACCTCACTCGTAATCA-1	SeuratProject	1129	813	LC656	ACCTCACTCGTAATCA-1	6.82019	4.34012	0	0	1	CGGGACTAGGTTGCGA	LC648	FALSE	0	MES-like	-0.0140701	-0.467958	-0.0915619	-0.480613	0.552419	0.107677	LC656	0
LC656:ACCTCACTCTAAGTCA-1	SeuratProject	1286	824	LC656	ACCTCACTCTAAGTCA-1	4.89891	4.19907	0	0	0	CGGGACTAGCACTAAA	LC648	TRUE	0	MES-like	-0.00482282	-0.264128	-0.0729905	-0.306928	0.380846	0.0951381	LC656	2.17203
LC656:ACCTCACTCTAATCTC-1	SeuratProject	898	668	LC656	ACCTCACTCTAATCTC-1	4.34298	2.44989	0	0	3	CGGGACTAGCTACCTA	LC648	FALSE	0	NPC-like	-0.0281562	-0.20966	-0.0198953	-0.365086	0.250677	-0.011869	LC656	3.14724
LC656:ACCTCACTCTCTAGCC-1	SeuratProject	1437	988	LC656	ACCTCACTCTCTAGCC-1	4.94085	2.92276	0	0	0	CGGGACTAGATTCCTG	LC648	FALSE	0	NPC-like	-0.0552529	-0.0734901	0.0461762	-0.206139	0.163069	-0.139377	LC656	2.0743
LC656:ACCTGGATCACGCCAA-1	SeuratProject	1250	867	LC656	ACCTGGATCACGCCAA-1	4.96	4.16	0	0	1	AGTTATGAGACAAACC	LC648	TRUE	0	OPC-like	-0.0262207	0.416935	-0.134657	0.239914	-0.63375	-0.235141	LC656	2.19722
LC656:ACCTGGATCCGCTAGA-1	SeuratProject	1448	876	LC656	ACCTGGATCCGCTAGA-1	6.35359	4.07459	0	0	3	AGTTATGAGCTCATTG	LC648	TRUE	0	NPC-like	-0.0063282	-0.224767	0.20689	-0.366139	0.517686	-0.27884	LC656	3.07815
LC656:ACCTGGATCCTAAGTA-1	SeuratProject	968	736	LC656	ACCTGGATCCTAAGTA-1	8.05785	4.85537	0	0	1	AGTTATGAGTTTCTGG	LC648	FALSE	0	NPC-like	-0.00546798	-0.44966	0.00427142	-0.495349	0.53996	-0.013983	LC656	0
LC656:ACCTGGATCCTGATTT-1	SeuratProject	2777	1623	LC656	ACCTGGATCCTGATTT-1	5.22146	3.85308	0	0	1	AGTTATGAGCACAGCA	LC648	FALSE	0	OPC-like	-0.109339	0.551191	0.0914143	0.350703	-0.545747	-0.26362	LC656	2.9447
LC656:ACCTGGATCCTTCTAG-1	SeuratProject	1718	1153	LC656	ACCTGGATCCTTCTAG-1	2.27008	4.24913	0	0	1	AGTTATGAGCTAAGCG	LC648	FALSE	0	AC-like	-0.0228873	0.274808	0.0103428	0.291756	-0.394671	0.0242459	LC656	1.91997
LC656:ACCTGGATCGGCCAGT-1	SeuratProject	833	650	LC656	ACCTGGATCGGCCAGT-1	6.36255	5.28211	0	0	1	AGTTATGAGAGATTCA	LC648	FALSE	0	MES-like	-0.0166508	-0.412852	-0.056681	-0.388244	0.455853	0.0566254	LC656	2.56532
LC656:ACCTGGATCGTTTCCA-1	SeuratProject	854	631	LC656	ACCTGGATCGTTTCCA-1	6.32319	5.26932	0	0	0	AGTTATGAGCCGCTAT	LC648	FALSE	0	MES-like	0.0132417	-0.312639	0.00581903	-0.478244	0.57675	0.0106691	LC656	0
LC656:ACCTGGATCGTTTCTG-1	SeuratProject	856	618	LC656	ACCTGGATCGTTTCTG-1	7.35981	5.60748	0	0	1	AGTTATGAGCATGAGT	LC648	FALSE	0	MES-like	-0.0129949	-0.273703	-0.112157	-0.163771	0.202607	0.136404	LC656	0
LC656:ACCTGGTCAATCTCTC-1	SeuratProject	1265	865	LC656	ACCTGGTCAATCTCTC-1	4.58498	3.71542	0	0	1	ACAAACGGTGAGGGTT	LC648	FALSE	0	AC-like	-0.0198766	0.223318	0.00391427	0.268335	-0.365369	0.0635255	LC656	2.18663
LC656:ACCTGGTCAATTGAAG-1	SeuratProject	897	668	LC656	ACCTGGTCAATTGAAG-1	7.35786	6.13155	0	0	0	ACAAACGGTAGTCCTG	LC648	FALSE	0	MES-like	-0.00159701	-0.308171	-0.00370477	-0.358507	0.440325	0.00303765	LC656	0
LC656:ACCTGGTCACCTCACC-1	SeuratProject	1999	1234	LC656	ACCTGGTCACCTCACC-1	3.75188	3.4017	0	0	1	ACAAACGGTATTGTCA	LC648	FALSE	0	AC-like	-0.0450379	0.373957	0.209152	0.460177	-0.589969	0.119317	LC656	1.79218
LC656:ACCTGTTGTAAGGTCC-1	SeuratProject	1397	941	LC656	ACCTGTTGTAAGGTCC-1	5.01074	4.00859	2	2	4	TTACGTCCAATTTGGG	LC648	FALSE	2	NPC-like	-0.0181562	-0.26966	0.0397476	-0.0785074	0.388915	-0.0812084	LC656	2.09902
LC656:ACCTGTTGTAGCTGCG-1	SeuratProject	1468	1000	LC656	ACCTGTTGTAGCTGCG-1	3.81471	4.90463	0	0	1	TTACGTCCAGGTTTGA	LC648	FALSE	0	AC-like	-0.0350379	0.110765	0.0523667	0.144124	-0.237762	0.0473415	LC656	0
LC656:ACCTGTTGTCAGGCCA-1	SeuratProject	1574	1062	LC656	ACCTGTTGTCAGGCCA-1	4.82846	3.87548	2	2	4	TTACGTCCACATGATG	LC648	FALSE	2	NPC-like	-0.0286938	-0.0892348	0.0628428	0.047019	0.204238	-0.0226503	LC656	1.99514
LC656:ACCTGTTGTGACATGC-1	SeuratProject	1128	768	LC656	ACCTGTTGTGACATGC-1	4.25532	4.78723	2	2	4	TTACGTCCAACAGGGA	LC648	FALSE	2	OPC-like	0.0317363	0.120552	0.0221286	0.04544	-0.135435	-0.104488	LC656	2.28902
LC656:ACCTGTTGTGTTTGAG-1	SeuratProject	1517	1046	LC656	ACCTGTTGTGTTTGAG-1	4.41661	3.3619	0	0	0	TTACGTCCATAGACTG	LC648	FALSE	0	NPC-like	-0.0289088	-0.0505114	0.0207	-0.153771	0.0992432	-0.0698518	LC656	0
LC656:ACCTGTTGTTCACCCA-1	SeuratProject	3554	1888	LC656	ACCTGTTGTTCACCCA-1	2.36353	2.70118	0	0	0	TTACGTCCAGCTAACA	LC648	TRUE	0	OPC-like	-0.0780486	0.499489	0.0474857	0.254124	-0.538044	-0.316568	LC656	0
LC656:ACCTGTTGTTGCTGGG-1	SeuratProject	1447	990	LC656	ACCTGTTGTTGCTGGG-1	4.42294	2.97167	0	0	3	TTACGTCCACTCAGTT	LC648	FALSE	0	NPC-like	-0.0290164	-0.165405	0.0660571	-0.386928	0.300372	-0.131028	LC656	2.69609
LC656:ACCTTCATCAATCATG-1	SeuratProject	1613	1068	LC656	ACCTTCATCAATCATG-1	3.71978	3.59578	0	0	3	TTCTGTGAGTACCGGA	LC648	FALSE	0	OPC-like	-0.0576185	0.504595	0.126414	0.394124	-0.462765	-0.151171	LC656	2.97547
LC656:ACCTTCATCACAAGCT-1	SeuratProject	1811	1114	LC656	ACCTTCATCACAAGCT-1	4.08614	3.42352	0	0	0	TTCTGTGAGCTAACGG	LC648	TRUE	0	AC-like	-0.0803067	0.112042	-0.0244191	0.16544	-0.317011	0.0750509	LC656	0
LC656:ACCTTCATCAGCACGC-1	SeuratProject	1411	978	LC656	ACCTTCATCAGCACGC-1	4.60666	4.11056	0	0	0	TTCTGTGAGTTATGGA	LC648	FALSE	0	NPC-like	-0.00546798	-0.420724	0.000223797	-0.389034	0.506854	-0.00818822	LC656	2.71961
LC656:ACCTTCATCGTTACAA-1	SeuratProject	1871	1193	LC656	ACCTTCATCGTTACAA-1	5.23784	2.9396	0	0	1	TTCTGTGAGTGCAACG	LC648	TRUE	0	AC-like	-0.0446078	0.165659	-0.0987048	0.231229	-0.351444	0.0916262	LC656	0
LC656:ACCTTCATCTTGGACG-1	SeuratProject	1379	913	LC656	ACCTTCATCTTGGACG-1	5.43872	4.56853	0	0	0	TTCTGTGAGAATCACA	LC648	TRUE	0	NPC-like	-0.0521346	0.0058716	0.0412952	-0.0640337	0.0502211	-0.128861	LC656	0
LC656:ACCTTCCAGCCTGATG-1	SeuratProject	1669	963	LC656	ACCTTCCAGCCTGATG-1	6.05153	3.11564	0	0	0	CCATGACTCAGGTTGG	LC648	FALSE	0	MES-like	-0.0242852	-0.339448	-0.0250143	-0.342455	0.398536	0.0010515	LC656	1.94471
LC656:ACCTTCCAGCTGGAAA-1	SeuratProject	831	596	LC656	ACCTTCCAGCTGGAAA-1	7.22022	3.00842	0	0	1	CCATGACTCCTAAGAA	LC648	FALSE	0	NPC-like	-0.0186938	-0.399022	0.00415237	-0.395349	0.488694	-0.0325892	LC656	3.22157
LC656:ACCTTCCAGGCGCTTA-1	SeuratProject	1518	995	LC656	ACCTTCCAGGCGCTTA-1	4.67721	3.49144	2	2	4	CCATGACTCCAATTAC	LC648	TRUE	2	NPC-like	-0.0637476	-0.243916	-0.0182286	-0.32956	0.293591	-0.0642192	LC656	0
LC656:ACCTTCCAGTTCCTGC-1	SeuratProject	1722	992	LC656	ACCTTCCAGTTCCTGC-1	3.83275	3.42625	0	0	1	CCATGACTCCGTCAAC	LC648	TRUE	0	OPC-like	-0.0561131	0.109701	-0.0558476	-0.10956	-0.22101	-0.221338	LC656	2.91352
LC656:ACCTTGCTCAAACACC-1	SeuratProject	2119	1297	LC656	ACCTTGCTCAAACACC-1	4.05852	3.16187	0	0	0	GTGCTAGAGTCCTCAA	LC648	TRUE	0	NPC-like	-0.0841777	-0.101362	0.0404619	-0.164034	0.191341	-0.169463	LC656	0
LC656:ACCTTGCTCAAACCTA-1	SeuratProject	5441	2395	LC656	ACCTTGCTCAAACCTA-1	3.36335	3.03253	2	2	4	GTGCTAGAGGTGCTTC	LC648	TRUE	2	OPC-like	-0.119877	0.273531	0.113081	-0.0927179	-0.214685	-0.450221	LC656	1.04306
LC656:ACCTTGCTCCCGCAAA-1	SeuratProject	1711	1111	LC656	ACCTTGCTCCCGCAAA-1	3.27294	4.26651	0	0	3	GTGCTAGAGATTCAAG	LC648	FALSE	0	NPC-like	-0.0601992	-0.0139156	0.135343	-0.105086	0.200703	-0.257665	LC656	0
LC656:ACCTTGCTCCCTCACG-1	SeuratProject	1492	953	LC656	ACCTTGCTCCCTCACG-1	5.16086	4.28954	0	0	1	GTGCTAGAGGCTTATT	LC648	FALSE	0	OPC-like	-0.059339	0.603744	0.00653332	0.0717558	-0.675555	-0.615405	LC656	0
LC656:ACCTTGCTCGGCTAGC-1	SeuratProject	2143	1335	LC656	ACCTTGCTCGGCTAGC-1	7.23285	5.03966	0	0	3	GTGCTAGAGTCCTGCG	LC648	TRUE	0	NPC-like	-0.0131024	-0.0624263	0.357367	-0.0635074	0.505681	-0.45467	LC656	3.19178
LC656:ACCTTGTGTAGGTTGC-1	SeuratProject	1054	668	LC656	ACCTTGTGTAGGTTGC-1	6.35674	4.93359	0	0	1	AGTCTAGCAATAAACC	LC648	FALSE	0	MES-like	-0.0307368	-0.446469	-0.129419	-0.316665	0.36281	0.135774	LC656	0
LC656:ACCTTGTGTCGTAAAT-1	SeuratProject	957	714	LC656	ACCTTGTGTCGTAAAT-1	5.64263	4.80669	0	0	3	AGTCTAGCATTTCATG	LC648	FALSE	0	MES-like	-0.0185863	-0.182214	-0.0315619	-0.290613	0.347129	0.0185995	LC656	0
LC656:ACCTTGTGTGTAACCA-1	SeuratProject	3076	1807	LC656	ACCTTGTGTGTAACCA-1	5.78674	4.22627	2	2	4	AGTCTAGCATAGCATG	LC648	FALSE	2	OPC-like	-0.0566508	0.519489	0.110938	0.108598	-0.494211	-0.496606	LC656	1.44715
LC656:ACCTTGTGTTACAAAC-1	SeuratProject	3073	1744	LC656	ACCTTGTGTTACAAAC-1	5.46697	4.68597	0	0	1	AGTCTAGCATTAGCAG	LC648	FALSE	0	OPC-like	-0.0112744	0.623957	0.0855809	0.492808	-0.621408	-0.177788	LC656	1.44789
LC656:ACCTTGTGTTAGGATT-1	SeuratProject	844	604	LC656	ACCTTGTGTTAGGATT-1	6.51659	6.87204	0	0	3	AGTCTAGCAAGCGAAG	LC648	FALSE	0	NPC-like	-0.0182637	-0.393065	-0.0132286	-0.435876	0.464497	-0.00724588	LC656	0
LC656:ACCTTGTGTTAGTTGG-1	SeuratProject	2008	1314	LC656	ACCTTGTGTTAGTTGG-1	3.93426	3.08765	0	0	0	AGTCTAGCAATAGCAT	LC648	TRUE	0	OPC-like	-0.0378336	0.115872	0.0482	-0.0592968	-0.094468	-0.206275	LC656	1.78843
LC656:ACCTTGTGTTCGGGAT-1	SeuratProject	1309	981	LC656	ACCTTGTGTTCGGGAT-1	5.19481	6.26432	0	0	1	AGTCTAGCATGCATCT	LC648	FALSE	0	MES-like	-0.0140701	-0.143703	-0.0371572	-0.114823	0.138491	0.0329289	LC656	0
LC656:ACCTTGTGTTGACTTC-1	SeuratProject	1700	1090	LC656	ACCTTGTGTTGACTTC-1	2.70588	3.76471	0	0	3	AGTCTAGCATCACAGA	LC648	FALSE	0	OPC-like	-0.0563282	0.337574	0.122129	-0.00166526	-0.281485	-0.421413	LC656	1.92896
LC656:ACGAACAAGAAGCTAG-1	SeuratProject	919	675	LC656	ACGAACAAGAAGCTAG-1	8.48749	5.65832	0	0	1	GATTCGCTCTCAATAC	LC648	FALSE	0	MES-like	0.0413062	-0.0375327	-0.0728714	-0.0827179	0.168673	0.109479	LC656	0
LC656:ACGAACAAGCATGGTT-1	SeuratProject	1182	846	LC656	ACGAACAAGCATGGTT-1	7.022	5.58376	2	2	4	GATTCGCTCATCCTCT	LC648	FALSE	2	MES-like	0.0282955	-0.17966	-0.150967	-0.150613	0.237451	0.237884	LC656	2.2471
LC656:ACGAACAAGCCAAATC-1	SeuratProject	2984	1781	LC656	ACGAACAAGCCAAATC-1	4.49062	4.49062	2	2	4	GATTCGCTCGGTACGA	LC648	FALSE	2	NPC-like	-0.0958981	-0.273065	0.145343	-0.253244	0.504272	-0.311783	LC656	1.47045
LC656:ACGAACAAGGGCTTAT-1	SeuratProject	965	669	LC656	ACGAACAAGGGCTTAT-1	6.32124	4.14508	0	0	1	GATTCGCTCAAATACG	LC648	FALSE	0	NPC-like	-0.0506293	-0.110724	0.0351047	-0.0671916	0.196392	-0.118671	LC656	0
LC656:ACGAACAAGTAAACCC-1	SeuratProject	1196	811	LC656	ACGAACAAGTAAACCC-1	7.27425	3.17726	0	0	0	GATTCGCTCATAAGCA	LC648	TRUE	0	MES-like	-0.0131024	-0.276043	-0.0477524	-0.281139	0.342596	0.0491428	LC656	0
LC656:ACGAACAAGTATTGTG-1	SeuratProject	3091	1767	LC656	ACGAACAAGTATTGTG-1	3.46166	3.81753	0	0	3	GATTCGCTCAGGAGCC	LC648	FALSE	0	NPC-like	-0.116866	0.302467	0.441652	-0.0514021	0.188002	-0.578267	LC656	2.84351
LC656:ACGAACAAGTGAACCT-1	SeuratProject	1582	1075	LC656	ACGAACAAGTGAACCT-1	4.36157	3.9823	0	0	3	GATTCGCTCAGGGCTA	LC648	FALSE	0	OPC-like	-0.0282637	0.357786	0.104033	0.320703	-0.326253	-0.0525318	LC656	2.9939
LC656:ACGAACAAGTGTGATC-1	SeuratProject	1533	1020	LC656	ACGAACAAGTGTGATC-1	3.84866	5.15329	0	0	3	GATTCGCTCGCTTTAG	LC648	FALSE	0	NPC-like	-0.0289088	-0.264767	0.185105	-0.245086	0.535925	-0.279785	LC656	2.01799
LC656:ACGAAGTCAAACTGCC-1	SeuratProject	1998	1246	LC656	ACGAAGTCAAACTGCC-1	4.85485	4.25425	2	2	4	AAGGCTAGTGTTGCAT	LC648	FALSE	2	AC-like	-0.0408443	0.0467227	0.0460571	0.0817558	-0.166844	0.0496769	LC656	1.79259
LC656:ACGAAGTCAAGCTAAA-1	SeuratProject	1239	915	LC656	ACGAAGTCAAGCTAAA-1	5.00404	5.16546	2	2	4	AAGGCTAGTAATCGCT	LC648	TRUE	2	MES-like	-0.0165433	-0.12349	-0.115967	-0.197718	0.240222	0.136747	LC656	0
LC656:ACGAAGTCACAAAGGT-1	SeuratProject	1947	1243	LC656	ACGAAGTCACAAAGGT-1	3.698	3.698	0	0	0	AAGGCTAGTCACACCA	LC648	FALSE	0	AC-like	-0.0543927	-0.0028518	0.0479619	0.158861	-0.278881	0.151728	LC656	2.79779
LC656:ACGAAGTCACAGACTC-1	SeuratProject	1265	863	LC656	ACGAAGTCACAGACTC-1	6.24506	4.66403	0	0	1	AAGGCTAGTACCGGCT	LC648	TRUE	0	MES-like	0.0278654	-0.0856178	-0.0864429	-0.135349	0.218118	0.15508	LC656	2.18663
LC656:ACGAAGTCACCTAATG-1	SeuratProject	4159	2242	LC656	ACGAAGTCACCTAATG-1	3.89517	4.85694	0	0	1	AAGGCTAGTTACTAGC	LC648	TRUE	0	OPC-like	-0.0933174	0.809489	0.4082	0.478072	-0.486754	-0.412963	LC656	1.75938
LC656:ACGAAGTCAGGCGATA-1	SeuratProject	1282	890	LC656	ACGAAGTCAGGCGATA-1	5.61622	4.21217	0	0	1	AAGGCTAGTGGATTGA	LC648	FALSE	0	NPC-like	-0.0339626	-0.171575	0.0240333	-0.114297	0.257745	-0.0813341	LC656	3.47201
LC656:ACGAAGTCAGGCTACT-1	SeuratProject	1421	948	LC656	ACGAAGTCAGGCTACT-1	4.64462	4.4335	0	0	3	AAGGCTAGTTTGTAGC	LC648	FALSE	0	NPC-like	-0.0231024	-0.0675327	0.0532	-0.180876	0.164442	-0.106083	LC656	2.08409
LC656:ACGAAGTCATCCCTCA-1	SeuratProject	1272	874	LC656	ACGAAGTCATCCCTCA-1	4.00943	3.93082	0	0	1	AAGGCTAGTTAAGTCC	LC648	TRUE	0	AC-like	-0.0324572	0.280765	0.0179619	0.284651	-0.397373	0.00559446	LC656	0
LC656:ACGAATCTCACGCGGT-1	SeuratProject	586	490	LC656	ACGAATCTCACGCGGT-1	4.94881	3.75427	0	0	3	GGAACTTAGAGGCTAT	LC648	FALSE	0	MES-like	0.0129191	-0.233703	-0.101681	-0.246402	0.332646	0.156526	LC656	0
LC656:ACGAATCTCAGTGAAG-1	SeuratProject	859	631	LC656	ACGAATCTCAGTGAAG-1	7.21769	5.47148	0	0	1	GGAACTTAGCCAATCC	LC648	FALSE	0	NPC-like	-0.00439271	-0.396894	0.0664143	-0.343244	0.549234	-0.0986985	LC656	0
LC656:ACGAATCTCATAACGC-1	SeuratProject	1492	962	LC656	ACGAATCTCATAACGC-1	4.08847	3.48525	0	0	3	GGAACTTAGGAGTCAT	LC648	FALSE	0	MES-like	0.00291911	-0.334341	-0.0223953	-0.420349	0.509208	0.0360663	LC656	2.66756
LC656:ACGAATCTCCGCTAGA-1	SeuratProject	3047	1837	LC656	ACGAATCTCCGCTAGA-1	2.36298	4.20085	0	0	0	GGAACTTAGCTCATTG	LC648	FALSE	0	OPC-like	-0.0524572	0.0779993	0.0723667	-0.0750863	-0.00810333	-0.176905	LC656	2.02338
LC656:ACGAATCTCGCAATCG-1	SeuratProject	1363	981	LC656	ACGAATCTCGCAATCG-1	3.22817	4.18195	0	0	0	GGAACTTAGCCGCAAA	LC648	FALSE	0	MES-like	-0.0391239	-0.467533	-0.0476333	-0.306665	0.342033	0.0122246	LC656	0
LC656:ACGACAAAGATTCCTT-1	SeuratProject	4597	2373	LC656	ACGACAAAGATTCCTT-1	4.22014	3.93735	2	2	4	AGCATGGTCATTGTAC	LC648	FALSE	2	OPC-like	-0.113748	0.442893	0.0765333	0.403072	-0.450337	-0.0563356	LC656	2.64276
LC656:ACGACAAAGCTCAATA-1	SeuratProject	1950	1224	LC656	ACGACAAAGCTCAATA-1	4.35897	5.23077	2	2	4	AGCATGGTCATGGTCC	LC648	FALSE	2	NPC-like	-0.0192314	-0.152426	0.116057	-0.250349	0.343105	-0.183059	LC656	1.8129
LC656:ACGACAAAGGAACCGG-1	SeuratProject	1295	890	LC656	ACGACAAAGGAACCGG-1	3.93822	5.79151	0	0	3	AGCATGGTCCTAACCA	LC648	FALSE	0	OPC-like	-0.0319196	0.385021	-0.0432286	0.313598	-0.514248	-0.0995277	LC656	0
LC656:ACGACAAAGTATTGTG-1	SeuratProject	1084	756	LC656	ACGACAAAGTATTGTG-1	5.71956	6.08856	0	0	3	AGCATGGTCAGGAGCC	LC648	FALSE	0	MES-like	0.066575	-0.494554	-0.132633	-0.448507	0.599396	0.262082	LC656	0
LC656:ACGACTTAGCATTAGC-1	SeuratProject	4131	2062	LC656	ACGACTTAGCATTAGC-1	4.76882	3.94578	0	0	1	TGATTACTCGTGATAA	LC648	TRUE	0	OPC-like	-0.159984	0.310127	0.219867	0.186493	-0.124673	-0.168173	LC656	2.11169
LC656:ACGACTTAGCTATTAG-1	SeuratProject	2244	1396	LC656	ACGACTTAGCTATTAG-1	4.23351	3.74332	0	0	0	TGATTACTCATTTGGT	LC648	FALSE	0	OPC-like	-0.0441777	0.127148	-0.0269191	-0.102192	-0.206727	-0.228142	LC656	0
LC656:ACGACTTAGGCCAATT-1	SeuratProject	1641	1110	LC656	ACGACTTAGGCCAATT-1	4.26569	3.77818	0	0	1	TGATTACTCTTAGCTG	LC648	TRUE	0	MES-like	-0.0667583	-0.267958	-0.0809667	-0.282192	0.281471	0.0203541	LC656	0
LC656:ACGACTTAGGGCCATC-1	SeuratProject	1354	934	LC656	ACGACTTAGGGCCATC-1	5.46529	5.09601	0	0	1	TGATTACTCACCCTCC	LC648	FALSE	0	NPC-like	-0.0711669	-0.332214	0.0402238	-0.13956	0.45674	-0.152366	LC656	0
LC656:ACGACTTAGTCAATCA-1	SeuratProject	1985	1284	LC656	ACGACTTAGTCAATCA-1	3.1738	3.32494	0	0	0	TGATTACTCCACGTTA	LC648	TRUE	0	AC-like	-0.0622422	0.164382	0.0270095	0.339651	-0.487376	0.23299	LC656	0
LC656:ACGACTTAGTGTGATC-1	SeuratProject	1331	927	LC656	ACGACTTAGTGTGATC-1	5.55973	4.28249	2	2	4	TGATTACTCGCTTTAG	LC648	TRUE	2	MES-like	-0.0460056	-0.106043	-0.0864429	-0.130086	0.116472	0.05719	LC656	2.14161
LC656:ACGACTTAGTTAGCTA-1	SeuratProject	3455	1782	LC656	ACGACTTAGTTAGCTA-1	5.58611	3.41534	0	0	1	TGATTACTCGATATTC	LC648	TRUE	0	OPC-like	-0.102457	1.09736	0.520462	0.494124	-0.65709	-0.680987	LC656	1.91526
LC656:ACGAGTAAGACAAGTG-1	SeuratProject	715	544	LC656	ACGAGTAAGACAAGTG-1	7.55245	5.45455	4	4	7	AAGGTTATCCTCACTT	LC648	TRUE	4	MES-like	-0.0352529	-0.329448	-0.11299	-0.345086	0.389383	0.108006	LC656	0
LC656:ACGAGTAAGAGAGGAG-1	SeuratProject	752	559	LC656	ACGAGTAAGAGAGGAG-1	9.04255	6.38298	0	0	3	AAGGTTATCAGCATTT	LC648	FALSE	0	MES-like	0.0341019	-0.20349	-0.0450143	-0.319823	0.437148	0.10985	LC656	3.31766
LC656:ACGAGTAAGAGGAGGA-1	SeuratProject	824	579	LC656	ACGAGTAAGAGGAGGA-1	6.91748	6.91748	0	0	1	AAGGTTATCTAGCCAC	LC648	TRUE	0	MES-like	-0.0198766	-0.293916	-0.0787048	-0.147192	0.172891	0.0824685	LC656	0
LC656:ACGAGTAAGAGGAGTC-1	SeuratProject	2013	1282	LC656	ACGAGTAAGAGGAGTC-1	7.55092	6.40835	0	0	0	AAGGTTATCTACTAAC	LC648	TRUE	0	NPC-like	0.0196933	0.0899142	0.246652	-0.0169284	0.210062	-0.295087	LC656	2.39201
LC656:ACGAGTAAGCACAGGG-1	SeuratProject	997	705	LC656	ACGAGTAAGCACAGGG-1	6.41926	6.01805	0	0	0	AAGGTTATCCAATTGT	LC648	FALSE	0	MES-like	0.0117363	-0.243277	-0.132514	-0.370613	0.467122	0.194403	LC656	0
LC656:ACGAGTAAGCTATATG-1	SeuratProject	2222	1376	LC656	ACGAGTAAGCTATATG-1	3.28533	3.60036	0	0	1	AAGGTTATCGTTAAAG	LC648	TRUE	0	NPC-like	-0.0871884	-0.266894	0.0122476	-0.29956	0.355176	-0.136764	LC656	0
LC656:ACGAGTAAGGACGTAA-1	SeuratProject	733	446	LC656	ACGAGTAAGGACGTAA-1	5.59345	5.04775	0	0	1	AAGGTTATCCTGTGAC	LC648	TRUE	0	MES-like	0.00377933	-0.546894	-0.125133	-0.457192	0.546927	0.174934	LC656	2.68393
LC656:ACGAGTAAGTCTGGGC-1	SeuratProject	740	599	LC656	ACGAGTAAGTCTGGGC-1	8.51351	6.35135	4	4	7	AAGGTTATCCCAGTAC	LC648	FALSE	4	MES-like	0.0377578	-0.480937	-0.104538	-0.419823	0.543576	0.191936	LC656	0
LC656:ACGATTCAGCAACAAG-1	SeuratProject	2561	1513	LC656	ACGATTCAGCAACAAG-1	4.45139	3.90472	0	0	0	ATGCAAATCATGCGCT	LC648	FALSE	0	NPC-like	-0.0665433	0.0631056	0.2832	0.0525453	0.286993	-0.299426	LC656	3.19574
LC656:ACGATTCAGGTCCTAG-1	SeuratProject	1350	972	LC656	ACGATTCAGGTCCTAG-1	5.62963	4.2963	2	2	4	ATGCAAATCCTCAAGC	LC648	TRUE	2	NPC-like	-0.0322422	-0.357958	0.0537952	-0.340613	0.497488	-0.119074	LC656	0
LC656:ACGATTCAGTAAGAAC-1	SeuratProject	1526	1006	LC656	ACGATTCAGTAAGAAC-1	2.35911	4.2595	0	0	1	ATGCAAATCCTTCAAG	LC648	FALSE	0	AC-like	-0.0504142	0.173531	-0.0329905	0.383335	-0.519792	0.274773	LC656	0
LC656:ACGATTCAGTTCCCGT-1	SeuratProject	4705	2328	LC656	ACGATTCAGTTCCCGT-1	3.10308	3.40064	0	0	0	ATGCAAATCCTAATGT	LC648	FALSE	0	AC-like	-0.150092	0.487148	0.324033	0.550177	-0.765763	0.0881805	LC656	2.25146
LC656:ACGCAAGCAAACCCTA-1	SeuratProject	3620	1952	LC656	ACGCAAGCAAACCCTA-1	3.92265	4.41989	2	2	4	CGAGCGAGTAACAGGC	LC648	TRUE	2	OPC-like	-0.109124	0.891191	0.233676	0.522808	-0.729022	-0.452471	LC656	1.32507
LC656:ACGCAAGCAAACCTAT-1	SeuratProject	2304	1320	LC656	ACGCAAGCAAACCTAT-1	4.38368	2.73438	0	0	0	CGAGCGAGTGCGCGAA	LC648	TRUE	0	OPC-like	-0.0533174	0.25034	0.245343	0.151756	-0.00719097	-0.135645	LC656	2.27012
LC656:ACGCAAGCAAGCTAAA-1	SeuratProject	4637	2462	LC656	ACGCAAGCAAGCTAAA-1	4.3994	3.5799	2	2	4	CGAGCGAGTAATCGCT	LC648	FALSE	2	AC-like	-0.160844	0.795659	0.281533	0.850966	-1.00849	0.0776634	LC656	2.2645
LC656:ACGCAAGCACCCACCT-1	SeuratProject	2987	1651	LC656	ACGCAAGCACCCACCT-1	2.84566	2.91262	2	2	4	CGAGCGAGTCCAGCAC	LC648	TRUE	2	NPC-like	-0.0968658	-0.202214	0.296176	-0.319823	0.583413	-0.478239	LC656	0
LC656:ACGCAAGCACTAAATC-1	SeuratProject	1712	1075	LC656	ACGCAAGCACTAAATC-1	3.67991	3.91355	0	0	3	CGAGCGAGTTTACCAA	LC648	TRUE	0	OPC-like	-0.0255755	0.313531	0.0802238	-0.0316653	-0.302532	-0.421271	LC656	0
LC656:ACGCAAGCAGAGAGCC-1	SeuratProject	1873	1196	LC656	ACGCAAGCAGAGAGCC-1	2.61612	3.57715	2	2	4	CGAGCGAGTAGCTGTT	LC648	FALSE	2	NPC-like	-0.0350379	-0.0243412	0.115224	0.0414926	0.188483	-0.102633	LC656	0
LC656:ACGCAAGCATGAAGTA-1	SeuratProject	4779	2423	LC656	ACGCAAGCATGAAGTA-1	2.92948	3.76648	2	2	4	CGAGCGAGTGAGCGAT	LC648	FALSE	2	NPC-like	-0.118049	0.293744	0.310343	0.138335	0.0237506	-0.228983	LC656	0
LC656:ACGCAAGCATGTTGTG-1	SeuratProject	1052	788	LC656	ACGCAAGCATGTTGTG-1	3.70722	6.36882	0	0	3	CGAGCGAGTCGTAATC	LC648	FALSE	0	NPC-like	-0.017511	-0.0900858	-0.0135857	-0.21956	0.106348	-0.00565188	LC656	0
LC656:ACGCACGGTACGGTAC-1	SeuratProject	1665	1115	LC656	ACGCACGGTACGGTAC-1	3.84384	4.02402	0	0	0	TAGCGCGCATAAAGGA	LC648	FALSE	0	NPC-like	-0.0557906	0.0565099	0.0977238	-0.0200863	0.0582665	-0.160675	LC656	1.94677
LC656:ACGCACGGTCACACCC-1	SeuratProject	1630	1188	LC656	ACGCACGGTCACACCC-1	2.45399	5.21472	0	0	3	TAGCGCGCAAGCCATA	LC648	FALSE	0	NPC-like	-0.0321346	-0.403277	0.0490333	-0.307718	0.53835	-0.112591	LC656	0
LC656:ACGCACGGTTAGACCA-1	SeuratProject	1778	1045	LC656	ACGCACGGTTAGACCA-1	6.35546	3.71204	0	0	0	TAGCGCGCAGGAGGTA	LC648	TRUE	0	NPC-like	-0.0218121	-0.0143412	0.0267714	-0.336665	0.0581261	-0.0684417	LC656	1.89074
LC656:ACGCACGGTTAGTGAT-1	SeuratProject	1077	757	LC656	ACGCACGGTTAGTGAT-1	5.84958	4.64253	0	0	1	TAGCGCGCACTAGCGG	LC648	FALSE	0	NPC-like	-0.00837121	-0.0630646	0.00927142	-0.0392968	0.100757	-0.025231	LC656	0
LC656:ACGCCACAGCAAGGAC-1	SeuratProject	1307	938	LC656	ACGCCACAGCAAGGAC-1	2.83091	4.59067	0	0	3	TCCAAATTCGCGAAAT	LC648	FALSE	0	MES-like	0.0185105	-0.420086	-0.0921572	-0.418771	0.523342	0.151427	LC656	2.15769
LC656:ACGCCACAGGAAGCAC-1	SeuratProject	3216	1830	LC656	ACGCCACAGGAAGCAC-1	4.78856	4.16667	0	0	1	TCCAAATTCTAGCCTA	LC648	TRUE	0	NPC-like	-0.0362207	-0.358384	0.0820095	-0.227981	0.526463	-0.161217	LC656	0
LC656:ACGCCACAGGACCTGC-1	SeuratProject	3059	1794	LC656	ACGCCACAGGACCTGC-1	2.68061	3.13828	2	2	4	TCCAAATTCGGTTAGG	LC648	FALSE	2	NPC-like	-0.144178	-0.175192	0.0536762	-0.261402	0.29733	-0.260452	LC656	1.45139
LC656:ACGCCACAGGGCTTTG-1	SeuratProject	1243	785	LC656	ACGCCACAGGGCTTTG-1	6.83829	5.87289	0	0	1	TCCAAATTCAATAGCA	LC648	TRUE	0	NPC-like	-0.047726	-0.204979	0.168795	-0.282981	0.458145	-0.282762	LC656	0
LC656:ACGCCACAGTTCCCGT-1	SeuratProject	1486	992	LC656	ACGCCACAGTTCCCGT-1	4.84522	4.10498	0	0	0	TCCAAATTCCTAATGT	LC648	FALSE	0	OPC-like	-0.0537476	-0.0149795	-0.0538238	-0.178771	-0.0549795	-0.0548736	LC656	2.67131
LC656:ACGCCTAAGAACCTGT-1	SeuratProject	1485	1001	LC656	ACGCCTAAGAACCTGT-1	5.31987	3.16498	2	2	4	ACATGAATCGTTATGT	LC648	FALSE	2	MES-like	-0.0579411	-0.454554	-0.115014	-0.321139	0.337081	0.0800753	LC656	0
LC656:ACGCCTAAGCATTTCT-1	SeuratProject	832	630	LC656	ACGCCTAAGCATTTCT-1	7.57212	5.76923	0	0	0	ACATGAATCCAAATTC	LC648	TRUE	0	MES-like	0.0405535	-0.405405	-0.106086	-0.202718	0.314141	0.197412	LC656	0
LC656:ACGCCTAAGCGCCTTT-1	SeuratProject	1639	996	LC656	ACGCCTAAGCGCCTTT-1	4.45394	3.17267	0	0	1	ACATGAATCTATTGAC	LC648	TRUE	0	AC-like	-0.0327798	0.689063	-0.0319191	0.819914	-0.889624	0.177408	LC656	0
LC656:ACGCCTAAGGTAAGCA-1	SeuratProject	1448	975	LC656	ACGCCTAAGGTAAGCA-1	6.00829	4.69613	0	0	0	ACATGAATCGTACCTA	LC648	FALSE	0	NPC-like	-0.049339	-0.303916	-0.00096668	-0.332718	0.381781	-0.0681511	LC656	0
LC656:ACGCCTTTCACGCGGT-1	SeuratProject	1383	890	LC656	ACGCCTTTCACGCGGT-1	5.85683	4.33839	0	0	1	TCTAATCAGAGGCTAT	LC648	FALSE	0	NPC-like	-0.055468	-0.34966	0.0526047	-0.375349	0.487759	-0.148053	LC656	3.12201
LC656:ACGCCTTTCCTAAGAC-1	SeuratProject	1331	969	LC656	ACGCCTTTCCTAAGAC-1	4.28249	3.45605	0	0	0	TCTAATCAGTCAATAG	LC648	FALSE	0	MES-like	-0.0462207	-0.248809	-0.0728714	-0.188244	0.191592	0.0379455	LC656	0
LC656:ACGCCTTTCCTGGTCT-1	SeuratProject	1909	1206	LC656	ACGCCTTTCCTGGTCT-1	2.82871	2.56679	0	0	0	TCTAATCAGGTTGTAA	LC648	FALSE	0	OPC-like	0.000876103	0.103957	-0.0395381	0.0314926	-0.19345	-0.100929	LC656	0
LC656:ACGCCTTTCGTTATAG-1	SeuratProject	1732	1117	LC656	ACGCCTTTCGTTATAG-1	4.44573	5.1963	0	0	0	TCTAATCAGGATAACC	LC648	TRUE	0	MES-like	-0.027511	-0.0398731	-0.112871	-0.179823	0.204532	0.0177254	LC656	1.91304
LC656:ACGCCTTTCTCCATGC-1	SeuratProject	957	697	LC656	ACGCCTTTCTCCATGC-1	3.1348	5.01567	0	0	3	TCTAATCAGTTACATC	LC648	FALSE	0	NPC-like	0.000230942	-0.228809	0.0617714	-0.147981	0.36802	-0.0861594	LC656	3.08642
LC656:ACGCTTGAGCCACAAT-1	SeuratProject	1262	910	LC656	ACGCTTGAGCCACAAT-1	3.72425	4.75436	0	0	0	AAAGGCTTCGATCCGT	LC648	FALSE	0	MES-like	-0.00331744	-0.131788	-0.064181	-0.228244	0.292695	0.0852391	LC656	2.82422
LC656:ACGCTTGAGGAAGTAT-1	SeuratProject	2230	1397	LC656	ACGCTTGAGGAAGTAT-1	5.65022	4.43946	0	0	3	AAAGGCTTCTTGCTCT	LC648	FALSE	0	OPC-like	-0.045468	0.809489	0.27939	0.310703	-0.613624	-0.583794	LC656	2.6709
LC656:ACGCTTGAGGAGCATA-1	SeuratProject	1061	772	LC656	ACGCTTGAGGAGCATA-1	5.74929	4.52403	0	0	3	AAAGGCTTCCGTAAGG	LC648	FALSE	0	MES-like	0.0194783	-0.379235	-0.0787048	-0.452455	0.557712	0.135119	LC656	2.34421
LC656:ACGCTTGAGGCAAGTA-1	SeuratProject	1111	803	LC656	ACGCTTGAGGCAAGTA-1	6.66067	4.77048	0	0	1	AAAGGCTTCTTGAATC	LC648	FALSE	0	MES-like	-0.0181562	-0.0783837	-0.0935857	-0.257981	0.310136	0.084374	LC656	0
LC656:ACGCTTGAGGCACAGG-1	SeuratProject	3110	1735	LC656	ACGCTTGAGGCACAGG-1	2.89389	3.53698	0	0	0	AAAGGCTTCGCTCAAC	LC648	TRUE	0	NPC-like	-0.0769734	0.414808	0.626414	0.0546505	0.276921	-0.652384	LC656	2.62913
LC656:ACGCTTGAGTTGCCTC-1	SeuratProject	1109	788	LC656	ACGCTTGAGTTGCCTC-1	3.42651	3.156	0	0	3	AAAGGCTTCAGCACGA	LC648	FALSE	0	NPC-like	-0.0343927	-0.116469	0.153081	-0.237455	0.344317	-0.247896	LC656	3.61277
LC656:ACGCTTGAGTTGGCCA-1	SeuratProject	1758	1239	LC656	ACGCTTGAGTTGGCCA-1	3.12856	4.03868	2	2	4	AAAGGCTTCCTTATGG	LC648	FALSE	2	OPC-like	-0.0903067	-0.0160433	-0.0282286	-0.0269284	-0.0174734	-0.0156191	LC656	1.90036
LC656:ACGGGAAGTATTGAGT-1	SeuratProject	712	570	LC656	ACGGGAAGTATTGAGT-1	6.17978	5.47753	0	0	1	CTGCAAACACTCGCAC	LC648	FALSE	0	MES-like	0.048618	-0.260086	-0.0414429	-0.232981	0.357945	0.124409	LC656	0
LC656:ACGGGAAGTATTGTGG-1	SeuratProject	971	676	LC656	ACGGGAAGTATTGTGG-1	8.03296	6.59114	0	0	1	CTGCAAACAGTCTATC	LC648	FALSE	0	MES-like	-0.0320271	-0.385405	-0.108943	-0.292718	0.334214	0.106905	LC656	0
LC656:ACGGGAAGTATTTGGG-1	SeuratProject	2051	1245	LC656	ACGGGAAGTATTTGGG-1	3.07167	3.31546	0	0	3	CTGCAAACATGCGCCT	LC648	FALSE	0	OPC-like	-0.00105938	0.417361	0.137724	0.132545	-0.355735	-0.361561	LC656	1.77082
LC656:ACGGGAAGTCGCAATA-1	SeuratProject	967	685	LC656	ACGGGAAGTCGCAATA-1	5.79111	6.10134	0	0	1	CTGCAAACACATTACC	LC648	FALSE	0	NPC-like	-0.0452529	-0.0851922	0.0298667	-0.275613	0.15712	-0.104497	LC656	0
LC656:ACGGGAAGTGACATAT-1	SeuratProject	884	647	LC656	ACGGGAAGTGACATAT-1	7.1267	5.31674	0	0	1	CTGCAAACATGGTGAC	LC648	FALSE	0	AC-like	0.00668256	0.0511908	-0.0470381	0.209651	-0.266598	0.212208	LC656	0
LC656:ACGGGAAGTGATTACG-1	SeuratProject	1355	883	LC656	ACGGGAAGTGATTACG-1	4.94465	3.24723	0	0	3	CTGCAAACAACCGCCT	LC648	FALSE	0	NPC-like	-0.0460056	-0.142426	0.109986	-0.424823	0.324709	-0.209131	LC656	0
LC656:ACGGGAAGTGCCGCAA-1	SeuratProject	1032	754	LC656	ACGGGAAGTGCCGCAA-1	4.55426	5.03876	0	0	1	CTGCAAACAAGGTCAC	LC648	FALSE	0	AC-like	-0.0241777	0.0565099	0.0810571	0.121229	-0.195861	0.0568226	LC656	0
LC656:ACGGGAAGTGTTAGCA-1	SeuratProject	2739	1647	LC656	ACGGGAAGTGTTAGCA-1	6.13363	5.2939	0	0	0	CTGCAAACAAGTTAGT	LC648	FALSE	0	AC-like	-0.0757906	0.114808	0.0815333	0.245703	-0.40217	0.177465	LC656	1.53708
LC656:ACGGGAAGTTAGCATG-1	SeuratProject	947	691	LC656	ACGGGAAGTTAGCATG-1	7.39176	5.17423	0	0	1	CTGCAAACATGCATTC	LC648	FALSE	0	AC-like	-0.0451454	-0.0558305	-0.1268	-0.0192968	-0.0368178	0.051767	LC656	2.44752
LC656:ACGGGAAGTTTAACCC-1	SeuratProject	1741	1091	LC656	ACGGGAAGTTTAACCC-1	5.05457	4.07812	0	0	1	CTGCAAACATTAGCGA	LC648	TRUE	0	NPC-like	-0.0731024	-0.151362	0.0796286	-0.139297	0.29982	-0.205056	LC656	0
LC656:ACGGTACGTAAATTGC-1	SeuratProject	1895	1166	LC656	ACGGTACGTAAATTGC-1	3.90501	3.37731	0	0	3	AGCTAATCACCTTCCT	LC648	FALSE	0	AC-like	-0.0543927	0.815659	0.265462	0.882282	-0.953582	0.0930507	LC656	2.82323
LC656:ACGGTACGTGCGCAAT-1	SeuratProject	819	626	LC656	ACGGTACGTGCGCAAT-1	6.59341	7.20391	0	0	1	AGCTAATCATAAGCCA	LC648	FALSE	0	MES-like	-0.00557551	-0.0598731	-0.0121572	-0.0971916	0.126466	0.0094642	LC656	2.58098
LC656:ACGGTACGTTCAAGAT-1	SeuratProject	609	495	LC656	ACGGTACGTTCAAGAT-1	2.95567	4.92611	0	0	3	AGCTAATCAATTACCC	LC648	FALSE	0	MES-like	-0.017726	-0.298596	-0.127157	-0.414034	0.481617	0.14982	LC656	0
LC656:ACGGTACGTTGCACAA-1	SeuratProject	1007	736	LC656	ACGGTACGTTGCACAA-1	6.55412	4.46872	0	0	0	AGCTAATCAGGTGGAA	LC648	FALSE	0	MES-like	-0.0225648	-0.271575	-0.0562048	-0.224034	0.264799	0.0477338	LC656	0
LC656:ACGGTACGTTTCCTCC-1	SeuratProject	2031	1165	LC656	ACGGTACGTTTCCTCC-1	4.62826	4.03742	0	0	1	AGCTAATCATCCTGCA	LC648	FALSE	0	OPC-like	-0.0284787	0.319063	-0.0543	0.148861	-0.457713	-0.226758	LC656	1.77896
LC656:ACGGTTAGTAAGCACC-1	SeuratProject	1270	856	LC656	ACGGTTAGTAAGCACC-1	4.56693	4.64567	0	0	1	CGCATTTCATCCCTCT	LC648	FALSE	0	NPC-like	-0.0304142	-0.0451922	0.187724	0.17544	0.302075	-0.0176138	LC656	0
LC656:ACGGTTAGTACAATGT-1	SeuratProject	1573	972	LC656	ACGGTTAGTACAATGT-1	5.34011	4.76796	2	2	4	CGCATTTCACTCAATC	LC648	FALSE	2	MES-like	0.0314137	-0.447533	-0.138467	-0.594034	0.700837	0.226361	LC656	0
LC656:ACGGTTAGTATGGTGC-1	SeuratProject	1235	845	LC656	ACGGTTAGTATGGTGC-1	6.23482	4.8583	0	0	1	CGCATTTCAGTATTGG	LC648	TRUE	0	NPC-like	-0.0251454	-0.38349	0.0120095	-0.121139	0.480782	-0.0526314	LC656	0
LC656:ACGGTTAGTCATTAGG-1	SeuratProject	2763	1715	LC656	ACGGTTAGTCATTAGG-1	4.59645	4.34311	2	2	4	CGCATTTCAGGTTTCT	LC648	FALSE	2	NPC-like	-0.069339	-0.0513624	0.0886762	-0.335349	0.189083	-0.211654	LC656	1.53023
LC656:ACGGTTAGTGCAATAT-1	SeuratProject	1389	957	LC656	ACGGTTAGTGCAATAT-1	7.27142	6.04752	0	0	1	CGCATTTCAGGCGAAA	LC648	FALSE	0	MES-like	-0.00643572	-0.394767	-0.0775143	-0.31956	0.393003	0.0990643	LC656	0
LC656:ACGGTTAGTTGTGATG-1	SeuratProject	1120	745	LC656	ACGGTTAGTTGTGATG-1	6.25	4.91071	0	0	1	CGCATTTCAAGTCCTT	LC648	FALSE	0	OPC-like	-0.00148949	0.171616	-0.054181	0.00517685	-0.29372	-0.222111	LC656	0
LC656:ACGGTTAGTTTAGCTC-1	SeuratProject	1701	1055	LC656	ACGGTTAGTTTAGCTC-1	5.40858	3.7037	0	0	3	CGCATTTCAGCAAGCT	LC648	FALSE	0	NPC-like	-0.037726	0.100765	0.159152	0.0922821	0.0818675	-0.0933847	LC656	1.92846
LC656:ACGGTTTAGAGGCTAA-1	SeuratProject	1421	997	LC656	ACGGTTTAGAGGCTAA-1	6.12245	5.2076	0	0	1	CAGCCTGTCTGTTGCA	LC648	FALSE	0	MES-like	0.00754277	-0.160299	-0.11061	-0.0898232	0.134045	0.161117	LC656	2.08409
LC656:ACGGTTTAGCTCGCTT-1	SeuratProject	1205	859	LC656	ACGGTTTAGCTCGCTT-1	4.89627	4.31535	0	0	1	CAGCCTGTCACACCGT	LC648	FALSE	0	AC-like	-0.0278336	0.404382	-0.134181	0.42544	-0.539306	0.0300645	LC656	0
LC656:ACGGTTTAGGCTTAGT-1	SeuratProject	1886	1246	LC656	ACGGTTTAGGCTTAGT-1	3.28738	3.87063	0	0	1	CAGCCTGTCAAACCTT	LC648	FALSE	0	NPC-like	-0.0507368	-0.130299	0.0586762	-0.177981	0.249718	-0.149797	LC656	0
LC656:ACGGTTTAGTCACTAA-1	SeuratProject	1075	827	LC656	ACGGTTTAGTCACTAA-1	4.09302	4.37209	0	0	0	CAGCCTGTCGATTATC	LC648	FALSE	0	MES-like	1.58883506747518e-05	-0.402852	-0.138705	-0.409034	0.494722	0.187414	LC656	0
LC656:ACGGTTTAGTCATCCC-1	SeuratProject	1524	1050	LC656	ACGGTTTAGTCATCCC-1	2.75591	3.14961	0	0	0	CAGCCTGTCCTTAACG	LC648	FALSE	0	AC-like	-0.0491239	0.041829	-0.0493	0.122808	-0.228889	0.112339	LC656	2.02309
LC656:ACGTACCCACGTAATT-1	SeuratProject	2372	1349	LC656	ACGTACCCACGTAATT-1	3.79427	3.11973	0	0	3	GAACCTTGTTCCTCAC	LC648	FALSE	0	OPC-like	-0.0833174	0.483531	0.339748	0.0757032	-0.193814	-0.493471	LC656	2.24408
LC656:ACGTACCCAGAAATTG-1	SeuratProject	3195	1798	LC656	ACGTACCCAGAAATTG-1	3.25509	3.94366	0	0	1	GAACCTTGTTTAGCGT	LC648	FALSE	0	OPC-like	-0.059554	0.951191	0.290343	0.779124	-0.73192	-0.229054	LC656	0
LC656:ACGTACCCATTGTGCA-1	SeuratProject	2668	1529	LC656	ACGTACCCATTGTGCA-1	5.50975	4.12294	0	0	0	GAACCTTGTTAGCCAT	LC648	TRUE	0	OPC-like	-0.0752529	0.309914	-0.0163238	-0.245086	-0.40734	-0.47006	LC656	1.55775
LC656:ACGTCAAGTAAAGCAA-1	SeuratProject	1044	710	LC656	ACGTCAAGTAAAGCAA-1	7.08812	5.07663	0	0	0	GATTAACCAGTGCCTC	LC648	FALSE	0	MES-like	-0.0248228	-0.434341	-0.0908476	-0.320086	0.373246	0.092241	LC656	2.35883
LC656:ACGTCAAGTACTTAGG-1	SeuratProject	1642	1126	LC656	ACGTCAAGTACTTAGG-1	4.5067	3.28867	0	0	1	GATTAACCACTCGCTA	LC648	FALSE	0	AC-like	-0.0168658	0.0731056	-0.133943	0.264124	-0.357259	0.252196	LC656	0
LC656:ACGTCAAGTAGTTACG-1	SeuratProject	1505	990	LC656	ACGTCAAGTAGTTACG-1	6.37874	4.8505	0	0	0	GATTAACCATTGAGAT	LC648	FALSE	0	NPC-like	-0.0331024	0.0137439	0.0907	-0.259297	0.106959	-0.168388	LC656	2.03399
LC656:ACGTCAAGTGTTGCTT-1	SeuratProject	1109	784	LC656	ACGTCAAGTGTTGCTT-1	7.03336	5.32011	0	0	0	GATTAACCATACTTGC	LC648	TRUE	0	NPC-like	-0.0298766	-0.144554	-0.00549049	-0.301139	0.187848	-0.0347596	LC656	0
LC656:ACGTCAAGTTAACGGC-1	SeuratProject	1203	871	LC656	ACGTCAAGTTAACGGC-1	5.32003	2.49377	0	0	3	GATTAACCACTTAGGA	LC648	TRUE	0	NPC-like	-0.0509519	-0.167745	0.0292714	-0.222718	0.259443	-0.11133	LC656	2.23136
LC656:ACGTCAAGTTACGCAA-1	SeuratProject	1160	846	LC656	ACGTCAAGTTACGCAA-1	5.25862	5.17241	0	0	3	GATTAACCAAGGTATT	LC648	FALSE	0	NPC-like	-0.0432099	-0.357958	0.0218905	-0.436665	0.46451	-0.0909894	LC656	0
LC656:ACGTCCAAGCCAGTAT-1	SeuratProject	916	698	LC656	ACGTCCAAGCCAGTAT-1	6.44105	6.65939	0	0	1	TGTGGCTTCCCGGAAA	LC648	FALSE	0	MES-like	0.0156073	-0.356894	-0.127276	-0.371139	0.471704	0.192678	LC656	3.12825
LC656:ACGTCCAAGCGCTAAT-1	SeuratProject	1778	1129	LC656	ACGTCCAAGCGCTAAT-1	5.00562	3.26209	0	0	3	TGTGGCTTCATTGACT	LC648	FALSE	0	NPC-like	-0.0325648	0.100978	0.192486	0.0530716	0.126322	-0.188292	LC656	1.89074
LC656:ACGTCCAAGCTGTCAG-1	SeuratProject	1737	1048	LC656	ACGTCCAAGCTGTCAG-1	3.33909	3.97237	0	0	1	TGTGGCTTCGCGAGTA	LC648	FALSE	0	AC-like	-0.0762207	0.301829	0.138438	0.350966	-0.513174	0.0692035	LC656	1.91059
LC656:ACGTCCAAGGACAACA-1	SeuratProject	1308	880	LC656	ACGTCCAAGGACAACA-1	4.81651	3.51682	0	0	3	TGTGGCTTCTATGCAT	LC648	TRUE	0	NPC-like	-0.0390164	-0.0373199	0.0867714	-0.270349	0.168759	-0.170935	LC656	2.79058
LC656:ACGTCCAAGTGAACAG-1	SeuratProject	2006	1268	LC656	ACGTCCAAGTGAACAG-1	3.19043	3.29013	0	0	3	TGTGGCTTCCGCAATC	LC648	FALSE	0	OPC-like	-0.0594465	0.362467	0.134748	-0.04456	-0.295981	-0.49265	LC656	1.78926
LC656:ACGTCCAAGTTAGTGC-1	SeuratProject	569	481	LC656	ACGTCCAAGTTAGTGC-1	7.20562	9.13884	4	4	7	TGTGGCTTCGTGCTTA	LC648	FALSE	4	MES-like	0.0249621	-0.507533	-0.0253714	-0.334034	0.442541	0.0708476	LC656	0
LC656:ACGTCCTTCATTGCAA-1	SeuratProject	828	618	LC656	ACGTCCTTCATTGCAA-1	6.03865	4.22705	0	0	1	GTTCTTGAGGTTATAG	LC648	FALSE	0	MES-like	0.0421664	-0.259022	-0.0372762	-0.283244	0.406439	0.110287	LC656	3.22504
LC656:ACGTCCTTCCTAACGG-1	SeuratProject	1517	1073	LC656	ACGTCCTTCCTAACGG-1	2.96638	5.93276	2	2	4	GTTCTTGAGTGCTGGA	LC648	FALSE	2	NPC-like	0.0102309	-0.212639	0.0526047	-0.022981	0.339415	-0.0598727	LC656	2.02709
LC656:ACGTCCTTCTACTAAG-1	SeuratProject	1067	753	LC656	ACGTCCTTCTACTAAG-1	4.77976	4.21743	0	0	3	GTTCTTGAGAAGGACA	LC648	FALSE	0	MES-like	-0.00815615	-0.229448	-0.0832286	-0.438244	0.516104	0.104434	LC656	2.33912
LC656:ACGTTACAGAAACTGG-1	SeuratProject	1722	1141	LC656	ACGTTACAGAAACTGG-1	5.16841	3.01974	2	2	4	ACCTAGCTCGATATGA	LC648	FALSE	2	AC-like	-0.0388013	0.104169	-0.0333476	0.122545	-0.215799	0.02627	LC656	2.53484
LC656:ACGTTACAGCACGTTG-1	SeuratProject	2456	1510	LC656	ACGTTACAGCACGTTG-1	5.53746	4.72313	0	0	1	ACCTAGCTCGGCTATC	LC648	TRUE	0	AC-like	-0.0148228	0.244382	-0.123824	0.384651	-0.484884	0.189373	LC656	0
LC656:ACGTTACAGCCAGTAT-1	SeuratProject	806	592	LC656	ACGTTACAGCCAGTAT-1	5.95533	5.33499	0	0	3	ACCTAGCTCCCGGAAA	LC648	FALSE	0	NPC-like	-0.0235325	-0.348384	-0.00858573	-0.336665	0.422015	-0.0214041	LC656	3.64338
LC656:ACGTTACAGCCATCAG-1	SeuratProject	1321	913	LC656	ACGTTACAGCCATCAG-1	4.99621	5.22332	2	2	4	ACCTAGCTCGAGCAAT	LC648	FALSE	2	MES-like	-0.0229949	-0.22732	-0.167038	-0.243244	0.287176	0.194142	LC656	0
LC656:ACGTTACAGCCGCAGT-1	SeuratProject	1055	786	LC656	ACGTTACAGCCGCAGT-1	4.07583	3.41232	0	0	3	ACCTAGCTCAATTAGG	LC648	FALSE	0	NPC-like	-0.0388013	-0.262214	-0.0384667	-0.253771	0.291305	-0.000482697	LC656	0
LC656:ACGTTACAGGCTTAGT-1	SeuratProject	1728	1147	LC656	ACGTTACAGGCTTAGT-1	4.16667	3.58796	0	0	3	ACCTAGCTCAAACCTT	LC648	FALSE	0	NPC-like	-0.0671884	-0.0832773	0.0610571	-0.251928	0.194509	-0.174081	LC656	1.91501
LC656:ACGTTACAGTCAGGCC-1	SeuratProject	1914	1263	LC656	ACGTTACAGTCAGGCC-1	3.44828	3.18704	0	0	0	ACCTAGCTCAAGGTCG	LC648	FALSE	0	MES-like	-0.061382	-0.456682	-0.100014	-0.455086	0.478925	0.054685	LC656	0
LC656:ACGTTACAGTTAGGCT-1	SeuratProject	1692	1108	LC656	ACGTTACAGTTAGGCT-1	4.66903	3.13239	0	0	3	ACCTAGCTCAAACTGA	LC648	FALSE	0	AC-like	-0.0249303	0.027361	-0.0232286	0.0693874	-0.130032	0.0593918	LC656	1.93299
LC656:ACGTTACAGTTGTCTT-1	SeuratProject	1635	1052	LC656	ACGTTACAGTTGTCTT-1	5.19878	3.5474	0	0	1	ACCTAGCTCAAGGTGT	LC648	TRUE	0	NPC-like	-0.0445002	-0.061788	0.0623667	-0.00166526	0.16884	-0.0895414	LC656	0
LC656:ACGTTGTAGAGAAGGG-1	SeuratProject	1316	945	LC656	ACGTTGTAGAGAAGGG-1	6.45897	4.55927	0	0	1	CCCATAATCCCAAAGG	LC648	TRUE	0	NPC-like	-0.059339	-0.349022	0.000580939	-0.246139	0.432535	-0.0839552	LC656	0
LC656:ACGTTGTAGGCATTGT-1	SeuratProject	2119	1415	LC656	ACGTTGTAGGCATTGT-1	6.70127	6.32374	2	2	4	CCCATAATCCTTCGGG	LC648	TRUE	2	MES-like	0.0407686	-0.0194475	0.0382	-0.0814021	0.166292	0.00370094	LC656	0
LC656:ACGTTGTAGGCTTAGT-1	SeuratProject	1266	884	LC656	ACGTTGTAGGCTTAGT-1	6.31912	6.55608	2	2	4	CCCATAATCAAACCTT	LC648	FALSE	2	MES-like	0.00474707	-0.124767	-0.0546572	-0.176928	0.240834	0.0832532	LC656	2.18593
LC656:ACGTTGTAGTGAACAG-1	SeuratProject	1078	785	LC656	ACGTTGTAGTGAACAG-1	6.30798	5.38033	0	0	1	CCCATAATCCGCAATC	LC648	FALSE	0	MES-like	0.044317	-0.16349	-0.0538238	-0.0261389	0.0982254	0.135063	LC656	0
LC656:ACTAAAGCAACCGCCA-1	SeuratProject	1048	762	LC656	ACTAAAGCAACCGCCA-1	5.62977	3.91221	4	4	7	GAAGTATGTTGACCGC	LC648	TRUE	4	NPC-like	-0.0174035	-0.318596	-0.00465716	-0.177981	0.393899	-0.0182728	LC656	0
LC656:ACTAAAGCAATAATGG-1	SeuratProject	2506	1575	LC656	ACTAAAGCAATAATGG-1	2.59377	3.39186	0	0	0	GAAGTATGTCAATTCA	LC648	FALSE	0	NPC-like	-0.0779411	-0.282001	-0.00787144	-0.017981	0.349512	-0.0145118	LC656	0
LC656:ACTAAAGCAATTAAGG-1	SeuratProject	2826	1701	LC656	ACTAAAGCAATTAAGG-1	4.28167	4.2109	0	0	1	GAAGTATGTTGCAATC	LC648	TRUE	0	OPC-like	-0.0984787	0.891191	0.0572476	0.740703	-0.874949	-0.202245	LC656	0
LC656:ACTAAAGCAGCTTAGC-1	SeuratProject	1216	855	LC656	ACTAAAGCAGCTTAGC-1	4.19408	4.11184	0	0	3	GAAGTATGTCTATCTT	LC648	FALSE	0	NPC-like	-0.009554	-0.112852	-0.00322858	-0.272192	0.15007	-0.00909691	LC656	2.85919
LC656:ACTAAAGCAGGATGGC-1	SeuratProject	800	589	LC656	ACTAAAGCAGGATGGC-1	5.5	5.625	0	0	3	GAAGTATGTTGTTTGA	LC648	FALSE	0	MES-like	0.00915567	-0.109235	-0.15049	-0.286139	0.37328	0.161424	LC656	0
LC656:ACTAAAGCATGAAATG-1	SeuratProject	1282	908	LC656	ACTAAAGCATGAAATG-1	3.66615	4.44618	0	0	4	GAAGTATGTACTGACT	LC648	FALSE	0	MES-like	-0.0209519	-0.270937	-0.0393	-0.192981	0.229009	0.0262309	LC656	2.17479
LC656:ACTAAAGCATTAAACC-1	SeuratProject	1533	1044	LC656	ACTAAAGCATTAAACC-1	5.74038	4.9576	2	2	4	GAAGTATGTTATGTCA	LC648	FALSE	2	NPC-like	-0.047726	-0.385618	0.0382	-0.452192	0.509764	-0.118926	LC656	2.64236
LC656:ACTAAAGCATTATCCC-1	SeuratProject	1382	906	LC656	ACTAAAGCATTATCCC-1	3.83502	3.40087	0	0	1	GAAGTATGTCAGTACT	LC648	FALSE	0	AC-like	-0.0484787	0.406084	0.075819	0.564387	-0.689627	0.212013	LC656	2.1085
LC656:ACTAACCAGCGAGTAA-1	SeuratProject	852	627	LC656	ACTAACCAGCGAGTAA-1	4.46009	4.81221	0	0	1	TCCGGATTCGGTCCAT	LC648	FALSE	0	MES-like	-0.00503788	-0.291788	-0.0753714	-0.18956	0.244305	0.0980605	LC656	0
LC656:ACTAACCAGCGGATTT-1	SeuratProject	1558	931	LC656	ACTAACCAGCGGATTT-1	2.63158	2.82413	0	0	3	TCCGGATTCCAAACTT	LC648	FALSE	0	NPC-like	0.00388686	-0.351362	0.010819	-0.491139	0.445919	-0.00996651	LC656	2.00397
LC656:ACTAACCAGCTCCTTA-1	SeuratProject	1582	1087	LC656	ACTAACCAGCTCCTTA-1	3.85588	3.47661	0	0	0	TCCGGATTCGAAGCAT	LC648	FALSE	0	OPC-like	-0.0182637	0.113531	0.0679619	-0.0350863	-0.0642887	-0.178612	LC656	0
LC656:ACTAACCAGGAGCAAC-1	SeuratProject	1136	829	LC656	ACTAACCAGGAGCAAC-1	5.36972	4.84155	0	0	0	TCCGGATTCCTAAATC	LC648	FALSE	0	MES-like	-0.021382	-0.164979	-0.0295381	-0.285613	0.33826	0.0117191	LC656	0
LC656:ACTAACCAGGCTGGCT-1	SeuratProject	1155	790	LC656	ACTAACCAGGCTGGCT-1	6.14719	4.24242	0	0	3	TCCGGATTCTCACAGC	LC648	FALSE	0	MES-like	0.0453922	-0.515405	-0.102157	-0.540613	0.665397	0.198556	LC656	2.90778
LC656:ACTAACCAGGTCCACA-1	SeuratProject	1721	1144	LC656	ACTAACCAGGTCCACA-1	4.47414	4.41604	2	2	4	TCCGGATTCGTTAGCC	LC648	TRUE	2	NPC-like	-0.0784787	-0.383277	-0.0589429	-0.556928	0.405268	-0.0279125	LC656	0
LC656:ACTAACCAGGTCCTAG-1	SeuratProject	1876	1155	LC656	ACTAACCAGGTCCTAG-1	3.62473	2.61194	0	0	3	TCCGGATTCCTCAAGC	LC648	FALSE	0	NPC-like	-0.0917045	-0.0334901	0.1407	-0.140086	0.231666	-0.301476	LC656	2.83271
LC656:ACTAACCAGTCACCAG-1	SeuratProject	1248	850	LC656	ACTAACCAGTCACCAG-1	5.60897	3.6859	0	0	1	TCCGGATTCACAAATG	LC648	FALSE	0	OPC-like	-0.0228873	0.194595	-0.0219191	0.0067558	-0.282753	-0.24834	LC656	2.19865
LC656:ACTAACGGTAGGATTT-1	SeuratProject	1352	867	LC656	ACTAACGGTAGGATTT-1	8.43195	4.51183	2	2	4	GACTCAACATATTGCC	LC648	FALSE	2	MES-like	-0.00159701	-0.441362	-0.0822762	-0.408244	0.492261	0.111938	LC656	2.12781
LC656:ACTAACGGTGCCGCAA-1	SeuratProject	3504	2168	LC656	ACTAACGGTGCCGCAA-1	3.51027	3.76712	4	4	7	GACTCAACAAGGTCAC	LC648	TRUE	4	MES-like	-0.00697336	-0.473916	-0.120014	-0.334297	0.40852	0.154507	LC656	0
LC656:ACTAACGGTGGACCTG-1	SeuratProject	1159	808	LC656	ACTAACGGTGGACCTG-1	5.43572	5.95341	0	0	1	GACTCAACACAATAAC	LC648	FALSE	0	AC-like	-0.0237476	0.166084	-0.0335857	0.228598	-0.324633	0.0874812	LC656	0
LC656:ACTAACGGTTAGCTGA-1	SeuratProject	814	631	LC656	ACTAACGGTTAGCTGA-1	5.65111	3.6855	0	0	3	GACTCAACAACGGTAC	LC648	FALSE	0	MES-like	-0.0391239	-0.211788	-0.0603714	-0.252455	0.278973	0.0303326	LC656	0
LC656:ACTAACGGTTAGTACG-1	SeuratProject	3227	1926	LC656	ACTAACGGTTAGTACG-1	3.28478	3.87357	2	2	4	GACTCAACAACAGGCT	LC648	FALSE	2	NPC-like	-0.100844	0.00927586	0.215581	0.0141242	0.270595	-0.264785	LC656	0
LC656:ACTAACGGTTTACTTG-1	SeuratProject	2603	1525	LC656	ACTAACGGTTTACTTG-1	4.95582	4.26431	0	0	1	GACTCAACATCAATCC	LC648	TRUE	0	NPC-like	-0.0722422	-0.253916	0.263438	-0.45456	0.601557	-0.417575	LC656	0
LC656:ACTAACTCAAACCTAT-1	SeuratProject	1201	910	LC656	ACTAACTCAAACCTAT-1	2.66445	4.24646	0	0	3	GAGGTACGTGCGCGAA	LC648	FALSE	0	MES-like	0.0908761	-0.411575	-0.0878714	-0.368771	0.545619	0.237255	LC656	0
LC656:ACTAACTCAATCCTAG-1	SeuratProject	2271	1383	LC656	ACTAACTCAATCCTAG-1	2.99428	3.17041	0	0	3	GAGGTACGTGTGCGGA	LC648	FALSE	0	MES-like	0.052274	-0.00902202	-0.086681	-0.316402	0.452781	0.085827	LC656	2.65395
LC656:ACTAACTCACAATTAC-1	SeuratProject	1122	755	LC656	ACTAACTCACAATTAC-1	6.41711	3.92157	0	0	0	GAGGTACGTGGGTGTG	LC648	TRUE	0	NPC-like	-0.0408443	-0.0892348	0.14451	-0.215349	0.303043	-0.245318	LC656	0
LC656:ACTAACTCAGGCATCT-1	SeuratProject	2028	1246	LC656	ACTAACTCAGGCATCT-1	3.99408	4.33925	2	2	4	GAGGTACGTAGGTTTC	LC648	TRUE	2	OPC-like	-0.0972959	0.32268	0.11701	-0.109034	-0.269836	-0.505867	LC656	0
LC656:ACTAACTCAGTTGCGT-1	SeuratProject	1116	800	LC656	ACTAACTCAGTTGCGT-1	4.39068	3.76344	0	0	1	GAGGTACGTGAACGGT	LC648	FALSE	0	AC-like	-0.00740347	0.0490631	-0.0700143	0.213335	-0.287754	0.219428	LC656	0
LC656:ACTAACTCATCACAGC-1	SeuratProject	1484	993	LC656	ACTAACTCATCACAGC-1	3.2345	2.7628	0	0	3	GAGGTACGTTCCTGGA	LC648	FALSE	0	OPC-like	-0.000629273	0.364808	0.131533	0.0888611	-0.302494	-0.351568	LC656	2.67257
LC656:ACTAACTCATCATGGC-1	SeuratProject	1858	1215	LC656	ACTAACTCATCATGGC-1	2.58342	3.01399	2	2	4	GAGGTACGTCCTAAGT	LC648	FALSE	2	NPC-like	-0.101059	-0.187958	-0.0593	-0.179823	0.174609	-0.0590221	LC656	1.8535
LC656:ACTAACTCATGCTATG-1	SeuratProject	1681	1127	LC656	ACTAACTCATGCTATG-1	3.50982	3.33135	0	0	0	GAGGTACGTCACCAGC	LC648	FALSE	0	OPC-like	-0.0588013	-0.0102986	-0.0488238	-0.0403495	-0.0545362	-0.0427156	LC656	0
LC656:ACTAACTCATTGTGCA-1	SeuratProject	2193	1361	LC656	ACTAACTCATTGTGCA-1	3.55677	3.41997	2	2	4	GAGGTACGTTAGCCAT	LC648	TRUE	2	NPC-like	-0.0742852	0.0148078	0.257724	-0.214823	0.313729	-0.413604	LC656	2.31451
LC656:ACTAATCCAATCTCTC-1	SeuratProject	877	648	LC656	ACTAATCCAATCTCTC-1	5.9293	4.90308	0	0	3	CGCTAATGTGAGGGTT	LC648	FALSE	0	MES-like	-0.0153605	-0.134554	-0.105848	-0.191139	0.233616	0.124973	LC656	2.5179
LC656:ACTAATCCACATTGCA-1	SeuratProject	1254	869	LC656	ACTAATCCACATTGCA-1	4.46571	3.82775	0	0	0	CGCTAATGTTAAGTGG	LC648	FALSE	0	NPC-like	-0.0514895	-0.039022	0.0448667	0.0243874	0.116217	-0.0292469	LC656	2.19439
LC656:ACTAATCCACCAAAGG-1	SeuratProject	2033	1302	LC656	ACTAATCCACCAAAGG-1	3.04968	5.21397	0	0	1	CGCTAATGTTTCCAAA	LC648	FALSE	0	NPC-like	-0.0174035	-0.107745	0.0449857	-0.322981	0.205056	-0.0873123	LC656	0
LC656:ACTAATCCACCCACAG-1	SeuratProject	2040	1288	LC656	ACTAATCCACCCACAG-1	3.82353	2.9902	2	2	4	CGCTAATGTCGCAACC	LC648	FALSE	2	OPC-like	-0.0278336	0.0424673	-0.0172762	0.0401768	-0.0837152	-0.00330071	LC656	1.77528
LC656:ACTAATCCACCGGCTA-1	SeuratProject	2242	1345	LC656	ACTAATCCACCGGCTA-1	3.25602	3.12221	0	0	3	CGCTAATGTCTGTGCA	LC648	FALSE	0	OPC-like	-0.0442852	0.18885	0.0516524	-0.0424547	-0.185483	-0.300188	LC656	1.6975
LC656:ACTAATCCAGTAGCCT-1	SeuratProject	2805	1655	LC656	ACTAATCCAGTAGCCT-1	3.31551	4.13547	2	2	4	CGCTAATGTTGCTCAG	LC648	FALSE	2	OPC-like	0.0431342	0.0931056	-0.100371	0.0588611	-0.255171	-0.0485774	LC656	0
LC656:ACTAATCCATTAGCGC-1	SeuratProject	2165	1357	LC656	ACTAATCCATTAGCGC-1	4.15704	4.06467	2	2	4	CGCTAATGTACTGATC	LC648	FALSE	2	OPC-like	-0.0663282	0.259914	-0.0269191	0.0212295	-0.363825	-0.308809	LC656	0
LC656:ACTAGGCGTATGTGGC-1	SeuratProject	2345	1464	LC656	ACTAGGCGTATGTGGC-1	3.79531	4.86141	0	0	3	TCACGCCCAAATGACT	LC648	FALSE	0	NPC-like	-0.0725648	0.332467	0.437962	0.144914	0.144692	-0.370776	LC656	1.66097
LC656:ACTAGGCGTATTGAGT-1	SeuratProject	1157	818	LC656	ACTAGGCGTATTGAGT-1	5.44512	5.9637	0	0	0	TCACGCCCACTCGCAC	LC648	FALSE	0	NPC-like	-0.0166508	-0.126043	0.0378428	-0.0882442	0.21895	-0.0765504	LC656	0
LC656:ACTAGGCGTCACAGAC-1	SeuratProject	664	535	LC656	ACTAGGCGTCACAGAC-1	9.33735	6.62651	4	4	7	TCACGCCCAGCCAATA	LC648	FALSE	4	MES-like	0.0358223	-0.362214	0.00617618	-0.304034	0.422078	0.0421486	LC656	0
LC656:ACTAGGCGTGATGAGG-1	SeuratProject	1199	832	LC656	ACTAGGCGTGATGAGG-1	5.58799	4.83736	0	0	0	TCACGCCCAGTTAAAC	LC648	TRUE	0	MES-like	0.0859299	-0.166682	-0.0118	-0.303507	0.474501	0.134523	LC656	0
LC656:ACTAGGCGTGTGCAAC-1	SeuratProject	1433	921	LC656	ACTAGGCGTGTGCAAC-1	6.90858	5.44313	0	0	1	TCACGCCCACGTAGCG	LC648	FALSE	0	MES-like	0.0321664	-0.28966	-0.0272762	-0.292981	0.406153	0.0833055	LC656	0
LC656:ACTAGGCGTTAATGCG-1	SeuratProject	1027	776	LC656	ACTAGGCGTTAATGCG-1	5.3554	5.16066	0	0	1	TCACGCCCACCTCGAC	LC648	FALSE	0	MES-like	0.00109116	-0.283065	-0.109181	-0.22956	0.299422	0.150913	LC656	2.3737
LC656:ACTAGGCGTTTGTCTA-1	SeuratProject	1168	814	LC656	ACTAGGCGTTTGTCTA-1	5.2226	5.56507	0	0	3	TCACGCCCAGGTTGTA	LC648	FALSE	0	MES-like	-0.0426723	-0.259022	-0.110967	-0.391665	0.431883	0.0953093	LC656	2.25776
LC656:ACTATCCGTAATGGAA-1	SeuratProject	1119	828	LC656	ACTATCCGTAATGGAA-1	5.4513	4.82574	0	0	1	TTTCCGGCAGGTTCTT	LC648	FALSE	0	OPC-like	-0.0206293	0.101616	-0.123348	0.02044	-0.292739	-0.112602	LC656	0
LC656:ACTATCCGTACCGTTT-1	SeuratProject	2261	1362	LC656	ACTATCCGTACCGTTT-1	2.56524	3.1402	0	0	0	TTTCCGGCAAATACGT	LC648	FALSE	0	OPC-like	-0.0791239	0.153957	0.0962952	-0.171665	-0.0808779	-0.302267	LC656	1.69062
LC656:ACTATCCGTAGTTAAC-1	SeuratProject	2277	1330	LC656	ACTATCCGTAGTTAAC-1	2.67896	3.24989	0	0	3	TTTCCGGCATCCGGGA	LC648	FALSE	0	OPC-like	0.0219514	0.640552	0.370462	0.20544	-0.344931	-0.521164	LC656	0
LC656:ACTATCCGTCACCTAT-1	SeuratProject	1335	931	LC656	ACTATCCGTCACCTAT-1	4.56929	3.74532	0	0	3	TTTCCGGCATCAGGAC	LC648	FALSE	0	MES-like	0.00399438	-0.00434116	-0.0520381	-0.131402	0.183196	0.0119758	LC656	2.13896
LC656:ACTATCCGTCGACTAA-1	SeuratProject	938	673	LC656	ACTATCCGTCGACTAA-1	4.69083	4.79744	0	0	3	TTTCCGGCAGTTTCTA	LC648	FALSE	0	NPC-like	-0.0263282	0.152255	0.239271	0.0757032	0.120374	-0.218556	LC656	0
LC656:ACTATCCGTGAATCGC-1	SeuratProject	1523	1018	LC656	ACTATCCGTGAATCGC-1	3.08601	3.54563	0	0	0	TTTCCGGCAAATACCG	LC648	FALSE	0	MES-like	-0.0363282	-0.178384	-0.049181	-0.44456	0.493885	0.0184245	LC656	3.03004
LC656:ACTATGTCAATCCTGA-1	SeuratProject	1535	886	LC656	ACTATGTCAATCCTGA-1	2.73616	3.25733	0	0	1	ATCGTTAGTAGACAAT	LC648	FALSE	0	NPC-like	-0.035468	-0.336894	-0.0103714	-0.45956	0.40765	-0.0357598	LC656	0
LC656:ACTATGTCACGAATTT-1	SeuratProject	1562	814	LC656	ACTATGTCACGAATTT-1	2.68886	4.48143	0	0	1	ATCGTTAGTACCGTGC	LC648	FALSE	0	MES-like	-0.0299841	-0.489873	-0.0346572	-0.235349	0.269471	0.00672607	LC656	0
LC656:ACTATGTCAGCTTACA-1	SeuratProject	1346	939	LC656	ACTATGTCAGCTTACA-1	5.34918	4.38336	0	0	0	ATCGTTAGTTAGGTTC	LC648	TRUE	0	MES-like	-0.00557551	-0.334767	-0.0159667	-0.341139	0.417448	0.0149139	LC656	2.13173
LC656:ACTATGTCATAATCCG-1	SeuratProject	2479	1520	LC656	ACTATGTCATAATCCG-1	3.54982	3.34812	2	2	4	ATCGTTAGTGCTTTAA	LC648	FALSE	2	OPC-like	-0.0511669	0.269489	0.150343	-0.220349	-0.162398	-0.401254	LC656	0
LC656:ACTATGTCATCCAGGT-1	SeuratProject	1457	961	LC656	ACTATGTCATCCAGGT-1	4.18668	3.43171	0	0	3	ATCGTTAGTGCCTTTC	LC648	FALSE	0	NPC-like	0.0309836	-0.158596	0.166176	-0.401139	0.405745	-0.182937	LC656	2.68967
LC656:ACTCACCTCACATTGA-1	SeuratProject	7839	3291	LC656	ACTCACCTCACATTGA-1	3.54637	3.72496	0	0	1	TAGGGTTAGAGAGCAA	LC648	TRUE	0	OPC-like	-0.207296	1.5746	0.532248	1.20491	-1.03023	-0.45384	LC656	2.29553
LC656:ACTCACCTCACCTGTC-1	SeuratProject	1455	974	LC656	ACTCACCTCACCTGTC-1	3.50515	7.01031	0	0	0	TAGGGTTAGTGTGGTG	LC648	FALSE	0	MES-like	0.0480804	-0.294767	-0.0134667	-0.412192	0.546237	0.0861684	LC656	2.06342
LC656:ACTCACCTCAGGAAGC-1	SeuratProject	2633	1576	LC656	ACTCACCTCAGGAAGC-1	6.72237	5.08925	2	2	4	TAGGGTTAGCGTGCTT	LC648	TRUE	2	OPC-like	-0.063425	0.15885	0.028319	0.0709663	-0.177001	-0.121525	LC656	2.15129
LC656:ACTCACCTCAGGTTTA-1	SeuratProject	1390	906	LC656	ACTCACCTCAGGTTTA-1	3.88489	3.23741	0	0	3	TAGGGTTAGTGCACCT	LC648	FALSE	0	NPC-like	-0.0348228	-0.314128	0.230938	-0.421665	0.627669	-0.340005	LC656	2.73362
LC656:ACTCACCTCATGGTGT-1	SeuratProject	1666	1131	LC656	ACTCACCTCATGGTGT-1	3.30132	4.02161	0	0	3	TAGGGTTAGCGGTCAA	LC648	FALSE	0	MES-like	0.0644245	-0.172639	-0.0160857	-0.209034	0.348752	0.111713	LC656	0
LC656:ACTCACCTCATTAGCA-1	SeuratProject	4838	2515	LC656	ACTCACCTCATTAGCA-1	4.34064	3.43117	2	2	4	TAGGGTTAGCTATATC	LC648	TRUE	2	OPC-like	-0.1545	0.565233	0.459271	0.175703	-0.145302	-0.474597	LC656	2.22655
LC656:ACTCACCTCATTGCAA-1	SeuratProject	2979	1765	LC656	ACTCACCTCATTGCAA-1	3.12185	3.12185	2	2	4	TAGGGTTAGGTTATAG	LC648	TRUE	2	NPC-like	-0.017511	-0.17349	0.0772476	-0.313507	0.322779	-0.130613	LC656	1.47174
LC656:ACTCACCTCCCGCAAA-1	SeuratProject	985	727	LC656	ACTCACCTCCCGCAAA-1	5.48223	4.46701	0	0	0	TAGGGTTAGATTCAAG	LC648	FALSE	0	MES-like	0.00947825	-0.298596	-0.0881095	-0.170613	0.238898	0.134336	LC656	0
LC656:ACTCACCTCGGCTATG-1	SeuratProject	1462	956	LC656	ACTCACCTCGGCTATG-1	5.67715	3.62517	0	0	0	TAGGGTTAGTGGCTTC	LC648	FALSE	0	NPC-like	-0.0501992	-0.293277	0.00962856	-0.32956	0.381733	-0.0838298	LC656	2.05923
LC656:ACTCACCTCTTTAGGA-1	SeuratProject	2232	1446	LC656	ACTCACCTCTTTAGGA-1	2.86738	3.44982	2	2	4	TAGGGTTAGGTGTTAA	LC648	FALSE	2	NPC-like	-0.0963282	-0.0792348	0.0930809	-0.0782442	0.229361	-0.228142	LC656	1.70116
LC656:ACTCACTGTAGTTACG-1	SeuratProject	1502	1065	LC656	ACTCACTGTAGTTACG-1	3.19574	5.39281	0	0	0	TGGTTCTCATTGAGAT	LC648	FALSE	0	OPC-like	-0.0484787	0.268212	-0.0262048	-0.0592968	-0.372302	-0.396917	LC656	2.03572
LC656:ACTCACTGTATTCGCT-1	SeuratProject	937	659	LC656	ACTCACTGTATTCGCT-1	5.22946	3.09498	0	0	3	TGGTTCTCAGGATGGA	LC648	FALSE	0	MES-like	-0.00589809	-0.424128	-0.0589429	-0.42456	0.504531	0.0745668	LC656	0
LC656:ACTCACTGTATTCGTC-1	SeuratProject	4108	2170	LC656	ACTCACTGTATTCGTC-1	2.40993	2.19085	0	0	3	TGGTTCTCACTAATCC	LC648	TRUE	0	AC-like	-0.118371	1.32694	0.682486	1.33597	-1.29533	0.0129703	LC656	1.76961
LC656:ACTCACTGTCATTGTC-1	SeuratProject	976	703	LC656	ACTCACTGTCATTGTC-1	4.40574	4.09836	0	0	0	TGGTTCTCAATTGCCT	LC648	FALSE	0	NPC-like	-0.0104142	-0.303916	-0.00870477	-0.397455	0.373187	-0.0024641	LC656	2.42
LC656:ACTCACTGTCCCGAAG-1	SeuratProject	2679	1660	LC656	ACTCACTGTCCCGAAG-1	4.40463	4.21799	0	0	0	TGGTTCTCATAGTCAG	LC648	TRUE	0	NPC-like	0.0103385	0.0597014	0.357605	-0.0124547	0.376183	-0.430035	LC656	2.136
LC656:ACTCACTGTGAGAAAC-1	SeuratProject	1555	962	LC656	ACTCACTGTGAGAAAC-1	4.24437	2.89389	0	0	3	TGGTTCTCAAACGCGT	LC648	FALSE	0	OPC-like	-0.0700916	0.577148	0.346176	0.187282	-0.299798	-0.474946	LC656	0
LC656:ACTCACTGTTAAGTGT-1	SeuratProject	1420	937	LC656	ACTCACTGTTAAGTGT-1	5.49296	3.94366	0	0	0	TGGTTCTCAGGAACCT	LC648	FALSE	0	NPC-like	-0.0364357	-0.0560433	-0.0279905	-0.171928	0.0399144	-0.0121327	LC656	2.08471
LC656:ACTCACTGTTGGCGTG-1	SeuratProject	1730	1143	LC656	ACTCACTGTTGGCGTG-1	5.0289	5.54913	0	0	1	TGGTTCTCACTAGTCT	LC648	FALSE	0	OPC-like	-0.0332099	0.255659	-0.0503714	-0.0369284	-0.385188	-0.366105	LC656	1.91403
LC656:ACTCACTGTTTCGCGC-1	SeuratProject	926	681	LC656	ACTCACTGTTTCGCGC-1	5.61555	4.85961	0	0	3	TGGTTCTCACCTGGTC	LC648	FALSE	0	MES-like	-0.00718841	-0.373277	-0.0622762	-0.443771	0.52264	0.077363	LC656	2.46803
LC656:ACTCACTGTTTGCGCC-1	SeuratProject	1794	1048	LC656	ACTCACTGTTTGCGCC-1	4.40357	3.17726	0	0	1	TGGTTCTCATTACAGG	LC648	FALSE	0	NPC-like	-0.021597	-0.148596	0.0427238	-0.164823	0.252561	-0.0899331	LC656	2.49719
LC656:ACTCAGTAGAGAGCCG-1	SeuratProject	776	602	LC656	ACTCAGTAGAGAGCCG-1	6.31443	3.60825	0	0	3	TAGGATATCTAGGAAC	LC648	FALSE	0	NPC-like	-0.0203067	-0.418596	0.113081	-0.378771	0.615112	-0.180641	LC656	0
LC656:ACTCAGTAGCCACATG-1	SeuratProject	2573	1593	LC656	ACTCAGTAGCCACATG-1	3.38127	3.53673	0	0	3	TAGGATATCTTGTTGG	LC648	TRUE	0	OPC-like	-0.0518121	0.396935	0.314033	0.166756	-0.114903	-0.298869	LC656	2.53841
LC656:ACTCAGTAGCCGCAGT-1	SeuratProject	1401	1001	LC656	ACTCAGTAGCCGCAGT-1	5.28194	3.99714	0	0	1	TAGGATATCAATTAGG	LC648	TRUE	0	NPC-like	-0.0625648	-0.088171	-0.0170381	-0.0503495	0.0991374	-0.047275	LC656	2.72625
LC656:ACTCAGTAGCGCCTAA-1	SeuratProject	1085	692	LC656	ACTCAGTAGCGCCTAA-1	6.72811	3.7788	0	0	1	TAGGATATCTTGGACC	LC648	FALSE	0	MES-like	-0.0326723	-0.26115	-0.115133	-0.227192	0.25643	0.114315	LC656	2.32401
LC656:ACTCAGTAGCTATTAG-1	SeuratProject	1621	1121	LC656	ACTCAGTAGCTATTAG-1	4.62677	4.07156	2	2	4	TAGGATATCATTTGGT	LC648	FALSE	2	MES-like	-0.021382	-0.246469	-0.0434667	-0.103507	0.113868	0.0315148	LC656	0
LC656:ACTCAGTAGGACTTAC-1	SeuratProject	2088	1347	LC656	ACTCAGTAGGACTTAC-1	5.17241	5.02874	0	0	0	TAGGATATCGCCTGTG	LC648	TRUE	0	OPC-like	-0.0520271	0.496084	0.126771	0.141756	-0.453452	-0.437578	LC656	0
LC656:ACTCAGTAGGAGCACG-1	SeuratProject	1019	732	LC656	ACTCAGTAGGAGCACG-1	7.85083	4.02355	0	0	0	TAGGATATCTAGTTCG	LC648	FALSE	0	MES-like	-0.0252529	-0.355405	-0.0843	-0.210086	0.244684	0.0827667	LC656	0
LC656:ACTCAGTAGTAGAGGC-1	SeuratProject	1139	817	LC656	ACTCAGTAGTAGAGGC-1	6.76032	6.05795	0	0	0	TAGGATATCATGCAAA	LC648	FALSE	0	MES-like	-0.0105217	-0.147745	-0.0193	-0.225086	0.280439	0.0126091	LC656	2.2803
LC656:ACTCCTCAGAAGGTGC-1	SeuratProject	865	650	LC656	ACTCCTCAGAAGGTGC-1	5.54913	4.16185	0	0	0	CAAGCCTTCACCAACC	LC648	FALSE	0	MES-like	-0.0365433	-0.243065	-0.0408476	-0.255876	0.286092	0.00619658	LC656	0
LC656:ACTCCTCAGCTTTGGG-1	SeuratProject	1215	825	LC656	ACTCCTCAGCTTTGGG-1	6.25514	5.34979	0	0	0	CAAGCCTTCCCAATAT	LC648	FALSE	0	OPC-like	-0.0490164	0.117574	-0.100371	-0.07956	-0.284449	-0.222298	LC656	0
LC656:ACTCCTCAGGAACGCG-1	SeuratProject	1454	955	LC656	ACTCCTCAGGAACGCG-1	5.57084	4.60798	0	0	1	CAAGCCTTCCAGGATG	LC648	FALSE	0	MES-like	-0.0312744	-0.302639	-0.150252	-0.406402	0.459566	0.162182	LC656	2.06402
LC656:ACTCCTCAGGTAAGGC-1	SeuratProject	1118	821	LC656	ACTCCTCAGGTAAGGC-1	6.26118	4.11449	0	0	1	CAAGCCTTCCCTCGCT	LC648	FALSE	0	MES-like	0.0111987	-0.0524263	-0.0254905	-0.114297	0.17056	0.0519834	LC656	0
LC656:ACTCGCGCAAGGTAAC-1	SeuratProject	1686	1047	LC656	ACTCGCGCAAGGTAAC-1	4.32977	4.92289	0	0	0	CTGCAATGTTAGCTAC	LC648	TRUE	0	NPC-like	-0.0778336	-0.372852	0.129867	-0.279297	0.587575	-0.272262	LC656	1.93603
LC656:ACTCGCGCAAGTGTCC-1	SeuratProject	1071	697	LC656	ACTCGCGCAAGTGTCC-1	6.06909	4.01494	0	0	1	CTGCAATGTGTGCGAG	LC648	FALSE	0	MES-like	-0.0158981	-0.229022	-0.0914429	-0.06456	0.0685496	0.105068	LC656	0
LC656:ACTCGCGCAATGCCTA-1	SeuratProject	1325	932	LC656	ACTCGCGCAATGCCTA-1	6.56604	6.26415	0	0	0	CTGCAATGTAACCGTT	LC648	FALSE	0	MES-like	0.0751772	-0.177533	-0.0925143	-0.116402	0.252875	0.223659	LC656	0
LC656:ACTCGCGCAATTAACC-1	SeuratProject	1140	822	LC656	ACTCGCGCAATTAACC-1	4.5614	4.03509	0	0	0	CTGCAATGTATCGGCC	LC648	TRUE	0	MES-like	0.0402309	-0.460299	-0.0300143	-0.325349	0.449514	0.0979414	LC656	0
LC656:ACTCGCGCACAGGAAT-1	SeuratProject	1366	955	LC656	ACTCGCGCACAGGAAT-1	4.02635	3.58712	0	0	0	CTGCAATGTTGTCAGT	LC648	FALSE	0	OPC-like	-0.0555755	0.0826801	-0.0883476	-0.236928	-0.227775	-0.186825	LC656	2.11874
LC656:ACTCGCGCACCATATG-1	SeuratProject	1698	1071	LC656	ACTCGCGCACCATATG-1	3.35689	4.35807	0	0	3	CTGCAATGTAATTGGG	LC648	FALSE	0	NPC-like	-0.0125648	0.0586376	0.20439	-0.109034	0.196296	-0.283276	LC656	3.5928
LC656:ACTCGCGCACTAAGTT-1	SeuratProject	1360	837	LC656	ACTCGCGCACTAAGTT-1	6.76471	5.14706	0	0	1	CTGCAATGTTGCTTCC	LC648	FALSE	0	AC-like	-0.0204142	-0.00519223	0.0797476	0.149914	-0.226913	0.0978347	LC656	0
LC656:ACTCGCGCATTCCTCG-1	SeuratProject	1505	962	LC656	ACTCGCGCATTCCTCG-1	4.8505	2.92359	0	0	3	CTGCAATGTTGGTGAA	LC648	FALSE	0	NPC-like	0.0218438	-0.202214	0.151295	-0.229034	0.436704	-0.175622	LC656	2.03399
LC656:ACTCGCGCATTGACAT-1	SeuratProject	1430	956	LC656	ACTCGCGCATTGACAT-1	5.66434	4.47552	2	2	4	CTGCAATGTCAATTGC	LC648	TRUE	2	NPC-like	-0.0488013	-0.232001	0.00224761	-0.261665	0.303633	-0.0718298	LC656	2.07857
LC656:ACTCGCTTCATCGTTT-1	SeuratProject	2928	1596	LC656	ACTCGCTTCATCGTTT-1	2.8347	2.59563	0	0	3	CGTCCATAGATGGAGA	LC648	FALSE	0	NPC-like	0.066575	0.0788503	0.264271	-0.0390337	0.2454	-0.260262	LC656	1.48508
LC656:ACTCGCTTCATGCGTG-1	SeuratProject	1932	1244	LC656	ACTCGCTTCATGCGTG-1	3.20911	5.90062	0	0	0	CGTCCATAGCTAATCT	LC648	FALSE	0	NPC-like	0.00141374	-0.21732	0.0618905	-0.325876	0.355254	-0.084713	LC656	0
LC656:ACTCGCTTCGCATTAA-1	SeuratProject	2165	1319	LC656	ACTCGCTTCGCATTAA-1	5.72748	3.83372	0	0	0	CGTCCATAGCTAGTTT	LC648	TRUE	0	OPC-like	-0.0281562	0.247786	0.0989143	-0.0335074	-0.200218	-0.351563	LC656	2.69846
LC656:ACTCGCTTCGCTAGAT-1	SeuratProject	1379	941	LC656	ACTCGCTTCGCTAGAT-1	3.04569	4.71356	0	0	3	CGTCCATAGAATGACC	LC648	FALSE	0	OPC-like	-0.0285863	0.366723	0.0465333	0.258072	-0.400745	-0.148805	LC656	0
LC656:ACTCGCTTCGGCTATG-1	SeuratProject	877	649	LC656	ACTCGCTTCGGCTATG-1	8.09578	4.44698	0	0	1	CGTCCATAGTGGCTTC	LC648	FALSE	0	MES-like	0.0366826	-0.359448	-0.0250143	-0.310086	0.429502	0.0863719	LC656	0
LC656:ACTCGCTTCGGTACGC-1	SeuratProject	1474	984	LC656	ACTCGCTTCGGTACGC-1	3.73134	3.05292	0	0	1	CGTCCATAGCCATAAA	LC648	FALSE	0	NPC-like	-0.0876185	0.0358716	0.0691524	-0.0866653	0.0472323	-0.208914	LC656	2.67886
LC656:ACTCGCTTCTTTAGGA-1	SeuratProject	1358	966	LC656	ACTCGCTTCTTTAGGA-1	3.9028	3.60825	0	0	0	CGTCCATAGGTGTTAA	LC648	FALSE	0	NPC-like	-0.0232099	-0.100937	0.0515333	-0.327455	0.204729	-0.103992	LC656	0
LC656:ACTGAAACAAAGGCCA-1	SeuratProject	965	721	LC656	ACTGAAACAAAGGCCA-1	4.35233	5.49223	0	0	1	TAACCGTGTGAGTCAA	LC648	TRUE	0	MES-like	-0.0358981	-0.0824263	-0.105967	-0.120349	0.116965	0.0656112	LC656	0
LC656:ACTGAAACACCTAAGC-1	SeuratProject	825	604	LC656	ACTGAAACACCTAAGC-1	5.45455	5.45455	0	0	3	TAACCGTGTATCGCTG	LC648	FALSE	0	MES-like	0.0439944	-0.401575	-0.00906192	-0.367192	0.496908	0.0745826	LC656	2.57423
LC656:ACTGAAACAGCACGTT-1	SeuratProject	1495	989	LC656	ACTGAAACAGCACGTT-1	6.35452	3.94649	2	2	4	TAACCGTGTCAGTAAG	LC648	FALSE	2	MES-like	0.00980083	-0.298384	-0.0693	-0.324823	0.416433	0.10983	LC656	0
LC656:ACTGAAACATCGCTTT-1	SeuratProject	969	705	LC656	ACTGAAACATCGCTTT-1	7.32714	3.81837	0	0	1	TAACCGTGTTGCTGGC	LC648	FALSE	0	AC-like	0.00786535	-0.0124263	-0.0190619	0.0541242	-0.0652398	0.0929523	LC656	0
LC656:ACTGAAACATTAAGTC-1	SeuratProject	1880	1209	LC656	ACTGAAACATTAAGTC-1	3.61702	3.19149	0	0	3	TAACCGTGTGAGACTA	LC648	FALSE	0	NPC-like	0.0433492	-0.497958	0.141295	-0.389034	0.713039	-0.134807	LC656	1.84358
LC656:ACTGAATGTAACTACG-1	SeuratProject	3716	1877	LC656	ACTGAATGTAACTACG-1	3.5253	3.47147	0	0	0	TAAAGGACAGCTCGAG	LC648	TRUE	0	OPC-like	-0.0462207	0.585233	0.400343	0.128598	-0.244754	-0.54264	LC656	2.67106
LC656:ACTGAATGTCTATCGT-1	SeuratProject	1289	926	LC656	ACTGAATGTCTATCGT-1	1.93949	4.65477	4	4	7	TAAAGGACAGTGAACC	LC648	FALSE	4	MES-like	-0.0272959	-0.19732	-0.120729	-0.0650863	0.0535151	0.128864	LC656	3.1894
LC656:ACTGAATGTTTGCAGA-1	SeuratProject	1165	790	LC656	ACTGAATGTTTGCAGA-1	5.15021	3.43348	0	0	3	TAAAGGACAAGGAATA	LC648	FALSE	0	NPC-like	-0.00568304	-0.253065	0.199033	-0.419823	0.538139	-0.268694	LC656	3.28657
LC656:ACTTACAAGATACTTG-1	SeuratProject	1416	950	LC656	ACTTACAAGATACTTG-1	3.9548	4.30791	0	0	3	TTTCTCATCGCGGATA	LC648	FALSE	0	NPC-like	-0.0438551	-0.406043	0.168795	-0.454823	0.655204	-0.278164	LC656	2.7163
LC656:ACTTACAAGCACTTGG-1	SeuratProject	1663	1085	LC656	ACTTACAAGCACTTGG-1	4.44979	2.82622	0	0	1	TTTCTCATCTTGTTCC	LC648	FALSE	0	AC-like	-0.0139626	0.0648078	0.0132	0.0912295	-0.144297	0.0376236	LC656	2.56698
LC656:ACTTACAAGGAGCAAC-1	SeuratProject	1430	948	LC656	ACTTACAAGGAGCAAC-1	4.61538	4.26573	0	0	0	TTTCTCATCCTAAATC	LC648	FALSE	0	OPC-like	-0.0598766	0.176723	-0.00108573	0.0438611	-0.236105	-0.179972	LC656	0
LC656:ACTTACAAGGCGCTAC-1	SeuratProject	3595	1936	LC656	ACTTACAAGGCGCTAC-1	6.06398	4.84006	0	0	1	TTTCTCATCGCTAGCT	LC648	TRUE	0	OPC-like	-0.093425	0.646084	0.399033	0.224124	-0.318521	-0.507881	LC656	2.23483
LC656:ACTTACAAGGGATGCG-1	SeuratProject	3540	2036	LC656	ACTTACAAGGGATGCG-1	6.77966	6.07345	0	0	1	TTTCTCATCCGAAACG	LC648	TRUE	0	OPC-like	-0.0191239	0.64268	0.158319	0.092019	-0.569842	-0.632883	LC656	1.89457
LC656:ACTTACTTCAATGTCA-1	SeuratProject	1465	977	LC656	ACTTACTTCAATGTCA-1	2.11604	3.41297	0	0	3	CGCAGGTAGCTTTACG	LC648	FALSE	0	NPC-like	-0.00579056	0.0520418	0.0592714	-0.0253495	0.0103926	-0.0909374	LC656	0
LC656:ACTTACTTCACGCATG-1	SeuratProject	1515	1068	LC656	ACTTACTTCACGCATG-1	5.08251	4.0264	2	2	4	CGCAGGTAGTTACCCA	LC648	TRUE	2	AC-like	-0.0406293	-0.107533	-0.135371	-0.00403368	-0.0518532	0.142085	LC656	2.65333
LC656:ACTTACTTCAGGAAGC-1	SeuratProject	1152	782	LC656	ACTTACTTCAGGAAGC-1	5.81597	5.90278	0	0	3	CGCAGGTAGCGTGCTT	LC648	FALSE	0	NPC-like	-0.0111669	-0.363277	0.053319	-0.470086	0.502429	-0.0901569	LC656	2.27012
LC656:ACTTACTTCATAGCCG-1	SeuratProject	2389	1345	LC656	ACTTACTTCATAGCCG-1	4.22771	2.67895	0	0	0	CGCAGGTAGGAGCAAA	LC648	FALSE	0	NPC-like	-0.02364	0.0775737	0.389033	-0.315876	0.391173	-0.498428	LC656	2.87601
LC656:ACTTACTTCCACAATA-1	SeuratProject	1520	982	LC656	ACTTACTTCCACAATA-1	6.84211	4.60526	0	0	0	CGCAGGTAGGCGTAAT	LC648	FALSE	0	MES-like	-0.0569734	-0.352001	-0.0896572	-0.119034	0.0868657	0.0463986	LC656	0
LC656:ACTTACTTCCGTTAAA-1	SeuratProject	2106	1326	LC656	ACTTACTTCCGTTAAA-1	3.7037	4.2735	0	0	3	CGCAGGTAGTAACCGG	LC648	TRUE	0	NPC-like	-0.0635325	-0.252001	0.120819	-0.391665	0.457142	-0.244097	LC656	2.9954
LC656:ACTTACTTCTAAATCG-1	SeuratProject	1359	934	LC656	ACTTACTTCTAAATCG-1	3.16409	3.75276	0	0	3	CGCAGGTAGCTATTGT	LC648	FALSE	0	OPC-like	-0.0620271	0.192467	-0.0369191	0.129651	-0.297938	-0.087893	LC656	2.12326
LC656:ACTTACTTCTTAGTCT-1	SeuratProject	1939	1074	LC656	ACTTACTTCTTAGTCT-1	6.13718	3.71325	0	0	1	CGCAGGTAGATTGAGC	LC648	TRUE	0	OPC-like	0.0100159	0.0726801	-0.0813238	-0.211665	-0.206648	-0.0876858	LC656	0
LC656:ACTTAGGGTAGGATCC-1	SeuratProject	3097	1816	LC656	ACTTAGGGTAGGATCC-1	5.94123	4.45593	2	2	4	TCCTTAACAAGGCTGT	LC648	TRUE	2	AC-like	-0.0583712	-0.17966	0.0934381	0.134914	-0.254939	0.0586291	LC656	1.44195
LC656:ACTTAGGGTTCCGCAC-1	SeuratProject	2130	1350	LC656	ACTTAGGGTTCCGCAC-1	3.28638	3.61502	2	2	4	TCCTTAACATGAGGGA	LC648	FALSE	2	AC-like	-0.0414895	0.539489	0.0417714	0.547282	-0.667912	0.0112	LC656	0
LC656:ACTTAGGGTTCTTTAG-1	SeuratProject	1177	811	LC656	ACTTAGGGTTCTTTAG-1	5.35259	3.56839	0	0	0	TCCTTAACATTTGGCT	LC648	FALSE	0	NPC-like	-0.0129949	-0.247745	0.0643905	-0.32956	0.391917	-0.107534	LC656	0
LC656:ACTTAGGGTTTAGTCC-1	SeuratProject	1270	900	LC656	ACTTAGGGTTTAGTCC-1	3.14961	2.28346	0	0	4	TCCTTAACAATACCGA	LC648	FALSE	0	OPC-like	-0.0553605	-0.0294475	-0.0535857	-0.0524547	-0.0344104	-0.0328163	LC656	0
LC656:ACTTAGTCACACTAAT-1	SeuratProject	1513	987	LC656	ACTTAGTCACACTAAT-1	5.02313	3.30469	0	0	1	TGCGCGTGTTCACCTC	LC648	TRUE	0	NPC-like	-0.00944648	-0.0896603	0.1332	-0.131928	0.29026	-0.192379	LC656	0
LC656:ACTTAGTCACTAGCGT-1	SeuratProject	1044	780	LC656	ACTTAGTCACTAGCGT-1	6.32184	3.63985	0	0	0	TGCGCGTGTGCTCACA	LC648	FALSE	0	MES-like	0.00517718	-0.347745	-0.124657	-0.292192	0.375589	0.176111	LC656	0
LC656:ACTTAGTCATAGGCGA-1	SeuratProject	2467	1494	LC656	ACTTAGTCATAGGCGA-1	4.29672	3.89137	0	0	0	TGCGCGTGTGCACAAA	LC648	TRUE	0	OPC-like	-0.103425	0.200552	0.1557	-0.160349	-0.0632992	-0.382919	LC656	1.62008
LC656:ACTTATCTCACAGGAA-1	SeuratProject	1403	961	LC656	ACTTATCTCACAGGAA-1	4.06272	4.06272	0	0	3	GTGAGGGAGCATTATC	LC648	FALSE	0	OPC-like	-0.0571884	0.0752333	0.0155809	0.0141242	-0.083591	-0.085573	LC656	2.72492
LC656:ACTTATCTCATCCACC-1	SeuratProject	2170	1288	LC656	ACTTATCTCATCCACC-1	2.35023	2.4424	0	0	3	GTGAGGGAGGTTCCGT	LC648	TRUE	0	NPC-like	-0.0260056	-0.0279582	0.4907	-0.16956	0.602797	-0.600941	LC656	0
LC656:ACTTATCTCATTAGTG-1	SeuratProject	2585	1610	LC656	ACTTATCTCATTAGTG-1	6.0735	5.29981	2	2	4	GTGAGGGAGAAATGCC	LC648	FALSE	2	OPC-like	-0.047726	0.255446	0.0835571	0.0401768	-0.228836	-0.281276	LC656	0
LC656:ACTTATCTCATTGCGG-1	SeuratProject	1613	1032	LC656	ACTTATCTCATTGCGG-1	4.02976	2.72784	0	0	0	GTGAGGGAGGAAGTAG	LC648	TRUE	0	NPC-like	-0.0233174	-0.0605114	0.0524857	-0.170613	0.15445	-0.105414	LC656	2.5952
LC656:ACTTATCTCCCATAAA-1	SeuratProject	1189	842	LC656	ACTTATCTCCCATAAA-1	5.8873	5.04626	0	0	1	GTGAGGGAGTTAGGAC	LC648	FALSE	0	NPC-like	-0.039339	-0.159448	-0.00513335	-0.122192	0.207036	-0.048523	LC656	0
LC656:ACTTATCTCCTAGTCC-1	SeuratProject	1698	1084	LC656	ACTTATCTCCTAGTCC-1	4.947	3.35689	2	2	4	GTGAGGGAGCGAAGCC	LC648	FALSE	2	NPC-like	-0.0847153	-0.440299	0.00224761	-0.371928	0.528618	-0.120303	LC656	2.9268
LC656:ACTTATCTCCTTGTTG-1	SeuratProject	2548	1491	LC656	ACTTATCTCCTTGTTG-1	3.41444	3.13972	0	0	0	GTGAGGGAGGTAAGCT	LC648	TRUE	0	OPC-like	-0.108156	0.395446	0.20451	0.000176848	-0.252097	-0.480544	LC656	2.18034
LC656:ACTTATCTCGGTCAAT-1	SeuratProject	2466	1521	LC656	ACTTATCTCGGTCAAT-1	4.37956	3.69019	0	0	0	GTGAGGGAGTTTACGT	LC648	TRUE	0	OPC-like	-0.137511	0.545021	0.151176	0.506493	-0.479069	-0.05454	LC656	1.62041
LC656:ACTTATCTCGTAACGT-1	SeuratProject	1165	863	LC656	ACTTATCTCGTAACGT-1	2.74678	4.63519	2	2	4	GTGAGGGAGGCGCAGT	LC648	FALSE	2	NPC-like	-0.0403067	-0.0815752	-0.0171572	-0.0666653	0.0900649	-0.033017	LC656	2.26006
LC656:ACTTATGAGAATCGCT-1	SeuratProject	2451	1556	LC656	ACTTATGAGAATCGCT-1	3.18237	3.87597	2	2	4	CAAGTCCTCCTGATCA	LC648	FALSE	2	MES-like	-0.0861131	-0.405405	-0.0984667	-0.318244	0.301156	0.0177132	LC656	2.21484
LC656:ACTTATGAGATTGAGG-1	SeuratProject	830	573	LC656	ACTTATGAGATTGAGG-1	4.09639	5.54217	0	0	3	CAAGTCCTCAAGCCAG	LC648	FALSE	0	OPC-like	-0.0228873	0.113318	0.00760475	0.0846505	-0.144978	-0.0407773	LC656	3.22272
LC656:ACTTATGAGGAGCAAC-1	SeuratProject	903	649	LC656	ACTTATGAGGAGCAAC-1	4.87265	4.7619	0	0	3	CAAGTCCTCCTAAATC	LC648	FALSE	0	NPC-like	-0.0451454	-0.338596	-0.00834763	-0.313244	0.411696	-0.0521345	LC656	0
LC656:ACTTATGAGGAGTCGG-1	SeuratProject	1815	1070	LC656	ACTTATGAGGAGTCGG-1	5.23416	5.23416	2	2	4	CAAGTCCTCAATCGGG	LC648	TRUE	2	MES-like	-0.0378336	-0.353703	-0.110729	-0.430876	0.478239	0.101509	LC656	1.87328
LC656:ACTTATGAGTAAGGGC-1	SeuratProject	747	557	LC656	ACTTATGAGTAAGGGC-1	9.77242	6.15797	0	0	1	CAAGTCCTCGGTTACC	LC648	FALSE	0	MES-like	0.0459299	-0.390299	-0.14811	-0.322455	0.452474	0.25585	LC656	0
LC656:ACTTATGAGTCGCAAT-1	SeuratProject	1358	930	LC656	ACTTATGAGTCGCAAT-1	3.60825	4.78645	0	0	3	CAAGTCCTCAGGCCAA	LC648	FALSE	0	NPC-like	0.0414137	-0.199235	0.2182	-0.117192	0.503282	-0.234852	LC656	2.12391
LC656:ACTTCGCTCAAGTGAG-1	SeuratProject	896	659	LC656	ACTTCGCTCAAGTGAG-1	6.25	4.91071	0	0	1	GAAGCTTAGCAGCTCT	LC648	FALSE	0	MES-like	0.00797288	-0.00731989	-0.100848	-0.0614021	0.0967678	0.0218958	LC656	0
LC656:ACTTCGCTCCTTTACG-1	SeuratProject	3185	1800	LC656	ACTTCGCTCCTTTACG-1	5.30612	3.86185	2	2	4	GAAGCTTAGCGCAAAT	LC648	TRUE	2	NPC-like	-0.0782637	-0.0511497	0.110224	-0.154034	0.215832	-0.249127	LC656	1.98505
LC656:ACTTCGCTCGTTATCT-1	SeuratProject	853	609	LC656	ACTTCGCTCGTTATCT-1	4.80657	3.75147	0	0	3	GAAGCTTAGGCTATAA	LC648	FALSE	0	MES-like	0.0135643	-0.222001	-0.0883476	-0.331928	0.428135	0.140009	LC656	0
LC656:ACTTCGCTCTCGCCCA-1	SeuratProject	1327	939	LC656	ACTTCGCTCTCGCCCA-1	6.78222	4.89827	2	2	4	GAAGCTTAGAAGGAAT	LC648	FALSE	2	MES-like	0.0362524	-0.269235	-0.0877524	-0.114297	0.202323	0.168648	LC656	3.8333
LC656:ACTTCGCTCTTAAGTG-1	SeuratProject	2499	1558	LC656	ACTTCGCTCTTAAGTG-1	2.32093	4.36174	2	2	4	GAAGCTTAGGTTATCT	LC648	FALSE	2	NPC-like	-0.0764357	-0.142001	0.112843	-0.217192	0.327508	-0.250087	LC656	2.56532
LC656:ACTTGAATCACTAATG-1	SeuratProject	1201	844	LC656	ACTTGAATCACTAATG-1	5.24563	3.58035	0	0	1	TCCTAATAGACTCCTA	LC648	FALSE	0	MES-like	0.00377933	-0.168384	-0.0420381	-0.175086	0.237399	0.064631	LC656	0
LC656:ACTTGAATCACTCAAA-1	SeuratProject	1395	987	LC656	ACTTGAATCACTCAAA-1	2.65233	4.22939	0	0	0	TCCTAATAGGTGCGTA	LC648	FALSE	0	AC-like	-0.0208443	0.0139567	-0.0285857	0.267808	-0.365864	0.326367	LC656	0
LC656:ACTTGAATCCACCTGT-1	SeuratProject	1703	1062	LC656	ACTTGAATCCACCTGT-1	3.58191	4.16911	0	0	0	TCCTAATAGGTAAGTC	LC648	TRUE	0	NPC-like	-0.0363282	-0.0877454	-0.0204905	-0.243244	0.0939048	-0.0226699	LC656	0
LC656:ACTTGAATCCACCTTA-1	SeuratProject	1484	1028	LC656	ACTTGAATCCACCTTA-1	2.7628	4.6496	0	0	0	TCCTAATAGCATAGCG	LC648	FALSE	0	OPC-like	-0.0521346	0.0411908	-0.154895	-0.314823	-0.258321	-0.128723	LC656	0
LC656:ACTTGAATCCATCAGG-1	SeuratProject	1273	850	LC656	ACTTGAATCCATCAGG-1	4.63472	4.55617	0	0	1	TCCTAATAGGCTAAAC	LC648	FALSE	0	NPC-like	-0.055683	-0.254341	0.0142714	-0.0392968	0.343252	-0.0752838	LC656	2.81606
LC656:ACTTGAATCCCTCGCA-1	SeuratProject	5015	2425	LC656	ACTTGAATCCCTCGCA-1	4.48654	2.95115	2	2	4	TCCTAATAGCCGGTAA	LC648	TRUE	2	OPC-like	-0.0137476	1.66396	0.542248	0.672019	-1.08523	-0.994173	LC656	1.94334
LC656:ACTTGAATCCCTGGAA-1	SeuratProject	1269	901	LC656	ACTTGAATCCCTGGAA-1	3.07329	4.80693	0	0	3	TCCTAATAGTGGCGTA	LC648	FALSE	0	MES-like	0.0502309	-0.41115	-0.10561	-0.355086	0.490896	0.208942	LC656	0
LC656:ACTTGAATCCTTCTAG-1	SeuratProject	1213	840	LC656	ACTTGAATCCTTCTAG-1	6.01814	4.94641	0	0	0	TCCTAATAGCTAAGCG	LC648	TRUE	0	NPC-like	-0.0526723	-0.136682	0.133914	-0.0974547	0.345505	-0.246817	LC656	0
LC656:ACTTGAATCGTCAAGT-1	SeuratProject	868	651	LC656	ACTTGAATCGTCAAGT-1	7.37327	5.29954	0	0	1	TCCTAATAGCTTCTCT	LC648	FALSE	0	MES-like	-0.0352529	-0.394341	-0.148467	-0.338771	0.38241	0.154731	LC656	3.17978
LC656:ACTTGAATCTAACCTT-1	SeuratProject	1033	690	LC656	ACTTGAATCTAACCTT-1	4.06583	3.09777	0	0	0	TCCTAATAGCAAATTG	LC648	TRUE	0	NPC-like	-0.0165433	-0.0245539	0.0224857	-0.564034	0.0663161	-0.0552359	LC656	3.01363
LC656:ACTTGCACACCGTTCC-1	SeuratProject	2425	1406	LC656	ACTTGCACACCGTTCC-1	3.42268	3.09278	0	0	3	TCGGTATGTTAGTGCT	LC648	FALSE	0	NPC-like	-0.0947153	0.104808	0.2107	-0.227718	0.145211	-0.384509	LC656	2.22434
LC656:ACTTGCACACGCAACT-1	SeuratProject	974	755	LC656	ACTTGCACACGCAACT-1	4.10678	3.38809	0	0	1	TCGGTATGTGATGAAT	LC648	FALSE	0	NPC-like	-0.0106293	-0.460724	0.000699987	-0.434297	0.547375	-0.0162528	LC656	0
LC656:ACTTGCACACGGTTTA-1	SeuratProject	1483	1030	LC656	ACTTGCACACGGTTTA-1	4.78759	4.31558	0	0	0	TCGGTATGTTCGCTTC	LC648	FALSE	0	NPC-like	-0.0649303	-0.307107	-0.0122762	-0.285876	0.372764	-0.0740315	LC656	0
LC656:ACTTGCACAGGACACA-1	SeuratProject	4798	2583	LC656	ACTTGCACAGGACACA-1	2.35515	3.68904	0	0	1	TCGGTATGTCAGGCTC	LC648	FALSE	0	AC-like	0.0282955	0.193106	0.418438	0.555703	-0.611085	0.185569	LC656	0
LC656:ACTTGCACAGGTATTT-1	SeuratProject	1757	1198	LC656	ACTTGCACAGGTATTT-1	4.15481	3.7564	2	0	4	TCGGTATGTTACGCCA	LC648	FALSE	0	AC-like	-0.0551454	0.126297	0.00831903	0.224651	-0.355914	0.135342	LC656	1.90084
LC656:ACTTGCACATCCCGCT-1	SeuratProject	1193	780	LC656	ACTTGCACATCCCGCT-1	5.36463	4.5264	0	0	3	TCGGTATGTGTGAGTA	LC648	FALSE	0	NPC-like	-0.0657906	-0.310511	0.0435571	-0.323771	0.437301	-0.149712	LC656	2.23882
[truncated: 17,751 more rows]

## Sheet: fig6i_2
orig.ident	nCount_RNA	nFeature_RNA	sample	bc	percent.mt	percent.ribo	RNA_snn_res.0.3	seurat_clusters	RNA_snn_res.0.5	dna_bc	dna_sample	hic_HQ	RNA_snn_res.0.2	class	MES	OPC	NPC	AC	X	Y	library	MDM2
[truncated: 19,166 more rows]
