# Supplementary material for: Droplet Hi-C enables scalable, single-cell profiling of chromatin architecture in heterogeneous tissues
Source: Nat Biotechnol. 2024 Oct 18;43(10):1694–707. doi: 10.1038/s41587-024-02447-1 (PMC12520981; doi:10.1038/s41587-024-02447-1)
Supplement: Supplementary file 13 — Statistical source data. [file 41587_2024_2447_MOESM13_ESM.xlsx]

## Sheet: extd_fig1a
GRCh38	mix	mm10	mm10_ratio	GRCh38_ratio
1507	18	57	0.036445	0.963555
6602	39	125	0.0185818	0.981418
7084	236	34794	0.830842	0.169158
300	76	9557	0.969565	0.0304352
653	303	81543	0.992056	0.00794443
6807	35	156	0.0224041	0.977596
8410	44	289	0.0332222	0.966778
8523	52	268	0.0304857	0.969514
20443	142	447	0.0213978	0.978602
365	173	42210	0.991427	0.00857311
45340	194	554	0.0120713	0.987929
1997	10	55	0.0268031	0.973197
6041	42	185	0.0297141	0.970286
13999	71	373	0.0259532	0.974047
157	36	8789	0.98245	0.0175497
7421	48	174	0.0229098	0.97709
6252	134	14576	0.699827	0.300173
29246	156	579	0.0194132	0.980587
556	259	54374	0.989878	0.010122
11700	132	9971	0.460108	0.539892
2040	34	121	0.0559926	0.944007
11650	76	226	0.01903	0.98097
21544	141	472	0.021439	0.978561
6781	50	173	0.0248778	0.975122
7886	59	230	0.0283391	0.971661
18329	118	335	0.017949	0.982051
5157	37	120	0.0227402	0.97726
32047	210	1653	0.0490504	0.95095
4934	26	188	0.0367044	0.963296
12207	65	274	0.0219534	0.978047
4259	29	176	0.0396843	0.960316
6258	46	238	0.0366379	0.963362
8461	55	207	0.0238809	0.976119
3497	41	137	0.0376995	0.9623
56571	406	12168	0.177017	0.822983
11976	52	394	0.0318513	0.968149
5380	45	174	0.0313288	0.968671
6080	40	252	0.0397979	0.960202
64	23	3404	0.981546	0.0184544
1162	1	141	0.108212	0.891788
3347	12	103	0.0298551	0.970145
599	364	82746	0.992813	0.00718699
3277	37	132	0.038721	0.961279
52774	211	617	0.0115563	0.988444
5695	31	982	0.147072	0.852928
341	125	11553	0.97133	0.0286699
241	59	10041	0.976561	0.023439
232	81	15846	0.98557	0.0144297
274	158	15211	0.982305	0.0176945
34258	173	580	0.0166485	0.983352
16553	83	215	0.012822	0.987178
25652	181	6518	0.202611	0.797389
262	136	50739	0.994863	0.00513715
8014	41	129	0.0158418	0.984158
33616	222	538	0.0157522	0.984248
11521	70	341	0.0287473	0.971253
20996	109	8173	0.280195	0.719805
42326	195	706	0.0164064	0.983594
17587	109	446	0.0247324	0.975268
2394	66	9718	0.802345	0.197655
11184	67	330	0.0286608	0.971339
22169	104	333	0.0147987	0.985201
20186	110	420	0.0203824	0.979618
11439	86	201	0.017268	0.982732
3610	23	134	0.0357906	0.964209
16307	109	288	0.0173546	0.982645
11668	54	283	0.02368	0.97632
42654	214	553	0.0127989	0.987201
69917	383	1242	0.0174539	0.982546
5767	40	118	0.020051	0.979949
30191	165	779	0.0251534	0.974847
6351	48	161	0.0247236	0.975276
11920	55	289	0.0236711	0.976329
342	186	30492	0.988908	0.0110917
16068	115	476	0.0287718	0.971228
9410	44	123	0.0129025	0.987097
63	20	3313	0.981339	0.0186611
1757	19	124	0.0659224	0.934078
32972	127	518	0.0154673	0.984533
17692	135	625	0.0341213	0.965879
1495	8	28	0.0183848	0.981615
29067	183	660	0.022202	0.977798
21332	97	298	0.0137772	0.986223
7229	51	228	0.0305753	0.969425
7657	63	203	0.025827	0.974173
13623	135	430	0.0305984	0.969402
12033	122	9621	0.444306	0.555694
21487	143	387	0.0176922	0.982308
21447	118	361	0.0165536	0.983446
15168	107	442	0.0283152	0.971685
28539	206	4437	0.134552	0.865448
11033	49	194	0.0172798	0.98272
51647	198	545	0.0104422	0.989558
36037	165	612	0.016699	0.983301
17367	120	382	0.0215223	0.978478
1406	7	51	0.0350034	0.964997
46286	416	9426	0.169192	0.830808
16607	192	16107	0.492358	0.507642
6467	50	158	0.0238491	0.976151
7476	73	440	0.0555836	0.944416
13270	120	12313	0.481296	0.518704
12604	72	231	0.0179977	0.982002
19925	94	329	0.0162437	0.983756
45596	203	667	0.0144176	0.985582
12022	140	11372	0.486108	0.513892
18283	106	346	0.0185732	0.981427
32062	201	512	0.0157181	0.984282
1600	9	60	0.0361446	0.963855
16394	95	459	0.0272355	0.972764
20618	97	367	0.0174887	0.982511
10098	78	219	0.0212271	0.978773
23629	95	316	0.0131969	0.986803
4528	48	164	0.0349531	0.965047
570	281	33296	0.983169	0.016831
8813	51	212	0.0234903	0.97651
6745	48	204	0.0293567	0.970643
6295	54	181	0.0279494	0.972051
45033	101	396	0.0087169	0.991283
56074	178	537	0.00948579	0.990514
4726	38	402	0.0783931	0.921607
4597	47	152	0.0320067	0.967993
28530	198	817	0.0278393	0.972161
19991	126	483	0.0235909	0.976409
10641	65	167	0.0154515	0.984548
29939	229	603	0.0197433	0.980257
29908	208	654	0.0213991	0.978601
4915	42	288	0.0553527	0.944647
3886	28	177	0.0435639	0.956436
4144	37	364	0.0807453	0.919255
49558	196	801	0.0159058	0.984094
3323	22	114	0.0331685	0.966832
16866	70	306	0.0178197	0.98218
21731	104	470	0.0211702	0.97883
7386	68	477	0.0606639	0.939336
7843	61	374	0.0455154	0.954485
12643	95	313	0.0241587	0.975841
25977	132	374	0.014193	0.985807
5340	50	1374	0.204647	0.795353
2735	22	668	0.196297	0.803703
1633	34	2254	0.579882	0.420118
25377	112	304	0.0118375	0.988162
128	50	13021	0.990265	0.00973458
19882	204	8482	0.299041	0.700959
28063	395	20824	0.425962	0.574038
401	148	25986	0.984803	0.0151969
17278	121	264	0.0150496	0.98495
8733	64	251	0.0279386	0.972061
27866	146	402	0.014221	0.985779
11999	60	320	0.0259761	0.974024
16719	142	496	0.0288121	0.971188
6110	40	136	0.0217739	0.978226
13775	141	4662	0.252861	0.747139
18845	15	132	0.00695579	0.993044
20968	84	410	0.0191786	0.980821
22042	172	618	0.0272727	0.972727
5988	52	268	0.0428389	0.957161
25214	135	385	0.0150396	0.98496
22284	566	143898	0.865906	0.134094
12234	91	296	0.0236233	0.976377
2061	15	108	0.0497925	0.950207
42257	271	1005	0.0232305	0.976769
12812	94	287	0.0219101	0.97809
11366	83	286	0.0245451	0.975455
3391	22	144	0.0407355	0.959264
203	101	22082	0.990891	0.00910927
30113	147	3216	0.0964925	0.903507
72247	623	1268	0.0172482	0.982752
7440	55	227	0.0296074	0.970393
10745	61	439	0.0392525	0.960747
16639	92	327	0.0192738	0.980726
30299	141	330	0.0107741	0.989226
19026	102	323	0.0166934	0.983307
39494	201	508	0.0126994	0.987301
17354	86	1557	0.082333	0.917667
11894	53	159	0.0131917	0.986808
5739	37	305	0.0504633	0.949537
9124	76	237	0.0253178	0.974682
38787	218	631	0.0160079	0.983992
31788	172	533	0.0164908	0.983509
10542	214	13288	0.557616	0.442384
6981	44	159	0.0222689	0.977731
10267	65	266	0.025254	0.974746
12569	92	310	0.0240702	0.97593
1786	15	99	0.0525199	0.94748
7770	144	7570	0.493481	0.506519
199	51	8371	0.976779	0.0232205
14216	68	317	0.0218124	0.978188
22495	129	460	0.0200392	0.979961
27281	157	331	0.0119875	0.988012
1678	8	43	0.0249855	0.975015
4086	15	79	0.0189676	0.981032
6088	58	225	0.0356407	0.964359
8647	62	238	0.0267867	0.973213
22384	115	362	0.0159149	0.984085
7942	81	202	0.0248035	0.975196
34655	156	486	0.01383	0.98617
7544	51	349	0.0442164	0.955784
9225	46	193	0.0204927	0.979507
9624	117	6771	0.412992	0.587008
9625	67	494	0.0488191	0.951181
1498	14	56	0.036036	0.963964
21017	188	16410	0.438454	0.561546
4801	46	218	0.0434349	0.956565
16081	91	413	0.0250394	0.974961
9839	84	262	0.025938	0.974062
2919	65	10142	0.77651	0.22349
20363	121	308	0.0149001	0.9851
19493	86	254	0.0128627	0.987137
5517	37	182	0.0319354	0.968065
26287	178	525	0.0195808	0.980419
11628	40	242	0.0203875	0.979612
20258	126	395	0.0191256	0.980874
12569	76	317	0.0246003	0.9754
4738	27	83	0.0172163	0.982784
8595	34	215	0.0244041	0.975596
24782	227	588	0.023177	0.976823
6512	39	588	0.0828169	0.917183
12938	90	321	0.02421	0.97579
2154	17	83	0.0371033	0.962897
15060	96	332	0.0215696	0.97843
211	73	8551	0.975919	0.0240813
6159	45	320	0.0493903	0.95061
1404	48	5005	0.780933	0.219067
7232	50	252	0.0336718	0.966328
20275	120	300	0.0145808	0.985419
21846	142	413	0.0185543	0.981446
20893	188	447	0.0209466	0.979053
14529	72	388	0.0260106	0.973989
270	98	24201	0.988967	0.0110335
21039	113	323	0.0151203	0.98488
4351	30	171	0.0378151	0.962185
18499	96	327	0.0173696	0.98263
39811	258	976	0.0239292	0.976071
5351	41	148	0.026914	0.973086
27893	116	366	0.0129516	0.987048
249	114	13046	0.981271	0.0187288
20090	98	286	0.0140361	0.985964
603	335	61102	0.990228	0.0097723
12164	76	191	0.0154593	0.984541
8962	205	28840	0.762923	0.237077
6390	64	123	0.0188853	0.981115
5745	36	128	0.0217947	0.978205
6787	49	152	0.0219052	0.978095
18923	109	363	0.0188219	0.981178
2978	27	109	0.0353094	0.964691
23363	126	370	0.0155901	0.98441
1315	5	41	0.030236	0.969764
9059	70	421	0.0444093	0.955591
8276	40	208	0.0245167	0.975483
28535	102	394	0.0136196	0.98638
22351	165	369	0.0162412	0.983759
1466	9	42	0.0278515	0.972149
7523	46	824	0.0987181	0.901282
10740	73	261	0.0237251	0.976275
6542	52	261	0.0383654	0.961635
29801	250	9565	0.242976	0.757024
10683	72	301	0.0274035	0.972597
7309	37	161	0.0215529	0.978447
31087	115	355	0.0112906	0.988709
7785	132	7530	0.491675	0.508325
21118	144	542	0.0250231	0.974977
24152	210	508	0.0206002	0.9794
4359	32	140	0.031118	0.968882
15236	77	383	0.0245214	0.975479
3279	26	69	0.0206093	0.979391
11518	82	243	0.0206615	0.979338
18261	120	383	0.0205428	0.979457
8125	40	142	0.0171767	0.982823
9774	45	215	0.0215237	0.978476
9140	86	244	0.0260017	0.973998
11367	63	182	0.0157589	0.984241
416	130	16117	0.974838	0.0251618
16478	84	363	0.0215545	0.978445
8298	74	260	0.0303809	0.969619
6744	60	674	0.0908601	0.90914
6497	29	206	0.0307325	0.969267
24730	134	405	0.016113	0.983887
4610	38	156	0.0327319	0.967268
21728	111	617	0.0276124	0.972388
15401	93	375	0.0237703	0.97623
9802	43	175	0.0175403	0.98246
13332	80	271	0.0199221	0.980078
116	44	6639	0.982828	0.0171725
12010	86	256	0.0208707	0.979129
8285	49	224	0.0263251	0.973675
171	41	3899	0.957985	0.0420147
4360	34	124	0.0276539	0.972346
1902	8	38	0.0195876	0.980412
13103	114	336	0.0250019	0.974998
5718	35	317	0.0525269	0.947473
8475	52	285	0.0325342	0.967466
7671	51	329	0.041125	0.958875
11901	88	8422	0.414407	0.585593
14581	79	256	0.0172542	0.982746
2469	23	118	0.0456127	0.954387
411	199	33831	0.987997	0.0120028
6271	51	131	0.0204624	0.979538
6268	51	148	0.0230673	0.976933
17229	118	712	0.0396856	0.960314
290	92	12668	0.97762	0.02238
8795	73	892	0.0920822	0.907918
10114	48	217	0.0210047	0.978995
762	233	42274	0.982294	0.0177061
6672	40	153	0.0224176	0.977582
40024	159	542	0.0133609	0.986639
15692	109	188	0.0118388	0.988161
13761	81	322	0.0228644	0.977136
5211	38	144	0.0268908	0.973109
8710	68	291	0.0323297	0.96767
13386	88	361	0.0262603	0.97374
6940	56	363	0.0497056	0.950294
4404	35	155	0.0339987	0.966001
5224	44	233	0.0426975	0.957303
32367	126	344	0.0105163	0.989484
17062	98	321	0.0184663	0.981534
13022	79	283	0.0212702	0.97873
7077	57	215	0.0294844	0.970516
9603	66	217	0.0220978	0.977902
3854	43	194	0.0479249	0.952075
3238	17	105	0.0314089	0.968591
7657	55	199	0.025331	0.974669
21299	146	450	0.0206906	0.979309
3627	28	144	0.0381862	0.961814
9889	146	17040	0.632775	0.367225
13981	62	413	0.0286925	0.971307
12050	74	266	0.0215979	0.978402
11225	233	42127	0.789605	0.210395
5915	48	240	0.0389927	0.961007
10448	78	172	0.0161959	0.983804
2806	18	82	0.0283934	0.971607
2148	15	144	0.0628272	0.937173
8973	92	160	0.0175189	0.982481
20522	140	562	0.0266553	0.973345
158	32	7566	0.979544	0.0204557
12152	86	296	0.0237789	0.976221
11655	95	246	0.0206705	0.979329
6391	53	213	0.0322532	0.967747
8240	135	2359	0.222568	0.777432
2347	24	114	0.0463226	0.953677
3597	47	180	0.0476569	0.952343
410	181	32362	0.987489	0.0125107
384	144	23077	0.983632	0.0163676
339	163	20167	0.983468	0.0165317
9819	86	289	0.0285912	0.971409
6197	48	272	0.0420467	0.957953
8388	160	18164	0.684092	0.315908
220	90	17377	0.987498	0.0125021
35673	251	634	0.0174622	0.982538
728	374	63312	0.988632	0.0113679
8884	52	169	0.0186678	0.981332
6803	47	217	0.0309117	0.969088
2255	23	90	0.0383795	0.96162
612	325	64897	0.990658	0.00934223
26633	175	1021	0.0369205	0.963079
1856	15	35	0.0185087	0.981491
10105	66	199	0.0193129	0.980687
4231	30	151	0.0344592	0.965541
1254	8	20	0.0156986	0.984301
19175	120	338	0.0173218	0.982678
23873	110	339	0.0140013	0.985999
10624	56	260	0.0238883	0.976112
19214	110	286	0.0146667	0.985333
9991	64	306	0.0297174	0.970283
4032	30	120	0.0289017	0.971098
5317	36	182	0.0330969	0.966903
2415	17	95	0.0378486	0.962151
15410	73	251	0.0160271	0.983973
7591	32	122	0.0158175	0.984183
3266	29	137	0.0402586	0.959741
1702	8	55	0.0313034	0.968697
426	184	27344	0.98466	0.0153403
1998	68	4396	0.68752	0.31248
353	125	16890	0.979528	0.0204721
10647	62	221	0.0203349	0.979665
8889	56	240	0.0262898	0.97371
10835	63	659	0.0573343	0.942666
2731	30	95	0.0336164	0.966384
3765	28	577	0.132888	0.867112
7898	50	267	0.0327006	0.967299
9028	49	149	0.0162362	0.983764
444	193	42223	0.989594	0.0104062
3505	16	140	0.0384088	0.961591
8830	32	133	0.0148388	0.985161
19439	132	319	0.0161454	0.983855
8883	93	2954	0.249556	0.750444
14397	171	5598	0.27997	0.72003
4735	33	146	0.0299119	0.970088
6705	78	353	0.0500142	0.949986
5902	168	29088	0.831323	0.168677
2753	16	84	0.0296087	0.970391
101	56	8020	0.987563	0.0124369
6578	66	246	0.0360492	0.963951
4404	29	205	0.0444782	0.955522
7471	52	849	0.102043	0.897957
6343	266	49277	0.885958	0.114042
12650	58	205	0.0159471	0.984053
6601	42	166	0.0245308	0.975469
15343	78	321	0.0204928	0.979507
9177	56	148	0.0158713	0.984129
11392	172	22678	0.66563	0.33437
9330	34	100	0.0106045	0.989396
11362	44	198	0.017128	0.982872
7324	49	246	0.0324967	0.967503
2975	26	93	0.0303129	0.969687
3908	22	104	0.0259222	0.974078
5738	29	235	0.0393437	0.960656
429	88	16620	0.974837	0.0251628
92	36	8654	0.989481	0.0105191
2627	11	82	0.0302695	0.969731
6931	52	212	0.0296794	0.970321
137	43	9026	0.985049	0.0149514
6577	47	213	0.0313697	0.96863
2207	26	97	0.0421007	0.957899
3097	27	118	0.036703	0.963297
9698	41	453	0.0446261	0.955374
25448	883	14772	0.36728	0.63272
7878	67	319	0.0389167	0.961083
5471	38	191	0.0337337	0.966266
5992	36	209	0.0337042	0.966296
21461	190	623	0.0282105	0.97179
310	119	15068	0.979841	0.0201587
4343	132	25410	0.854032	0.145968
5290	34	207	0.0376569	0.962343
5867	30	208	0.0342387	0.965761
3927	42	163	0.0398533	0.960147
7657	84	467	0.057484	0.942516
11590	73	604	0.0495326	0.950467
19833	147	348	0.0172439	0.982756
17082	92	339	0.0194593	0.980541
362	170	40003	0.991032	0.00896817
5328	33	137	0.0250686	0.974931
5135	38	237	0.0441176	0.955882
4612	44	713	0.133897	0.866103
567	184	23502	0.976443	0.0235573
6569	44	201	0.0296898	0.97031
7811	33	188	0.0235029	0.976497
6254	47	182	0.0282784	0.971722
5723	40	204	0.0344188	0.965581
8741	42	212	0.0236792	0.976321
13292	83	246	0.0181711	0.981829
14495	76	444	0.0297209	0.970279
9964	54	203	0.0199666	0.980033
13504	75	268	0.0194598	0.98054
14802	80	199	0.0132658	0.986734
3404	33	111	0.0315789	0.968421
449	241	31069	0.985754	0.0142458
5953	26	105	0.0173325	0.982668
4330	56	613	0.124014	0.875986
19697	114	318	0.0158881	0.984112
8710	51	405	0.0444323	0.955568
4497	16	201	0.0427842	0.957216
449	149	36322	0.987789	0.0122107
15017	80	284	0.0185609	0.981439
21610	119	498	0.0225258	0.977474
6316	54	399	0.0594192	0.940581
363	141	23539	0.984813	0.015187
5355	66	458	0.0787889	0.921211
4987	47	185	0.0357695	0.96423
10604	87	270	0.0248299	0.97517
1399	595	112086	0.987672	0.0123276
10117	111	6275	0.382809	0.617191
19954	120	327	0.0161235	0.983877
5992	53	191	0.0308912	0.969109
24738	138	278	0.0111129	0.988887
532	170	23894	0.97822	0.0217801
10564	60	374	0.0341927	0.965807
523	27	4146	0.887985	0.112015
275	126	27941	0.990254	0.00974624
6311	20	170	0.0262305	0.973769
4625	39	197	0.0408544	0.959146
23236	156	545	0.0229175	0.977083
4613	37	125	0.0263824	0.973618
19743	92	336	0.0167339	0.983266
246	91	23266	0.989537	0.0104627
4306	30	121	0.0273323	0.972668
9744	50	147	0.014862	0.985138
2266	54	3567	0.611521	0.388479
320	119	15356	0.979587	0.0204134
628	264	41581	0.985122	0.0148783
4898	46	284	0.0548051	0.945195
6834	41	136	0.0195122	0.980488
5172	31	213	0.0395543	0.960446
2338	13	157	0.0629259	0.937074
5835	59	420	0.0671463	0.932854
18387	140	374	0.019935	0.980065
158	63	7268	0.978723	0.0212766
261	126	28889	0.991046	0.00895369
10809	72	263	0.0237536	0.976246
5660	34	211	0.0359394	0.964061
14297	105	322	0.0220261	0.977974
332	153	35313	0.990686	0.00931407
305	162	17489	0.982859	0.0171406
1447	12	88	0.057329	0.942671
52975	419	1063	0.0196713	0.980329
253	134	28232	0.991118	0.00888187
474	196	49973	0.990604	0.009396
220	76	20893	0.98958	0.0104201
3935	39	283	0.0670934	0.932907
15322	115	304	0.0194548	0.980545
291	119	16148	0.982298	0.0177018
12124	58	489	0.0387695	0.96123
6611	50	318	0.0458941	0.954106
28109	116	304	0.0106993	0.989301
4478	49	216	0.0460162	0.953984
5663	38	496	0.0805326	0.919467
4557	40	197	0.0414388	0.958561
8323	61	187	0.0219741	0.978026
18410	121	381	0.0202757	0.979724
1380	12	38	0.0267983	0.973202
7161	53	162	0.0221221	0.977878
9225	74	205	0.0217391	0.978261
14750	86	262	0.0174527	0.982547
5732	27	121	0.0206732	0.979327
390	160	15622	0.975643	0.0243567
4878	48	141	0.0280932	0.971907
298	90	11978	0.975725	0.024275
4661	36	165	0.0341898	0.96581
7222	65	777	0.0971371	0.902863
1543	23	1308	0.458786	0.541214
12994	69	175	0.0132888	0.986711
5476	39	488	0.0818243	0.918176
10389	91	1317	0.112506	0.887494
144	24	5140	0.972748	0.0272521
10742	73	362	0.0326009	0.967399
23376	157	463	0.019422	0.980578
4230	22	95	0.0219653	0.978035
7590	65	825	0.0980392	0.901961
283	123	25474	0.989013	0.0109873
13594	98	412	0.029416	0.970584
22051	116	674	0.029659	0.970341
136	44	4016	0.967245	0.0327553
290	73	11520	0.975445	0.0245555
191	50	6384	0.970951	0.0290494
11274	68	446	0.0380546	0.961945
14109	74	323	0.0223808	0.977619
6166	47	192	0.0301982	0.969802
22684	135	458	0.0197909	0.980209
5234	43	123	0.0229606	0.977039
4456	16	80	0.0176367	0.982363
8521	74	241	0.0275051	0.972495
2640	22	93	0.0340285	0.965971
8573	66	331	0.0371743	0.962826
5117	32	141	0.0268163	0.973184
1971	18	107	0.0514918	0.948508
2210	20	53	0.0234202	0.97658
11067	67	661	0.0563608	0.943639
6616	50	166	0.0244766	0.975523
6262	44	191	0.0295986	0.970401
6370	51	148	0.0227064	0.977294
4685	68	3776	0.446283	0.553717
3922	102	13688	0.777286	0.222714
4961	42	270	0.0516154	0.948385
9145	56	209	0.0223434	0.977657
218	83	17775	0.987884	0.0121158
12312	82	376	0.0296343	0.970366
538	109	14360	0.963888	0.0361122
16489	112	450	0.0265659	0.973434
7842	35	368	0.0448234	0.955177
6567	60	315	0.0457716	0.954228
5592	201	19414	0.776374	0.223626
7832	58	285	0.0351115	0.964889
5423	39	147	0.0263914	0.973609
7014	41	185	0.025698	0.974302
21989	131	5506	0.200255	0.799745
322	151	17878	0.982308	0.0176923
127	38	8580	0.985414	0.014586
140	71	16971	0.991818	0.00818187
3466	46	409	0.105548	0.894452
384	180	27630	0.986293	0.0137074
8437	39	120	0.0140236	0.985976
1317	16	135	0.0929752	0.907025
1143	10	47	0.0394958	0.960504
3839	40	157	0.0392893	0.960711
3919	32	120	0.0297103	0.97029
5115	29	170	0.0321665	0.967833
3716	33	132	0.0343035	0.965696
6319	52	415	0.0616276	0.938372
2160	14	66	0.0296496	0.97035
1847	16	187	0.0919371	0.908063
7578	47	142	0.0183938	0.981606
6559	32	311	0.0452693	0.954731
565	203	33195	0.983264	0.0167358
10079	208	21179	0.677555	0.322445
450	228	31873	0.986078	0.013922
13615	75	314	0.0225429	0.977457
7051	65	389	0.0522849	0.947715
13333	58	249	0.0183331	0.981667
4204	18	131	0.0302191	0.969781
321	160	28447	0.988842	0.0111582
7819	38	168	0.0210342	0.978966
210	67	7275	0.971944	0.0280561
2723	44	4532	0.624673	0.375327
4155	47	153	0.0355153	0.964485
345	110	37328	0.990842	0.00915775
2485	35	175	0.0657895	0.934211
2025	13	145	0.0668203	0.93318
1730	128	33845	0.95137	0.0486297
178	87	8438	0.979341	0.0206592
6907	106	10937	0.612923	0.387077
1069	5	35	0.0317029	0.968297
9316	38	185	0.0194716	0.980528
6747	34	182	0.0262664	0.973734
5173	63	590	0.102377	0.897623
8758	57	207	0.0230898	0.97691
292	155	28257	0.989772	0.010228
2051	17	47	0.0224023	0.977598
147	69	4879	0.970752	0.0292479
2580	21	53	0.0201291	0.979871
262	116	26961	0.990376	0.00962421
1291	574	101774	0.987474	0.0125261
3205	20	86	0.0261319	0.973868
6129	41	488	0.0737494	0.926251
11365	366	45363	0.799658	0.200342
6926	356	29544	0.81009	0.18991
7652	44	183	0.0233567	0.976643
4442	31	211	0.0453471	0.954653
7426	44	196	0.025715	0.974285
353	125	20802	0.983314	0.0166864
345	134	21433	0.984158	0.0158417
385	156	23538	0.983907	0.0160933
4470	30	135	0.029316	0.970684
273	88	17528	0.984664	0.0153362
4940	42	303	0.0577913	0.942209
10432	75	308	0.0286778	0.971322
179	75	10994	0.983979	0.0160208
314	109	29430	0.989443	0.0105568
5371	43	143	0.025934	0.974066
323	104	16797	0.981133	0.0188668
6558	44	447	0.0638116	0.936188
8240	57	270	0.0317274	0.968273
177	65	8972	0.980654	0.0193464
583	335	41705	0.986214	0.0137864
3746	31	243	0.0609175	0.939082
9779	65	324	0.0320697	0.96793
3333	24	159	0.0455326	0.954467
3159	21	90	0.0277008	0.972299
130	34	7659	0.98331	0.0166902
3878	45	365	0.086024	0.913976
16680	87	235	0.013893	0.986107
245	94	19598	0.987653	0.0123469
2534	34	349	0.121054	0.878946
4440	28	161	0.0349924	0.965008
11131	73	225	0.0198133	0.980187
6857	159	25015	0.784858	0.215142
296	137	24248	0.98794	0.01206
277	57	16141	0.983128	0.0168717
7279	30	199	0.0266114	0.973389
1526	49	6454	0.808772	0.191228
200	42	6869	0.971707	0.0282925
7337	52	154	0.020558	0.979442
8152	47	260	0.0309082	0.969092
76	21	2576	0.971342	0.0286576
6598	350	60235	0.901276	0.0987237
6504	39	213	0.0317106	0.968289
279	104	13048	0.979065	0.0209349
6848	37	159	0.0226916	0.977308
33337	202	542	0.0159981	0.984002
22080	97	345	0.0153846	0.984615
1135	12	126	0.0999207	0.900079
75	26	3705	0.980159	0.0198413
12761	84	224	0.0172507	0.982749
428	190	43890	0.990343	0.00965748
302	161	25312	0.98821	0.0117904
273	113	15427	0.982611	0.0173885
4246	25	91	0.0209822	0.979018
114	53	10671	0.98943	0.0105702
7280	38	207	0.0276479	0.972352
938	50	5979	0.864392	0.135608
6112	33	208	0.0329114	0.967089
3885	27	193	0.0473271	0.952673
6936	30	182	0.025569	0.974431
5686	29	132	0.0226882	0.977312
574	350	53583	0.989401	0.0105988
16316	69	241	0.0145558	0.985444
203	81	14003	0.98571	0.0142897
6491	45	198	0.0296008	0.970399
5306	39	136	0.0249908	0.975009
8828	27	180	0.0199822	0.980018
139	43	5347	0.974663	0.0253372
18201	81	244	0.0132285	0.986771
10124	66	221	0.021363	0.978637
5840	49	156	0.0260173	0.973983
1434	15	22	0.0151099	0.98489
9022	71	239	0.0258071	0.974193
4208	36	174	0.0397079	0.960292
410	212	46411	0.991243	0.00875675
254	118	22378	0.988777	0.011223
9565	40	209	0.0213833	0.978617
10473	59	279	0.0259487	0.974051
3603	37	167	0.0442971	0.955703
11260	66	1705	0.131508	0.868492
6172	66	262	0.0407212	0.959279
7742	59	256	0.032008	0.967992
5434	32	190	0.0337838	0.966216
503	178	36197	0.986294	0.0137057
296	124	14478	0.979965	0.0200352
361	113	19768	0.982066	0.0179343
8321	65	192	0.0225537	0.977446
5482	61	293	0.0507359	0.949264
407	114	35145	0.988552	0.011448
13671	518	103904	0.883725	0.116275
6588	56	507	0.0714588	0.928541
7911	50	191	0.0235744	0.976426
4175	38	257	0.0579874	0.942013
4627	52	230	0.0473543	0.952646
99	43	5566	0.982524	0.0174757
10270	68	4752	0.316336	0.683664
7999	33	494	0.0581655	0.941834
249	74	11924	0.979545	0.0204551
364	123	16673	0.978635	0.0213653
13528	110	308	0.0222608	0.977739
8648	40	204	0.0230456	0.976954
277	106	19842	0.986232	0.0137681
2593	34	119	0.0438791	0.956121
174	89	7364	0.976917	0.023083
271	119	13011	0.979596	0.0204036
29	11	1113	0.974606	0.025394
307	91	19654	0.98462	0.01538
176	65	12500	0.986115	0.0138845
110	28	5348	0.979846	0.0201539
13272	63	191	0.014187	0.985813
796	412	73968	0.989353	0.0106468
156	61	11166	0.986222	0.0137785
495	220	46187	0.989396	0.0106037
3213	21	156	0.0463045	0.953695
388	109	31116	0.987684	0.0123159
4543	47	362	0.0738022	0.926198
8465	53	452	0.0506897	0.94931
27678	188	423	0.0150528	0.984947
5171	42	173	0.0323728	0.967627
18595	92	294	0.0155646	0.984435
780	95	12393	0.940788	0.059212
7807	381	61694	0.887671	0.112329
8154	45	183	0.0219503	0.97805
6293	50	181	0.027958	0.972042
11253	43	197	0.0172052	0.982795
17675	107	260	0.0144968	0.985503
18575	100	520	0.0272323	0.972768
6832	39	188	0.0267806	0.973219
7860	40	118	0.0147907	0.985209
2520	94	11176	0.816005	0.183995
106	32	5064	0.979497	0.0205029
3461	22	2030	0.369696	0.630304
737	288	69619	0.989525	0.0104753
4375	29	184	0.0403597	0.95964
6622	39	133	0.0196891	0.980311
474	141	29261	0.984059	0.0159408
5750	42	299	0.0494297	0.95057
10153	63	235	0.0226223	0.977378
5539	41	139	0.0244805	0.97552
12326	65	180	0.0143931	0.985607
2070	19	94	0.0434381	0.956562
20220	153	453	0.0219126	0.978087
19794	132	455	0.0224702	0.97753
5443	34	198	0.0351002	0.9649
180	85	13482	0.986825	0.0131752
314	114	40873	0.992376	0.00762376
5922	41	316	0.0506573	0.949343
6025	38	215	0.0344551	0.965545
8054	46	329	0.0392461	0.960754
3285	27	213	0.0608919	0.939108
4402	45	146	0.032102	0.967898
8925	62	274	0.0297858	0.970214
11358	55	296	0.025399	0.974601
5797	79	456	0.072925	0.927075
9067	52	221	0.0237941	0.976206
357	135	21918	0.983973	0.0160269
7049	349	57953	0.891557	0.108443
1211	163	41039	0.971337	0.0286627
469	17	3362	0.877578	0.122422
148	66	11954	0.987771	0.0122294
212	81	19148	0.98905	0.0109504
8339	66	694	0.0768294	0.923171
179	53	4964	0.965195	0.0348046
3572	320	44152	0.925153	0.074847
19285	110	469	0.023742	0.976258
319	111	19326	0.983762	0.0162382
7577	34	225	0.0288388	0.971161
12927	76	267	0.0202365	0.979764
6439	32	168	0.0254276	0.974572
6962	72	216	0.0300919	0.969908
585	23	3103	0.841377	0.158623
12430	64	284	0.0223376	0.977662
7436	51	322	0.0415055	0.958494
175	57	6268	0.972839	0.0271613
9004	251	25469	0.73881	0.26119
5654	55	384	0.0635972	0.936403
3278	27	217	0.0620887	0.937911
4833	31	314	0.0610064	0.938994
4194	18	109	0.0253312	0.974669
6081	30	246	0.038881	0.961119
147	42	4429	0.967876	0.0321241
5847	29	355	0.0572396	0.94276
7910	66	353	0.0427206	0.957279
145	41	6215	0.977201	0.0227987
13349	78	287	0.0210472	0.978953
4053	27	141	0.0336195	0.966381
217	85	34469	0.993744	0.00625613
203	79	13610	0.985304	0.0146963
6325	51	150	0.023166	0.976834
474	257	42093	0.988865	0.0111354
8607	123	13298	0.607076	0.392924
9164	87	305	0.0322104	0.96779
4949	40	178	0.0347182	0.965282
2591	22	139	0.0509158	0.949084
482	136	37429	0.987286	0.012714
10660	219	31423	0.746691	0.253309
15279	80	248	0.0159722	0.984028
3816	42	152	0.0383065	0.961694
8132	178	24579	0.751399	0.248601
295	98	12239	0.976464	0.023536
5108	27	383	0.0697505	0.930249
413	98	11553	0.965486	0.0345145
1123	9	37	0.0318966	0.968103
134	55	14434	0.990802	0.00919824
5163	39	185	0.0345924	0.965408
9159	51	284	0.0300752	0.969925
327	111	20381	0.984209	0.015791
111	44	2738	0.961039	0.038961
222	85	10174	0.978646	0.0213544
1049	496	75028	0.986211	0.0137887
448	225	17391	0.974886	0.0251135
3666	182	17819	0.829369	0.170631
5807	317	36928	0.864116	0.135884
1756	13	297	0.144666	0.855334
4559	31	113	0.0241866	0.975813
477	147	47958	0.990152	0.00984825
9642	76	232	0.0234961	0.976504
156	78	11576	0.986703	0.013297
325	154	35561	0.990944	0.00905646
10018	70	198	0.0193814	0.980619
12061	78	320	0.0258461	0.974154
228	100	18959	0.988117	0.011883
7244	114	6570	0.475604	0.524396
300	160	23251	0.987262	0.0127383
11095	88	413	0.0358881	0.964112
10080	65	313	0.0301164	0.969884
592	227	35141	0.983433	0.0165673
1533	15	51	0.032197	0.967803
2285	9	51	0.0218322	0.978168
173	91	12658	0.986517	0.013483
4578	44	374	0.075525	0.924475
324	151	22111	0.985558	0.0144417
154	80	16832	0.990934	0.00906629
8297	46	229	0.026859	0.973141
4297	53	191	0.0425579	0.957442
361	216	22870	0.98446	0.0155396
4737	42	147	0.0300983	0.969902
21058	112	390	0.0181835	0.981816
6549	28	84	0.012664	0.987336
5242	45	221	0.040454	0.959546
1581	12	78	0.0470163	0.952984
8627	56	272	0.0305652	0.969435
261	123	19862	0.98703	0.0129702
3152	20	127	0.0387313	0.961269
248	123	13740	0.982271	0.0177295
4066	36	362	0.0817525	0.918248
11068	70	231	0.0204443	0.979556
794	467	57636	0.986411	0.0135889
209	100	15049	0.986302	0.0136977
7186	44	273	0.0366001	0.9634
6600	51	184	0.0271226	0.972877
3935	17	109	0.0269535	0.973046
21581	266	20786	0.490618	0.509382
791	398	74928	0.989553	0.0104465
308	8	1003	0.765065	0.234935
10619	71	305	0.0279202	0.97208
4478	25	95	0.0207741	0.979226
2674	13	74	0.0269287	0.973071
427	137	23464	0.982127	0.0178728
348	154	31314	0.989009	0.0109911
381	174	42626	0.991141	0.00885902
1325	12	71	0.0508596	0.94914
3737	39	1145	0.234535	0.765465
266	113	14778	0.982319	0.0176815
348	96	17048	0.979995	0.0200046
12474	109	609	0.046549	0.953451
2426	25	41	0.0166194	0.983381
6390	45	191	0.0290229	0.970977
5501	46	195	0.0342346	0.965765
667	193	60512	0.989098	0.0109024
8627	41	146	0.016642	0.983358
187	55	10256	0.982093	0.0179067
329	156	26101	0.987552	0.012448
230	134	13060	0.982694	0.0173062
290	128	22878	0.987483	0.0125173
30740	232	529	0.0169177	0.983082
108	30	2750	0.962211	0.0377887
1853	13	69	0.0359001	0.9641
8382	66	545	0.0610507	0.938949
8157	79	281	0.0333017	0.966698
20603	102	369	0.0175949	0.982405
2261	24	171	0.0703125	0.929688
2503	22	97	0.0373077	0.962692
457	207	27781	0.983816	0.0161839
3669	20	191	0.0494819	0.950518
6693	64	224	0.032384	0.967616
6740	41	233	0.0334146	0.966585
236	87	22044	0.989408	0.0105925
6286	58	194	0.0299383	0.970062
4666	28	150	0.0311462	0.968854
7757	58	310	0.0384282	0.961572
2516	30	151	0.0566179	0.943382
1698	10	54	0.0308219	0.969178
97	30	7619	0.987429	0.0125713
2794	13	94	0.0325485	0.967452
316	155	22062	0.985879	0.014121
402	152	25206	0.984302	0.0156982
1596	147	15100	0.904408	0.0955918
421	172	15451	0.973475	0.0265247
117	23	3676	0.969154	0.0308463
702	314	49215	0.985937	0.0140633
9762	56	214	0.0214515	0.978549
182	87	12284	0.9854	0.0145997
5492	43	218	0.0381786	0.961821
3012	21	97	0.0311997	0.9688
3719	38	142	0.036778	0.963222
6540	59	997	0.132281	0.867719
150	58	6777	0.978346	0.0216544
8336	44	174	0.0204465	0.979553
12431	114	376	0.0293589	0.970641
7175	50	222	0.0300122	0.969988
5707	39	159	0.0271054	0.972895
9262	83	246	0.0258729	0.974127
251	95	8974	0.972791	0.0272087
13079	68	356	0.026498	0.973502
6914	50	235	0.0328717	0.967128
7278	81	160	0.0215112	0.978489
4699	29	289	0.0579391	0.942061
289	140	31109	0.990796	0.00920441
515	261	54748	0.990681	0.00931907
260	94	9006	0.97194	0.0280596
668	374	62337	0.989398	0.0106023
194	90	18399	0.989566	0.010434
1106	11	42	0.0365854	0.963415
5706	38	282	0.0470942	0.952906
244	92	27078	0.991069	0.00893053
5518	37	141	0.0249161	0.975084
5205	53	329	0.0594507	0.940549
2463	25	257	0.0944853	0.905515
12286	101	1243	0.0918767	0.908123
3497	29	115	0.0318383	0.968162
5271	33	170	0.0312443	0.968756
2930	24	129	0.0421706	0.957829
331	101	20218	0.983892	0.0161078
3913	26	82	0.0205257	0.979474
8572	75	387	0.0431968	0.956803
3704	25	127	0.0331506	0.966849
398	172	35082	0.988782	0.0112176
3571	46	246	0.0644485	0.935551
7436	57	2059	0.216851	0.783149
6156	50	164	0.0259494	0.974051
9758	41	161	0.0162315	0.983769
431	210	41556	0.989735	0.0102651
125	34	5036	0.97578	0.0242201
2521	16	210	0.0768949	0.923105
8387	54	352	0.0402792	0.959721
289	141	12851	0.978006	0.0219939
3874	29	221	0.0539683	0.946032
9626	47	232	0.0235342	0.976466
8512	60	390	0.0438104	0.95619
44	28	2383	0.981871	0.0181294
4734	30	202	0.0409238	0.959076
5887	51	214	0.0350762	0.964924
338	151	21225	0.984325	0.015675
15190	98	394	0.0252823	0.974718
47	17	3597	0.987102	0.0128979
54	16	5139	0.989601	0.0103986
12329	78	492	0.0383745	0.961625
86	20	3050	0.972577	0.0274235
9078	83	9346	0.507273	0.492727
3522	30	424	0.107451	0.892549
219	68	13124	0.983587	0.0164131
27012	147	477	0.0173524	0.982648
562	238	38094	0.985462	0.0145385
129	38	5762	0.978102	0.0218978
9240	52	303	0.031751	0.968249
6553	54	235	0.0346199	0.96538
2272	23	70	0.029889	0.970111
8713	57	196	0.0220002	0.978
1220	14	113	0.0847712	0.915229
454	224	41889	0.989278	0.010722
4269	39	195	0.0436828	0.956317
7350	39	200	0.0264901	0.97351
2727	13	117	0.0411392	0.958861
451	178	46226	0.990338	0.00966215
9520	51	333	0.0337968	0.966203
5576	42	248	0.0425824	0.957418
5195	53	182	0.0338479	0.966152
254	93	10996	0.977422	0.0225778
7619	46	181	0.0232051	0.976795
7453	48	224	0.0291781	0.970822
6209	39	432	0.0650504	0.93495
9963	55	266	0.0260045	0.973996
6418	69	352	0.0519941	0.948006
6693	65	682	0.0924746	0.907525
9099	63	1028	0.101511	0.898489
9531	62	292	0.0297262	0.970274
5942	55	256	0.0413036	0.958696
551	259	41576	0.986921	0.0130795
321	172	28023	0.988675	0.0113251
482	213	40234	0.988162	0.0118381
5535	31	168	0.0294582	0.970542
2839	22	610	0.176863	0.823137
530	240	42482	0.987678	0.0123221
6052	60	220	0.0350765	0.964923
203	66	7545	0.9738	0.0262003
176	62	9550	0.981904	0.0180958
1974	67	8851	0.817644	0.182356
302	83	15839	0.98129	0.0187101
360	166	29192	0.987818	0.0121819
8278	69	446	0.0511233	0.948877
298	99	24462	0.987964	0.0120355
3151	34	300	0.0869313	0.913069
5860	46	357	0.0574232	0.942577
10080	69	172	0.0167772	0.983223
7403	62	329	0.0425504	0.95745
217	55	16502	0.987021	0.0129792
145	87	14222	0.989907	0.0100926
9702	48	383	0.0379772	0.962023
4618	58	182	0.0379167	0.962083
4719	35	166	0.0339816	0.966018
244	102	17618	0.98634	0.0136603
295	178	29912	0.990234	0.00976595
7955	53	166	0.0204408	0.979559
8691	49	198	0.0222747	0.977725
824	2	680	0.452128	0.547872
7307	46	715	0.0891299	0.91087
8779	58	268	0.0296231	0.970377
13443	78	819	0.0574253	0.942575
273	102	19607	0.986268	0.0137324
5746	49	149	0.0252757	0.974724
549	271	39268	0.986212	0.0137881
7287	45	171	0.0229284	0.977072
435	200	27925	0.984661	0.0153385
4848	39	167	0.0333001	0.9667
4882	117	20044	0.80414	0.19586
7059	49	299	0.040636	0.959364
5627	20	161	0.0278162	0.972184
355	205	20553	0.983021	0.0169791
3591	23	134	0.0359732	0.964027
7155	60	181	0.0246728	0.975327
244	132	16521	0.985446	0.0145541
4436	38	233	0.0499036	0.950096
342	119	25919	0.986977	0.0130231
18127	106	1984	0.0986525	0.901348
7762	60	350	0.043146	0.956854
130	49	7892	0.983795	0.0162054
3878	28	198	0.048577	0.951423
8126	73	467	0.0543466	0.945653
4729	52	248	0.0498292	0.950171
11917	79	264	0.0216731	0.978327
8375	214	34793	0.805991	0.194009
5107	54	227	0.0425572	0.957443
27	10	1810	0.985302	0.0146979
3114	18	139	0.0427298	0.95727
205	71	6946	0.971333	0.0286673
937	481	84422	0.989023	0.0109772
415	143	14651	0.972455	0.0275455
619	299	62639	0.990215	0.00978532
10773	81	299	0.0270051	0.972995
250	107	16077	0.984688	0.0153121
158	103	18774	0.991654	0.00834566
6113	49	156	0.0248844	0.975116
189	90	18279	0.989766	0.0102339
35835	194	394	0.0108753	0.989125
144	35	4898	0.97144	0.0285601
256	135	14518	0.982672	0.0173277
7863	44	784	0.0906673	0.909333
268	64	10188	0.974369	0.0256312
8273	54	166	0.0196706	0.980329
12706	252	36772	0.743199	0.256801
125	36	3682	0.967166	0.0328343
12440	67	209	0.016523	0.983477
4700	56	165	0.0339157	0.966084
7563	39	171	0.0221102	0.97789
330	129	28763	0.988657	0.0113429
30501	242	2614	0.078937	0.921063
533	236	29794	0.982425	0.0175751
5976	47	221	0.0356624	0.964338
4228	57	279	0.0619037	0.938096
8580	58	190	0.0216648	0.978335
25814	141	836	0.0313696	0.96863
35	16	3059	0.988688	0.0113122
5614	57	389	0.0648009	0.935199
5518	225	23491	0.809783	0.190217
304	108	11745	0.97477	0.0252303
6344	41	176	0.0269939	0.973006
12293	70	183	0.0146682	0.985332
342	149	28811	0.988269	0.0117312
3344	25	141	0.0404591	0.959541
5923	66	215	0.0350277	0.964972
5583	43	542	0.0884898	0.91151
20023	361	38568	0.658258	0.341742
2032	18	38	0.0183575	0.981643
7252	36	100	0.0136017	0.986398
368	149	21104	0.982861	0.0171386
238	76	19471	0.987924	0.0120757
5631	44	345	0.0577309	0.942269
6663	47	224	0.032525	0.967475
15504	119	326	0.0205938	0.979406
177	81	10135	0.982836	0.0171645
315	77	12944	0.976243	0.0237574
229	74	7621	0.970828	0.029172
2089	19	105	0.0478578	0.952142
3692	95	14321	0.795037	0.204963
333	148	28351	0.988391	0.0116093
9892	62	186	0.018456	0.981544
399	223	36932	0.989312	0.0106882
4542	51	212	0.044594	0.955406
3203	21	111	0.0334943	0.966506
5004	47	153	0.0296684	0.970332
7854	51	309	0.0378537	0.962146
7597	40	167	0.0215095	0.97849
19066	108	648	0.03287	0.96713
1137	33	2320	0.671102	0.328898
4848	27	173	0.0344553	0.965545
6533	108	18602	0.740084	0.259916
3324	24	115	0.03344	0.96656
6515	55	286	0.0420526	0.957947
8569	61	175	0.0200137	0.979986
10562	66	235	0.0217653	0.978235
93	31	11223	0.991782	0.00821845
10128	78	308	0.0295132	0.970487
3262	22	116	0.0343398	0.96566
544	362	45077	0.988076	0.0119243
2316	5	25	0.0106792	0.989321
579	276	37083	0.984626	0.0153736
98	41	5220	0.981572	0.018428
3618	30	132	0.0352	0.9648
5413	35	183	0.0327019	0.967298
1711	16	70	0.0393038	0.960696
8313	58	224	0.0262387	0.973761
7483	49	151	0.0197799	0.98022
366	94	20263	0.982258	0.017742
3575	19	122	0.0329997	0.967
1056	8	33	0.030303	0.969697
266	136	15159	0.982755	0.0172447
7130	51	237	0.0321705	0.96783
6368	50	524	0.0760302	0.92397
7589	53	228	0.0291672	0.970833
5405	46	285	0.0500879	0.949912
240	83	16296	0.985486	0.0145138
313	107	14311	0.978597	0.0214032
377	212	55492	0.993252	0.00674793
170	37	6167	0.973173	0.0268266
56	8	1121	0.952421	0.0475786
4434	43	183	0.0396361	0.960364
7149	51	447	0.0588468	0.941153
313	141	19366	0.984095	0.0159053
281	129	27156	0.989758	0.0102416
6901	39	113	0.0161106	0.983889
3166	26	231	0.0680012	0.931999
267	119	25134	0.989489	0.0105114
8190	67	301	0.0354493	0.964551
211	79	8124	0.974685	0.0253149
3902	20	89	0.0223002	0.9777
9114	53	203	0.0217881	0.978212
1374	17	77	0.0530669	0.946933
1249	10	79	0.059488	0.940512
6863	45	182	0.0258339	0.974166
923	312	70837	0.987138	0.0128623
234	79	11171	0.979483	0.0205173
5716	44	314	0.052073	0.947927
74	32	4982	0.985364	0.0146361
9720	102	319	0.0317761	0.968224
9423	52	222	0.0230171	0.976983
6030	55	168	0.0271055	0.972894
11200	157	16291	0.592594	0.407406
4992	34	424	0.0782866	0.921713
14300	90	250	0.0171821	0.982818
9469	66	261	0.0268243	0.973176
3155	45	532	0.144291	0.855709
10190	58	219	0.0210395	0.978961
5718	113	14676	0.719623	0.280377
6373	40	144	0.0220961	0.977904
360	87	17228	0.979531	0.0204685
16345	75	225	0.0135788	0.986421
5426	55	472	0.0800271	0.919973
730	393	78671	0.990806	0.00919384
284	63	17804	0.984299	0.015701
6317	46	171	0.0263564	0.973644
5282	51	153	0.0281509	0.971849
401	135	18235	0.978483	0.0215175
6024	37	446	0.0689335	0.931066
18448	108	278	0.0148457	0.985154
4036	37	112	0.027001	0.972999
300	149	21014	0.985925	0.0140753
290	143	20808	0.986255	0.0137454
5434	36	166	0.0296429	0.970357
504	328	42941	0.988399	0.0116009
9369	63	321	0.0331269	0.966873
7525	54	393	0.0496337	0.950366
5839	36	329	0.0533398	0.94666
1534	18	71	0.0442368	0.955763
6112	41	459	0.0698524	0.930148
4254	55	240	0.0534045	0.946595
6877	42	238	0.0334505	0.96655
5477	39	176	0.0311339	0.968866
9801	65	295	0.0292195	0.970781
5572	45	311	0.0528642	0.947136
600	356	49384	0.987996	0.0120038
78	31	6948	0.988898	0.0111016
277	160	28176	0.990265	0.00973535
4195	32	163	0.0374025	0.962598
7653	85	3100	0.288292	0.711708
7085	38	407	0.0543246	0.945675
7923	71	266	0.0324826	0.967517
4908	33	275	0.0530581	0.946942
6541	53	294	0.0430139	0.956986
2626	421	51245	0.951254	0.0487461
9923	93	3021	0.23339	0.76661
316	80	25009	0.987522	0.0124778
154	37	4695	0.968241	0.0317591
400	192	25494	0.984552	0.0154476
273	125	26142	0.989665	0.010335
759	416	75765	0.990082	0.00991846
324	138	27382	0.988306	0.0116942
202	79	20990	0.990468	0.0095319
585	159	33794	0.982984	0.0170162
304	135	30301	0.990067	0.00993302
2878	32	143	0.0473353	0.952665
5925	57	174	0.0285293	0.971471
435	155	20517	0.979238	0.0207617
8967	66	189	0.0206422	0.979358
7206	38	270	0.0361156	0.963884
7681	39	168	0.021404	0.978596
6352	45	233	0.0353834	0.964617
12811	102	389	0.0294697	0.97053
7957	69	287	0.0348132	0.965187
4717	35	156	0.0320131	0.967987
1095	87	9693	0.898498	0.101502
5364	22	237	0.0423139	0.957686
296	122	19601	0.985123	0.0148766
1143	32	2158	0.653741	0.346259
9732	53	211	0.021221	0.978779
346	137	13876	0.975671	0.0243285
5343	29	140	0.0255335	0.974467
3808	35	124	0.0315361	0.968464
6928	45	160	0.0225734	0.977427
2130	39	107	0.0478319	0.952168
203	78	7407	0.973325	0.0266754
10104	211	35712	0.779466	0.220534
6333	33	194	0.0297227	0.970277
128	51	8996	0.985971	0.0140289
5024	43	189	0.0362555	0.963744
12624	99	271	0.0210159	0.978984
7658	62	647	0.0779049	0.922095
281	71	6767	0.960131	0.0398695
565	293	66721	0.991603	0.00839699
6582	49	388	0.0556671	0.944333
8315	48	209	0.024519	0.975481
6891	175	13909	0.668702	0.331298
162	80	9073	0.982458	0.017542
5711	63	216	0.0364434	0.963557
181	75	15475	0.988439	0.0115611
6300	46	280	0.0425532	0.957447
6167	41	160	0.0252884	0.974712
5776	37	143	0.0241595	0.975841
4552	27	191	0.0402699	0.95973
6519	43	311	0.0455344	0.954466
3712	25	127	0.0330815	0.966918
5892	201	33560	0.850654	0.149346
4088	38	148	0.0349386	0.965061
5167	43	181	0.0338444	0.966156
2724	29	175	0.0603656	0.939634
6587	44	429	0.061146	0.938854
5163	30	128	0.024192	0.975808
4597	180	19776	0.81139	0.18861
8726	54	235	0.0262248	0.973775
7080	49	208	0.0285401	0.97146
10309	42	311	0.0292844	0.970716
445	219	29768	0.985271	0.0147288
196	67	14559	0.986716	0.0132836
5403	49	396	0.0682876	0.931712
899	8	170	0.159027	0.840973
7658	143	15043	0.662658	0.337342
6230	247	46280	0.881356	0.118644
234	61	12259	0.98127	0.0187305
10939	62	230	0.0205927	0.979407
10422	80	248	0.0232427	0.976757
184	91	13155	0.986206	0.0137941
237	104	12505	0.9814	0.0185999
3837	16	156	0.0390684	0.960932
5271	61	547	0.0940186	0.905981
1590	12	79	0.0473337	0.952666
8535	199	53616	0.862673	0.137327
1705	27	81	0.0453527	0.954647
8867	65	168	0.0185944	0.981406
675	315	53803	0.98761	0.0123903
3738	38	331	0.0813468	0.918653
17856	88	704	0.037931	0.962069
8622	40	371	0.0412543	0.958746
8853	61	1000	0.101492	0.898508
7875	49	188	0.0233164	0.976684
4801	51	344	0.066861	0.933139
1427	14	66	0.0442063	0.955794
357	120	27697	0.987275	0.0127255
903	403	78622	0.988645	0.0113549
258	51	6996	0.964433	0.0355666
186	56	12298	0.985101	0.0148991
5294	41	241	0.0435411	0.956459
387	192	25221	0.984888	0.0151125
443	213	33157	0.986815	0.0131845
5515	42	260	0.0450216	0.954978
902	4	744	0.452005	0.547995
4791	26	135	0.0274056	0.972594
5482	26	162	0.028703	0.971297
10926	54	268	0.0239414	0.976059
7831	39	241	0.0298563	0.970144
9190	47	183	0.0195242	0.980476
5010	39	162	0.0313225	0.968677
337	206	33225	0.989959	0.0100411
226	119	22470	0.990042	0.0099577
189	55	8179	0.977414	0.022586
291	112	21483	0.986635	0.0133646
9937	53	201	0.0198264	0.980174
168	77	12859	0.987104	0.0128963
9705	56	215	0.0216734	0.978327
8830	64	218	0.0240937	0.975906
6099	37	137	0.0219692	0.978031
3935	33	172	0.0418797	0.95812
203	82	13590	0.985282	0.0147176
2902	33	151	0.0494595	0.95054
1789	18	2737	0.604728	0.395272
7151	63	183	0.0249523	0.975048
8188	47	331	0.0388543	0.961146
187	73	11055	0.983366	0.0166341
3382	23	122	0.0348174	0.965183
6504	49	213	0.0317106	0.968289
4483	38	1714	0.276585	0.723415
5756	31	687	0.106627	0.893373
914	21	942	0.507543	0.492457
206	82	13207	0.984642	0.0153582
5809	38	393	0.0633667	0.936633
7229	57	392	0.0514368	0.948563
423	157	29657	0.985938	0.0140625
12121	60	207	0.016791	0.983209
235	74	9694	0.976332	0.023668
9009	95	8564	0.487339	0.512661
7532	52	176	0.0228334	0.977167
3796	27	119	0.0303959	0.969604
392	221	36177	0.989281	0.0107195
8531	68	210	0.0240247	0.975975
6841	52	226	0.0319796	0.96802
6933	33	240	0.0334588	0.966541
304	78	17900	0.9833	0.0166996
5758	39	172	0.0290051	0.970995
6373	132	17541	0.733503	0.266497
4903	55	212	0.0414467	0.958553
293	118	22495	0.987142	0.0128576
6056	43	250	0.0396448	0.960355
4406	44	253	0.0543035	0.945697
299	135	24770	0.988073	0.0119271
6019	29	332	0.0522752	0.947725
9273	53	744	0.0742737	0.925726
2284	30	171	0.0696538	0.930346
9077	74	291	0.0310632	0.968937
3451	99	10313	0.749273	0.250727
6882	35	195	0.027554	0.972446
7953	33	430	0.0512943	0.948706
5377	41	298	0.052511	0.947489
1244	49	8083	0.866624	0.133376
8375	81	383	0.0437314	0.956269
345	127	67723	0.994932	0.00506846
10550	55	181	0.016867	0.983133
7112	65	1223	0.146731	0.853269
155	65	6628	0.977149	0.0228512
209	95	16355	0.987382	0.0126177
5043	35	207	0.0394286	0.960571
4987	33	212	0.0407771	0.959223
403	172	27201	0.985401	0.0145993
9084	49	377	0.0398478	0.960152
3824	25	102	0.0259806	0.974019
2822	56	2942	0.510409	0.489591
9575	59	341	0.0343889	0.965611
5061	40	204	0.0387464	0.961254
1317	3	35	0.0258876	0.974112
7069	54	266	0.0362645	0.963736
125	30	4297	0.971732	0.0282678
3196	24	98	0.0297511	0.970249
1963	19	73	0.0358546	0.964145
9579	49	185	0.0189472	0.981053
258	117	24994	0.989783	0.010217
268	120	16294	0.983818	0.0161816
14766	84	323	0.0214063	0.978594
1985	23	1138	0.364393	0.635607
5249	58	173	0.031907	0.968093
14058	80	265	0.0185017	0.981498
7834	46	216	0.0268323	0.973168
4620	35	246	0.0505549	0.949445
8068	58	368	0.0436226	0.956377
2831	36	1959	0.408977	0.591023
621	283	37734	0.983809	0.0161908
279	146	16452	0.983324	0.0166756
5391	36	368	0.0639	0.9361
577	322	41012	0.986126	0.0138739
9938	51	278	0.0272122	0.972788
3341	13	74	0.0216691	0.978331
4700	41	1744	0.270639	0.729361
7013	53	199	0.0275929	0.972407
356	127	39083	0.990973	0.0090266
11988	76	317	0.0257619	0.974238
319	117	22625	0.986097	0.0139034
616	134	22674	0.973551	0.0264491
56954	303	1795	0.0305537	0.969446
8801	79	265	0.0292301	0.97077
2055	12	392	0.160196	0.839804
370	159	22461	0.983794	0.016206
4135	50	316	0.0709953	0.929005
12745	93	620	0.0463898	0.95361
2819	16	85	0.02927	0.97073
8553	58	366	0.041036	0.958964
8550	60	168	0.0192705	0.98073
6485	32	166	0.0249587	0.975041
6528	49	191	0.0284268	0.971573
5105	35	180	0.0340587	0.965941
3059	29	123	0.0386549	0.961345
203	71	10172	0.980434	0.0195663
6424	39	319	0.0473083	0.952692
3107	36	131	0.0404571	0.959543
3660	44	160	0.0418848	0.958115
12844	100	500	0.03747	0.96253
3195	34	144	0.0431267	0.956873
328	101	24590	0.986837	0.0131632
194	63	9739	0.980469	0.0195309
9074	55	356	0.0377519	0.962248
8013	57	223	0.0270763	0.972924
372	130	16022	0.977309	0.0226912
10484	57	199	0.0186277	0.981372
5737	37	231	0.0387064	0.961294
4245	60	4893	0.535456	0.464544
2570	12	91	0.0341977	0.965802
205	123	18524	0.989054	0.0109456
7479	38	530	0.0661756	0.933824
218	94	10832	0.980271	0.0197285
9094	60	253	0.0270675	0.972932
5381	38	234	0.0416741	0.958326
8032	42	186	0.0226332	0.977367
1671	13	79	0.0451429	0.954857
4989	46	166	0.0322017	0.967798
8232	47	201	0.0238349	0.976165
69	18	4706	0.98555	0.0144503
10234	55	263	0.0250548	0.974945
3936	29	196	0.0474347	0.952565
2183	18	126	0.0545691	0.945431
163	52	7499	0.978726	0.0212738
4447	20	138	0.0300981	0.969902
294	82	17605	0.983575	0.0164255
127	34	7456	0.983252	0.016748
346	148	24069	0.985828	0.0141716
3420	35	124	0.0349887	0.965011
6209	54	467	0.0699521	0.930048
144	43	10758	0.986791	0.0132086
61	22	2300	0.974163	0.0258365
10153	72	285	0.0273041	0.972696
8423	41	161	0.0187558	0.981244
908	475	60944	0.98532	0.0146802
6050	53	441	0.0679402	0.93206
8149	54	222	0.0265201	0.97348
36445	170	533	0.014414	0.985586
6415	67	311	0.0462385	0.953762
8073	72	289	0.0345611	0.965439
4668	42	587	0.111703	0.888297
14	3	990	0.986056	0.0139442
176	74	6158	0.972213	0.0277865
964	8	59	0.0576735	0.942326
5089	32	160	0.030482	0.969518
228	61	14785	0.984813	0.0151868
1499	18	73	0.0464377	0.953562
16116	77	376	0.0227989	0.977201
11882	66	387	0.0315429	0.968457
4490	35	184	0.0393667	0.960633
1902	23	116	0.0574827	0.942517
6071	53	403	0.062249	0.937751
310	105	18887	0.983852	0.0161484
4453	47	263	0.0557676	0.944232
159	68	15165	0.989624	0.0103759
7588	60	205	0.0263057	0.973694
175	73	12511	0.986205	0.0137947
6284	52	257	0.0392906	0.960709
10118	69	203	0.0196686	0.980331
7985	49	170	0.0208461	0.979154
159	47	3976	0.961548	0.0384522
336	108	23337	0.985807	0.0141934
5641	45	202	0.0345713	0.965429
168	81	11815	0.98598	0.0140199
4355	33	148	0.032867	0.967133
200	119	14259	0.986168	0.0138322
6106	47	238	0.0375158	0.962484
699	20	2230	0.761352	0.238648
1566	12	98	0.0588942	0.941106
3597	18	187	0.0494186	0.950581
8530	73	274	0.0311222	0.968878
7481	67	457	0.0575712	0.942429
93	46	11130	0.991713	0.00828655
349	116	14410	0.976353	0.0236466
9530	47	248	0.0253631	0.974637
988	6	55	0.0527325	0.947267
360	136	21412	0.983465	0.016535
6120	71	198	0.031339	0.968661
412	155	20511	0.980309	0.0196912
10032	69	305	0.0295057	0.970494
6013	45	241	0.0385353	0.961465
4826	35	151	0.0303396	0.96966
5383	42	872	0.139408	0.860592
196	58	11700	0.983524	0.0164761
8265	64	247	0.0290179	0.970982
1977	29	131	0.0621442	0.937856
10702	85	376	0.0339411	0.966059
198	100	17445	0.988777	0.0112226
315	142	25217	0.987663	0.0123375
276	110	15178	0.982141	0.0178595
5529	54	500	0.0829325	0.917068
3395	31	133	0.0376984	0.962302
6394	46	191	0.0290053	0.970995
286	93	10148	0.97259	0.0274104
4917	27	171	0.0336085	0.966392
4870	41	184	0.0364068	0.963593
6786	53	192	0.027515	0.972485
4229	34	143	0.0327081	0.967292
5641	49	281	0.0474502	0.95255
5197	44	617	0.106123	0.893877
6471	47	279	0.0413333	0.958667
6897	36	178	0.025159	0.974841
3217	17	120	0.0359604	0.96404
5037	102	16896	0.770346	0.229654
6071	46	203	0.0323558	0.967644
197	101	10585	0.981729	0.0182712
3380	18	127	0.0362133	0.963787
2669	14	146	0.051865	0.948135
2642	20	127	0.0458649	0.954135
12	13	1335	0.991091	0.00890869
3396	25	181	0.0506011	0.949399
7024	35	207	0.0286267	0.971373
976	14	107	0.0987996	0.9012
6280	44	220	0.0338462	0.966154
4558	48	155	0.0328878	0.967112
5787	38	166	0.0278851	0.972115
1685	20	86	0.0485601	0.95144
5861	48	198	0.0326787	0.967321
4799	42	133	0.0269667	0.973033
8507	50	308	0.0349404	0.96506
6074	43	301	0.0472157	0.952784
4486	28	265	0.0557777	0.944222
2787	33	156	0.0530071	0.946993
6676	55	243	0.0351207	0.964879
8245	78	396	0.045828	0.954172
4092	31	159	0.037403	0.962597
7441	56	174	0.0228496	0.97715
5166	93	5277	0.505315	0.494685
6763	47	273	0.0388005	0.9612
2076	21	128	0.0580762	0.941924
1435	13	48	0.0323668	0.967633
7502	38	345	0.0439658	0.956034
5969	51	193	0.031321	0.968679
249	76	23663	0.989587	0.0104132
3258	25	80	0.0239664	0.976034
10262	47	324	0.0306065	0.969394
6518	42	542	0.0767705	0.923229
6300	49	250	0.0381679	0.961832
7187	47	168	0.0228416	0.977158
10055	71	198	0.0193114	0.980689
260	109	21635	0.988125	0.0118749
5988	48	223	0.035904	0.964096
2809	12	153	0.0516543	0.948346
5567	31	269	0.0460932	0.953907
68	29	2014	0.967339	0.0326609
6218	38	180	0.0281338	0.971866
6050	37	243	0.0386143	0.961386
11949	87	248	0.0203329	0.979667
6245	54	918	0.128159	0.871841
9320	43	212	0.0222409	0.977759
6661	48	264	0.0381227	0.961877
295	77	9286	0.96921	0.0307901
496	274	45787	0.989283	0.0107167
7557	44	199	0.0256576	0.974342
6148	37	213	0.0334853	0.966515
6024	31	150	0.0242954	0.975705
270	84	13554	0.980469	0.0195312
5672	69	541	0.0870755	0.912925
4828	32	204	0.0405405	0.959459
4157	40	168	0.0388439	0.961156
5044	44	359	0.0664446	0.933555
2378	21	152	0.0600791	0.939921
6088	57	326	0.0508263	0.949174
580	262	43979	0.986984	0.0130165
271	88	21284	0.987428	0.0125725
4011	28	190	0.0452273	0.954773
7787	47	492	0.0594275	0.940573
250	40	9699	0.974872	0.0251282
3586	39	145	0.0388636	0.961136
5525	34	129	0.0228157	0.977184
5758	44	297	0.0490504	0.95095
7278	48	155	0.020853	0.979147
5329	41	137	0.025064	0.974936
4833	29	159	0.031851	0.968149
5176	82	1819	0.260043	0.739957
8714	45	229	0.0256066	0.974393
267	123	32805	0.991927	0.00807329
5076	35	261	0.0489039	0.951096
7046	39	255	0.0349267	0.965073
4714	52	184	0.0375664	0.962434
2314	30	161	0.0650505	0.934949
11932	55	406	0.0329065	0.967094
698	16	3003	0.811402	0.188598
6298	54	268	0.0408163	0.959184
6117	35	270	0.0422734	0.957727
5530	32	244	0.0422584	0.957742
4002	28	303	0.0703833	0.929617
283	180	20573	0.986431	0.0135692
4829	59	147	0.0295418	0.970458
370	75	30410	0.987979	0.0120208
3820	53	5064	0.570014	0.429986
5970	35	185	0.0300569	0.969943
207	91	21594	0.990505	0.00949498
7661	41	240	0.0303759	0.969624
4888	43	242	0.0471735	0.952827
2087	21	164	0.0728565	0.927143
2046	16	72	0.0339943	0.966006
237	82	15393	0.984837	0.0151631
7150	123	9441	0.569043	0.430957
5489	54	501	0.0836394	0.916361
3951	28	142	0.0346934	0.965307
6153	29	228	0.0357311	0.964269
322	140	19251	0.983549	0.0164512
1194	10	117	0.0892449	0.910755
3456	39	246	0.0664506	0.933549
4717	48	199	0.0404801	0.95952
3712	19	240	0.0607287	0.939271
2391	11	110	0.0439824	0.956018
6064	43	195	0.0311551	0.968845
9917	65	322	0.0314484	0.968552
2766	14	87	0.0304942	0.969506
8429	69	226	0.0261121	0.973888
6145	39	241	0.0377388	0.962261
6468	37	140	0.0211864	0.978814
7393	43	171	0.0226071	0.977393
7354	40	260	0.0341476	0.965852
2444	19	67	0.0266826	0.973317
231	122	15188	0.985018	0.0149815
92	39	6223	0.985432	0.0145685
6165	38	196	0.0308128	0.969187
6167	48	351	0.0538509	0.946149
7510	68	337	0.0429463	0.957054
423	116	18770	0.977961	0.0220393
5046	41	249	0.0470255	0.952975
710	127	19808	0.965396	0.0346038
6129	39	292	0.0454758	0.954524
472	199	34896	0.986655	0.0133454
301	127	13860	0.978744	0.0212556
3074	25	177	0.0544448	0.945555
3214	29	212	0.0618797	0.93812
2473	43	228	0.0844132	0.915587
6664	148	10275	0.606588	0.393412
2052	14	70	0.0329877	0.967012
5109	77	8656	0.628841	0.371159
239	65	6690	0.965507	0.0344927
10551	54	231	0.0214246	0.978575
4628	47	253	0.0518336	0.948166
7778	68	189	0.0237229	0.976277
230	101	13333	0.983042	0.0169579
5702	45	409	0.0669285	0.933072
2793	37	444	0.137164	0.862836
6598	44	196	0.028849	0.971151
484	209	33140	0.985606	0.0143945
367	180	30469	0.988098	0.0119017
5024	34	276	0.0520755	0.947925
6697	70	226	0.0326448	0.967355
4286	33	174	0.0390135	0.960987
3731	34	163	0.0418593	0.958141
9947	59	276	0.0269979	0.973002
7243	39	170	0.0229327	0.977067
178	40	10265	0.982955	0.0170449
15937	102	330	0.0202865	0.979714
5739	48	218	0.0365956	0.963404
7549	110	10809	0.58879	0.41121
4023	41	157	0.0375598	0.96244
5216	120	9037	0.634042	0.365958
1007	9	42	0.0400381	0.959962
4294	44	285	0.0622407	0.937759
5340	34	281	0.0499911	0.950009
2707	22	304	0.100963	0.899037
6650	52	618	0.0850303	0.91497
4830	46	216	0.0428062	0.957194
5018	49	308	0.0578295	0.94217
5658	48	131	0.0226291	0.977371
156	52	6202	0.975464	0.024536
5158	66	546	0.0957223	0.904278
15100	83	352	0.0227802	0.97722
480	259	33496	0.985872	0.0141276
5395	36	219	0.0390096	0.96099
260	87	12124	0.979005	0.0209948
2310	25	100	0.0414938	0.958506
5376	37	333	0.058329	0.941671
312	159	30515	0.989879	0.010121
3012	21	78	0.0252427	0.974757
160	85	11589	0.986382	0.0136182
4965	37	199	0.038536	0.961464
23365	114	400	0.0168315	0.983169
161	51	9562	0.983441	0.0165587
6337	50	204	0.0311879	0.968812
258	126	18715	0.986402	0.0135983
2803	14	174	0.0584481	0.941552
3202	32	208	0.0609971	0.939003
6244	46	359	0.0543692	0.945631
9523	51	264	0.0269746	0.973025
2690	25	149	0.0524833	0.947517
688	305	74356	0.990832	0.00916795
3297	42	303	0.0841667	0.915833
1806	7	729	0.287574	0.712426
4006	31	127	0.0307283	0.969272
19264	89	307	0.0156865	0.984314
1276	6	125	0.089222	0.910778
5842	48	304	0.0494631	0.950537
5406	65	414	0.071134	0.928866
5911	149	12738	0.683039	0.316961
7084	51	211	0.0289239	0.971076
3139	17	102	0.0314718	0.968528
6379	35	225	0.0340703	0.96593
226	87	10504	0.978938	0.0210624
6356	46	386	0.057253	0.942747
4679	32	147	0.03046	0.96954
4242	42	193	0.0435175	0.956483
124	59	8701	0.985949	0.014051
5210	69	3637	0.4111	0.5889
4244	32	215	0.0482171	0.951783
3603	30	281	0.0723481	0.927652
6868	133	19493	0.739464	0.260536
6226	42	168	0.0262746	0.973725
5745	52	190	0.0320135	0.967987
7122	56	745	0.0946994	0.905301
4454	23	169	0.0365563	0.963444
8555	71	367	0.0411343	0.958866
5278	131	16919	0.76222	0.23778
5075	48	189	0.0359043	0.964096
284	104	24054	0.988331	0.011669
4276	42	105	0.0239671	0.976033
288	114	35848	0.99203	0.00796989
2137	26	121	0.0535872	0.946413
4644	27	113	0.0237545	0.976246
4510	26	536	0.106223	0.893777
6438	38	281	0.0418217	0.958178
1137	6	70	0.057995	0.942005
73	33	3137	0.977259	0.0227414
6840	54	295	0.0413455	0.958655
430	230	25688	0.983536	0.0164637
1979	21	90	0.0434993	0.956501
4901	36	861	0.149427	0.850573
1528	9	97	0.0596923	0.940308
4318	23	225	0.0495267	0.950473
5883	70	264	0.0429478	0.957052
5326	38	347	0.0611669	0.938833
7596	51	178	0.0228968	0.977103
1041	26	725	0.410532	0.589468
4865	36	223	0.0438286	0.956171
6230	32	184	0.0286872	0.971313
1940	29	226	0.10434	0.89566
5297	29	552	0.0943751	0.905625
5225	47	474	0.0831725	0.916828
2562	34	159	0.0584344	0.941566
530	225	65888	0.99202	0.00797976
3248	32	114	0.0339084	0.966092
14321	90	448	0.0303338	0.969666
3601	37	99	0.0267568	0.973243
65	18	3142	0.979732	0.0202682
5586	80	7908	0.586038	0.413962
7669	64	569	0.0690702	0.93093
3873	31	145	0.0360876	0.963912
2327	27	263	0.101544	0.898456
206	77	17934	0.988644	0.0113561
9097	61	244	0.0261214	0.973879
4609	33	196	0.0407908	0.959209
7526	48	198	0.0256344	0.974366
7728	52	171	0.0216483	0.978352
4807	37	294	0.0576358	0.942364
3594	29	120	0.0323102	0.96769
5641	62	279	0.0471284	0.952872
156	65	9049	0.983053	0.0169473
2605	31	869	0.250144	0.749856
3492	23	123	0.0340249	0.965975
10533	69	205	0.0190911	0.980909
3533	33	237	0.0628647	0.937135
4026	34	157	0.0375329	0.962467
6183	52	319	0.0490618	0.950938
1656	9	104	0.0590909	0.940909
4234	35	250	0.0557538	0.944246
5703	49	323	0.0536011	0.946399
6103	35	377	0.058179	0.941821
5026	48	306	0.0573893	0.942611
392	121	13483	0.971748	0.0282523
803	7	396	0.330275	0.669725
7169	56	306	0.0409365	0.959064
8103	154	18956	0.700543	0.299457
340	171	16201	0.979445	0.020555
2940	31	195	0.062201	0.937799
5275	55	241	0.0436911	0.956309
3660	24	143	0.0376019	0.962398
4292	40	362	0.0777826	0.922217
5020	39	205	0.0392344	0.960766
4615	70	338	0.0682415	0.931759
662	294	74429	0.991184	0.00881597
158	87	8249	0.981206	0.0187939
8890	45	486	0.0518345	0.948166
5625	31	180	0.0310078	0.968992
4170	38	165	0.0380623	0.961938
8427	70	399	0.0452073	0.954793
1698	22	126	0.0690789	0.930921
6277	34	174	0.0269726	0.973027
3926	26	97	0.0241114	0.975889
4381	33	131	0.0290337	0.970966
281	85	15779	0.982503	0.0174969
5994	47	1151	0.161092	0.838908
5377	36	135	0.024492	0.975508
8921	59	147	0.0162109	0.983789
679	323	62421	0.989239	0.0107607
345	165	43406	0.992114	0.00788553
323	166	31353	0.989803	0.010197
2606	24	185	0.0662845	0.933716
231	85	7852	0.971422	0.0285785
227	96	21648	0.989623	0.0103771
2404	24	141	0.0554028	0.944597
5056	55	175	0.0334544	0.966546
5410	41	444	0.0758456	0.924154
307	119	22940	0.986794	0.013206
2784	20	106	0.0366782	0.963322
1473	12	87	0.0557692	0.944231
4213	84	19642	0.823391	0.176609
5603	46	314	0.0530674	0.946933
6666	47	280	0.040311	0.959689
7407	47	465	0.0590701	0.94093
5676	48	278	0.0466913	0.953309
5126	59	240	0.0447261	0.955274
4427	34	313	0.0660338	0.933966
4678	21	135	0.028049	0.971951
7577	69	441	0.0550012	0.944999
7428	29	133	0.0175903	0.98241
3947	31	325	0.0760768	0.923923
5999	48	315	0.0498891	0.950111
6700	45	158	0.0230388	0.976961
5160	36	341	0.0619887	0.938011
22067	112	404	0.0179787	0.982021
5042	43	176	0.0337294	0.966271
9841	80	381	0.0372725	0.962727
304	121	24219	0.987603	0.0123965
6496	68	361	0.0526469	0.947353
1814	22	242	0.117704	0.882296
10722	64	243	0.0221614	0.977839
186	82	8975	0.979697	0.0203035
4062	29	153	0.0362989	0.963701
1290	12	40	0.0300752	0.969925
4699	30	161	0.0331276	0.966872
70	31	3800	0.981912	0.0180879
347	119	22339	0.984704	0.0152958
2059	19	88	0.0409874	0.959013
1345	469	79889	0.983443	0.0165571
1856	16	124	0.0626263	0.937374
5570	33	274	0.0468857	0.953114
4902	49	447	0.083567	0.916433
263	109	21737	0.988045	0.0119545
3829	36	166	0.0415519	0.958448
553	266	37357	0.985413	0.0145872
660	308	37792	0.982836	0.0171643
421	217	51270	0.991855	0.00814455
211	67	7533	0.972753	0.0272469
446	169	47519	0.990702	0.00929845
131	61	11800	0.98902	0.0109798
2794	24	173	0.0583081	0.941692
236	139	33748	0.993056	0.00694444
7985	57	1067	0.117875	0.882125
6792	36	195	0.027909	0.972091
338	142	24958	0.986638	0.0133618
273	131	26011	0.989613	0.0103865
5129	55	232	0.0432755	0.956724
196	68	12235	0.984233	0.015767
280	155	39005	0.992873	0.0071274
5181	165	22322	0.811621	0.188379
5403	39	214	0.0380986	0.961901
6144	37	356	0.0547692	0.945231
523	233	33621	0.984683	0.0153175
4412	51	417	0.0863533	0.913647
218	116	17170	0.987463	0.0125374
308	141	14720	0.979505	0.0204951
5755	172	17804	0.75572	0.24428
3619	40	137	0.036475	0.963525
4821	43	579	0.107222	0.892778
8790	43	218	0.0242007	0.975799
3229	14	164	0.0483348	0.951665
7094	63	192	0.0263519	0.973648
2694	40	269	0.0907864	0.909214
9400	59	448	0.0454915	0.954509
3680	30	133	0.0348807	0.965119
5502	44	223	0.038952	0.961048
3500	34	145	0.0397805	0.960219
2654	19	70	0.0256975	0.974302
7600	52	171	0.0220049	0.977995
7360	29	332	0.0431617	0.956838
470	237	69195	0.993253	0.00674657
171	68	8468	0.980206	0.019794
5262	42	229	0.0417046	0.958295
3820	51	235	0.0579531	0.942047
3151	44	162	0.0488983	0.951102
165	82	12413	0.986882	0.0131181
3364	23	178	0.0502541	0.949746
6960	36	173	0.0242535	0.975747
1895	146	7856	0.805661	0.194339
7392	72	1137	0.13331	0.86669
312	142	24987	0.987667	0.0123325
1421	11	54	0.0366102	0.96339
5558	24	507	0.0835944	0.916406
2510	33	184	0.0682999	0.9317
5405	49	267	0.0470733	0.952927
396	212	41455	0.990538	0.00946214
163	45	13849	0.988367	0.0116329
2892	26	70	0.0236327	0.976367
201	140	18531	0.98927	0.0107303
6987	60	184	0.0256589	0.974341
5530	62	976	0.150015	0.849985
1108	7	100	0.0827815	0.917219
194	84	11539	0.983465	0.0165346
215	79	8942	0.976521	0.0234793
6240	56	326	0.0496497	0.95035
282	125	24578	0.988656	0.0113435
2635	19	108	0.0393729	0.960627
329	99	16152	0.980038	0.0199624
5251	56	252	0.0457932	0.954207
561	263	45059	0.987703	0.0122972
4112	20	275	0.0626852	0.937315
310	134	23780	0.987132	0.0128684
535	244	35134	0.985001	0.014999
29	16	2216	0.987082	0.0129176
3263	22	123	0.036326	0.963674
5575	39	392	0.0656947	0.934305
5894	40	556	0.0862016	0.913798
7579	62	316	0.0400253	0.959975
5101	37	217	0.0408048	0.959195
7085	308	76774	0.915513	0.0844871
283	87	19358	0.985591	0.0144086
867	286	78362	0.989057	0.010943
182	78	11615	0.984572	0.0154277
498	216	55025	0.991031	0.00896926
535	280	41855	0.987379	0.0126209
110	44	4370	0.975446	0.0245536
5004	33	134	0.0260802	0.97392
5597	40	237	0.0406239	0.959376
4021	37	221	0.0520981	0.947902
576	155	36511	0.984469	0.015531
388	155	23420	0.983703	0.016297
2259	22	122	0.051239	0.948761
7800	41	252	0.0312966	0.968703
210	96	14070	0.985294	0.0147059
5256	41	315	0.0565428	0.943457
2481	23	126	0.0483314	0.951669
4777	55	429	0.0824049	0.917595
242	112	24525	0.990229	0.00977107
363	148	31512	0.988612	0.0113882
268	68	10156	0.97429	0.0257099
495	213	24361	0.980085	0.0199147
271	92	19982	0.986619	0.0133807
4864	112	17474	0.782254	0.217746
5695	55	178	0.0303082	0.969692
174	88	17479	0.990143	0.00985668
192	51	8128	0.976923	0.0230769
2477	16	225	0.0832717	0.916728
468	215	38580	0.988015	0.0119852
223	81	14625	0.984981	0.0150189
271	105	13018	0.979607	0.0203928
9257	28	161	0.0170949	0.982905
321	126	14583	0.978462	0.0215378
495	218	52771	0.990707	0.00929298
8177	67	267	0.0316201	0.96838
4736	48	203	0.0411014	0.958899
1320	11	62	0.0448625	0.955137
379	132	22117	0.983153	0.0168474
904	8	130	0.125725	0.874275
3914	29	79	0.0197846	0.980215
168	76	13666	0.987856	0.012144
3655	114	16321	0.81703	0.18297
163	81	7931	0.979862	0.0201384
6184	49	380	0.0578915	0.942108
4412	33	253	0.0542337	0.945766
261	104	9939	0.974412	0.0255882
5240	45	347	0.0621085	0.937892
149	52	9417	0.984424	0.015576
769	368	57012	0.986691	0.0133089
149	61	5544	0.973828	0.0261725
311	81	10736	0.971848	0.0281524
511	209	39665	0.987281	0.012719
2502	19	81	0.0313589	0.968641
256	117	17763	0.985793	0.0142072
326	155	32085	0.989942	0.0100583
2182	12	48	0.0215247	0.978475
315	94	14778	0.979129	0.0208706
248	155	23665	0.989629	0.0103709
10918	59	432	0.0380617	0.961938
4933	34	135	0.0266377	0.973362
288	93	7474	0.962896	0.0371038
1344	18	83	0.058164	0.941836
5087	48	497	0.0890043	0.910996
[truncated: 3,547 more rows]

## Sheet: extd_fig1b
barcode	cluster	UMAP1	UMAP2
1	ATTCGTTTCTTCGTTA	0	-8.1829	0.81062
2	TGTGGCGTCGGATAAA	0	-8.15375	0.7028
3	GTCACAATCAGGCGCT	0	-7.6886	-0.331798
4	CTAGGATCATAGTCCA	0	-7.25922	0.334608
5	TCACAGACATCACAGT	0	-7.8522	-0.313569
6	GGTGTCGGTTCTGAGT	0	-6.90538	-1.00596
7	ACTCGGGAGGGATCCA	0	-7.95525	-0.160201
8	TGAGCCGTCCGTGCGA	0	-7.04195	-0.36881
9	CTACTTAAGGCAGTGT	1	12.5239	2.23847
10	AAATGAGGTGCACCCA	0	-8.51094	0.583289
11	CTCAGCTTCATTCGGA	0	-7.51069	-0.557399
12	CTCCCAATCGTTACAG	2	6.04109	7.51892
13	TCCATCGCAGGGTACA	0	-7.56381	1.03552
14	ACTCGGGTCGTCAACA	0	-7.30401	0.275338
15	AAGGAGCTCAGATACC	0	-7.94304	0.0964423
16	GGGAACAGTAACATAG	0	-8.18656	0.890028
17	TTATGTCTCCTGTAGA	0	-8.56583	0.527903
18	ATAGTCGCAGGGTACA	0	-7.79528	1.20025
19	ACAAGCTGTGTTGGTT	0	-8.70977	0.35025
20	CAACCAACATCACAGT	0	-8.05158	1.54061
21	GTAATCGAGTGTCGGA	0	-8.2673	0.90897
22	GACTAGTGTTTCGTTT	0	-7.48581	-0.496245
23	CGCACAGCATGTGAGG	0	-8.30897	-0.245988
24	TGGCAATTCTTGTCAT	0	-8.32848	0.763427
25	TCGCAGGCACTGTTAG	0	-6.93176	-0.286506
26	TTCAACTAGATCACCT	0	-7.8347	0.851183
27	TTACTTGGTGATAAGT	0	-7.65861	0.403467
28	TTGAGCACAAACTACC	0	-8.3124	0.209321
29	GAAGAGCTCTGAAAGA	0	-8.28986	0.600729
30	CAAAGCTAGTCGAGCA	0	-8.6746	1.23748
31	ACCGGGTGTTTGATCG	0	-7.90507	0.464771
32	TAGGTGTCACAAACAA	0	-8.07822	1.68309
33	TGCTTTACAATGTGCT	0	-8.17998	0.705458
34	TGCACCTGTGGTCGAA	0	-8.19856	1.00258
35	GAATCTGCAGACTAAA	0	-7.8826	0.422209
36	TAAGTGCAGTAATGTG	0	-8.59013	1.14919
37	CCCTCTCAGTTCGACT	0	-8.21365	0.0929304
38	TGGGTGCGTCCCGTGA	0	-8.40142	0.106305
39	TTACCGCGTGGCCTTG	0	-8.00686	1.31823
40	GCATTCCAGTGAAACT	0	-7.86239	0.741484
41	TGTACGACAAGGTCGA	0	-7.39964	-0.231327
42	AAACTCGGTTCAGTTG	0	-7.93459	0.229882
43	CACATGACAGTAAGAT	0	-7.42039	-0.182458
44	TGACTCCAGCTGATTC	0	-8.03606	0.63341
45	GGATAGGGTTTGTACG	0	-7.62677	0.122072
46	TAGCACAAGGGCTCTC	0	-8.30245	0.799764
47	ACTTCCGTCATTGCCC	0	-7.73393	0.459944
48	GCCAGCAGTATTCTCT	0	-7.75622	0.84308
49	GCAGATTCAGGATGTG	0	-8.16464	1.74514
50	TGGAAGGCAAATGTCC	0	-8.03301	1.55488
51	TCACTCGCAAGTTGCT	0	-7.90598	1.7202
52	GAAGTCTGTAAAGCTA	0	-8.62317	0.102485
53	CTCACCACATATAGAG	0	-8.32363	0.847833
54	TCCATCGGTTTCCTAT	0	-8.32334	1.13745
55	GTGTGATAGTTAGCGG	0	-7.33412	-0.314152
56	TCAAGCAGTTGGCTTA	0	-8.16518	1.50705
57	AACAAAGGTGCTTCCT	0	-8.24368	1.73893
58	GTAGTACTCGTCTAGA	0	-7.95871	0.563776
59	CATGCCTGTCCACCAG	0	-9.0149	0.793254
60	ACATGCATCCATTGTT	0	-7.89112	0.201191
61	ACCATCCAGGCACTAG	0	-8.36954	-0.195149
62	TTAGCGATCCCAGCAG	0	-8.35303	1.25503
63	GTGCACGTCAGTCAAC	0	-8.54573	0.163195
64	TGTTAGGTCAATTCCT	0	-7.7973	0.163309
65	ACCGGGTTCGAGTGTT	0	-7.0374	0.441877
66	ATTGTGGTCTCCCTTT	0	-8.14524	0.69889
67	AAAGGATGTGGCCTCA	0	-8.06062	0.0496161
68	TGACTCCAGGGAGTTC	0	-8.19457	0.487914
69	GAAGTCTAGTCGAAAT	0	-8.338	0.0535249
70	GCTCAGGAGTTAGCGG	0	-7.80976	-0.325527
71	TCGCCTAAGGCTGGAT	0	-7.63866	-0.351113
72	ACCTGCTGTTTGTGAC	0	-8.74121	0.564484
73	GCGCCAAGTAGACACG	0	-7.07299	0.609874
74	CACCTTGAGATCTAAG	0	-8.0857	1.54459
75	TGACTCCAGGTCACTT	2	6.69824	7.86978
76	TTGTCTAAGCGGACTA	0	-8.62998	-0.0572413
77	TACTGCCAGGTTCGAG	0	-8.44655	1.21813
78	TATTGCTCAATCCATG	0	-7.28948	0.312433
79	CGATGATAGTCTCTAG	0	-7.56346	1.39877
80	TACGCCTGTAACCCAT	0	-8.1851	1.24561
81	GGTTGCGGTATCTCAG	0	-8.37262	1.35084
82	GAAGAGCGTTCTGATG	0	-7.62247	1.63888
83	GAAGTCTCAATCACTG	0	-8.37529	1.08353
84	ATGCATGTCCCTACGT	0	-7.46502	1.31378
85	GCGAGTCGTTTGTGAC	0	-7.79487	0.380766
86	TACATTCTCTGAACGT	0	-8.90394	1.14307
87	GGGTTATAGCTTACCA	0	-7.17189	1.11637
88	ACCATCCCATAGCCGC	0	-8.65243	0.24146
89	AACGTACAGTGATCTC	0	-8.12057	-0.162281
90	AAACGAATCGCGCCAA	0	-8.29588	1.61965
91	TGCTTCGGTAGTACAA	0	-7.69501	1.61408
92	TGCGTAACAATGACTC	0	-8.38877	-0.0660854
93	CATGTTTGTTCTTTGT	0	-7.87805	1.72128
94	CTTCCAGAGAGTTTGA	0	-7.91588	1.10957
95	GTCACTCGTGGAAAGA	0	-7.99836	-0.0937309
96	AACATCGCAAATAGTG	0	-7.35951	0.644266
97	ACAATCGCAAGCAGGT	0	-8.34644	1.61555
98	CAACCAAAGGCTGGAT	0	-8.68189	0.900831
99	CCTATTACAACTCGAT	0	-8.4591	1.53058
100	GAGATTCTCTCAGATG	0	-7.67864	0.186099
101	TGATTTCTCTATCTCA	0	-8.37647	0.499973
102	AACTTGGCAGGTAGGT	0	-7.05953	0.183394
103	CTCAACCAGAAATACC	0	-7.26695	1.65259
104	GTAATCGGTCAAACAA	0	-8.30589	0.287421
105	AAAGGGCCACCCTTAC	0	-8.3789	0.580656
106	TTCGATTGTCCTCAGG	0	-8.33913	-0.00571094
107	GAGAACGGTCAAATCC	0	-8.12276	1.41467
108	AACCAACCAGTAACCT	0	-8.05716	0.780252
109	TAGCCGGTCCTCAAGA	0	-7.82226	0.520466
110	TTGGTCCCAACTCCCT	0	-8.40181	0.584941
111	TTTGAGGGTAACTCCA	0	-7.61579	0.314517
112	TCTCTGGAGATTGACA	0	-8.74288	0.602507
113	GAGGATGAGTGAGTGC	1	12.6362	1.05631
114	TCTCTGGAGATGTTGA	0	-8.81847	0.894311
115	ACAATCGGTTCTGAAC	0	-7.51603	1.16925
116	TTGTTGTCACATTGCA	0	-8.00026	-0.43487
117	CGTGGCAGTATGGGTG	0	-8.73319	0.519601
118	CTTGTCGTCTGCTACC	0	-8.3761	1.23047
119	GCTCCTAAGGCGATTG	0	-7.58347	1.49717
120	TCAAGGTCAGCTGATT	0	-8.51185	1.15141
121	CGCTAGGCAAAGCTGG	0	-8.01491	0.650537
122	AAACTCGCAAGCGTCC	0	-7.45428	0.313932
123	CGATGATAGTCACACT	0	-8.6739	0.399714
124	TGACTCCAGATATGAC	0	-8.11776	1.6092
125	ACAATCGCACTGATAC	0	-8.52281	1.14643
126	ACTGCAAAGCCTGTAT	0	-8.43431	1.3634
127	TAGGAGGGTGCTTTGA	0	-8.35705	1.40647
128	CCATACCTCCCTACGT	0	-8.34243	1.49162
129	GATGGCCGTAGATGAT	0	-8.02893	1.64811
130	ATGTCGACAAGTCTCA	0	-7.26684	0.377614
131	GAGTGAGCATCATCGA	0	-8.64643	1.03488
132	GGAGAACAGAGTCCGA	0	-8.30146	0.194421
133	CATAACGGTGTCCTTC	0	-7.70872	1.41322
134	GTGTGATAGGTCTTTG	0	-8.45362	1.24085
135	GAAGTGGTCGGTTCCT	0	-8.15877	0.314557
136	TTAGGTGCAATCATCG	0	-8.11421	-0.583003
137	TAGCTTTCAGGCAAGT	0	-8.9545	0.438338
138	CACAGATTCGGGAAAC	0	-7.70853	0.327979
139	TTCATTGAGAGATTAC	0	-8.00591	1.76301
140	GAACCTATCCTGTAGA	1	13.0055	2.08818
141	CAAAGCTGTAGTGATA	2	6.68625	7.17525
142	ACTTTCAGTTTCTACT	0	-8.14053	-0.162202
143	CCGTACTTCTCGACAA	0	-7.85699	-0.568049
144	TCGCAGGTCATGAACC	0	-7.97048	0.677771
145	GCATGATCACTGCTCT	0	-7.56751	0.953751
146	GGAGTAGAGTGCTGAG	0	-8.99679	0.759262
147	ACGGATTTCTATATCC	0	-9.18949	0.485606
148	TCACAGACACTTACAG	0	-7.79148	1.7677
149	ACCATCCGTTTGCGAT	0	-8.47236	0.782225
150	CGCAGGTGTCAGTGTT	3	4.75117	4.85343
151	GAGGTCCGTCTCTAAG	0	-7.71317	1.32419
152	TTACGGATCACCGCGA	0	-8.28947	1.4021
153	GGAATCTGTATGGATA	0	-7.77843	0.474931
154	GTCACGGTCACTTACT	0	-7.72169	1.00746
155	GGATAGGAGGCTCAGA	0	-8.3879	-0.0462289
156	CAAGCTAGTGGAAAGA	0	-8.83191	1.13083
157	GCACCTTAGTACCTCA	0	-8.14387	0.10683
158	TCAGTCCTCTGGCACG	0	-8.36295	1.11832
159	CTGCTCATCGCTACCT	0	-7.24723	-0.035403
160	GAAACAAAGTATACGA	0	-7.80358	0.21965
161	GCGTAGCCATCAACTG	0	-6.92749	0.0350394
162	GGTCATAAGCATTCCA	0	-7.84973	-0.644468
163	TGGCGCAGTTGGAGGT	0	-8.29059	1.30832
164	TCAAGCACACGTACAT	0	-8.84883	0.350209
165	GCGTAGCGTAGTGATA	0	-7.89963	1.43922
166	GGTTGCGTCCAGTACA	0	-7.81523	1.69792
167	TTTACGTGTTGAAGCG	2	6.58672	7.35116
168	ATGTTTCCAGCCACGT	2	6.87723	8.0727
169	CCAATGAGTTGTGACT	0	-8.53339	0.047784
170	CTCTCAGGTCGAGGTA	0	-8.07979	1.42273
171	TTTGGCCAGCGTGTTT	0	-8.70721	0.806841
172	TGCTTTACACCTATTT	0	-8.17148	1.62193
173	CCGTGAGGTAACCGAG	0	-7.70883	0.098599
174	GTGTCAATCCAGGGAA	2	6.87561	7.61508
175	CTACTTACAGCGTCGT	0	-7.13157	-0.424939
176	TCGGGACGTCTGGTCG	0	-7.41945	1.34727
177	CTCTCAGCAATGCATC	0	-7.6976	1.59124
178	TGCTTTAAGCAGAATT	0	-9.07979	0.29713
179	CCTTGCACAAGCACTT	2	6.90092	7.26226
180	GCAACCGGTAAACGAT	0	-8.2582	1.4155
181	CTCAACCCAACGTCGC	0	-8.07637	0.84426
182	GGGCCATTCAAATGGA	0	-7.49601	0.54634
183	GTGCTGGAGTAGAAGG	0	-8.1069	0.446227
184	CACTGAAAGACTCGGA	0	-7.05357	0.0295791
185	CCCTGATCACTGTAAC	0	-7.93565	0.520317
186	CTTGAAGTCAGATACC	0	-7.9307	1.66225
187	TACTCGCTCTGGAAGG	0	-8.22991	1.7207
188	TGTGACACAGGTAACG	0	-7.15869	0.769326
189	GATCGTAAGGCCTCTG	3	4.80594	4.52717
190	ACTAACGCATGCGTTA	0	-8.09594	0.19813
191	TCCCACAAGTTCCCGG	2	6.25314	6.64637
192	ATGTACGAGGGCTCTC	0	-8.25499	-0.279263
193	TTGTTCATCCGTTAGA	0	-8.5053	1.46257
194	GGAACTTAGTGATATG	0	-8.30496	-0.0740612
195	ATAGGCTTCGCACCTT	0	-8.79047	0.168907
196	GACTAACCAGAGCCAA	0	-8.41668	1.51573
197	GCGTAGCTCCCAATGA	1	14.5561	0.806209
198	ACTAACGAGTGTCGGA	0	-7.96828	0.459348
199	AACAGTCGTGCCAAGA	0	-7.53388	1.69762
200	TCCAGAATCACATCCC	0	-7.43129	0.519023
201	ACCATCCGTGATAAGT	2	6.3413	7.22113
202	ATCCTGCCAATTGCCA	0	-7.52675	0.682783
203	AAGGTTCTCAGGTTTG	0	-8.62495	1.30284
204	AACCGATTCCCTACCA	0	-7.97922	1.37652
205	TCAGCTCGTATTCGAC	0	-8.081	0.892019
206	CGCAATATCGGGAAAC	0	-9.16987	0.60061
207	TGTACAGGTGAGCTAG	0	-8.93627	0.789079
208	TTGCTATAGTGAATAC	0	-8.30496	0.432725
209	TACCTATCACACACCG	2	6.04907	8.13837
210	TGAATCGGTTTGTACG	0	-7.92992	1.02925
211	GCAGATTAGCTCGTTA	0	-7.57353	0.381742
212	AAACTCGAGACGCCCT	2	6.87236	7.4138
213	TACGCCTTCTCCTTAA	0	-8.24011	0.77317
214	CATAACGGTATTCGCA	0	-7.66869	-0.0858591
215	GAGAACGCATCTCTCG	0	-8.27017	0.498905
216	TGCCTGTGTAGTTTGC	0	-7.44692	0.117823
217	ATGTCTTAGGAAGACA	0	-7.32373	0.902041
218	CTTTGCGCAGTAAGCG	0	-7.66031	0.638547
219	GCACCTTGTGCATTGT	2	6.66842	7.91717
220	TGCTTTAGTAGCATGG	0	-8.51282	0.1233
221	GCGCATGGTGGACAGT	0	-8.67094	1.33558
222	AAATGCCAGGCTTAAA	0	-7.94018	0.346764
223	CTTGCCAGTCTGATTG	0	-8.42013	0.739145
224	TGAATCGTCCTAGAGT	3	4.97208	4.51714
225	TCAAGCATCAGCACGC	0	-7.61319	0.0766973
226	GTGATCATCGCACAAT	0	-8.52408	1.31913
227	AACAAAGCAGGGAGTT	1	12.5504	1.761
228	TGCCTCAAGGGAGTTC	0	-8.21088	1.60186
229	CATAACGTCAATGCAC	0	-7.65814	0.994661
230	CGCACAGCATGGTATC	0	-8.32478	1.10705
231	GGAATCTCATCGTACA	0	-8.30133	0.712164
232	AAATGCCTCTCTATTG	0	-8.69121	0.250874
233	TAGTCCCTCAAGGCCC	0	-7.05782	-0.0210931
234	AAACTCGTCCTCCCAA	0	-8.32711	1.51772
235	TGCGTAAGTTATAGAG	2	6.61168	7.92309
236	GAACTTGTCTATGAGC	1	12.2874	1.29325
237	TTGCGAAGTGCGACCT	0	-8.28744	0.633088
238	GGTGAAGTCAACGTGT	3	4.96036	4.51993
239	TACTAGGGTTCTTTCA	2	6.46154	7.62116
240	ACAAAGACAATCCATG	1	13.1174	1.94178
241	TCAAGGTTCTCGGCGA	0	-9.15357	0.439973
242	ATTACTCAGTGTCACT	0	-8.47193	-0.10797
243	CCATACCAGCTGAAAT	0	-8.00463	0.644454
244	TCGCAGGGTGAGTAAT	0	-8.26715	-0.171999
245	TATCGAGCATCGTACA	0	-8.11562	0.721824
246	TTGTTCATCCAGCACG	0	-8.11072	0.890777
247	TTCTAACTCGACTCGG	0	-8.01691	1.56389
248	AAATGAGCATTTGGCA	0	-7.99969	1.53878
249	TAGCTTTAGTCCCTCT	0	-8.86721	0.979494
250	AAGATAGCACTGATAC	0	-8.40882	1.38674
251	GGAGGATAGAGGAATG	2	6.5578	7.86911
252	GGTAGGAGTATCTAGC	0	-8.20301	1.5662
253	TGGCCTTGTAGACGCA	0	-7.87309	1.51521
254	TCCAGAAGTAAGTCTC	0	-8.35561	1.46978
255	ATTACCTGTTACGCTA	0	-7.52882	0.953209
256	TCAGCTCCAAGCAGGT	1	13.0806	0.979434
257	ATAGGCTCACTAGGAG	0	-8.77519	0.862188
258	CTGGGACTCACTAGCA	0	-8.47441	-0.0386068
259	TGCTCGTTCGGTGATT	0	-8.24812	0.509844
260	CGCTATCGTCATTGGT	0	-8.97408	0.638786
261	CCCTAACTCGCTAGTA	0	-7.77427	-0.184678
262	ACGTGGCAGTGTCCCG	1	12.6104	1.0128
263	ATGTCTTCACCACGAC	0	-8.63592	0.708085
264	TGGACATCACCATTCC	2	6.8575	7.94056
265	GCATTGAGTCCTATTT	0	-7.89451	0.844095
266	GCGGAAAGTTGGCTTA	0	-7.72429	1.50121
267	CCACGTTCAAGGCGTA	0	-8.48974	0.411203
268	TTCGCGTCAAAGCATA	0	-7.81662	0.7377
269	TTCATCAAGGCTGGAT	1	12.8594	1.92918
270	TACCTATTCCGCTCTA	0	-7.67105	1.44984
271	AACCTGACACCCTTTG	0	-8.15596	0.498768
272	TGCTTCGCAATTAGGA	0	-8.2855	1.37124
273	TTGCACCAGGGTATCG	0	-7.72941	-0.00701713
274	CTAGCGGGTGTCGTCG	1	12.9921	1.82499
275	GCGATTAAGGTCACTT	2	6.46101	7.21297
276	GTCCATCGTATTTGCG	0	-9.02446	0.21793
277	TGCCTGTGTCGTCGCA	2	6.80332	7.32054
278	CGTTCCAGTTGTGACT	0	-8.88113	0.657477
279	GAGGATGAGTCGAGCA	0	-8.16051	0.232489
280	TTACCGCCAATTCAGC	0	-8.60177	0.730201
281	TGGGTTACAAGGGTAC	0	-8.96195	0.523718
282	TGGCAATAGAGATTAC	0	-7.36149	-0.426352
283	CGGACCAAGTAGGTCG	0	-8.32932	0.823454
284	GGTGCTGTCCTAGAGT	0	-7.92169	1.34755
285	TACCTCGTCGCCAGAC	0	-8.33671	0.738462
286	TGCATGAGTCAGCAAG	0	-8.4551	0.407224
287	TCACCTGAGGCCTCGT	0	-7.84992	-0.126152
288	GTCACCTAGATATGTG	0	-7.79365	0.774328
289	GAAAGTATCTGGAAGG	2	6.68154	7.72292
290	TACTCGCAGATTGACA	0	-7.49382	0.369981
291	CGCAATAGTAGGTGAC	1	12.5445	1.89071
292	TCAAGGTGTGGACTGA	0	-9.11958	0.366596
293	CTAACTTCATGGGACA	0	-8.95517	0.663365
294	CTTCCAGCAAACAGTA	1	12.9017	1.40344
295	TAGGTCATCCCAATGA	0	-7.93554	1.55024
296	TAGCTTTGTAGCGAGT	0	-8.90197	0.303661
297	ACTACGACACAGTTAC	0	-8.36159	0.842744
298	CTCTCGAAGCAGGACT	0	-8.33097	0.81635
299	CATAACGCAACTCGAT	0	-8.37471	0.23937
300	GTTGGTAGTCTTAGCA	0	-8.06324	0.177665
301	ATCGAGTTCGGTCTCT	0	-8.31026	0.867147
302	TTGAGTGAGCACCATT	0	-8.32069	0.996722
303	CTAGGGCTCCACGGCA	0	-8.07212	-0.0922842
304	TAGTCCCAGAACAGGA	0	-8.75847	0.258126
305	CATTCCGGTTGGACGA	0	-7.87077	1.0602
306	TAATCGGAGTTTACGC	2	6.63256	7.58707
307	GACCTTCCAGCCACGT	0	-8.27796	0.966777
308	TTAACGGAGGTTTCTG	0	-8.09786	0.714967
309	TCTCAGCCAGAATGCG	0	-8.85819	0.680082
310	TGTGGCGGTTTAGAAG	2	6.28237	8.04988
311	TACCTATGTATCCTTT	0	-8.17568	1.18764
312	GCTCACTCACCATTCC	0	-8.165	0.33927
313	CCGTGAGGTATCAGCT	1	12.6148	1.07637
314	CGCTAGGCAATTCGTG	0	-8.66867	0.964537
315	TTAGCTTCATTCTCGC	3	4.90354	4.48084
316	TTACTCACAAAGGAAG	0	-8.31798	1.2522
317	CATGCCTCAACAAACA	0	-7.44875	-0.436709
318	CTCAGAACAGAACTTC	2	6.62184	7.31529
319	ATGTTTCTCCTTTGAT	2	6.83078	7.76997
320	AACAAAGTCGCTATAG	0	-8.59587	1.36811
321	ACCGAATGTTTAAGGA	0	-9.07366	0.634393
322	CTCGCTATCCTGACCT	0	-8.45874	-0.134689
323	TGGAAGGAGAACGTCG	1	12.1874	1.29423
324	CTGCGTTCATTTCACT	0	-8.40101	0.573757
325	CTACAGAAGTTCCCGG	0	-9.17929	0.5676
326	TCAAGACAGAATCAAC	0	-7.84961	0.474748
327	CCGTAGGAGTTAGCAA	0	-8.1077	0.634329
328	GGATGAGTCTTACCTA	0	-9.16105	0.377662
329	GAGTGAGTCCGCTCTA	0	-7.12703	0.372157
330	GCCAGACTCAATCGTG	0	-8.39507	1.06585
331	CAACGTACAAGGAACC	0	-8.31799	0.687348
332	AAGGAGCTCCACTAGA	0	-8.08253	0.835657
333	CGCTGGAGTTTAGGAA	0	-7.12737	1.16261
334	TTACGTTCACACATGT	0	-8.11846	0.37389
335	TACCTATCAATAGTGA	0	-8.09532	1.47149
336	ATTGTGGTCGATCGCG	0	-7.78213	0.64561
337	CACAACAAGATCACCT	0	-9.09264	0.674502
338	TGCACCTTCGTGAACT	2	6.42519	7.86189
339	TTTGAGGTCCGGCTGA	1	13.1594	0.944881
340	GCACGGTTCACGTCAA	0	-8.68275	1.36319
341	GGACACCTCCTATCCG	0	-7.36395	1.25259
342	CTAGGGCAGCTACGTT	1	12.5366	0.783954
343	GACCGACCATAGATAG	1	13.1518	0.83851
344	GCCTAGGAGGGTCTGA	0	-8.98908	0.415787
345	ATTTGTCCACGATTAC	0	-7.75597	1.50466
346	AAGGAGCCATCGCTAA	0	-6.94338	0.0745554
347	ACTGCGGGTCATGAGG	0	-8.41919	1.54904
348	TTTGGTTAGACTTCCA	2	6.79538	7.63847
349	GTCTACCGTGCCGGTT	0	-8.42228	1.11651
350	AAAGGATTCTATCTAC	0	-8.22458	0.219186
351	TAGCGGCCATCGGCTG	0	-7.47761	0.832176
352	GCGTTGGGTATGTTCG	0	-9.11766	0.270563
353	TAGCTTTTCTCGGCGA	0	-8.73944	0.802215
354	TTTGCGCAGCGCATTT	0	-7.62988	-0.560215
355	TGTGTCCCATGCGACC	0	-7.14518	0.269613
356	GTGGATTGTTACTTTC	2	6.79624	7.23993
357	GGGCCATCACGTTGTA	0	-8.02366	0.876641
358	TAGTCCCTCTACCCGT	1	11.9716	0.472748
359	AACGAGGCAGTAAGCG	2	6.545	8.06511
360	GGACACCGTTGGCGAA	0	-7.86392	0.883814
361	CCGTACTCAATTCGTG	1	12.8303	1.2942
362	CTACTTATCATGCTTT	0	-7.96709	0.416658
363	TCAGGGCGTCGTCGCA	0	-7.88046	-0.447005
364	GCGAGTCTCCGTTTCG	0	-7.38885	0.649372
365	TCTATTGGTGTGAGGT	0	-7.53701	0.32025
366	AACTGGTAGTCGAAAT	0	-8.71931	0.229007
367	CGTAAACAGGCCAATG	0	-8.67478	0.473771
368	AAACGAAGTCACAGGA	0	-7.64801	1.6326
369	TGGCCTTCAACACGGA	0	-8.44497	0.570057
370	CGTGGCATCGCTACCT	0	-7.19854	0.670579
371	GACCAATGTTTAAGGA	2	6.30641	7.15778
372	CGCTAGGCACGTTGTA	0	-8.12305	0.467838
373	GCTTAAGGTCAAACAA	0	-7.75944	1.46848
374	TAAGTGCGTCTGAGCC	0	-7.95896	1.32539
375	ACCAAACTCCACGGCA	0	-8.31561	1.56733
376	CTCACCAAGATTAGAC	1	13.8705	0.663495
377	TTGTCTACAGCAACCC	0	-8.33631	-0.0602607
378	TGTAAGCCACTCCTCA	0	-8.70481	-0.0120315
379	TAGCCCTTCGGTCAGC	0	-8.39668	0.935354
380	TATTGCTTCGCTTGAA	3	4.81518	4.70386
381	GCATTCCTCGGCTATA	2	6.68339	7.487
382	ATTCGTTTCATACTTC	0	-8.32477	0.938781
383	ACGTTAGAGTAACACA	1	12.6107	1.25431
384	AACATCGCACTAGGAG	0	-7.92529	1.50309
385	CCGTAGGTCTGATCCC	0	-8.51643	-0.089793
386	TAGCATGGTTAAGGGC	0	-8.44455	0.453016
387	GGAGTAGCAGCAATGG	0	-7.86807	-0.414197
388	ACCAAACGTATGCTAC	0	-7.94502	1.03292
389	TTGGTCCTCGACTATG	0	-8.0311	1.68441
390	TAATCGGCACAGTTAC	0	-9.20714	0.458524
391	TTCATCAAGGATGCCA	2	6.83963	7.57752
392	TTGCCCAAGATCACCT	2	6.86027	7.72581
393	ATTGTGGAGTTAGAGT	3	5.28531	5.1282
394	TACCCTGTCCAACCTC	1	14.3823	0.871474
395	TCCAGAAAGAGCCTGA	2	6.11315	7.6571
396	ACTGCAAAGAAGAGTG	0	-7.6017	-0.0529255
397	TGGTCCTGTGATGCGA	0	-7.57711	0.793069
398	TTCGCGTTCAAACCCA	2	6.62759	8.15068
399	GACCAATAGGTCGGTA	3	4.94116	4.58037
400	GTCACAACACAGAAGC	0	-8.02062	1.21451
401	GGGACCTCATGGATGG	2	6.59137	7.96662
402	TCTATTGAGTAATGTG	0	-8.47412	1.14129
403	TGAATCGAGGCAAGGG	1	14.445	0.826104
404	TGCATGATCAAGAGAT	1	12.8118	1.3127
405	ACCGGGTTCGCTTCAC	2	6.86193	7.50732
406	GCACCTTAGAAATGGG	0	-7.59633	-0.477677
407	ACCGAATGTTTGCATG	1	13.933	1.61538
408	TGAGTCACAAGAGATT	0	-6.89982	-0.388106
409	ACATGCACACCGTTGG	0	-8.89241	0.311483
410	CCATACCTCGTGATAC	0	-7.98121	0.428683
411	CTCCCAAGTCGTCGCA	0	-7.4978	0.671381
412	CATAACGAGAATGCTA	1	14.1687	1.18134
413	TATTGCTTCCTCATTA	0	-7.65251	-0.159052
414	TCACTCGGTAGACGCA	0	-8.72081	0.487122
415	GCTTAAGAGTGCTGAG	2	6.93956	7.84701
416	AACCTGAGTAAGGTCG	2	6.62543	8.03627
417	GTGCCAGTCAAGGCCC	2	7.00739	7.56634
418	CGATGATAGTACCCAT	0	-8.11104	1.06094
419	CCCTCTCCACACTAGT	2	6.58459	7.97108
420	TGGAAGGCAGTGCTCG	1	12.6772	1.3229
421	AAATGAGGTGTCGTGC	0	-8.30788	1.52862
422	GCATTCCTCGCACCTT	0	-7.32496	-0.499906
423	ACTTCCGCAGGTGTGA	1	13.0989	1.38337
424	GACTAACAGCTCGGCT	1	12.6171	0.236337
425	GCCCGAATCGGAGTTT	0	-8.08854	0.624697
426	TGACTCCCAAGCAACG	1	13.7304	-0.258966
427	GAAGTGGTCCAATCCC	0	-8.5117	1.28738
428	GCAGATTCAATCAGGG	0	-7.57046	1.24466
429	CCTTAATTCACCCTTG	2	6.3485	7.16039
430	AACCTTTTCCATGACA	1	14.009	1.08151
431	TTCATTGAGATGTTGA	1	14.3015	0.200642
432	CCCACATAGGCACCTC	2	6.07878	7.62651
433	GTTGGGCCACCGATCG	1	13.0054	1.90959
434	TAATCGGCAGGTCCTG	0	-8.78888	1.23257
435	TCACCACTCAAGGCAG	0	-7.77823	1.12204
436	GTTATTCTCTTCTTCC	0	-8.45068	0.635871
437	GAGACTTTCCAAGTCA	0	-7.05877	-0.0120242
438	GTGGATTGTCCCTAAA	0	-7.46782	0.374507
439	TTACCCGCAAACAGTA	2	6.90798	7.5657
440	CAAGAAAGTATTCACG	1	12.5247	1.39062
441	AATGCCAAGGATTGCG	0	-8.29235	0.145654
442	ACAAGCTTCTTCACTA	1	14.452	0.210479
443	AACCGATTCCCAGTAA	2	6.46212	8.25081
444	CGCTAGGGTTCTGATG	2	6.57246	7.44393
445	CATGTTTTCTTACGGA	1	14.574	0.176109
446	GTTCAAGGTCTGGGCT	0	-8.0669	-0.20804
447	CGAGTTAAGAGAGTAG	0	-8.33353	1.23978
448	GCCTACTCATTACACG	0	-7.93273	0.00371554
449	CACCACTAGTACAACA	1	13.9932	0.691423
450	CTCGCTAGTAACCGAG	0	-8.5608	1.03719
451	AAACTGCGTTGGCTTA	2	6.90619	7.49538
452	CCGTAGGGTGGACTGA	0	-8.22887	1.17523
453	AACAAAGGTCTGGTTA	2	6.45698	7.32804
454	TTTGTGTGTCCCGTGA	0	-8.17023	0.143862
455	CCCACATTCGGATAAA	0	-8.27229	-0.123817
456	GCACCTTAGGCTTCGC	0	-7.57396	0.181297
457	TAATTCCAGCACCATT	3	5.21269	4.96825
458	GTTACGAGTTATCGAC	2	6.41343	7.74528
459	CTAACTTCACAGGAAC	2	6.4882	7.60895
460	CATTCCGGTGTGTGTT	2	6.59753	7.57009
461	GTGCTGGGTACTTCGA	3	5.19743	4.79609
462	GCTCCTACACCTGAAT	0	-8.07769	1.17852
463	ACTCGGGCAGTGCGAA	0	-7.76956	1.66464
464	CGGTGCAGTTTGCCAA	0	-7.83465	1.39237
465	CCGCATTCAAACCTAC	0	-8.02502	1.65924
466	CCCTAACTCGCCGAAC	0	-8.27503	-0.0448386
467	GCTTGCTTCAGGCCGT	0	-8.30927	0.916805
468	TTCATTGTCAGTTGAC	0	-7.5596	1.67867
469	ACTATTCTCAGGCGCT	0	-7.92652	0.872741
470	TCCATCGAGAATCAAC	1	12.8571	1.05558
471	TTCATCACAAGACTAA	0	-7.62388	-0.47856
472	GGAATCTCAAGATGCG	2	6.39773	8.10341
473	CATAACGCAACGTAGG	2	6.63757	7.59466
474	GTGCACGCAATGTGCT	0	-7.72995	1.55753
475	AACGTACAGGGATCCA	1	13.3584	0.344393
476	CCTCCCTCATGTGAGG	0	-9.20987	0.515401
477	GCCAGCAGTCTGTTGA	2	6.60267	7.51096
478	TAGTCCCTCGTGCTTC	0	-8.08993	1.2617
479	TTACGGAAGTTGCGCC	0	-8.21484	0.0961247
480	CTTGCTGGTTTGCGAT	0	-8.28575	0.440234
481	TACCTATAGTGGTGTG	0	-8.82641	1.11241
482	AAAGGATGTAGCTGTT	1	13.7962	0.929068
483	GCTCCTAAGTTCCCGG	2	6.5176	7.46535
484	ACAAGCTTCCTAAGTG	2	6.84378	7.60294
485	TTAACGGGTTAGAGAT	1	13.3017	1.58556
486	ATTCGTTGTGATAAGT	2	6.53729	6.99754
487	GGTGAAGCAATTCAGC	0	-8.60186	0.718159
488	ATTACTCAGTCTAGAA	1	13.4618	0.970772
489	GGTCATATCAAGGCAG	3	5.22166	4.97733
490	GATCGTAGTGCTGTGC	0	-8.07852	0.425845
491	CTCTAGCAGGCTTCGC	0	-8.64864	0.935359
492	ACTGTCCGTTCTACGA	0	-8.29799	0.641643
493	CTTAATCTCGAACCGC	0	12.6373	2.2131
494	CTTGCCAGTGCTTCCT	2	6.09795	7.52849
495	CTCACCACACAAGGGT	0	-8.11151	1.31163
496	CAACGTAAGGTTGACG	0	-8.56832	0.683023
497	GAACTTGTCTGAAAGA	2	6.38786	7.45655
498	CTCAACCCATCTCTCG	0	-8.97508	0.300805
499	TCAAGACGTTCTCGAA	1	12.7544	1.05304
500	TTAGCTTAGACGCCCT	0	-7.99419	1.3613
501	GTTACTTTCGTCCCAT	0	-7.18207	-0.317481
502	CAACGTAGTTGGGAAC	1	13.2989	-0.302197
503	ATAGGCTAGATTCCGT	1	13.2565	0.0945783
504	ACGGATTCAATGGCTT	1	12.7274	0.792494
505	CGTGGCAAGTGTCCCG	3	5.09854	4.87309
506	GGTGTCGAGGTTCTCA	0	-9.00923	0.5957
507	ATCCTGCGTTTCGTTT	0	-7.92893	-0.562187
508	TTCATCAAGAATATCG	0	-8.8438	1.08062
509	GAAAGTAAGTCGCCTG	0	-9.18389	0.287612
510	AACGAGGTCCCAATGA	0	-8.50168	1.54423
511	TGCATGAGTAGGTGAC	3	5.08457	4.64107
512	GAAACAAGTTACGGAG	2	6.18802	7.92408
513	TGCTCGTCATTTCTTG	1	12.8636	0.88097
514	TTACTCAAGTCGTGAG	1	13.3689	1.06283
515	TTGAGCAGTAGCGTTT	1	13.5025	0.2317
516	TCCATCGAGGCACTAG	1	14.272	1.60905
517	TGACAACCATTTCTTG	1	13.2297	1.14213
518	GATGGCCCAGTGCGAA	0	-8.85516	0.652218
519	CGGACTGGTAAGTCTC	1	13.4724	0.0998502
520	ATGGATCTCAAATGGA	1	14.4792	0.305687
521	CTCACCATCTATTTCG	1	12.593	1.78002
522	GCGGAAACATAGGCGA	0	-7.22988	-0.450945
523	AACCTGATCCGGAAAG	1	13.5761	0.209249
524	CCCTAGTCACGCGTTG	2	6.83486	8.08335
525	CACAGATGTACGTAGG	1	12.33	1.62508
526	GATTAGCTCGGTCCGA	2	6.55765	8.07256
527	GTCACGGTCAGTGTAC	0	-7.33417	0.492688
528	TAGGTCATCATTGCCC	0	-8.08268	-0.077924
529	GCATTGATCCTCCTGA	2	6.16446	7.64359
530	GCAAAGGCAAGGCTTT	1	14.2731	1.49502
531	TTCGGTCGTAACGGCA	0	-7.97538	-0.383675
532	GTTATGGGTGAGTAAT	0	-8.41243	1.43942
533	GTCACGGTCGCGTGAC	1	13.941	0.0885688
534	GTGATCATCCGGACTG	0	-7.58348	1.40061
535	GCGATCGAGGATTGCG	0	-8.89691	0.702269
536	GCGCCAATCTCTTCCT	2	6.73622	7.20022
537	TGGAAGGTCAGTGTGT	0	-8.02819	0.579205
538	CCAATGAAGATCTCAC	1	14.0827	-0.17585
539	CCCTAACTCCGTGCAG	0	-8.55445	0.0640642
540	TAAGCCAGTTAGGAGC	0	-7.47957	0.126458
541	TAAGTGCAGGCCTCGT	1	13.0114	0.274479
542	GTCTACCGTGACGCAA	2	6.76263	7.35931
543	GTGGCGTAGTACGACG	1	13.1992	0.669302
544	TCCATCGAGTCTGGGA	0	-7.81261	0.856956
545	CGTGGCAAGAGAAGCA	0	-7.47586	0.388117
546	TGCGTAAAGTTCAACC	0	-8.63906	1.12619
547	CGTAAACGTAGCATGG	1	14.5778	0.835681
548	TACTCGCAGCTTTCCC	2	6.71012	8.0317
549	CCTCCCTTCTATACCT	0	-7.08745	0.769976
550	TGGAAGGTCGTATAGC	2	6.28754	7.20087
551	TCCAGAAAGTGCACAG	0	-7.5219	0.721904
552	TTGTTCAGTGATTCCA	1	14.0151	-0.246832
553	CTACAGAGTCTGCACG	0	-8.8513	0.828321
554	CCAATGAGTCTCTGCT	1	13.2415	1.99137
555	GAAATGAAGTACAGAT	1	12.9919	1.3845
556	CTCCCAAAGAACTCCT	0	-7.52152	0.713754
557	CATTCATGTGCTTACA	3	4.52743	4.84641
558	TTCATCAAGACCAATA	0	-7.83714	-0.227797
559	TACTAGGCAGAAAGAG	2	6.18682	7.26793
560	GTAGGAGTCTTTCGAT	1	13.8567	0.44174
561	GGGTTATGTTGGGAAC	2	6.11092	7.2194
562	GGTGTCGAGTATAGTG	0	-8.23468	1.58114
563	TATCGAGGTCGAGAAC	1	13.4957	0.918299
564	TCAATTCAGCCGCAAA	1	13.778	1.44456
565	TTAGGTGAGGCCTCGT	1	14.6498	0.510754
566	ACTTCCGGTGTTAGAA	1	13.4775	1.96276
567	CTTGAAGCACATAAAG	0	-7.47179	-0.198401
568	CTTTGCGGTTATAGAG	0	-8.71774	0.84506
569	TCTATTGCATCGACCG	0	-8.14462	-0.307005
570	GTGACATAGCATGATA	1	12.5509	1.43664
571	TCGCAGGTCCGCTATC	0	-7.92576	-0.423158
572	ACTGCAACAATGCATC	2	6.33707	7.23557
573	CCACAGGCACACATTG	3	5.04545	4.6121
574	GAGGTCCCAAAGGCCA	2	6.69303	7.49048
575	GGGTGTCGTCAAATCC	0	-8.42662	-0.152995
576	TTCTAACGTGTTTCTT	0	-8.16891	0.909428
577	ACCTGCTTCCGTGCGA	2	6.64902	7.45208
578	AAACTCGCACCTGAAT	1	14.0751	1.30054
579	TTTGTGTCAATAGCGG	0	-7.41067	0.386145
580	GGGTGTCAGTACCTCA	0	-7.48728	-0.519344
581	TGACTCCAGACAGTGC	0	-8.79071	0.978323
582	GGCGAAAGTGGTAGAC	2	6.48697	7.34712
583	ACAATCGGTGTCCCAG	1	13.5783	1.1723
584	CACAGATGTTTCGATG	1	14.3658	0.877037
585	AATGCCACAATGGCTT	1	13.744	1.71172
586	CATGTTTAGTACCTCA	1	13.3388	0.788865
587	GTTATTCTCACTAGCA	0	-8.04591	1.03888
588	TAGCCCTCACATATCG	0	-7.68208	0.276928
589	AACTGTGTCAAACCAC	1	13.0459	1.55506
590	CTTCTAAGTGCATCAT	0	-8.79761	0.940635
591	TGTAGCAAGTGAGCAC	1	13.5554	0.843868
592	TCTCTGGCAGGGTAAC	1	13.8569	1.5332
593	TCGTTCGTCTGATCTT	0	-7.88462	-0.54514
594	TGGCAATAGCTGATTC	1	12.5053	1.33256
595	TTCATCATCGTCTAGA	2	6.59652	8.04489
596	TAGCATGCAAGCAATA	0	-7.62579	1.57143
597	TGCCTCAGTTGGTAAA	1	14.5778	0.785926
598	TTACCGCGTGTCTACA	0	-8.08127	1.34631
599	AAAGGATGTTCAGTTG	3	5.24299	4.96428
600	ATTACCTAGCCCATTA	1	14.4225	0.324044
601	AATGTCGAGTACAGTA	0	-7.92859	0.542732
602	GAGGATGGTTAACCAC	0	-8.28545	1.19873
603	TGGCCTTGTTCTGAGT	1	13.8071	-0.135328
604	TGTACGAGTACAAATG	0	-8.26981	1.50336
605	TAAGTGCTCGTGGAAG	1	12.7595	0.329791
606	AACCGATCAGGCACAA	2	6.48592	7.41226
607	CTGGGACAGCCATGGA	0	-7.54568	0.468052
608	AACTGTGAGGACTTTC	1	13.622	1.71696
609	CCACGTTTCGAGTTAC	1	13.8911	0.920016
610	TTTGAGGTCCAGGTCG	1	13.3012	-0.492064
611	TCAAGGTGTCCGAGCT	0	-8.14973	1.29569
612	CGCTGGATCGTGATAC	2	6.67123	8.01278
613	TCGATTTCAAGGCTTT	1	12.5917	0.755385
614	TGTAGCATCGAGTGTT	0	-7.59229	0.412378
615	TGTGGCGCATGGTTTG	2	6.59383	8.2447
616	TGAGTCATCCAACCTC	1	13.9176	0.201345
617	GTGATCAAGACCAATA	2	6.78534	7.57759
618	CTTAATCTCTATCCTA	0	-8.56474	1.27898
619	TACTGCCCAAGGAAGA	3	5.46283	4.82387
620	CAAGAAATCAGGCCGT	1	13.542	0.232436
621	CTCAACCTCTACTGCC	0	-7.75813	0.428361
622	TTGCAGATCACAAGCT	1	12.8585	2.1061
623	TAGCATGCAAAGCATA	1	13.9092	1.08565
624	TGTGACAAGACCCATT	1	14.2143	0.100853
625	AAATGCCCAGAGAGAA	1	12.6883	1.32353
626	GTACTTTGTCGATTAC	1	13.3301	-0.0513005
627	CCCACATGTCAGAAGC	0	-7.14908	-0.204439
628	TCAAGACTCGTTCAGA	1	13.6916	1.11522
629	CGCACAGAGAACAGGA	1	13.2887	0.47676
630	TAATTCCAGATTACGA	0	-8.04768	0.00308311
631	TTCATCAGTTTGCATG	0	-8.23249	0.766354
632	TACCTCGAGGTTTCTG	1	13.8967	1.58432
633	ACTAGGTAGTAACATG	1	13.0401	1.77952
634	CAAAGCTGTCCCGTGA	0	-8.40108	0.378273
635	ACTAGGTAGGCTCCTG	1	13.3024	1.69804
636	CCAGAATAGGAATGGA	1	13.3369	1.50236
637	GGAACCCTCTGAAAGA	1	13.1136	0.0128456
638	CATTCATAGGATGTCG	0	-7.83235	0.460088
639	ATATTCCCAGGCATTT	0	-7.44531	-0.517212
640	GCTTAAGAGGGCGAAG	0	-8.18669	1.12964
641	TCACTCGGTGTTGTTG	3	5.24916	5.1333
642	CACAGATAGTAGAAGG	1	12.3364	1.37881
643	GGATGAGCATCCCTCA	0	-8.77967	0.870508
644	ATCCTGCTCTAGTCGA	0	-8.59412	0.536251
645	TAGTCCCTCAGTACAC	2	6.89761	7.85226
646	GTCGTAAAGAATATCG	0	-7.59854	0.102707
647	ATCCAGAGTACGGATG	1	12.5391	1.58518
648	GACTAACTCCTGAAAC	1	13.149	-0.231655
649	TCAAGGTAGTTGTCCA	3	4.62369	4.80622
650	GCTTGCTAGGTCCTCG	0	-8.19119	1.10498
651	GCTGTTCAGTCAGGAC	0	-8.4855	0.630512
652	GCAAAGGGTCCTTATT	0	-7.43646	0.167123
653	AACTGGTCACTACACA	0	-8.04134	0.250781
654	TCACCACGTTCTTTGT	1	13.2275	1.01916
655	AATGGAAAGACGAAAG	0	-7.62706	0.158376
656	GCATGATAGACAGTGC	0	-7.90554	1.03219
657	ATTCGTTTCTTGTACT	0	-8.93955	0.876264
658	ACCGAATCAATCCATG	1	12.911	1.84157
659	TCAGCTCGTTAAGTCC	1	13.503	0.989139
660	CTTGCTGGTGGTGGTA	0	-8.44096	0.779626
661	TGGGTTAGTGTGTGTT	3	4.81768	4.74066
662	GAAATGAAGGGCTCTC	0	-8.12117	0.799668
663	CATGCCTAGAGGAAGT	1	13.7271	1.35033
664	GAAGTCTGTGTAGGAC	1	12.7121	0.459712
665	ACCATCCCAGAGAGAA	0	-8.40984	1.44492
666	AACCTTTAGTGTCGGA	0	-7.83456	0.428518
667	TAGCGGCCACTCCTCA	2	6.76932	7.12535
668	TGTTAGGAGGTAAGTT	0	-7.50227	-0.00890785
669	TAGGAGGAGGATTTGA	3	5.57001	4.66386
670	CGTACAACACTGTTAG	0	-7.61959	1.29134
671	GTAGTACGTGCGCTCA	1	13.4939	0.939413
672	TGTACGAGTGAAACAT	0	-9.02324	0.846773
673	TTGAGTGCATAGGCGA	1	13.2915	2.04003
674	ACTTTCATCGGGATCC	0	-7.83705	0.625255
675	CCCTCTCCACAGGAAC	3	5.18708	4.79392
676	CCACGTTGTCAATACC	1	13.3271	1.95036
677	TCGTTCGAGGAGTAGA	3	5.23338	5.01591
678	ATTGTCTGTAGGGTCA	2	6.18733	8.11452
679	TCCAGAAGTTGTGAGG	0	-7.94296	-0.00945787
680	GTAGGAGCAACGAGGT	1	13.4087	0.574042
681	GCTGAGCAGTCCAGAG	0	-7.52343	0.306775
682	TCAAGGTCATTGATGC	0	-7.43998	0.193776
683	TAACTTCAGTACCACT	0	-9.18484	0.574108
684	TATGTGGGTTGGGAAC	1	13.2902	0.970825
685	TTACCCGGTGATGCGA	1	14.0674	0.961612
686	TCGCCTAGTATTCTCT	2	6.35328	7.72158
687	ACTCGGGTCCTAGAGT	3	5.25138	5.14084
688	GAAACAACAAAGCATA	2	6.67315	7.86522
689	TAACAGCGTAGCATGG	0	-8.37028	0.632909
690	GTGCCAGGTGAATGTA	2	6.76377	7.39799
691	CTAGCGGCATTGAACC	1	12.8596	0.839654
692	ACATGGTTCGTGCTTC	3	5.20679	4.98752
693	AAAGATGTCCGGCGAT	2	6.20637	7.99696
694	TGCCTGTTCGATGTGT	1	14.3758	0.316518
695	AACAAAGAGAGGCGGA	1	14.62	0.578442
696	TGGGTGCCATCCTGGG	1	14.2104	1.1877
697	TAGGAGGCACAATAAG	1	13.6787	0.808449
698	GTCACTCCACGTTAGT	0	-6.98557	1.05436
699	GTAATCGGTCAACTGT	1	12.6915	0.536437
700	TGCTTTACACCATTCC	2	6.68223	7.48731
701	TGGACATTCGGTCAGC	1	14.1255	-0.171145
702	CTTGAAGCAGGGTACA	0	-8.03601	-0.313857
703	TAGCCCTCAATTGGCT	1	13.2979	-0.343164
704	TAGCGGCTCGTGGTAT	1	12.751	0.0107989
705	CAAGAAATCTATACCT	2	6.59894	7.48859
706	TACATGGAGTCGAAAT	2	6.5398	8.21308
707	CCCGTTATCGGTCTCT	2	6.83036	7.78964
708	TTACGTTAGGGTCTGA	1	14.1854	0.658585
709	ATCGAGTCATTAGCCA	1	14.4722	0.292826
710	ATCCCTGAGGTGATGC	0	-7.76188	0.0587205
711	CAAGGCCAGGTCCTCG	1	14.1183	-0.048609
712	CACAACAAGAGCCACA	0	-8.57939	1.0008
713	TAGACTGCAATTGTGC	2	6.70562	8.24337
714	GTCACCTCACTAGGAG	1	13.0922	0.553058
715	ACTGTCCCAGGTGGTA	2	6.37823	8.11441
716	TACAGCAGTGGAAGCT	2	6.3469	7.47439
717	CCTCCCTAGACTAATG	1	14.2251	1.29718
718	CACTAAGGTTGCTTGA	1	14.1322	0.695959
719	CAAGCTAGTAGTACAA	2	6.794	7.84697
720	CTAGGGCAGGTAGGAA	1	13.6075	1.66335
721	GTAATCGAGTACCACT	0	-8.53009	0.618602
722	CTTTGCGAGTTTACGC	0	-8.02106	1.08219
723	AAAGATGAGTAATCAG	1	13.4792	0.261377
724	GCCATAAAGAACCATA	1	14.0928	-0.0731256
725	GGTGAAGGTAAAGCTA	1	13.3038	1.52782
726	GCGAGTCAGTCGAGCA	1	14.4294	0.31958
727	ATTGTGGAGAGTAAGG	1	13.02	0.905387
728	TTTGCGCCACCCTTTG	0	-8.32659	0.447449
729	CCCTAGTCACAGATGG	0	-8.03136	1.27325
730	TTGCCCAAGTACCACT	3	4.98057	4.79262
731	GAGGTCCGTGCTTCCT	0	-8.26613	1.37283
732	AATGGCTCAACTCGTA	1	13.9073	0.455616
733	TCTATTGAGTGCCCTG	1	12.5939	0.889883
734	AATGTCGGTGTGTGCC	2	6.78051	7.5978
735	GCTTAAGGTTTCGATG	1	12.8786	1.80152
736	CCCGTTACAGCTTACA	0	-7.35053	-0.34764
737	GGTGAAGAGTTCGTTG	0	-9.11546	0.283307
738	TACATTCGTGCGCATC	1	14.7382	0.492006
739	TTCGATTTCGGTCTCT	1	12.7642	0.623356
740	GAAGTCTTCTCGCGTT	1	13.3745	1.19099
741	TCCAGAACATAGTCCA	0	-8.24927	1.5863
742	GGAATCTTCGCCTTAC	1	12.9147	1.55636
743	AAATGCCCATGGCCCA	1	12.9759	-0.0545977
744	CTTGAAGGTCTCTAAG	0	-7.80746	0.86206
745	TACCCTGTCCTTTGAT	1	14.3062	0.133364
746	CTTCCAGGTGCAAAGC	1	13.5484	1.65265
747	GAGGATGCATAGCAGG	3	5.18739	4.80713
748	TCGAGCGCATTTGTTC	1	14.208	0.133175
749	ACTCGGGGTTCCGCGA	1	13.927	0.52792
750	GGAGTAGCACGTTGTA	1	13.3345	1.77025
751	TTAGCGAGTCAGAGTG	0	-7.99435	-0.419737
752	CACTAAGGTAGTGATA	0	-7.59439	0.214912
753	ATCGAGTCACTGATTG	2	6.60276	7.26119
754	AACGAGGTCGCTCGGA	1	13.5395	-0.569356
755	CGTTCCATCGGAAAGC	1	13.9462	-0.202491
756	CAAAGCTTCGCGTTCT	1	13.8961	1.16645
757	ACTTTCAGTGAATACA	0	-8.96139	0.347524
758	AAACTCGTCACGTCAA	3	4.55905	4.82784
759	TGCACCTTCGAACCGC	2	6.49809	7.72673
760	CCCTCTCTCTGCTACC	3	5.34414	5.27453
761	TACATGGCATTGTGAC	1	13.7888	0.420535
762	CTGTTCGCATAGTCCA	0	-7.69348	-0.454982
763	TGCGTAACAAGACACG	2	6.70839	8.1411
764	CTTTGCGGTTTGTGAC	0	-8.34338	1.55447
765	TATCTGTTCGGCAATT	0	-8.43227	0.17677
766	GTAGTACCAGGCATTT	1	13.5618	-0.159098
767	GTCACGGAGAGAGTTT	1	14.0469	0.181717
768	CTCTCAGTCAGTCTTT	1	14.4056	0.190314
769	AACAAAGCATCGCCTT	1	13.5704	0.84572
770	TATCTGTAGGTCCTCG	1	13.5446	1.77204
771	TACCTATCAGCGTACC	2	6.73703	7.81178
772	CGCAGGTGTTCTGAAC	1	13.0973	0.742761
773	TCGCCTAAGGAAGACA	2	6.65351	7.64423
774	TTGTCTACATTGCGAT	1	14.2775	-0.0735517
775	GTGTCAATCGCCGAAC	1	12.7306	0.609901
776	TAGCCGGCACAGATGG	0	-7.91586	0.315239
777	GTCGTAACAGATACAA	1	13.4537	-0.457686
778	GGAGGATAGGAACCGT	1	13.4593	1.71957
779	TGGGTTAGTCAGGTGA	0	-7.84329	1.26024
780	CAACGTACATCTCTCG	1	12.4814	0.920439
781	GAACCTACACGACGAA	1	13.0291	1.47747
782	TATGTGGGTCAAACAA	1	13.9934	-0.485348
783	TTGCACCGTAGTTTGC	0	-7.3764	-0.194543
784	TTTGAGGGTGCAAGCA	1	13.6199	1.44515
785	CTGCGTTTCGATCGCG	1	13.7566	-0.411089
786	GGGACCTAGCAGTAGC	0	-7.58183	1.17626
787	TGACAACGTGAATCAA	0	-8.85969	1.20805
788	CAATCCCGTACAAGCG	0	-8.35673	0.453855
789	ATTACTCGTGGATTCT	2	6.20323	7.75971
790	TCAAAGCCAATAGTGA	1	14.1521	0.0243114
791	CAAGGCCTCCCTATTA	1	12.783	1.03086
792	GGGCCATCAGTAGTCT	1	13.3548	1.9144
793	ATCCTGCAGAGCAGCT	0	-7.71196	0.253936
794	CTCGCTAGTATTGTCG	2	6.78157	7.55725
795	GTTACGACATTCTTTG	1	14.0494	1.11733
796	GTGATCAAGGAATGGA	1	14.3974	0.271407
797	ACTAACGCAGTAAGAT	0	-8.29757	1.08409
798	GTCACCTCAATGGCAG	1	14.0263	1.09549
799	TGGAAGGAGCTACGTT	1	13.4239	-0.3957
800	GTGCTGGGTTTCTACT	2	6.07543	6.33948
801	CTTCCAGCATGGGACA	2	7.0006	7.646
802	ATCCCTGTCTGGCTAA	2	6.7904	7.78806
803	GACCTTCCATCGGCCA	0	-8.38704	0.598965
804	GCTTGCTCATCTCACC	0	-7.85278	0.693409
805	CCCACATCAGGTCTGC	1	13.128	1.38135
806	GGTCATAGTTCGGGAA	0	-7.99878	0.709069
807	TATTGCTAGGAGTAGA	1	14.1096	0.488647
808	GATCATGAGCTATCGT	2	6.69906	7.34378
809	GGGTTATGTTAGAGAT	3	4.95103	4.47274
810	TAGCTTTTCTTACTCA	1	13.5621	1.29681
811	GAGAACGGTTTGCGAT	1	13.1905	0.537357
812	TGTGGCGAGACCATAA	1	13.7704	-0.165581
813	TCCGACTCACATTGCA	0	-8.02798	1.58931
814	TTACTCAGTAACCATC	0	-8.11531	1.00092
815	ATTGTGGGTATGTCCA	1	14.5083	0.239538
816	CTCACCAGTACGGAGT	1	14.1907	0.0871154
817	AAGGAGCGTATCCTTT	2	6.45885	7.74541
818	GCATTCCGTTGAAGCG	1	13.7799	1.73754
819	CACGTTCGTAAACCCT	1	13.8002	0.789165
820	CTCAGCTAGTCATACC	0	-8.33046	-0.0255808
821	GAGGTCCCAATCATCG	0	-8.42659	0.846295
822	GGAACTTGTATATGGA	1	13.8215	-0.408978
823	GGATGAGAGTCGAGCA	0	-7.7236	0.500188
824	CGCGCAAGTCCTCAGG	1	13.0639	1.6488
825	TCGCAGGAGGCCAATG	1	14.1337	0.883502
826	TCTATTGAGATGAGGA	1	14.3562	0.445562
827	GCTTTCGTCCGTTTCG	2	6.82337	7.74144
828	GAAGTCTGTTACTACG	1	13.6733	1.7296
829	TACGCCTGTAGGGTCA	0	-7.43795	0.743838
830	TCACTCGCATCATAGC	0	-8.21342	0.548995
831	AAGGTTCAGTAACTCC	1	13.76	1.01517
832	AATGGCTAGTTGAATG	1	12.7703	1.15132
833	ATTGTGGTCCAGGCCA	1	14.2981	1.0764
834	CACTGAAAGTATACCC	1	13.5705	0.299858
835	CAAGCTAGTACCAAGG	1	14.0602	0.131078
836	CTCCCAAGTCTGGGCT	2	5.98135	6.95752
837	TTGAGCAGTCAAGACG	0	-7.40792	0.119087
838	GGCGAAAGTCATCGTA	1	13.0738	0.88187
839	GGTAGGAAGTTTGGAA	2	6.50114	7.82776
840	ACAAACCCAGGTCCTG	1	13.3919	1.39645
841	CTCACCATCCGCTATC	0	-9.12229	0.350842
842	TGGTCCTAGAGAACCC	1	14.4467	0.787537
843	ATCCTCGAGTAGGTCG	0	-7.49735	0.904668
844	CGATGATAGTCAGGAC	2	6.85871	7.55995
845	TGGGTGCAGCGCATTT	3	13.588	-0.504187
846	CACCTTGTCGGATGTT	1	14.1232	0.918119
847	AACTGGTTCATTCTCA	1	13.9738	1.00049
848	GAAGTCTAGAGCGGTT	2	6.44509	8.33007
849	CCTTGCATCGCCGAAC	1	12.4525	1.2935
850	TTCGATTTCAAGGCCC	1	13.5235	1.82961
851	TACGGATCAAGCCTTA	1	14.4422	0.448353
852	GTTATGGAGTCGAGCA	0	-7.3797	-0.661943
853	ATGGATCGTAGCAGGT	1	14.0023	1.29045
854	AATGCCAGTCGGCTGT	0	-7.78716	0.57743
855	TATGTGGTCTGTAGAC	1	13.0001	1.79342
856	GGTTGCGTCCCGTAGG	1	13.9111	1.35697
857	TTGGTCCAGGTTCGTT	1	12.4692	1.19652
858	ATTGTGGTCTGATCTT	0	-7.80461	1.69955
859	TAACTTCCATGGCCTG	0	-8.54049	-0.0423343
860	GTGCACGAGAGGCGGA	1	13.379	0.711057
861	ATTACCTAGTCGACCC	1	13.5444	-0.147511
862	GGCATTAGTGTCCCAG	1	13.0783	1.78117
863	TGGCAATAGGCTTAAA	0	-7.87117	1.40846
864	TGCTCGTCAACTCCCT	0	-8.41658	1.13986
865	TTGCTATCACACACCG	0	-8.14153	1.33608
866	CTTTGCGCAGCAACGA	2	6.71265	7.98731
867	CATTCATCAAGTCTGT	1	13.9588	0.825374
868	AACGAGGAGTGATCTC	1	13.0341	1.09616
869	CTGCGTTCAAGCGAAC	1	14.5747	0.140374
870	TCAGTCCGTAACATAG	1	12.7504	0.73978
871	TGCGTAAGTGGACTGA	1	12.6326	1.71234
872	TACGGATAGGGTAATT	2	6.37556	6.85274
873	GAACCGCCACATGATC	0	-8.60392	0.115485
874	ACAAGCTGTCGTCGCA	2	6.65376	7.54026
875	TTCGGTCTCACCACAA	1	12.9618	1.1292
876	CCTATTAAGCACCATT	1	12.606	0.918462
877	CATGCCTGTCCCTTTG	0	-7.20889	-0.0077332
878	CCCGTTAGTCATAGCT	2	6.56913	7.47853
879	ATGGATCGTGCATTGT	1	13.7799	1.56715
880	GCGAGTCCAACGTCGC	0	-8.14575	1.07667
881	GATGATCAGTGAAACT	2	6.72099	7.88319
882	CACAACAGTTTGCGAT	3	4.99348	4.85093
883	CCTCCCTTCCTCCATG	1	13.974	0.179983
884	CTGGCAGAGCAGAATT	1	14.1841	1.66976
885	GGGTGTCCACAGCTTA	1	13.8066	1.75665
886	TAGCCCTCAGTTAAAG	3	4.98203	4.81787
887	AAAGGATCAGTGGTCC	0	-6.88772	-0.885123
888	TTCGTTAAGTTAGCAA	0	-9.07614	0.302912
889	TGCGTAATCAACGTGT	1	14.7045	0.767718
890	GCTGAGCTCTTTCGAT	0	-7.86051	-0.18404
891	TTCATCATCAATTGGC	1	13.9473	0.842568
892	GTGATCACATTACACG	0	-7.52614	0.0784244
893	TGTACGATCAGTCACA	3	4.7836	4.76625
894	TCAGCTCCAGGGCTTC	2	6.18884	7.17678
895	CTCTAGCCACAAACGG	0	-8.42118	1.08637
896	ACGTGGCAGGAACCGT	1	14.2047	1.08161
897	CATTCATAGGGAGTTC	1	13.5017	0.896457
898	TGTAGCACATCTGCAA	3	5.06019	4.88223
899	GTAGACTAGAGTGGAA	1	12.7179	0.0431582
900	TGTGACAGTATATGGA	0	-7.84436	1.05074
901	TAGGAGGCAATTGTGC	1	13.4446	1.67459
902	GGGCCATCAGAACTTC	1	13.7279	-0.0501291
903	TAACAGCTCCCACTAC	0	-7.58399	-0.242333
904	GTCACAAAGCGTCAAG	2	6.32061	7.99599
905	GGCGTTGGTGCAAGCA	0	-7.9885	0.381433
906	CGCAGGTGTGAATCGG	0	-7.96721	0.816497
907	TCAGTCCAGGCTCCTG	0	-8.05569	0.17085
908	GAAGAGCGTCTGGTTA	1	13.0871	1.51751
909	GGCGTTGCAGGTGTGA	0	-7.67812	-0.243216
910	GACTAGTTCTTGCGCT	2	6.41809	6.99058
911	AAATGAGTCTAGTCGA	1	14.1556	1.38646
912	CCGTACTTCGCTCGGA	0	-8.44634	0.242213
913	ACATGGTCACGGCCAT	1	14.2299	0.525513
914	CCTGGGAAGAAGGGCG	1	14.6686	0.535825
915	GTGCTGGTCAGTTGAC	0	-8.17027	0.307031
916	ATTCGTTCACTCCACT	1	12.6146	1.61689
917	TGACAACAGTATACCC	1	12.3928	2.06869
918	CATAACGAGCTGAGGT	1	13.9232	0.214112
919	TGCCTGTGTAACTGAA	2	6.03366	7.6686
920	GCCTAGGTCCCAGCAG	1	13.4476	0.737598
921	GGTGCTGGTATTCTCT	2	6.05444	8.26129
922	TGTACAGAGAGAGGTA	3	5.32841	4.69463
923	GATGATCGTACCAAGG	1	14.4427	0.788611
924	TCAGGGCAGGATTAAC	0	-7.97022	1.68214
925	GCGATCGCAGTTAAAG	2	6.53623	7.76971
926	TACAGCAGTGGTCGAA	1	12.6412	0.696515
927	CCAATGAAGTGCTGAG	1	14.3776	1.05265
928	TCGTTCGGTTAACTCG	1	12.9018	0.1412
929	GTCACAAAGGATTAAC	1	14.0671	0.402254
930	TGCTCGTTCTGAAAGA	0	-7.58735	0.224829
931	AATGGAAAGAACCCGA	0	-7.86853	0.852173
932	CAACGTAAGAACCATA	1	13.0966	0.46763
933	GTAGACTTCGTGGTAT	1	14.1232	1.05022
934	GCATTGAAGACACTTC	0	-8.782	0.985759
935	GCACCTTTCTGGCTAA	2	6.94065	7.77402
936	CGGTGCAAGCTATCCA	0	-7.43715	0.294788
937	TACAGCACAACTCGTA	0	-7.53771	-0.569036
938	ATAGTCGAGTACCTCA	0	-8.21677	0.895287
939	CCAATGACACGATTAC	0	-8.14752	0.0772461
940	GTAATCGCAACTCGAT	0	-7.73335	-0.0832496
941	CACGTTCCAAGCAGGT	1	13.8451	0.805948
942	GGTGTCGCATAGCCGC	1	13.7226	0.956912
943	GCCAGCATCAGGAATA	2	6.25079	7.59249
944	TGCTTCGTCAACACGT	1	13.4134	-0.223153
945	GCCATAAAGACAGCTG	0	-8.20697	0.422375
946	AGCCTCTGTTTGCGAT	0	-8.46419	1.12505
947	GTCACGGTCTTCATAC	2	6.45898	7.89479
948	GACTAGTGTGTTTCTT	1	13.7511	1.86592
949	CCTTGGTTCCATTGTT	2	6.4867	7.77214
950	ACTGCGGTCACATCCC	2	7.04327	7.77077
951	GGGTCTGCATGCCTTC	1	12.7392	1.58861
952	GCAACCGCAGTATACC	1	13.7108	1.24746
953	ATCCTGCCAATGCCAT	1	13.3358	1.78719
954	CTGCGTTAGATGCGAC	2	6.82374	7.5889
955	TAAGCCACATAGATAG	1	13.4772	1.30438
956	GTGTCAAAGTGTCACT	1	13.9124	0.767914
957	AACCGATGTGAGTCGA	1	13.1131	0.176185
958	CTGGGACGTCTCTGCT	0	-8.14848	1.22071
959	ACAAAGAAGCCTATAC	2	6.64354	8.02554
960	TTGCAGAGTCGATTAC	3	4.98252	4.52383
961	GTGTCCTGTATTCTGG	0	-8.24086	1.50782
962	GTGATCAAGAGCTGTG	1	13.1243	1.26289
963	TGAGTCACAGGTAACG	2	6.4353	7.50588
964	CTCATGCCAAGCTTTG	1	14.3058	1.05178
965	CGATGATGTAGCGAGT	1	13.2437	1.76297
966	GCTGAGCCACAAGTGG	0	-8.2778	0.734692
967	TAGGTCAGTGGAAAGA	3	5.39649	5.24772
968	TGCTCACTCGTGCTTC	1	13.6772	0.128091
969	CATGTTTAGCTGATTC	1	14.1713	0.373821
970	GTTACGAAGGGCTCTC	0	-8.14413	1.40384
971	GCCCAGAAGGTCTTTG	1	14.3248	0.898689
972	CTCGCTACACAGTAGG	0	-8.47296	1.49642
973	ATTCGTTCACTCAAGT	1	14.084	-0.0387989
974	GTTACGACATTAAGGA	1	13.1881	-0.290573
975	CAACGTATCACTGATG	1	12.9808	2.00146
976	TAAACCGAGGATGTCG	2	6.4104	7.95096
977	CATGTTTTCCGTTTCG	1	13.2747	-0.375724
978	GACCCAGTCTGAAAGA	0	-7.96387	0.983893
979	TGTACAGGTTAAGTCC	1	14.5477	0.596039
980	CCCTAGTTCAGATACC	3	5.35717	4.80431
981	TCAATTCTCTGTTTAC	1	13.7893	-0.512675
982	GCTCAGGTCAGTGTGT	0	-7.42363	0.591235
983	TGGGTGCGTCAATCCA	1	14.0596	0.940573
984	CGGACTGGTAGAACGC	1	13.2645	1.93396
985	CTTGAAGTCCGAATTG	0	-6.93338	-0.263289
986	ATATTCCGTAGCCATT	3	4.91974	4.62351
987	CCAGAATTCTTAGTGG	0	-8.22254	-0.247668
988	TTAGCTTAGTATACGA	1	12.9577	1.74521
989	TTACGGAAGAAATCTG	2	6.5952	6.95072
990	TTGCACCCAAAGGCCA	0	-8.32843	-0.293977
991	ACTGTCCGTGCGCTCA	1	14.54	0.827899
992	GCAAAGGAGAGCACTG	1	14.3591	0.139577
993	CCTTGGTTCACAACAC	1	12.94	0.385817
994	CCGCATTAGTGTCGGA	1	14.1078	1.6846
995	CGAGTTAAGTGAATAC	0	-8.90513	0.174706
996	TTAGCTTGTTAACTCG	1	13.1992	-0.136483
997	TTCGCGTAGCACACCC	1	14.0554	-0.0652286
998	CAAGGCCGTAACGGCA	0	-7.49949	-0.0532511
999	TTGCACCGTGTCCCAG	0	-8.46968	0.64362
1000	ACCGAATTCTGAACGT	2	6.64181	7.11778
1001	TCTCAGCAGCAATAAC	1	13.1962	0.254358
1002	CATGCCTGTAAGTCTC	3	5.26474	4.75045
1003	ATTGTCTTCGAGAACG	1	12.6344	1.70842
1004	TTGAGTGGTGTTAGAA	1	13.3178	0.55431
1005	TACGGATTCTTGCGCT	2	6.84967	7.82893
1006	GCGTTGGGTGATTCCA	2	6.70362	8.13275
1007	CCGTGAGAGGATGTAT	1	14.6131	0.360551
1008	TCACTCGAGTAACATG	1	13.2487	1.61702
1009	TAATCGGAGCCTTTGA	0	-8.28187	1.04432
1010	CAACCAATCGAAGCCC	0	-8.05143	-0.349655
1011	GCACGGTCATTTGTTC	1	14.2218	1.11042
1012	TTACCCGAGGACTAGC	0	-8.43891	0.795405
1013	GGAACCCCATAGATAG	2	6.73921	7.75365
1014	GAAGTGGCAGTTACAC	1	12.8376	0.567594
1015	AAAGATGGTTTCGACA	0	-7.97854	0.66359
1016	GCCAGACGTATCAGCT	3	5.39164	4.79383
1017	TGCACCTCATGGCCGT	1	14.0453	0.513829
1018	GCGTTGGTCTTACCTA	1	14.316	0.190069
1019	TTTACGTAGTCTGGGA	2	6.65479	7.68978
1020	GTTACGAAGAGCTCCC	1	13.8792	0.367911
1021	TTCGATTGTTCCCAAA	1	14.0834	0.885598
1022	CTCTCAGGTGCATCAT	1	13.1187	1.16862
1023	GCGAGAAGTCAGAAAT	1	14.4451	0.505175
1024	TGAGTCATCCGTTAGA	2	6.81926	7.96658
1025	TGTGTCCTCCCAGTAA	1	14.105	-0.0146262
1026	GAGAACGCATAGCCAT	1	12.7295	1.48101
1027	CCTTAATTCCTCTCTT	2	6.67049	7.98244
1028	TTGCGAAAGGTTCGAG	1	14.326	0.566641
1029	TTACGGACACAGTTAC	2	6.83266	7.60601
1030	CTGCTCATCATTCGGA	1	14.1311	1.07625
1031	TATGTTCGTCAGACGA	2	6.9686	7.53893
1032	GGAACTTCATATACGC	1	14.33	0.927899
1033	ATTACCTCAGAGTCGA	2	6.77871	8.1099
1034	TTCTAACAGCTTACCA	1	14.2545	1.14906
1035	CTTTGCGCATCTGCAA	1	12.7062	1.30514
1036	GAAATGATCTTAATCC	1	14.2759	0.502219
1037	GGGACCTAGCTTACCA	1	13.4741	1.57686
1038	CGTAAACTCATACTTC	1	12.5289	1.01132
1039	CGTACAACAGTGCGAA	1	12.939	0.0979773
1040	GTAGACTTCAGTGTAC	2	6.76074	8.13327
1041	ATTCGTTAGAGAAGCA	0	-7.4795	1.31559
1042	TTGCAGAAGAGTCCGA	1	13.0681	1.18477
1043	TTAGCTTTCGTCTAGA	1	13.7951	1.34227
1044	CTCTAGCTCAACACGT	0	-7.29899	0.179826
1045	TAGCCGGAGTCGTGAG	2	6.51826	7.65144
1046	TAGGTGTCATCCTCGT	1	13.3949	0.658897
1047	GCTGTTCGTGTTTCTT	2	6.78694	7.37942
1048	ACCAAACGTCATGAGG	0	-7.92325	0.566058
1049	TAGGTGTAGTCGGGAT	1	13.7652	0.91794
1050	TTACGGATCAGTGTGT	1	13.9652	-0.255104
1051	TGCCTGTGTACTTCAG	0	-8.58867	0.342346
1052	TGTGTCCAGGCTGGAT	1	12.8037	0.516667
1053	TCCCACACACAGTAGG	1	14.2056	0.224972
1054	CGTAAACCATTTCTTG	0	-7.46714	0.0175648
1055	TGTGACATCCTATCCG	2	6.32559	8.1696
1056	ACGTGGCTCAGCACGC	1	13.6657	1.51342
1057	AACCTGATCAGGTCTA	1	14.4242	0.749681
1058	GCTGTTCAGATTAGAC	1	14.1103	0.898415
1059	AAACTGCCAGGTCTGC	2	6.78441	7.32195
1060	TAGGTGTAGCGTGTTT	1	14.5955	0.106987
1061	CTCGCTAGTCATAAGA	1	13.7341	0.612879
1062	TAGCCGGGTGTTGTTG	1	14.57	0.15634
1063	CCTCCCTAGGAAGGTA	1	14.0188	0.212476
1064	ATCCTGCGTTAACCAC	1	13.5659	0.741777
1065	ATGGATCCATCGGCCA	0	-7.4063	-0.146852
1066	AAATGCCAGACGCCCT	1	12.3021	0.902316
1067	AAGGAGCCACTTATGG	1	12.5571	0.129269
1068	CCCTAACCAGGAGCAT	2	6.73121	7.41389
1069	AATGTCGGTCCTTCAC	3	4.88442	4.59905
1070	GTTGGGCCACGATTAC	1	13.6147	0.323459
1071	AATGTCGGTTCTACGA	2	6.82429	7.87355
1072	AACCTTTAGCGATACG	1	14.4514	0.407613
1073	CATAACGGTCGATTAC	2	6.33802	7.28872
1074	TGTTAGGAGAGCTGTG	2	6.76929	7.16179
1075	GCGGAAAAGTCGCCTG	0	-8.05692	-0.249715
1076	CGAGTTACATGCGTTA	1	13.4254	0.0259609
1077	TTGCGGGTCCGTGCGA	0	-8.647	0.786643
1078	GCTCGAGAGTGCACAG	0	-7.19752	-0.204082
1079	ATTCGTTGTGTCTCGG	0	-7.96132	1.12519
1080	TATGTGGAGACACGGT	1	12.8212	1.02118
1081	CTCCCAAAGCTCGGCT	1	12.5393	0.973328
1082	CCCTAACAGATGCGCA	1	13.3811	-0.222103
1083	CCTGCTAAGAGAGTTT	1	13.0841	-0.16647
1084	ACAAAGAGTGACAAGC	1	14.0646	0.975649
1085	CTGCTCAGTACAACGG	0	-7.75224	-0.407278
1086	CCACGTTAGTGTGTAA	2	6.90134	7.39669
1087	CAACGGCGTAACCGAG	2	6.61586	7.47671
1088	GGTCATAGTCTGGTCG	0	-7.69934	-0.15192
1089	GAGATTCCACAGCTTA	0	-7.94989	0.30884
1090	TAGCCGGGTGTCTACA	1	13.2635	0.985065
1091	TAAGTGCGTCAATCCA	1	13.5769	0.229367
1092	CTAGGGCCATCATGTG	2	6.82496	7.59817
1093	TACCTATAGTAGTCGG	2	6.29228	7.99497
1094	TGGTCCTAGTTAGAGT	3	4.9298	4.62874
1095	GGATGAGTCTACTTTG	2	6.53005	6.85712
1096	ATCCTCGCAAGTCTGT	1	14.3952	0.753041
1097	CTGCGTTAGTCACACT	1	13.3887	0.226217
1098	TTGGTCCTCTGTCGGG	1	13.3872	1.15219
1099	TTGCGAAGTCCGTAGC	2	6.04334	8.06736
1100	CTCTACGGTTACCACA	2	6.91469	7.92239
1101	ACAAACCGTTAGGAAT	1	14.2727	0.780511
1102	ACGTGGCTCCTCCATG	1	12.9514	1.31287
1103	CACCTTGAGGGTAATT	1	14.4147	0.043625
1104	GAGAACGTCCTCCAGT	1	12.8517	1.37019
1105	TGCATTTAGTCATACC	0	-7.95523	0.978826
1106	CTTGTCGTCTCTGCAC	0	-8.06232	-0.469056
1107	TTACTTGGTACTTGAC	2	6.79246	7.41388
1108	TGAATCGGTGTCCTTC	1	14.2658	1.17426
1109	GAGTGAGTCTATAGGC	1	14.1181	1.2843
1110	GCTCCTATCGTATAGC	3	4.83491	4.77878
1111	TCAATTCCAGCAACGA	1	13.4622	0.984517
1112	ACCGGGTTCAGTTGAC	1	14.7144	0.589824
1113	TAACAGCGTCTTAGCA	2	6.58859	7.88014
1114	CAACCAAAGAGAAGCA	1	14.3937	1.1648
1115	GTAGACTCAATTGGCT	2	5.28532	6.45384
1116	TATGTGGCAAGATTAG	2	6.75441	7.98625
1117	GCAGATTGTCAATCCA	2	6.21415	8.07166
1118	AGCCAGCTCGCCCTTA	0	-8.22644	0.138454
1119	GCTGAGCGTGTTGGTT	0	-7.69956	1.12604
1120	GCTGAGCAGATTACGA	0	-8.16866	1.02536
1121	ATTACCTTCTCGCGGA	2	6.81862	7.82576
1122	TACCTATGTATTCTTC	1	13.9061	0.510169
1123	TACTGCCAGGAGTAGA	1	14.0277	1.3535
1124	GTGATCAAGGCGTAGT	0	-7.4592	-0.550725
1125	GAGGCTCGTCCGCTTT	1	14.184	-0.18129
1126	GCCATAAGTGCTTCCT	1	12.4471	0.0657692
1127	GTCACAAAGGGCATTG	1	13.9177	-0.0783029
1128	GCGGAAATCGATAGGG	1	13.7874	0.303787
1129	CTCTCAGCATTGAACC	3	5.22651	4.95892
1130	CTAGGATAGGAGTAGA	1	12.6662	1.0332
1131	TACCCTGTCGCGTTCT	2	6.41213	8.21472
1132	ACTTTCATCCCAATGA	0	-7.39044	0.037619
1133	TGGCGCAGTACTTGAC	0	-8.80231	0.298921
1134	GGTGAAGCAGTAGTTC	2	6.20697	6.56039
1135	AACTGTGTCTCGCGGA	1	13.2065	0.165724
1136	GAGGATGTCCACGCTT	1	13.7826	0.38734
1137	TAGTCCCGTTAGAGAT	1	12.1759	0.677338
1138	CCCTAACTCCTATCCG	2	6.67397	7.00272
1139	TGGCCTTCAAGCGGTA	1	14.1233	1.62858
1140	TCAAGGTCACCTACCT	2	6.7087	7.13165
1141	GCTCACTTCATTCATC	1	14.3274	1.0259
1142	ACTCGGGAGTGCTAGG	2	6.23951	6.56913
1143	GACTAGTAGTGCACAG	1	12.5978	1.55541
1144	GACTAGTCAGGCTACC	2	6.5494	7.45373
1145	TGAGTCACATGGCCTG	1	13.8321	0.141715
1146	CACGTTCTCACATCCC	1	13.8841	0.632117
1147	TTTACGTGTGATGTGG	1	12.7134	1.5558
1148	CACCTTGGTACCGGCT	1	13.8841	1.3158
1149	ACATGCACAGTCAGCC	0	-8.21377	1.67855
1150	TGTAGCACAACTAGAA	2	6.11337	7.9813
1151	GGCGAAAAGGTAGGAA	1	12.7892	1.3501
1152	TGTACGAGTCGTCGCA	1	12.8618	1.93737
1153	GGTGAAGCATGATCGT	1	13.9116	1.62443
1154	GTGACATAGGTCTTGT	1	13.1413	0.726275
1155	GGTGAAGCAACTAGAA	0	-7.13043	-0.879675
1156	CACATGATCCGTTTCG	1	14.0454	1.48377
1157	GTCACGGGTCTGCACG	1	14.0087	1.21852
1158	GCTTGCTTCTGACATG	0	-8.31842	0.773231
1159	TGCATTTAGCATGATA	3	4.71271	4.82861
1160	AACATCGGTATGGATA	3	4.6808	4.78648
1161	ATGTACGCAAGGGTAC	2	6.73679	8.07312
1162	GCGAGTCCACAGTTCA	2	6.45843	7.43149
1163	TACCTCGAGGGAAATG	0	-7.07805	-0.475954
1164	TGGGTGCGTACGGTTT	0	-8.255	1.059
1165	TGATCAGTCCGGAAAG	2	6.75972	8.08933
1166	TTAGGTGGTCCAAGAG	1	12.9846	0.367609
1167	TTAGGTGAGTGATATG	1	14.1664	-0.10391
1168	AACCTGATCGGCATAT	1	13.9998	0.211572
1169	TTGGTCCCATGGGACA	1	14.4569	0.85215
1170	AAAGGGCGTTTCGATG	1	12.3724	1.24532
1171	TTGTCTAAGATGAGGA	2	6.6902	7.40082
1172	TGACAACCAACGGGTA	1	14.0462	1.3095
1173	GAGGCTCTCGAGGTAG	1	14.162	0.354252
1174	CCACGTTCAGGCTACC	1	12.9702	1.75507
1175	CTTGTCGCAGTTAAAG	1	12.487	0.506481
1176	CCCTAACGTTTCCTAT	2	6.59872	7.3085
1177	GGAACCCGTAACATAG	2	6.80921	7.12969
1178	GTGTGATAGTACCCAT	1	12.9394	0.0194256
1179	AGCCCGATCCAAGTCA	0	-8.02303	-0.291823
1180	GCTCAGGGTCCTTATT	1	13.2476	0.711163
1181	GCTGTTCGTTTAAGGA	1	12.7802	-0.135919
1182	TAGACTGTCCGCTATC	0	-8.15898	1.21812
1183	GAGCATTTCTTAATCC	0	-8.02973	-0.408946
1184	TGTAAGCGTTCTTTCA	2	6.29132	7.06736
1185	CCTTGCACATTTGGCA	2	6.79707	7.66221
1186	TGTGTCCGTCAGAGTG	1	13.0922	-0.227964
1187	AGGCGTCTCAAAGTAG	0	-8.76557	0.756234
1188	TATGTGGCACAAGGGT	1	14.4122	0.206106
1189	ACTAGGTAGCGCAATG	0	-7.39981	-0.0654161
1190	TCAAGACCAAAGAAGG	3	4.73022	4.78873
1191	GGTACCGAGGCTCAGA	0	-7.91642	0.693682
1192	CTGCTCAGTGTCCTTC	0	-7.31935	0.675063
1193	TCAGCTCAGGCCTAAG	2	6.32922	7.9248
1194	TCCAGAATCGACCCGA	1	13.1229	0.753906
1195	AATGGCTGTATCAGCT	3	4.70039	4.68801
1196	GACTAACGTACCTATG	3	5.53389	5.47457
1197	CTGTTCGAGCAGAAAG	2	6.75372	8.01506
1198	GCAACCGCATTACTCT	1	13.1989	1.67788
1199	ACTTCCGAGTCTTAGC	1	12.9835	0.937245
1200	GCTGTTCTCCAGGTAT	1	14.152	1.1053
1201	GTGTCAAAGAGATTAC	2	6.70051	6.87943
1202	CGTAAACTCTCTTAAC	0	-7.54411	-0.206443
1203	CCCACATAGTAGTGTA	2	6.40433	7.37134
1204	TATGTTCAGTGCCCTG	2	6.65132	8.08773
1205	TGCCTCATCTCATATC	1	13.2759	0.646396
1206	TTCTGTATCGGCATAT	2	6.92385	7.59324
1207	GTTGGGCTCGCCCTTA	3	4.81045	4.76905
1208	TCTATTGCATCGCTAA	0	-8.54181	0.144537
1209	GCTCGAGCACAGGTAG	2	6.44602	8.17866
1210	AATGTCGGTAGAACGC	2	6.4885	7.03582
1211	CTCACCATCTCCACTG	0	-8.01314	0.661632
1212	GAAAGTAAGACCATAA	1	14.3135	0.797466
1213	ATAGGCTAGTACAACA	1	13.5702	-0.487135
1214	CGCAATAGTGAGTCGA	1	13.5496	0.579608
1215	TAGTCCCCAACTCGTA	2	6.86758	7.83256
1216	GAGGATGCACCTATTT	1	14.1545	1.63098
1217	AAACGAAGTCAATCCA	2	6.31374	7.03498
1218	TGCATTTCAACGTAGG	1	13.7867	-0.340916
1219	GCTCACTCAATCACTG	1	13.5048	1.44415
1220	TTATGTCCAAAGCTTC	1	13.7641	1.16976
1221	TCACCACCAATGCATC	2	6.61357	7.76
1222	AATGTCGCAGATACAA	1	13.3939	1.57441
1223	ATTGTGGAGTGCTCGC	2	5.17586	6.27278
1224	GTTGGTACAAGATGCG	3	4.91996	4.54739
1225	TTGTTCAGTCTGTTGA	2	6.91557	7.71844
1226	TGGACATCAAGCCCTG	2	6.88382	8.09247
1227	TCACAGACATCATAGC	1	13.0648	0.989292
1228	CTGGCAGGTATCTAGC	2	6.35302	8.16939
1229	TTGTTGTCAATTGTGC	1	14.035	0.839998
1230	TAGGTCATCGGTACTA	1	13.0715	1.40416
1231	GATCGTACAAAGGTCG	3	5.34272	4.7999
1232	GGAACCCTCGAGCGCT	1	13.5735	1.34845
1233	GGGACCTGTGCTGTGC	1	13.3228	1.36564
1234	TCCAGAACAAACTACC	1	13.8732	1.15993
1235	ACAATCGCATTTCTTG	1	13.8826	1.7301
1236	CACATGAAGACACGGT	0	-8.5412	1.04262
1237	ATGTTTCAGCGTTAGG	2	6.13399	7.69875
1238	TTTACGTGTATCCTTT	1	12.55	0.427807
1239	TTGTTGTGTGTGCTTA	0	-7.59374	0.835039
1240	CTTGCTGGTACGGTTT	1	14.2061	0.860898
1241	TACCTATTCCCAGCAG	1	13.077	1.5584
1242	GAGGATGCAAAGACGC	0	-8.44209	0.622318
1243	GCAAAGGAGACGCCCT	2	6.75551	7.33521
1244	TCCATCGGTATCCCTC	1	13.0287	-0.160092
1245	ACCGAATAGTTACCAC	1	13.0706	1.34638
1246	AGGACGATCCATCATT	0	-7.95104	0.405457
1247	TTTGGTTAGCTGATTC	3	4.95505	4.54374
1248	GCTTGCTTCGACCCGA	3	5.17116	4.78482
1249	GACCGACAGGATCCTT	1	13.1821	0.710245
1250	GACCGACCACCGATCG	1	13.5231	1.59674
1251	GAACCTATCGAGTTAC	3	5.12789	4.7753
1252	GCTCACTTCTACTTTG	2	6.29313	7.23858
1253	TGTGACAGTGGCCTTG	1	13.3419	1.06968
1254	GAGGCTCAGAGCCTGA	1	13.4004	0.00868642
1255	CGCACAGCATAGCCAT	1	13.2215	1.93919
1256	TTGACGAAGAACAGGA	0	-8.09604	1.20748
1257	TCAGTTTCATCAGAAA	2	5.37064	6.44997
1258	TCTCAGCGTCAGAAAT	1	12.8586	1.46782
1259	GTGTCCTCACACACAT	1	13.5384	0.368912
1260	TCAGTTTAGTTAGCGG	1	13.0186	1.25308
1261	GCTGTTCTCCTCTCTT	1	13.9478	1.46022
1262	ACTAGGTCATGCTATG	1	12.6956	0.212584
1263	GTGGCGTAGTAACACA	1	13.4395	0.809328
1264	GCCCAGATCGTGGAAG	1	13.5325	1.68605
1265	CTTGCCATCGGTCTCT	1	13.9403	-0.407559
1266	TGATGCACATGTATCG	1	13.5312	0.326246
1267	GAGGATGTCTCTTCTC	1	12.575	0.876371
1268	TCAGTCCTCTTACCTA	1	14.2528	0.722584
1269	ACGTGGCTCTTCTTCC	1	14.4943	0.302561
1270	GGTGAAGCAATTAGGA	1	14.3043	0.0141429
1271	TGCTCACCACAGGTAG	1	14.1345	0.181403
1272	AGCCAGCAGACTTGAA	0	-8.01529	0.593648
1273	CGGACTGTCGTGCTTC	1	12.4797	0.9917
1274	GCCCGAAGTTTGTCTT	1	14.1841	0.739823
1275	CGCAGGTCAATACTGC	1	14.3652	0.719813
1276	ATAGGCTCACACATTG	0	-7.96156	-0.22705
1277	GGTGCTGGTAATGCAA	1	13.3397	1.26972
1278	GGAACCCCAATGCACT	2	5.98424	8.17486
1279	GAACCTAGTGGCATAG	2	6.87706	7.92349
1280	AACGAGGAGTAGACCG	2	6.26893	7.62493
1281	ACGTGGCTCGAGGTCC	2	6.68832	8.04854
1282	GGGTGTCAGGTACTCT	1	13.6661	1.49969
1283	AATACGCTCAGTGTAC	1	14.4702	0.0554048
1284	GGTTGCGTCCCATAGA	2	5.60922	8.05399
1285	GCATGATCAAGGGTAC	1	14.4633	0.390139
1286	GCATTCCGTCAGAAAT	1	14.1451	0.987165
1287	AGCCCGAAGCCTGTAT	0	-9.09378	0.496952
1288	CCGTAGGGTTCCAGTA	0	-7.95614	1.44875
1289	CGGACTGAGCCGCTGT	0	-7.86374	0.370595
1290	AGTGTACTCCCTACGT	0	-8.17392	1.4171
1291	CATTGGAAGGGATCCA	2	6.1306	7.73161
1292	CACCACTAGAAGGGCG	1	13.5681	1.09398
1293	GTAATCGGTACGAGAC	1	14.0245	0.140233
1294	GCTCAGGCACTGCTCT	0	-9.12964	0.620988
1295	TCAGCTCAGGCGATTG	3	5.02766	4.61637
1296	GAGGATGCATCAACTG	1	13.5012	1.53766
1297	GGTAGGAAGGCACTAG	0	-7.58799	0.736843
1298	TCACTCGGTATCTCAG	2	6.51988	7.39341
1299	ACCCAAACAAAGCATA	0	-8.22377	1.2856
1300	TGCATGACATCAGAAA	1	14.383	-0.25036
1301	CTCACCAGTTCCATCC	1	13.9139	0.546951
1302	TGGCAATCACTGTAAC	2	6.52152	7.40865
1303	TGGTCAATCGCAGATT	2	6.48054	7.28555
1304	CGCAATACAGTGCGAA	1	14.7026	0.662442
1305	TGCTCACGTAGTAACA	1	13.7529	-0.301403
1306	GCGCCAACATTTGGTG	1	13.8509	1.69846
1307	GGAACTTGTAATGCCT	1	12.9571	0.225709
1308	CTGAATGAGAGGAACA	2	6.25549	7.81461
1309	GATTGACGTATCAGCT	0	-7.29887	-0.00809458
1310	GTGCACGTCCACGGCA	1	13.5944	0.351604
1311	TAGCGGCAGTCAACTC	1	13.5428	1.03018
1312	GGCATTAAGGGTAATT	1	12.9396	1.5766
1313	TTCAACTGTGACAAGC	2	6.48955	7.60656
1314	CACTGAATCCCACTAC	2	6.12259	7.65385
1315	TGCTTTACAAGCGGTA	0	-7.94863	0.347654
1316	TTCTAACCAATGTGCT	0	-7.36547	0.680995
1317	GTGCTGGCATAGCCGC	3	6.43629	6.90109
1318	GGCACGTGTTGGACGA	0	-7.54234	-0.0791118
1319	ACGGATTGTAGTTTGC	2	6.66552	7.73705
1320	TGGAAGGTCGCGCCAA	1	12.3619	1.50672
1321	GGGAACATCGCATAAC	2	6.30919	7.30967
1322	CCACAGGGTTGGCTTA	1	12.8909	1.26708
1323	TCGCCTATCTGTCGGG	1	14.2755	-0.0142929
1324	GAGCATTCACTTGCGG	1	12.9071	0.904787
1325	GCACCTTGTAAACCCT	2	6.63475	7.23696
1326	TTGCCCACAGCAACGA	0	-7.10659	0.110781
1327	TGTAAGCTCCGAGAGA	1	-6.99099	1.74627
1328	ATAGTCGAGTCTTAGC	0	-8.03683	0.0384198
1329	TACTCGCAGAGAGTTT	1	13.7516	-0.352719
1330	CCAGATAAGTTCGCGC	1	13.3297	1.09665
1331	GCGAGAACAGAACGAC	0	-7.68458	0.550785
1332	CTCTCGAGTGCTGGCT	3	4.67467	4.71647
1333	TCAGCTCGTGTTAGAA	1	13.1829	1.04402
1334	AACGTACCAAAGGAAG	0	-8.74591	0.683422
1335	GCACGGTGTAGAAGCC	1	13.0696	1.89839
1336	ACCAAACTCTGTAGAC	1	13.6866	1.62967
1337	TGCCTGTAGGACTTTC	2	6.27109	7.41963
1338	TTAGGTGCAAGGAACC	1	13.2102	-0.0620365
1339	GCACGCACAGACCTGC	1	13.3523	0.782485
1340	TCGGGACAGGTAAGTT	2	6.27053	7.57465
1341	CCCACATTCTGATCCC	0	-7.42419	-0.518085
1342	GCGTAGCCATTACACG	1	13.9601	0.127667
1343	TGTGACAAGGTTCGTT	1	12.6947	1.7499
1344	ACTAACGGTTTGTACG	3	4.80487	4.76733
1345	TGAGTCAAGGCACTAG	1	14.4871	0.961051
1346	TGGGTGCTCGACTATG	1	13.4262	1.86825
1347	TACGCCTTCCAACGCG	2	6.28924	7.85719
1348	GATTAGCGTCCTTATT	2	6.32163	7.69439
1349	CTCAGCTTCGGTGATT	3	4.87036	4.75237
1350	AACCAACTCAGAACGG	2	6.71543	7.98119
1351	TACAGCAGTAGCTGTT	1	13.6591	1.54515
1352	TTCGATTGTCGTAGTT	1	12.6018	1.6358
1353	TGATCAGTCATTCTTG	1	14.5509	0.286179
1354	GCGTTGGGTTACCCAA	0	-8.06385	-0.591221
1355	TCACAAGTCAGATACC	1	12.7534	1.48689
1356	GCCAGACAGATGGGAA	2	6.3043	8.02231
1357	TGCTTCGGTTGAATAG	1	14.332	0.0165388
1358	ATCCTGCGTAACGTAA	2	6.8716	7.24386
1359	CAACCAATCTTCCACG	3	5.05459	4.58649
1360	CGGACCAAGTGTAATG	1	13.829	-0.451347
1361	ACTGCAAAGGTTGTTC	1	13.6653	1.56255
1362	GCGCATGTCCACGCTT	0	-7.37973	-0.454625
1363	CGTACAAAGACACAAT	2	6.93602	7.68839
1364	ACAAACCGTTGCCTGG	1	13.6279	0.93717
1365	CTCAGCTGTGGCCTCA	1	13.3751	1.68225
1366	GCATTCCCACCATTCC	0	-8.18125	-0.0121614
1367	CTAGGGCTCTCGTGAA	0	-7.45301	1.07088
1368	GCTTGCTCATAGTCCA	2	6.2688	8.09495
1369	TGTGACAGTGTGAGGT	1	13.4963	1.83656
1370	GTAGACTAGTTGCGCC	0	-7.71494	1.21676
1371	GACCCAGAGTTACCAC	1	13.2517	1.5365
1372	TATCGAGAGCTCGGCT	1	13.0059	0.140047
1373	GAGAACGAGACACTTC	2	6.68901	7.37465
1374	AAACGAATCGTGGTAT	0	-7.96644	-0.0762745
1375	TTACTTGGTTAGGAGC	1	13.9154	1.41296
1376	TACATTCTCTGCGTCT	1	13.6531	1.45025
1377	TAGCATGGTAGTCTGT	0	-7.80443	0.526046
1378	TACTAGGGTGCTGTGC	0	-7.83877	1.31057
1379	CGCACAGGTATCTAGC	2	5.47815	6.69162
1380	GATCATGAGTGTAATG	1	14.2786	0.516313
1381	GCCAGACGTGATTCCA	2	6.65905	7.74468
1382	TAGCCCTCATTACCTT	0	-7.79562	0.688221
1383	CAACGGCCAAACAGTA	0	-7.14435	1.46191
1384	AGGCGAAAGCCATGGA	2	6.59415	7.91107
1385	GGTACCGTCGAACCGC	3	5.22265	4.89645
1386	CCTGGGAAGCTAACAA	2	6.50165	7.51691
1387	GCGCATGAGTTGCTTG	1	12.8104	2.25746
1388	CACCTTGCATCATGTG	1	13.9251	1.36567
1389	GAAATGATCAATTGGC	2	6.61857	7.29757
1390	AAGGAGCGTAGCGTTT	0	-7.15864	-0.409101
1391	TTCAACTGTCGAGGTA	1	13.9653	1.43183
1392	GTTATGGGTTTGTAGC	0	-7.44685	-0.244393
1393	TTGTCTAAGCTAGTTC	1	14.2154	1.4665
1394	ATGGATCTCGTGGAAG	1	14.0121	0.809191
1395	GCCTAGGTCACAGGGA	2	5.9481	7.72936
1396	GATTAGCAGTGCCCTG	0	-8.75346	0.691002
1397	AAGGAGCGTGCAAGCA	1	12.5671	0.682117
1398	TACTCGCTCGTGTGCG	1	13.2408	0.302459
1399	ATGTCTTCATCCTCGT	1	12.9236	1.56141
1400	ATTACTCCATCGGCTG	2	6.64239	7.70463
1401	GTGCCAGTCTCCTTGG	0	-7.65017	0.719597
1402	CACTGAACATCACAAC	1	12.9328	0.822218
1403	GGGCCATGTTCATTTC	0	-7.15264	1.69402
1404	ATCCAGAGTTCAGTAC	1	14.1979	-0.122656
1405	GGATAGGCACGATTAC	1	13.1872	2.09366
1406	TCAAGGTGTCCGCTTT	1	13.1423	0.199685
1407	AATGTCGAGCGCCTAC	0	-7.16393	0.764671
1408	CCCTCTCAGCTGAAAT	0	-7.23242	-0.545969
1409	TGCTTCGCATGGCCTG	2	6.51652	7.92328
1410	CGAGTTAGTGCGCATC	1	12.5584	1.09315
1411	CAAGCTACAAGCCAGA	2	6.60937	8.15049
1412	ATGTCGAAGCGGACAT	1	12.7983	1.21482
1413	GAGCGCTCACTCGTGG	0	-7.49625	-0.0295029
1414	ACTATTCTCGTCTAGA	1	13.6876	0.183116
1415	GAAAGTATCTATCTAC	0	-7.5224	-0.202733
1416	GTGTCAAGTACAAATG	1	14.0514	0.362419
1417	GCTCCTAAGTATGGGC	1	13.2601	0.791366
1418	GTCTACCTCTCCTTGG	2	6.33803	7.58657
1419	CACTGAAGTCCACCAG	0	-7.22231	0.152403
1420	GGCATTAGTTATCGAC	1	13.8057	0.541936
1421	CCTTGGTGTTACTACG	1	13.5135	1.09429
1422	GAGGCTCAGGCTTCGC	1	14.4758	0.450073
1423	CGGACCAGTCGACTGC	1	13.5955	1.06376
1424	TGGCAATAGAACGCCA	1	12.7559	1.20401
1425	GCACGCATCGGCATAT	1	12.5836	1.14328
1426	GCCAGCATCGGTGATT	1	14.2994	1.32137
1427	ATCGAGTGTTGGCTTA	1	13.2573	0.00370147
1428	TATTGCTTCGTGCTTC	0	-7.36075	0.76359
1429	TGAGTCACAAATGTCC	1	13.4841	0.011622
1430	TGAGCCGCAGGTAGGT	1	13.9266	0.0218241
1431	GTTGGGCAGAGTTCGG	0	-7.91054	0.300224
1432	TGCTTCGGTGAATCGG	3	5.20076	4.7394
1433	CGCACAGTCCCAATAG	0	-7.87691	-0.49169
1434	ACAAACCTCCAATAGC	0	-8.18767	-0.148773
1435	ACTTTCAGTGGGTAGT	2	6.94833	7.69436
1436	CACTGAAAGGTACATA	1	13.5783	1.47529
1437	GATGGCCAGCGTTAGG	1	13.6256	0.49086
1438	TTACGTTGTACGCAAG	3	5.4619	5.33588
1439	GCTCAGGAGGTGTCGA	1	14.4451	0.409358
1440	CTTTGCGGTATTGTGC	1	14.3389	0.256319
1441	GTCACGGAGTATACCC	2	6.53066	7.58287
1442	GCCAGCAAGGAGACTC	1	13.423	1.011
1443	CCCTCTCTCCTTTGCG	1	14.0441	0.896251
1444	CACAACACAGATTAAG	1	13.8583	1.38118
1445	TTGGTCCAGTTATGAG	2	6.78647	7.97341
1446	TAGGTGTTCCACGGCA	1	14.2578	0.832622
1447	TTACGGATCCTGAAAC	2	6.55452	7.98268
1448	CGGACCAAGGGTATCG	1	13.9811	-0.195584
1449	AAGGTTCTCACAACAC	0	-7.01533	-0.52003
1450	TCTCTGGAGGGCTTCC	1	13.5238	0.474619
1451	GGTGCTGAGAGACTCG	1	12.7371	1.59464
1452	GAAGTCTCAACTGCGC	1	13.8109	-0.377267
1453	GGCATTATCACCCTTG	1	13.1171	1.61591
1454	CGCAATAGTGGCCTCA	1	13.1748	1.70973
1455	GATTGACGTAGCATGG	0	-9.02825	0.341973
1456	TTCATCAGTCAAATCC	2	6.44762	7.49268
1457	GCTGTTCCATGGAGGT	2	6.96885	7.85063
1458	CTAGCGGAGACTTCCA	2	6.49901	7.22092
1459	AGCCAGCAGGCGTCCT	0	-7.78512	1.55059
1460	CAAGCTAAGGGTTCCC	2	6.72644	7.83557
1461	GGAACTTTCGCATACA	1	13.4675	-0.0123752
1462	GCGAGAACATCCCTCA	0	-6.81012	0.912617
1463	GTTCAAGAGCCATGGA	1	13.4635	-0.0853607
1464	GTGCACGAGATAGGTT	1	12.9493	-0.0581049
1465	AACAAAGTCGGTCGAC	2	6.24059	7.77908
1466	CCAATGAGTAGGGTTG	1	13.0936	1.12612
1467	AACGGGATCCCACTAC	2	5.49147	6.24051
1468	TGATGCAAGTCGGGAT	0	-7.4954	-0.441037
1469	TGCCTCACAGGGTACA	1	13.8323	0.228085
1470	TCCAGAAAGTAACATG	0	-7.57992	-0.154448
1471	AATGTCGCATCAGAAA	2	6.52144	7.42434
1472	CGTTCCAAGGTTGTTC	3	5.31616	4.74422
1473	CAAGCTATCGGAAAGC	1	14.4978	0.610977
1474	GGTGTCGTCGCAGATT	2	6.89263	7.49132
1475	ATTTGTCTCGCTTACC	1	13.3104	1.58742
1476	CCGTACTAGCGCACAA	1	12.5512	0.454261
1477	ACAAAGATCAGCCGAC	2	6.57208	8.15433
1478	GAGGATGAGTTCCCGG	1	14.2081	1.24457
1479	TCAAAGCAGAGAGTAG	1	14.0095	1.41561
1480	CTGTTCGGTCATTGGT	0	-8.25785	1.15034
1481	CTCTAGCCACATAAAG	1	12.3559	0.507071
1482	GCACGCAGTGGACAGT	2	6.42975	7.87254
1483	AGATTCGCATTGAACC	0	-8.26997	1.15907
1484	TGCTTCGTCAATTCCT	0	-7.83663	0.397014
1485	GTCGTAAGTGCGACCT	1	13.0442	-0.16427
1486	CACCTGTTCTCGACCT	2	6.07267	7.81053
1487	GCTCAGGCAAGATGCG	1	14.6848	0.800527
1488	TTGTCTATCCTTCGAC	1	13.378	1.80443
1489	TGCTATTTCAGGTTTG	0	5.57463	6.51932
1490	GATGGCCTCTCTTCCT	1	12.9209	1.25167
1491	GCTTAAGCAAACAGTA	2	5.76787	7.93211
1492	GCATTGAAGTTGTCCA	2	6.3491	7.28437
1493	ACATGCAGTTCTGAAC	2	6.20657	7.76032
1494	TAAGTGCCAGCTTACA	1	13.0861	1.78951
1495	CTCTCGATCAATTGGC	1	12.7242	1.121
1496	CAGCTAATCTGGAAGG	0	-8.42836	0.314452
1497	ACTACGATCAACACGT	1	13.7069	2.00113
1498	ATTGTGGAGGCTCCTG	2	5.41914	6.40469
1499	TATGTTCGTAGCATGG	2	6.64859	7.42975
1500	CGTGGCAAGCTCCGGT	0	-7.69135	0.663337
1501	CCAGAATTCGGTCGAC	0	-7.32451	-0.0100451
1502	TGCTCACCATCCCGGA	1	13.6962	0.839526
1503	AAGGAGCAGGATGTCG	2	-6.25922	-0.396687
1504	GATCGTAAGTAATCAG	1	13.8878	1.25069
1505	GCAACCGTCCCGTAGG	1	13.9081	0.722561
1506	TGGCGCATCGAAGCCC	1	12.4202	0.0844188
1507	GACTAGTAGGAGGCGA	0	-7.32309	0.0775806
1508	CTCACCAAGCACGTAG	1	14.0073	0.213302
1509	TCAAGCATCAATGCAC	1	13.7659	1.21051
1510	TCTCTGGCATCAGCTA	1	13.6425	1.86225
1511	TCAGTTTTCGCTATTT	1	-6.49104	1.6044
1512	GCCTAGGCACTGTAAC	1	13.9115	-0.259592
1513	TACGCAATCTCTCAAT	1	12.7542	0.45473
1514	AGCGATTAGGTTTCTG	0	-7.76607	0.425203
1515	ACTGTCCCATCGTACA	1	13.4296	1.72956
1516	GTAATCGCACGCGATC	1	14.2608	1.49186
1517	TTGTTGTAGTTCCCGG	0	-7.44683	-0.288476
1518	GTTGGTATCCCAATAG	3	4.91201	4.57091
1519	GAGCATTAGTTGGAAT	1	12.6631	1.59721
1520	CTCTACGCACAGATGG	1	14.27	1.357
1521	GACTAACAGCAGAATT	2	6.21306	7.45387
1522	TTTGGTTCATCAACTG	2	6.62021	7.59616
1523	GGTCATATCGATGCAT	1	11.6279	0.907104
1524	ACATGGTTCCAGTACA	1	12.2857	1.55137
1525	TTCGCGTTCGCGGCAT	0	-7.44587	0.477028
1526	GTTGGTAAGGGAGATA	1	12.618	0.572632
1527	GCATTCCTCAGTACAC	1	13.6299	1.58199
1528	TAGCTTTAGTCACGCC	1	14.2736	1.38022
1529	TAGTCCCCATCATGTG	1	13.5307	-0.378999
1530	GCACGCAGTGTTAGAA	1	14.013	1.38288
1531	CCCTAACTCCAGGTCG	1	14.2723	-0.156848
1532	TACCTATAGTTACCAC	1	12.9934	1.05869
1533	AACTGGTCAACTACTG	2	6.40283	8.08414
1534	CTGTATTTCTTAATCC	0	-7.90068	-0.30533
1535	CGCGCAACACCTGGTG	0	-7.36273	-0.290018
1536	GAGACTTGTATTCGCA	2	5.36182	6.74279
1537	GCCAGACAGAACGTCG	0	-8.48561	-0.214344
1538	GAGCATTCATCCGTAA	1	13.004	1.78346
1539	AGCTGATCATGCACTA	0	-7.41535	0.842991
1540	ATTCGTTCAAAGGTCG	1	13.2644	0.832002
1541	TGCTTTAAGGCATGCA	1	13.7109	0.972562
1542	CTGTATTCACTCGCAG	0	-6.98469	0.322276
1543	TGTACAGAGACGACTG	3	4.76359	4.75465
1544	ATCCTCGGTCCCGTGA	3	4.90713	4.77889
1545	ATATTCCAGACTCTTG	0	-8.42388	-0.185238
1546	GCAGCCATCGTCCCAT	1	12.992	1.45939
1547	TCAAGACCAATGCACT	1	12.3476	0.501337
1548	ACTAGGTAGGTAGGAA	3	4.6912	4.92828
1549	GTTATTCCAGTAACCT	1	13.5222	1.45511
1550	ACGGATTAGTTCGCGC	1	13.6526	0.908848
1551	CACCACTGTCACTCTC	1	14.3243	0.750537
1552	GGAGAACGTGCACCCA	3	4.70185	4.78779
1553	TTACCCGCAGAGATGC	1	12.8721	0.716977
1554	GGTGCTGGTCTGGTCG	0	-7.8983	-0.268348
1555	GCTCAGGGTCATAGAA	1	14.196	0.527305
1556	CTCAGAAAGTAGTTCC	1	13.3851	0.632752
1557	TTGCCCAGTCGCGCTA	2	6.35939	7.18087
1558	TTGTTGTGTTACTACG	2	5.51419	7.9188
1559	TGAGTCACATTACCTT	1	14.452	0.47836
1560	GAATCTGTCAGAATGA	2	6.61992	7.94449
1561	AATGGCTGTTAGGAGC	1	13.7639	1.76358
1562	AGCTGGCTCCGGCTGA	0	-7.57019	0.624857
1563	GCTCCTAAGGTGTTGG	3	4.95861	4.78811
1564	GTGTCCTCAACTCCCT	1	13.7512	0.896275
1565	ACCCAAAAGGTCTTTG	2	6.62163	7.66596
1566	CGCTATCAGCTCGGCT	0	-7.65369	0.354931
1567	TGCCTGTTCGCACCTT	1	13.2636	0.292756
1568	GGATGAGCACAGGTAG	0	-7.98099	0.228592
1569	GTGATCATCCATCTAT	1	13.9361	0.120367
1570	TCAAGACAGGATATCA	0	-7.40426	-0.232278
1571	GGTGAAGCACTAAACC	0	-7.55121	1.20878
1572	GTTGGTAAGTCGACCC	1	14.3198	0.910812
1573	TTTGGCCGTCAGTGTT	0	-8.24626	0.645121
1574	ACTGCAAAGAATGCTA	1	13.4638	1.57551
1575	CCAGAATAGATGGGAA	1	13.708	1.2358
1576	ATCCCTGTCCAATAGC	0	-7.09352	-0.195699
1577	GACCCAGGTAGCGGTA	1	12.9932	1.34199
1578	GGGACCTGTACCCACG	2	6.91399	7.75425
1579	CACAGATAGATCCGAG	1	13.7323	-0.188965
1580	TCAGTCCTCGCTAGTA	0	-8.35585	0.526978
1581	ACCGCAGAGAAATGGG	1	13.1593	-0.408855
1582	ATATTCCTCGATAGCT	2	6.10002	7.58916
1583	GAGACTTCAGAAGTGC	2	6.61614	7.93366
1584	TTACCGCCATCAGAAA	2	6.18189	8.29723
1585	TCTATTGGTCAGTGTT	0	-7.68052	-0.595495
1586	TAACAGCGTCACTCTC	2	6.92074	7.3574
1587	TCACAAGCAGATACAA	3	4.82316	4.81651
1588	ACGTTAGAGATCTCAC	1	13.0802	1.82641
1589	CAATCCCCAGAACTTC	1	13.8816	-0.363761
1590	TTGCTATCACTCCCAT	1	13.3886	1.30252
1591	TGATGCAAGCAATAAC	2	5.92575	7.85896
1592	GGGCCATGTGCTGGCT	1	13.4045	0.151386
1593	GGTCATATCGAGGTAG	1	12.9698	-0.255298
1594	TTGTTGTTCATTGCCC	1	14.383	0.742399
1595	GTTATTCAGCTACGCC	2	6.06602	8.02915
1596	TTCTGTAAGGTTGACG	0	-7.78943	-0.525987
1597	ATAGGCTAGGACTAGC	1	12.8104	0.278704
1598	TTAGCGAAGCGCATTT	2	6.7584	7.43054
1599	ACATGCATCCCTACGT	0	-7.93705	1.07645
1600	CTCCCAAGTCAGGCTC	0	-9.10326	0.326377
1601	GCTTTCGGTACCTATG	1	12.4312	0.400978
1602	CATTGGAGTAGGGTTG	1	14.2583	0.711467
1603	TCGTTCGAGTGAATAC	0	-7.50971	-0.154709
1604	ATTGTGGCAGGGAGTT	3	5.13591	5.00806
1605	TTTGGCCTCGCGTTCT	2	6.01958	7.92841
1606	CCAATGACAATGGCTT	2	6.55543	7.60744
1607	TATCGAGCATCTCACC	1	12.9014	1.56781
1608	CTTGCTGCATCGTGAT	1	13.9211	1.10092
1609	TGAATCGCAGGAGCAT	2	6.25561	8.06586
1610	TTACTCAGTGAGTCGA	0	-7.32809	-0.569889
1611	GGTACCGAGTGCACAG	0	-7.41541	0.893826
1612	AAACTGCTCTGTTTAC	1	13.627	1.71757
1613	GGGCCATCAGTGCTCG	2	6.04294	8.1383
1614	CACAACACACGTTACA	3	5.05594	4.64346
1615	TGCATGACATTAGCCA	0	-7.36253	0.24439
1616	GGGACCTGTTAGCTCA	2	6.10185	8.02475
1617	GGTACCGCAACGTCGC	0	-8.00072	0.758371
1618	TCACTCGGTCAGCTTA	1	14.2723	1.35738
1619	CTGCGTTCATAGAATG	0	-7.31709	1.18599
1620	TCAAGGTGTAGTGATA	0	-7.93815	-0.0577184
1621	ATCCTCGGTAATGCAA	1	12.7728	1.14373
1622	CTGCTCAAGAGTTTGA	1	12.7606	-0.0130536
1623	ATGTCGAGTTGGCGAA	2	6.4707	7.60153
1624	AACCGATAGACTTGAA	1	13.9002	-0.181405
1625	TCACAGACATAGTCCA	1	12.9921	0.525064
1626	TCCCACAGTGGTTCTA	1	14.0313	1.28793
1627	TTACTCATCTATCCTA	1	13.8623	-0.371076
1628	GCTGAGCGTCTAAGAA	1	13.5685	0.341669
1629	AGATAGAAGAGTTCGG	2	6.29397	8.26131
1630	CTCTCGAAGTGATATG	1	13.5976	0.670555
1631	AGATTCGAGTGGTGTG	0	-8.39716	1.10943
1632	TTACTCATCCACCTAC	1	13.4681	1.54652
1633	TCGGGACAGTTGCTTG	1	13.3718	-0.437995
1634	ACATGGTAGTTGTCCA	0	-7.39829	0.987693
1635	AATACGCGTACGGATG	1	12.9476	-0.061161
1636	CTTTGCGAGTGAGCTG	2	6.4724	7.42561
1637	TAAACCGTCAGGTCTA	1	13.1218	0.374837
1638	ACCGCAGTCACCCTTG	0	-7.68693	-0.240876
1639	GACCTTCGTTGGTAAA	2	6.48278	7.77741
1640	TCACCTGTCCTGAAAC	1	12.6458	1.37265
1641	TCTCTGGAGATTAGAC	2	6.77529	8.05007
1642	GAAACAAAGATATGAC	1	13.5268	1.90682
1643	CAGTGTAAGAGAGTAG	0	-8.3694	0.394032
1644	TAACGGTGTATTCGCA	1	13.2574	0.247844
1645	CTCTACGAGCGTCTGC	0	-8.15338	1.43414
1646	GAACTTGCACCACAGC	1	13.8101	1.12844
1647	AAATGCCGTGTTGTTG	1	13.4215	0.298228
1648	GGAATCTTCGATTACG	1	13.2857	1.05703
1649	CTAGGGCCAGCACATT	1	14.0803	0.49544
1650	CTCACCAAGTTACCAC	0	-7.69096	0.375278
1651	TACTCGCAGAGGTGGG	1	14.3267	1.03652
1652	GTCCATCAGTTCAACC	3	4.78059	4.82507
1653	TGATCAGCAGTAGGCA	2	6.69744	7.89442
1654	AACGAGGTCGCACCTT	1	13.5481	1.791
1655	AGTCAACGTGCATTGT	1	13.7707	1.93807
1656	GAGGCTCTCCTTTGCG	2	6.23797	7.99182
1657	ATTCGTTTCAACTTGG	1	-8.3971	-0.634164
1658	CGAGTTAAGTGTAATG	1	13.5107	1.16245
1659	ACATGCAGTTTCACCC	1	6.03783	6.68019
1660	TCACTCGAGGGATCCA	1	13.084	1.86718
1661	GCTTTCGCAAACGACG	1	13.8617	0.946404
1662	GACCAATTCATGCTTT	0	-7.54292	0.522465
1663	AGCTGATGTTCTTTCA	0	-8.82582	0.65894
1664	GAAATGAAGTCCGATT	1	14.3202	0.69634
1665	TTTGAGGAGAAACGCC	1	13.3971	0.324723
1666	GAGCGCTTCAAGGCCC	0	-8.27184	1.30858
1667	CACCTGTGTAGCGAGT	2	6.66371	7.71988
1668	GCGTAGCGTTTGATCG	0	-7.49838	0.597951
1669	GTCACGGGTCCTCAGG	2	5.96873	7.87333
1670	ATGTCGAGTGTCCCAG	1	13.3269	0.189379
1671	TCCCACATCGTATAGC	0	-8.6544	-0.0359025
1672	AGCCGCAAGTCCGATT	0	-8.64153	0.634056
1673	TTGCGAAAGCGTCTGC	2	6.25089	7.64162
1674	CAGCTGGGTCCACCAG	3	6.20254	6.5575
1675	CCCTAACAGGGCTTCC	0	-7.63989	-0.388442
1676	GACCCAGAGCTACGCC	1	13.2469	1.84704
1677	CTCTCGACAGGCAGAT	1	13.2708	1.27243
1678	AACGTACAGATGAGGA	2	5.21164	6.33443
1679	AAGATAGCACCTACCT	0	-6.89944	-0.0726309
1680	GCTGAGCAGGACTAGC	0	-8.78529	0.30127
1681	CGAGTTACATACAACC	0	-8.59269	0.770943
1682	GCGGTGTCAGCAACGA	0	-7.65363	0.0247866
1683	GTAGGAGAGGCACCTC	1	12.8579	1.53486
1684	CACAGATAGAGTAAGG	1	13.3171	1.00477
1685	ATCCTGCAGGCCAGTA	3	5.42778	5.27349
1686	GCAGCTGGTGCTGAAG	2	6.57299	7.41179
1687	GAGACTTTCCATTGAG	1	13.9017	1.71439
1688	ACCAAACGTAGTCCAT	1	14.6339	0.424434
1689	GTAATCGGTACAACGG	1	12.7847	1.26894
1690	ATCGAGTAGCTTTCCC	2	6.73307	7.66655
1691	CACATGAGTAGCAGGT	3	4.93128	4.85241
1692	TCGCCTAGTTTAAGCC	1	13.1976	1.71787
1693	GCTGAGCCAACGTCCG	0	-7.35258	1.00387
1694	AACAAAGAGTCGTATC	0	-6.71351	-0.21292
1695	GTGCTGGAGAGCCTGA	2	6.49723	8.04919
1696	TACGGATCAGTCAGCC	0	-8.94756	0.124708
1697	GGGTCTGAGTGAGTGC	1	12.6359	0.783032
1698	AACTGTGAGTTACACC	0	-8.52112	0.488149
1699	GTGGATTAGCTTTCCC	2	5.93092	7.85231
1700	CCGTACTTCCCGATTC	0	-7.36572	0.44543
1701	GCTGAGCCATTTGTTC	0	-6.93759	-0.0824306
1702	CTTGCCACAGACTAAA	1	14.2651	0.395494
1703	CCACAGGTCGATGCAT	1	12.5564	1.10015
1704	GCGATTACATCCCTCA	0	-7.6549	-0.289571
1705	AAATGAGAGCTAGCAG	2	5.93656	7.53141
1706	TTACCCGTCGCGCTGA	1	12.4474	1.46187
1707	CCCAGAGAGTGAAGGA	1	13.5967	1.0237
1708	TTGACGACAAAGCTTC	1	13.328	0.431102
1709	ACTGTCCAGATGTTGA	2	5.84945	8.12208
1710	TTCGATTGTGCACTTA	2	5.853	7.52828
1711	TTCTAACAGTCGTATC	0	-7.60157	0.475619
1712	CTGGGACGTGTTGGTT	1	12.8012	0.463879
1713	CGATGATCATTACTCT	1	14.0563	0.108787
1714	GCGAGAAGTAGCGTTT	3	5.04559	4.77257
1715	AGCTATGGTAACCATC	0	-8.3405	0.429706
1716	TGTGACATCCGCGATG	2	6.06082	7.35593
1717	CTCGCTATCGTCTAGA	1	14.1271	0.581945
1718	TTGCCCAAGGCCTCTG	0	-6.14886	1.00383
1719	GCATGATCATCGTGAT	0	-7.84772	-0.0493477
1720	TCAAGGTGTATCTAGC	1	14.1041	0.515052
1721	CGGACTGGTGACGCAA	1	13.0894	0.865965
1722	CAAGAAATCAGCACGC	2	5.35343	6.79933
1723	TGCCTCACATTCGTCC	1	13.9367	1.17365
1724	ACAAAGAGTTTGGATC	2	6.63628	7.43886
1725	CTCTAGCAGGGTCTGA	3	4.7837	4.76931
1726	TGTGGCGCATCTCTCG	2	6.45715	7.47801
1727	TCTAGTTAGAAGGGCG	2	6.02713	8.05732
1728	CTTGCTGAGAACGTTA	1	13.0069	0.0175387
1729	GCTTTCGCACAAGTGG	2	6.78266	7.82161
1730	CTTAATCTCTGGACAT	1	12.7493	0.709693
1731	ACCTGCTAGGCGACTA	0	-8.0725	1.2023
1732	ATTACTCCAGCGTAGA	1	13.3682	0.482986
1733	CCAGATACAACGTCCG	3	4.82666	4.71344
1734	CAAGCTAAGTTCAGGG	1	13.1585	0.227418
1735	CAGCTAAGTTAACCAC	0	-8.43632	1.15675
1736	CTTGAAGGTTCAGAAA	0	-6.94817	-0.478336
1737	GACCGACTCGTGAGTT	0	-7.66599	0.49421
1738	ATGTACGCATGGGTGA	2	6.86737	7.57441
1739	CTTCCAGTCGACCCGA	1	14.516	0.341726
1740	ATCCAGAAGGGCTTCC	0	-7.07656	-0.244876
1741	CACAACACAACAAACA	2	5.26452	6.42801
1742	CGGACTGTCGTCTAGA	0	-8.34467	0.673854
1743	CCAGATAAGACGACTG	1	14.0083	1.15405
1744	GATTGACTCACTGATG	1	12.925	0.27953
1745	TCAGTTTCAAGGTTCT	0	-7.77671	-0.0579442
1746	GAGCATTCATGCACTA	1	14.254	0.021372
1747	GCGAGTCTCGCCCTTA	1	14.0585	1.21277
1748	TGGACATAGGCTTCGC	2	6.39315	7.81461
1749	GATTGACAGTCGAGCA	3	4.94813	4.78965
1750	TGGGTGCCACATCATG	0	-6.65622	-0.0297403
1751	TGACAACTCCGTTTCG	3	4.73123	4.74629
1752	ATGTCTTTCGTTCTAT	1	13.8402	0.956302
1753	GGTGTCGAGGTCGTTT	2	6.36906	7.55418
1754	CTCGCTAAGTCCGATT	2	6.57809	7.36344
1755	TAGGTGTAGCCATCAT	2	5.95112	8.04516
1756	AGCCAGCAGGGATCCA	1	13.5554	1.16927
1757	TAAACCGCAACTGCGC	1	13.2995	0.129194
1758	TCTCTGGCACTCAGCG	1	13.164	1.43036
1759	AGTTTGGTCAGGAATA	0	-8.96322	0.39491
1760	GGGTGTCTCGCACCGA	1	14.2041	0.334151
1761	TGGGTGCCAGGCTACC	1	14.2607	0.0553555
1762	AGCGTGCAGCAATGTA	2	6.29833	6.95327
1763	CTTTGCGGTCCACCAG	1	13.5732	1.05347
1764	TACTGCCGTCAATCCA	3	5.20632	4.92498
1765	TCCATCGTCGGATGTT	1	13.6706	0.638535
1766	GAACTTGAGCTCGTTA	1	14.5295	0.147685
1767	TGCCTGTTCGTCAACA	2	6.36824	7.3572
1768	TACTAGGGTACCGGCT	1	13.4776	0.689036
1769	TGACTCCAGGCCAGTA	1	14.1947	1.51881
1770	CCCTAACGTAGCTGTT	0	-6.92516	0.0757936
1771	GACCAATGTAGACGCA	0	-8.07896	1.47461
1772	GCGATTACATGGCCCA	1	13.1471	0.771504
1773	GCATTCCTCCAAGAGG	1	12.6195	-0.189707
1774	AAGATAGCATCACAAC	0	-7.21822	-0.0377171
1775	GGTGAAGTCGGTTCCT	1	13.0747	0.880078
1776	TTAGGTGGTTCTACCC	1	13.3161	0.423777
1777	CATTCATAGTCTCCAA	2	5.29906	6.41864
1778	GATCGTATCTGGCACG	1	13.489	-0.0215948
1779	CCCTAGTCACGGCCAT	0	-7.63521	1.06687
1780	ACCAAACGTTGTGACT	2	5.98665	8.25912
1781	CCACAGGCAGCAACCC	2	6.55968	8.03017
1782	CCACGTTCACCGATCG	1	12.4027	0.0804073
1783	GGTGTCGCAAGTCTCA	0	-7.35674	1.30967
1784	TTGGTCCCACCAAGGA	1	12.895	1.13784
1785	CAAAGCTCATAGTCCA	1	13.8843	-0.288817
1786	CTGGGACAGAAATCTG	2	6.32526	8.16296
1787	AACCTTTCAGTGGTCC	1	13.6799	0.0872509
1788	GGGCCATCATAGAATG	2	6.10804	7.87374
1789	AACCTGATCCCGTATC	1	13.362	0.591991
1790	ATCCTCGCACATTGCA	1	12.5923	1.22899
1791	TTAACGGGTCACCCGA	1	14.1012	0.807442
1792	GGCGTTGAGCGTAGCA	0	-6.43477	1.01091
1793	TGCATTTGTTAGGCTT	1	13.9966	0.534248
1794	TAACGGTAGAACGACC	2	6.32027	7.51464
1795	TTTGAGGAGGTAGGCT	0	-7.99487	-0.655482
1796	TTGGTCCAGACTCGGA	0	-7.29749	-0.77371
1797	CCCAGAGGTTTAGACC	0	-8.0413	0.30864
1798	CCTATTAAGCTGAAAT	2	5.57914	7.46431
1799	TTCGGTCTCTCCTTGG	0	-7.55687	0.177475
1800	TAATTCCCATTACACG	2	6.00199	7.77143
1801	TTCGGTCGTGCACATT	1	13.8129	0.438117
1802	TAAACCGGTATACGCT	1	14.4607	0.243447
1803	GTTGGGCGTTGCAGCC	0	-7.96738	0.694726
1804	TGAATCGTCTCTCAAT	3	5.38267	4.80374
1805	GAGAACGCACGATTAC	1	13.5763	1.59986
1806	TCAAAGCCAGGGTAAC	1	13.6909	1.05287
1807	TGAGTCAAGAGTCCGA	1	12.8887	1.63311
1808	ACTAACGCATCCGTAA	0	-8.02236	0.124146
1809	GATCATGGTTTGCCAA	2	5.86547	7.85173
1810	ACGTGGCCATTGAACC	2	6.66196	7.36014
1811	CAGTGTAGTATATGGA	0	-7.63357	0.437452
1812	TGTAGCAGTTTCTACT	2	6.15842	7.52962
1813	CGTACAAAGCTGAGGT	0	4.86756	4.32767
1814	GCCAGACTCGAACACT	1	13.4377	1.12925
1815	GCCTAGGCAGTGGTCC	0	-7.80647	1.00133
1816	ACTATTCAGGCAGATC	1	13.2272	1.34542
1817	CTACTTACATGATCGT	0	-7.38628	0.155281
1818	GAGAACGTCGGAGTTT	1	14.6106	0.731404
1819	CTAGCGGGTAAGTGCG	0	-7.21056	0.885645
1820	GAAGTGGTCGCTTACC	0	-7.49885	0.503301
1821	CTCTACGGTTCAGTAC	1	14.2389	1.04343
1822	TTGCACCCATGCCCTT	0	-7.82943	-0.0174141
1823	GTGTGATGTTCCAGTA	0	-6.7986	-0.703973
1824	GTCTACCCAAAGGTCG	1	14.0926	0.90108
1825	GGCATTAGTACCCACG	0	-7.30331	0.00750603
1826	AACCTTTGTCAGCTTA	2	5.93168	8.29316
1827	TGGACATGTATACGCT	2	5.88935	7.84347
1828	ACAGAAATCGACTGGC	0	-7.78533	-0.0451372
1829	TTGACGAAGTAGACCG	1	13.4458	1.4025
1830	ACAAAGAAGGTAAGCC	2	6.52396	7.60059
1831	CCGCATTCACTCGCAG	1	13.8713	0.699579
1832	TGCATTTGTATCGCGC	2	5.54147	6.30402
1833	GCTGTTCCAAACCCTA	0	-7.4705	-0.727162
1834	CCCGTTAAGTAACACA	1	14.08	0.0642228
1835	GTAATCGAGATCACCT	0	-7.76983	-0.48762
1836	CTCTCGAGTAACGTAA	2	6.29067	8.12442
1837	CCTTGCAGTCATTGGT	1	13.2013	1.66629
1838	TGCCTGTAGGTTACAA	1	12.9278	0.457074
1839	GGTCATAGTTCTGATG	0	-7.62386	0.0408701
1840	ACTATTCTCACCGCGA	0	-7.15124	1.09341
1841	GTTGGTATCTATCTTG	1	13.6951	-0.00728082
1842	CAGCCTTCAGCCACGT	3	4.91859	4.53595
1843	TATTGCTCAGAATGCG	2	6.29408	8.22624
1844	GACTAGTCAGTAAGCG	0	-6.81772	0.769188
1845	TCACAAGTCACTTACT	1	14.67	0.531729
1846	ACTATTCCATTGCACA	0	-7.0795	-0.338233
1847	TGCACCTAGATAGGTT	3	4.76461	4.665
1848	TTACTTGCAGGCATTT	1	14.5334	0.587382
1849	GGTGCTGGTCATTGCA	1	13.9533	0.233525
1850	TTCTAACAGCCCATGC	0	-7.19629	1.91454
1851	TAACGGTGTCGTAGTT	1	13.5352	0.418212
1852	CCACGTTTCTTAATCC	0	-7.1285	-0.127939
1853	GATGGCCAGGCGCTTC	0	-7.80683	0.329466
1854	TTGTTGTCAGCGTACC	1	13.055	-0.0705269
1855	CTCATGCGTCAGCAAG	1	13.3303	1.41635
1856	GCAGCTGCATTGTGAC	1	13.834	1.15696
1857	TTGTTCACATCACAGT	1	14.3007	0.0126173
1858	TTACGTTGTCCGTCGA	0	-7.62695	-0.393249
1859	GTGCCAGAGTCCGATT	2	6.32806	8.1549
1860	AGTTTGGGTCGATTAC	2	6.10154	7.49603
1861	GGCGAAAAGTACAGAT	2	6.42817	7.57502
1862	CCTAAAGCATGCCCTT	0	-8.26206	0.704563
1863	TAATTCCGTCACAGGA	0	-8.02441	-0.215694
1864	CCTTGGTCATGTCCCT	1	13.6612	0.724192
1865	GCGGTGTTCGTGGTAT	0	-7.33432	0.952059
1866	TCGAGCGCAGGGTAAC	1	14.2154	-0.119432
1867	GTCACAAAGGATTGAT	0	-7.97314	0.900833
1868	GGGAACACATGTCCCT	0	-7.24291	1.26317
1869	AATGGAACATGGCCGT	1	14.5268	0.962843
1870	GCTCAGGTCCGGAAAG	1	12.7502	0.905944
1871	TTACTTGCAAAGAAGG	1	13.7514	1.13148
1872	TGGGTTATCCCATAGA	1	12.4625	1.0949
1873	AGGACGAGTAAACCCT	1	13.6561	1.19263
1874	CTCTACGAGCAACTGG	0	-8.09266	0.744942
1875	CTCGCTACAAGTTCGT	1	14.344	0.865908
1876	CTGGCAGGTCGTAATC	1	13.9006	-0.414911
1877	CATGCCTCACGTTACA	2	6.24049	8.10345
1878	GGTCATAAGTGAGCTG	2	6.06028	8.00298
1879	ACTATTCCAATCCATG	0	-7.38667	-0.195919
1880	GTCACTCCACTGATTG	1	14.1471	0.115959
1881	CATTCCGCAACCTCCT	1	14.4335	0.230339
1882	TTTGGCCCAACGTAGG	1	12.8284	0.278587
1883	AGTCCGGCAACGGACA	1	13.0556	1.79186
1884	CCCAGAGAGCAGAAAG	2	5.9272	8.18501
1885	GAAGTCTTCGAGAAGC	1	14.422	0.112703
1886	GAAGTCTCACCAAGGA	0	-8.02956	0.798747
1887	GCTTTCGAGAGCGAAA	2	6.7831	7.29866
1888	GGAACTTTCGAGGCTC	0	-8.35813	0.316341
1889	AGCCCGAAGTCAACTC	0	-7.72192	1.36215
1890	TCAGGTACAGTCAGCC	1	-5.74566	0.891957
1891	TCAGCTCGTGCCCTAG	0	-7.56218	1.6628
1892	AATACGCGTATTCGAC	2	6.52948	7.51428
1893	TTGCAGATCCATTGTT	1	13.6423	0.380554
1894	TGACTCCCATGCGACC	2	6.20061	7.3543
1895	ACTAACGGTCATAAGA	1	14.1367	0.629229
1896	CTTCTAACAACGAGGT	2	6.53708	8.17383
1897	TCGTTCGAGCTAGCAG	1	14.2823	0.828807
1898	GACTAACTCGCTCGGA	1	12.3938	1.27748
1899	CGCACAGTCGGAGTTT	2	6.06142	7.34993
1900	TGGTCCTTCGGGAATG	2	5.12575	6.10139
1901	GTCACTCTCGAGGTCC	1	12.869	1.24097
1902	GTTCAAGTCGTTACAG	1	13.721	-0.0319871
1903	GCGAGAACAGACCTGC	1	14.2448	0.613205
1904	AGGACGAGTTGGACGA	0	-8.09583	0.282275
1905	AGACAAATCAGTGTGT	1	12.4828	0.0930176
1906	CAAGCTATCTGAAAGA	2	5.91879	7.80668
1907	GAGGATGTCTGTCGGG	0	-6.78683	-0.0202278
1908	CGCTAGGGTGGTAAGC	2	6.23786	6.5859
1909	TGCTTCGTCCAACAAC	1	14.1884	0.579326
1910	TCAGGTACACTCAGCG	0	-6.81454	0.905844
1911	CTAGGATTCGGAAAGC	0	-8.22606	0.237328
1912	AAACTGCCACCTACCT	2	5.83879	7.67873
1913	AAACTCGAGTCCGTGC	1	14.3512	0.273363
1914	AACCTTTGTATGGGTG	1	12.7204	1.78689
1915	AAACTCGCATCATAGC	0	-8.14528	0.477701
1916	GTCACCTTCCCGATTC	1	13.8397	0.193227
1917	CATGTTTAGTACGACG	1	14.395	0.274191
1918	CACAACACAGAGTCGA	1	14.2404	1.01206
1919	GGTACCGGTAGCGGTA	2	6.4946	7.1289
1920	TTGCACCGTTACTACG	0	-9.07231	0.320951
1921	TGTAAGCTCTGCTACC	0	-7.10661	1.59766
1922	ACAGAAACAACGTACT	0	-8.88402	0.749074
1923	TAACTTCTCGAGCGCT	1	14.0215	1.14123
1924	AGCCGCAGTTTGACCA	1	13.7538	1.51618
1925	TTCATCATCCAGGCCA	0	-7.70663	-0.27676
1926	CCCTGATAGGTAGGAA	0	-7.24162	-0.148206
1927	TATGTGGCAAACGACG	0	-7.60211	-0.523756
1928	TCACTCGGTCAACAGG	1	12.745	0.731957
1929	GGGTCTGAGTTAGCGG	3	5.53373	5.47481
1930	AGCTATGGTCCGTCGA	2	6.21502	7.93911
1931	TTACCGCAGTATACCC	2	5.85959	7.41721
1932	CTAACTTTCTTCCACG	0	-7.62468	-0.51572
1933	TAAACCGCAGTAACGG	1	14.2756	-0.116361
1934	GACCCAGGTGTTGTTG	1	13.1787	0.0740055
1935	AACCGATTCGATTACG	1	13.5828	0.691491
1936	GCAGCCATCTGGCGCA	1	12.6086	0.839394
1937	TACCTCGTCAGAATGA	1	13.7968	0.351881
1938	ATCGAGTCAGCCACGT	1	12.6944	0.74352
1939	TTAGCGAGTAAAGCTA	1	13.8966	1.25717
1940	TTGACGAAGTAACATG	2	6.88518	7.49916
1941	GAACCTAAGATGGCAC	1	14.0816	0.686226
1942	ACCAAACTCAGTACAC	2	6.37994	7.71102
1943	CAACGTAAGATGAGGA	0	-6.97854	1.7463
1944	AATGTCGAGGCTGGAT	0	-8.09229	0.152283
1945	CATGTTTAGAGTAAGG	0	-6.22281	0.248635
1946	ACAAAGAAGAGTTCGG	1	12.3729	0.514101
1947	ATGTTTCTCCCACTAC	1	14.2063	0.142986
1948	AGTTTGGTCCTCCATG	1	12.7018	0.260331
1949	TGCTCGTTCGCTCGGA	1	12.1515	1.05399
1950	ACCATCCTCCTCATTA	0	-6.56937	0.298859
1951	GGGTGTCCAATTCAGC	1	13.7516	0.438246
1952	TGCTCACCATAGATAG	2	6.25531	7.88093
1953	TTACTTGCAGTTAAAG	3	4.62049	4.63007
1954	AGTGCGCGTTGTGACT	0	-7.61907	0.550003
1955	TTATGTCCATTGATGC	2	6.34349	8.20417
1956	GAGAACGCAGATTTGC	2	6.01737	7.56043
1957	TGCTCGTGTCATAGCT	1	12.7592	0.472801
1958	GCCTAGGGTCGCGCTA	1	13.3455	-0.103699
1959	TAATTCCGTAGCTGTT	2	6.1924	6.49146
1960	GCTCCTACATAGGCGA	1	13.611	0.284709
1961	GCGTAGCCAGATGGCA	0	-6.60234	-0.611317
1962	ACTAGGTGTTCTACCC	2	6.1685	8.28259
1963	TATCTGTCAAATGTCC	1	13.2018	1.26562
1964	GGTGCTGCATGGATGG	0	-7.90522	1.42901
1965	GCTTAAGAGTCAACTC	0	-7.98274	0.261306
1966	AACGAGGCATGGCCCA	0	-7.28118	1.40987
1967	GTAGGAGAGATGTTGA	1	14.4846	0.62478
1968	CAAGAAAAGGGTCCCT	1	13.2349	0.116895
1969	TAGCCCTGTCGTAATC	1	13.7854	0.650074
1970	GATGATCAGGCAGTGT	0	-7.33655	0.98238
1971	CTCAGCTTCAAGGCCC	3	5.0822	4.72283
1972	GCGATCGGTGTCTCGG	0	-7.87037	0.898481
1973	TTACGTTAGTGGGACT	3	5.46525	5.23957
1974	CTTTGCGAGCATGTGG	3	5.48748	4.77898
1975	CTTAATCTCCTTGACC	2	6.35993	8.13701
1976	TAAGTGCTCAGCACTA	2	6.0483	7.85689
1977	TACGCAACACCTGTGG	0	-7.67943	1.12742
1978	TCACTCGTCCCAGCGA	2	6.41872	7.75112
1979	CACTGAAAGGCAAGGG	1	12.6313	0.781787
1980	TCACAAGGTTTAGACC	1	13.3574	0.591209
1981	TGCATTTAGTCAGCCC	1	13.5894	1.6084
1982	TACCTATAGCACCATT	1	13.6725	0.432134
1983	CCCGTTACAATTCGTG	1	5.58803	5.20471
1984	CGCTATCGTGCCCAGT	2	5.75363	7.42691
1985	GTCACTCGTGATGCTT	1	13.7252	0.78418
1986	GTGCACGCACACACAT	0	-8.05058	1.61477
1987	TGCTCGTAGATATGAC	2	5.74242	7.90998
1988	CCCTGATCACCGTCTT	1	13.1933	1.47851
1989	TAGCGGCGTTCAGTTG	1	14.2403	0.538744
1990	CACATGATCCCAGTAA	1	13.6602	0.579159
1991	TTGAGTGAGAACGCCA	1	13.2948	1.44137
1992	GTGCCAGCACGTACAT	2	6.66828	7.80933
1993	ACTTCCGAGCTGATTC	2	6.35944	7.21081
1994	GAGGCTCCATCATCGA	0	-6.42536	-0.416734
1995	CCGTACTGTGGTACTT	2	6.00339	8.1244
1996	TCCGACTGTTTCGTTT	2	6.83822	7.91266
1997	GCCAGACTCTGATCTT	1	12.6349	1.05905
1998	CAATCCCTCAGTCACA	1	13.5699	1.3458
1999	GGAGTAGGTCGCTACG	0	-8.40177	0.113823
[truncated: 1,710 more rows]

## Sheet: extd_fig1c
leiden_0	leiden_1	leiden_2	leiden_3	4DNFI3O82QVV_40M	4DNFI9G9FRJJ_40M	4DNFIIS73OJN_40M	4DNFIRHH2E7D_40M	LC792_40M	LC792	LC810_hg38_40M
leiden_0	1	0.726284	0.609139	0.0121966	0.700341	0.622137	0.697987	0.628943	0.806702	0.806702	0.805386
leiden_1	0.726284	1	0.739233	0.0125623	0.919453	0.758193	0.916777	0.76617	0.573782	0.573782	0.567071
leiden_2	0.609139	0.739233	1	0.0135994	0.70746	0.850591	0.703653	0.857721	0.471736	0.471736	0.475211
leiden_3	0.0121966	0.0125623	0.0135994	1	0.012	0.00963061	0.0133645	0.013002	0.0110369	0.0110369	0.013148
4DNFI3O82QVV_40M	0.700341	0.919453	0.70746	0.012	1	0.752018	0.969292	0.758756	0.558411	0.558411	0.54649
4DNFI9G9FRJJ_40M	0.622137	0.758193	0.850591	0.00963061	0.752018	1	0.749705	0.953611	0.493117	0.493117	0.48808
4DNFIIS73OJN_40M	0.697987	0.916777	0.703653	0.0133645	0.969292	0.749705	1	0.756291	0.556443	0.556443	0.545329
4DNFIRHH2E7D_40M	0.628943	0.76617	0.857721	0.013002	0.758756	0.953611	0.756291	1	0.50096	0.50096	0.495951
LC792_40M	0.806702	0.573782	0.471736	0.0110369	0.558411	0.493117	0.556443	0.50096	1	1	0.857966
LC792	0.806702	0.573782	0.471736	0.0110369	0.558411	0.493117	0.556443	0.50096	1	1	0.857966
LC810_hg38_40M	0.805386	0.567071	0.475211	0.013148	0.54649	0.48808	0.545329	0.495951	0.857966	0.857966	1

## Sheet: extd_fig1i
4DNFI3O82QVV_40M	4DNFIIS73OJN_40M	GSM17_WTC_PSC_Rep1	GSM18_WTC_PSC_Rep2	LC801_merge_leiden0	LC801_merge_leiden1	LC801_merge_leiden2
4DNFI3O82QVV_40M	1	0.969297	0.675132	0.698731	0.663961	0.872274	0.0182036
4DNFIIS73OJN_40M	0.969297	1	0.67218	0.694975	0.659499	0.869043	0.0194342
GSM17_WTC_PSC_Rep1	0.675132	0.67218	1	0.895811	0.783636	0.665963	0.0292007
GSM18_WTC_PSC_Rep2	0.698731	0.694975	0.895811	1	0.795098	0.686564	0.0338026
LC801_merge_leiden0	0.663961	0.659499	0.783636	0.795098	1	0.657505	0.021239
LC801_merge_leiden1	0.872274	0.869043	0.665963	0.686564	0.657505	1	0.0188946
LC801_merge_leiden2	0.0182036	0.0194342	0.0292007	0.0338026	0.021239	0.0188946	1
