# Supplementary material for: Droplet Hi-C enables scalable, single-cell profiling of chromatin architecture in heterogeneous tissues
Source: Nat Biotechnol. 2024 Oct 18;43(10):1694–707. doi: 10.1038/s41587-024-02447-1 (PMC12520981; doi:10.1038/s41587-024-02447-1)
Supplement: Supplementary file 14 — Statistical source data. [file 41587_2024_2447_MOESM14_ESM.xlsx]

## Sheet: extd_fig2a
ratio	duplication	reads	sample
0.001	0.0015003	732.196	LC462
0.005	0.00722085	3658.12	LC462
0.01	0.0142947	7316.65	LC462
0.05	0.0674632	36586.7	LC462
0.1	0.126206	73176.2	LC462
0.15	0.177801	109754	LC462
0.2	0.223538	146339	LC462
0.25	0.26439	182924	LC462
0.3	0.301044	219511	LC462
0.4	0.364251	292676	LC462
0.5	0.416836	365852	LC462
0.6	0.46128	439025	LC462
0.7	0.499341	512190	LC462
0.9	0.561159	658525	LC462
0.001	0.00231834	648.227	LC716
0.005	0.0112813	3239.9	LC716
0.01	0.0222392	6478.13	LC716
0.05	0.0989557	32394.8	LC716
0.1	0.174971	64788.9	LC716
0.15	0.236052	97184.5	LC716
0.2	0.286651	129576	LC716
0.25	0.329505	161975	LC716
0.3	0.366454	194370	LC716
0.4	0.427347	259166	LC716
0.5	0.475815	323956	LC716
0.6	0.515591	388752	LC716
0.7	0.548976	453544	LC716
0.9	0.602172	583136	LC716

## Sheet: extd_fig2b
sample	variable	value
LC462	cis_1kb.	182844
LC462	cis_1kb.	149287
LC462	cis_1kb.	144264
LC462	cis_1kb.	330165
LC462	cis_1kb.	240854
LC462	cis_1kb.	135546
LC462	cis_1kb.	90500
LC462	cis_1kb.	130055
LC462	cis_1kb.	102447
LC462	cis_1kb.	132586
LC462	cis_1kb.	75189
LC462	cis_1kb.	90254
LC462	cis_1kb.	250071
LC462	cis_1kb.	135996
LC462	cis_1kb.	215091
LC462	cis_1kb.	106770
LC462	cis_1kb.	155925
LC462	cis_1kb.	160461
LC462	cis_1kb.	73584
LC462	cis_1kb.	164598
LC462	cis_1kb.	230350
LC462	cis_1kb.	95857
LC462	cis_1kb.	76740
LC462	cis_1kb.	223479
LC462	cis_1kb.	158414
LC462	cis_1kb.	319488
LC462	cis_1kb.	176497
LC462	cis_1kb.	89361
LC462	cis_1kb.	181893
LC462	cis_1kb.	98411
LC462	cis_1kb.	101391
LC462	cis_1kb.	130308
LC462	cis_1kb.	159106
LC462	cis_1kb.	79982
LC462	cis_1kb.	116516
LC462	cis_1kb.	81073
LC462	cis_1kb.	79488
LC462	cis_1kb.	127568
LC462	cis_1kb.	175362
LC462	cis_1kb.	132855
LC462	cis_1kb.	104571
LC462	cis_1kb.	97720
LC462	cis_1kb.	284309
LC462	cis_1kb.	230998
LC462	cis_1kb.	85541
LC462	cis_1kb.	108763
LC462	cis_1kb.	102231
LC462	cis_1kb.	157979
LC462	cis_1kb.	278279
LC462	cis_1kb.	282512
LC462	cis_1kb.	229371
LC462	cis_1kb.	177304
LC462	cis_1kb.	262211
LC462	cis_1kb.	228510
LC462	cis_1kb.	147583
LC462	cis_1kb.	89628
LC462	cis_1kb.	143335
LC462	cis_1kb.	88568
LC462	cis_1kb.	240383
LC462	cis_1kb.	137305
LC462	cis_1kb.	88059
LC462	cis_1kb.	97615
LC462	cis_1kb.	179026
LC462	cis_1kb.	199401
LC462	cis_1kb.	220503
LC462	cis_1kb.	86267
LC462	cis_1kb.	314049
LC462	cis_1kb.	163940
LC462	cis_1kb.	212772
LC462	cis_1kb.	112382
LC462	cis_1kb.	121324
LC462	cis_1kb.	159061
LC462	cis_1kb.	335102
LC462	cis_1kb.	102605
LC462	cis_1kb.	111191
LC462	cis_1kb.	167409
LC462	cis_1kb.	80029
LC462	cis_1kb.	186702
LC462	cis_1kb.	329745
LC462	cis_1kb.	93309
LC462	cis_1kb.	118849
LC462	cis_1kb.	127970
LC462	cis_1kb.	101872
LC462	cis_1kb.	72510
LC462	cis_1kb.	93343
LC462	cis_1kb.	82780
LC462	cis_1kb.	189387
LC462	cis_1kb.	88444
LC462	cis_1kb.	159791
LC462	cis_1kb.	112050
LC462	cis_1kb.	177023
LC462	cis_1kb.	160951
LC462	cis_1kb.	173243
LC462	cis_1kb.	89816
LC462	cis_1kb.	408782
LC462	cis_1kb.	128622
LC462	cis_1kb.	102179
LC462	cis_1kb.	91115
LC462	cis_1kb.	260608
LC462	cis_1kb.	107654
LC462	cis_1kb.	124707
LC462	cis_1kb.	97172
LC462	cis_1kb.	146470
LC462	cis_1kb.	134232
LC462	cis_1kb.	298431
LC462	cis_1kb.	287455
LC462	cis_1kb.	122774
LC462	cis_1kb.	121735
LC462	cis_1kb.	130826
LC462	cis_1kb.	84334
LC462	cis_1kb.	171876
LC462	cis_1kb.	216351
LC462	cis_1kb.	254913
LC462	cis_1kb.	304454
LC462	cis_1kb.	152655
LC462	cis_1kb.	150237
LC462	cis_1kb.	255907
LC462	cis_1kb.	120879
LC462	cis_1kb.	353183
LC462	cis_1kb.	252457
LC462	cis_1kb.	86089
LC462	cis_1kb.	96957
LC462	cis_1kb.	108850
LC462	cis_1kb.	98203
LC462	cis_1kb.	85941
LC462	cis_1kb.	86800
LC462	cis_1kb.	264472
LC462	cis_1kb.	218109
LC462	cis_1kb.	131192
LC462	cis_1kb.	93835
LC462	cis_1kb.	138581
LC462	cis_1kb.	145119
LC462	cis_1kb.	119217
LC462	cis_1kb.	127421
LC462	cis_1kb.	118619
LC462	cis_1kb.	204747
LC462	cis_1kb.	107594
LC462	cis_1kb.	198967
LC462	cis_1kb.	122196
LC462	cis_1kb.	113781
LC462	cis_1kb.	218277
LC462	cis_1kb.	268288
LC462	cis_1kb.	330699
LC462	cis_1kb.	178375
LC462	cis_1kb.	179014
LC462	cis_1kb.	75989
LC462	cis_1kb.	75866
LC462	cis_1kb.	117255
LC462	cis_1kb.	130394
LC462	cis_1kb.	94439
LC462	cis_1kb.	116729
LC462	cis_1kb.	131834
LC462	cis_1kb.	182080
LC462	cis_1kb.	91600
LC462	cis_1kb.	96407
LC462	cis_1kb.	304230
LC462	cis_1kb.	180988
LC462	cis_1kb.	327013
LC462	cis_1kb.	324898
LC462	cis_1kb.	295259
LC462	cis_1kb.	118920
LC462	cis_1kb.	170869
LC462	cis_1kb.	336756
LC462	cis_1kb.	146522
LC462	cis_1kb.	71552
LC462	cis_1kb.	216403
LC462	cis_1kb.	322217
LC462	cis_1kb.	105634
LC462	cis_1kb.	90301
LC462	cis_1kb.	267206
LC462	cis_1kb.	195997
LC462	cis_1kb.	127757
LC462	cis_1kb.	103016
LC462	cis_1kb.	84963
LC462	cis_1kb.	187958
LC462	cis_1kb.	86498
LC462	cis_1kb.	102806
LC462	cis_1kb.	77764
LC462	cis_1kb.	94122
LC462	cis_1kb.	168850
LC462	cis_1kb.	109327
LC462	cis_1kb.	178851
LC462	cis_1kb.	86266
LC462	cis_1kb.	114545
LC462	cis_1kb.	232702
LC462	cis_1kb.	110698
LC462	cis_1kb.	208923
LC462	cis_1kb.	90904
LC462	cis_1kb.	317520
LC462	cis_1kb.	190432
LC462	cis_1kb.	96283
LC462	cis_1kb.	92233
LC462	cis_1kb.	190918
LC462	cis_1kb.	73984
LC462	cis_1kb.	104788
LC462	cis_1kb.	192631
LC462	cis_1kb.	74505
LC462	cis_1kb.	217993
LC462	cis_1kb.	312918
LC462	cis_1kb.	336506
LC462	cis_1kb.	73264
LC462	cis_1kb.	95736
LC462	cis_1kb.	131067
LC462	cis_1kb.	102209
LC462	cis_1kb.	86845
LC462	cis_1kb.	164969
LC462	cis_1kb.	326745
LC462	cis_1kb.	208401
LC462	cis_1kb.	147120
LC462	cis_1kb.	392166
LC462	cis_1kb.	148764
LC462	cis_1kb.	82147
LC462	cis_1kb.	239226
LC462	cis_1kb.	131549
LC462	cis_1kb.	175970
LC462	cis_1kb.	110876
LC462	cis_1kb.	78196
LC462	cis_1kb.	87070
LC462	cis_1kb.	129619
LC462	cis_1kb.	99488
LC462	cis_1kb.	236334
LC462	cis_1kb.	113526
LC462	cis_1kb.	91592
LC462	cis_1kb.	259092
LC462	cis_1kb.	334357
LC462	cis_1kb.	226067
LC462	cis_1kb.	98758
LC462	cis_1kb.	102263
LC462	cis_1kb.	132533
LC462	cis_1kb.	85777
LC462	cis_1kb.	114022
LC462	cis_1kb.	166736
LC462	cis_1kb.	155810
LC462	cis_1kb.	91143
LC462	cis_1kb.	262974
LC462	cis_1kb.	98876
LC462	cis_1kb.	266238
LC462	cis_1kb.	82766
LC462	cis_1kb.	106969
LC462	cis_1kb.	77069
LC462	cis_1kb.	85131
LC462	cis_1kb.	175878
LC462	cis_1kb.	237434
LC462	cis_1kb.	198518
LC462	cis_1kb.	233200
LC462	cis_1kb.	165475
LC462	cis_1kb.	277892
LC462	cis_1kb.	160307
LC462	cis_1kb.	161196
LC462	cis_1kb.	143384
LC462	cis_1kb.	76912
LC462	cis_1kb.	94875
LC462	cis_1kb.	106192
LC462	cis_1kb.	90950
LC462	cis_1kb.	189156
LC462	cis_1kb.	188202
LC462	cis_1kb.	193916
LC462	cis_1kb.	217649
LC462	cis_1kb.	320882
LC462	cis_1kb.	134368
LC462	cis_1kb.	142055
LC462	cis_1kb.	124071
LC462	cis_1kb.	225414
LC462	cis_1kb.	397878
LC462	cis_1kb.	149755
LC462	cis_1kb.	138655
LC462	cis_1kb.	87067
LC462	cis_1kb.	130723
LC462	cis_1kb.	79918
LC462	cis_1kb.	112551
LC462	cis_1kb.	84031
LC462	cis_1kb.	162296
LC462	cis_1kb.	92232
LC462	cis_1kb.	90088
LC462	cis_1kb.	82496
LC462	cis_1kb.	121524
LC462	cis_1kb.	243924
LC462	cis_1kb.	177157
LC462	cis_1kb.	73761
LC462	cis_1kb.	289609
LC462	cis_1kb.	73098
LC462	cis_1kb.	294541
LC462	cis_1kb.	123419
LC462	cis_1kb.	78367
LC462	cis_1kb.	223068
LC462	cis_1kb.	86223
LC462	cis_1kb.	98861
LC462	cis_1kb.	96843
LC462	cis_1kb.	112724
LC462	cis_1kb.	85493
LC462	cis_1kb.	270449
LC462	cis_1kb.	105354
LC462	cis_1kb.	102871
LC462	cis_1kb.	257894
LC462	cis_1kb.	142289
LC462	cis_1kb.	83801
LC462	cis_1kb.	164110
LC462	cis_1kb.	105238
LC462	cis_1kb.	211471
LC462	cis_1kb.	129890
LC462	cis_1kb.	288121
LC462	cis_1kb.	315739
LC462	cis_1kb.	75847
LC462	cis_1kb.	326728
LC462	cis_1kb.	210112
LC462	cis_1kb.	205988
LC462	cis_1kb.	78915
LC462	cis_1kb.	82429
LC462	cis_1kb.	218095
LC462	cis_1kb.	255329
LC462	cis_1kb.	115983
LC462	cis_1kb.	160510
LC462	cis_1kb.	108548
LC462	cis_1kb.	92400
LC462	cis_1kb.	164433
LC462	cis_1kb.	192325
LC462	cis_1kb.	144676
LC462	cis_1kb.	252078
LC462	cis_1kb.	202451
LC462	cis_1kb.	114911
LC462	cis_1kb.	122735
LC462	cis_1kb.	183641
LC462	cis_1kb.	126913
LC462	cis_1kb.	196657
LC462	cis_1kb.	71745
LC462	cis_1kb.	194761
LC462	cis_1kb.	118828
LC462	cis_1kb.	84529
LC462	cis_1kb.	280609
LC462	cis_1kb.	199937
LC462	cis_1kb.	273147
LC462	cis_1kb.	79799
LC462	cis_1kb.	164455
LC462	cis_1kb.	79876
LC462	cis_1kb.	108783
LC462	cis_1kb.	72375
LC462	cis_1kb.	109911
LC462	cis_1kb.	284350
LC462	cis_1kb.	82595
LC462	cis_1kb.	90703
LC462	cis_1kb.	163864
LC462	cis_1kb.	195193
LC462	cis_1kb.	146366
LC462	cis_1kb.	145065
LC462	cis_1kb.	185449
LC462	cis_1kb.	132675
LC462	cis_1kb.	214535
LC462	cis_1kb.	117382
LC462	cis_1kb.	98677
LC462	cis_1kb.	159206
LC462	cis_1kb.	228106
LC462	cis_1kb.	110390
LC462	cis_1kb.	151288
LC462	cis_1kb.	93020
LC462	cis_1kb.	129316
LC462	cis_1kb.	118744
LC462	cis_1kb.	73384
LC462	cis_1kb.	87586
LC462	cis_1kb.	180633
LC462	cis_1kb.	333876
LC462	cis_1kb.	139780
LC462	cis_1kb.	179860
LC462	cis_1kb.	279679
LC462	cis_1kb.	73203
LC462	cis_1kb.	109799
LC462	cis_1kb.	127333
LC462	cis_1kb.	307664
LC462	cis_1kb.	102518
LC462	cis_1kb.	92030
LC462	cis_1kb.	179752
LC462	cis_1kb.	255450
LC462	cis_1kb.	223724
LC462	cis_1kb.	226171
LC462	cis_1kb.	98703
LC462	cis_1kb.	142326
LC462	cis_1kb.	85572
LC462	cis_1kb.	76446
LC462	cis_1kb.	104920
LC462	cis_1kb.	96002
LC462	cis_1kb.	200468
LC462	cis_1kb.	92357
LC462	cis_1kb.	74381
LC462	cis_1kb.	86824
LC462	cis_1kb.	184529
LC462	cis_1kb.	104462
LC462	cis_1kb.	117234
LC462	cis_1kb.	173946
LC462	cis_1kb.	290393
LC462	cis_1kb.	203890
LC462	cis_1kb.	77689
LC462	cis_1kb.	260490
LC462	cis_1kb.	98251
LC462	cis_1kb.	115419
LC462	cis_1kb.	78994
LC462	cis_1kb.	304466
LC462	cis_1kb.	169015
LC462	cis_1kb.	227202
LC462	cis_1kb.	100981
LC462	cis_1kb.	99841
LC462	cis_1kb.	219000
LC462	cis_1kb.	89435
LC462	cis_1kb.	142960
LC462	cis_1kb.	149823
LC462	cis_1kb.	184593
LC462	cis_1kb.	117247
LC462	cis_1kb.	111535
LC462	cis_1kb.	114372
LC462	cis_1kb.	180440
LC462	cis_1kb.	97121
LC462	cis_1kb.	152274
LC462	cis_1kb.	197750
LC462	cis_1kb.	209316
LC462	cis_1kb.	110593
LC462	cis_1kb.	74145
LC462	cis_1kb.	75473
LC462	cis_1kb.	169599
LC462	cis_1kb.	97517
LC462	cis_1kb.	92287
LC462	cis_1kb.	84841
LC462	cis_1kb.	429230
LC462	cis_1kb.	86508
LC462	cis_1kb.	203920
LC462	cis_1kb.	115200
LC462	cis_1kb.	74642
LC462	cis_1kb.	109229
LC462	cis_1kb.	111845
LC462	cis_1kb.	89310
LC462	cis_1kb.	123873
LC462	cis_1kb.	260387
LC462	cis_1kb.	82470
LC462	cis_1kb.	109205
LC462	cis_1kb.	208489
LC462	cis_1kb.	125127
LC462	cis_1kb.	144126
LC462	cis_1kb.	89262
LC462	cis_1kb.	147745
LC462	cis_1kb.	259311
LC462	cis_1kb.	255883
LC462	cis_1kb.	210786
LC462	cis_1kb.	108049
LC462	cis_1kb.	246837
LC462	cis_1kb.	161075
LC462	cis_1kb.	223139
LC462	cis_1kb.	160129
LC462	cis_1kb.	183523
LC462	cis_1kb.	153237
LC462	cis_1kb.	199871
LC462	cis_1kb.	114543
LC462	cis_1kb.	222578
LC462	cis_1kb.	173762
LC462	cis_1kb.	186633
LC462	cis_1kb.	265858
LC462	cis_1kb.	193526
LC462	cis_1kb.	253457
LC462	cis_1kb.	337980
LC462	cis_1kb.	88373
LC462	cis_1kb.	228300
LC462	cis_1kb.	73351
LC462	cis_1kb.	281259
LC462	cis_1kb.	211973
LC462	cis_1kb.	145118
LC462	cis_1kb.	239698
LC462	cis_1kb.	274306
LC462	cis_1kb.	398741
LC462	cis_1kb.	115752
LC462	cis_1kb.	134812
LC462	cis_1kb.	211573
LC462	cis_1kb.	289236
LC462	cis_1kb.	103084
LC462	cis_1kb.	168303
LC462	cis_1kb.	95736
LC462	cis_1kb.	71689
LC462	cis_1kb.	149151
LC462	cis_1kb.	250249
LC462	cis_1kb.	299700
LC462	cis_1kb.	150216
LC462	cis_1kb.	235923
LC462	cis_1kb.	89223
LC462	cis_1kb.	234612
LC462	cis_1kb.	142131
LC462	cis_1kb.	106932
LC462	cis_1kb.	94020
LC462	cis_1kb.	233670
LC462	cis_1kb.	106455
LC462	cis_1kb.	103636
LC462	cis_1kb.	237660
LC462	cis_1kb.	275601
LC462	cis_1kb.	88306
LC462	cis_1kb.	146481
LC462	cis_1kb.	97744
LC462	cis_1kb.	163054
LC462	cis_1kb.	96107
LC462	cis_1kb.	232307
LC462	cis_1kb.	212072
LC462	cis_1kb.	161594
LC462	cis_1kb.	238201
LC462	cis_1kb.	107577
LC462	cis_1kb.	117520
LC462	cis_1kb.	224449
LC462	cis_1kb.	136663
LC462	cis_1kb.	73837
LC462	cis_1kb.	190314
LC462	cis_1kb.	171965
LC462	cis_1kb.	193154
LC462	cis_1kb.	207432
LC462	cis_1kb.	101042
LC462	cis_1kb.	110797
LC462	cis_1kb.	110253
LC462	cis_1kb.	249444
LC462	cis_1kb.	217781
LC462	cis_1kb.	221233
LC462	cis_1kb.	83394
LC462	cis_1kb.	257013
LC462	cis_1kb.	292837
LC462	cis_1kb.	258668
LC462	cis_1kb.	104658
LC462	cis_1kb.	107527
LC462	cis_1kb.	95789
LC462	cis_1kb.	235102
LC462	cis_1kb.	103861
LC462	cis_1kb.	164337
LC462	cis_1kb.	330733
LC462	cis_1kb.	167249
LC462	cis_1kb.	95214
LC462	cis_1kb.	94322
LC462	cis_1kb.	118835
LC462	cis_1kb.	114157
LC462	cis_1kb.	78043
LC462	cis_1kb.	74582
LC462	cis_1kb.	156121
LC462	cis_1kb.	82324
LC462	cis_1kb.	138708
LC462	cis_1kb.	255261
LC462	cis_1kb.	119791
LC462	cis_1kb.	100825
LC462	cis_1kb.	187661
LC462	cis_1kb.	290302
LC462	cis_1kb.	81356
LC462	cis_1kb.	302875
LC462	cis_1kb.	138226
LC462	cis_1kb.	249513
LC462	cis_1kb.	242111
LC462	cis_1kb.	93327
LC462	cis_1kb.	74183
LC462	cis_1kb.	230860
LC462	cis_1kb.	91386
LC462	cis_1kb.	289679
LC462	cis_1kb.	293831
LC462	cis_1kb.	148990
LC462	cis_1kb.	416911
LC462	cis_1kb.	233382
LC462	cis_1kb.	82988
LC462	cis_1kb.	117706
LC462	cis_1kb.	81598
LC462	cis_1kb.	271778
LC462	cis_1kb.	91929
LC462	cis_1kb.	77994
LC462	cis_1kb.	187850
LC462	cis_1kb.	238833
LC462	cis_1kb.	126999
LC462	cis_1kb.	79465
LC462	cis_1kb.	100688
LC462	cis_1kb.	130805
LC462	cis_1kb.	305815
LC462	cis_1kb.	216598
LC462	cis_1kb.	221302
LC462	cis_1kb.	174414
LC462	cis_1kb.	78223
LC462	cis_1kb.	133972
LC462	cis_1kb.	225504
LC462	cis_1kb.	289906
LC462	cis_1kb.	278951
LC462	cis_1kb.	81613
LC462	cis_1kb.	118022
LC462	cis_1kb.	260551
LC462	cis_1kb.	72709
LC462	cis_1kb.	145063
LC462	cis_1kb.	83876
LC462	cis_1kb.	135328
LC462	cis_1kb.	116020
LC462	cis_1kb.	152769
LC462	cis_1kb.	112444
LC462	cis_1kb.	84339
LC462	cis_1kb.	127711
LC462	cis_1kb.	237469
LC462	cis_1kb.	187076
LC462	cis_1kb.	88947
LC462	cis_1kb.	105358
LC462	cis_1kb.	74358
LC462	cis_1kb.	234019
LC462	cis_1kb.	354179
LC462	cis_1kb.	117647
LC462	cis_1kb.	116755
LC462	cis_1kb.	93824
LC462	cis_1kb.	182610
LC462	cis_1kb.	180304
LC462	cis_1kb.	249680
LC462	cis_1kb.	95206
LC462	cis_1kb.	144434
LC462	cis_1kb.	145787
LC462	cis_1kb.	160010
LC462	cis_1kb.	227233
LC462	cis_1kb.	306948
LC462	cis_1kb.	163366
LC462	cis_1kb.	297015
LC462	cis_1kb.	100539
LC462	cis_1kb.	84570
LC462	cis_1kb.	97566
LC462	cis_1kb.	80237
LC462	cis_1kb.	226020
LC462	cis_1kb.	196431
LC462	cis_1kb.	79638
LC462	cis_1kb.	104773
LC462	cis_1kb.	246327
LC462	cis_1kb.	94111
LC462	cis_1kb.	73520
LC462	cis_1kb.	101748
LC462	cis_1kb.	272399
LC462	cis_1kb.	122293
LC462	cis_1kb.	196656
LC462	cis_1kb.	132718
LC462	cis_1kb.	106405
LC462	cis_1kb.	92497
LC462	cis_1kb.	272637
LC462	cis_1kb.	214143
LC462	cis_1kb.	159937
LC462	cis_1kb.	161342
LC462	cis_1kb.	176793
LC462	cis_1kb.	286947
LC462	cis_1kb.	103312
LC462	cis_1kb.	157491
LC462	cis_1kb.	129618
LC462	cis_1kb.	244282
LC462	cis_1kb.	318334
LC462	cis_1kb.	148690
LC462	cis_1kb.	178727
LC462	cis_1kb.	121673
LC462	cis_1kb.	118926
LC462	cis_1kb.	323010
LC462	cis_1kb.	206081
LC462	cis_1kb.	90557
LC462	cis_1kb.	192052
LC462	cis_1kb.	252193
LC462	cis_1kb.	115155
LC462	cis_1kb.	149236
LC462	cis_1kb.	91296
LC462	cis_1kb.	160245
LC462	cis_1kb.	86191
LC462	cis_1kb.	106834
LC462	cis_1kb.	140423
LC462	cis_1kb.	88644
LC462	cis_1kb.	72047
LC462	cis_1kb.	319651
LC462	cis_1kb.	74750
LC462	cis_1kb.	113104
LC462	cis_1kb.	100542
LC462	cis_1kb.	74147
LC462	cis_1kb.	84584
LC462	cis_1kb.	298447
LC462	cis_1kb.	159366
LC462	cis_1kb.	146108
LC462	cis_1kb.	123976
LC462	cis_1kb.	140907
LC462	cis_1kb.	140826
LC462	cis_1kb.	235594
LC462	cis_1kb.	77931
LC462	cis_1kb.	136951
LC462	cis_1kb.	74852
LC462	cis_1kb.	101557
LC462	cis_1kb.	103091
LC462	cis_1kb.	161688
LC462	cis_1kb.	99015
LC462	cis_1kb.	180656
LC462	cis_1kb.	85246
LC462	cis_1kb.	154774
LC462	cis_1kb.	117080
LC462	cis_1kb.	381774
LC462	cis_1kb.	253408
LC462	cis_1kb.	77202
LC462	cis_1kb.	96464
LC462	cis_1kb.	105402
LC462	cis_1kb.	80434
LC462	cis_1kb.	170152
LC462	cis_1kb.	257670
LC462	cis_1kb.	74382
LC462	cis_1kb.	198813
LC462	cis_1kb.	153145
LC462	cis_1kb.	371350
LC462	cis_1kb.	91661
LC462	cis_1kb.	72806
LC462	cis_1kb.	376856
LC462	cis_1kb.	114374
LC462	cis_1kb.	84797
LC462	cis_1kb.	201769
LC462	cis_1kb.	112772
LC462	cis_1kb.	107972
LC462	cis_1kb.	160021
LC462	cis_1kb.	280077
LC462	cis_1kb.	137905
LC462	cis_1kb.	295999
LC462	cis_1kb.	158394
LC462	cis_1kb.	108840
LC462	cis_1kb.	91757
LC462	cis_1kb.	293336
LC462	cis_1kb.	140111
LC462	cis_1kb.	111913
LC462	cis_1kb.	347017
LC462	cis_1kb.	77685
LC462	cis_1kb.	192280
LC462	cis_1kb.	89546
LC462	cis_1kb.	202097
LC462	cis_1kb.	169080
LC462	cis_1kb.	178245
LC462	cis_1kb.	92668
LC462	cis_1kb.	91980
LC462	cis_1kb.	87569
LC462	cis_1kb.	155529
LC462	cis_1kb.	145249
LC462	cis_1kb.	327152
LC462	cis_1kb.	248042
LC462	cis_1kb.	232489
LC462	cis_1kb.	155440
LC462	cis_1kb.	200846
LC462	cis_1kb.	90686
LC462	cis_1kb.	145207
LC462	cis_1kb.	111374
LC462	cis_1kb.	101421
LC462	cis_1kb.	259050
LC462	cis_1kb.	124382
LC462	cis_1kb.	341957
LC462	cis_1kb.	137973
LC462	cis_1kb.	76638
LC462	cis_1kb.	158207
LC462	cis_1kb.	391036
LC462	cis_1kb.	84292
LC462	cis_1kb.	230249
LC462	cis_1kb.	86159
LC462	cis_1kb.	105196
LC462	cis_1kb.	256196
LC462	cis_1kb.	140009
LC462	cis_1kb.	152942
LC462	cis_1kb.	95719
LC462	cis_1kb.	239735
LC462	cis_1kb.	105441
LC462	cis_1kb.	236882
LC462	cis_1kb.	137237
LC462	cis_1kb.	165280
LC462	cis_1kb.	283120
LC462	cis_1kb.	338131
LC462	cis_1kb.	182788
LC462	cis_1kb.	71155
LC462	cis_1kb.	81927
LC462	cis_1kb.	158827
LC462	cis_1kb.	118116
LC462	cis_1kb.	310329
LC462	cis_1kb.	158096
LC462	cis_1kb.	230147
LC462	cis_1kb.	180788
LC462	cis_1kb.	72875
LC462	cis_1kb.	177133
LC462	cis_1kb.	109542
LC462	cis_1kb.	88958
LC462	cis_1kb.	119909
LC462	cis_1kb.	209717
LC462	cis_1kb.	78589
LC462	cis_1kb.	248649
LC462	cis_1kb.	211044
LC462	cis_1kb.	145010
LC462	cis_1kb.	226080
LC462	cis_1kb.	376338
LC462	cis_1kb.	129918
LC462	cis_1kb.	114764
LC462	cis_1kb.	160717
LC462	cis_1kb.	215837
LC462	cis_1kb.	132810
LC462	cis_1kb.	114368
LC462	cis_1kb.	174845
LC462	cis_1kb.	103373
LC462	cis_1kb.	79226
LC462	cis_1kb.	247643
LC462	cis_1kb.	156816
LC462	cis_1kb.	240182
LC462	cis_1kb.	124569
LC462	cis_1kb.	86064
LC462	cis_1kb.	183891
LC462	cis_1kb.	232479
LC462	cis_1kb.	113188
LC462	cis_1kb.	75848
LC462	cis_1kb.	93667
LC462	cis_1kb.	141069
LC462	cis_1kb.	81320
LC462	cis_1kb.	169859
LC462	cis_1kb.	123991
LC462	cis_1kb.	81218
LC462	cis_1kb.	316970
LC462	cis_1kb.	113154
LC462	cis_1kb.	269062
LC462	cis_1kb.	84374
LC462	cis_1kb.	251745
LC462	cis_1kb.	208968
LC462	cis_1kb.	116060
LC462	cis_1kb.	184768
LC462	cis_1kb.	93302
LC462	cis_1kb.	202504
LC462	cis_1kb.	187372
LC462	cis_1kb.	306319
LC462	cis_1kb.	123417
LC462	cis_1kb.	233421
LC462	cis_1kb.	150990
LC462	cis_1kb.	111000
LC462	cis_1kb.	189498
LC462	cis_1kb.	154135
LC462	cis_1kb.	153831
LC462	cis_1kb.	100379
LC462	cis_1kb.	97637
LC462	cis_1kb.	150428
LC462	cis_1kb.	110228
LC462	cis_1kb.	75626
LC462	cis_1kb.	98254
LC462	cis_1kb.	141838
LC462	cis_1kb.	104382
LC462	cis_1kb.	158401
LC462	cis_1kb.	198638
LC462	cis_1kb.	82846
LC462	cis_1kb.	93549
LC462	cis_1kb.	87760
LC462	cis_1kb.	87330
LC462	cis_1kb.	220422
LC462	cis_1kb.	82726
LC462	cis_1kb.	206735
LC462	cis_1kb.	94418
LC462	cis_1kb.	177657
LC462	cis_1kb.	98827
LC462	cis_1kb.	80345
LC462	cis_1kb.	86384
LC462	cis_1kb.	83210
LC462	cis_1kb.	320189
LC462	cis_1kb.	112553
LC462	cis_1kb.	98044
LC462	cis_1kb.	332928
LC462	cis_1kb.	215632
LC462	cis_1kb.	110391
LC462	cis_1kb.	182706
LC462	cis_1kb.	330801
LC462	cis_1kb.	164475
LC462	cis_1kb.	105920
LC462	cis_1kb.	142546
LC462	cis_1kb.	225416
LC462	cis_1kb.	229874
LC462	cis_1kb.	76342
LC462	cis_1kb.	134289
LC462	cis_1kb.	76901
LC462	cis_1kb.	101064
LC462	cis_1kb.	121153
LC462	cis_1kb.	216087
LC462	cis_1kb.	392939
LC462	cis_1kb.	140010
LC462	cis_1kb.	77485
LC462	cis_1kb.	254994
LC462	cis_1kb.	140219
LC462	cis_1kb.	187978
LC462	cis_1kb.	149034
LC462	cis_1kb.	94805
LC462	cis_1kb.	299534
LC462	cis_1kb.	114904
LC462	cis_1kb.	112725
LC462	cis_1kb.	203890
LC462	cis_1kb.	133757
LC462	cis_1kb.	298709
LC462	cis_1kb.	74391
LC462	cis_1kb.	190962
LC462	cis_1kb.	96023
LC462	cis_1kb.	185735
LC462	cis_1kb.	176989
LC462	cis_1kb.	89385
LC462	cis_1kb.	118854
LC462	cis_1kb.	77136
LC462	cis_1kb.	73060
LC462	cis_1kb.	215749
LC462	cis_1kb.	223883
LC462	cis_1kb.	270714
LC462	cis_1kb.	226466
LC462	cis_1kb.	177307
LC462	cis_1kb.	210878
LC462	cis_1kb.	240100
LC462	cis_1kb.	131777
LC462	cis_1kb.	172680
LC462	cis_1kb.	111374
LC462	cis_1kb.	83814
LC462	cis_1kb.	176389
LC462	cis_1kb.	161634
LC462	cis_1kb.	101862
LC462	cis_1kb.	257264
LC462	cis_1kb.	75583
LC462	cis_1kb.	131351
LC462	cis_1kb.	91391
LC462	cis_1kb.	165702
LC462	cis_1kb.	167926
LC462	cis_1kb.	182339
LC462	cis_1kb.	115428
LC462	cis_1kb.	276742
LC462	cis_1kb.	76685
LC462	cis_1kb.	101250
LC462	cis_1kb.	219669
LC462	cis_1kb.	89171
LC462	cis_1kb.	110184
LC462	cis_1kb.	224592
LC462	cis_1kb.	158064
LC462	cis_1kb.	141581
LC462	cis_1kb.	152387
LC462	cis_1kb.	151517
LC462	cis_1kb.	117753
LC462	cis_1kb.	195063
LC462	cis_1kb.	194805
LC462	cis_1kb.	89086
LC462	cis_1kb.	221761
LC462	cis_1kb.	330417
LC462	cis_1kb.	88401
LC462	cis_1kb.	172868
LC462	cis_1kb.	74935
LC462	cis_1kb.	244592
LC462	cis_1kb.	199213
LC462	cis_1kb.	102144
LC462	cis_1kb.	205260
LC462	cis_1kb.	321610
LC462	cis_1kb.	163751
LC462	cis_1kb.	81738
LC462	cis_1kb.	113021
LC462	cis_1kb.	85749
LC462	cis_1kb.	144520
LC462	cis_1kb.	120744
LC462	cis_1kb.	254754
LC462	cis_1kb.	114982
LC462	cis_1kb.	219664
LC462	cis_1kb.	82144
LC462	cis_1kb.	77381
LC462	cis_1kb.	109870
LC462	cis_1kb.	110805
LC462	cis_1kb.	227403
LC462	cis_1kb.	392040
LC462	cis_1kb.	110595
LC462	cis_1kb.	122673
LC462	cis_1kb.	81866
LC462	cis_1kb.	237205
LC462	cis_1kb.	330380
LC462	cis_1kb.	115750
LC462	cis_1kb.	116850
LC462	cis_1kb.	109513
LC462	cis_1kb.	310820
LC462	cis_1kb.	119127
LC462	cis_1kb.	238475
LC462	cis_1kb.	127563
LC462	cis_1kb.	111804
LC462	cis_1kb.	231440
LC462	cis_1kb.	132648
LC462	cis_1kb.	203132
LC462	cis_1kb.	102344
LC462	cis_1kb.	95320
LC462	cis_1kb.	260674
LC462	cis_1kb.	106804
LC462	cis_1kb.	348689
LC462	cis_1kb.	165949
LC462	cis_1kb.	110378
LC462	cis_1kb.	98543
LC462	cis_1kb.	73435
LC462	cis_1kb.	162225
LC462	cis_1kb.	110125
LC462	cis_1kb.	290479
LC462	cis_1kb.	79021
LC462	cis_1kb.	357032
LC462	cis_1kb.	265496
LC462	cis_1kb.	83627
LC462	cis_1kb.	144573
LC462	cis_1kb.	93100
LC462	cis_1kb.	78477
LC462	cis_1kb.	173031
LC462	cis_1kb.	89173
LC462	cis_1kb.	219361
LC462	cis_1kb.	270212
LC462	cis_1kb.	104784
LC462	cis_1kb.	276035
LC462	cis_1kb.	87414
LC462	cis_1kb.	78078
LC462	cis_1kb.	109635
LC462	cis_1kb.	101823
LC462	cis_1kb.	95258
LC462	cis_1kb.	88617
LC462	cis_1kb.	80000
LC462	cis_1kb.	288184
LC462	cis_1kb.	279550
LC462	cis_1kb.	85657
LC462	cis_1kb.	137422
LC462	cis_1kb.	96139
LC462	cis_1kb.	101648
LC462	cis_1kb.	322748
LC462	cis_1kb.	164130
LC462	cis_1kb.	263264
LC462	cis_1kb.	108432
LC462	cis_1kb.	86977
LC462	cis_1kb.	195190
LC462	cis_1kb.	207402
LC462	cis_1kb.	225169
LC462	cis_1kb.	140502
LC462	cis_1kb.	108299
LC462	cis_1kb.	102782
LC462	cis_1kb.	167824
LC462	cis_1kb.	94681
LC462	cis_1kb.	328496
LC462	cis_1kb.	181523
LC462	cis_1kb.	253803
LC462	cis_1kb.	258950
LC462	cis_1kb.	119005
LC462	cis_1kb.	108683
LC462	cis_1kb.	325775
LC462	cis_1kb.	113452
LC462	cis_1kb.	79739
LC462	cis_1kb.	306033
LC462	cis_1kb.	309486
LC462	cis_1kb.	155619
LC462	cis_1kb.	137682
LC462	cis_1kb.	105153
LC462	cis_1kb.	154141
LC462	cis_1kb.	124741
LC462	cis_1kb.	84251
LC462	cis_1kb.	212716
LC462	cis_1kb.	165122
LC462	cis_1kb.	103443
LC462	cis_1kb.	277474
LC462	cis_1kb.	103745
LC462	cis_1kb.	133488
LC462	cis_1kb.	249885
LC462	cis_1kb.	179515
LC462	cis_1kb.	110288
LC462	cis_1kb.	170684
LC462	cis_1kb.	95291
LC462	cis_1kb.	231275
LC462	cis_1kb.	66700
LC462	cis_1kb.	75236
LC462	cis_1kb.	173970
LC462	cis_1kb.	103627
LC462	cis_1kb.	189163
LC462	cis_1kb.	129951
LC462	cis_1kb.	151740
LC462	cis_1kb.	155434
LC462	cis_1kb.	93709
LC462	cis_1kb.	73317
LC462	cis_1kb.	119181
LC462	cis_1kb.	141476
LC462	cis_1kb.	199554
LC462	cis_1kb.	97441
LC462	cis_1kb.	97434
LC462	cis_1kb.	98065
LC462	cis_1kb.	292285
LC462	cis_1kb.	162930
LC462	cis_1kb.	313161
LC462	cis_1kb.	126222
LC462	cis_1kb.	95879
LC462	cis_1kb.	273522
LC462	cis_1kb.	105833
LC462	cis_1kb.	232477
LC462	cis_1kb.	84836
LC462	cis_1kb.	127462
LC462	cis_1kb.	96717
LC462	cis_1kb.	214563
LC462	cis_1kb.	124834
LC462	cis_1kb.	298438
LC462	cis_1kb.	102690
LC462	cis_1kb.	165976
LC462	cis_1kb.	83643
LC462	cis_1kb.	113156
LC462	cis_1kb.	90878
LC462	cis_1kb.	139697
LC462	cis_1kb.	297156
LC462	cis_1kb.	105439
LC462	cis_1kb.	103212
LC462	cis_1kb.	88084
LC462	cis_1kb.	127995
LC462	cis_1kb.	77961
LC462	cis_1kb.	251489
LC462	cis_1kb.	214604
LC462	cis_1kb.	112960
LC462	cis_1kb.	249788
LC462	cis_1kb.	329944
LC462	cis_1kb.	211023
LC462	cis_1kb.	246409
LC462	cis_1kb.	84438
LC462	cis_1kb.	75278
LC462	cis_1kb.	153758
LC462	cis_1kb.	68685
LC462	cis_1kb.	167268
LC462	cis_1kb.	111881
LC462	cis_1kb.	97786
LC462	cis_1kb.	76579
LC462	cis_1kb.	277915
LC462	cis_1kb.	195933
LC462	cis_1kb.	92811
LC462	cis_1kb.	74864
LC462	cis_1kb.	228987
LC462	cis_1kb.	78146
LC462	cis_1kb.	348726
LC462	cis_1kb.	135303
LC462	cis_1kb.	305681
LC462	cis_1kb.	102696
LC462	cis_1kb.	72111
LC462	cis_1kb.	82901
LC462	cis_1kb.	269813
LC462	cis_1kb.	218491
LC462	cis_1kb.	189914
LC462	cis_1kb.	83192
LC462	cis_1kb.	82271
LC462	cis_1kb.	303625
LC462	cis_1kb.	184503
LC462	cis_1kb.	148959
LC462	cis_1kb.	97963
LC462	cis_1kb.	226231
LC462	cis_1kb.	213675
LC462	cis_1kb.	135255
LC462	cis_1kb.	105456
LC462	cis_1kb.	255514
LC462	cis_1kb.	123156
LC462	cis_1kb.	113300
LC462	cis_1kb.	226034
LC462	cis_1kb.	226466
LC462	cis_1kb.	93664
LC462	cis_1kb.	78067
LC462	cis_1kb.	229520
LC462	cis_1kb.	255392
LC462	cis_1kb.	76667
LC462	cis_1kb.	154981
LC462	cis_1kb.	141267
LC462	cis_1kb.	105355
LC462	cis_1kb.	134149
LC462	cis_1kb.	226174
LC462	cis_1kb.	131900
LC462	cis_1kb.	82499
LC462	cis_1kb.	183890
LC462	cis_1kb.	284680
LC462	cis_1kb.	172575
LC462	cis_1kb.	301269
LC462	cis_1kb.	291775
LC462	cis_1kb.	180856
LC462	cis_1kb.	110102
LC462	cis_1kb.	78381
LC462	cis_1kb.	246511
LC462	cis_1kb.	134717
LC462	cis_1kb.	86279
LC462	cis_1kb.	89987
LC462	cis_1kb.	193838
LC462	cis_1kb.	109446
LC462	cis_1kb.	152547
LC462	cis_1kb.	78168
LC462	cis_1kb.	178683
LC462	cis_1kb.	198779
LC462	cis_1kb.	332131
LC462	cis_1kb.	97730
LC462	cis_1kb.	144185
LC462	cis_1kb.	107826
LC462	cis_1kb.	110147
LC462	cis_1kb.	101447
LC462	cis_1kb.	115923
LC462	cis_1kb.	206488
LC462	cis_1kb.	190514
LC462	cis_1kb.	221420
LC462	cis_1kb.	86090
LC462	cis_1kb.	229345
LC462	cis_1kb.	216484
LC462	cis_1kb.	106686
LC462	cis_1kb.	90214
LC462	cis_1kb.	299327
LC462	cis_1kb.	160364
LC462	cis_1kb.	170851
LC462	cis_1kb.	99088
LC462	cis_1kb.	209691
LC462	cis_1kb.	159736
LC462	cis_1kb.	151370
LC462	cis_1kb.	154359
LC462	cis_1kb.	109391
LC462	cis_1kb.	235086
LC462	cis_1kb.	139188
LC462	cis_1kb.	162055
LC462	cis_1kb.	171385
LC462	cis_1kb.	91469
LC462	cis_1kb.	152542
LC462	cis_1kb.	74260
LC462	cis_1kb.	177742
LC462	cis_1kb.	258351
LC462	cis_1kb.	264390
LC462	cis_1kb.	143657
LC462	cis_1kb.	203167
LC462	cis_1kb.	192897
LC462	cis_1kb.	88801
LC462	cis_1kb.	79963
LC462	cis_1kb.	233860
LC462	cis_1kb.	206211
LC462	cis_1kb.	93820
LC462	cis_1kb.	307785
LC462	cis_1kb.	273123
LC462	cis_1kb.	92314
LC462	cis_1kb.	273345
LC462	cis_1kb.	116414
LC462	cis_1kb.	151298
LC462	cis_1kb.	174336
LC462	cis_1kb.	114743
LC462	cis_1kb.	175450
LC462	cis_1kb.	78208
LC462	cis_1kb.	181225
LC462	cis_1kb.	83718
LC462	cis_1kb.	319057
LC462	cis_1kb.	114252
LC462	cis_1kb.	126866
LC462	cis_1kb.	129885
LC462	cis_1kb.	181575
LC462	cis_1kb.	125542
LC462	cis_1kb.	85588
LC462	cis_1kb.	136141
LC462	cis_1kb.	211758
LC462	cis_1kb.	255360
LC462	cis_1kb.	156812
LC462	cis_1kb.	151062
LC462	cis_1kb.	181885
LC462	cis_1kb.	281817
LC462	cis_1kb.	249789
LC462	cis_1kb.	214447
LC462	cis_1kb.	90890
LC462	cis_1kb.	78288
LC462	cis_1kb.	334265
LC462	cis_1kb.	102475
LC462	cis_1kb.	127873
LC462	cis_1kb.	250999
LC462	cis_1kb.	100440
LC462	cis_1kb.	289840
LC462	cis_1kb.	140594
LC462	cis_1kb.	79033
LC462	cis_1kb.	98869
LC462	cis_1kb.	143445
LC462	cis_1kb.	107815
LC462	cis_1kb.	185234
LC462	cis_1kb.	96390
LC462	cis_1kb.	132796
LC462	cis_1kb.	123178
LC462	cis_1kb.	140130
LC462	cis_1kb.	90589
LC462	cis_1kb.	156778
LC462	cis_1kb.	81983
LC462	cis_1kb.	91852
LC462	cis_1kb.	114243
LC462	cis_1kb.	130148
LC462	cis_1kb.	294175
LC462	cis_1kb.	167582
LC462	cis_1kb.	81836
LC462	cis_1kb.	229810
LC462	cis_1kb.	134133
LC462	cis_1kb.	327044
LC462	cis_1kb.	109615
LC462	cis_1kb.	150594
LC462	cis_1kb.	243083
LC462	cis_1kb.	71545
LC462	cis_1kb.	102001
LC462	cis_1kb.	82670
LC462	cis_1kb.	116526
LC462	cis_1kb.	126921
LC462	cis_1kb.	92395
LC462	cis_1kb.	127053
LC462	cis_1kb.	156240
LC462	cis_1kb.	83241
LC462	cis_1kb.	267839
LC462	cis_1kb.	225532
LC462	cis_1kb.	116980
LC462	cis_1kb.	305669
LC462	cis_1kb.	86256
LC462	cis_1kb.	305456
LC462	cis_1kb.	115465
LC462	cis_1kb.	114063
LC462	cis_1kb.	200055
LC462	cis_1kb.	72533
LC462	cis_1kb.	101317
LC462	cis_1kb.	85661
LC462	cis_1kb.	277519
LC462	cis_1kb.	157782
LC462	cis_1kb.	91520
LC462	cis_1kb.	111367
LC462	cis_1kb.	249401
LC462	cis_1kb.	86555
LC462	cis_1kb.	95356
LC462	cis_1kb.	106287
LC462	cis_1kb.	252047
LC462	cis_1kb.	88239
LC462	cis_1kb.	179777
LC462	cis_1kb.	392371
LC462	cis_1kb.	73951
LC462	cis_1kb.	206668
LC462	cis_1kb.	148634
LC462	cis_1kb.	160631
LC462	cis_1kb.	332411
LC462	cis_1kb.	261704
LC462	cis_1kb.	119835
LC462	cis_1kb.	304964
LC462	cis_1kb.	322945
LC462	cis_1kb.	227626
LC462	cis_1kb.	84884
LC462	cis_1kb.	124793
LC462	cis_1kb.	257282
LC462	cis_1kb.	237144
LC462	cis_1kb.	251391
LC462	cis_1kb.	141051
LC462	cis_1kb.	93055
LC462	cis_1kb.	75830
LC462	cis_1kb.	180315
LC462	cis_1kb.	137679
LC462	cis_1kb.	204562
LC462	cis_1kb.	95848
LC462	cis_1kb.	84704
LC462	cis_1kb.	133916
LC462	cis_1kb.	297228
LC462	cis_1kb.	232583
LC462	cis_1kb.	179934
LC462	cis_1kb.	216263
LC462	cis_1kb.	85584
LC462	cis_1kb.	184766
LC462	cis_1kb.	122395
LC462	cis_1kb.	239077
LC462	cis_1kb.	91525
LC462	cis_1kb.	92391
LC462	cis_1kb.	94529
LC462	cis_1kb.	116145
LC462	cis_1kb.	257770
LC462	cis_1kb.	117731
LC462	cis_1kb.	280797
LC462	cis_1kb.	304798
LC462	cis_1kb.	94091
LC462	cis_1kb.	74141
LC462	cis_1kb.	150109
LC462	cis_1kb.	99831
LC462	cis_1kb.	90624
LC462	cis_1kb.	165138
LC462	cis_1kb.	86934
LC462	cis_1kb.	73948
LC462	cis_1kb.	115889
LC462	cis_1kb.	181297
LC462	cis_1kb.	76184
LC462	cis_1kb.	78393
LC462	cis_1kb.	184478
LC462	cis_1kb.	77995
LC462	cis_1kb.	193498
LC462	cis_1kb.	149771
LC462	cis_1kb.	130848
LC462	cis_1kb.	94748
LC462	cis_1kb.	171638
LC462	cis_1kb.	291346
LC462	cis_1kb.	133539
LC462	cis_1kb.	103012
LC462	cis_1kb.	80015
LC462	cis_1kb.	286165
LC462	cis_1kb.	109044
LC462	cis_1kb.	112648
LC462	cis_1kb.	120202
LC462	cis_1kb.	82273
LC462	cis_1kb.	254577
LC462	cis_1kb.	180386
LC462	cis_1kb.	278805
LC462	cis_1kb.	116795
LC462	cis_1kb.	177898
LC462	cis_1kb.	235449
LC462	cis_1kb.	119411
LC462	cis_1kb.	184805
LC462	cis_1kb.	101475
LC462	cis_1kb.	165129
LC462	cis_1kb.	98215
LC462	cis_1kb.	90139
LC462	cis_1kb.	114856
LC462	cis_1kb.	224351
LC462	cis_1kb.	172913
LC462	cis_1kb.	102034
LC462	cis_1kb.	136665
LC462	cis_1kb.	97600
LC462	cis_1kb.	225495
LC462	cis_1kb.	80703
LC462	cis_1kb.	167347
LC462	cis_1kb.	112084
LC462	cis_1kb.	126377
LC462	cis_1kb.	178577
LC462	cis_1kb.	121837
LC462	cis_1kb.	80509
LC462	cis_1kb.	182205
LC462	cis_1kb.	80142
LC462	cis_1kb.	106690
LC462	cis_1kb.	75555
LC462	cis_1kb.	153146
LC462	cis_1kb.	104103
LC462	cis_1kb.	107452
LC462	cis_1kb.	193461
LC462	cis_1kb.	116741
LC462	cis_1kb.	114388
LC462	cis_1kb.	90193
LC462	cis_1kb.	137143
LC462	cis_1kb.	172657
LC462	cis_1kb.	176834
LC462	cis_1kb.	150064
LC462	cis_1kb.	95782
LC462	cis_1kb.	257429
LC462	cis_1kb.	84110
LC462	cis_1kb.	72257
LC462	cis_1kb.	339597
LC462	cis_1kb.	274338
LC462	cis_1kb.	124778
LC462	cis_1kb.	172883
LC462	cis_1kb.	179115
LC462	cis_1kb.	124194
LC462	cis_1kb.	166647
LC462	cis_1kb.	76316
LC462	cis_1kb.	196295
LC462	cis_1kb.	167161
LC462	cis_1kb.	255593
LC462	cis_1kb.	110109
LC462	cis_1kb.	83818
LC462	cis_1kb.	138741
LC462	cis_1kb.	285390
LC462	cis_1kb.	182989
LC462	cis_1kb.	183118
LC462	cis_1kb.	79515
LC462	cis_1kb.	210086
LC462	cis_1kb.	301823
LC462	cis_1kb.	106546
LC462	cis_1kb.	85804
LC462	cis_1kb.	206567
LC462	cis_1kb.	111753
LC462	cis_1kb.	221743
LC462	cis_1kb.	104408
LC462	cis_1kb.	83598
LC462	cis_1kb.	138350
LC462	cis_1kb.	395051
LC462	cis_1kb.	119701
LC462	cis_1kb.	97611
LC462	cis_1kb.	81110
LC462	cis_1kb.	131349
LC462	cis_1kb.	187783
LC462	cis_1kb.	219065
LC462	cis_1kb.	89417
LC462	cis_1kb.	125423
LC462	cis_1kb.	115507
LC462	cis_1kb.	82833
LC462	cis_1kb.	322795
LC462	cis_1kb.	141422
LC462	cis_1kb.	98787
LC462	cis_1kb.	271907
LC462	cis_1kb.	127859
LC462	cis_1kb.	82771
LC462	cis_1kb.	159191
LC462	cis_1kb.	126282
LC462	cis_1kb.	244754
LC462	cis_1kb.	90068
LC462	cis_1kb.	209228
LC462	cis_1kb.	103251
LC462	cis_1kb.	153602
LC462	cis_1kb.	190639
LC462	cis_1kb.	268144
LC462	cis_1kb.	318755
LC462	cis_1kb.	152667
LC462	cis_1kb.	102742
LC462	cis_1kb.	324417
LC462	cis_1kb.	78803
LC462	cis_1kb.	108241
LC462	cis_1kb.	235894
LC462	cis_1kb.	150962
LC462	cis_1kb.	178786
LC462	cis_1kb.	111059
LC462	cis_1kb.	221895
LC462	cis_1kb.	301934
LC462	cis_1kb.	330183
LC462	cis_1kb.	98471
LC462	cis_1kb.	91518
LC462	cis_1kb.	79186
LC462	cis_1kb.	128269
LC462	cis_1kb.	266266
LC462	cis_1kb.	91707
LC462	cis_1kb.	158041
LC462	cis_1kb.	176189
LC462	cis_1kb.	132693
LC462	cis_1kb.	265922
LC462	cis_1kb.	158015
LC462	cis_1kb.	117132
LC462	cis_1kb.	287739
LC462	cis_1kb.	82039
LC462	cis_1kb.	372534
LC462	cis_1kb.	250089
LC462	cis_1kb.	79862
LC462	cis_1kb.	330970
LC462	cis_1kb.	266982
LC462	cis_1kb.	260218
LC462	cis_1kb.	127657
LC462	cis_1kb.	150738
LC462	cis_1kb.	73948
LC462	cis_1kb.	297065
LC462	cis_1kb.	105497
LC462	cis_1kb.	271152
LC462	cis_1kb.	112646
LC462	cis_1kb.	90565
LC462	cis_1kb.	73976
LC462	cis_1kb.	159366
LC462	cis_1kb.	115797
LC462	cis_1kb.	84664
LC462	cis_1kb.	111118
LC462	cis_1kb.	107801
LC462	cis_1kb.	88244
LC462	cis_1kb.	93693
LC462	cis_1kb.	160324
LC462	cis_1kb.	126208
LC462	cis_1kb.	94206
LC462	cis_1kb.	132493
LC462	cis_1kb.	76584
LC462	cis_1kb.	78793
LC462	cis_1kb.	145237
LC462	cis_1kb.	213077
LC462	cis_1kb.	121752
LC462	cis_1kb.	256783
LC462	cis_1kb.	272810
LC462	cis_1kb.	102994
LC462	cis_1kb.	134508
LC462	cis_1kb.	230085
LC462	cis_1kb.	451135
LC462	cis_1kb.	159381
LC462	cis_1kb.	317779
LC462	cis_1kb.	130569
LC462	cis_1kb.	96961
LC462	cis_1kb.	101460
LC462	cis_1kb.	176575
LC462	cis_1kb.	186536
LC462	cis_1kb.	289541
LC462	cis_1kb.	279975
LC462	cis_1kb.	154245
LC462	cis_1kb.	102625
LC462	cis_1kb.	157091
LC462	cis_1kb.	331329
LC462	cis_1kb.	132697
LC462	cis_1kb.	106155
LC462	cis_1kb.	173615
LC462	cis_1kb.	80766
LC462	cis_1kb.	176852
LC462	cis_1kb.	188366
LC462	cis_1kb.	209457
LC462	cis_1kb.	84582
LC462	cis_1kb.	105503
LC462	cis_1kb.	111862
LC462	cis_1kb.	151251
LC462	cis_1kb.	96756
LC462	cis_1kb.	350846
LC462	cis_1kb.	214935
LC462	cis_1kb.	102507
LC462	cis_1kb.	164638
LC462	cis_1kb.	130855
LC462	cis_1kb.	123264
LC462	cis_1kb.	108683
LC462	cis_1kb.	242991
LC462	cis_1kb.	138994
LC462	cis_1kb.	315269
LC462	cis_1kb.	120958
LC462	cis_1kb.	302554
LC462	cis_1kb.	141891
LC462	cis_1kb.	78412
LC462	cis_1kb.	97001
LC462	cis_1kb.	126434
LC462	cis_1kb.	79304
LC462	cis_1kb.	123847
LC462	cis_1kb.	114507
LC462	cis_1kb.	88180
LC462	cis_1kb.	102522
LC462	cis_1kb.	186418
LC462	cis_1kb.	190328
LC462	cis_1kb.	132095
LC462	cis_1kb.	189959
LC462	cis_1kb.	255776
LC462	cis_1kb.	118427
LC462	cis_1kb.	230855
LC462	cis_1kb.	149933
LC462	cis_1kb.	298208
LC462	cis_1kb.	269058
LC462	cis_1kb.	76374
LC462	cis_1kb.	73436
LC462	cis_1kb.	84698
LC462	cis_1kb.	72718
LC462	cis_1kb.	158471
LC462	cis_1kb.	108234
LC462	cis_1kb.	111629
LC462	cis_1kb.	128756
LC462	cis_1kb.	101315
LC462	cis_1kb.	149648
LC462	cis_1kb.	99004
LC462	cis_1kb.	125484
LC462	cis_1kb.	201906
LC462	cis_1kb.	201239
LC462	cis_1kb.	170813
LC462	cis_1kb.	176535
LC462	cis_1kb.	88749
LC462	cis_1kb.	88997
LC462	cis_1kb.	75345
LC462	cis_1kb.	72746
LC462	cis_1kb.	135390
LC462	cis_1kb.	169685
LC462	cis_1kb.	178396
LC462	cis_1kb.	142606
LC462	cis_1kb.	165220
LC462	cis_1kb.	242626
LC462	cis_1kb.	144502
LC462	cis_1kb.	123550
LC462	cis_1kb.	117933
LC462	cis_1kb.	383159
LC462	cis_1kb.	273874
LC462	cis_1kb.	76391
LC462	cis_1kb.	179824
LC462	cis_1kb.	219956
LC462	cis_1kb.	139066
LC462	cis_1kb.	113112
LC462	cis_1kb.	102098
LC462	cis_1kb.	92471
LC462	cis_1kb.	136411
LC462	cis_1kb.	83116
LC462	cis_1kb.	83097
LC462	cis_1kb.	163518
LC462	cis_1kb.	78900
LC462	cis_1kb.	138668
LC462	cis_1kb.	301989
LC462	cis_1kb.	162944
LC462	cis_1kb.	121117
LC462	cis_1kb.	166380
LC462	cis_1kb.	275233
LC462	cis_1kb.	341161
LC462	cis_1kb.	283372
LC462	cis_1kb.	84967
LC462	cis_1kb.	112053
LC462	cis_1kb.	214412
LC462	cis_1kb.	113511
LC462	cis_1kb.	85571
LC462	cis_1kb.	91066
LC462	cis_1kb.	99929
LC462	cis_1kb.	120813
LC462	cis_1kb.	176758
LC462	cis_1kb.	114774
LC462	cis_1kb.	254961
LC462	cis_1kb.	93214
LC462	cis_1kb.	80093
LC462	cis_1kb.	88783
LC462	cis_1kb.	204986
LC462	cis_1kb.	181747
LC462	cis_1kb.	112270
LC462	cis_1kb.	98358
LC462	cis_1kb.	109305
LC462	cis_1kb.	107193
LC462	cis_1kb.	113987
LC462	cis_1kb.	178129
LC462	cis_1kb.	97860
LC462	cis_1kb.	161899
LC462	cis_1kb.	94701
LC462	cis_1kb.	250152
LC462	cis_1kb.	84375
LC462	cis_1kb.	90659
LC462	cis_1kb.	280290
LC462	cis_1kb.	71599
LC462	cis_1kb.	89320
LC462	cis_1kb.	134724
LC462	cis_1kb.	166440
LC462	cis_1kb.	78110
LC462	cis_1kb.	118045
LC462	cis_1kb.	142091
LC462	cis_1kb.	84958
LC462	cis_1kb.	189761
LC462	cis_1kb.	86914
LC462	cis_1kb.	166830
LC462	cis_1kb.	96833
LC462	cis_1kb.	78913
LC462	cis_1kb.	152823
LC462	cis_1kb.	84558
LC462	cis_1kb.	110442
LC462	cis_1kb.	151672
LC462	cis_1kb.	293437
LC462	cis_1kb.	82449
LC462	cis_1kb.	117386
LC462	cis_1kb.	84935
LC462	cis_1kb.	149699
LC462	cis_1kb.	108007
LC462	cis_1kb.	225682
LC462	cis_1kb.	226311
LC462	cis_1kb.	70210
LC462	cis_1kb.	96598
LC462	cis_1kb.	77464
LC462	cis_1kb.	226863
LC462	cis_1kb.	74069
LC462	cis_1kb.	109945
LC462	cis_1kb.	102254
LC462	cis_1kb.	125991
LC462	cis_1kb.	78420
LC462	cis_1kb.	154136
LC462	cis_1kb.	95679
LC462	cis_1kb.	166989
LC462	cis_1kb.	112020
LC462	cis_1kb.	160193
LC462	cis_1kb.	201548
LC462	cis_1kb.	236275
LC462	cis_1kb.	199582
LC462	cis_1kb.	84420
LC462	cis_1kb.	152760
LC462	cis_1kb.	131035
LC462	cis_1kb.	81886
LC462	cis_1kb.	83338
LC462	cis_1kb.	252732
LC462	cis_1kb.	81398
LC462	cis_1kb.	77641
LC462	cis_1kb.	90519
LC462	cis_1kb.	102620
LC462	cis_1kb.	201695
LC462	cis_1kb.	117558
LC462	cis_1kb.	302042
LC462	cis_1kb.	280600
LC462	cis_1kb.	104001
LC462	cis_1kb.	79417
LC462	cis_1kb.	242950
LC462	cis_1kb.	112257
LC462	cis_1kb.	177325
LC462	cis_1kb.	96181
LC462	cis_1kb.	137632
LC462	cis_1kb.	117597
LC462	cis_1kb.	171160
LC462	cis_1kb.	151448
LC462	cis_1kb.	107188
LC462	cis_1kb.	296575
LC462	cis_1kb.	267510
LC462	cis_1kb.	142465
LC462	cis_1kb.	86305
LC462	cis_1kb.	118949
LC462	cis_1kb.	229569
LC462	cis_1kb.	95909
LC462	cis_1kb.	353238
LC462	cis_1kb.	82656
LC462	cis_1kb.	162132
LC462	cis_1kb.	133522
LC462	cis_1kb.	104341
LC462	cis_1kb.	80893
LC462	cis_1kb.	72871
LC462	cis_1kb.	360900
LC462	cis_1kb.	228918
LC462	cis_1kb.	275212
LC462	cis_1kb.	153042
LC462	cis_1kb.	196066
LC462	cis_1kb.	187244
LC462	cis_1kb.	188550
LC462	cis_1kb.	188518
LC462	cis_1kb.	142731
LC462	cis_1kb.	296738
LC462	cis_1kb.	106207
LC462	cis_1kb.	113802
LC462	cis_1kb.	115781
LC462	cis_1kb.	124795
LC462	cis_1kb.	97810
LC462	cis_1kb.	181573
LC462	cis_1kb.	93644
LC462	cis_1kb.	148651
LC462	cis_1kb.	78602
LC462	cis_1kb.	143530
LC462	cis_1kb.	115579
LC462	cis_1kb.	192395
LC462	cis_1kb.	90833
LC462	cis_1kb.	240113
LC462	cis_1kb.	115381
LC462	cis_1kb.	305551
LC462	cis_1kb.	90278
LC462	cis_1kb.	132826
LC462	cis_1kb.	78936
LC462	cis_1kb.	80267
LC462	cis_1kb.	108489
LC462	cis_1kb.	110393
LC462	cis_1kb.	137781
LC462	cis_1kb.	128675
LC462	cis_1kb.	254316
LC462	cis_1kb.	138152
LC462	cis_1kb.	111899
LC462	cis_1kb.	211694
LC462	cis_1kb.	92320
LC462	cis_1kb.	72322
LC462	cis_1kb.	308140
LC462	cis_1kb.	78140
LC462	cis_1kb.	129517
LC462	cis_1kb.	204937
LC462	cis_1kb.	179318
LC462	cis_1kb.	80875
LC462	cis_1kb.	102522
LC462	cis_1kb.	234102
LC462	cis_1kb.	123192
LC462	cis_1kb.	118302
LC462	cis_1kb.	95886
LC462	cis_1kb.	71995
LC462	cis_1kb.	87237
LC462	cis_1kb.	88231
LC462	cis_1kb.	102043
LC462	cis_1kb.	96296
LC462	cis_1kb.	74684
LC462	cis_1kb.	134570
LC462	cis_1kb.	222488
LC462	cis_1kb.	140339
LC462	cis_1kb.	244524
LC462	cis_1kb.	281490
LC462	cis_1kb.	81103
LC462	cis_1kb.	110151
LC462	cis_1kb.	226075
LC462	cis_1kb.	146945
LC462	cis_1kb.	91398
LC462	cis_1kb.	205649
LC462	cis_1kb.	156103
LC462	cis_1kb.	246049
LC462	cis_1kb.	191073
LC462	cis_1kb.	243463
LC462	cis_1kb.	82526
LC462	cis_1kb.	119040
LC462	cis_1kb.	181358
LC462	cis_1kb.	84625
LC462	cis_1kb.	217523
LC462	cis_1kb.	128445
LC462	cis_1kb.	358584
LC462	cis_1kb.	345171
LC462	cis_1kb.	143864
LC462	cis_1kb.	186533
LC462	cis_1kb.	147904
LC462	cis_1kb.	356886
LC462	cis_1kb.	327363
LC462	cis_1kb.	165930
LC462	cis_1kb.	72635
LC462	cis_1kb.	190038
LC462	cis_1kb.	266274
LC462	cis_1kb.	169918
LC462	cis_1kb.	129971
LC462	cis_1kb.	298911
LC462	cis_1kb.	79224
LC462	cis_1kb.	246339
LC462	cis_1kb.	78460
LC462	cis_1kb.	131676
LC462	cis_1kb.	91246
LC462	cis_1kb.	78144
LC462	cis_1kb.	206971
LC462	cis_1kb.	218298
LC462	cis_1kb.	137399
LC462	cis_1kb.	234296
LC462	cis_1kb.	146333
LC462	cis_1kb.	173489
LC462	cis_1kb.	209447
LC462	cis_1kb.	112573
LC462	cis_1kb.	113186
LC462	cis_1kb.	162328
LC462	cis_1kb.	294876
LC462	cis_1kb.	106997
LC462	cis_1kb.	91566
LC462	cis_1kb.	84073
LC462	cis_1kb.	146578
LC462	cis_1kb.	91792
LC462	cis_1kb.	175349
LC462	cis_1kb.	156163
LC462	cis_1kb.	154877
LC462	cis_1kb.	165084
LC462	cis_1kb.	75974
LC462	cis_1kb.	132448
LC462	cis_1kb.	383081
LC462	cis_1kb.	105205
LC462	cis_1kb.	200051
LC462	cis_1kb.	253437
LC462	cis_1kb.	142479
LC462	cis_1kb.	248178
LC462	cis_1kb.	88860
LC462	cis_1kb.	116740
LC462	cis_1kb.	132097
LC462	cis_1kb.	87789
LC462	cis_1kb.	225318
LC462	cis_1kb.	150342
LC462	cis_1kb.	85275
LC462	cis_1kb.	365281
LC462	cis_1kb.	187348
LC462	cis_1kb.	150355
LC462	cis_1kb.	78305
LC462	cis_1kb.	197183
LC462	cis_1kb.	137871
LC462	cis_1kb.	122140
LC462	cis_1kb.	130159
LC462	cis_1kb.	90765
LC462	cis_1kb.	119323
LC462	cis_1kb.	88350
LC462	cis_1kb.	116104
LC462	cis_1kb.	137252
LC462	cis_1kb.	130668
LC462	cis_1kb.	83435
LC462	cis_1kb.	273724
LC462	cis_1kb.	237584
LC462	cis_1kb.	103406
LC462	cis_1kb.	80826
LC462	cis_1kb.	92663
LC462	cis_1kb.	233095
LC462	cis_1kb.	139221
LC462	cis_1kb.	166112
LC462	cis_1kb.	99724
LC462	cis_1kb.	89917
LC462	cis_1kb.	169268
LC462	cis_1kb.	77151
LC462	cis_1kb.	222513
LC462	cis_1kb.	95851
LC462	cis_1kb.	232700
LC462	cis_1kb.	136952
LC462	cis_1kb.	140253
LC462	cis_1kb.	88077
LC462	cis_1kb.	227055
LC462	cis_1kb.	210121
LC462	cis_1kb.	194089
LC462	cis_1kb.	95635
LC462	cis_1kb.	87344
LC462	cis_1kb.	108277
LC462	cis_1kb.	102991
LC462	cis_1kb.	196200
LC462	cis_1kb.	81369
LC462	cis_1kb.	130221
LC462	cis_1kb.	372441
LC462	cis_1kb.	175141
LC462	cis_1kb.	151756
LC462	cis_1kb.	172727
LC462	cis_1kb.	132651
LC462	cis_1kb.	154706
LC462	cis_1kb.	325043
LC462	cis_1kb.	244461
LC462	cis_1kb.	84757
LC462	cis_1kb.	95066
LC462	cis_1kb.	274962
LC462	cis_1kb.	154536
LC462	cis_1kb.	132160
LC462	cis_1kb.	154068
LC462	cis_1kb.	111273
LC462	cis_1kb.	257879
LC462	cis_1kb.	141226
LC462	cis_1kb.	78575
LC462	cis_1kb.	212910
LC462	cis_1kb.	99044
LC462	cis_1kb.	237988
LC462	cis_1kb.	87135
LC462	cis_1kb.	250772
LC462	cis_1kb.	125429
LC462	cis_1kb.	313594
LC462	cis_1kb.	132189
LC462	cis_1kb.	80058
LC462	cis_1kb.	94421
LC462	cis_1kb.	131143
LC462	cis_1kb.	111614
LC462	cis_1kb.	156321
LC462	cis_1kb.	85191
LC462	cis_1kb.	99838
LC462	cis_1kb.	83267
LC462	cis_1kb.	76199
LC462	cis_1kb.	84092
LC462	cis_1kb.	221856
LC462	cis_1kb.	147465
LC462	cis_1kb.	78639
LC462	cis_1kb.	130744
LC462	cis_1kb.	86340
LC462	cis_1kb.	159356
LC462	cis_1kb.	182094
LC462	cis_1kb.	99880
LC462	cis_1kb.	76321
LC462	cis_1kb.	209185
LC462	cis_1kb.	81197
LC462	cis_1kb.	92906
LC462	cis_1kb.	144009
LC462	cis_1kb.	99609
LC462	cis_1kb.	88980
LC462	cis_1kb.	185245
LC462	cis_1kb.	141445
LC462	cis_1kb.	95228
LC462	cis_1kb.	106421
LC462	cis_1kb.	294687
LC462	cis_1kb.	186673
LC462	cis_1kb.	150445
LC462	cis_1kb.	175360
LC462	cis_1kb.	168333
LC462	cis_1kb.	168983
LC462	cis_1kb.	97259
LC462	cis_1kb.	78423
LC462	cis_1kb.	147490
LC462	cis_1kb.	186751
LC462	cis_1kb.	200256
LC462	cis_1kb.	240340
LC462	cis_1kb.	154065
LC462	cis_1kb.	105693
LC462	cis_1kb.	85952
LC462	cis_1kb.	77975
LC462	cis_1kb.	252819
LC462	cis_1kb.	105836
LC462	cis_1kb.	89788
LC462	cis_1kb.	100342
LC462	cis_1kb.	154798
LC462	cis_1kb.	177890
LC462	cis_1kb.	189791
LC462	cis_1kb.	113758
LC462	cis_1kb.	341872
LC462	cis_1kb.	96324
LC462	cis_1kb.	218137
LC462	cis_1kb.	158112
LC462	cis_1kb.	82527
LC462	cis_1kb.	82158
LC462	cis_1kb.	82747
[truncated: 22,941 more rows]

## Sheet: extd_fig2d
total	cis	cis_1k-	cis_1k+	trans	sample
AAACGAAAGACCGCAA	228171	217314	182844	34468	10857	Droplet Hi-C, mouse cortex
AAACGAAAGCTTTCCC	184221	175153	149287	25865	9068	Droplet Hi-C, mouse cortex
AAACGAAAGTACAACA	178569	168299	144264	24033	10270	Droplet Hi-C, mouse cortex
AAACGAAAGTGTGTAA	406555	388887	330165	58722	17668	Droplet Hi-C, mouse cortex
AAACGAACATCCTCGT	293100	277282	240854	36428	15818	Droplet Hi-C, mouse cortex
AAACGAACATTAAGGA	166544	159778	135546	24231	6766	Droplet Hi-C, mouse cortex
AAACGAAGTGACAAGC	110560	103716	90500	13215	6844	Droplet Hi-C, mouse cortex
AAACGAAGTTTGCATG	160581	153376	130055	23320	7205	Droplet Hi-C, mouse cortex
AAACGAATCAAGAGGC	123065	118685	102447	16237	4380	Droplet Hi-C, mouse cortex
AAACGAATCAGGAAGC	163311	154815	132586	22226	8496	Droplet Hi-C, mouse cortex
AAACGAATCCAAGAGG	90598	86101	75189	10912	4497	Droplet Hi-C, mouse cortex
AAACGAATCGGATGTT	108219	103215	90254	12961	5004	Droplet Hi-C, mouse cortex
AAACGAATCTACATCT	307498	294136	250071	44064	13362	Droplet Hi-C, mouse cortex
AAACGAATCTGAACGT	166867	159885	135996	23889	6982	Droplet Hi-C, mouse cortex
AAACTCGAGATGGGAA	267489	253329	215091	38237	14160	Droplet Hi-C, mouse cortex
AAACTCGAGCGATACG	132448	125533	106770	18762	6915	Droplet Hi-C, mouse cortex
AAACTCGAGTTGCTTG	193512	183380	155925	27453	10132	Droplet Hi-C, mouse cortex
AAACTCGCACTCCCAT	197360	187538	160461	27075	9822	Droplet Hi-C, mouse cortex
AAACTCGGTATTCTGG	89057	84820	73584	11236	4237	Droplet Hi-C, mouse cortex
AAACTCGGTCCACCAG	205288	192235	164598	27636	13053	Droplet Hi-C, mouse cortex
AAACTCGGTCCGAGCT	287419	270118	230350	39767	17301	Droplet Hi-C, mouse cortex
AAACTCGGTGCATCAT	117529	109624	95857	13766	7905	Droplet Hi-C, mouse cortex
AAACTCGGTTCCAATG	92572	88051	76740	11311	4521	Droplet Hi-C, mouse cortex
AAACTCGGTTTGCCAA	278129	257765	223479	34286	20364	Droplet Hi-C, mouse cortex
AAACTCGTCTCCTTGG	194233	184490	158414	26074	9743	Droplet Hi-C, mouse cortex
AAACTGCAGGATGTAT	381952	363430	319488	43939	18522	Droplet Hi-C, mouse cortex
AAACTGCAGTCTCGAT	217403	206989	176497	30492	10414	Droplet Hi-C, mouse cortex
AAACTGCCATAAAGTG	109692	103520	89361	14159	6172	Droplet Hi-C, mouse cortex
AAACTGCGTGATGCGA	227767	215710	181893	33817	12057	Droplet Hi-C, mouse cortex
AAACTGCGTGATGCTT	119513	114486	98411	16074	5027	Droplet Hi-C, mouse cortex
AAACTGCGTTCCCAAA	125507	119845	101391	18454	5662	Droplet Hi-C, mouse cortex
AAACTGCTCCATAACG	155124	149110	130308	18802	6014	Droplet Hi-C, mouse cortex
AAACTGCTCCTCCATG	195557	185565	159106	26459	9992	Droplet Hi-C, mouse cortex
AAAGATGCATTGCGAT	95915	91387	79982	11405	4528	Droplet Hi-C, mouse cortex
AAAGATGGTCATAAGA	141411	134354	116516	17837	7057	Droplet Hi-C, mouse cortex
AAAGATGGTGCACATT	95096	91186	81073	10112	3910	Droplet Hi-C, mouse cortex
AAAGATGGTTACCACA	94863	89863	79488	10375	5000	Droplet Hi-C, mouse cortex
AAAGGATAGCGTTAGG	157675	150420	127568	22852	7255	Droplet Hi-C, mouse cortex
AAAGGATCAAAGCTGG	217232	205702	175362	30338	11530	Droplet Hi-C, mouse cortex
AAAGGATCAACCTCTC	163084	154600	132855	21740	8484	Droplet Hi-C, mouse cortex
AAAGGATCAATCAGGG	128765	122426	104571	17855	6339	Droplet Hi-C, mouse cortex
AAAGGATCAGTAAGAT	122166	115926	97720	18206	6240	Droplet Hi-C, mouse cortex
AAAGGATTCAGCCGGT	344690	333484	284309	49173	11206	Droplet Hi-C, mouse cortex
AAAGGATTCGGTCCGA	286915	270308	230998	39308	16607	Droplet Hi-C, mouse cortex
AAAGGATTCTATCTTG	101351	96924	85541	11382	4427	Droplet Hi-C, mouse cortex
AAAGGGCAGGCAGTGT	133048	126326	108763	17561	6722	Droplet Hi-C, mouse cortex
AAAGGGCCAGTTCGGC	124146	115705	102231	13473	8441	Droplet Hi-C, mouse cortex
AAAGGGCGTATCACAC	194898	183044	157979	25064	11854	Droplet Hi-C, mouse cortex
AAAGGGCTCCACGAGC	347113	331243	278279	52962	15870	Droplet Hi-C, mouse cortex
AAAGGGCTCCGAGAGA	348571	332631	282512	50116	15940	Droplet Hi-C, mouse cortex
AAATGAGAGGTTTCTG	285466	268338	229371	38966	17128	Droplet Hi-C, mouse cortex
AAATGAGAGTCTGGGA	217420	207130	177304	29826	10290	Droplet Hi-C, mouse cortex
AAATGAGAGTTTGGAA	324151	307450	262211	45238	16701	Droplet Hi-C, mouse cortex
AAATGAGGTAACGTAA	285127	274065	228510	45553	11062	Droplet Hi-C, mouse cortex
AAATGAGGTGTCCAGC	184466	175646	147583	28061	8820	Droplet Hi-C, mouse cortex
AAATGAGTCAGCACGC	106303	101233	89628	11605	5070	Droplet Hi-C, mouse cortex
AAATGAGTCCTCATTA	178101	169089	143335	25749	9012	Droplet Hi-C, mouse cortex
AAATGCCCATATAGAG	105938	100111	88568	11543	5827	Droplet Hi-C, mouse cortex
AAATGCCCATTCACGA	299165	281635	240383	41249	17530	Droplet Hi-C, mouse cortex
AAATGCCGTATCTAGC	168493	158057	137305	20749	10436	Droplet Hi-C, mouse cortex
AAATGCCGTCTCTGGG	105832	100226	88059	12167	5606	Droplet Hi-C, mouse cortex
AAATGCCGTGTCGGTC	129397	122068	97615	24451	7329	Droplet Hi-C, mouse cortex
AAATGCCTCCAAGAGG	221980	208271	179026	29244	13709	Droplet Hi-C, mouse cortex
AAATGCCTCCTTGACC	243590	229576	199401	30174	14014	Droplet Hi-C, mouse cortex
AAATGCCTCTTAAGCG	272508	259846	220503	39343	12662	Droplet Hi-C, mouse cortex
AACAAAGAGAGTGGAA	103849	99432	86267	13165	4417	Droplet Hi-C, mouse cortex
AACAAAGAGGATTAAC	394380	370930	314049	56878	23450	Droplet Hi-C, mouse cortex
AACAAAGAGTCTTAGC	198624	188986	163940	25044	9638	Droplet Hi-C, mouse cortex
AACAAAGCAGTAACCT	264771	244607	212772	31835	20164	Droplet Hi-C, mouse cortex
AACAAAGTCAGGCGCT	136221	130229	112382	17845	5992	Droplet Hi-C, mouse cortex
AACAAAGTCCCGGGTA	150111	144647	121324	23320	5464	Droplet Hi-C, mouse cortex
AACAAAGTCCTTGACC	194205	185013	159061	25951	9192	Droplet Hi-C, mouse cortex
AACAAAGTCGACTATG	400781	382499	335102	47394	18282	Droplet Hi-C, mouse cortex
AACAGTCAGAAATTCG	122935	114984	102605	12379	7951	Droplet Hi-C, mouse cortex
AACAGTCAGGCACCTC	137310	131010	111191	19818	6300	Droplet Hi-C, mouse cortex
AACAGTCGTATGGGTG	208373	194589	167409	27178	13784	Droplet Hi-C, mouse cortex
AACAGTCGTCGATAGG	95210	90616	80029	10586	4594	Droplet Hi-C, mouse cortex
AACAGTCGTGAAACAT	232869	218901	186702	32195	13968	Droplet Hi-C, mouse cortex
AACAGTCTCCGAGAGA	410626	381120	329745	51374	29506	Droplet Hi-C, mouse cortex
AACAGTCTCGAAGCCC	112177	107861	93309	14552	4316	Droplet Hi-C, mouse cortex
AACATCGAGACACGGT	141769	135680	118849	16831	6089	Droplet Hi-C, mouse cortex
AACATCGAGCTGCTCG	154688	146990	127970	19020	7698	Droplet Hi-C, mouse cortex
AACATCGAGTCCGGAA	123522	117278	101872	15405	6244	Droplet Hi-C, mouse cortex
AACATCGAGTGTTCCA	86926	82806	72510	10295	4120	Droplet Hi-C, mouse cortex
AACATCGCAAGTCCTA	112284	107488	93343	14144	4796	Droplet Hi-C, mouse cortex
AACATCGCACCGATCG	100178	95310	82780	12530	4868	Droplet Hi-C, mouse cortex
AACATCGCAGCGTGAA	234359	223528	189387	34140	10831	Droplet Hi-C, mouse cortex
AACATCGTCTGGGCGT	106194	102565	88444	14119	3629	Droplet Hi-C, mouse cortex
AACCAACAGCGAATAT	199062	187442	159791	27649	11620	Droplet Hi-C, mouse cortex
AACCAACAGTCATCTG	137939	130367	112050	18315	7572	Droplet Hi-C, mouse cortex
AACCAACCAACTAGAA	220500	208745	177023	31722	11755	Droplet Hi-C, mouse cortex
AACCAACCACCTCGTT	198728	188644	160951	27691	10084	Droplet Hi-C, mouse cortex
AACCAACCATTACACG	214696	205112	173243	31868	9584	Droplet Hi-C, mouse cortex
AACCAACGTACGCCCA	109665	104840	89816	15023	4825	Droplet Hi-C, mouse cortex
AACCAACGTTACACTG	487612	466838	408782	58055	20774	Droplet Hi-C, mouse cortex
AACCAACGTTACGGAG	158617	149547	128622	20923	9070	Droplet Hi-C, mouse cortex
AACCAACGTTTGTGAC	123194	118251	102179	16071	4943	Droplet Hi-C, mouse cortex
AACCAACTCTCTATCA	108460	103010	91115	11895	5450	Droplet Hi-C, mouse cortex
AACCGATAGTGGTGTG	325732	309912	260608	49302	15820	Droplet Hi-C, mouse cortex
AACCGATCACAAGGGT	130930	125381	107654	17726	5549	Droplet Hi-C, mouse cortex
AACCGATCACTCGTGG	153175	145058	124707	20348	8117	Droplet Hi-C, mouse cortex
AACCGATGTAAACGAT	118484	114018	97172	16846	4466	Droplet Hi-C, mouse cortex
AACCGATGTCAACAGG	180259	168732	146470	22261	11527	Droplet Hi-C, mouse cortex
AACCGATTCGAGAACG	162967	154300	134232	20068	8667	Droplet Hi-C, mouse cortex
AACCGATTCGTGAGTT	370553	344527	298431	46094	26026	Droplet Hi-C, mouse cortex
AACCTGAAGACTTGAA	359521	342505	287455	55049	17016	Droplet Hi-C, mouse cortex
AACCTGAAGAGAGGTA	149898	142640	122774	19865	7258	Droplet Hi-C, mouse cortex
AACCTGAAGGCGCTTC	149224	141119	121735	19383	8105	Droplet Hi-C, mouse cortex
AACCTGACACAGTAGG	161541	154871	130826	24044	6670	Droplet Hi-C, mouse cortex
AACCTGACATGGTTTG	101153	96628	84334	12294	4525	Droplet Hi-C, mouse cortex
AACCTGAGTACCCATA	212969	200790	171876	28911	12179	Droplet Hi-C, mouse cortex
AACCTGATCCATTGAG	266403	250095	216351	33743	16308	Droplet Hi-C, mouse cortex
AACCTGATCGGGAAAC	321713	302335	254913	47420	19378	Droplet Hi-C, mouse cortex
AACCTTTAGAAATCTG	371453	336633	304454	32179	34820	Droplet Hi-C, mouse cortex
AACCTTTAGAACAGGA	187519	179575	152655	26919	7944	Droplet Hi-C, mouse cortex
AACCTTTAGAATGCTA	178865	168528	150237	18291	10337	Droplet Hi-C, mouse cortex
AACCTTTGTGCAAGAC	320072	303472	255907	47561	16600	Droplet Hi-C, mouse cortex
AACCTTTGTGTCGGTC	156086	145887	120879	25007	10199	Droplet Hi-C, mouse cortex
AACGAGGAGTAATGTG	430115	407325	353183	54140	22790	Droplet Hi-C, mouse cortex
AACGAGGAGTATACGA	313615	299337	252457	46880	14278	Droplet Hi-C, mouse cortex
AACGAGGCATGACTGT	101911	97009	86089	10920	4902	Droplet Hi-C, mouse cortex
AACGAGGCATGCGCTG	114660	109463	96957	12506	5197	Droplet Hi-C, mouse cortex
AACGAGGCATTATGGC	132462	124634	108850	15782	7828	Droplet Hi-C, mouse cortex
AACGAGGGTGCAAAGC	121045	114424	98203	16220	6621	Droplet Hi-C, mouse cortex
AACGAGGGTGGTGGTA	105456	100143	85941	14201	5313	Droplet Hi-C, mouse cortex
AACGAGGTCGTGAGTT	104766	100280	86800	13480	4486	Droplet Hi-C, mouse cortex
AACGGGAAGCAGAAAG	326975	305016	264472	40543	21959	Droplet Hi-C, mouse cortex
AACGGGACAAGGATGC	267141	253378	218109	35269	13763	Droplet Hi-C, mouse cortex
AACGGGACAAGGCGTA	160970	150268	131192	19074	10702	Droplet Hi-C, mouse cortex
AACGGGACAGCAATGG	111689	108149	93835	14314	3540	Droplet Hi-C, mouse cortex
AACGGGACAGGGCTTC	170652	162200	138581	23619	8452	Droplet Hi-C, mouse cortex
AACGGGAGTCAATCCA	176833	167649	145119	22527	9184	Droplet Hi-C, mouse cortex
AACGGGATCTGATCCC	148340	140222	119217	21005	8118	Droplet Hi-C, mouse cortex
AACGTACAGATCGATA	157728	149029	127421	21608	8699	Droplet Hi-C, mouse cortex
AACGTACAGCGCATTT	142840	136003	118619	17384	6837	Droplet Hi-C, mouse cortex
AACGTACCAAACGTTC	256379	242162	204747	37412	14217	Droplet Hi-C, mouse cortex
AACGTACCACAAGGGT	129088	121252	107594	13656	7836	Droplet Hi-C, mouse cortex
AACGTACCACAGCTTA	250984	235624	198967	36657	15360	Droplet Hi-C, mouse cortex
AACGTACCATTAGCCA	149920	140624	122196	18426	9296	Droplet Hi-C, mouse cortex
AACGTACGTATTGTGC	140951	134297	113781	20516	6654	Droplet Hi-C, mouse cortex
AACTGGTAGGCTTCGC	272063	253835	218277	35557	18228	Droplet Hi-C, mouse cortex
AACTGGTCAAGCCTTA	333880	316363	268288	48073	17517	Droplet Hi-C, mouse cortex
AACTGGTCATGCGCTG	406632	375885	330699	45186	30747	Droplet Hi-C, mouse cortex
AACTGGTCATTATGGC	224840	213743	178375	35368	11097	Droplet Hi-C, mouse cortex
AACTGGTGTAATGTGA	224942	196156	179014	17141	28786	Droplet Hi-C, mouse cortex
AACTGGTGTCTCTAAG	92035	87576	75989	11586	4459	Droplet Hi-C, mouse cortex
AACTGGTTCGGTCTAA	90983	88355	75866	12488	2628	Droplet Hi-C, mouse cortex
AACTGGTTCTCTGCAC	144499	137265	117255	20009	7234	Droplet Hi-C, mouse cortex
AACTGGTTCTGTTTAC	160772	153229	130394	22835	7543	Droplet Hi-C, mouse cortex
AACTGTGAGAGTGGTC	118490	112034	94439	17594	6456	Droplet Hi-C, mouse cortex
AACTGTGAGCGCACAA	142890	135157	116729	18428	7733	Droplet Hi-C, mouse cortex
AACTGTGCAAGCACTT	162951	154733	131834	22898	8218	Droplet Hi-C, mouse cortex
AACTGTGCAGTAACCT	225300	212689	182080	30607	12611	Droplet Hi-C, mouse cortex
AACTGTGTCACCCGGA	113143	106349	91600	14749	6794	Droplet Hi-C, mouse cortex
AACTGTGTCTGTAGAC	117260	112063	96407	15655	5197	Droplet Hi-C, mouse cortex
AACTTGGAGAAAGGGT	375874	353024	304230	48791	22850	Droplet Hi-C, mouse cortex
AACTTGGAGACCCATT	225636	206909	180988	25919	18727	Droplet Hi-C, mouse cortex
AACTTGGAGAGGTCCA	406221	379708	327013	52692	26513	Droplet Hi-C, mouse cortex
AACTTGGAGGCAGTAC	393872	378685	324898	53784	15187	Droplet Hi-C, mouse cortex
AACTTGGAGGTTGACG	364759	343686	295259	48427	21073	Droplet Hi-C, mouse cortex
AACTTGGAGTATACCC	147563	138785	118920	19863	8778	Droplet Hi-C, mouse cortex
AACTTGGAGTGAAACT	213111	200220	170869	29351	12891	Droplet Hi-C, mouse cortex
AACTTGGGTATTCTGG	412190	391498	336756	54740	20692	Droplet Hi-C, mouse cortex
AACTTGGTCGGTCTAA	181384	172618	146522	26094	8766	Droplet Hi-C, mouse cortex
AACTTGGTCTAAGGTC	89011	85928	71552	14376	3083	Droplet Hi-C, mouse cortex
AAGATAGAGATCACCT	270011	255048	216403	38640	14963	Droplet Hi-C, mouse cortex
AAGATAGAGGAGAACA	401027	374111	322217	51892	26916	Droplet Hi-C, mouse cortex
AAGATAGAGTCGAGCA	126727	122154	105634	16519	4573	Droplet Hi-C, mouse cortex
AAGATAGGTGCATTGT	108214	103853	90301	13552	4361	Droplet Hi-C, mouse cortex
AAGATAGGTGGTACTT	325195	313142	267206	45933	12053	Droplet Hi-C, mouse cortex
AAGATAGGTTTAGAAG	242215	230095	195997	34095	12120	Droplet Hi-C, mouse cortex
AAGATAGTCACCCTTG	157864	150055	127757	22297	7809	Droplet Hi-C, mouse cortex
AAGATAGTCTTCAGAG	124181	119079	103016	16063	5102	Droplet Hi-C, mouse cortex
AAGGAGCAGGGCTCTC	103880	99309	84963	14345	4571	Droplet Hi-C, mouse cortex
AAGGAGCCAAGCCTTA	235126	225770	187958	37811	9356	Droplet Hi-C, mouse cortex
AAGGAGCGTACGACCC	104530	98656	86498	12157	5874	Droplet Hi-C, mouse cortex
AAGGAGCGTACTATGC	126196	119362	102806	16556	6834	Droplet Hi-C, mouse cortex
AAGGAGCGTTTGTACG	94536	89528	77764	11764	5008	Droplet Hi-C, mouse cortex
AAGGAGCTCCCAATAG	112891	108014	94122	13892	4877	Droplet Hi-C, mouse cortex
AAGGAGCTCGCACCTT	210891	199024	168850	30174	11867	Droplet Hi-C, mouse cortex
AAGGAGCTCTTACTCA	135090	126040	109327	16713	9050	Droplet Hi-C, mouse cortex
AAGGTTCAGATGGGTC	226022	208559	178851	29705	17463	Droplet Hi-C, mouse cortex
AAGGTTCAGTGAGTTA	104234	99377	86266	13111	4857	Droplet Hi-C, mouse cortex
AAGGTTCCACAGTAGG	137142	131427	114545	16881	5715	Droplet Hi-C, mouse cortex
AAGGTTCGTCTGAGCC	294400	274075	232702	41369	20325	Droplet Hi-C, mouse cortex
AAGGTTCTCGATTACG	132826	122638	110698	11939	10188	Droplet Hi-C, mouse cortex
AAGGTTCTCGCCAGAC	259274	244880	208923	35957	14394	Droplet Hi-C, mouse cortex
AAGGTTCTCTTCCGTG	113748	106898	90904	15994	6850	Droplet Hi-C, mouse cortex
AATACGCAGCCCATGC	389326	364751	317520	47231	24575	Droplet Hi-C, mouse cortex
AATACGCAGTCGGGAT	232172	217863	190432	27430	14309	Droplet Hi-C, mouse cortex
AATACGCCAACTAGAA	115388	109049	96283	12766	6339	Droplet Hi-C, mouse cortex
ACGGATTGTCTGGGCT	110718	105793	92233	13559	4925	Droplet Hi-C, mouse cortex
ACGGATTTCACTGGTA	236951	222953	190918	32033	13998	Droplet Hi-C, mouse cortex
ACGGATTTCCATTGTT	88709	84428	73984	10443	4281	Droplet Hi-C, mouse cortex
ACGTGGCAGAGCGAAA	127159	121043	104788	16255	6116	Droplet Hi-C, mouse cortex
ACGTGGCCACGCGATC	243039	227379	192631	34745	15660	Droplet Hi-C, mouse cortex
ACGTGGCGTATGGATA	89569	84845	74505	10340	4724	Droplet Hi-C, mouse cortex
ACGTGGCGTTCGGGAA	271423	254611	217993	36615	16812	Droplet Hi-C, mouse cortex
ACGTGGCTCCGAATTG	386068	369167	312918	56246	16901	Droplet Hi-C, mouse cortex
ACGTGGCTCGATGTAC	412122	392111	336506	55600	20011	Droplet Hi-C, mouse cortex
ACGTGGCTCTGAGTAC	88039	83441	73264	10177	4598	Droplet Hi-C, mouse cortex
ACGTTAGAGATCTAAG	117459	112091	95736	16355	5368	Droplet Hi-C, mouse cortex
ACGTTAGAGTGAGTGC	160832	153367	131067	22298	7465	Droplet Hi-C, mouse cortex
ACGTTAGCAGAAAGAG	124487	118663	102209	16454	5824	Droplet Hi-C, mouse cortex
ACGTTAGGTAGGTAAT	103973	99468	86845	12623	4505	Droplet Hi-C, mouse cortex
ACGTTAGGTCACAGGA	205470	195533	164969	30564	9937	Droplet Hi-C, mouse cortex
ACGTTAGGTCGCGCTA	399097	377874	326745	51124	21223	Droplet Hi-C, mouse cortex
ACGTTAGGTTGGCGAA	260054	242631	208401	34228	17423	Droplet Hi-C, mouse cortex
ACGTTAGTCAAAGTAG	181040	169677	147120	22556	11363	Droplet Hi-C, mouse cortex
ACGTTAGTCACTAGCA	482434	452036	392166	59869	30398	Droplet Hi-C, mouse cortex
ACGTTAGTCAGTAGTC	188435	177147	148764	28381	11288	Droplet Hi-C, mouse cortex
ACGTTAGTCGGATGTT	99925	95842	82147	13694	4083	Droplet Hi-C, mouse cortex
ACTAACGAGCAGAGCT	294379	278812	239226	39584	15567	Droplet Hi-C, mouse cortex
ACTAACGAGTCTCTAG	162761	150632	131549	19083	12129	Droplet Hi-C, mouse cortex
ACTAACGAGTTGACAA	217918	205545	175970	29574	12373	Droplet Hi-C, mouse cortex
ACTAACGCATCGACCG	133666	128344	110876	17466	5322	Droplet Hi-C, mouse cortex
ACTAACGGTATATGGA	94559	89596	78196	11400	4963	Droplet Hi-C, mouse cortex
ACTAACGTCACCCTTG	103239	97448	87070	10377	5791	Droplet Hi-C, mouse cortex
ACTACCCAGACACTTC	159582	151285	129619	21665	8297	Droplet Hi-C, mouse cortex
ACTACCCCAGGCATCC	121293	114791	99488	15303	6502	Droplet Hi-C, mouse cortex
ACTACCCGTGCCCAGT	291627	274749	236334	38414	16878	Droplet Hi-C, mouse cortex
ACTACGAAGACTAATG	138999	133173	113526	19646	5826	Droplet Hi-C, mouse cortex
ACTACGAAGCTATCCA	112109	107212	91592	15619	4897	Droplet Hi-C, mouse cortex
ACTACGAAGGATTGAT	320000	302837	259092	43741	17163	Droplet Hi-C, mouse cortex
ACTACGAAGTTACCAC	411297	391184	334357	56821	20113	Droplet Hi-C, mouse cortex
ACTACGACACCACCAG	271033	251635	226067	25568	19398	Droplet Hi-C, mouse cortex
ACTACGAGTCGCGCTA	121112	116159	98758	17399	4953	Droplet Hi-C, mouse cortex
ACTACGAGTTACGAAA	124868	117983	102263	15720	6885	Droplet Hi-C, mouse cortex
ACTACGAGTTTCCTAT	157591	150961	132533	18427	6630	Droplet Hi-C, mouse cortex
ACTAGGTAGGCCAATG	101452	97386	85777	11609	4066	Droplet Hi-C, mouse cortex
ACTAGGTGTGATGCTT	139723	133212	114022	19190	6511	Droplet Hi-C, mouse cortex
ACTAGGTTCCGATTGA	209318	197835	166736	31096	11483	Droplet Hi-C, mouse cortex
ACTAGGTTCGTGGCGT	191502	178001	155810	22190	13501	Droplet Hi-C, mouse cortex
ACTAGGTTCGTGGTAT	108861	103788	91143	12644	5073	Droplet Hi-C, mouse cortex
ACTAGGTTCTTACCTA	324632	309061	262974	46087	15571	Droplet Hi-C, mouse cortex
ACTATTCAGACTAATG	119897	114517	98876	15641	5380	Droplet Hi-C, mouse cortex
ACTATTCAGTAGCAAT	328000	310474	266238	44234	17526	Droplet Hi-C, mouse cortex
ACTATTCAGTCGATAA	100896	97157	82766	14391	3739	Droplet Hi-C, mouse cortex
ACTATTCGTAAGTCTC	130693	122566	106969	15595	8127	Droplet Hi-C, mouse cortex
ACTATTCGTATCCCTC	91068	87085	77069	10016	3983	Droplet Hi-C, mouse cortex
ACTATTCTCCTATCCG	104765	100335	85131	15203	4430	Droplet Hi-C, mouse cortex
ACTATTCTCTGAAAGA	217058	206423	175878	30543	10635	Droplet Hi-C, mouse cortex
ACTATTCTCTTCACTA	290683	279385	237434	41947	11298	Droplet Hi-C, mouse cortex
ACTCGGGAGAAATCTG	245250	230526	198518	32006	14724	Droplet Hi-C, mouse cortex
ACTCGGGAGCTAGCAG	284780	270313	233200	37110	14467	Droplet Hi-C, mouse cortex
ACTCGGGCAACATAAG	206540	196725	165475	31250	9815	Droplet Hi-C, mouse cortex
ACTCGGGCAGTAACTC	345683	319486	277892	41592	26197	Droplet Hi-C, mouse cortex
ACTCGGGGTAACTGAA	201104	191011	160307	30701	10093	Droplet Hi-C, mouse cortex
ACTCGGGGTCATTGCA	200049	188187	161196	26989	11862	Droplet Hi-C, mouse cortex
ACTCGGGGTCCCTAAA	172659	162810	143384	19426	9849	Droplet Hi-C, mouse cortex
ACTCGGGGTCGGCTGT	91260	87378	76912	10465	3882	Droplet Hi-C, mouse cortex
ACTCGGGTCACAGGGA	114860	108954	94875	14078	5906	Droplet Hi-C, mouse cortex
ACTCGGGTCACCCTTG	126623	121759	106192	15566	4864	Droplet Hi-C, mouse cortex
ACTCGGGTCATTCTCA	109469	104946	90950	13995	4523	Droplet Hi-C, mouse cortex
ACTCGGGTCGAGGTCC	238131	226682	189156	37523	11449	Droplet Hi-C, mouse cortex
ACTCGGGTCGTTCCGT	233167	220823	188202	32619	12344	Droplet Hi-C, mouse cortex
ACTCGGGTCTATCTTG	241699	228126	193916	34209	13573	Droplet Hi-C, mouse cortex
ACTGCAACAGGTGGTA	270935	252413	217649	34761	18522	Droplet Hi-C, mouse cortex
ACTGCAAGTCGATAGG	392197	373071	320882	52189	19126	Droplet Hi-C, mouse cortex
ACTGCAATCCCACTTG	163827	155998	134368	21628	7829	Droplet Hi-C, mouse cortex
ACTGCAATCCGAGGAA	177194	168478	142055	26419	8716	Droplet Hi-C, mouse cortex
ACTGCAATCGTGGCGT	150312	139459	124071	15387	10853	Droplet Hi-C, mouse cortex
ACTGCGGAGACTCGGA	279711	264097	225414	38682	15614	Droplet Hi-C, mouse cortex
ACTGCGGCATCTGCAA	491775	455754	397878	57875	36021	Droplet Hi-C, mouse cortex
ACTGCGGGTCTCTAAG	186011	174514	149755	24758	11497	Droplet Hi-C, mouse cortex
ACTGTCCAGAACTCCT	166429	154910	138655	16252	11519	Droplet Hi-C, mouse cortex
ACTGTCCAGCTTTCCC	106738	101713	87067	14646	5025	Droplet Hi-C, mouse cortex
ACTGTCCCATACCCGG	156435	151062	130723	20338	5373	Droplet Hi-C, mouse cortex
ACTGTCCGTAAACGGC	95626	91739	79918	11821	3887	Droplet Hi-C, mouse cortex
ACTGTCCGTCATAGAA	138280	130244	112551	17692	8036	Droplet Hi-C, mouse cortex
ACTGTCCGTGGCGCTT	101260	96105	84031	12074	5155	Droplet Hi-C, mouse cortex
ACTGTCCGTTCACGTA	199496	185983	162296	23687	13513	Droplet Hi-C, mouse cortex
ACTGTCCTCGGTCGAC	112055	104986	92232	12753	7069	Droplet Hi-C, mouse cortex
ACTTCCGAGGCTCCTG	107139	100771	90088	10683	6368	Droplet Hi-C, mouse cortex
ACTTCCGAGTCGACCC	96925	92784	82496	10287	4141	Droplet Hi-C, mouse cortex
ACTTCCGCAAACGACG	144853	137325	121524	15801	7528	Droplet Hi-C, mouse cortex
ACTTCCGCAAAGAGAG	299540	282343	243924	38417	17197	Droplet Hi-C, mouse cortex
ACTTCCGCACTGATTG	219763	206270	177157	29112	13493	Droplet Hi-C, mouse cortex
ACTTCCGCAGCGCGTT	87002	84417	73761	10654	2585	Droplet Hi-C, mouse cortex
ACTTCCGCATATTGGC	358057	344908	289609	55294	13149	Droplet Hi-C, mouse cortex
ACTTCCGGTATCGCGC	99998	91908	73098	18805	8090	Droplet Hi-C, mouse cortex
ACTTCCGGTCATTGGT	360793	333503	294541	38959	27290	Droplet Hi-C, mouse cortex
ACTTCCGGTCTGGGCT	151599	143454	123419	20034	8145	Droplet Hi-C, mouse cortex
ACTTCCGGTGATAGAT	95169	90336	78367	11968	4833	Droplet Hi-C, mouse cortex
ACTTCCGTCTATATCC	279191	259281	223068	36211	19910	Droplet Hi-C, mouse cortex
ACTTTCAAGGGTCTGA	104656	100224	86223	13999	4432	Droplet Hi-C, mouse cortex
ACTTTCAAGGTCGTTT	119098	113210	98861	14349	5888	Droplet Hi-C, mouse cortex
ACTTTCACAAATTGAG	118586	112582	96843	15737	6004	Droplet Hi-C, mouse cortex
ACTTTCACAACCTCCT	134157	128676	112724	15951	5481	Droplet Hi-C, mouse cortex
ACTTTCACAAGGATGC	102998	98801	85493	13308	4197	Droplet Hi-C, mouse cortex
ACTTTCACAAGTAACA	335440	314657	270449	44206	20783	Droplet Hi-C, mouse cortex
ACTTTCACAATTAGGA	128413	124029	105354	18674	4384	Droplet Hi-C, mouse cortex
ACTTTCACACAACGGA	124575	118349	102871	15478	6226	Droplet Hi-C, mouse cortex
ACTTTCAGTTAGGAGC	323376	308640	257894	50744	14736	Droplet Hi-C, mouse cortex
ACTTTCATCAAATGGA	174017	166341	142289	24051	7676	Droplet Hi-C, mouse cortex
ACTTTCATCAGGGTTT	101341	96527	83801	12726	4814	Droplet Hi-C, mouse cortex
AGACAAAAGATGCGAC	200242	186873	164110	22763	13369	Droplet Hi-C, mouse cortex
AGACAAACAAAGAGAG	127715	121601	105238	16361	6114	Droplet Hi-C, mouse cortex
AGACAAACAATAGCGG	260267	243822	211471	32349	16445	Droplet Hi-C, mouse cortex
AGACAAACACAAGGGT	158515	149515	129890	19624	9000	Droplet Hi-C, mouse cortex
AGACAAACAGTATACC	357333	337272	288121	49148	20061	Droplet Hi-C, mouse cortex
AGACAAACATGTGAGG	389532	369004	315739	53263	20528	Droplet Hi-C, mouse cortex
AGACAAATCCGGACTG	89707	86131	75847	10284	3576	Droplet Hi-C, mouse cortex
AGACAAATCTATCTAC	405910	378074	326728	51343	27836	Droplet Hi-C, mouse cortex
AGATAGATCGACCCGA	263685	250130	210112	40016	13555	Droplet Hi-C, mouse cortex
AGATTCGAGAGGAAGT	255964	242006	205988	36015	13958	Droplet Hi-C, mouse cortex
AGATTCGAGCACACCC	94557	89817	78915	10902	4740	Droplet Hi-C, mouse cortex
AGATTCGAGCAGGACT	100643	95766	82429	13337	4877	Droplet Hi-C, mouse cortex
AGATTCGAGTAGTGTA	272108	259340	218095	41245	12768	Droplet Hi-C, mouse cortex
AGATTCGAGTGAGTGC	319959	304336	255329	49004	15623	Droplet Hi-C, mouse cortex
AGATTCGCAAGTAACA	140469	132623	115983	16639	7846	Droplet Hi-C, mouse cortex
AGATTCGCAATTCGTG	200810	189524	160510	29012	11286	Droplet Hi-C, mouse cortex
AGATTCGCACCACAGC	135622	129353	108548	20804	6269	Droplet Hi-C, mouse cortex
AGATTCGCACTAAACC	109710	105772	92400	13371	3938	Droplet Hi-C, mouse cortex
AGATTCGGTCGTAGTT	206469	194260	164433	29825	12209	Droplet Hi-C, mouse cortex
AGATTCGGTCTGCGCA	236545	225793	192325	33466	10752	Droplet Hi-C, mouse cortex
AGATTCGGTTCTGAGT	178414	168226	144676	23549	10188	Droplet Hi-C, mouse cortex
AGATTCGGTTGGACGA	314157	288739	252078	36657	25418	Droplet Hi-C, mouse cortex
AGATTCGTCCAAGAGG	247972	236279	202451	33826	11693	Droplet Hi-C, mouse cortex
AGCCAGCAGCGAGCTA	139423	133315	114911	18402	6108	Droplet Hi-C, mouse cortex
AGCCAGCAGCGCCTAC	151222	142845	122735	20109	8377	Droplet Hi-C, mouse cortex
AGCCAGCCAAAGCATA	226103	215935	183641	32292	10168	Droplet Hi-C, mouse cortex
AGCCAGCCAACGTCGC	157070	149320	126913	22406	7750	Droplet Hi-C, mouse cortex
AGCCAGCGTCCGTCGA	245069	231535	196657	34876	13534	Droplet Hi-C, mouse cortex
AGCCAGCGTTTAAGGA	86934	82046	71745	10301	4888	Droplet Hi-C, mouse cortex
AGCCAGCTCTATCTAC	243849	232179	194761	37415	11670	Droplet Hi-C, mouse cortex
AGCCCGAAGAGCACTG	146762	139648	118828	20820	7114	Droplet Hi-C, mouse cortex
AGCCCGAAGATGCGAC	101440	96938	84529	12409	4502	Droplet Hi-C, mouse cortex
AGCCCGAAGATGTTGA	336393	325228	280609	44614	11165	Droplet Hi-C, mouse cortex
AGCCCGAGTGCTTACA	250651	238308	199937	38368	12343	Droplet Hi-C, mouse cortex
AGCCCGAGTGGACAGT	336435	320695	273147	47546	15740	Droplet Hi-C, mouse cortex
AGCCCGAGTTGGTAAA	94449	90505	79799	10706	3944	Droplet Hi-C, mouse cortex
AGCCCGATCATCGCTC	206252	195219	164455	30760	11033	Droplet Hi-C, mouse cortex
AGCCCGATCCTTACGC	95103	90804	79876	10927	4299	Droplet Hi-C, mouse cortex
AGCCGCAAGGCTCAGA	134022	128726	108783	19943	5296	Droplet Hi-C, mouse cortex
AGCCGCAAGTCTCGAT	87691	83383	72375	11008	4308	Droplet Hi-C, mouse cortex
AGCCGCAAGTGTCGGA	133011	126468	109911	16557	6543	Droplet Hi-C, mouse cortex
AGCCGCACAATGCATC	354016	331397	284350	47045	22619	Droplet Hi-C, mouse cortex
AGCCGCACACGCGACT	98348	94112	82595	11517	4236	Droplet Hi-C, mouse cortex
AGCCGCACAGGACTGA	111911	106897	90703	16194	5014	Droplet Hi-C, mouse cortex
AGCCGCACATCCTGGG	203550	194263	163864	30399	9287	Droplet Hi-C, mouse cortex
AGCCGCACATGCGCTG	238471	229967	195193	34772	8504	Droplet Hi-C, mouse cortex
AGCCGCAGTAGTATCC	181708	171704	146366	25337	10004	Droplet Hi-C, mouse cortex
AGCCGCAGTGGAGTGT	177420	165060	145065	19995	12360	Droplet Hi-C, mouse cortex
AGCCGCATCACTCCCA	231957	220002	185449	34548	11955	Droplet Hi-C, mouse cortex
AGCCGCATCCTCCCAA	162636	152087	132675	19412	10549	Droplet Hi-C, mouse cortex
AGCCTCTCAACGTAGG	269046	256341	214535	41806	12705	Droplet Hi-C, mouse cortex
AGCCTCTTCAGGGTTT	146669	137396	117382	20014	9273	Droplet Hi-C, mouse cortex
AGCCTCTTCCCACTTG	119940	114095	98677	15417	5845	Droplet Hi-C, mouse cortex
AGCCTCTTCTAAACGC	201933	191901	159206	32692	10032	Droplet Hi-C, mouse cortex
AGCCTGGAGAGCTCCC	283921	258696	228106	30589	25225	Droplet Hi-C, mouse cortex
AGCCTGGAGGCGATTG	133900	125735	110390	15345	8165	Droplet Hi-C, mouse cortex
AGCCTGGCACGCGTTG	185850	172145	151288	20855	13705	Droplet Hi-C, mouse cortex
AGCCTGGGTAAAGCTA	113010	106570	93020	13548	6440	Droplet Hi-C, mouse cortex
AGCCTGGGTCCAGACC	158595	152301	129316	22984	6294	Droplet Hi-C, mouse cortex
AGCCTGGTCCTATCCG	147732	139759	118744	21014	7973	Droplet Hi-C, mouse cortex
AGCCTGGTCGCAAACT	87952	83853	73384	10469	4099	Droplet Hi-C, mouse cortex
AGCCTTCCAACGCAAG	107079	100837	87586	13251	6242	Droplet Hi-C, mouse cortex
AGCCTTCCAAGTCCTA	224920	214117	180633	33483	10803	Droplet Hi-C, mouse cortex
AGCCTTCCACGAACGA	409369	387775	333876	53897	21594	Droplet Hi-C, mouse cortex
AGCCTTCCATGGATGG	171698	165631	139780	25850	6067	Droplet Hi-C, mouse cortex
AGCCTTCCATTGTTCT	218372	209268	179860	29407	9104	Droplet Hi-C, mouse cortex
AGCCTTCGTGAATGGC	348828	330411	279679	50730	18417	Droplet Hi-C, mouse cortex
AGCCTTCGTGCCAAGA	88962	84845	73203	11642	4117	Droplet Hi-C, mouse cortex
AGCCTTCGTGGATTCT	136393	130258	109799	20458	6135	Droplet Hi-C, mouse cortex
AGCGATTAGTAATGTG	156175	146221	127333	18887	9954	Droplet Hi-C, mouse cortex
AGCGATTGTACATGGG	375180	359792	307664	52124	15388	Droplet Hi-C, mouse cortex
AGCGATTGTCGAGGTA	124141	118582	102518	16062	5559	Droplet Hi-C, mouse cortex
AGCGATTGTGCATTGT	110562	106199	92030	14166	4363	Droplet Hi-C, mouse cortex
AGCGATTGTGTGACCC	226598	216903	179752	37149	9695	Droplet Hi-C, mouse cortex
AGCGATTGTTCTACGA	319143	297735	255450	42282	21408	Droplet Hi-C, mouse cortex
AGCGATTTCGCCTTAC	280758	267730	223724	44005	13028	Droplet Hi-C, mouse cortex
AGCGATTTCGTGGTAT	280355	266138	226171	39964	14217	Droplet Hi-C, mouse cortex
AGCGTATAGACACAAT	119578	114459	98703	15756	5119	Droplet Hi-C, mouse cortex
AGCGTATAGGTACTCT	174470	166505	142326	24179	7965	Droplet Hi-C, mouse cortex
AGCGTATAGGTGATGC	103632	97948	85572	12374	5684	Droplet Hi-C, mouse cortex
AGCGTATAGTATCTGC	90919	87527	76446	11080	3392	Droplet Hi-C, mouse cortex
AGCGTATAGTCTGTGT	127846	122013	104920	17093	5833	Droplet Hi-C, mouse cortex
AGCGTATCAACGACAG	114743	109358	96002	13355	5385	Droplet Hi-C, mouse cortex
AGCGTATCAACTCCCT	245657	233022	200468	32551	12635	Droplet Hi-C, mouse cortex
AGCGTATCAATGATGA	110574	106442	92357	14084	4132	Droplet Hi-C, mouse cortex
AGCGTATCATAGCCGC	88588	85382	74381	11001	3206	Droplet Hi-C, mouse cortex
AGCGTATCATGGCCCA	102962	97968	86824	11143	4994	Droplet Hi-C, mouse cortex
AGCGTATTCGGTCGAC	233815	221995	184529	37466	11820	Droplet Hi-C, mouse cortex
AGCGTGCAGATGTTGA	126357	119638	104462	15175	6719	Droplet Hi-C, mouse cortex
AGCGTGCAGTAGTCGG	143732	136405	117234	19171	7327	Droplet Hi-C, mouse cortex
AGCGTGCCAACTCAAC	217458	204367	173946	30421	13091	Droplet Hi-C, mouse cortex
AGCGTGCCACCTACCT	361492	335407	290393	45013	26085	Droplet Hi-C, mouse cortex
AGCGTGCCACTAAACC	254869	241799	203890	37905	13070	Droplet Hi-C, mouse cortex
AGCGTGCGTAGTTTGC	92521	88552	77689	10863	3969	Droplet Hi-C, mouse cortex
AGCGTGCGTTCATTTC	325314	309540	260490	49048	15774	Droplet Hi-C, mouse cortex
AGCGTGCGTTGGTAAA	119096	111706	98251	13455	7390	Droplet Hi-C, mouse cortex
AGCGTGCGTTGTATCG	142047	135176	115419	19757	6871	Droplet Hi-C, mouse cortex
AGCGTGCTCTACTTTG	95436	91708	78994	12714	3728	Droplet Hi-C, mouse cortex
AGCTATGAGAACGTCG	375135	353489	304466	49021	21646	Droplet Hi-C, mouse cortex
AGCTATGAGAATACTG	208803	198698	169015	29683	10105	Droplet Hi-C, mouse cortex
AGCTATGAGTACCACT	281253	256978	227202	29774	24275	Droplet Hi-C, mouse cortex
AGCTATGCAGTGCTCG	120554	115458	100981	14475	5096	Droplet Hi-C, mouse cortex
AGCTATGCATCGCCTT	122148	115667	99841	15825	6481	Droplet Hi-C, mouse cortex
AGCTATGGTCACATTG	272161	258242	219000	39241	13919	Droplet Hi-C, mouse cortex
AGCTGATAGCACACCC	108111	103302	89435	13867	4809	Droplet Hi-C, mouse cortex
AGCTGATAGCCAGAAC	178449	166426	142960	23466	12023	Droplet Hi-C, mouse cortex
AGCTGATGTCACAGTT	184697	173216	149823	23393	11481	Droplet Hi-C, mouse cortex
AGCTGATGTGCTGTGC	223913	212559	184593	27964	11354	Droplet Hi-C, mouse cortex
AGCTGATTCACTTACT	142128	133104	117247	15854	9024	Droplet Hi-C, mouse cortex
AGCTGATTCCTATCCG	140619	131302	111535	19767	9317	Droplet Hi-C, mouse cortex
AGCTGATTCGAGGCTC	138786	131020	114372	16646	7766	Droplet Hi-C, mouse cortex
AGCTGATTCGTTCAGA	227776	214557	180440	34117	13219	Droplet Hi-C, mouse cortex
AGCTGATTCTTAACGG	117775	111337	97121	14215	6438	Droplet Hi-C, mouse cortex
AGCTGGCAGAGTTCGG	189200	175518	152274	23242	13682	Droplet Hi-C, mouse cortex
AGCTGGCAGCCTTTGA	244113	228811	197750	31060	15302	Droplet Hi-C, mouse cortex
AGCTGGCAGGCACCTC	259064	244834	209316	35514	14230	Droplet Hi-C, mouse cortex
AGCTGGCAGGTTGTGG	134385	128571	110593	17977	5814	Droplet Hi-C, mouse cortex
AGCTGGCCACACATTG	89254	85406	74145	11260	3848	Droplet Hi-C, mouse cortex
AGCTGGCGTATTCGAC	91429	87746	75473	12273	3683	Droplet Hi-C, mouse cortex
AGCTGGCGTGTCTACA	209163	196068	169599	26469	13095	Droplet Hi-C, mouse cortex
AGCTGGCGTTGTCGGC	115989	110929	97517	13412	5060	Droplet Hi-C, mouse cortex
AGCTGGCTCCATCGAA	112429	106538	92287	14250	5891	Droplet Hi-C, mouse cortex
AGCTGGCTCTCTGAGA	103876	98578	84841	13737	5298	Droplet Hi-C, mouse cortex
AGCTGTAAGAGATTAC	525913	484417	429230	55186	41496	Droplet Hi-C, mouse cortex
AGCTGTAAGCTTTCCC	104081	98364	86508	11856	5717	Droplet Hi-C, mouse cortex
AGCTGTACATACCCGG	251268	238551	203920	34628	12717	Droplet Hi-C, mouse cortex
AGCTGTAGTATCACAC	139998	133053	115200	17851	6945	Droplet Hi-C, mouse cortex
AGCTGTAGTTTCCTAT	90550	86410	74642	11768	4140	Droplet Hi-C, mouse cortex
AGCTGTATCACAGGGA	132856	125167	109229	15938	7689	Droplet Hi-C, mouse cortex
AGCTGTATCGGGTCCA	136659	130243	111845	18397	6416	Droplet Hi-C, mouse cortex
AGCTGTATCTGATCCC	106928	102335	89310	13024	4593	Droplet Hi-C, mouse cortex
AGGACGAAGAAAGGGT	152064	144357	123873	20484	7707	Droplet Hi-C, mouse cortex
AGGACGACAATAGTGA	312128	286234	260387	25847	25894	Droplet Hi-C, mouse cortex
AGGACGACACTCAGCG	98214	93750	82470	11279	4464	Droplet Hi-C, mouse cortex
AGGACGACATCTCTCG	132975	126939	109205	17733	6036	Droplet Hi-C, mouse cortex
AGGACGAGTCGCTACG	257695	244331	208489	35839	13364	Droplet Hi-C, mouse cortex
AGGCCCAAGGAAGGTA	157089	135632	125127	10505	21457	Droplet Hi-C, mouse cortex
AGGCCCAAGGGCTCTC	181705	173237	144126	29110	8468	Droplet Hi-C, mouse cortex
AGGCCCAGTAGAAGCC	108046	103000	89262	13738	5046	Droplet Hi-C, mouse cortex
AGGCCCAGTATTCACG	182117	173815	147745	26068	8302	Droplet Hi-C, mouse cortex
AGGCCCATCACTAGCA	318809	300506	259311	41191	18303	Droplet Hi-C, mouse cortex
AGGCCCATCAGGTTTG	317790	300199	255883	44312	17591	Droplet Hi-C, mouse cortex
AGGCCTGAGGCACCTC	260692	247969	210786	37182	12723	Droplet Hi-C, mouse cortex
AGGCCTGCAATTAGGA	129742	123011	108049	14962	6731	Droplet Hi-C, mouse cortex
AGGCCTGCAATTCGTG	306948	283090	246837	36251	23858	Droplet Hi-C, mouse cortex
AGGCCTGGTATCACAC	198800	189578	161075	28500	9222	Droplet Hi-C, mouse cortex
AGGCCTGTCCCAATAG	279521	264272	223139	41132	15249	Droplet Hi-C, mouse cortex
AGGCCTGTCTATCTAC	193964	181638	160129	21508	12326	Droplet Hi-C, mouse cortex
AGGCCTGTCTTCACTA	229223	216872	183523	33347	12351	Droplet Hi-C, mouse cortex
AGGCGAAAGAGGCCTA	190694	178007	153237	24769	12687	Droplet Hi-C, mouse cortex
AGGCGAACATCCTGGG	248320	227968	199871	28096	20352	Droplet Hi-C, mouse cortex
AGGCGAAGTACTATGC	143374	134008	114543	19465	9366	Droplet Hi-C, mouse cortex
AGGCGAAGTTTAGACC	280880	262079	222578	39501	18801	Droplet Hi-C, mouse cortex
AGGCGAAGTTTCTCTA	214409	201821	173762	28059	12588	Droplet Hi-C, mouse cortex
AGGCGAATCGCAACTA	232682	218142	186633	31508	14540	Droplet Hi-C, mouse cortex
AGGCGTCAGAATGCTA	332133	312566	265858	46707	19567	Droplet Hi-C, mouse cortex
AGGCGTCAGAGAGGTA	237335	223612	193526	30086	13723	Droplet Hi-C, mouse cortex
AGGCGTCAGCAGGACT	314182	297286	253457	43827	16896	Droplet Hi-C, mouse cortex
AGGCGTCAGTCCCGCA	419416	393667	337980	55684	25749	Droplet Hi-C, mouse cortex
AGGCGTCCAAGTCTGT	105509	100973	88373	12598	4536	Droplet Hi-C, mouse cortex
AGGCGTCGTAACCCAT	275409	258290	228300	29989	17119	Droplet Hi-C, mouse cortex
AGGCGTCGTAGGTGAC	88005	84087	73351	10736	3918	Droplet Hi-C, mouse cortex
AGGCGTCGTTCCAGTA	351349	329403	281259	48141	21946	Droplet Hi-C, mouse cortex
AGTCAACAGACGCCAA	262063	249722	211973	37748	12341	Droplet Hi-C, mouse cortex
AGTCAACAGTCAGCCC	175092	164753	145118	19635	10339	Droplet Hi-C, mouse cortex
AGTCAACCAAGAGATT	302069	284854	239698	45156	17215	Droplet Hi-C, mouse cortex
AGTCAACCACTGTAAC	342755	323900	274306	49589	18855	Droplet Hi-C, mouse cortex
AGTCAACCATGGGAAC	475540	457176	398741	58430	18364	Droplet Hi-C, mouse cortex
AGTCAACCATGGGTGA	140746	133658	115752	17906	7088	Droplet Hi-C, mouse cortex
AGTCAACTCATTCATC	160744	154555	134812	19742	6189	Droplet Hi-C, mouse cortex
AGTCAACTCCATGACA	260628	249345	211573	37771	11283	Droplet Hi-C, mouse cortex
AGTCAACTCCTCTCTT	357789	340668	289236	51431	17121	Droplet Hi-C, mouse cortex
AGTCAACTCGGCATAT	124895	120271	103084	17187	4624	Droplet Hi-C, mouse cortex
AGTCAACTCTCCTTGG	208641	196952	168303	28646	11689	Droplet Hi-C, mouse cortex
AGTCCGGCAAGTAACA	114828	110042	95736	14306	4786	Droplet Hi-C, mouse cortex
AGTCCGGCAATGCACT	87068	82142	71689	10453	4926	Droplet Hi-C, mouse cortex
AGTCCGGCACCTGGTG	183408	172829	149151	23676	10579	Droplet Hi-C, mouse cortex
AGTCCGGCATTGTTCT	311393	295247	250249	44997	16146	Droplet Hi-C, mouse cortex
AGTCCGGGTAGATTAG	372018	342555	299700	42852	29463	Droplet Hi-C, mouse cortex
AGTCCGGGTGGCCTTG	186051	174280	150216	24064	11771	Droplet Hi-C, mouse cortex
AGTCCGGGTTAGCTCA	295826	278405	235923	42481	17421	Droplet Hi-C, mouse cortex
AGTGCCGAGATGAGGA	108481	103432	89223	14208	5049	Droplet Hi-C, mouse cortex
AGTGCCGAGGTTCGAG	283498	269781	234612	35169	13717	Droplet Hi-C, mouse cortex
AGTGCCGAGTCGTACT	172137	164588	142131	22456	7549	Droplet Hi-C, mouse cortex
AGTGCCGAGTGAATAC	129665	122330	106932	15395	7335	Droplet Hi-C, mouse cortex
AGTGCCGCAAACGACG	114537	109669	94020	15647	4868	Droplet Hi-C, mouse cortex
AGTGCCGCAACGTACT	288027	270840	233670	37167	17187	Droplet Hi-C, mouse cortex
AGTGCCGCAGTAAGCG	132804	125173	106455	18716	7631	Droplet Hi-C, mouse cortex
AGTGCCGGTAACCGAG	126372	121057	103636	17420	5315	Droplet Hi-C, mouse cortex
AGTGCCGGTGGTCGAA	294319	279571	237660	41909	14748	Droplet Hi-C, mouse cortex
AGTGCCGTCTGGCTAA	343495	324032	275601	48430	19463	Droplet Hi-C, mouse cortex
AGTGCGCAGGCTCCTG	106498	100339	88306	12033	6159	Droplet Hi-C, mouse cortex
AGTGCGCAGTCTGGGA	182243	170681	146481	24200	11562	Droplet Hi-C, mouse cortex
AGTGCGCGTATCATGC	133755	122199	97744	24453	11556	Droplet Hi-C, mouse cortex
AGTGCGCGTTAGGAGC	205349	193110	163054	30056	12239	Droplet Hi-C, mouse cortex
AGTGCGCTCTAGCAAC	116064	112212	96107	16101	3852	Droplet Hi-C, mouse cortex
AGTGTACAGCTAACAA	290500	274020	232307	41713	16480	Droplet Hi-C, mouse cortex
AGTGTACCAAAGAAGG	262964	250077	212072	38002	12887	Droplet Hi-C, mouse cortex
AGTGTACCAAGCAATA	201621	192477	161594	30881	9144	Droplet Hi-C, mouse cortex
AGTGTACCATTGCCTC	292601	270612	238201	32410	21989	Droplet Hi-C, mouse cortex
AGTGTACGTAATGCAA	132555	125943	107577	18365	6612	Droplet Hi-C, mouse cortex
AGTGTACGTGTGCTTA	145175	134605	117520	17082	10570	Droplet Hi-C, mouse cortex
AGTTACGAGAGCGAAA	280388	265566	224449	41116	14822	Droplet Hi-C, mouse cortex
AGTTACGAGCTAACAA	167484	156559	136663	19896	10925	Droplet Hi-C, mouse cortex
AGTTACGCACCGAAAG	88693	84977	73837	11139	3716	Droplet Hi-C, mouse cortex
AGTTACGCACGCTCAG	237383	226388	190314	36071	10995	Droplet Hi-C, mouse cortex
AGTTACGCATCCCAAA	212086	199736	171965	27770	12350	Droplet Hi-C, mouse cortex
AGTTACGGTATATGGA	233973	222954	193154	29799	11019	Droplet Hi-C, mouse cortex
AGTTACGGTATGTCCA	253900	239805	207432	32371	14095	Droplet Hi-C, mouse cortex
AGTTACGGTCTGTCCT	124344	118016	101042	16974	6328	Droplet Hi-C, mouse cortex
AGTTACGGTTTGAAGA	134621	129843	110797	19045	4778	Droplet Hi-C, mouse cortex
AGTTACGTCCACGGCA	135820	130072	110253	19818	5748	Droplet Hi-C, mouse cortex
AGTTTGGAGTGAATAC	309470	295016	249444	45568	14454	Droplet Hi-C, mouse cortex
AGTTTGGCAATGTGCT	264655	245453	217781	27671	19202	Droplet Hi-C, mouse cortex
AGTTTGGCAGAGTCGA	276883	261277	221233	40044	15606	Droplet Hi-C, mouse cortex
AGTTTGGGTCCAAGAG	97896	93721	83394	10327	4175	Droplet Hi-C, mouse cortex
AGTTTGGGTGGTACTT	321378	304867	257013	47851	16511	Droplet Hi-C, mouse cortex
AGTTTGGTCAATTCCT	362975	346847	292837	54008	16128	Droplet Hi-C, mouse cortex
AGTTTGGTCCGTACGG	314039	300704	258668	42034	13335	Droplet Hi-C, mouse cortex
AGTTTGGTCCGTCAAA	129093	121746	104658	17087	7347	Droplet Hi-C, mouse cortex
AGTTTGGTCGTGTGCG	131758	125364	107527	17835	6394	Droplet Hi-C, mouse cortex
ATAGGCTAGCCCATGC	115182	110959	95789	15170	4223	Droplet Hi-C, mouse cortex
ATAGGCTAGGGAAGCG	289694	278476	235102	43374	11218	Droplet Hi-C, mouse cortex
ATAGGCTAGTGATTAG	124248	118465	103861	14603	5783	Droplet Hi-C, mouse cortex
ATAGGCTCACAAACGG	204186	188385	164337	24048	15801	Droplet Hi-C, mouse cortex
ATAGGCTGTCACTCTC	407442	387872	330733	57138	19570	Droplet Hi-C, mouse cortex
ATAGGCTGTGAGTCGA	198276	185274	167249	18025	13002	Droplet Hi-C, mouse cortex
ATAGGCTTCAGCCGGT	114643	109868	95214	14654	4775	Droplet Hi-C, mouse cortex
ATAGGCTTCATTCATC	112993	108414	94322	14090	4579	Droplet Hi-C, mouse cortex
ATAGGCTTCGCTATTT	145844	137619	118835	18783	8225	Droplet Hi-C, mouse cortex
ATAGGCTTCGGGACAA	137131	128896	114157	14739	8235	Droplet Hi-C, mouse cortex
ATAGGCTTCTGCGTCT	104360	98361	78043	20318	5999	Droplet Hi-C, mouse cortex
ATAGGCTTCTGTTGCC	90857	86276	74582	11694	4581	Droplet Hi-C, mouse cortex
ATAGTCGAGTCAACTC	195827	184282	156121	28159	11545	Droplet Hi-C, mouse cortex
ATAGTCGCAATGCCAT	98403	93235	82324	10909	5168	Droplet Hi-C, mouse cortex
ATAGTCGGTTCCCGGA	170500	161627	138708	22916	8873	Droplet Hi-C, mouse cortex
ATAGTCGGTTGTATCG	317887	301929	255261	46664	15958	Droplet Hi-C, mouse cortex
ATAGTCGTCACCGCGA	146121	138593	119791	18801	7528	Droplet Hi-C, mouse cortex
ATAGTCGTCTCTCAAT	122501	116234	100825	15409	6267	Droplet Hi-C, mouse cortex
ATATTCCAGCTGAATA	227139	216065	187661	28402	11074	Droplet Hi-C, mouse cortex
ATATTCCAGTATGCTC	360907	340485	290302	50182	20422	Droplet Hi-C, mouse cortex
ATATTCCCAGTTGCAT	97229	92658	81356	11300	4571	Droplet Hi-C, mouse cortex
ATATTCCGTGCAACAG	375433	357007	302875	54132	18426	Droplet Hi-C, mouse cortex
ATATTCCGTTCCCGGA	168168	161809	138226	23582	6359	Droplet Hi-C, mouse cortex
ATATTCCTCAATCGTG	308073	293372	249513	43858	14701	Droplet Hi-C, mouse cortex
ATATTCCTCGATGCAT	299062	284984	242111	42871	14078	Droplet Hi-C, mouse cortex
ATATTCCTCGATGTAC	113547	108147	93327	14820	5400	Droplet Hi-C, mouse cortex
ATATTCCTCGCTATAG	88693	84904	74183	10721	3789	Droplet Hi-C, mouse cortex
ATATTCCTCTTCTCTC	282286	260155	230860	29295	22131	Droplet Hi-C, mouse cortex
ATCCAGACACAGGAAC	107999	103407	91386	12021	4592	Droplet Hi-C, mouse cortex
ATCCAGAGTATTGTGC	360636	346436	289679	56755	14200	Droplet Hi-C, mouse cortex
ATCCAGAGTCTAAGAA	365791	349468	293831	55633	16323	Droplet Hi-C, mouse cortex
ATCCAGATCACACGTA	186073	176679	148990	27688	9394	Droplet Hi-C, mouse cortex
ATCCAGATCCCAATAG	498069	472716	416911	55800	25353	Droplet Hi-C, mouse cortex
ATCCAGATCGCGGCAT	283601	269344	233382	35960	14257	Droplet Hi-C, mouse cortex
ATCCAGATCGCTAGTA	99870	94049	82988	11060	5821	Droplet Hi-C, mouse cortex
ATCCAGATCTCTTCTC	142533	135634	117706	17927	6899	Droplet Hi-C, mouse cortex
ATCCCTGAGACCGCAA	96932	92864	81598	11266	4068	Droplet Hi-C, mouse cortex
ATCCCTGAGCACACCC	342308	323274	271778	51489	19034	Droplet Hi-C, mouse cortex
ATCCCTGCAAGGGAGG	112957	106039	91929	14108	6918	Droplet Hi-C, mouse cortex
ATCCCTGGTGCTTACA	95868	91424	77994	13429	4444	Droplet Hi-C, mouse cortex
ATCCCTGTCCATTGTT	234584	222383	187850	34532	12201	Droplet Hi-C, mouse cortex
ATCCCTGTCCCACGGA	297330	278488	238833	39655	18842	Droplet Hi-C, mouse cortex
ATCCTCGCAAGGGTAC	154481	146893	126999	19892	7588	Droplet Hi-C, mouse cortex
ATCCTCGCAAGTTGCT	95099	91389	79465	11924	3710	Droplet Hi-C, mouse cortex
ATCCTCGCAGATACAA	120410	114463	100688	13774	5947	Droplet Hi-C, mouse cortex
ATCCTCGCATCGACGC	161941	152207	130805	21399	9734	Droplet Hi-C, mouse cortex
ATCCTCGGTTGGAGGT	383109	362754	305815	56936	20355	Droplet Hi-C, mouse cortex
ATCCTGCAGAGGTGGG	266374	251998	216598	35397	14376	Droplet Hi-C, mouse cortex
ATCCTGCAGCATGTGG	272501	260314	221302	39012	12187	Droplet Hi-C, mouse cortex
ATCCTGCAGGCACTAG	216978	206880	174414	32463	10098	Droplet Hi-C, mouse cortex
ATCCTGCAGGTTGTTC	93384	89116	78223	10893	4268	Droplet Hi-C, mouse cortex
ATCCTGCGTGATGCGA	166719	157977	133972	24004	8742	Droplet Hi-C, mouse cortex
ATCCTGCGTTTAGAAG	283103	251767	225504	26261	31336	Droplet Hi-C, mouse cortex
ATCCTGCTCTGGAAGG	357492	334051	289906	44142	23441	Droplet Hi-C, mouse cortex
ATCGAGTAGTTCAAGA	347583	328112	278951	49161	19471	Droplet Hi-C, mouse cortex
ATCGAGTAGTTGCGCC	112436	106696	81613	25083	5740	Droplet Hi-C, mouse cortex
ATCGAGTCAATTAGGA	141244	129751	118022	11729	11493	Droplet Hi-C, mouse cortex
ATCGAGTCATCGACCG	319989	301658	260551	41105	18331	Droplet Hi-C, mouse cortex
ATCGAGTTCGATAGCT	87818	83901	72709	11191	3917	Droplet Hi-C, mouse cortex
ATCGAGTTCTGAGTAC	180302	171189	145063	26125	9113	Droplet Hi-C, mouse cortex
ATGCATGCACTGTCGG	99418	94442	83876	10566	4976	Droplet Hi-C, mouse cortex
ATGCATGCAGATAAGT	165690	157579	135328	22249	8111	Droplet Hi-C, mouse cortex
ATGCATGGTCATCAAC	142411	135384	116020	19363	7027	Droplet Hi-C, mouse cortex
ATGCATGGTGTCGTCG	189663	180796	152769	28025	8867	Droplet Hi-C, mouse cortex
ATGCATGTCGATAGCT	136468	127407	112444	14963	9061	Droplet Hi-C, mouse cortex
ATGCATGTCGTCTTAT	102330	97823	84339	13483	4507	Droplet Hi-C, mouse cortex
ATGCATGTCTCTTCTC	155743	150142	127711	22430	5601	Droplet Hi-C, mouse cortex
ATGGATCAGAGCTACG	295315	277380	237469	39910	17935	Droplet Hi-C, mouse cortex
ATGGATCAGCCCATGC	233291	221989	187076	34907	11302	Droplet Hi-C, mouse cortex
ATGGATCAGGAAGACA	106463	101492	88947	12545	4971	Droplet Hi-C, mouse cortex
ATGGATCCAAACCGAG	126593	120583	105358	15223	6010	Droplet Hi-C, mouse cortex
ATGGATCCAATGCATC	90604	86055	74358	11694	4549	Droplet Hi-C, mouse cortex
ATGGATCCAGCGCGTT	288068	273529	234019	39507	14539	Droplet Hi-C, mouse cortex
ATGGATCGTCTGATTG	440059	411337	354179	57157	28722	Droplet Hi-C, mouse cortex
ATGGATCTCTATGAGC	143112	136167	117647	18517	6945	Droplet Hi-C, mouse cortex
ATGGATCTCTCTCAAT	145489	138605	116755	21847	6884	Droplet Hi-C, mouse cortex
ATGGATCTCTCTGAGA	112655	105350	93824	11526	7305	Droplet Hi-C, mouse cortex
ATGTACGAGAAATTCG	222967	211219	182610	28608	11748	Droplet Hi-C, mouse cortex
ATGTACGAGCTCCATA	223239	212352	180304	32047	10887	Droplet Hi-C, mouse cortex
ATGTACGAGGTACTCT	311170	293758	249680	44078	17412	Droplet Hi-C, mouse cortex
ATGTACGAGTATACCC	114261	107602	95206	12396	6659	Droplet Hi-C, mouse cortex
ATGTACGCACAGGAAC	177591	167727	144434	23293	9864	Droplet Hi-C, mouse cortex
ATGTACGGTAAACGAT	178445	170218	145787	24430	8227	Droplet Hi-C, mouse cortex
ATGTACGGTCCAAGAG	198499	189503	160010	29493	8996	Droplet Hi-C, mouse cortex
ATGTACGGTTCTTAGG	284958	268865	227233	41630	16093	Droplet Hi-C, mouse cortex
ATGTACGTCAGAGTGG	377120	361785	306948	54833	15335	Droplet Hi-C, mouse cortex
ATGTACGTCCAACGCG	202852	193619	163366	30253	9233	Droplet Hi-C, mouse cortex
ATGTACGTCGTCTTAT	371783	347200	297015	50183	24583	Droplet Hi-C, mouse cortex
ATGTACGTCTGGCCAG	120848	114103	100539	13564	6745	Droplet Hi-C, mouse cortex
ATGTCGAAGGCAGTAC	101521	96067	84570	11496	5454	Droplet Hi-C, mouse cortex
ATGTCGACAAGGACCA	116977	111659	97566	14093	5318	Droplet Hi-C, mouse cortex
ATGTCGACACAAACGG	98433	93553	80237	13316	4880	Droplet Hi-C, mouse cortex
ATGTCGAGTCCACCAG	282313	270589	226020	44565	11724	Droplet Hi-C, mouse cortex
ATGTCGATCATGAACC	246483	231686	196431	35252	14797	Droplet Hi-C, mouse cortex
ATGTCGATCTAGCTGA	95841	90781	79638	11143	5060	Droplet Hi-C, mouse cortex
ATGTCGATCTATACCT	127744	120423	104773	15648	7321	Droplet Hi-C, mouse cortex
ATGTCGATCTGAACGT	308660	288025	246327	41695	20635	Droplet Hi-C, mouse cortex
ATGTCTTAGACCGCAA	112770	107261	94111	13149	5509	Droplet Hi-C, mouse cortex
ATGTCTTAGGACCGAT	88344	84544	73520	11024	3800	Droplet Hi-C, mouse cortex
ATGTCTTCATAGAATG	122601	116029	101748	14279	6572	Droplet Hi-C, mouse cortex
ATGTCTTGTTAACTCG	340071	308288	272399	35889	31783	Droplet Hi-C, mouse cortex
ATGTCTTGTTACACTG	148059	140795	122293	18501	7264	Droplet Hi-C, mouse cortex
ATGTCTTTCAAGGCCC	247097	233372	196656	36714	13725	Droplet Hi-C, mouse cortex
ATGTCTTTCACTGGTA	163963	154744	132718	22025	9219	Droplet Hi-C, mouse cortex
ATGTCTTTCCGGAAAG	127294	120987	106405	14580	6307	Droplet Hi-C, mouse cortex
ATGTTTCAGAACGACC	113130	105696	92497	13199	7434	Droplet Hi-C, mouse cortex
ATGTTTCAGCGCACAA	338360	321274	272637	48635	17086	Droplet Hi-C, mouse cortex
ATGTTTCAGTTCAAGA	266476	249887	214143	35743	16589	Droplet Hi-C, mouse cortex
ATGTTTCCAGTTACAC	190780	183865	159937	23926	6915	Droplet Hi-C, mouse cortex
ATGTTTCGTGAATCAA	200222	190635	161342	29290	9587	Droplet Hi-C, mouse cortex
ATGTTTCGTTGGTAAA	218348	207112	176793	30317	11236	Droplet Hi-C, mouse cortex
ATTACCTAGAAACGCC	357208	337459	286947	50511	19749	Droplet Hi-C, mouse cortex
ATTACCTAGAGAAGCA	124025	117804	103312	14492	6221	Droplet Hi-C, mouse cortex
ATTACCTCAGGACTGA	191751	182948	157491	25456	8803	Droplet Hi-C, mouse cortex
ATTACCTCATGGCCTG	155874	150198	129618	20580	5676	Droplet Hi-C, mouse cortex
ATTACCTTCCCGAAGC	302534	281653	244282	37369	20881	Droplet Hi-C, mouse cortex
ATTACCTTCGAACACT	399261	374665	318334	56327	24596	Droplet Hi-C, mouse cortex
ATTACCTTCGATAGTC	187520	176279	148690	27588	11241	Droplet Hi-C, mouse cortex
ATTACCTTCGATCTTT	222854	206601	178727	27871	16253	Droplet Hi-C, mouse cortex
ATTACCTTCTCGCGGA	147626	139806	121673	18133	7820	Droplet Hi-C, mouse cortex
ATTACCTTCTGTTGCC	144658	138264	118926	19338	6394	Droplet Hi-C, mouse cortex
ATTACTCAGAGGTACC	393636	374027	323010	51013	19609	Droplet Hi-C, mouse cortex
ATTACTCCAACTGCGC	254009	239721	206081	33639	14288	Droplet Hi-C, mouse cortex
ATTACTCCAGAGAGAA	107910	102594	90557	12037	5316	Droplet Hi-C, mouse cortex
ATTACTCGTGATCAGG	237021	225040	192052	32987	11981	Droplet Hi-C, mouse cortex
ATTACTCGTGGCCTCA	312983	296579	252193	44383	16404	Droplet Hi-C, mouse cortex
ATTACTCGTGGTACTT	139666	134166	115155	19011	5500	Droplet Hi-C, mouse cortex
ATTACTCTCAGAGTGG	184479	174536	149236	25299	9943	Droplet Hi-C, mouse cortex
ATTACTCTCCGTTAGA	108549	102144	91296	10847	6405	Droplet Hi-C, mouse cortex
ATTACTCTCGTATAGC	198850	188423	160245	28176	10427	Droplet Hi-C, mouse cortex
ATTCGTTAGACTAGGC	102339	98090	86191	11899	4249	Droplet Hi-C, mouse cortex
ATTCGTTAGCAGAAAG	129696	124100	106834	17264	5596	Droplet Hi-C, mouse cortex
ATTCGTTCAACGTCCG	173340	161923	140423	21500	11417	Droplet Hi-C, mouse cortex
ATTCGTTCACTTTGGA	109019	103520	88644	14876	5499	Droplet Hi-C, mouse cortex
ATTCGTTCATTACTCT	86945	82899	72047	10852	4046	Droplet Hi-C, mouse cortex
ATTCGTTGTAGCGGTA	391833	372861	319651	53206	18972	Droplet Hi-C, mouse cortex
ATTCGTTGTGGACTGA	89532	86224	74750	11473	3308	Droplet Hi-C, mouse cortex
ATTCGTTTCCCAGCGA	138037	131028	113104	17924	7009	Droplet Hi-C, mouse cortex
ATTGTCTAGACTAGGC	123093	116506	100542	15964	6587	Droplet Hi-C, mouse cortex
ATTGTCTGTTTGCATG	89986	85333	74147	11186	4653	Droplet Hi-C, mouse cortex
ATTGTCTTCGGCAATT	102332	98467	84584	13881	3865	Droplet Hi-C, mouse cortex
ATTGTGGCACCTGAAT	364530	348586	298447	50139	15944	Droplet Hi-C, mouse cortex
ATTGTGGCAGCGCGTT	201048	189226	159366	29860	11822	Droplet Hi-C, mouse cortex
ATTGTGGGTAACCATC	181608	169154	146108	23043	12454	Droplet Hi-C, mouse cortex
ATTGTGGGTGGACTGA	150876	140042	123976	16065	10834	Droplet Hi-C, mouse cortex
ATTGTGGTCCTAAGTG	176180	169208	140907	28300	6972	Droplet Hi-C, mouse cortex
ATTGTGGTCTGGACAT	174126	165051	140826	24222	9075	Droplet Hi-C, mouse cortex
ATTTGTCAGGTTAGTA	292373	276186	235594	40589	16187	Droplet Hi-C, mouse cortex
ATTTGTCAGTCATCTG	93544	88025	77931	10094	5519	Droplet Hi-C, mouse cortex
ATTTGTCCATCACAGT	165060	154952	136951	18001	10108	Droplet Hi-C, mouse cortex
ATTTGTCGTGCAGACA	90851	87200	74852	12348	3651	Droplet Hi-C, mouse cortex
ATTTGTCTCCATCTAT	121398	116037	101557	14479	5361	Droplet Hi-C, mouse cortex
ATTTGTCTCGGTCCGA	127817	119595	103091	16503	8222	Droplet Hi-C, mouse cortex
CAAAGCTAGGCCAGTA	197999	187683	161688	25991	10316	Droplet Hi-C, mouse cortex
CAAAGCTGTAAGCCTT	119986	113745	99015	14730	6241	Droplet Hi-C, mouse cortex
CAAAGCTGTAGCATGG	225445	211971	180656	31312	13474	Droplet Hi-C, mouse cortex
CAAAGCTGTGGACAGT	101573	97279	85246	12032	4294	Droplet Hi-C, mouse cortex
CAAAGCTTCCAACGCG	194057	182759	154774	27985	11298	Droplet Hi-C, mouse cortex
CAAAGCTTCCCAATGA	141654	136142	117080	19061	5512	Droplet Hi-C, mouse cortex
CAAAGCTTCGGCATAT	468734	438731	381774	56953	30003	Droplet Hi-C, mouse cortex
CAAAGCTTCTTCTTCC	312009	297401	253408	43990	14608	Droplet Hi-C, mouse cortex
CAACCAAAGCTTCAAC	92565	87950	77202	10747	4615	Droplet Hi-C, mouse cortex
CAACCAACACATAAAG	115726	110562	96464	14097	5164	Droplet Hi-C, mouse cortex
CAACCAACACGCTCAG	127061	120161	105402	14759	6900	Droplet Hi-C, mouse cortex
CAACCAACATCTCACC	97994	93512	80434	13076	4482	Droplet Hi-C, mouse cortex
CAACCAACATGTGGGA	211418	201764	170152	31609	9654	Droplet Hi-C, mouse cortex
CAACCAAGTACGAGAC	317201	301300	257670	43630	15901	Droplet Hi-C, mouse cortex
CAACCAAGTAGAAAGG	88221	84854	74382	10472	3367	Droplet Hi-C, mouse cortex
CAACCAAGTCGCGCTA	245482	233298	198813	34482	12184	Droplet Hi-C, mouse cortex
CAACCAAGTCTAAGAA	190258	181892	153145	28746	8366	Droplet Hi-C, mouse cortex
CAACCAATCGCGCCAA	450891	429639	371350	58287	21252	Droplet Hi-C, mouse cortex
CAACCAATCTGGCACG	109501	104245	91661	12584	5256	Droplet Hi-C, mouse cortex
CAACGGCAGACACAAT	89219	84415	72806	11608	4804	Droplet Hi-C, mouse cortex
CAACGGCAGATGTTGA	462932	431319	376856	54462	31613	Droplet Hi-C, mouse cortex
CAACGGCAGCACACCC	137114	131602	114374	17228	5512	Droplet Hi-C, mouse cortex
CAACGGCCACGTTAGT	104622	99891	84797	15094	4731	Droplet Hi-C, mouse cortex
CAACGGCGTTCTTTGT	251070	232572	201769	30800	18498	Droplet Hi-C, mouse cortex
CAACGGCGTTTGTAGC	138639	132534	112772	19761	6105	Droplet Hi-C, mouse cortex
CAACGGCTCCTTTGCG	131420	125155	107972	17183	6265	Droplet Hi-C, mouse cortex
CAACGTAAGCAGAGCT	198034	188490	160021	28467	9544	Droplet Hi-C, mouse cortex
CAACGTACACATAAAG	347511	323816	280077	43738	23695	Droplet Hi-C, mouse cortex
CAACGTACACTGAAGG	169742	161043	137905	23137	8699	Droplet Hi-C, mouse cortex
CAACGTACATCCATAG	367377	349677	295999	53673	17700	Droplet Hi-C, mouse cortex
CAACGTACATTGAACC	193984	181728	158394	23334	12256	Droplet Hi-C, mouse cortex
CAACGTAGTAAAGGCC	132086	124822	108840	15981	7264	Droplet Hi-C, mouse cortex
CAACGTAGTAGGTAAT	110353	104372	91757	12615	5981	Droplet Hi-C, mouse cortex
CAACGTAGTCCAACCG	365700	346124	293336	52785	19576	Droplet Hi-C, mouse cortex
CAACGTAGTCTCTAAG	173472	164577	140111	24464	8895	Droplet Hi-C, mouse cortex
CAACGTAGTTCTTAGG	138436	131448	111913	19534	6988	Droplet Hi-C, mouse cortex
CAACGTATCCACTAGA	426010	402900	347017	55882	23110	Droplet Hi-C, mouse cortex
CAACGTATCTATCTCA	95902	91364	77685	13679	4538	Droplet Hi-C, mouse cortex
CAACGTATCTTTATCG	238199	224014	192280	31731	14185	Droplet Hi-C, mouse cortex
CAAGAAAAGAAATGGG	107032	101720	89546	12173	5312	Droplet Hi-C, mouse cortex
CAAGAAAAGGTTAGTA	247712	237217	202097	35118	10495	Droplet Hi-C, mouse cortex
CAAGAAAAGTCGAGCA	209541	197895	169080	28811	11646	Droplet Hi-C, mouse cortex
CAAGAAACACTGATTG	219346	209789	178245	31543	9557	Droplet Hi-C, mouse cortex
CAAGAAACAGTATACC	111966	106197	92668	13529	5769	Droplet Hi-C, mouse cortex
CAAGAAAGTTGTGACT	110234	106452	91980	14472	3782	Droplet Hi-C, mouse cortex
CAAGAAATCAAACCCA	104606	100913	87569	13344	3693	Droplet Hi-C, mouse cortex
CAAGAAATCAGAACGG	194453	184894	155529	29361	9559	Droplet Hi-C, mouse cortex
CAAGAAATCTTGGCCT	180203	170468	145249	25218	9735	Droplet Hi-C, mouse cortex
CAAGCTAAGAAATTCG	405510	386382	327152	59223	19128	Droplet Hi-C, mouse cortex
CAAGCTAAGTCACGCC	309340	295879	248042	47832	13461	Droplet Hi-C, mouse cortex
CAAGCTAAGTTGCCGC	288664	274728	232489	42239	13936	Droplet Hi-C, mouse cortex
CAAGCTACAAATGCTC	188985	179274	155440	23832	9711	Droplet Hi-C, mouse cortex
CAAGCTACACTTATGG	250397	235613	200846	34766	14784	Droplet Hi-C, mouse cortex
CAAGCTACAGGTGTCC	110240	105585	90686	14897	4655	Droplet Hi-C, mouse cortex
CAAGCTACATCATAGC	174833	168175	145207	22968	6658	Droplet Hi-C, mouse cortex
CAAGCTAGTTCCGGCA	136903	130929	111374	19552	5974	Droplet Hi-C, mouse cortex
CAAGGCCCAATGTGTC	124113	118170	101421	16748	5943	Droplet Hi-C, mouse cortex
CAAGGCCCAGTAGTTC	324185	296057	259050	37007	28128	Droplet Hi-C, mouse cortex
CAAGGCCCATGGTATC	152539	142686	124382	18304	9853	Droplet Hi-C, mouse cortex
CAATCCCCACCAAGGA	423559	401057	341957	59098	22502	Droplet Hi-C, mouse cortex
CAATCCCCACCCTTAC	169402	160619	137973	22645	8783	Droplet Hi-C, mouse cortex
CAATCCCCACTACACA	90677	86962	76638	10323	3715	Droplet Hi-C, mouse cortex
CAATCCCGTAACCCAT	195153	184013	158207	25804	11140	Droplet Hi-C, mouse cortex
CAATCCCGTCATTGGT	476224	446418	391036	55379	29806	Droplet Hi-C, mouse cortex
CACAACAAGGTTGTGG	104265	98317	84292	14025	5948	Droplet Hi-C, mouse cortex
CACAACACAAGGTTCT	287110	268125	230249	37875	18985	Droplet Hi-C, mouse cortex
CACAACAGTAACCATC	103891	99753	86159	13594	4138	Droplet Hi-C, mouse cortex
CACAACAGTACGCCCA	126697	119104	105196	13906	7593	Droplet Hi-C, mouse cortex
CACAACAGTTGTCGGC	316332	299937	256196	43741	16395	Droplet Hi-C, mouse cortex
CACAGATAGCAGAAAG	173063	163783	140009	23774	9280	Droplet Hi-C, mouse cortex
CACAGATAGTAGAAGG	185555	172870	152942	19927	12685	Droplet Hi-C, mouse cortex
CACAGATCAAACAGTA	113415	108684	95719	12965	4731	Droplet Hi-C, mouse cortex
CACAGATCACTGATTG	298124	275610	239735	35874	22514	Droplet Hi-C, mouse cortex
CACAGATCAGGTGTGA	130572	124127	105441	18682	6445	Droplet Hi-C, mouse cortex
CACAGATGTAGCGGTA	292724	276596	236882	39712	16128	Droplet Hi-C, mouse cortex
CACAGATGTATTGTCG	171225	162083	137237	24845	9142	Droplet Hi-C, mouse cortex
CACATGAAGAAAGCAG	204169	192182	165280	26901	11987	Droplet Hi-C, mouse cortex
CACATGACAACACGGA	345679	328763	283120	45641	16916	Droplet Hi-C, mouse cortex
CACATGACAAGCAGGT	416820	395987	338131	57852	20833	Droplet Hi-C, mouse cortex
CACATGACACAAACGG	226751	215425	182788	32636	11326	Droplet Hi-C, mouse cortex
CACATGACACCTTGTC	87077	81410	71155	10255	5667	Droplet Hi-C, mouse cortex
CACATGACATGATTGC	99242	93934	81927	12007	5308	Droplet Hi-C, mouse cortex
CACATGAGTAAGTGCG	196570	187495	158827	28667	9075	Droplet Hi-C, mouse cortex
CACATGAGTCAGAAGC	145443	138262	118116	20145	7181	Droplet Hi-C, mouse cortex
CACATGAGTCGGCTGT	383071	361200	310329	50867	21871	Droplet Hi-C, mouse cortex
CACATGATCAGCACTA	194996	184335	158096	26238	10661	Droplet Hi-C, mouse cortex
CACATGATCAGTACAC	284880	264018	230147	33870	20862	Droplet Hi-C, mouse cortex
CACATGATCCTTTGCG	224784	211440	180788	30648	13344	Droplet Hi-C, mouse cortex
CACATGATCTGGCCAG	88812	84196	72875	11321	4616	Droplet Hi-C, mouse cortex
CACATGATCTTGTGCC	219253	207203	177133	30067	12050	Droplet Hi-C, mouse cortex
CACATGATCTTTCGAT	140242	131342	109542	21798	8900	Droplet Hi-C, mouse cortex
CACCACTAGTACAGTA	106034	101165	88958	12207	4869	Droplet Hi-C, mouse cortex
CACCACTCAAAGCTTC	146232	140537	119909	20628	5695	Droplet Hi-C, mouse cortex
CACCACTGTTGGAGGT	252883	240646	209717	30928	12237	Droplet Hi-C, mouse cortex
CACCACTTCATGAACC	93477	88896	78589	10307	4581	Droplet Hi-C, mouse cortex
CACCACTTCGAGGTAG	309979	293678	248649	45026	16301	Droplet Hi-C, mouse cortex
CACCACTTCGCGTGAC	263840	249802	211044	38756	14038	Droplet Hi-C, mouse cortex
CACCTGTAGTGATTAG	179702	166891	145010	21880	12811	Droplet Hi-C, mouse cortex
CACCTGTCAAGACACG	271618	253378	226080	27297	18240	Droplet Hi-C, mouse cortex
CACCTGTCACATGATC	458234	434733	376338	58391	23501	Droplet Hi-C, mouse cortex
CACCTGTCATTCTCGC	156572	148077	129918	18159	8495	Droplet Hi-C, mouse cortex
CACCTGTGTCATGAGG	141183	134248	114764	19484	6935	Droplet Hi-C, mouse cortex
CACCTGTGTTGCCGCA	198078	188007	160717	27290	10071	Droplet Hi-C, mouse cortex
CACCTGTTCAGCACTA	268020	254843	215837	39005	13177	Droplet Hi-C, mouse cortex
CACCTGTTCGCTTACC	160938	154410	132810	21599	6528	Droplet Hi-C, mouse cortex
CACCTGTTCGTGAACT	141110	134190	114368	19822	6920	Droplet Hi-C, mouse cortex
CACCTTGAGAGAGTTT	211239	202814	174845	27969	8425	Droplet Hi-C, mouse cortex
CACCTTGAGAGTTTGA	125513	121211	103373	17837	4302	Droplet Hi-C, mouse cortex
CACCTTGAGGTAGGAA	96804	91652	79226	12425	5152	Droplet Hi-C, mouse cortex
CACCTTGAGTTCGTTG	308479	290437	247643	42792	18042	Droplet Hi-C, mouse cortex
CACCTTGCACCGATCG	196828	185587	156816	28768	11241	Droplet Hi-C, mouse cortex
CACCTTGCATGCGCTG	297196	281527	240182	41343	15669	Droplet Hi-C, mouse cortex
CACCTTGGTCTGAGCC	154391	143775	124569	19206	10616	Droplet Hi-C, mouse cortex
CACGTTCAGGATTTGA	105505	100637	86064	14571	4868	Droplet Hi-C, mouse cortex
CACGTTCAGGTAGGCT	230210	215443	183891	31552	14767	Droplet Hi-C, mouse cortex
CACGTTCCACTTATGG	287199	272995	232479	40512	14204	Droplet Hi-C, mouse cortex
CACGTTCCATCTGCAA	138261	132061	113188	18873	6200	Droplet Hi-C, mouse cortex
CACGTTCGTACTTCGA	91166	88203	75848	12355	2963	Droplet Hi-C, mouse cortex
CACGTTCGTGATCAGG	112783	107781	93667	14114	5002	Droplet Hi-C, mouse cortex
CACGTTCGTTCCTGTC	174433	162359	141069	21289	12074	Droplet Hi-C, mouse cortex
CACGTTCGTTTAAGGA	99074	94239	81320	12919	4835	Droplet Hi-C, mouse cortex
CACGTTCTCACGGGTC	213350	196789	169859	26926	16561	Droplet Hi-C, mouse cortex
CACGTTCTCCCTACCA	153186	144384	123991	20393	8802	Droplet Hi-C, mouse cortex
CACGTTCTCGGGAATG	98058	93688	81218	12470	4370	Droplet Hi-C, mouse cortex
CACTAAGAGAAATGGG	393628	373629	316970	56658	19999	Droplet Hi-C, mouse cortex
CACTAAGAGACACTTC	140796	132550	113154	19396	8246	Droplet Hi-C, mouse cortex
CACTAAGAGTCATACC	332344	309376	269062	40312	22968	Droplet Hi-C, mouse cortex
CACTAAGCAAAGGCCA	100335	95560	84374	11186	4775	Droplet Hi-C, mouse cortex
CACTAAGCAACTACTG	309241	292195	251745	40449	17046	Droplet Hi-C, mouse cortex
CACTAAGCACTTTGGA	261575	247870	208968	38897	13705	Droplet Hi-C, mouse cortex
CACTAAGCAGTTGCAT	140533	132968	116060	16907	7565	Droplet Hi-C, mouse cortex
CACTAAGCATACAACC	233304	216547	184768	31775	16757	Droplet Hi-C, mouse cortex
CACTAAGGTACGGTTT	112385	107237	93302	13933	5148	Droplet Hi-C, mouse cortex
CACTAAGGTAGATGAT	249629	235352	202504	32847	14277	Droplet Hi-C, mouse cortex
CACTAAGTCCACACCT	232037	222495	187372	35120	9542	Droplet Hi-C, mouse cortex
CACTAAGTCCTGAAAC	385069	362056	306319	55736	23013	Droplet Hi-C, mouse cortex
CACTAAGTCGGATAAA	146916	140258	123417	16841	6658	Droplet Hi-C, mouse cortex
CACTAAGTCGGTCGAC	284871	271015	233421	37592	13856	Droplet Hi-C, mouse cortex
CACTGAAAGCTACGCC	195310	183623	150990	32629	11687	Droplet Hi-C, mouse cortex
CACTGAAAGTATGGGC	137638	129981	111000	18980	7657	Droplet Hi-C, mouse cortex
CACTGAACAGGACCTC	237994	222709	189498	33210	15285	Droplet Hi-C, mouse cortex
CACTGAACATAAAGTG	190117	180077	154135	25940	10040	Droplet Hi-C, mouse cortex
CACTGAAGTAGCCATT	188005	180533	153831	26696	7472	Droplet Hi-C, mouse cortex
CACTGAAGTCCGCTTT	123231	116960	100379	16580	6271	Droplet Hi-C, mouse cortex
CACTGAAGTGATTCCA	117852	113189	97637	15551	4663	Droplet Hi-C, mouse cortex
CACTGAATCCGGACTG	187030	178992	150428	28563	8038	Droplet Hi-C, mouse cortex
CAGCCTTAGTGAGTTA	133815	128216	110228	17987	5599	Droplet Hi-C, mouse cortex
CAGCCTTCATCGCTAA	89796	85653	75626	10025	4143	Droplet Hi-C, mouse cortex
CAGCCTTGTGCGCTCA	119979	114958	98254	16703	5021	Droplet Hi-C, mouse cortex
CAGCCTTGTGTCCTTC	173649	165194	141838	23355	8455	Droplet Hi-C, mouse cortex
CAGCCTTGTTTAGGAA	127255	123197	104382	18813	4058	Droplet Hi-C, mouse cortex
CAGCCTTTCAACACGT	190528	178258	158401	19855	12270	Droplet Hi-C, mouse cortex
CAGCCTTTCATCATGG	246868	235985	198638	37345	10883	Droplet Hi-C, mouse cortex
CAGCTAAAGACTAATG	98978	94425	82846	11578	4553	Droplet Hi-C, mouse cortex
CAGCTAAAGTCACACT	112668	106547	93549	12998	6121	Droplet Hi-C, mouse cortex
CAGCTAAAGTTCGACT	109333	102664	87760	14903	6669	Droplet Hi-C, mouse cortex
CAGCTAACAATGTGCT	102700	98992	87330	11662	3708	Droplet Hi-C, mouse cortex
CAGCTAACACATTGCA	275032	259302	220422	38878	15730	Droplet Hi-C, mouse cortex
CAGCTAACATGATTGC	100152	96970	82726	14241	3182	Droplet Hi-C, mouse cortex
CAGCTAAGTGCAACAG	257510	245482	206735	38744	12028	Droplet Hi-C, mouse cortex
CAGCTAAGTGCTTTGA	114689	109653	94418	15234	5036	Droplet Hi-C, mouse cortex
CAGCTGGAGTACAGAT	216866	205654	177657	27997	11212	Droplet Hi-C, mouse cortex
CAGCTGGCATAGCCGC	121795	116452	98827	17624	5343	Droplet Hi-C, mouse cortex
CAGCTGGGTGATAACA	97428	93045	80345	12699	4383	Droplet Hi-C, mouse cortex
CAGCTGGGTTGTGAGG	104640	99944	86384	13559	4696	Droplet Hi-C, mouse cortex
CAGCTGGTCATAGGTC	109356	101975	83210	18764	7381	Droplet Hi-C, mouse cortex
CAGCTGGTCCCGAAGC	394060	366561	320189	46371	27499	Droplet Hi-C, mouse cortex
CAGCTGGTCTATAGGC	136515	130475	112553	17922	6040	Droplet Hi-C, mouse cortex
CAGGATTAGTTGCTTG	117772	113125	98044	15080	4647	Droplet Hi-C, mouse cortex
CAGGATTGTACAACGG	412005	390457	332928	57528	21548	Droplet Hi-C, mouse cortex
CAGGATTGTGGATTTC	268762	256772	215632	41137	11990	Droplet Hi-C, mouse cortex
CAGGATTGTTTGCCCT	136149	130057	110391	19666	6092	Droplet Hi-C, mouse cortex
CAGGATTTCGCAAGCC	224960	213242	182706	30536	11718	Droplet Hi-C, mouse cortex
CAGGGCTAGAATACTG	406159	387404	330801	56602	18755	Droplet Hi-C, mouse cortex
CAGGGCTAGAGAGGTA	203086	193286	164475	28810	9800	Droplet Hi-C, mouse cortex
CAGGGCTAGGCCTCTG	129367	121387	105920	15466	7980	Droplet Hi-C, mouse cortex
CAGGGCTCAGAAGTGC	177651	167085	142546	24539	10566	Droplet Hi-C, mouse cortex
CAGGGCTCATAGGCGA	278566	256504	225416	31086	22062	Droplet Hi-C, mouse cortex
CAGGGCTCATCCTGGG	286220	262495	229874	32620	23725	Droplet Hi-C, mouse cortex
CAGGGCTGTACGTAGG	91163	87130	76342	10788	4033	Droplet Hi-C, mouse cortex
CAGGGCTGTTAACCAC	162903	155653	134289	21364	7250	Droplet Hi-C, mouse cortex
CAGGGCTGTTTCGACA	93553	89343	76901	12441	4210	Droplet Hi-C, mouse cortex
CAGGGCTTCACAAGCT	122595	117226	101064	16161	5369	Droplet Hi-C, mouse cortex
CAGTATGAGAGAGGTA	148028	141879	121153	20726	6149	Droplet Hi-C, mouse cortex
CAGTATGAGTAGTTCC	267991	250057	216087	33969	17934	Droplet Hi-C, mouse cortex
CAGTATGAGTGCAACG	476064	452606	392939	59664	23458	Droplet Hi-C, mouse cortex
CAGTATGCACTGTCAA	174678	166336	140010	26325	8342	Droplet Hi-C, mouse cortex
CAGTATGGTAGCATGG	93623	88631	77485	11146	4992	Droplet Hi-C, mouse cortex
CAGTATGGTGTCGTGC	319836	295567	254994	40572	24269	Droplet Hi-C, mouse cortex
CAGTATGTCTTCCGTG	173047	161602	140219	21383	11445	Droplet Hi-C, mouse cortex
CAGTGCGAGATGCGAC	231737	217266	187978	29288	14471	Droplet Hi-C, mouse cortex
CAGTGCGAGTCGGGAT	180780	171712	149034	22676	9068	Droplet Hi-C, mouse cortex
CAGTGCGGTAGTACAA	115334	109900	94805	15093	5434	Droplet Hi-C, mouse cortex
CAGTGCGTCCAACCTC	372719	353959	299534	54422	18760	Droplet Hi-C, mouse cortex
CAGTGCGTCCTGGAAT	142575	135235	114904	20329	7340	Droplet Hi-C, mouse cortex
CAGTGCGTCGCAGATT	134030	126558	112725	13833	7472	Droplet Hi-C, mouse cortex
CAGTGTAAGGCTAAAT	241147	232050	203890	28157	9097	Droplet Hi-C, mouse cortex
CAGTGTACAGCTTACA	162707	149882	133757	16125	12825	Droplet Hi-C, mouse cortex
CAGTGTATCGTTGTAG	370158	351905	298709	53192	18253	Droplet Hi-C, mouse cortex
CATAACGCAAGCTTTG	88952	84815	74391	10424	4137	Droplet Hi-C, mouse cortex
CATAACGCATAGTCCA	237224	226517	190962	35553	10707	Droplet Hi-C, mouse cortex
CATAACGCATCGAGTT	115265	109217	96023	13193	6048	Droplet Hi-C, mouse cortex
CATAACGCATTCGTCC	226424	210806	185735	25071	15618	Droplet Hi-C, mouse cortex
CATAACGGTAGTAACA	219953	210116	176989	33124	9837	Droplet Hi-C, mouse cortex
CATAACGTCTACCCGT	106866	101610	89385	12225	5256	Droplet Hi-C, mouse cortex
CATGCCTAGGTCGGTA	144933	139441	118854	20584	5492	Droplet Hi-C, mouse cortex
CATGCCTCAATCACTG	91369	88911	77136	11773	2458	Droplet Hi-C, mouse cortex
CATGCCTCAATTAGGA	88807	84492	73060	11431	4315	Droplet Hi-C, mouse cortex
CATGCCTCACATTCTT	261487	245442	215749	29693	16045	Droplet Hi-C, mouse cortex
CATGCCTCACGCGTTG	278559	265204	223883	41320	13355	Droplet Hi-C, mouse cortex
CATGCCTGTAACAATG	337621	307799	270714	37080	29822	Droplet Hi-C, mouse cortex
CATGCCTGTCTGAGCC	283091	269994	226466	43525	13097	Droplet Hi-C, mouse cortex
CATGCCTGTTGCAGCC	218757	204125	177307	26816	14632	Droplet Hi-C, mouse cortex
CATGCCTTCAAAGTAG	263871	249025	210878	38145	14846	Droplet Hi-C, mouse cortex
CATGCCTTCGTGAGTT	298404	279170	240100	39068	19234	Droplet Hi-C, mouse cortex
CATGTTTAGAAGGGCG	164912	157088	131777	25307	7824	Droplet Hi-C, mouse cortex
CATGTTTAGCCTTTGA	212702	202675	172680	29993	10027	Droplet Hi-C, mouse cortex
CATGTTTAGGAGGCGA	135511	130280	111374	18906	5231	Droplet Hi-C, mouse cortex
CATGTTTAGGATTAAC	99130	94469	83814	10655	4661	Droplet Hi-C, mouse cortex
CATGTTTCAAGCAGGT	222041	208863	176389	32471	13178	Droplet Hi-C, mouse cortex
CATGTTTCAGGTCTGC	198944	188029	161634	26392	10915	Droplet Hi-C, mouse cortex
CATGTTTGTAACCCAT	122565	116279	101862	14416	6286	Droplet Hi-C, mouse cortex
CATGTTTGTAGCAGGT	310914	293290	257264	36025	17624	Droplet Hi-C, mouse cortex
CATGTTTGTGCGTAGA	91309	86527	75583	10944	4782	Droplet Hi-C, mouse cortex
CATGTTTGTTGTGACT	161511	152531	131351	21178	8980	Droplet Hi-C, mouse cortex
CATGTTTTCCAGAATC	108917	104237	91391	12846	4680	Droplet Hi-C, mouse cortex
CATGTTTTCTGGGCGT	197079	186353	165702	20650	10726	Droplet Hi-C, mouse cortex
CATTCATAGCCATTCA	209425	198024	167926	30098	11401	Droplet Hi-C, mouse cortex
CATTCATAGGATTTGA	227103	217469	182339	35129	9634	Droplet Hi-C, mouse cortex
CATTCATCACATCATG	139725	133497	115428	18068	6228	Droplet Hi-C, mouse cortex
CATTCATGTAGTTTGC	344691	326678	276742	49933	18013	Droplet Hi-C, mouse cortex
CATTCATGTGCAAGCA	93145	88478	76685	11791	4667	Droplet Hi-C, mouse cortex
CATTCATGTGCTTACA	124482	118502	101250	17249	5980	Droplet Hi-C, mouse cortex
CATTCATGTGTAGGAC	271271	257785	219669	38113	13486	Droplet Hi-C, mouse cortex
CATTCATTCCGAATTG	109362	104643	89171	15471	4719	Droplet Hi-C, mouse cortex
CATTCCGCAAGGCTTT	130915	124420	110184	14235	6495	Droplet Hi-C, mouse cortex
CATTCCGCAAGTAACA	276014	263464	224592	38868	12550	Droplet Hi-C, mouse cortex
CATTCCGGTGCTGTGC	196280	183099	158064	25033	13181	Droplet Hi-C, mouse cortex
CATTCCGTCGCTTGAA	173256	164581	141581	22999	8675	Droplet Hi-C, mouse cortex
CATTGGAAGAACCATA	190672	179723	152387	27334	10949	Droplet Hi-C, mouse cortex
CATTGGAAGAAGCCGT	178206	165875	151517	14358	12331	Droplet Hi-C, mouse cortex
CATTGGACAGGTGGTA	142018	136439	117753	18686	5579	Droplet Hi-C, mouse cortex
CATTGGAGTAGAAGCC	241128	226637	195063	31572	14491	Droplet Hi-C, mouse cortex
CATTGGAGTTAGCTCA	242030	232961	194805	38154	9069	Droplet Hi-C, mouse cortex
CATTGGATCTCCAACC	107508	102494	89086	13407	5014	Droplet Hi-C, mouse cortex
CATTGGATCTGGCTAA	276365	263668	221761	41907	12697	Droplet Hi-C, mouse cortex
CCAATGAAGGGAGTTC	405946	382242	330417	51824	23704	Droplet Hi-C, mouse cortex
CCAATGAAGTCCGATT	109147	103391	88401	14989	5756	Droplet Hi-C, mouse cortex
CCAATGACAAGGCGTA	211031	203326	172868	30457	7705	Droplet Hi-C, mouse cortex
CCAATGAGTCAATCCA	90338	86427	74935	11491	3911	Droplet Hi-C, mouse cortex
CCAATGATCACATTCT	307489	293555	244592	48959	13934	Droplet Hi-C, mouse cortex
CCAATGATCGGTCGAC	236688	228154	199213	28940	8534	Droplet Hi-C, mouse cortex
CCACAGGCACCACAGC	123704	117830	102144	15686	5874	Droplet Hi-C, mouse cortex
CCACAGGGTTACCCAA	254524	243799	205260	38537	10725	Droplet Hi-C, mouse cortex
CCACAGGTCAAACCAC	401465	381069	321610	59458	20396	Droplet Hi-C, mouse cortex
CCACAGGTCTCTTCCT	200743	190554	163751	26800	10189	Droplet Hi-C, mouse cortex
CCACGTTAGAACTAAC	97227	92119	81738	10380	5108	Droplet Hi-C, mouse cortex
CCACGTTAGAGCTCCC	138462	132476	113021	19453	5986	Droplet Hi-C, mouse cortex
CCACGTTAGTCGGGAT	102672	98302	85749	12552	4370	Droplet Hi-C, mouse cortex
CCCAGAGTCATTCTTG	176978	166885	144520	22364	10093	Droplet Hi-C, mouse cortex
CCCTCTCCAGCGTACC	147597	140542	120744	19797	7055	Droplet Hi-C, mouse cortex
CCGTGAGGTTCTTATC	318337	295792	254754	41032	22545	Droplet Hi-C, mouse cortex
CCTATTAGTCGTCGCA	139440	132358	114982	17376	7082	Droplet Hi-C, mouse cortex
CCTTGCAGTCATCGTA	269596	256220	219664	36555	13376	Droplet Hi-C, mouse cortex
CGATGATAGGCGTAGT	98296	93537	82144	11393	4759	Droplet Hi-C, mouse cortex
CGATGATCAAGATTAG	91886	88819	77381	11437	3067	Droplet Hi-C, mouse cortex
CGATGATCACGCGACT	135473	127144	109870	17274	8329	Droplet Hi-C, mouse cortex
CGATGATCACTGCTCT	134456	128244	110805	17438	6212	Droplet Hi-C, mouse cortex
CGATGATCAGTATACC	279887	265079	227403	37675	14808	Droplet Hi-C, mouse cortex
CGATGATGTATCTCAG	484300	451035	392040	58995	33265	Droplet Hi-C, mouse cortex
CGATGATGTGTCGTCG	135846	128971	110595	18376	6875	Droplet Hi-C, mouse cortex
CGATGATGTTCTTATC	152506	145654	122673	22980	6852	Droplet Hi-C, mouse cortex
CGATGATTCACACGTA	98444	94232	81866	12366	4212	Droplet Hi-C, mouse cortex
CGATGATTCCCGAAGC	296281	278408	237205	41200	17873	Droplet Hi-C, mouse cortex
CGCAATAAGCATTGGG	403532	382048	330380	51667	21484	Droplet Hi-C, mouse cortex
CGCAATACAAACGTTC	144092	137040	115750	21288	7052	Droplet Hi-C, mouse cortex
CGCAATACAAGTGGCA	141623	135762	116850	18909	5861	Droplet Hi-C, mouse cortex
CGCAATACACCTGTGG	134763	128655	109513	19140	6108	Droplet Hi-C, mouse cortex
CGCAATAGTAAACGAT	382629	357025	310820	46204	25604	Droplet Hi-C, mouse cortex
CGCAATAGTTACCCAA	143515	134376	119127	15249	9139	Droplet Hi-C, mouse cortex
CGCACAGAGTCTGTGT	298351	278066	238475	39589	20285	Droplet Hi-C, mouse cortex
CGCACAGAGTGTTCCA	155189	148042	127563	20479	7147	Droplet Hi-C, mouse cortex
CGCACAGGTACCTATG	133165	124106	111804	12302	9059	Droplet Hi-C, mouse cortex
CGCACAGGTCCTCAGG	287237	274840	231440	43396	12397	Droplet Hi-C, mouse cortex
CGCACAGTCACTAGGT	161780	155386	132648	22736	6394	Droplet Hi-C, mouse cortex
CGCACAGTCAGATACC	249088	237350	203132	34216	11738	Droplet Hi-C, mouse cortex
CGCAGGTAGAGTGGTC	128941	122997	102344	20653	5944	Droplet Hi-C, mouse cortex
CGCAGGTCAAGCGTCC	126559	114741	95320	19420	11818	Droplet Hi-C, mouse cortex
CGCAGGTCAGTTCGGC	324710	313797	260674	53119	10913	Droplet Hi-C, mouse cortex
CGCAGGTCATGCCTTC	132064	124335	106804	17530	7729	Droplet Hi-C, mouse cortex
CGCAGGTTCTTCGTTA	427705	405176	348689	56484	22529	Droplet Hi-C, mouse cortex
CGCGCAAAGATGCGAC	202619	195386	165949	29437	7233	Droplet Hi-C, mouse cortex
CGCGCAAAGGGACGTT	133656	123728	110378	13350	9928	Droplet Hi-C, mouse cortex
CGCGCAAGTACTTCGA	118124	110515	98543	11972	7609	Droplet Hi-C, mouse cortex
CGCGCAAGTAGTCTGT	89788	85008	73435	11572	4780	Droplet Hi-C, mouse cortex
CGCGCAATCCTCCAGT	197569	187274	162225	25049	10295	Droplet Hi-C, mouse cortex
CGCGCAATCTTAAGCG	134908	128845	110125	18720	6063	Droplet Hi-C, mouse cortex
CGCTAGGAGAAATTCG	361476	339378	290479	48896	22098	Droplet Hi-C, mouse cortex
CGCTAGGAGACACTTC	93934	89204	79021	10183	4730	Droplet Hi-C, mouse cortex
CGCTAGGCACATAAAG	443016	414026	357032	56992	28990	Droplet Hi-C, mouse cortex
CGCTAGGCATTAACGC	333715	317262	265496	51764	16453	Droplet Hi-C, mouse cortex
CGCTAGGGTATACGCT	101212	96296	83627	12668	4916	Droplet Hi-C, mouse cortex
CGCTATCCAAGGAACC	177354	164849	144573	20273	12505	Droplet Hi-C, mouse cortex
CGCTATCGTATCCTTT	109810	103609	93100	10509	6201	Droplet Hi-C, mouse cortex
CGCTATCGTGATAACA	94480	89788	78477	11311	4692	Droplet Hi-C, mouse cortex
CGCTATCTCATGCTTT	210154	199923	173031	26889	10231	Droplet Hi-C, mouse cortex
CGCTATCTCGTTCCGT	107017	102663	89173	13489	4354	Droplet Hi-C, mouse cortex
CGCTATCTCTCATCCG	273399	257472	219361	38110	15927	Droplet Hi-C, mouse cortex
CGCTGGAAGAAATACC	334996	319773	270212	49558	15223	Droplet Hi-C, mouse cortex
CGCTGGAAGTCGGGAT	122111	116784	104784	12000	5327	Droplet Hi-C, mouse cortex
CGCTGGAAGTGTCGCC	343689	323469	276035	47431	20220	Droplet Hi-C, mouse cortex
CGCTGGAGTAAAGCTA	105328	99998	87414	12583	5330	Droplet Hi-C, mouse cortex
CGCTGGAGTAAAGGCC	93920	89522	78078	11444	4398	Droplet Hi-C, mouse cortex
CGCTGGAGTATGTTCG	134411	128334	109635	18699	6077	Droplet Hi-C, mouse cortex
CGCTGGATCAGCGGTC	126678	115491	101823	13666	11187	Droplet Hi-C, mouse cortex
CGCTGGATCGTGATAC	117542	111891	95258	16633	5651	Droplet Hi-C, mouse cortex
CGGACCAAGTCTCCAA	107187	100853	88617	12236	6334	Droplet Hi-C, mouse cortex
CGGACCACAACTAGAA	95774	90998	80000	10997	4776	Droplet Hi-C, mouse cortex
CGGACCACAATTGTGC	357753	338016	288184	49832	19737	Droplet Hi-C, mouse cortex
CGGACCACATGCGCTG	343050	322336	279550	42784	20714	Droplet Hi-C, mouse cortex
CGGACCACATGGGAAC	103520	98149	85657	12490	5371	Droplet Hi-C, mouse cortex
CGGACCAGTAGTTTGC	167118	159817	137422	22395	7301	Droplet Hi-C, mouse cortex
CGGACCATCAGGATCT	116624	111963	96139	15824	4661	Droplet Hi-C, mouse cortex
CGGACCATCGATGTGT	123569	117749	101648	16101	5820	Droplet Hi-C, mouse cortex
CGGACCATCGTGGAAG	399195	373364	322748	50612	25831	Droplet Hi-C, mouse cortex
CGGACCATCTAGCAGT	204122	191155	164130	27025	12967	Droplet Hi-C, mouse cortex
CGGACCATCTGTGTGA	329669	310353	263264	47087	19316	Droplet Hi-C, mouse cortex
CGGACTGAGACTAATG	131005	122903	108432	14471	8102	Droplet Hi-C, mouse cortex
CGGACTGAGGAAGGTA	105122	100225	86977	13248	4897	Droplet Hi-C, mouse cortex
CGGACTGAGGGCTTCC	244415	234341	195190	39149	10074	Droplet Hi-C, mouse cortex
CGGACTGAGTGAACCG	259839	247994	207402	40590	11845	Droplet Hi-C, mouse cortex
CGGACTGCAACACGGA	282280	269047	225169	43875	13233	Droplet Hi-C, mouse cortex
CGGACTGCATCATCGA	173367	165128	140502	24626	8239	Droplet Hi-C, mouse cortex
CGGACTGGTGTCGGTC	134898	125903	108299	17603	8995	Droplet Hi-C, mouse cortex
CGGACTGGTGTCGTCG	125076	119514	102782	16731	5562	Droplet Hi-C, mouse cortex
CGGACTGGTTCATTTC	208411	199466	167824	31642	8945	Droplet Hi-C, mouse cortex
CGGACTGGTTCTACCC	114582	109528	94681	14846	5054	Droplet Hi-C, mouse cortex
CGGACTGTCGCCTTAC	411976	387531	328496	59034	24445	Droplet Hi-C, mouse cortex
CGGTGCAAGATAGGTT	224833	211572	181523	30046	13261	Droplet Hi-C, mouse cortex
CGGTGCAAGCTGAATA	312892	296752	253803	42948	16140	Droplet Hi-C, mouse cortex
CGGTGCACATACCCGG	318965	303579	258950	44628	15386	Droplet Hi-C, mouse cortex
CGGTGCAGTTTCCACC	144954	137690	119005	18682	7264	Droplet Hi-C, mouse cortex
CGTAAACAGGTACACG	132098	126395	108683	17710	5703	Droplet Hi-C, mouse cortex
CGTAAACCAATGATGA	400118	379264	325775	53487	20854	Droplet Hi-C, mouse cortex
CGTAAACCAGTTGCAT	139817	131361	113452	17909	8456	Droplet Hi-C, mouse cortex
CGTAAACGTCGCGCTA	94909	91691	79739	11952	3218	Droplet Hi-C, mouse cortex
CGTAAACGTCGTCGCA	383287	354418	306033	48385	28869	Droplet Hi-C, mouse cortex
CGTAAACGTTCTTTGT	379601	357358	309486	47872	22243	Droplet Hi-C, mouse cortex
CGTACAAAGAGGTGGG	188640	180280	155619	24661	8360	Droplet Hi-C, mouse cortex
CGTACAACACAGTTAC	172311	161853	137682	24170	10458	Droplet Hi-C, mouse cortex
CGTACAACATTTGGTG	126866	121484	105153	16331	5382	Droplet Hi-C, mouse cortex
CGTACAAGTACCCATA	187350	179120	154141	24977	8230	Droplet Hi-C, mouse cortex
CGTACAAGTAGTTTGC	152158	145452	124741	20710	6706	Droplet Hi-C, mouse cortex
CGTACAATCATGCTTT	102201	97469	84251	13218	4732	Droplet Hi-C, mouse cortex
CGTACAATCGGTCCGA	263988	244625	212716	31909	19363	Droplet Hi-C, mouse cortex
CGTACAATCTCATATC	205683	192751	165122	27627	12932	Droplet Hi-C, mouse cortex
CGTACAATCTCATCCG	125895	118871	103443	15428	7024	Droplet Hi-C, mouse cortex
CGTGGCAAGACCTATC	346938	330430	277474	52954	16508	Droplet Hi-C, mouse cortex
CGTGGCAAGAGGAAGT	124486	120065	103745	16318	4421	Droplet Hi-C, mouse cortex
CGTGGCAAGATGCGAC	164402	156047	133488	22559	8355	Droplet Hi-C, mouse cortex
CGTGGCAAGCTCCGGT	310312	297378	249885	47490	12934	Droplet Hi-C, mouse cortex
CGTGGCAAGTACAGAT	220443	209610	179515	30093	10833	Droplet Hi-C, mouse cortex
CGTGGCACACACGGTC	138310	130819	110288	20530	7491	Droplet Hi-C, mouse cortex
CGTGGCACAGAACAGC	211693	201700	170684	31014	9993	Droplet Hi-C, mouse cortex
CGTGGCAGTGTGAGGT	114037	109062	95291	13770	4975	Droplet Hi-C, mouse cortex
CGTGGCATCAGTGGTT	286132	271052	231275	39775	15080	Droplet Hi-C, mouse cortex
CGTGGCATCGATAGTC	87061	81345	66700	14645	5716	Droplet Hi-C, mouse cortex
CGTTCCAAGATCGAGC	89947	86299	75236	11063	3648	Droplet Hi-C, mouse cortex
CGTTCCAAGTAGGTCG	209803	200279	173970	26308	9524	Droplet Hi-C, mouse cortex
CGTTCCAAGTCAGCCC	125683	115617	103627	11989	10066	Droplet Hi-C, mouse cortex
CGTTCCAAGTTGACAA	236693	224357	189163	35193	12336	Droplet Hi-C, mouse cortex
CGTTCCACACAGGAAC	159278	151242	129951	21288	8036	Droplet Hi-C, mouse cortex
CGTTCCACACAGTAGG	187657	177333	151740	25592	10324	Droplet Hi-C, mouse cortex
CGTTCCACACCTACCT	191590	182266	155434	26830	9324	Droplet Hi-C, mouse cortex
CGTTCCACAGAATGCG	114059	108480	93709	14770	5579	Droplet Hi-C, mouse cortex
CGTTCCACATGGAGGT	86883	84113	73317	10796	2770	Droplet Hi-C, mouse cortex
CGTTCCAGTTCCCAAA	147300	140079	119181	20898	7221	Droplet Hi-C, mouse cortex
CGTTCCAGTTTGTGAC	174107	163781	141476	22305	10326	Droplet Hi-C, mouse cortex
CGTTCCATCCAGGTAT	248515	235471	199554	35914	13044	Droplet Hi-C, mouse cortex
CGTTCCATCTGAACGT	120167	113150	97441	15709	7017	Droplet Hi-C, mouse cortex
CTAACTTAGTTCAACC	116380	111061	97434	13627	5319	Droplet Hi-C, mouse cortex
CTAACTTCAAGCAACG	119970	114233	98065	16167	5737	Droplet Hi-C, mouse cortex
CTAACTTCACGACGAA	363417	345966	292285	53679	17451	Droplet Hi-C, mouse cortex
CTAACTTCATGCCCTT	201363	191908	162930	28977	9455	Droplet Hi-C, mouse cortex
CTAACTTGTTCCCTTG	388037	365561	313161	52397	22476	Droplet Hi-C, mouse cortex
CTAACTTTCGAGGTAG	152500	146813	126222	20589	5687	Droplet Hi-C, mouse cortex
CTACAGAAGAAGCCTG	115450	110663	95879	14784	4787	Droplet Hi-C, mouse cortex
CTACAGAAGTAACTCC	336577	317887	273522	44364	18690	Droplet Hi-C, mouse cortex
CTACAGAAGTCTCTAG	128366	122263	105833	16429	6103	Droplet Hi-C, mouse cortex
CTACAGACAGATTTGC	283336	261985	232477	29507	21351	Droplet Hi-C, mouse cortex
CTACAGACAGGACTGA	101817	97366	84836	12529	4451	Droplet Hi-C, mouse cortex
CTACAGACAGGTAGGT	159286	146181	127462	18717	13105	Droplet Hi-C, mouse cortex
CTACAGACATTACTCT	115279	109777	96717	13060	5502	Droplet Hi-C, mouse cortex
CTACAGAGTAAGCCGA	264884	249971	214563	35406	14913	Droplet Hi-C, mouse cortex
CTACAGAGTACGGAGT	154459	145998	124834	21163	8461	Droplet Hi-C, mouse cortex
CTACAGAGTAGCATGG	369097	352025	298438	53583	17072	Droplet Hi-C, mouse cortex
CTACAGAGTTAACCAC	126876	120955	102690	18265	5921	Droplet Hi-C, mouse cortex
CTACAGAGTTACTTTC	204048	188853	165976	22877	15195	Droplet Hi-C, mouse cortex
CTACAGATCAAGGCCC	102025	97374	83643	13730	4651	Droplet Hi-C, mouse cortex
CTACTTAAGTCTGTGT	138398	131319	113156	18162	7079	Droplet Hi-C, mouse cortex
CTACTTACACAGTTAC	107915	103151	90878	12272	4764	Droplet Hi-C, mouse cortex
CTACTTACATGGCCTG	173603	162674	139697	22975	10929	Droplet Hi-C, mouse cortex
CTACTTAGTAACGGTG	369276	338790	297156	41633	30486	Droplet Hi-C, mouse cortex
CTACTTAGTCAGCAAG	128160	122424	105439	16983	5736	Droplet Hi-C, mouse cortex
CTACTTAGTGCATTCA	126698	119484	103212	16270	7214	Droplet Hi-C, mouse cortex
CTACTTAGTGTGAGGT	106302	100840	88084	12756	5462	Droplet Hi-C, mouse cortex
CTACTTATCCTCTCTT	157861	152018	127995	24022	5843	Droplet Hi-C, mouse cortex
CTAGCGGAGAGCCTGA	93657	89320	77961	11358	4337	Droplet Hi-C, mouse cortex
CTAGCGGAGCTGAATA	312549	297020	251489	45530	15529	Droplet Hi-C, mouse cortex
CTAGCGGGTACCGGCT	257170	236746	214604	22142	20424	Droplet Hi-C, mouse cortex
CTAGCGGTCAACACGT	138403	130996	112960	18034	7407	Droplet Hi-C, mouse cortex
CTAGCGGTCCATGTTT	309214	291368	249788	41579	17846	Droplet Hi-C, mouse cortex
CTAGCGGTCGAGAAGC	402217	385977	329944	56032	16240	Droplet Hi-C, mouse cortex
CTAGCGGTCGTCTAGA	257976	244267	211023	33243	13709	Droplet Hi-C, mouse cortex
CTAGGATAGATCTCAC	306844	286153	246409	39738	20691	Droplet Hi-C, mouse cortex
CTAGGATGTAAACGAT	100959	96572	84438	12134	4387	Droplet Hi-C, mouse cortex
CTAGGATGTAAGTGCG	90476	86332	75278	11052	4144	Droplet Hi-C, mouse cortex
CTAGGATGTGATTCCA	189892	178697	153758	24938	11195	Droplet Hi-C, mouse cortex
CTAGGATGTGCTTGAT	86631	81874	68685	13187	4757	Droplet Hi-C, mouse cortex
CTAGGATTCGACCCGA	203115	189137	167268	21869	13978	Droplet Hi-C, mouse cortex
CTAGGATTCGATATGC	134303	127918	111881	16036	6385	Droplet Hi-C, mouse cortex
CTAGGATTCTGACTTT	120409	114386	97786	16600	6023	Droplet Hi-C, mouse cortex
CTAGGATTCTGGAAGG	90928	87282	76579	10703	3646	Droplet Hi-C, mouse cortex
CTAGGATTCTGTTGCC	348205	329638	277915	51721	18567	Droplet Hi-C, mouse cortex
CTAGGGCAGAAGAGTG	244180	231844	195933	35908	12336	Droplet Hi-C, mouse cortex
CTAGGGCCACATGATC	112407	107051	92811	14238	5356	Droplet Hi-C, mouse cortex
CTAGGGCCACGCTGTG	90127	85067	74864	10203	5060	Droplet Hi-C, mouse cortex
CTAGGGCCATGCGACC	286491	261510	228987	32522	24981	Droplet Hi-C, mouse cortex
CTCAACCAGGTGATGC	93438	90558	78146	12411	2880	Droplet Hi-C, mouse cortex
CTCAACCCATAGATAG	434021	404357	348726	55629	29664	Droplet Hi-C, mouse cortex
CTCAACCCATGTGGGA	168556	158338	135303	23034	10218	Droplet Hi-C, mouse cortex
CTCAACCGTCAACAGG	380623	362745	305681	57058	17878	Droplet Hi-C, mouse cortex
CTCACCAAGCTTACCA	123989	118314	102696	15617	5675	Droplet Hi-C, mouse cortex
CTCACCACATAGCCGC	87850	83557	72111	11446	4293	Droplet Hi-C, mouse cortex
CTCACCACATGCGACC	98828	95363	82901	12460	3465	Droplet Hi-C, mouse cortex
CTCACCAGTCAACGGA	330911	301115	269813	31301	29796	Droplet Hi-C, mouse cortex
CTCACCAGTCCTATTT	272318	251242	218491	32751	21076	Droplet Hi-C, mouse cortex
CTCACCAGTTCATTTC	236980	221850	189914	31935	15130	Droplet Hi-C, mouse cortex
CTCACCATCCCTACCA	100118	95025	83192	11832	5093	Droplet Hi-C, mouse cortex
CTCACCATCCTTTGAT	99168	93171	82271	10899	5997	Droplet Hi-C, mouse cortex
CTCAGAACAAGCGAAC	376698	360251	303625	56623	16447	Droplet Hi-C, mouse cortex
CTCAGAACATGGATGG	229698	220910	184503	36405	8788	Droplet Hi-C, mouse cortex
CTCAGAATCTTTATCG	184023	172153	148959	23194	11870	Droplet Hi-C, mouse cortex
CTCAGCTAGTGTGTAA	119804	113421	97963	15457	6383	Droplet Hi-C, mouse cortex
CTCAGCTAGTTTGGAA	283045	265201	226231	38965	17844	Droplet Hi-C, mouse cortex
CTCAGCTCACAGTTAC	263081	245128	213675	31453	17953	Droplet Hi-C, mouse cortex
CTCAGCTCAGCAACCC	165948	154935	135255	19676	11013	Droplet Hi-C, mouse cortex
CTCAGCTGTGATTCCA	127248	120061	105456	14604	7187	Droplet Hi-C, mouse cortex
CTCAGCTGTTGCAGCC	317808	290412	255514	34897	27396	Droplet Hi-C, mouse cortex
CTCAGCTTCGGTTCCT	150301	144084	123156	20926	6217	Droplet Hi-C, mouse cortex
CTCATGCAGAAATACC	138723	131424	113300	18123	7299	Droplet Hi-C, mouse cortex
CTCATGCAGACTTGAA	281823	266338	226034	40302	15485	Droplet Hi-C, mouse cortex
CTCATGCAGGTAGGCT	285134	273410	226466	46941	11724	Droplet Hi-C, mouse cortex
CTCATGCCAAAGACGC	112713	108170	93664	14506	4543	Droplet Hi-C, mouse cortex
CTCATGCCACAGATGG	93720	89369	78067	11302	4351	Droplet Hi-C, mouse cortex
CTCATGCCACTTTGGA	284534	256817	229520	27296	27717	Droplet Hi-C, mouse cortex
CTCATGCGTAACGGAC	319405	300428	255392	45031	18977	Droplet Hi-C, mouse cortex
CTCATGCGTAAGCCTT	93621	89456	76667	12789	4165	Droplet Hi-C, mouse cortex
CTCATGCTCGAACCGC	190938	182319	154981	27337	8619	Droplet Hi-C, mouse cortex
CTCATGCTCTTCCAGC	176737	169886	141267	28618	6851	Droplet Hi-C, mouse cortex
CTCCCAAAGATTGACA	129999	123405	105355	18049	6594	Droplet Hi-C, mouse cortex
CTCCCAAAGTACAACA	164799	156715	134149	22565	8084	Droplet Hi-C, mouse cortex
CTCCCAACAACCTCCT	271604	255371	226174	29195	16233	Droplet Hi-C, mouse cortex
CTCCCAAGTCAGACGA	164143	154527	131900	22624	9616	Droplet Hi-C, mouse cortex
CTCCCAAGTCATAGCT	98415	93828	82499	11329	4587	Droplet Hi-C, mouse cortex
CTCCCAAGTGGACAGT	229965	219843	183890	35952	10122	Droplet Hi-C, mouse cortex
CTCCCAAGTTAGGCTT	359219	335165	284680	50483	24054	Droplet Hi-C, mouse cortex
CTCCCAAGTTGAATAG	212259	201031	172575	28456	11228	Droplet Hi-C, mouse cortex
CTCCCAATCAAACCAC	371816	346705	301269	45434	25111	Droplet Hi-C, mouse cortex
CTCGCTAAGAAACGCC	361201	340142	291775	48366	21059	Droplet Hi-C, mouse cortex
CTCGCTAAGCATTCCA	225003	211141	180856	30283	13862	Droplet Hi-C, mouse cortex
CTCGCTAAGTCTGTGT	136018	129342	110102	19239	6676	Droplet Hi-C, mouse cortex
CTCGCTACATTTCACT	94105	91001	78381	12619	3104	Droplet Hi-C, mouse cortex
CTCGCTAGTTACGCTA	307059	294679	246511	48164	12380	Droplet Hi-C, mouse cortex
CTCGCTATCATCATGG	164458	156072	134717	21353	8386	Droplet Hi-C, mouse cortex
CTCGCTATCGCTTCAC	104419	99495	86279	13216	4924	Droplet Hi-C, mouse cortex
CTCGCTATCTGACATG	108150	103426	89987	13439	4724	Droplet Hi-C, mouse cortex
CTCGCTATCTTTGCAT	242877	222598	193838	28759	20279	Droplet Hi-C, mouse cortex
CTCTACGAGAACGTCG	135421	129079	109446	19631	6342	Droplet Hi-C, mouse cortex
CTCTACGCACCGAATT	188294	179731	152547	27183	8563	Droplet Hi-C, mouse cortex
CTCTACGCACGTTGTA	96046	91553	78168	13385	4493	Droplet Hi-C, mouse cortex
CTCTACGCATCTCACC	216350	199054	178683	20371	17296	Droplet Hi-C, mouse cortex
CTCTACGCATGGCCGT	244854	229957	198779	31177	14897	Droplet Hi-C, mouse cortex
CTCTACGTCGAGGTAG	405413	386306	332131	54174	19107	Droplet Hi-C, mouse cortex
CTCTAGCAGCTGGAGT	119594	113724	97730	15992	5870	Droplet Hi-C, mouse cortex
CTCTAGCAGGCCTAAG	179207	169451	144185	25266	9756	Droplet Hi-C, mouse cortex
CTCTAGCAGTCGTATC	130254	124824	107826	16998	5430	Droplet Hi-C, mouse cortex
CTCTAGCAGTCTGTGT	133444	124673	110147	14525	8771	Droplet Hi-C, mouse cortex
CTCTAGCGTGAATGGC	123869	116536	101447	15088	7333	Droplet Hi-C, mouse cortex
CTCTAGCGTGCAAAGC	144823	136449	115923	20526	8374	Droplet Hi-C, mouse cortex
CTCTCAGAGGTCGTTT	257428	244377	206488	37887	13051	Droplet Hi-C, mouse cortex
CTCTCAGCAAGGGAGG	237316	226282	190514	35764	11034	Droplet Hi-C, mouse cortex
CTCTCAGCACCTACCT	274899	254929	221420	33508	19970	Droplet Hi-C, mouse cortex
CTCTCAGTCAGAATGA	103332	99354	86090	13263	3978	Droplet Hi-C, mouse cortex
CTCTCAGTCGTCTTAT	284239	269211	229345	39864	15028	Droplet Hi-C, mouse cortex
CTCTCGAAGCTGCTCG	267923	253342	216484	36858	14581	Droplet Hi-C, mouse cortex
CTCTCGAAGGTAAGTT	129519	119883	106686	13197	9636	Droplet Hi-C, mouse cortex
CTCTCGAAGTCAACTC	109030	104605	90214	14390	4425	Droplet Hi-C, mouse cortex
CTCTCGAAGTTATGAG	369061	350168	299327	50838	18893	Droplet Hi-C, mouse cortex
CTCTCGACAGATTAAG	193769	183352	160364	22986	10417	Droplet Hi-C, mouse cortex
CTCTCGACATCGAGTT	209416	199415	170851	28564	10001	Droplet Hi-C, mouse cortex
CTCTCGAGTCATCAAC	119910	114292	99088	15203	5618	Droplet Hi-C, mouse cortex
CTCTCGAGTCGTCGCA	262602	249204	209691	39512	13398	Droplet Hi-C, mouse cortex
CTCTCGAGTGTGTGCC	200111	189693	159736	29955	10418	Droplet Hi-C, mouse cortex
CTCTCGATCCATACCC	188605	179226	151370	27855	9379	Droplet Hi-C, mouse cortex
CTCTCGATCTCTGCAC	193294	182483	154359	28123	10811	Droplet Hi-C, mouse cortex
CTGAATGAGAGTGGAA	129980	123586	109391	14195	6394	Droplet Hi-C, mouse cortex
CTGAATGAGCGCCTAC	294892	278569	235086	43482	16323	Droplet Hi-C, mouse cortex
CTGAATGAGCTGGAGT	172981	162790	139188	23601	10191	Droplet Hi-C, mouse cortex
CTGAATGAGGCACTAG	200264	187263	162055	25206	13001	Droplet Hi-C, mouse cortex
CTGAATGCACTGATTG	213591	202724	171385	31336	10867	Droplet Hi-C, mouse cortex
CTGAATGCAGCAAACG	112057	104708	91469	13238	7349	Droplet Hi-C, mouse cortex
CTGAATGCATTGCGAT	188784	179661	152542	27118	9123	Droplet Hi-C, mouse cortex
CTGAATGGTACCGGCT	89538	85661	74260	11401	3877	Droplet Hi-C, mouse cortex
CTGAATGGTGCATTGT	218439	201388	177742	23646	17051	Droplet Hi-C, mouse cortex
CTGAATGGTGGATTCT	322793	308578	258351	50224	14215	Droplet Hi-C, mouse cortex
CTGAATGGTGGCCTTG	331109	313091	264390	48701	18018	Droplet Hi-C, mouse cortex
CTGAATGGTTTAGGAA	173929	165434	143657	21777	8495	Droplet Hi-C, mouse cortex
CTGAATGGTTTGTAGC	252818	240894	203167	37723	11924	Droplet Hi-C, mouse cortex
CTGCGTTAGTCCGGAA	233933	207346	192897	14449	26587	Droplet Hi-C, mouse cortex
CTGCGTTAGTGAGTTA	107640	102583	88801	13782	5057	Droplet Hi-C, mouse cortex
CTGCGTTCAATGCACT	97580	92990	79963	13026	4590	Droplet Hi-C, mouse cortex
CTGCGTTCAGTAACTC	287113	269642	233860	35782	17471	Droplet Hi-C, mouse cortex
CTGCGTTGTATATGGA	259188	244362	206211	38148	14826	Droplet Hi-C, mouse cortex
CTGCGTTGTGGATTCT	115240	109790	93820	15970	5450	Droplet Hi-C, mouse cortex
CTGCGTTGTGGATTTC	383262	363322	307785	55532	19940	Droplet Hi-C, mouse cortex
CTGCGTTTCGACTGGC	339103	315236	273123	42109	23867	Droplet Hi-C, mouse cortex
CTGCTCAAGAAACGCC	111597	106823	92314	14508	4774	Droplet Hi-C, mouse cortex
CTGCTCAAGAGCTACG	339576	319338	273345	45992	20238	Droplet Hi-C, mouse cortex
CTGCTCAAGTACAGAT	141381	135450	116414	19034	5931	Droplet Hi-C, mouse cortex
CTGCTCACAAGACTAA	187421	176543	151298	25244	10878	Droplet Hi-C, mouse cortex
CTGCTCACAGATAAGT	216980	205770	174336	31433	11210	Droplet Hi-C, mouse cortex
CTGCTCAGTGGACTGA	141774	132233	114743	17488	9541	Droplet Hi-C, mouse cortex
CTGCTCATCCTAAAGC	211398	201977	175450	26526	9421	Droplet Hi-C, mouse cortex
CTGCTCATCGAGGTAG	94117	90503	78208	12294	3614	Droplet Hi-C, mouse cortex
CTGGCAGAGAGAGGTA	218575	208418	181225	27190	10157	Droplet Hi-C, mouse cortex
CTGGCAGAGAGCTCCC	100542	94949	83718	11231	5593	Droplet Hi-C, mouse cortex
CTGGCAGAGGCAGTAC	399951	370049	319057	50989	29902	Droplet Hi-C, mouse cortex
CTGGCAGTCCGAGGAA	140959	133710	114252	19458	7249	Droplet Hi-C, mouse cortex
CTGGGACAGTGCAACG	156708	147331	126866	20463	9377	Droplet Hi-C, mouse cortex
CTGGGACAGTTGCTTG	161819	150240	129885	20353	11579	Droplet Hi-C, mouse cortex
CTGGGACCAGCGTAGA	227395	212725	181575	31144	14670	Droplet Hi-C, mouse cortex
CTGGGACCATTGTTCT	154903	147601	125542	22057	7302	Droplet Hi-C, mouse cortex
CTGGGACGTCTGGTTA	104771	99017	85588	13428	5754	Droplet Hi-C, mouse cortex
CTGGGACTCGATGTGT	163679	154557	136141	18415	9122	Droplet Hi-C, mouse cortex
CTGTATTAGGATGTAT	262782	243371	211758	31610	19411	Droplet Hi-C, mouse cortex
CTGTATTAGGTTTCTG	320071	297564	255360	42202	22507	Droplet Hi-C, mouse cortex
CTGTATTGTAACTGAA	192190	181652	156812	24838	10538	Droplet Hi-C, mouse cortex
CTGTATTTCTTACTCA	186345	176376	151062	25314	9969	Droplet Hi-C, mouse cortex
CTGTTCGAGTCGTGAG	225762	214260	181885	32373	11502	Droplet Hi-C, mouse cortex
CTGTTCGCAAGTTGCT	348410	331192	281817	49370	17218	Droplet Hi-C, mouse cortex
CTGTTCGCATGACTGT	310730	294601	249789	44810	16129	Droplet Hi-C, mouse cortex
CTGTTCGGTCATTGCA	267703	252085	214447	37637	15618	Droplet Hi-C, mouse cortex
CTGTTCGGTGAATCGG	108208	101539	90890	10648	6669	Droplet Hi-C, mouse cortex
CTTAATCCAGATTAAG	94478	89730	78288	11442	4748	Droplet Hi-C, mouse cortex
CTTAATCCAGGTGGTA	407451	378284	334265	44017	29167	Droplet Hi-C, mouse cortex
CTTAATCGTTTCTCTA	125084	118749	102475	16273	6335	Droplet Hi-C, mouse cortex
CTTAATCGTTTGAAGA	157085	149824	127873	21948	7261	Droplet Hi-C, mouse cortex
CTTAATCTCTTAACGG	308234	289207	250999	38208	19027	Droplet Hi-C, mouse cortex
CTTCCAGAGTAGTCGG	121643	115533	100440	15090	6110	Droplet Hi-C, mouse cortex
CTTCCAGAGTATACGA	360578	339728	289840	49887	20850	Droplet Hi-C, mouse cortex
CTTCCAGCAAACCTAC	170317	162423	140594	21825	7894	Droplet Hi-C, mouse cortex
CTTCCAGCAGATTGTC	101550	94684	79033	15651	6866	Droplet Hi-C, mouse cortex
CTTCCAGTCATCGCTC	120391	114877	98869	16008	5514	Droplet Hi-C, mouse cortex
CTTCCAGTCGCGGCAT	178565	168138	143445	24692	10427	Droplet Hi-C, mouse cortex
CTTCCAGTCGCTAGTA	133235	126150	107815	18334	7085	Droplet Hi-C, mouse cortex
CTTCCAGTCGGTCTAA	231985	215895	185234	30660	16090	Droplet Hi-C, mouse cortex
CTTCTAAAGTACCTCA	114467	108060	96390	11670	6407	Droplet Hi-C, mouse cortex
CTTCTAAAGTTCCCGG	161107	153689	132796	20892	7418	Droplet Hi-C, mouse cortex
CTTCTAACACTGCTCT	151363	144159	123178	20979	7204	Droplet Hi-C, mouse cortex
CTTCTAACAGCGTACC	168928	161562	140130	21432	7366	Droplet Hi-C, mouse cortex
CTTCTAACAGTCCTGG	106816	102881	90589	12292	3935	Droplet Hi-C, mouse cortex
CTTCTAAGTCCGAGCT	194552	184733	156778	27950	9819	Droplet Hi-C, mouse cortex
CTTCTAAGTCTGGGCT	97838	94086	81983	12103	3752	Droplet Hi-C, mouse cortex
CTTCTAAGTTCTTAGG	109131	104215	91852	12362	4916	Droplet Hi-C, mouse cortex
CTTCTAATCAAATGGA	141425	134505	114243	20261	6920	Droplet Hi-C, mouse cortex
CTTCTAATCCAGGTCG	160470	152067	130148	21912	8403	Droplet Hi-C, mouse cortex
CTTCTAATCGAGGCTC	368450	342228	294175	48050	26222	Droplet Hi-C, mouse cortex
CTTCTAATCGATGAAA	207686	196867	167582	29282	10819	Droplet Hi-C, mouse cortex
CTTGAAGAGACACTTC	99797	94747	81836	12911	5050	Droplet Hi-C, mouse cortex
CTTGAAGAGCTAACAA	287628	271325	229810	41513	16303	Droplet Hi-C, mouse cortex
CTTGAAGCACAACGGA	164980	157722	134133	23587	7258	Droplet Hi-C, mouse cortex
CTTGAAGGTGTCGTGC	406746	383821	327044	56775	22925	Droplet Hi-C, mouse cortex
CTTGAAGTCGTCCCAT	133050	125397	109615	15782	7653	Droplet Hi-C, mouse cortex
CTTGCCAAGTACGCGA	186200	173615	150594	23021	12585	Droplet Hi-C, mouse cortex
CTTGCCACATCACAAC	302822	286061	243083	42977	16761	Droplet Hi-C, mouse cortex
CTTGCCACATCCCTCA	87342	83289	71545	11744	4053	Droplet Hi-C, mouse cortex
CTTGCCAGTTTGCGAT	121921	115096	102001	13094	6825	Droplet Hi-C, mouse cortex
CTTGCCAGTTTGTAGC	100090	95817	82670	13147	4273	Droplet Hi-C, mouse cortex
CTTGCCATCCAAGAGG	144581	137387	116526	20856	7194	Droplet Hi-C, mouse cortex
CTTGCCATCCTAAAGC	155864	147569	126921	20648	8295	Droplet Hi-C, mouse cortex
CTTGCCATCGAGGTCC	109517	102550	92395	10154	6967	Droplet Hi-C, mouse cortex
CTTGCTGCAAGTTGCT	154817	147069	127053	20016	7748	Droplet Hi-C, mouse cortex
CTTGCTGCAATTGCCA	185577	177976	156240	21735	7601	Droplet Hi-C, mouse cortex
CTTGCTGCAGGTCTGC	105169	98194	83241	14953	6975	Droplet Hi-C, mouse cortex
CTTGCTGCAGTTCGGC	329052	311188	267839	43344	17864	Droplet Hi-C, mouse cortex
CTTGCTGCATGTCCCT	278382	264517	225532	38984	13865	Droplet Hi-C, mouse cortex
CTTGCTGGTTCCAATG	141311	136603	116980	19623	4708	Droplet Hi-C, mouse cortex
CTTGCTGTCATCGCAA	382121	363871	305669	58198	18250	Droplet Hi-C, mouse cortex
CTTGTCGAGGTACATA	105068	100834	86256	14576	4234	Droplet Hi-C, mouse cortex
CTTGTCGCAAATAGTG	376390	356185	305456	50725	20205	Droplet Hi-C, mouse cortex
CTTGTCGCACGAACGA	139476	128745	115465	13280	10731	Droplet Hi-C, mouse cortex
CTTGTCGGTACGGATG	143569	135821	114063	21758	7748	Droplet Hi-C, mouse cortex
CTTGTCGTCGCTACCT	246686	231922	200055	31864	14764	Droplet Hi-C, mouse cortex
CTTGTCGTCTGATCCC	87144	82747	72533	10213	4397	Droplet Hi-C, mouse cortex
CTTTGCGAGAGCTGTG	123020	115707	101317	14389	7313	Droplet Hi-C, mouse cortex
CTTTGCGAGGGACGTT	103421	99915	85661	14252	3506	Droplet Hi-C, mouse cortex
CTTTGCGAGTACAACA	344785	326143	277519	48620	18642	Droplet Hi-C, mouse cortex
CTTTGCGCACTGATTG	195606	182236	157782	24454	13370	Droplet Hi-C, mouse cortex
CTTTGCGGTATCCCTC	112294	106924	91520	15404	5370	Droplet Hi-C, mouse cortex
CTTTGCGGTCAAATCC	135405	130159	111367	18792	5246	Droplet Hi-C, mouse cortex
CTTTGCGGTGGACGAT	307611	296356	249401	46950	11255	Droplet Hi-C, mouse cortex
CTTTGCGTCATACTTC	108208	102127	86555	15572	6081	Droplet Hi-C, mouse cortex
CTTTGCGTCCTTTGAT	116132	110338	95356	14982	5794	Droplet Hi-C, mouse cortex
CTTTGCGTCTGGCACG	128937	123616	106287	17328	5321	Droplet Hi-C, mouse cortex
GAAACAAAGTAGGTCG	314258	294004	252047	41951	20254	Droplet Hi-C, mouse cortex
GAAACAAAGTCAACTC	105863	100869	88239	12630	4994	Droplet Hi-C, mouse cortex
GAAACAACAAGGATGC	224045	211103	179777	31322	12942	Droplet Hi-C, mouse cortex
GAAACAAGTCCAGACC	466191	449245	392371	56870	16946	Droplet Hi-C, mouse cortex
GAAACAAGTCCCGTGA	89276	84758	73951	10807	4518	Droplet Hi-C, mouse cortex
GAAACAAGTCCGCTTT	251823	235227	206668	28558	16596	Droplet Hi-C, mouse cortex
GAAACAAGTGAAACAT	181928	174406	148634	25771	7522	Droplet Hi-C, mouse cortex
GAAACAAGTGTCTCGG	202468	189504	160631	28871	12964	Droplet Hi-C, mouse cortex
GAAACAAGTTGCAGCC	414413	388509	332411	56098	25904	Droplet Hi-C, mouse cortex
GAAACAATCTGGCGCA	326201	311097	261704	49388	15104	Droplet Hi-C, mouse cortex
GAAACAATCTTCATAC	145487	138150	119835	18313	7337	Droplet Hi-C, mouse cortex
GAAAGTAAGATCGCCC	382075	363364	304964	58400	18711	Droplet Hi-C, mouse cortex
GAAAGTAAGCAACGGT	400722	378389	322945	55442	22333	Droplet Hi-C, mouse cortex
GAAAGTACAAATAGTG	282709	266485	227626	38859	16224	Droplet Hi-C, mouse cortex
GAAAGTACAACGCACC	102538	98197	84884	13313	4341	Droplet Hi-C, mouse cortex
GAAAGTACAATTCAGC	154215	147793	124793	22998	6422	Droplet Hi-C, mouse cortex
GAAAGTACACCTGGTG	318683	302967	257282	45683	15716	Droplet Hi-C, mouse cortex
GAAAGTACAGAACAGC	298122	277129	237144	39983	20993	Droplet Hi-C, mouse cortex
GAAAGTAGTAACAATG	313222	292003	251391	40609	21219	Droplet Hi-C, mouse cortex
GAAAGTAGTATGGTTC	171795	164748	141051	23695	7047	Droplet Hi-C, mouse cortex
GAAAGTAGTCTGTCCT	113471	108315	93055	15258	5156	Droplet Hi-C, mouse cortex
GAAAGTAGTGAGTAAT	90469	86557	75830	10726	3912	Droplet Hi-C, mouse cortex
GAAAGTAGTGATAAGT	225489	212777	180315	32460	12712	Droplet Hi-C, mouse cortex
GAAAGTATCCAACAAC	169590	162356	137679	24677	7234	Droplet Hi-C, mouse cortex
GAAAGTATCCGTCAAA	254627	237269	204562	32707	17358	Droplet Hi-C, mouse cortex
GAAATGAAGCCGCAAA	116166	112239	95848	16390	3927	Droplet Hi-C, mouse cortex
GAAATGACACACTAGT	103527	98244	84704	13540	5283	Droplet Hi-C, mouse cortex
GAAATGACACCTACCT	164950	150898	133916	16979	14052	Droplet Hi-C, mouse cortex
GAAATGACAGAGCCAA	370381	348736	297228	51501	21645	Droplet Hi-C, mouse cortex
GAAATGAGTAATGCAA	290897	278098	232583	45513	12799	Droplet Hi-C, mouse cortex
GAAATGAGTCCTCAGG	223640	206786	179934	26849	16854	Droplet Hi-C, mouse cortex
GAAATGAGTCTGCGCA	270369	253766	216263	37501	16603	Droplet Hi-C, mouse cortex
GAAATGATCACGATTG	102678	98399	85584	12814	4279	Droplet Hi-C, mouse cortex
GAAATGATCATGAACC	225719	213418	184766	28650	12301	Droplet Hi-C, mouse cortex
GAACCGCAGCTACGCC	153621	145293	122395	22896	8328	Droplet Hi-C, mouse cortex
GAACCGCCAAGGATGC	295051	281734	239077	42653	13317	Droplet Hi-C, mouse cortex
GAACCGCCACTCCTCA	110183	104326	91525	12798	5857	Droplet Hi-C, mouse cortex
GAACCGCCATAGCAGG	114407	108571	92391	16179	5836	Droplet Hi-C, mouse cortex
GAACCGCCATGATCGT	117773	112176	94529	17646	5597	Droplet Hi-C, mouse cortex
GAACCGCGTATCACAC	146686	139029	116145	22884	7657	Droplet Hi-C, mouse cortex
GAACCGCGTATGGGTG	321519	305561	257770	47791	15958	Droplet Hi-C, mouse cortex
GAACCGCGTGCCGGTT	146736	140341	117731	22608	6395	Droplet Hi-C, mouse cortex
GAACCGCTCCGGAAAG	347111	327861	280797	47064	19250	Droplet Hi-C, mouse cortex
GAACCTAGTGAATCGG	367002	353285	304798	48486	13717	Droplet Hi-C, mouse cortex
GAACCTAGTGCTGTGC	116629	110176	94091	16084	6453	Droplet Hi-C, mouse cortex
GAACCTAGTGGCCTCA	88074	84653	74141	10511	3421	Droplet Hi-C, mouse cortex
GAACCTATCAGTAGTC	185421	176879	150109	26768	8542	Droplet Hi-C, mouse cortex
GAACCTATCCCACGGA	116078	112101	99831	12269	3977	Droplet Hi-C, mouse cortex
GAACCTATCCTATCAT	106552	101441	90624	10816	5111	Droplet Hi-C, mouse cortex
GAACCTATCGCGTGAC	210486	196549	165138	31411	13937	Droplet Hi-C, mouse cortex
GAACGTTAGGATTTGA	107781	102382	86934	15448	5399	Droplet Hi-C, mouse cortex
GAACGTTCAACCTCTC	88029	84772	73948	10824	3257	Droplet Hi-C, mouse cortex
GAACGTTCAGATTAAG	135998	129897	115889	14007	6101	Droplet Hi-C, mouse cortex
GAACGTTCAGTAACCT	225903	213064	181297	31767	12839	Droplet Hi-C, mouse cortex
GAACGTTCATCATAGC	92305	87409	76184	11225	4896	Droplet Hi-C, mouse cortex
GAACGTTCATCCCTTG	94813	90148	78393	11755	4665	Droplet Hi-C, mouse cortex
GAACGTTGTCATGAGG	227846	211765	184478	27285	16081	Droplet Hi-C, mouse cortex
GAACGTTGTTGCTTGA	94712	88564	77995	10567	6148	Droplet Hi-C, mouse cortex
GAACGTTGTTTAGACC	240654	229188	193498	35689	11466	Droplet Hi-C, mouse cortex
GAACGTTTCTAGTCGA	186019	176180	149771	26409	9839	Droplet Hi-C, mouse cortex
GAACTTGGTCAAGACG	162838	153543	130848	22694	9295	Droplet Hi-C, mouse cortex
GAACTTGGTGCATTGT	116674	110536	94748	15787	6138	Droplet Hi-C, mouse cortex
GAACTTGTCGCTTCAC	215947	205701	171638	34060	10246	Droplet Hi-C, mouse cortex
GAACTTGTCTATTTCG	363247	337838	291346	46492	25409	Droplet Hi-C, mouse cortex
GAAGAGCAGCCTTTGA	164224	153296	133539	19753	10928	Droplet Hi-C, mouse cortex
GAAGAGCCACAGTTAC	125737	120618	103012	17605	5119	Droplet Hi-C, mouse cortex
GAAGAGCTCGCCAGAC	95526	91595	80015	11580	3931	Droplet Hi-C, mouse cortex
GAAGAGCTCGTCAACA	356887	337758	286165	51592	19129	Droplet Hi-C, mouse cortex
GAAGAGCTCTCGCGTT	131199	126246	109044	17200	4953	Droplet Hi-C, mouse cortex
GAAGAGCTCTGATCTT	137534	131557	112648	18909	5977	Droplet Hi-C, mouse cortex
GAAGTCTAGCATTCCA	151043	140496	120202	20293	10547	Droplet Hi-C, mouse cortex
GAAGTCTAGTTCGCGC	111724	104104	82273	21831	7620	Droplet Hi-C, mouse cortex
GAAGTCTCACTTTGGA	316712	301464	254577	46884	15248	Droplet Hi-C, mouse cortex
GAAGTCTCATTAGCCA	225309	210451	180386	30064	14858	Droplet Hi-C, mouse cortex
GAAGTCTGTAACGGTG	344420	329720	278805	50913	14700	Droplet Hi-C, mouse cortex
GAAGTCTGTTTCGACA	144368	138183	116795	21387	6185	Droplet Hi-C, mouse cortex
GAAGTCTTCCAAACCA	219777	208346	177898	30445	11431	Droplet Hi-C, mouse cortex
GAAGTCTTCGCGCTGA	284295	269806	235449	34353	14489	Droplet Hi-C, mouse cortex
GAAGTCTTCTTCCAGC	148380	139515	119411	20102	8865	Droplet Hi-C, mouse cortex
GAAGTGGAGAGAGGTA	228116	213832	184805	29027	14284	Droplet Hi-C, mouse cortex
GAAGTGGCACTACACA	124273	118634	101475	17157	5639	Droplet Hi-C, mouse cortex
GAAGTGGGTAGACACG	207568	196847	165129	31717	10721	Droplet Hi-C, mouse cortex
GAAGTGGGTGACGCAA	119706	113020	98215	14805	6686	Droplet Hi-C, mouse cortex
GAAGTGGGTGATCAGG	110004	104492	90139	14350	5512	Droplet Hi-C, mouse cortex
GAAGTGGGTGCACTTA	138174	132119	114856	17262	6055	Droplet Hi-C, mouse cortex
GAAGTGGGTGGCCTCA	281840	264804	224351	40451	17036	Droplet Hi-C, mouse cortex
GAAGTGGTCAGGCCGT	213077	202944	172913	30031	10133	Droplet Hi-C, mouse cortex
GAAGTGGTCCCTACGT	123847	117708	102034	15671	6139	Droplet Hi-C, mouse cortex
GAAGTGGTCGATAGCT	164905	154458	136665	17793	10447	Droplet Hi-C, mouse cortex
GAAGTGGTCTCTATTG	117240	112555	97600	14955	4685	Droplet Hi-C, mouse cortex
GAATCTGAGAGTTTGA	280361	256226	225495	30730	24135	Droplet Hi-C, mouse cortex
GAATCTGAGCGCAATG	97566	94190	80703	13487	3376	Droplet Hi-C, mouse cortex
GAATCTGAGCTGATTC	208695	198781	167347	31434	9914	Droplet Hi-C, mouse cortex
GAATCTGAGGTAAGCC	138387	130482	112084	18396	7905	Droplet Hi-C, mouse cortex
GAATCTGAGTTATGAG	152408	146044	126377	19665	6364	Droplet Hi-C, mouse cortex
GAATCTGCACAGAAGC	223802	211069	178577	32491	12733	Droplet Hi-C, mouse cortex
GAATCTGCAGGTGTCC	151035	142478	121837	20638	8557	Droplet Hi-C, mouse cortex
GAATCTGGTGAATGTA	96764	93089	80509	12580	3675	Droplet Hi-C, mouse cortex
GAATCTGTCAATGCAC	226514	213124	182205	30915	13390	Droplet Hi-C, mouse cortex
GAATCTGTCAGGGTTT	96363	92765	80142	12622	3598	Droplet Hi-C, mouse cortex
GAATCTGTCTCTGACC	131001	124498	106690	17808	6503	Droplet Hi-C, mouse cortex
GACCAATCAAGGAACC	92623	88036	75555	12481	4587	Droplet Hi-C, mouse cortex
GACCAATGTAGCGTTT	185363	173591	153146	20445	11772	Droplet Hi-C, mouse cortex
GACCAATGTCTCAAAC	130628	124241	104103	20138	6387	Droplet Hi-C, mouse cortex
GACCAATGTGAGTCGA	133773	125686	107452	18234	8087	Droplet Hi-C, mouse cortex
GACCAATTCAAATGGA	241534	228194	193461	34728	13340	Droplet Hi-C, mouse cortex
GACCAATTCCATACGA	144066	134717	116741	17972	9349	Droplet Hi-C, mouse cortex
GACCAATTCCGAGGAA	138781	131874	114388	17482	6907	Droplet Hi-C, mouse cortex
GACCAATTCTCCACTG	107657	103775	90193	13582	3882	Droplet Hi-C, mouse cortex
GACCCAGCAAATTCCG	170691	159433	137143	22289	11258	Droplet Hi-C, mouse cortex
GACCCAGCAGTTGCAT	213643	200171	172657	27512	13472	Droplet Hi-C, mouse cortex
GACCCAGGTATCTGCA	221799	209787	176834	32953	12012	Droplet Hi-C, mouse cortex
GACCCAGGTCTCAAAC	188170	176999	150064	26930	11171	Droplet Hi-C, mouse cortex
GACCCAGGTCTGTTGA	117628	112762	95782	16979	4866	Droplet Hi-C, mouse cortex
GACCCAGTCAGGCCGT	316872	300371	257429	42940	16501	Droplet Hi-C, mouse cortex
GACCGACAGTTTGGAA	101274	96081	84110	11970	5193	Droplet Hi-C, mouse cortex
GACCGACCACAAGTGG	88354	83330	72257	11073	5024	Droplet Hi-C, mouse cortex
GACCGACCACGGCCAT	414007	392346	339597	52746	21661	Droplet Hi-C, mouse cortex
GACCGACCACTGCTTC	338190	318919	274338	44579	19271	Droplet Hi-C, mouse cortex
GACCGACTCAGCGGTC	153113	145255	124778	20475	7858	Droplet Hi-C, mouse cortex
GACCGACTCGTGATAC	215346	204245	172883	31360	11101	Droplet Hi-C, mouse cortex
GACCTTCAGAGAACCC	225351	211602	179115	32484	13749	Droplet Hi-C, mouse cortex
GACCTTCCAAGAGCGT	149365	139857	124194	15662	9508	Droplet Hi-C, mouse cortex
GACCTTCGTCAGTGCC	206158	196973	166647	30324	9185	Droplet Hi-C, mouse cortex
GACCTTCGTCTCAAAC	90544	86508	76316	10192	4036	Droplet Hi-C, mouse cortex
GACCTTCGTGCCGGTT	246414	232399	196295	36101	14015	Droplet Hi-C, mouse cortex
GACCTTCGTTTGGATC	206497	196057	167161	28895	10440	Droplet Hi-C, mouse cortex
GACCTTCTCTATGAGC	317575	299356	255593	43762	18219	Droplet Hi-C, mouse cortex
GACTAACAGCGTCTGC	135747	129047	110109	18936	6700	Droplet Hi-C, mouse cortex
GACTAACAGTCACGCC	102090	97627	83818	13809	4463	Droplet Hi-C, mouse cortex
GACTAACCAACGACAG	171654	163666	138741	24923	7988	Droplet Hi-C, mouse cortex
GACTAACCAATGATGA	350933	336287	285390	50895	14646	Droplet Hi-C, mouse cortex
GACTAACGTAACGGCA	230118	215759	182989	32770	14359	Droplet Hi-C, mouse cortex
GACTAACGTAGCGGTA	228367	214270	183118	31152	14097	Droplet Hi-C, mouse cortex
GACTAACGTCGTAATC	95974	91633	79515	12117	4341	Droplet Hi-C, mouse cortex
GACTAACGTCTCTGGG	251661	241756	210086	31668	9905	Droplet Hi-C, mouse cortex
GACTAACTCACGTCAA	374707	350338	301823	48512	24369	Droplet Hi-C, mouse cortex
GACTAACTCCCGAAGC	130414	124451	106546	17904	5963	Droplet Hi-C, mouse cortex
GACTAGTAGCCTGTAT	103373	99668	85804	13864	3705	Droplet Hi-C, mouse cortex
GACTAGTAGTCGTGAG	257686	242386	206567	35818	15300	Droplet Hi-C, mouse cortex
GACTAGTAGTTATGAG	133623	128055	111753	16302	5568	Droplet Hi-C, mouse cortex
GACTAGTCACCATTCC	274612	251959	221743	30213	22653	Droplet Hi-C, mouse cortex
GACTAGTCACCGATCG	130737	124050	104408	19641	6687	Droplet Hi-C, mouse cortex
GACTAGTGTGACAAGC	100340	97214	83598	13616	3126	Droplet Hi-C, mouse cortex
GACTAGTTCCAACCTC	171598	163497	138350	25145	8101	Droplet Hi-C, mouse cortex
GACTAGTTCGCATAAC	483147	450548	395051	55495	32599	Droplet Hi-C, mouse cortex
GACTAGTTCTACTGCC	144970	136506	119701	16803	8464	Droplet Hi-C, mouse cortex
GAGAACGAGGTACACG	117009	111929	97611	14318	5080	Droplet Hi-C, mouse cortex
GAGAACGAGTGCAACG	96375	91942	81110	10831	4433	Droplet Hi-C, mouse cortex
GAGAACGGTACTAGAA	159163	153608	131349	22258	5555	Droplet Hi-C, mouse cortex
GAGAACGGTGTGTGCC	232610	220147	187783	32361	12463	Droplet Hi-C, mouse cortex
GAGAACGTCTCCAACC	272783	258194	219065	39126	14589	Droplet Hi-C, mouse cortex
GAGAACGTCTCGACCT	108673	104180	89417	14763	4493	Droplet Hi-C, mouse cortex
GAGAACGTCTTAGTGG	151478	142350	125423	16926	9128	Droplet Hi-C, mouse cortex
GAGACTTAGCGCCTAC	141980	136074	115507	20564	5906	Droplet Hi-C, mouse cortex
GAGACTTAGTATACGA	99680	94706	82833	11872	4974	Droplet Hi-C, mouse cortex
GAGACTTCATAGAATG	402607	381703	322795	58900	20904	Droplet Hi-C, mouse cortex
GAGACTTGTCTTAGCA	171062	158941	141422	17519	12121	Droplet Hi-C, mouse cortex
GAGACTTTCCAACGCG	118255	113561	98787	14771	4694	Droplet Hi-C, mouse cortex
GAGACTTTCGATGCAT	335059	317093	271907	45182	17966	Droplet Hi-C, mouse cortex
GAGACTTTCTTTGCAT	154604	147832	127859	19973	6772	Droplet Hi-C, mouse cortex
GAGATTCAGCTAGCAG	101012	95717	82771	12946	5295	Droplet Hi-C, mouse cortex
GAGATTCAGTCATCTG	195149	182829	159191	23638	12320	Droplet Hi-C, mouse cortex
GAGATTCCAGCAGGTA	154505	146417	126282	20135	8088	Droplet Hi-C, mouse cortex
GAGATTCCAGGCAAGT	305716	289005	244754	44250	16711	Droplet Hi-C, mouse cortex
GAGATTCGTAATGCCT	109933	104780	90068	14709	5153	Droplet Hi-C, mouse cortex
GAGATTCGTGTCCAGC	262482	242795	209228	33566	19687	Droplet Hi-C, mouse cortex
GAGATTCTCGAGAACG	124653	119435	103251	16184	5218	Droplet Hi-C, mouse cortex
GAGCATTAGGTTCGTT	189771	178463	153602	24860	11308	Droplet Hi-C, mouse cortex
GAGCATTAGTTCAACC	236664	225030	190639	34389	11634	Droplet Hi-C, mouse cortex
GAGCATTCAACGCAAG	336253	316833	268144	48686	19420	Droplet Hi-C, mouse cortex
GAGCATTCACCCTTAC	393437	375871	318755	57112	17566	Droplet Hi-C, mouse cortex
GAGCATTCATCACAAC	186072	174956	152667	22288	11116	Droplet Hi-C, mouse cortex
GAGCATTGTAGTACAA	124096	118062	102742	15319	6034	Droplet Hi-C, mouse cortex
GAGCATTGTATTCTCT	396343	367859	324417	43438	28484	Droplet Hi-C, mouse cortex
GAGCATTGTGAAACAT	93833	90062	78803	11259	3771	Droplet Hi-C, mouse cortex
GAGCATTTCAGGGTTT	131801	125221	108241	16979	6580	Droplet Hi-C, mouse cortex
GAGCGCTAGATATGTG	292289	279811	235894	43916	12478	Droplet Hi-C, mouse cortex
GAGCGCTCAAGCAACG	185313	172044	150962	21082	13269	Droplet Hi-C, mouse cortex
GAGCGCTCAAGGGTAC	222478	207196	178786	28409	15282	Droplet Hi-C, mouse cortex
GAGCGCTCAATGGCTT	131232	125713	111059	14653	5519	Droplet Hi-C, mouse cortex
GAGCGCTGTAAGCCGA	277059	256337	221895	34441	20722	Droplet Hi-C, mouse cortex
GAGCGCTGTAGAATAC	370159	358619	301934	56683	11540	Droplet Hi-C, mouse cortex
GAGCGCTGTGAGCTAG	410971	387294	330183	57108	23677	Droplet Hi-C, mouse cortex
GAGCGCTGTGATGCGA	119258	115107	98471	16635	4151	Droplet Hi-C, mouse cortex
GAGCGCTGTGATGCTT	108953	104806	91518	13288	4147	Droplet Hi-C, mouse cortex
GAGCGCTGTGCTTTGA	95315	90608	79186	11422	4707	Droplet Hi-C, mouse cortex
GAGCGCTGTTATGCAC	158427	149230	128269	20961	9197	Droplet Hi-C, mouse cortex
GAGCGCTTCAACTTGG	331081	311984	266266	45713	19097	Droplet Hi-C, mouse cortex
GAGCGCTTCGCGTTCT	119110	113118	91707	21410	5992	Droplet Hi-C, mouse cortex
GAGGATGAGCTTACCA	194485	181125	158041	23084	13360	Droplet Hi-C, mouse cortex
GAGGATGCAAACTACC	219198	208306	176189	32116	10892	Droplet Hi-C, mouse cortex
GAGGATGCAATCACTG	162995	154897	132693	22200	8098	Droplet Hi-C, mouse cortex
GAGGATGCACTGTCAA	330202	313143	265922	47216	17059	Droplet Hi-C, mouse cortex
GAGGATGGTACAAATG	195311	184567	158015	26549	10744	Droplet Hi-C, mouse cortex
GAGGATGGTAGGTGAC	142512	136325	117132	19191	6187	Droplet Hi-C, mouse cortex
GAGGATGTCCTTACGC	358158	338011	287739	50269	20147	Droplet Hi-C, mouse cortex
GAGGATGTCGAGAACG	100018	95710	82039	13669	4308	Droplet Hi-C, mouse cortex
GAGGATGTCGGTTAGT	452756	420158	372534	47623	32598	Droplet Hi-C, mouse cortex
GAGGCTCCAAGGACCA	312151	288983	250089	38892	23168	Droplet Hi-C, mouse cortex
GAGGCTCCAGTAAGAT	97248	93023	79862	13161	4225	Droplet Hi-C, mouse cortex
GAGGCTCCATCGAGTT	410685	389209	330970	58239	21476	Droplet Hi-C, mouse cortex
GAGGCTCGTAACCGAG	329544	314587	266982	47604	14957	Droplet Hi-C, mouse cortex
GAGGCTCTCCACTAGA	319848	308347	260218	48127	11501	Droplet Hi-C, mouse cortex
GAGGCTCTCCGTGCAG	157678	151212	127657	23555	6466	Droplet Hi-C, mouse cortex
GAGGTCCCACCCTTAC	182827	173613	150738	22875	9214	Droplet Hi-C, mouse cortex
GAGGTCCGTCGTCGCA	88473	84835	73948	10886	3638	Droplet Hi-C, mouse cortex
GAGGTCCTCCAACCTC	373416	347003	297065	49934	26413	Droplet Hi-C, mouse cortex
GAGGTCCTCGCTTACC	122579	117883	105497	12386	4696	Droplet Hi-C, mouse cortex
GAGGTCCTCTCTGCGT	336275	317502	271152	46347	18773	Droplet Hi-C, mouse cortex
GAGTGAGAGAGGCCTA	138661	130605	112646	17958	8056	Droplet Hi-C, mouse cortex
GAGTGAGAGAGTGGTC	113965	106346	90565	15778	7619	Droplet Hi-C, mouse cortex
GAGTGAGAGCTCCGGT	89688	85183	73976	11206	4505	Droplet Hi-C, mouse cortex
GAGTGAGAGGTGTCGA	199571	187895	159366	28529	11676	Droplet Hi-C, mouse cortex
GAGTGAGCAAGGCGTA	138896	133158	115797	17361	5738	Droplet Hi-C, mouse cortex
GAGTGAGCAGGCAAGT	100994	97656	84664	12992	3338	Droplet Hi-C, mouse cortex
GAGTGAGCATTCCCGT	134872	128098	111118	16978	6774	Droplet Hi-C, mouse cortex
GAGTGAGGTATCTCAG	133264	127427	107801	19625	5837	Droplet Hi-C, mouse cortex
GAGTGAGTCCAATCCC	107081	101783	88244	13539	5298	Droplet Hi-C, mouse cortex
GAGTGAGTCTACCCGT	114210	108937	93693	15242	5273	Droplet Hi-C, mouse cortex
GAGTGAGTCTTACTCA	200711	184626	160324	24300	16085	Droplet Hi-C, mouse cortex
GATCATGAGGTTAGTA	153776	146307	126208	20099	7469	Droplet Hi-C, mouse cortex
GATCATGCACAACGGA	113591	107734	94206	13527	5857	Droplet Hi-C, mouse cortex
GATCATGCACAGAAGC	163842	156182	132493	23686	7660	Droplet Hi-C, mouse cortex
GATCATGGTCGTCGCA	91609	88114	76584	11529	3495	Droplet Hi-C, mouse cortex
GATCATGTCCATTGTT	95153	90637	78793	11844	4516	Droplet Hi-C, mouse cortex
GATCATGTCGCGTGAC	180659	172257	145237	27020	8402	Droplet Hi-C, mouse cortex
GATCGTACACAGCCAC	264777	250659	213077	37581	14118	Droplet Hi-C, mouse cortex
GATCGTACACCTGGTG	147132	137620	121752	15866	9512	Droplet Hi-C, mouse cortex
GATCGTACAGTTCGGC	316576	298913	256783	42130	17663	Droplet Hi-C, mouse cortex
GATCGTACATGCCTTC	340569	323412	272810	50601	17157	Droplet Hi-C, mouse cortex
GATCGTAGTAACACTC	125823	118436	102994	15441	7387	Droplet Hi-C, mouse cortex
GATCGTATCACTCGGG	163729	155039	134508	20531	8690	Droplet Hi-C, mouse cortex
GATCGTATCGCCCTTA	287117	269125	230085	39039	17992	Droplet Hi-C, mouse cortex
GATCGTATCTAAACGC	544326	509938	451135	58801	34388	Droplet Hi-C, mouse cortex
GATGATCAGGCGTAGT	197841	186419	159381	27036	11422	Droplet Hi-C, mouse cortex
GATGATCAGGGACGTT	394136	364138	317779	46357	29998	Droplet Hi-C, mouse cortex
GATGATCAGGTAAGCC	160926	153254	130569	22684	7672	Droplet Hi-C, mouse cortex
GATGATCAGTCAGCCC	116614	110905	96961	13944	5709	Droplet Hi-C, mouse cortex
GATGATCGTATGTTCG	122330	117782	101460	16322	4548	Droplet Hi-C, mouse cortex
GATGATCTCGTCAACA	219497	207416	176575	30841	12081	Droplet Hi-C, mouse cortex
GATGATCTCTACTGCC	231061	218098	186536	31560	12963	Droplet Hi-C, mouse cortex
GATGATCTCTTTCGAT	360801	341101	289541	51556	19700	Droplet Hi-C, mouse cortex
GATGGCCAGACACAAT	349716	321794	279975	41819	27922	Droplet Hi-C, mouse cortex
GATGGCCAGTAGACCG	191173	180173	154245	25925	11000	Droplet Hi-C, mouse cortex
GATGGCCGTATTCGAC	124988	118946	102625	16319	6042	Droplet Hi-C, mouse cortex
GATGGCCGTGGCCTTG	195520	183349	157091	26257	12171	Droplet Hi-C, mouse cortex
GATGGCCTCCGCCTAT	410572	387478	331329	56146	23094	Droplet Hi-C, mouse cortex
GATGGCCTCGGGAATG	163094	153902	132697	21205	9192	Droplet Hi-C, mouse cortex
GATTAGCAGACTCGGA	127738	122484	106155	16327	5254	Droplet Hi-C, mouse cortex
GATTAGCAGGTAAGTT	210238	200926	173615	27309	9312	Droplet Hi-C, mouse cortex
GATTAGCCACGACGAA	95616	92040	80766	11274	3576	Droplet Hi-C, mouse cortex
GATTAGCGTAGTAACA	222012	210440	176852	33586	11572	Droplet Hi-C, mouse cortex
GATTAGCGTCGCTACG	229417	220095	188366	31729	9322	Droplet Hi-C, mouse cortex
GATTAGCTCGACTGGC	258497	246222	209457	36763	12275	Droplet Hi-C, mouse cortex
GATTAGCTCGAGGTAG	102801	97104	84582	12521	5697	Droplet Hi-C, mouse cortex
GATTGACAGAGGCGGA	122874	116211	105503	10708	6663	Droplet Hi-C, mouse cortex
GATTGACCAAGACACG	136075	126247	111862	14385	9828	Droplet Hi-C, mouse cortex
GATTGACCACAGATGG	185961	173405	151251	22153	12556	Droplet Hi-C, mouse cortex
GATTGACCACTCGCAG	116594	112262	96756	15506	4332	Droplet Hi-C, mouse cortex
GATTGACCATTTAGGC	434692	407681	350846	56832	27011	Droplet Hi-C, mouse cortex
GATTGACTCCGATGCG	267634	251905	214935	36970	15729	Droplet Hi-C, mouse cortex
GCAAAGGAGGGTAGTC	129669	121361	102507	18853	8308	Droplet Hi-C, mouse cortex
GCAAAGGAGTGAAGGA	203156	193618	164638	28979	9538	Droplet Hi-C, mouse cortex
GCAAAGGCAAACCTAC	159153	150767	130855	19911	8386	Droplet Hi-C, mouse cortex
GCAAAGGCACTCGCAG	148925	142210	123264	18944	6715	Droplet Hi-C, mouse cortex
GCAAAGGCATACCCGG	133448	125658	108683	16975	7790	Droplet Hi-C, mouse cortex
GCAAAGGCATAGACGG	304727	290254	242991	47262	14473	Droplet Hi-C, mouse cortex
GCAAAGGTCGCTAGTA	168546	157094	138994	18099	11452	Droplet Hi-C, mouse cortex
GCAACCGAGTCGATAA	388917	370668	315269	55396	18249	Droplet Hi-C, mouse cortex
GCAACCGCATATACGC	145957	138602	120958	17642	7355	Droplet Hi-C, mouse cortex
GCAACCGGTTTGACCA	376171	353837	302554	51283	22334	Droplet Hi-C, mouse cortex
GCAACCGTCACACGTA	176022	165998	141891	24104	10024	Droplet Hi-C, mouse cortex
GCAACCGTCGCGGCAT	95814	90526	78412	12114	5288	Droplet Hi-C, mouse cortex
GCAACCGTCGTGGCGT	118603	113765	97001	16762	4838	Droplet Hi-C, mouse cortex
GCAACCGTCGTTCCGT	154548	147290	126434	20854	7258	Droplet Hi-C, mouse cortex
GCACCTTAGAACGTTA	95417	90749	79304	11444	4668	Droplet Hi-C, mouse cortex
GCACCTTAGACCAATA	149226	144336	123847	20488	4890	Droplet Hi-C, mouse cortex
GCACCTTAGAGGTGGG	143387	135089	114507	20580	8298	Droplet Hi-C, mouse cortex
GCACCTTAGGGTTCCC	104424	99644	88180	11464	4780	Droplet Hi-C, mouse cortex
GCACCTTAGTAGTCGG	125607	118537	102522	16014	7070	Droplet Hi-C, mouse cortex
GCACCTTGTACCCACG	231197	220168	186418	33750	11029	Droplet Hi-C, mouse cortex
GCACGCAAGAACGTTA	238917	227568	190328	37240	11349	Droplet Hi-C, mouse cortex
GCACGCAAGATGGGAA	157829	150737	132095	18639	7092	Droplet Hi-C, mouse cortex
GCACGCAAGTATAGTG	236859	224358	189959	34395	12501	Droplet Hi-C, mouse cortex
GCACGCAAGTTTGGAA	320058	301324	255776	45545	18734	Droplet Hi-C, mouse cortex
GCACGCACACGTTAGT	141823	134581	118427	16154	7242	Droplet Hi-C, mouse cortex
GCACGCATCATGCTTT	286979	271361	230855	40502	15618	Droplet Hi-C, mouse cortex
GCACGCATCTGTAGAC	186170	176638	149933	26705	9532	Droplet Hi-C, mouse cortex
GCACGGTGTCATAGCT	366099	345015	298208	46803	21084	Droplet Hi-C, mouse cortex
GCACGGTGTTATCGAC	339419	323210	269058	54151	16209	Droplet Hi-C, mouse cortex
GCACGGTGTTTCTCTA	92991	87997	76374	11622	4994	Droplet Hi-C, mouse cortex
GCACGGTTCCAACGCG	87535	83514	73436	10078	4021	Droplet Hi-C, mouse cortex
GCACGGTTCGGTTAGT	100177	95580	84698	10882	4597	Droplet Hi-C, mouse cortex
GCAGATTCAATTCTCT	87162	83259	72718	10538	3903	Droplet Hi-C, mouse cortex
GCAGATTGTAACGGTG	197959	184020	158471	25548	13939	Droplet Hi-C, mouse cortex
GCAGATTGTATCACAC	132948	126924	108234	18689	6024	Droplet Hi-C, mouse cortex
GCAGATTGTCAGTGCC	133812	127564	111629	15935	6248	Droplet Hi-C, mouse cortex
GCAGATTGTCCAACCG	158792	151050	128756	22294	7742	Droplet Hi-C, mouse cortex
GCAGATTGTGAGTAAT	126172	119728	101315	18413	6444	Droplet Hi-C, mouse cortex
GCAGATTGTGGTCGAA	187375	177172	149648	27523	10203	Droplet Hi-C, mouse cortex
GCAGATTTCCACTAGA	120492	114769	99004	15765	5723	Droplet Hi-C, mouse cortex
GCAGATTTCCCACTTG	153820	146090	125484	20606	7730	Droplet Hi-C, mouse cortex
GCAGCCAAGATCGATA	249463	235670	201906	33763	13793	Droplet Hi-C, mouse cortex
GCAGCCAAGTTGCCGC	248896	237981	201239	36738	10915	Droplet Hi-C, mouse cortex
GCAGCCACACTTACAG	211749	201021	170813	30206	10728	Droplet Hi-C, mouse cortex
GCAGCCAGTAGAACGC	219424	203985	176535	27449	15439	Droplet Hi-C, mouse cortex
GCAGCCAGTGCTTCCT	106346	101585	88749	12836	4761	Droplet Hi-C, mouse cortex
GCAGCCATCACCACAA	109398	104207	88997	15209	5191	Droplet Hi-C, mouse cortex
GCAGCCATCGGATAAA	90133	86150	75345	10802	3983	Droplet Hi-C, mouse cortex
GCAGCCATCTGAAAGA	88450	84013	72746	11266	4437	Droplet Hi-C, mouse cortex
GCAGCCATCTTAATCC	169343	159296	135390	23904	10047	Droplet Hi-C, mouse cortex
GCAGCTGAGCGAGAAA	208300	198097	169685	28409	10203	Droplet Hi-C, mouse cortex
GCAGCTGCAAACGACG	217689	205120	178396	26721	12569	Droplet Hi-C, mouse cortex
GCAGCTGCAACGAGGT	172448	162588	142606	19979	9860	Droplet Hi-C, mouse cortex
GCAGCTGCAAGTGGCA	206080	193697	165220	28474	12383	Droplet Hi-C, mouse cortex
GCAGCTGCAGATAAGT	295497	277301	242626	34675	18196	Droplet Hi-C, mouse cortex
GCAGCTGCAGGTCCTG	177610	166803	144502	22301	10807	Droplet Hi-C, mouse cortex
GCAGCTGCATTGTTCT	148946	141535	123550	17985	7411	Droplet Hi-C, mouse cortex
GCAGCTGGTGCCCAGT	144748	135541	117933	17606	9207	Droplet Hi-C, mouse cortex
GCAGCTGTCGGATGTT	460707	439550	383159	56389	21157	Droplet Hi-C, mouse cortex
GCATGATCAAGCACTT	334433	311364	273874	37489	23069	Droplet Hi-C, mouse cortex
GCATGATCAATGTGTC	96111	91080	76391	14687	5031	Droplet Hi-C, mouse cortex
GCATGATGTAGCAGCA	221570	200528	179824	20704	21042	Droplet Hi-C, mouse cortex
GCATGATTCCGTGCAG	271492	258490	219956	38532	13002	Droplet Hi-C, mouse cortex
GCATTCCCAAACCCTA	171453	160137	139066	21071	11316	Droplet Hi-C, mouse cortex
GCATTCCCAAAGGAAG	138498	131051	113112	17939	7447	Droplet Hi-C, mouse cortex
GCATTCCCAACTAGAA	126409	119122	102098	17022	7287	Droplet Hi-C, mouse cortex
GCATTCCGTTCAGTAC	109240	104510	92471	12038	4730	Droplet Hi-C, mouse cortex
GCATTCCTCCTCAAGA	168741	159598	136411	23187	9143	Droplet Hi-C, mouse cortex
GCATTCCTCCTCCAGT	98892	94712	83116	11596	4180	Droplet Hi-C, mouse cortex
GCATTCCTCTACATCT	99693	95941	83097	12844	3752	Droplet Hi-C, mouse cortex
GCATTGAAGAGAGTTT	199583	191724	163518	28206	7859	Droplet Hi-C, mouse cortex
GCATTGAAGATCACCT	95531	90714	78900	11814	4817	Droplet Hi-C, mouse cortex
GCATTGAAGCTTTCCC	170383	160844	138668	22173	9539	Droplet Hi-C, mouse cortex
GCATTGAAGTCCGTGC	375243	354374	301989	52381	20869	Droplet Hi-C, mouse cortex
GCATTGACAAAGGCCA	204503	192689	162944	29745	11814	Droplet Hi-C, mouse cortex
GCATTGACAATAGCGG	151573	144302	121117	23183	7271	Droplet Hi-C, mouse cortex
GCATTGACATTGCACA	204074	191533	166380	25151	12541	Droplet Hi-C, mouse cortex
GCATTGAGTATCCCTC	342219	321660	275233	46426	20559	Droplet Hi-C, mouse cortex
GCATTGAGTGTTAGAA	419006	397661	341161	56499	21345	Droplet Hi-C, mouse cortex
GCATTGATCACTCGGG	352867	329159	283372	45784	23708	Droplet Hi-C, mouse cortex
GCATTGATCAGGATCT	101953	97046	84967	12079	4907	Droplet Hi-C, mouse cortex
GCATTGATCATCATGG	135694	129465	112053	17411	6229	Droplet Hi-C, mouse cortex
GCATTGATCCATGACA	265498	254602	214412	40188	10896	Droplet Hi-C, mouse cortex
GCCAGACAGTCAGGAC	142146	133070	113511	19557	9076	Droplet Hi-C, mouse cortex
GCCAGACAGTGAATAC	103390	99634	85571	14061	3756	Droplet Hi-C, mouse cortex
GCCAGACCAAACCTAC	109371	104091	91066	13025	5280	Droplet Hi-C, mouse cortex
GCCAGACTCCCAGCAG	123469	115490	99929	15558	7979	Droplet Hi-C, mouse cortex
GCCAGCAAGGCCTCGT	149339	140366	120813	19552	8973	Droplet Hi-C, mouse cortex
GCCAGCACAAAGGTCG	219682	206617	176758	29858	13065	Droplet Hi-C, mouse cortex
GCCAGCACACTACACA	137390	131433	114774	16655	5957	Droplet Hi-C, mouse cortex
GCCAGCACAGGGAGTT	314745	298802	254961	43839	15943	Droplet Hi-C, mouse cortex
GCCAGCAGTACTTCAG	113379	108203	93214	14989	5176	Droplet Hi-C, mouse cortex
GCCAGCAGTAGAATAC	97613	92232	80093	12139	5381	Droplet Hi-C, mouse cortex
GCCAGCATCAATTCCT	105442	101277	88783	12494	4165	Droplet Hi-C, mouse cortex
GCCAGCATCAGAACGG	254399	240393	204986	35406	14006	Droplet Hi-C, mouse cortex
GCCAGCATCTCGCGGA	223521	202206	181747	20458	21315	Droplet Hi-C, mouse cortex
GCCAGCATCTGGCCAG	139057	131327	112270	19055	7730	Droplet Hi-C, mouse cortex
GCCATAAAGATCCGAG	118061	110912	98358	12553	7149	Droplet Hi-C, mouse cortex
GCCATAACACTGCTCT	132277	126682	109305	17375	5595	Droplet Hi-C, mouse cortex
GCCATAAGTATTCTCT	132128	125508	107193	18315	6620	Droplet Hi-C, mouse cortex
GCCATAATCCGATGCG	136705	130310	113987	16321	6395	Droplet Hi-C, mouse cortex
GCCATAATCGGGACAA	219510	207394	178129	29264	12116	Droplet Hi-C, mouse cortex
GCCCAGAAGTCGTGAG	118581	114059	97860	16199	4522	Droplet Hi-C, mouse cortex
GCCCAGAGTGTACGCC	203076	190648	161899	28749	12428	Droplet Hi-C, mouse cortex
GCCCGAACACTTACAG	114417	109264	94701	14563	5153	Droplet Hi-C, mouse cortex
GCCCGAAGTCAGAGTG	314646	293270	250152	43116	21376	Droplet Hi-C, mouse cortex
GCCCGAATCCACCTAC	101337	97608	84375	13233	3729	Droplet Hi-C, mouse cortex
GCCCGAATCGTGGCGT	109659	105007	90659	14348	4652	Droplet Hi-C, mouse cortex
GCCTACTCAGGCATCC	350306	331499	280290	51204	18807	Droplet Hi-C, mouse cortex
GCCTACTCATCATGTG	87996	83028	71599	11427	4968	Droplet Hi-C, mouse cortex
GCCTACTGTGCTGGCT	108849	102798	89320	13476	6051	Droplet Hi-C, mouse cortex
GCCTACTGTGTCCTTC	164390	158293	134724	23569	6097	Droplet Hi-C, mouse cortex
GCCTACTGTTACCCAA	201642	191816	166440	25376	9826	Droplet Hi-C, mouse cortex
GCCTACTTCCGATTGA	92911	89591	78110	11481	3320	Droplet Hi-C, mouse cortex
GCCTACTTCTTCCACG	141611	136004	118045	17959	5607	Droplet Hi-C, mouse cortex
GCCTAGGAGCAATAAC	176977	166035	142091	23943	10942	Droplet Hi-C, mouse cortex
GCCTAGGAGTGTAATG	106088	100224	84958	15266	5864	Droplet Hi-C, mouse cortex
GCCTAGGCAGGTGTCC	236645	224382	189761	34621	12263	Droplet Hi-C, mouse cortex
GCCTAGGGTCGTCGCA	105776	99915	86914	13001	5861	Droplet Hi-C, mouse cortex
GCCTAGGGTGATGTGG	205268	188275	166830	21445	16993	Droplet Hi-C, mouse cortex
GCCTAGGTCCAAGAGG	116267	111505	96833	14670	4762	Droplet Hi-C, mouse cortex
GCCTAGGTCGCTTCAC	96047	91381	78913	12467	4666	Droplet Hi-C, mouse cortex
GCCTAGGTCGGGCTCA	189721	177105	152823	24282	12616	Droplet Hi-C, mouse cortex
GCGAGAACACATTCTT	102090	97861	84558	13303	4229	Droplet Hi-C, mouse cortex
GCGAGAACATTAACGC	132021	125892	110442	15450	6129	Droplet Hi-C, mouse cortex
GCGAGAATCAGGAAGC	186188	171804	151672	20130	14384	Droplet Hi-C, mouse cortex
GCGAGAATCGACTATG	364214	335737	293437	42298	28477	Droplet Hi-C, mouse cortex
GCGAGTCAGAGCGAAA	98469	94346	82449	11897	4123	Droplet Hi-C, mouse cortex
GCGAGTCCACGTTGTA	144574	136300	117386	18913	8274	Droplet Hi-C, mouse cortex
GCGAGTCCATAGAATG	101580	97187	84935	12251	4393	Droplet Hi-C, mouse cortex
GCGAGTCCATGGTAAA	185382	176367	149699	26667	9015	Droplet Hi-C, mouse cortex
GCGATCGAGAGAACCC	131506	124687	108007	16679	6819	Droplet Hi-C, mouse cortex
GCGATCGAGCCATTCA	280667	264621	225682	38938	16046	Droplet Hi-C, mouse cortex
GCGATCGCAGCAAACG	282323	265091	226311	38780	17232	Droplet Hi-C, mouse cortex
GCGATCGCATGTAGAA	86662	81148	70210	10938	5514	Droplet Hi-C, mouse cortex
GCGATCGTCTCTCAAT	117309	112328	96598	15730	4981	Droplet Hi-C, mouse cortex
GCGATTAAGTCCGGAA	92655	89052	77464	11588	3603	Droplet Hi-C, mouse cortex
GCGATTACAATACTGC	282301	264453	226863	37589	17848	Droplet Hi-C, mouse cortex
GCGATTATCAGTGTAC	88445	84548	74069	10479	3897	Droplet Hi-C, mouse cortex
GCGCATGAGAATCAAC	133581	127317	109945	17370	6264	Droplet Hi-C, mouse cortex
GCGCATGAGACCTATC	125107	119313	102254	17059	5794	Droplet Hi-C, mouse cortex
GCGCATGAGACTAGCG	154329	147060	125991	21068	7269	Droplet Hi-C, mouse cortex
GCGCATGAGCCTGGTC	101152	95649	78420	17228	5503	Droplet Hi-C, mouse cortex
GCGCATGAGCGGACTA	190224	180115	154136	25979	10109	Droplet Hi-C, mouse cortex
GCGCATGAGGTACACG	112407	108236	95679	12557	4171	Droplet Hi-C, mouse cortex
GCGCATGGTATACGCT	208579	198670	166989	31680	9909	Droplet Hi-C, mouse cortex
GCGCATGGTGAATCGG	139099	130738	112020	18718	8361	Droplet Hi-C, mouse cortex
GCGCATGGTGGAGTGT	197419	188384	160193	28190	9035	Droplet Hi-C, mouse cortex
GCGCATGGTTTGAAGA	252149	237411	201548	35862	14738	Droplet Hi-C, mouse cortex
GCGCATGTCGATGAAA	294642	278996	236275	42720	15646	Droplet Hi-C, mouse cortex
GCGCCAAAGCGAATAT	250627	236628	199582	37044	13999	Droplet Hi-C, mouse cortex
GCGCCAACACTCGGAC	103846	98734	84420	14314	5112	Droplet Hi-C, mouse cortex
GCGCCAACATCATAGC	185116	176762	152760	24002	8354	Droplet Hi-C, mouse cortex
GCGCCAACATGGAGGT	161465	152999	131035	21962	8466	Droplet Hi-C, mouse cortex
GCGCCAAGTCTCGGGT	99264	95848	81886	13962	3416	Droplet Hi-C, mouse cortex
GCGCCAAGTGCCCAGT	100600	95898	83338	12560	4702	Droplet Hi-C, mouse cortex
GCGCCAAGTGTGCTTA	314777	298535	252732	45801	16242	Droplet Hi-C, mouse cortex
GCGCCAAGTTGCCTGG	99946	95056	81398	13658	4890	Droplet Hi-C, mouse cortex
GCGCCAAGTTTGTACG	91649	88442	77641	10799	3207	Droplet Hi-C, mouse cortex
GCGCCAATCCAGTTAG	109693	104131	90519	13611	5562	Droplet Hi-C, mouse cortex
GCGGAAAAGAGAACCC	123859	114918	102620	12296	8941	Droplet Hi-C, mouse cortex
GCGGAAAAGGCGATTG	252206	237423	201695	35727	14783	Droplet Hi-C, mouse cortex
GCGGAAAAGTGGACGT	146419	137980	117558	20419	8439	Droplet Hi-C, mouse cortex
GCGGAAACACATCATG	375271	360715	302042	58668	14556	Droplet Hi-C, mouse cortex
GCGGAAACATCGTGAT	344288	329723	280600	49119	14565	Droplet Hi-C, mouse cortex
GCGGAAATCGATGAAA	121967	117225	104001	13224	4742	Droplet Hi-C, mouse cortex
GCGGAAATCTGATCTT	96365	91818	79417	12398	4547	Droplet Hi-C, mouse cortex
GCGGGTTAGCTGCCAC	296134	283390	242950	40438	12744	Droplet Hi-C, mouse cortex
GCGGGTTAGGGTCTGA	138505	130900	112257	18642	7605	Droplet Hi-C, mouse cortex
GCGGGTTAGTCCCTCT	220192	209555	177325	32230	10637	Droplet Hi-C, mouse cortex
GCGGGTTTCGATGTGT	115810	111532	96181	15349	4278	Droplet Hi-C, mouse cortex
GCGGGTTTCGCATAAC	170201	161212	137632	23578	8989	Droplet Hi-C, mouse cortex
GCGGGTTTCGTCCCTA	145120	136832	117597	19234	8288	Droplet Hi-C, mouse cortex
GCGGGTTTCTTCACTA	215322	201922	171160	30759	13400	Droplet Hi-C, mouse cortex
GCGGTGTAGGACTAGC	190482	179958	151448	28510	10524	Droplet Hi-C, mouse cortex
GCGGTGTAGTTCAAGA	129684	123583	107188	16394	6101	Droplet Hi-C, mouse cortex
GCGGTGTGTAAGCCGA	370535	347033	296575	50454	23502	Droplet Hi-C, mouse cortex
GCGGTGTGTAGGTAAT	322665	308198	267510	40679	14467	Droplet Hi-C, mouse cortex
GCGGTGTGTCCGTAGC	171813	163327	142465	20860	8486	Droplet Hi-C, mouse cortex
GCGGTGTGTGGATTTC	105292	100533	86305	14228	4759	Droplet Hi-C, mouse cortex
GCGGTGTGTTTGCCCT	145244	138454	118949	19505	6790	Droplet Hi-C, mouse cortex
GCGTAGCAGCACGTAG	285538	270902	229569	41332	14636	Droplet Hi-C, mouse cortex
GCGTAGCAGTGTCACT	114420	108619	95909	12708	5801	Droplet Hi-C, mouse cortex
GCGTAGCGTAGACACG	438140	412415	353238	59174	25725	Droplet Hi-C, mouse cortex
GCGTAGCGTATGTCCA	101070	96970	82656	14314	4100	Droplet Hi-C, mouse cortex
GCGTAGCGTTTAAGGA	204932	191057	162132	28922	13875	Droplet Hi-C, mouse cortex
GCGTAGCTCACAGGGA	163803	155226	133522	21704	8577	Droplet Hi-C, mouse cortex
GCGTAGCTCCCAATGA	126421	119649	104341	15307	6772	Droplet Hi-C, mouse cortex
GCGTAGCTCTCTTCTC	104162	98633	80893	17739	5529	Droplet Hi-C, mouse cortex
GCGTAGCTCTTAATCC	91255	85494	72871	12623	5761	Droplet Hi-C, mouse cortex
GCGTTGGAGACTAGCG	445567	420214	360900	59312	25353	Droplet Hi-C, mouse cortex
GCGTTGGCAACTTGGT	283373	267499	228918	38580	15874	Droplet Hi-C, mouse cortex
GCGTTGGCACCTGGTG	343670	322158	275212	46943	21512	Droplet Hi-C, mouse cortex
GCGTTGGCACTTTGGA	187204	176308	153042	23264	10896	Droplet Hi-C, mouse cortex
GCGTTGGGTAGTATCC	242860	223648	196066	27580	19212	Droplet Hi-C, mouse cortex
GCGTTGGGTGCCCAGT	235646	219862	187244	32617	15784	Droplet Hi-C, mouse cortex
GCGTTGGGTTACTTTC	235552	224592	188550	36040	10960	Droplet Hi-C, mouse cortex
GCGTTGGGTTGCAGCC	234501	220371	188518	31852	14130	Droplet Hi-C, mouse cortex
GCGTTGGTCGCCTTAC	178672	170478	142731	27745	8194	Droplet Hi-C, mouse cortex
GCTCACTAGGGTATCG	368044	346697	296738	49952	21347	Droplet Hi-C, mouse cortex
GCTCACTAGTTCTCCC	128404	120727	106207	14518	7677	Droplet Hi-C, mouse cortex
GCTCACTCAAAGAAGG	140232	132945	113802	19143	7287	Droplet Hi-C, mouse cortex
GCTCACTTCAGGCCGT	135222	131851	115781	16069	3371	Droplet Hi-C, mouse cortex
GCTCACTTCCTATCCG	152221	145642	124795	20843	6579	Droplet Hi-C, mouse cortex
GCTCACTTCGACTTAG	118491	114178	97810	16367	4313	Droplet Hi-C, mouse cortex
GCTCAGGCATGGAGGT	221853	212250	181573	30675	9603	Droplet Hi-C, mouse cortex
GCTCAGGGTTCTTTGT	112809	106973	93644	13327	5836	Droplet Hi-C, mouse cortex
GCTCAGGGTTTGTAGC	184271	174602	148651	25950	9669	Droplet Hi-C, mouse cortex
GCTCAGGTCGCACCTT	93206	89312	78602	10709	3894	Droplet Hi-C, mouse cortex
GCTCAGGTCGCATAAC	176646	166397	143530	22864	10249	Droplet Hi-C, mouse cortex
GCTCCTAAGCTCCGGT	142466	134389	115579	18808	8077	Droplet Hi-C, mouse cortex
GCTCCTAAGGGTAATT	233150	223188	192395	30792	9962	Droplet Hi-C, mouse cortex
GCTCCTACAAAGCATA	110599	104040	90833	13205	6559	Droplet Hi-C, mouse cortex
GCTCCTAGTATCCTTT	297929	282092	240113	41977	15837	Droplet Hi-C, mouse cortex
GCTCCTAGTCGCTAGC	141495	134557	115381	19175	6938	Droplet Hi-C, mouse cortex
GCTCCTAGTCTGGTCG	368500	341969	305551	36416	26531	Droplet Hi-C, mouse cortex
GCTCCTAGTGCTGAAG	111032	106233	90278	15955	4799	Droplet Hi-C, mouse cortex
GCTCCTAGTTTAGGAA	163797	155757	132826	22930	8040	Droplet Hi-C, mouse cortex
GCTCCTAGTTTCTCTA	93755	90499	78936	11563	3256	Droplet Hi-C, mouse cortex
GCTCGAGAGCTCGTTA	98333	94366	80267	14098	3967	Droplet Hi-C, mouse cortex
GCTCGAGAGGATTTGA	130453	124619	108489	16130	5834	Droplet Hi-C, mouse cortex
GCTCGAGAGGGAGTTC	137225	129660	110393	19266	7565	Droplet Hi-C, mouse cortex
GCTCGAGCAACATAAG	170767	164370	137781	26586	6397	Droplet Hi-C, mouse cortex
GCTCGAGCAAGGCGTA	157717	150103	128675	21427	7614	Droplet Hi-C, mouse cortex
GCTCGAGCAGAGAGAA	312897	290301	254316	35985	22596	Droplet Hi-C, mouse cortex
GCTCGAGCAGCAACCC	170592	162945	138152	24793	7647	Droplet Hi-C, mouse cortex
GCTCGAGCATGGCCTG	137171	131034	111899	19134	6137	Droplet Hi-C, mouse cortex
GCTCGAGCATTTGGCA	262530	249527	211694	37831	13003	Droplet Hi-C, mouse cortex
GCTCGAGGTTTCGACA	112167	103349	92320	11029	8818	Droplet Hi-C, mouse cortex
GCTCGAGTCATACTTC	88753	85312	72322	12990	3441	Droplet Hi-C, mouse cortex
GCTGAGCAGAGAAGCA	374103	360463	308140	52320	13640	Droplet Hi-C, mouse cortex
GCTGAGCAGATCTAAG	93559	88650	78140	10509	4909	Droplet Hi-C, mouse cortex
GCTGAGCAGGTACACG	157533	149241	129517	19724	8292	Droplet Hi-C, mouse cortex
GCTGAGCAGTTTGGAA	255716	238795	204937	33857	16921	Droplet Hi-C, mouse cortex
GCTGAGCCAATTCTCT	222699	211359	179318	32040	11340	Droplet Hi-C, mouse cortex
GCTGAGCCACTTACAG	96918	92397	80875	11520	4521	Droplet Hi-C, mouse cortex
GCTGAGCCATACTGCA	122735	115841	102522	13319	6894	Droplet Hi-C, mouse cortex
GCTGAGCGTTACTACG	290824	269325	234102	35220	21499	Droplet Hi-C, mouse cortex
GCTGAGCTCCAAACCA	150959	143718	123192	20526	7241	Droplet Hi-C, mouse cortex
GCTGCGACAAACCCTA	145772	140107	118302	21804	5665	Droplet Hi-C, mouse cortex
GCTGCGACACTCAGCG	117914	112504	95886	16616	5410	Droplet Hi-C, mouse cortex
GCTGCGAGTGGATTTC	87336	82977	71995	10982	4359	Droplet Hi-C, mouse cortex
GCTGCGATCCGGAAAG	107604	103175	87237	15937	4429	Droplet Hi-C, mouse cortex
GCTGTTCAGCAGAGCT	105128	99699	88231	11467	5429	Droplet Hi-C, mouse cortex
GCTGTTCCAGCTTACA	122773	115851	102043	13807	6922	Droplet Hi-C, mouse cortex
GCTGTTCGTAAGCCTT	115907	111117	96296	14820	4790	Droplet Hi-C, mouse cortex
GCTGTTCGTGATCAGG	90291	86081	74684	11397	4210	Droplet Hi-C, mouse cortex
GCTGTTCGTGGCGCTT	160603	153387	134570	18817	7216	Droplet Hi-C, mouse cortex
GCTGTTCTCAAGGCAG	278619	266717	222488	44228	11902	Droplet Hi-C, mouse cortex
GCTGTTCTCGGTTGTA	174359	162605	140339	22266	11754	Droplet Hi-C, mouse cortex
GCTGTTCTCTCTTAAC	301164	284581	244524	40056	16583	Droplet Hi-C, mouse cortex
GCTTAAGAGACCGCAA	350301	331108	281490	49615	19193	Droplet Hi-C, mouse cortex
GCTTAAGAGCTACGCC	96914	93144	81103	12041	3770	Droplet Hi-C, mouse cortex
GCTTAAGAGTCGACCC	133781	125861	110151	15710	7920	Droplet Hi-C, mouse cortex
GCTTAAGAGTTAGCAA	279274	265110	226075	39034	14164	Droplet Hi-C, mouse cortex
GCTTAAGCACAATAAG	181327	172885	146945	25936	8442	Droplet Hi-C, mouse cortex
GCTTAAGCACTAAACC	111984	106560	91398	15162	5424	Droplet Hi-C, mouse cortex
GCTTAAGCATCCCTTG	252818	243598	205649	37948	9220	Droplet Hi-C, mouse cortex
GCTTAAGCATCGAGTT	195135	184414	156103	28310	10721	Droplet Hi-C, mouse cortex
GCTTAAGGTAGCTGTT	303107	288274	246049	42222	14833	Droplet Hi-C, mouse cortex
GCTTAAGGTGAATGTA	239005	223573	191073	32500	15432	Droplet Hi-C, mouse cortex
GCTTAAGGTTGAATAG	301296	282012	243463	38548	19284	Droplet Hi-C, mouse cortex
GCTTAAGGTTTCGATG	99877	95609	82526	13082	4268	Droplet Hi-C, mouse cortex
GCTTAAGTCCAGTTAG	145780	138865	119040	19824	6915	Droplet Hi-C, mouse cortex
GCTTAAGTCTAGTCGA	229870	217097	181358	35738	12773	Droplet Hi-C, mouse cortex
GCTTGCTAGAGTTCGG	101706	95953	84625	11328	5753	Droplet Hi-C, mouse cortex
GCTTGCTAGTTTACGC	271184	258019	217523	40495	13165	Droplet Hi-C, mouse cortex
GCTTGCTCAACAACTC	158918	151184	128445	22737	7734	Droplet Hi-C, mouse cortex
GCTTGCTCACAGATGG	431464	411163	358584	52579	20301	Droplet Hi-C, mouse cortex
GCTTGCTTCACTGGTA	430461	399306	345171	54133	31155	Droplet Hi-C, mouse cortex
GCTTGCTTCGACCCGA	176975	166987	143864	23123	9988	Droplet Hi-C, mouse cortex
GCTTTCGAGTAATCAG	231716	216605	186533	30071	15111	Droplet Hi-C, mouse cortex
GCTTTCGCATGGCCCA	184092	175423	147904	27519	8669	Droplet Hi-C, mouse cortex
GCTTTCGGTAGAAAGG	440294	415132	356886	58240	25162	Droplet Hi-C, mouse cortex
GCTTTCGGTTATGCAC	409091	381988	327363	54621	27103	Droplet Hi-C, mouse cortex
GCTTTCGGTTCCAGTA	206519	196171	165930	30240	10348	Droplet Hi-C, mouse cortex
GCTTTCGTCTCTGTTA	88470	84895	72635	12260	3575	Droplet Hi-C, mouse cortex
GGAACCCAGCTAACAA	237521	226002	190038	35962	11519	Droplet Hi-C, mouse cortex
GGAACCCAGGTCTTGT	330109	310961	266274	44685	19148	Droplet Hi-C, mouse cortex
GGAACCCAGTATGGGC	207524	197023	169918	27105	10501	Droplet Hi-C, mouse cortex
GGAACCCCAAAGGAAG	160647	152686	129971	22715	7961	Droplet Hi-C, mouse cortex
GGAACCCCATTCGTCC	368898	353313	298911	54401	15585	Droplet Hi-C, mouse cortex
GGAACCCGTCATTGGT	96569	92097	79224	12873	4472	Droplet Hi-C, mouse cortex
GGAACCCGTCGACTGC	307256	290272	246339	43931	16984	Droplet Hi-C, mouse cortex
GGAACCCGTTCTGAGT	92924	88738	78460	10277	4186	Droplet Hi-C, mouse cortex
GGAACCCGTTGGACGA	162195	154578	131676	22901	7617	Droplet Hi-C, mouse cortex
GGAACTTAGAGGAAGT	113104	108684	91246	17438	4420	Droplet Hi-C, mouse cortex
GGAACTTAGTCTGGGA	93809	90506	78144	12362	3303	Droplet Hi-C, mouse cortex
GGAACTTAGTGGGACT	258596	241197	206971	34226	17399	Droplet Hi-C, mouse cortex
GGAACTTAGTTAGCAA	264698	249975	218298	31677	14723	Droplet Hi-C, mouse cortex
GGAACTTCAAAGCATA	171800	161913	137399	24513	9887	Droplet Hi-C, mouse cortex
GGAACTTCAGGCATCC	295091	275479	234296	41183	19612	Droplet Hi-C, mouse cortex
GGAACTTGTAGACACG	174885	168507	146333	22174	6378	Droplet Hi-C, mouse cortex
GGAACTTGTATCTCAG	214901	200192	173489	26700	14709	Droplet Hi-C, mouse cortex
GGAACTTTCTACTTTG	264146	243288	209447	33840	20858	Droplet Hi-C, mouse cortex
GGAACTTTCTCTATCA	134989	126415	112573	13842	8574	Droplet Hi-C, mouse cortex
GGAATCTAGTAACATG	138828	130626	113186	17440	8202	Droplet Hi-C, mouse cortex
GGAATCTCAGAGTCGA	200079	192303	162328	29973	7776	Droplet Hi-C, mouse cortex
GGAATCTGTACGACCC	368895	346010	294876	51132	22885	Droplet Hi-C, mouse cortex
GGAATCTGTCTGGATT	128708	121642	106997	14645	7066	Droplet Hi-C, mouse cortex
GGAATCTGTTCACGTA	108928	103786	91566	12220	5142	Droplet Hi-C, mouse cortex
GGACACCAGCTGATTC	101537	96786	84073	12713	4751	Droplet Hi-C, mouse cortex
GGACACCAGGTTCGAG	182537	172026	146578	25447	10511	Droplet Hi-C, mouse cortex
GGACACCAGTCTCTAG	112749	106976	91792	15183	5773	Droplet Hi-C, mouse cortex
GGACACCTCCATAACG	215299	204946	175349	29595	10353	Droplet Hi-C, mouse cortex
GGAGAACAGAATACTG	195515	184073	156163	27908	11442	Droplet Hi-C, mouse cortex
GGAGAACAGACAGTGC	187493	179247	154877	24370	8246	Droplet Hi-C, mouse cortex
GGAGAACAGGTCTTGT	206200	194256	165084	29170	11944	Droplet Hi-C, mouse cortex
GGAGAACCAACGGACA	90610	86665	75974	10691	3945	Droplet Hi-C, mouse cortex
GGAGAACCAGCAACAG	164241	151658	132448	19206	12583	Droplet Hi-C, mouse cortex
GGAGAACCAGTAAGAT	458576	440819	383081	57734	17757	Droplet Hi-C, mouse cortex
GGAGAACTCACTAGCA	128838	122141	105205	16936	6697	Droplet Hi-C, mouse cortex
GGAGAACTCAGGAATA	250492	236729	200051	36671	13763	Droplet Hi-C, mouse cortex
GGAGAACTCCTCAAGA	312518	296552	253437	43110	15966	Droplet Hi-C, mouse cortex
GGAGAACTCTTTGCAT	171281	159257	142479	16778	12024	Droplet Hi-C, mouse cortex
GGAGGATAGAATACTG	310430	291833	248178	43655	18597	Droplet Hi-C, mouse cortex
GGAGGATCAAAGAAGG	109251	104163	88860	15301	5088	Droplet Hi-C, mouse cortex
GGAGGATCACACTAGT	144245	136096	116740	19354	8149	Droplet Hi-C, mouse cortex
GGAGGATCAGTTACAC	164196	155771	132097	23673	8425	Droplet Hi-C, mouse cortex
GGAGGATCATGTGGGA	106572	101392	87789	13602	5180	Droplet Hi-C, mouse cortex
GGAGGATGTACGGAGT	278108	260646	225318	35326	17462	Droplet Hi-C, mouse cortex
GGAGGATGTATCTCAG	187905	178679	150342	28335	9226	Droplet Hi-C, mouse cortex
GGAGGATGTCGTAGTT	104562	99563	85275	14286	4999	Droplet Hi-C, mouse cortex
GGAGGATGTGAATACA	442504	419023	365281	53738	23481	Droplet Hi-C, mouse cortex
GGAGGATGTGCAACAG	233190	221017	187348	33668	12173	Droplet Hi-C, mouse cortex
GGAGGATGTTCCGCGA	187797	177719	150355	27361	10078	Droplet Hi-C, mouse cortex
GGAGGATTCGACTTAG	94083	90436	78305	12130	3647	Droplet Hi-C, mouse cortex
GGAGTAGAGAAACGCC	246097	232623	197183	35440	13474	Droplet Hi-C, mouse cortex
GGAGTAGAGATCGATA	169312	162266	137871	24394	7046	Droplet Hi-C, mouse cortex
GGAGTAGAGGCCTAAG	148712	142283	122140	20142	6429	Droplet Hi-C, mouse cortex
GGAGTAGCAAGTCTCA	160372	150831	130159	20669	9541	Droplet Hi-C, mouse cortex
GGAGTAGGTAACCGAG	108817	103467	90765	12702	5350	Droplet Hi-C, mouse cortex
GGAGTAGGTGAATCAA	145123	138683	119323	19355	6440	Droplet Hi-C, mouse cortex
GGAGTAGGTGCGTTTA	106367	100750	88350	12400	5617	Droplet Hi-C, mouse cortex
GGAGTAGGTGGCGCTT	143539	136722	116104	20617	6817	Droplet Hi-C, mouse cortex
GGAGTAGTCGAGGTAG	167376	157530	137252	20275	9846	Droplet Hi-C, mouse cortex
GGAGTAGTCTCGTAGA	164416	154230	130668	23561	10186	Droplet Hi-C, mouse cortex
GGATAGGAGCAACTGG	100682	96483	83435	13047	4199	Droplet Hi-C, mouse cortex
GGATAGGAGGCTAAAT	334550	318006	273724	44282	16544	Droplet Hi-C, mouse cortex
GGATAGGCAAACCCTA	294998	277829	237584	40240	17169	Droplet Hi-C, mouse cortex
GGATAGGCAAGGGAGG	124721	119812	103406	16406	4909	Droplet Hi-C, mouse cortex
GGATAGGCAGGTTATC	97017	92901	80826	12074	4116	Droplet Hi-C, mouse cortex
GGATAGGGTAAAGGCC	111279	107772	92663	15108	3507	Droplet Hi-C, mouse cortex
GGATAGGGTATCTAGC	284030	268070	233095	34973	15960	Droplet Hi-C, mouse cortex
GGATAGGGTTGCCGCA	172951	162921	139221	23699	10030	Droplet Hi-C, mouse cortex
GGATAGGGTTGCTTGA	207186	196307	166112	30192	10879	Droplet Hi-C, mouse cortex
GGATAGGTCGACCCGA	121899	116393	99724	16668	5506	Droplet Hi-C, mouse cortex
GGATAGGTCGGATGTT	108306	102113	89917	12194	6193	Droplet Hi-C, mouse cortex
GGATAGGTCGTTCTAT	209326	194340	169268	25070	14986	Droplet Hi-C, mouse cortex
GGATGAGAGAGACTCG	92323	88551	77151	11400	3772	Droplet Hi-C, mouse cortex
GGATGAGAGAGAGGTA	276493	252787	222513	30274	23706	Droplet Hi-C, mouse cortex
GGATGAGAGGATTAAC	114223	109727	95851	13876	4496	Droplet Hi-C, mouse cortex
GGATGAGAGTCGAGCA	291772	275605	232700	42902	16167	Droplet Hi-C, mouse cortex
GGATGAGCAAACCGAG	170785	163252	136952	26298	7533	Droplet Hi-C, mouse cortex
GGATGAGCACCGTTGG	171998	161439	140253	21183	10559	Droplet Hi-C, mouse cortex
GGATGAGCAGTATCTG	106174	99998	88077	11921	6176	Droplet Hi-C, mouse cortex
GGATGAGCATACTGCA	279006	267320	227055	40263	11686	Droplet Hi-C, mouse cortex
GGATGAGGTCGATAGG	258977	243764	210121	33643	15213	Droplet Hi-C, mouse cortex
GGATGAGGTCTGGTTA	239029	222864	194089	28773	16165	Droplet Hi-C, mouse cortex
GGATGAGGTGCGCTCA	115557	109219	95635	13584	6338	Droplet Hi-C, mouse cortex
GGATGAGTCCCACTAC	104436	99730	87344	12385	4706	Droplet Hi-C, mouse cortex
GGATGAGTCTATATCC	133271	126584	108277	18306	6687	Droplet Hi-C, mouse cortex
GGATGAGTCTCCACTG	124581	118165	102991	15173	6416	Droplet Hi-C, mouse cortex
GGATGAGTCTGGCGCA	242870	225912	196200	29710	16958	Droplet Hi-C, mouse cortex
GGATGAGTCTTCATAC	96987	93115	81369	11745	3872	Droplet Hi-C, mouse cortex
GGCACGTAGAGGTCCA	160398	152675	130221	22451	7723	Droplet Hi-C, mouse cortex
GGCACGTAGGCAGTAC	448275	429276	372441	56834	18999	Droplet Hi-C, mouse cortex
GGCACGTAGTAATGTG	219149	208523	175141	33381	10626	Droplet Hi-C, mouse cortex
GGCACGTCAGAAGTGC	192934	182716	151756	30956	10218	Droplet Hi-C, mouse cortex
GGCACGTGTAGCATGG	216023	203453	172727	30724	12570	Droplet Hi-C, mouse cortex
GGCACGTGTGCCAAGA	161445	149643	132651	16990	11802	Droplet Hi-C, mouse cortex
GGCATTAAGACAGCTG	190883	180446	154706	25738	10437	Droplet Hi-C, mouse cortex
GGCATTAAGAGCCACA	401039	382673	325043	57629	18366	Droplet Hi-C, mouse cortex
GGCATTAAGTCAACTC	310745	287946	244461	43483	22799	Droplet Hi-C, mouse cortex
GGCATTAAGTGCAACG	102577	98455	84757	13698	4122	Droplet Hi-C, mouse cortex
GGCATTACACCACAGC	116667	112331	95066	17264	4336	Droplet Hi-C, mouse cortex
GGCATTACACCGAATT	339408	318649	274962	43686	20759	Droplet Hi-C, mouse cortex
GGCATTAGTCCGTGCA	189655	179552	154536	25016	10103	Droplet Hi-C, mouse cortex
GGCATTATCAGGGTTT	160622	149991	132160	17831	10631	Droplet Hi-C, mouse cortex
GGCGAAAAGACTCGGA	190898	179703	154068	25634	11195	Droplet Hi-C, mouse cortex
GGCGAAAAGCACGTAG	140207	132615	111273	21342	7592	Droplet Hi-C, mouse cortex
GGCGAAACAAAGGAAG	321469	304508	257879	46627	16961	Droplet Hi-C, mouse cortex
GGCGAAACATCCCGGA	175598	163485	141226	22258	12113	Droplet Hi-C, mouse cortex
GGCGAAACATCTCACC	96127	91717	78575	13142	4410	Droplet Hi-C, mouse cortex
GGCGAAAGTATCATGC	266813	249556	212910	36644	17257	Droplet Hi-C, mouse cortex
GGCGAAAGTGGACTGA	118976	112396	99044	13352	6580	Droplet Hi-C, mouse cortex
GGCGAAATCACTACCC	297637	278297	237988	40307	19340	Droplet Hi-C, mouse cortex
GGCGTTGAGCAATAAC	104380	99348	87135	12213	5032	Droplet Hi-C, mouse cortex
GGCGTTGAGGCAAGGG	313158	296343	250772	45568	16815	Droplet Hi-C, mouse cortex
GGCGTTGAGTGAGCTG	154729	148500	125429	23070	6229	Droplet Hi-C, mouse cortex
GGCGTTGCAATGTAAG	388342	364557	313594	50959	23785	Droplet Hi-C, mouse cortex
GGCGTTGCACAAGGGT	162203	154661	132189	22471	7542	Droplet Hi-C, mouse cortex
GGCGTTGCAGCGCGTT	97015	92801	80058	12743	4214	Droplet Hi-C, mouse cortex
GGCGTTGCATATTGGC	113416	109938	94421	15517	3478	Droplet Hi-C, mouse cortex
GGCGTTGGTATCATGC	159830	153898	131143	22755	5932	Droplet Hi-C, mouse cortex
GGCGTTGGTATTCTTC	137437	130352	111614	18737	7085	Droplet Hi-C, mouse cortex
GGCGTTGGTTTGTCTT	193401	182970	156321	26649	10431	Droplet Hi-C, mouse cortex
GGCGTTGTCGCTATAG	105065	100335	85191	15143	4730	Droplet Hi-C, mouse cortex
GGCGTTGTCTCTGACC	121942	116624	99838	16785	5318	Droplet Hi-C, mouse cortex
GGGAACAAGATGGGAA	98401	94126	83267	10859	4275	Droplet Hi-C, mouse cortex
GGGAACAAGTCGAGCA	91533	87511	76199	11311	4022	Droplet Hi-C, mouse cortex
GGGAACACACCTACCT	101378	97241	84092	13149	4137	Droplet Hi-C, mouse cortex
GGGAACACATGCACTA	276826	261784	221856	39927	15042	Droplet Hi-C, mouse cortex
GGGAACAGTATCCCTC	177550	169735	147465	22269	7815	Droplet Hi-C, mouse cortex
GGGAACAGTATGGTTC	93323	89792	78639	11152	3531	Droplet Hi-C, mouse cortex
GGGAACATCACTACCC	162091	153036	130744	22290	9055	Droplet Hi-C, mouse cortex
GGGAACATCCCTACGT	105560	100345	86340	14004	5215	Droplet Hi-C, mouse cortex
GGGAACATCTGTGTCC	197946	190026	159356	30670	7920	Droplet Hi-C, mouse cortex
GGGAACATCTTACGGA	225787	209762	182094	27667	16025	Droplet Hi-C, mouse cortex
GGGACCTAGGATGTAT	123001	116562	99880	16682	6439	Droplet Hi-C, mouse cortex
GGGACCTAGTACTCTG	94128	90217	76321	13896	3911	Droplet Hi-C, mouse cortex
GGGACCTCAATGGCTT	260918	248410	209185	39221	12508	Droplet Hi-C, mouse cortex
GGGACCTCACGATTAC	96946	93130	81197	11931	3816	Droplet Hi-C, mouse cortex
GGGACCTCACTGCTTC	114144	109421	92906	16515	4723	Droplet Hi-C, mouse cortex
GGGACCTGTGGTAGAC	182045	166517	144009	22507	15528	Droplet Hi-C, mouse cortex
GGGACCTGTTGTGACT	120576	114510	99609	14901	6066	Droplet Hi-C, mouse cortex
GGGACCTGTTTCTTAC	106239	102028	88980	13047	4211	Droplet Hi-C, mouse cortex
GGGACCTGTTTGCCAA	233758	221742	185245	36496	12016	Droplet Hi-C, mouse cortex
GGGACCTTCCTCCAGT	173089	162199	141445	20753	10890	Droplet Hi-C, mouse cortex
GGGACCTTCTCGACAA	115035	107429	95228	12201	7606	Droplet Hi-C, mouse cortex
GGGCCATAGACACGGT	128912	121829	106421	15408	7083	Droplet Hi-C, mouse cortex
GGGCCATAGCTGCTCG	365012	347535	294687	52843	17477	Droplet Hi-C, mouse cortex
GGGCCATAGGATATCA	232680	215156	186673	28480	17524	Droplet Hi-C, mouse cortex
GGGCCATAGTACGCGA	187276	176577	150445	26132	10699	Droplet Hi-C, mouse cortex
GGGCCATAGTTGGAAT	215835	196600	175360	21239	19235	Droplet Hi-C, mouse cortex
GGGCCATGTATTCTTC	210106	199502	168333	31168	10604	Droplet Hi-C, mouse cortex
GGGCCATGTTCCCGGA	210165	198487	168983	29502	11678	Droplet Hi-C, mouse cortex
GGGCCATTCGATATGC	116075	110350	97259	13090	5725	Droplet Hi-C, mouse cortex
GGGTCTGAGAGACTCG	96262	91297	78423	12872	4965	Droplet Hi-C, mouse cortex
GGGTCTGCAATGTAAG	183789	172129	147490	24638	11660	Droplet Hi-C, mouse cortex
GGGTCTGCACCTCGTT	233062	222650	186751	35897	10412	Droplet Hi-C, mouse cortex
GGGTCTGCACGGTTAT	248993	234190	200256	33932	14803	Droplet Hi-C, mouse cortex
GGGTCTGCAGGCACAA	297125	285732	240340	45392	11393	Droplet Hi-C, mouse cortex
GGGTCTGGTGGAAGCT	190702	181278	154065	27210	9424	Droplet Hi-C, mouse cortex
GGGTCTGGTTCTCGAA	126768	122075	105693	16382	4693	Droplet Hi-C, mouse cortex
GGGTCTGTCCCGCAAG	103234	99238	85952	13283	3996	Droplet Hi-C, mouse cortex
GGGTGTCAGCGTCAAG	91905	88260	77975	10284	3645	Droplet Hi-C, mouse cortex
GGGTGTCCAAGCGACA	315183	299774	252819	46955	15409	Droplet Hi-C, mouse cortex
GGGTGTCGTATCCCTC	129745	122953	105836	17115	6792	Droplet Hi-C, mouse cortex
GGGTGTCGTTTCTTAC	106956	103452	89788	13664	3504	Droplet Hi-C, mouse cortex
GGGTTATGTGCAACAG	121611	116051	100342	15709	5560	Droplet Hi-C, mouse cortex
GGGTTATGTGTAGGAC	193224	184578	154798	29778	8646	Droplet Hi-C, mouse cortex
GGGTTATGTTTCGACA	220582	206329	177890	28439	14253	Droplet Hi-C, mouse cortex
GGGTTATTCACCACAA	232308	221471	189791	31680	10837	Droplet Hi-C, mouse cortex
GGGTTATTCAGTTGAC	138636	130454	113758	16695	8182	Droplet Hi-C, mouse cortex
GGGTTATTCGTTACAG	417897	398551	341872	56675	19346	Droplet Hi-C, mouse cortex
GGGTTATTCGTTCTAT	115805	108627	96324	12302	7178	Droplet Hi-C, mouse cortex
GGTACCGAGGAGTACC	269143	255406	218137	37265	13737	Droplet Hi-C, mouse cortex
GGTACCGAGTTCAAGA	195202	182556	158112	24442	12646	Droplet Hi-C, mouse cortex
GGTACCGCAGACTAAA	101517	96532	82527	14005	4985	Droplet Hi-C, mouse cortex
GGTACCGGTGGAAAGA	99126	95037	82158	12877	4089	Droplet Hi-C, mouse cortex
GGTACCGTCAATGCAC	100527	95649	82747	12902	4878	Droplet Hi-C, mouse cortex
[truncated: 12,429 more rows]

## Sheet: extd_fig2g
type	counts	sample
short_range_1k	756441187	Droplet Hi-C
long_range_1k	121858423	Droplet Hi-C
Inter_chromosomal	48423971	Droplet Hi-C
short_range_1k	568056114	Dip-C
long_range_1k	52481084	Dip-C
Inter_chromosomal	9065642	Dip-C
short_range_1k	7520385018	snm3c-seq
long_range_1k	1929969959	snm3c-seq
Inter_chromosomal	1004306704	snm3c-seq

## Sheet: extd_fig2h
total	cis	cis_1k-	cis_1k+	trans	sample	cis_long_ratio
AAACGAAAGACCGCAA	228171	217314	182844	34468	10857	Droplet Hi-C, mouse cortex	0.158609
AAACGAAAGCTTTCCC	184221	175153	149287	25865	9068	Droplet Hi-C, mouse cortex	0.147671
AAACGAAAGTACAACA	178569	168299	144264	24033	10270	Droplet Hi-C, mouse cortex	0.142799
AAACGAAAGTGTGTAA	406555	388887	330165	58722	17668	Droplet Hi-C, mouse cortex	0.151
AAACGAACATCCTCGT	293100	277282	240854	36428	15818	Droplet Hi-C, mouse cortex	0.131375
AAACGAACATTAAGGA	166544	159778	135546	24231	6766	Droplet Hi-C, mouse cortex	0.151654
AAACGAAGTGACAAGC	110560	103716	90500	13215	6844	Droplet Hi-C, mouse cortex	0.127415
AAACGAAGTTTGCATG	160581	153376	130055	23320	7205	Droplet Hi-C, mouse cortex	0.152045
AAACGAATCAAGAGGC	123065	118685	102447	16237	4380	Droplet Hi-C, mouse cortex	0.136808
AAACGAATCAGGAAGC	163311	154815	132586	22226	8496	Droplet Hi-C, mouse cortex	0.143565
AAACGAATCCAAGAGG	90598	86101	75189	10912	4497	Droplet Hi-C, mouse cortex	0.126735
AAACGAATCGGATGTT	108219	103215	90254	12961	5004	Droplet Hi-C, mouse cortex	0.125573
AAACGAATCTACATCT	307498	294136	250071	44064	13362	Droplet Hi-C, mouse cortex	0.149808
AAACGAATCTGAACGT	166867	159885	135996	23889	6982	Droplet Hi-C, mouse cortex	0.149414
AAACTCGAGATGGGAA	267489	253329	215091	38237	14160	Droplet Hi-C, mouse cortex	0.150938
AAACTCGAGCGATACG	132448	125533	106770	18762	6915	Droplet Hi-C, mouse cortex	0.149459
AAACTCGAGTTGCTTG	193512	183380	155925	27453	10132	Droplet Hi-C, mouse cortex	0.149706
AAACTCGCACTCCCAT	197360	187538	160461	27075	9822	Droplet Hi-C, mouse cortex	0.144371
AAACTCGGTATTCTGG	89057	84820	73584	11236	4237	Droplet Hi-C, mouse cortex	0.132469
AAACTCGGTCCACCAG	205288	192235	164598	27636	13053	Droplet Hi-C, mouse cortex	0.143762
AAACTCGGTCCGAGCT	287419	270118	230350	39767	17301	Droplet Hi-C, mouse cortex	0.147221
AAACTCGGTGCATCAT	117529	109624	95857	13766	7905	Droplet Hi-C, mouse cortex	0.125575
AAACTCGGTTCCAATG	92572	88051	76740	11311	4521	Droplet Hi-C, mouse cortex	0.12846
AAACTCGGTTTGCCAA	278129	257765	223479	34286	20364	Droplet Hi-C, mouse cortex	0.133013
AAACTCGTCTCCTTGG	194233	184490	158414	26074	9743	Droplet Hi-C, mouse cortex	0.14133
AAACTGCAGGATGTAT	381952	363430	319488	43939	18522	Droplet Hi-C, mouse cortex	0.120901
AAACTGCAGTCTCGAT	217403	206989	176497	30492	10414	Droplet Hi-C, mouse cortex	0.147312
AAACTGCCATAAAGTG	109692	103520	89361	14159	6172	Droplet Hi-C, mouse cortex	0.136776
AAACTGCGTGATGCGA	227767	215710	181893	33817	12057	Droplet Hi-C, mouse cortex	0.156771
AAACTGCGTGATGCTT	119513	114486	98411	16074	5027	Droplet Hi-C, mouse cortex	0.140401
AAACTGCGTTCCCAAA	125507	119845	101391	18454	5662	Droplet Hi-C, mouse cortex	0.153982
AAACTGCTCCATAACG	155124	149110	130308	18802	6014	Droplet Hi-C, mouse cortex	0.126095
AAACTGCTCCTCCATG	195557	185565	159106	26459	9992	Droplet Hi-C, mouse cortex	0.142586
AAAGATGCATTGCGAT	95915	91387	79982	11405	4528	Droplet Hi-C, mouse cortex	0.124799
AAAGATGGTCATAAGA	141411	134354	116516	17837	7057	Droplet Hi-C, mouse cortex	0.132761
AAAGATGGTGCACATT	95096	91186	81073	10112	3910	Droplet Hi-C, mouse cortex	0.110894
AAAGATGGTTACCACA	94863	89863	79488	10375	5000	Droplet Hi-C, mouse cortex	0.115454
AAAGGATAGCGTTAGG	157675	150420	127568	22852	7255	Droplet Hi-C, mouse cortex	0.151921
AAAGGATCAAAGCTGG	217232	205702	175362	30338	11530	Droplet Hi-C, mouse cortex	0.147485
AAAGGATCAACCTCTC	163084	154600	132855	21740	8484	Droplet Hi-C, mouse cortex	0.140621
AAAGGATCAATCAGGG	128765	122426	104571	17855	6339	Droplet Hi-C, mouse cortex	0.145843
AAAGGATCAGTAAGAT	122166	115926	97720	18206	6240	Droplet Hi-C, mouse cortex	0.157048
AAAGGATTCAGCCGGT	344690	333484	284309	49173	11206	Droplet Hi-C, mouse cortex	0.147452
AAAGGATTCGGTCCGA	286915	270308	230998	39308	16607	Droplet Hi-C, mouse cortex	0.145419
AAAGGATTCTATCTTG	101351	96924	85541	11382	4427	Droplet Hi-C, mouse cortex	0.117432
AAAGGGCAGGCAGTGT	133048	126326	108763	17561	6722	Droplet Hi-C, mouse cortex	0.139013
AAAGGGCCAGTTCGGC	124146	115705	102231	13473	8441	Droplet Hi-C, mouse cortex	0.116443
AAAGGGCGTATCACAC	194898	183044	157979	25064	11854	Droplet Hi-C, mouse cortex	0.136929
AAAGGGCTCCACGAGC	347113	331243	278279	52962	15870	Droplet Hi-C, mouse cortex	0.159889
AAAGGGCTCCGAGAGA	348571	332631	282512	50116	15940	Droplet Hi-C, mouse cortex	0.150665
AAATGAGAGGTTTCTG	285466	268338	229371	38966	17128	Droplet Hi-C, mouse cortex	0.145212
AAATGAGAGTCTGGGA	217420	207130	177304	29826	10290	Droplet Hi-C, mouse cortex	0.143997
AAATGAGAGTTTGGAA	324151	307450	262211	45238	16701	Droplet Hi-C, mouse cortex	0.147139
AAATGAGGTAACGTAA	285127	274065	228510	45553	11062	Droplet Hi-C, mouse cortex	0.166212
AAATGAGGTGTCCAGC	184466	175646	147583	28061	8820	Droplet Hi-C, mouse cortex	0.159759
AAATGAGTCAGCACGC	106303	101233	89628	11605	5070	Droplet Hi-C, mouse cortex	0.114637
AAATGAGTCCTCATTA	178101	169089	143335	25749	9012	Droplet Hi-C, mouse cortex	0.152281
AAATGCCCATATAGAG	105938	100111	88568	11543	5827	Droplet Hi-C, mouse cortex	0.115302
AAATGCCCATTCACGA	299165	281635	240383	41249	17530	Droplet Hi-C, mouse cortex	0.146463
AAATGCCGTATCTAGC	168493	158057	137305	20749	10436	Droplet Hi-C, mouse cortex	0.131275
AAATGCCGTCTCTGGG	105832	100226	88059	12167	5606	Droplet Hi-C, mouse cortex	0.121396
AAATGCCGTGTCGGTC	129397	122068	97615	24451	7329	Droplet Hi-C, mouse cortex	0.200306
AAATGCCTCCAAGAGG	221980	208271	179026	29244	13709	Droplet Hi-C, mouse cortex	0.140413
AAATGCCTCCTTGACC	243590	229576	199401	30174	14014	Droplet Hi-C, mouse cortex	0.131434
AAATGCCTCTTAAGCG	272508	259846	220503	39343	12662	Droplet Hi-C, mouse cortex	0.151409
AACAAAGAGAGTGGAA	103849	99432	86267	13165	4417	Droplet Hi-C, mouse cortex	0.132402
AACAAAGAGGATTAAC	394380	370930	314049	56878	23450	Droplet Hi-C, mouse cortex	0.153339
AACAAAGAGTCTTAGC	198624	188986	163940	25044	9638	Droplet Hi-C, mouse cortex	0.132518
AACAAAGCAGTAACCT	264771	244607	212772	31835	20164	Droplet Hi-C, mouse cortex	0.130148
AACAAAGTCAGGCGCT	136221	130229	112382	17845	5992	Droplet Hi-C, mouse cortex	0.137028
AACAAAGTCCCGGGTA	150111	144647	121324	23320	5464	Droplet Hi-C, mouse cortex	0.16122
AACAAAGTCCTTGACC	194205	185013	159061	25951	9192	Droplet Hi-C, mouse cortex	0.140266
AACAAAGTCGACTATG	400781	382499	335102	47394	18282	Droplet Hi-C, mouse cortex	0.123906
AACAGTCAGAAATTCG	122935	114984	102605	12379	7951	Droplet Hi-C, mouse cortex	0.107658
AACAGTCAGGCACCTC	137310	131010	111191	19818	6300	Droplet Hi-C, mouse cortex	0.151271
AACAGTCGTATGGGTG	208373	194589	167409	27178	13784	Droplet Hi-C, mouse cortex	0.139669
AACAGTCGTCGATAGG	95210	90616	80029	10586	4594	Droplet Hi-C, mouse cortex	0.116823
AACAGTCGTGAAACAT	232869	218901	186702	32195	13968	Droplet Hi-C, mouse cortex	0.147076
AACAGTCTCCGAGAGA	410626	381120	329745	51374	29506	Droplet Hi-C, mouse cortex	0.134797
AACAGTCTCGAAGCCC	112177	107861	93309	14552	4316	Droplet Hi-C, mouse cortex	0.134914
AACATCGAGACACGGT	141769	135680	118849	16831	6089	Droplet Hi-C, mouse cortex	0.124049
AACATCGAGCTGCTCG	154688	146990	127970	19020	7698	Droplet Hi-C, mouse cortex	0.129397
AACATCGAGTCCGGAA	123522	117278	101872	15405	6244	Droplet Hi-C, mouse cortex	0.131355
AACATCGAGTGTTCCA	86926	82806	72510	10295	4120	Droplet Hi-C, mouse cortex	0.124327
AACATCGCAAGTCCTA	112284	107488	93343	14144	4796	Droplet Hi-C, mouse cortex	0.131587
AACATCGCACCGATCG	100178	95310	82780	12530	4868	Droplet Hi-C, mouse cortex	0.131466
AACATCGCAGCGTGAA	234359	223528	189387	34140	10831	Droplet Hi-C, mouse cortex	0.152733
AACATCGTCTGGGCGT	106194	102565	88444	14119	3629	Droplet Hi-C, mouse cortex	0.137659
AACCAACAGCGAATAT	199062	187442	159791	27649	11620	Droplet Hi-C, mouse cortex	0.147507
AACCAACAGTCATCTG	137939	130367	112050	18315	7572	Droplet Hi-C, mouse cortex	0.140488
AACCAACCAACTAGAA	220500	208745	177023	31722	11755	Droplet Hi-C, mouse cortex	0.151965
AACCAACCACCTCGTT	198728	188644	160951	27691	10084	Droplet Hi-C, mouse cortex	0.14679
AACCAACCATTACACG	214696	205112	173243	31868	9584	Droplet Hi-C, mouse cortex	0.155369
AACCAACGTACGCCCA	109665	104840	89816	15023	4825	Droplet Hi-C, mouse cortex	0.143295
AACCAACGTTACACTG	487612	466838	408782	58055	20774	Droplet Hi-C, mouse cortex	0.124358
AACCAACGTTACGGAG	158617	149547	128622	20923	9070	Droplet Hi-C, mouse cortex	0.139909
AACCAACGTTTGTGAC	123194	118251	102179	16071	4943	Droplet Hi-C, mouse cortex	0.135906
AACCAACTCTCTATCA	108460	103010	91115	11895	5450	Droplet Hi-C, mouse cortex	0.115474
AACCGATAGTGGTGTG	325732	309912	260608	49302	15820	Droplet Hi-C, mouse cortex	0.159084
AACCGATCACAAGGGT	130930	125381	107654	17726	5549	Droplet Hi-C, mouse cortex	0.141377
AACCGATCACTCGTGG	153175	145058	124707	20348	8117	Droplet Hi-C, mouse cortex	0.140275
AACCGATGTAAACGAT	118484	114018	97172	16846	4466	Droplet Hi-C, mouse cortex	0.147749
AACCGATGTCAACAGG	180259	168732	146470	22261	11527	Droplet Hi-C, mouse cortex	0.131931
AACCGATTCGAGAACG	162967	154300	134232	20068	8667	Droplet Hi-C, mouse cortex	0.130058
AACCGATTCGTGAGTT	370553	344527	298431	46094	26026	Droplet Hi-C, mouse cortex	0.133789
AACCTGAAGACTTGAA	359521	342505	287455	55049	17016	Droplet Hi-C, mouse cortex	0.160725
AACCTGAAGAGAGGTA	149898	142640	122774	19865	7258	Droplet Hi-C, mouse cortex	0.139267
AACCTGAAGGCGCTTC	149224	141119	121735	19383	8105	Droplet Hi-C, mouse cortex	0.137352
AACCTGACACAGTAGG	161541	154871	130826	24044	6670	Droplet Hi-C, mouse cortex	0.155252
AACCTGACATGGTTTG	101153	96628	84334	12294	4525	Droplet Hi-C, mouse cortex	0.12723
AACCTGAGTACCCATA	212969	200790	171876	28911	12179	Droplet Hi-C, mouse cortex	0.143986
AACCTGATCCATTGAG	266403	250095	216351	33743	16308	Droplet Hi-C, mouse cortex	0.134921
AACCTGATCGGGAAAC	321713	302335	254913	47420	19378	Droplet Hi-C, mouse cortex	0.156846
AACCTTTAGAAATCTG	371453	336633	304454	32179	34820	Droplet Hi-C, mouse cortex	0.0955907
AACCTTTAGAACAGGA	187519	179575	152655	26919	7944	Droplet Hi-C, mouse cortex	0.149904
AACCTTTAGAATGCTA	178865	168528	150237	18291	10337	Droplet Hi-C, mouse cortex	0.108534
AACCTTTGTGCAAGAC	320072	303472	255907	47561	16600	Droplet Hi-C, mouse cortex	0.156723
AACCTTTGTGTCGGTC	156086	145887	120879	25007	10199	Droplet Hi-C, mouse cortex	0.171413
AACGAGGAGTAATGTG	430115	407325	353183	54140	22790	Droplet Hi-C, mouse cortex	0.132916
AACGAGGAGTATACGA	313615	299337	252457	46880	14278	Droplet Hi-C, mouse cortex	0.156613
AACGAGGCATGACTGT	101911	97009	86089	10920	4902	Droplet Hi-C, mouse cortex	0.112567
AACGAGGCATGCGCTG	114660	109463	96957	12506	5197	Droplet Hi-C, mouse cortex	0.114249
AACGAGGCATTATGGC	132462	124634	108850	15782	7828	Droplet Hi-C, mouse cortex	0.126627
AACGAGGGTGCAAAGC	121045	114424	98203	16220	6621	Droplet Hi-C, mouse cortex	0.141753
AACGAGGGTGGTGGTA	105456	100143	85941	14201	5313	Droplet Hi-C, mouse cortex	0.141807
AACGAGGTCGTGAGTT	104766	100280	86800	13480	4486	Droplet Hi-C, mouse cortex	0.134424
AACGGGAAGCAGAAAG	326975	305016	264472	40543	21959	Droplet Hi-C, mouse cortex	0.132921
AACGGGACAAGGATGC	267141	253378	218109	35269	13763	Droplet Hi-C, mouse cortex	0.139195
AACGGGACAAGGCGTA	160970	150268	131192	19074	10702	Droplet Hi-C, mouse cortex	0.126933
AACGGGACAGCAATGG	111689	108149	93835	14314	3540	Droplet Hi-C, mouse cortex	0.132354
AACGGGACAGGGCTTC	170652	162200	138581	23619	8452	Droplet Hi-C, mouse cortex	0.145617
AACGGGAGTCAATCCA	176833	167649	145119	22527	9184	Droplet Hi-C, mouse cortex	0.13437
AACGGGATCTGATCCC	148340	140222	119217	21005	8118	Droplet Hi-C, mouse cortex	0.149798
AACGTACAGATCGATA	157728	149029	127421	21608	8699	Droplet Hi-C, mouse cortex	0.144992
AACGTACAGCGCATTT	142840	136003	118619	17384	6837	Droplet Hi-C, mouse cortex	0.127821
AACGTACCAAACGTTC	256379	242162	204747	37412	14217	Droplet Hi-C, mouse cortex	0.154492
AACGTACCACAAGGGT	129088	121252	107594	13656	7836	Droplet Hi-C, mouse cortex	0.112625
AACGTACCACAGCTTA	250984	235624	198967	36657	15360	Droplet Hi-C, mouse cortex	0.155574
AACGTACCATTAGCCA	149920	140624	122196	18426	9296	Droplet Hi-C, mouse cortex	0.13103
AACGTACGTATTGTGC	140951	134297	113781	20516	6654	Droplet Hi-C, mouse cortex	0.152766
AACTGGTAGGCTTCGC	272063	253835	218277	35557	18228	Droplet Hi-C, mouse cortex	0.140079
AACTGGTCAAGCCTTA	333880	316363	268288	48073	17517	Droplet Hi-C, mouse cortex	0.151955
AACTGGTCATGCGCTG	406632	375885	330699	45186	30747	Droplet Hi-C, mouse cortex	0.120212
AACTGGTCATTATGGC	224840	213743	178375	35368	11097	Droplet Hi-C, mouse cortex	0.16547
AACTGGTGTAATGTGA	224942	196156	179014	17141	28786	Droplet Hi-C, mouse cortex	0.0873845
AACTGGTGTCTCTAAG	92035	87576	75989	11586	4459	Droplet Hi-C, mouse cortex	0.132297
AACTGGTTCGGTCTAA	90983	88355	75866	12488	2628	Droplet Hi-C, mouse cortex	0.141339
AACTGGTTCTCTGCAC	144499	137265	117255	20009	7234	Droplet Hi-C, mouse cortex	0.145769
AACTGGTTCTGTTTAC	160772	153229	130394	22835	7543	Droplet Hi-C, mouse cortex	0.149025
AACTGTGAGAGTGGTC	118490	112034	94439	17594	6456	Droplet Hi-C, mouse cortex	0.157042
AACTGTGAGCGCACAA	142890	135157	116729	18428	7733	Droplet Hi-C, mouse cortex	0.136345
AACTGTGCAAGCACTT	162951	154733	131834	22898	8218	Droplet Hi-C, mouse cortex	0.147984
AACTGTGCAGTAACCT	225300	212689	182080	30607	12611	Droplet Hi-C, mouse cortex	0.143905
AACTGTGTCACCCGGA	113143	106349	91600	14749	6794	Droplet Hi-C, mouse cortex	0.138685
AACTGTGTCTGTAGAC	117260	112063	96407	15655	5197	Droplet Hi-C, mouse cortex	0.139698
AACTTGGAGAAAGGGT	375874	353024	304230	48791	22850	Droplet Hi-C, mouse cortex	0.138209
AACTTGGAGACCCATT	225636	206909	180988	25919	18727	Droplet Hi-C, mouse cortex	0.125268
AACTTGGAGAGGTCCA	406221	379708	327013	52692	26513	Droplet Hi-C, mouse cortex	0.13877
AACTTGGAGGCAGTAC	393872	378685	324898	53784	15187	Droplet Hi-C, mouse cortex	0.142028
AACTTGGAGGTTGACG	364759	343686	295259	48427	21073	Droplet Hi-C, mouse cortex	0.140905
AACTTGGAGTATACCC	147563	138785	118920	19863	8778	Droplet Hi-C, mouse cortex	0.143121
AACTTGGAGTGAAACT	213111	200220	170869	29351	12891	Droplet Hi-C, mouse cortex	0.146594
AACTTGGGTATTCTGG	412190	391498	336756	54740	20692	Droplet Hi-C, mouse cortex	0.139822
AACTTGGTCGGTCTAA	181384	172618	146522	26094	8766	Droplet Hi-C, mouse cortex	0.151166
AACTTGGTCTAAGGTC	89011	85928	71552	14376	3083	Droplet Hi-C, mouse cortex	0.167303
AAGATAGAGATCACCT	270011	255048	216403	38640	14963	Droplet Hi-C, mouse cortex	0.151501
AAGATAGAGGAGAACA	401027	374111	322217	51892	26916	Droplet Hi-C, mouse cortex	0.138707
AAGATAGAGTCGAGCA	126727	122154	105634	16519	4573	Droplet Hi-C, mouse cortex	0.135231
AAGATAGGTGCATTGT	108214	103853	90301	13552	4361	Droplet Hi-C, mouse cortex	0.130492
AAGATAGGTGGTACTT	325195	313142	267206	45933	12053	Droplet Hi-C, mouse cortex	0.146684
AAGATAGGTTTAGAAG	242215	230095	195997	34095	12120	Droplet Hi-C, mouse cortex	0.148178
AAGATAGTCACCCTTG	157864	150055	127757	22297	7809	Droplet Hi-C, mouse cortex	0.148592
AAGATAGTCTTCAGAG	124181	119079	103016	16063	5102	Droplet Hi-C, mouse cortex	0.134894
AAGGAGCAGGGCTCTC	103880	99309	84963	14345	4571	Droplet Hi-C, mouse cortex	0.144448
AAGGAGCCAAGCCTTA	235126	225770	187958	37811	9356	Droplet Hi-C, mouse cortex	0.167476
AAGGAGCGTACGACCC	104530	98656	86498	12157	5874	Droplet Hi-C, mouse cortex	0.123226
AAGGAGCGTACTATGC	126196	119362	102806	16556	6834	Droplet Hi-C, mouse cortex	0.138704
AAGGAGCGTTTGTACG	94536	89528	77764	11764	5008	Droplet Hi-C, mouse cortex	0.1314
AAGGAGCTCCCAATAG	112891	108014	94122	13892	4877	Droplet Hi-C, mouse cortex	0.128613
AAGGAGCTCGCACCTT	210891	199024	168850	30174	11867	Droplet Hi-C, mouse cortex	0.15161
AAGGAGCTCTTACTCA	135090	126040	109327	16713	9050	Droplet Hi-C, mouse cortex	0.132601
AAGGTTCAGATGGGTC	226022	208559	178851	29705	17463	Droplet Hi-C, mouse cortex	0.14243
AAGGTTCAGTGAGTTA	104234	99377	86266	13111	4857	Droplet Hi-C, mouse cortex	0.131932
AAGGTTCCACAGTAGG	137142	131427	114545	16881	5715	Droplet Hi-C, mouse cortex	0.128444
AAGGTTCGTCTGAGCC	294400	274075	232702	41369	20325	Droplet Hi-C, mouse cortex	0.15094
AAGGTTCTCGATTACG	132826	122638	110698	11939	10188	Droplet Hi-C, mouse cortex	0.0973516
AAGGTTCTCGCCAGAC	259274	244880	208923	35957	14394	Droplet Hi-C, mouse cortex	0.146835
AAGGTTCTCTTCCGTG	113748	106898	90904	15994	6850	Droplet Hi-C, mouse cortex	0.149619
AATACGCAGCCCATGC	389326	364751	317520	47231	24575	Droplet Hi-C, mouse cortex	0.129488
AATACGCAGTCGGGAT	232172	217863	190432	27430	14309	Droplet Hi-C, mouse cortex	0.125905
AATACGCCAACTAGAA	115388	109049	96283	12766	6339	Droplet Hi-C, mouse cortex	0.117067
ACGGATTGTCTGGGCT	110718	105793	92233	13559	4925	Droplet Hi-C, mouse cortex	0.128165
ACGGATTTCACTGGTA	236951	222953	190918	32033	13998	Droplet Hi-C, mouse cortex	0.143676
ACGGATTTCCATTGTT	88709	84428	73984	10443	4281	Droplet Hi-C, mouse cortex	0.123691
ACGTGGCAGAGCGAAA	127159	121043	104788	16255	6116	Droplet Hi-C, mouse cortex	0.134291
ACGTGGCCACGCGATC	243039	227379	192631	34745	15660	Droplet Hi-C, mouse cortex	0.152807
ACGTGGCGTATGGATA	89569	84845	74505	10340	4724	Droplet Hi-C, mouse cortex	0.121869
ACGTGGCGTTCGGGAA	271423	254611	217993	36615	16812	Droplet Hi-C, mouse cortex	0.143808
ACGTGGCTCCGAATTG	386068	369167	312918	56246	16901	Droplet Hi-C, mouse cortex	0.152359
ACGTGGCTCGATGTAC	412122	392111	336506	55600	20011	Droplet Hi-C, mouse cortex	0.141797
ACGTGGCTCTGAGTAC	88039	83441	73264	10177	4598	Droplet Hi-C, mouse cortex	0.121966
ACGTTAGAGATCTAAG	117459	112091	95736	16355	5368	Droplet Hi-C, mouse cortex	0.145908
ACGTTAGAGTGAGTGC	160832	153367	131067	22298	7465	Droplet Hi-C, mouse cortex	0.14539
ACGTTAGCAGAAAGAG	124487	118663	102209	16454	5824	Droplet Hi-C, mouse cortex	0.138662
ACGTTAGGTAGGTAAT	103973	99468	86845	12623	4505	Droplet Hi-C, mouse cortex	0.126905
ACGTTAGGTCACAGGA	205470	195533	164969	30564	9937	Droplet Hi-C, mouse cortex	0.156311
ACGTTAGGTCGCGCTA	399097	377874	326745	51124	21223	Droplet Hi-C, mouse cortex	0.135294
ACGTTAGGTTGGCGAA	260054	242631	208401	34228	17423	Droplet Hi-C, mouse cortex	0.14107
ACGTTAGTCAAAGTAG	181040	169677	147120	22556	11363	Droplet Hi-C, mouse cortex	0.132935
ACGTTAGTCACTAGCA	482434	452036	392166	59869	30398	Droplet Hi-C, mouse cortex	0.132443
ACGTTAGTCAGTAGTC	188435	177147	148764	28381	11288	Droplet Hi-C, mouse cortex	0.160212
ACGTTAGTCGGATGTT	99925	95842	82147	13694	4083	Droplet Hi-C, mouse cortex	0.142881
ACTAACGAGCAGAGCT	294379	278812	239226	39584	15567	Droplet Hi-C, mouse cortex	0.141974
ACTAACGAGTCTCTAG	162761	150632	131549	19083	12129	Droplet Hi-C, mouse cortex	0.126686
ACTAACGAGTTGACAA	217918	205545	175970	29574	12373	Droplet Hi-C, mouse cortex	0.143881
ACTAACGCATCGACCG	133666	128344	110876	17466	5322	Droplet Hi-C, mouse cortex	0.136087
ACTAACGGTATATGGA	94559	89596	78196	11400	4963	Droplet Hi-C, mouse cortex	0.127238
ACTAACGTCACCCTTG	103239	97448	87070	10377	5791	Droplet Hi-C, mouse cortex	0.106488
ACTACCCAGACACTTC	159582	151285	129619	21665	8297	Droplet Hi-C, mouse cortex	0.143207
ACTACCCCAGGCATCC	121293	114791	99488	15303	6502	Droplet Hi-C, mouse cortex	0.133312
ACTACCCGTGCCCAGT	291627	274749	236334	38414	16878	Droplet Hi-C, mouse cortex	0.139815
ACTACGAAGACTAATG	138999	133173	113526	19646	5826	Droplet Hi-C, mouse cortex	0.147522
ACTACGAAGCTATCCA	112109	107212	91592	15619	4897	Droplet Hi-C, mouse cortex	0.145683
ACTACGAAGGATTGAT	320000	302837	259092	43741	17163	Droplet Hi-C, mouse cortex	0.144437
ACTACGAAGTTACCAC	411297	391184	334357	56821	20113	Droplet Hi-C, mouse cortex	0.145254
ACTACGACACCACCAG	271033	251635	226067	25568	19398	Droplet Hi-C, mouse cortex	0.101607
ACTACGAGTCGCGCTA	121112	116159	98758	17399	4953	Droplet Hi-C, mouse cortex	0.149786
ACTACGAGTTACGAAA	124868	117983	102263	15720	6885	Droplet Hi-C, mouse cortex	0.13324
ACTACGAGTTTCCTAT	157591	150961	132533	18427	6630	Droplet Hi-C, mouse cortex	0.122065
ACTAGGTAGGCCAATG	101452	97386	85777	11609	4066	Droplet Hi-C, mouse cortex	0.119206
ACTAGGTGTGATGCTT	139723	133212	114022	19190	6511	Droplet Hi-C, mouse cortex	0.144056
ACTAGGTTCCGATTGA	209318	197835	166736	31096	11483	Droplet Hi-C, mouse cortex	0.157181
ACTAGGTTCGTGGCGT	191502	178001	155810	22190	13501	Droplet Hi-C, mouse cortex	0.124662
ACTAGGTTCGTGGTAT	108861	103788	91143	12644	5073	Droplet Hi-C, mouse cortex	0.121825
ACTAGGTTCTTACCTA	324632	309061	262974	46087	15571	Droplet Hi-C, mouse cortex	0.149119
ACTATTCAGACTAATG	119897	114517	98876	15641	5380	Droplet Hi-C, mouse cortex	0.136582
ACTATTCAGTAGCAAT	328000	310474	266238	44234	17526	Droplet Hi-C, mouse cortex	0.142472
ACTATTCAGTCGATAA	100896	97157	82766	14391	3739	Droplet Hi-C, mouse cortex	0.148121
ACTATTCGTAAGTCTC	130693	122566	106969	15595	8127	Droplet Hi-C, mouse cortex	0.127238
ACTATTCGTATCCCTC	91068	87085	77069	10016	3983	Droplet Hi-C, mouse cortex	0.115014
ACTATTCTCCTATCCG	104765	100335	85131	15203	4430	Droplet Hi-C, mouse cortex	0.151522
ACTATTCTCTGAAAGA	217058	206423	175878	30543	10635	Droplet Hi-C, mouse cortex	0.147963
ACTATTCTCTTCACTA	290683	279385	237434	41947	11298	Droplet Hi-C, mouse cortex	0.15014
ACTCGGGAGAAATCTG	245250	230526	198518	32006	14724	Droplet Hi-C, mouse cortex	0.138839
ACTCGGGAGCTAGCAG	284780	270313	233200	37110	14467	Droplet Hi-C, mouse cortex	0.137285
ACTCGGGCAACATAAG	206540	196725	165475	31250	9815	Droplet Hi-C, mouse cortex	0.158851
ACTCGGGCAGTAACTC	345683	319486	277892	41592	26197	Droplet Hi-C, mouse cortex	0.130184
ACTCGGGGTAACTGAA	201104	191011	160307	30701	10093	Droplet Hi-C, mouse cortex	0.160729
ACTCGGGGTCATTGCA	200049	188187	161196	26989	11862	Droplet Hi-C, mouse cortex	0.143416
ACTCGGGGTCCCTAAA	172659	162810	143384	19426	9849	Droplet Hi-C, mouse cortex	0.119317
ACTCGGGGTCGGCTGT	91260	87378	76912	10465	3882	Droplet Hi-C, mouse cortex	0.119767
ACTCGGGTCACAGGGA	114860	108954	94875	14078	5906	Droplet Hi-C, mouse cortex	0.12921
ACTCGGGTCACCCTTG	126623	121759	106192	15566	4864	Droplet Hi-C, mouse cortex	0.127843
ACTCGGGTCATTCTCA	109469	104946	90950	13995	4523	Droplet Hi-C, mouse cortex	0.133354
ACTCGGGTCGAGGTCC	238131	226682	189156	37523	11449	Droplet Hi-C, mouse cortex	0.165531
ACTCGGGTCGTTCCGT	233167	220823	188202	32619	12344	Droplet Hi-C, mouse cortex	0.147716
ACTCGGGTCTATCTTG	241699	228126	193916	34209	13573	Droplet Hi-C, mouse cortex	0.149957
ACTGCAACAGGTGGTA	270935	252413	217649	34761	18522	Droplet Hi-C, mouse cortex	0.137715
ACTGCAAGTCGATAGG	392197	373071	320882	52189	19126	Droplet Hi-C, mouse cortex	0.13989
ACTGCAATCCCACTTG	163827	155998	134368	21628	7829	Droplet Hi-C, mouse cortex	0.138643
ACTGCAATCCGAGGAA	177194	168478	142055	26419	8716	Droplet Hi-C, mouse cortex	0.15681
ACTGCAATCGTGGCGT	150312	139459	124071	15387	10853	Droplet Hi-C, mouse cortex	0.110334
ACTGCGGAGACTCGGA	279711	264097	225414	38682	15614	Droplet Hi-C, mouse cortex	0.146469
ACTGCGGCATCTGCAA	491775	455754	397878	57875	36021	Droplet Hi-C, mouse cortex	0.126987
ACTGCGGGTCTCTAAG	186011	174514	149755	24758	11497	Droplet Hi-C, mouse cortex	0.141868
ACTGTCCAGAACTCCT	166429	154910	138655	16252	11519	Droplet Hi-C, mouse cortex	0.104913
ACTGTCCAGCTTTCCC	106738	101713	87067	14646	5025	Droplet Hi-C, mouse cortex	0.143993
ACTGTCCCATACCCGG	156435	151062	130723	20338	5373	Droplet Hi-C, mouse cortex	0.134633
ACTGTCCGTAAACGGC	95626	91739	79918	11821	3887	Droplet Hi-C, mouse cortex	0.128855
ACTGTCCGTCATAGAA	138280	130244	112551	17692	8036	Droplet Hi-C, mouse cortex	0.135837
ACTGTCCGTGGCGCTT	101260	96105	84031	12074	5155	Droplet Hi-C, mouse cortex	0.125633
ACTGTCCGTTCACGTA	199496	185983	162296	23687	13513	Droplet Hi-C, mouse cortex	0.127361
ACTGTCCTCGGTCGAC	112055	104986	92232	12753	7069	Droplet Hi-C, mouse cortex	0.121473
ACTTCCGAGGCTCCTG	107139	100771	90088	10683	6368	Droplet Hi-C, mouse cortex	0.106013
ACTTCCGAGTCGACCC	96925	92784	82496	10287	4141	Droplet Hi-C, mouse cortex	0.11087
ACTTCCGCAAACGACG	144853	137325	121524	15801	7528	Droplet Hi-C, mouse cortex	0.115063
ACTTCCGCAAAGAGAG	299540	282343	243924	38417	17197	Droplet Hi-C, mouse cortex	0.136065
ACTTCCGCACTGATTG	219763	206270	177157	29112	13493	Droplet Hi-C, mouse cortex	0.141135
ACTTCCGCAGCGCGTT	87002	84417	73761	10654	2585	Droplet Hi-C, mouse cortex	0.126207
ACTTCCGCATATTGGC	358057	344908	289609	55294	13149	Droplet Hi-C, mouse cortex	0.160315
ACTTCCGGTATCGCGC	99998	91908	73098	18805	8090	Droplet Hi-C, mouse cortex	0.204607
ACTTCCGGTCATTGGT	360793	333503	294541	38959	27290	Droplet Hi-C, mouse cortex	0.116818
ACTTCCGGTCTGGGCT	151599	143454	123419	20034	8145	Droplet Hi-C, mouse cortex	0.139655
ACTTCCGGTGATAGAT	95169	90336	78367	11968	4833	Droplet Hi-C, mouse cortex	0.132483
ACTTCCGTCTATATCC	279191	259281	223068	36211	19910	Droplet Hi-C, mouse cortex	0.139659
ACTTTCAAGGGTCTGA	104656	100224	86223	13999	4432	Droplet Hi-C, mouse cortex	0.139677
ACTTTCAAGGTCGTTT	119098	113210	98861	14349	5888	Droplet Hi-C, mouse cortex	0.126747
ACTTTCACAAATTGAG	118586	112582	96843	15737	6004	Droplet Hi-C, mouse cortex	0.139783
ACTTTCACAACCTCCT	134157	128676	112724	15951	5481	Droplet Hi-C, mouse cortex	0.123963
ACTTTCACAAGGATGC	102998	98801	85493	13308	4197	Droplet Hi-C, mouse cortex	0.134695
ACTTTCACAAGTAACA	335440	314657	270449	44206	20783	Droplet Hi-C, mouse cortex	0.140489
ACTTTCACAATTAGGA	128413	124029	105354	18674	4384	Droplet Hi-C, mouse cortex	0.150562
ACTTTCACACAACGGA	124575	118349	102871	15478	6226	Droplet Hi-C, mouse cortex	0.130783
ACTTTCAGTTAGGAGC	323376	308640	257894	50744	14736	Droplet Hi-C, mouse cortex	0.164412
ACTTTCATCAAATGGA	174017	166341	142289	24051	7676	Droplet Hi-C, mouse cortex	0.144589
ACTTTCATCAGGGTTT	101341	96527	83801	12726	4814	Droplet Hi-C, mouse cortex	0.131839
AGACAAAAGATGCGAC	200242	186873	164110	22763	13369	Droplet Hi-C, mouse cortex	0.12181
AGACAAACAAAGAGAG	127715	121601	105238	16361	6114	Droplet Hi-C, mouse cortex	0.134547
AGACAAACAATAGCGG	260267	243822	211471	32349	16445	Droplet Hi-C, mouse cortex	0.132675
AGACAAACACAAGGGT	158515	149515	129890	19624	9000	Droplet Hi-C, mouse cortex	0.131251
AGACAAACAGTATACC	357333	337272	288121	49148	20061	Droplet Hi-C, mouse cortex	0.145722
AGACAAACATGTGAGG	389532	369004	315739	53263	20528	Droplet Hi-C, mouse cortex	0.144343
AGACAAATCCGGACTG	89707	86131	75847	10284	3576	Droplet Hi-C, mouse cortex	0.1194
AGACAAATCTATCTAC	405910	378074	326728	51343	27836	Droplet Hi-C, mouse cortex	0.135801
AGATAGATCGACCCGA	263685	250130	210112	40016	13555	Droplet Hi-C, mouse cortex	0.159981
AGATTCGAGAGGAAGT	255964	242006	205988	36015	13958	Droplet Hi-C, mouse cortex	0.148819
AGATTCGAGCACACCC	94557	89817	78915	10902	4740	Droplet Hi-C, mouse cortex	0.12138
AGATTCGAGCAGGACT	100643	95766	82429	13337	4877	Droplet Hi-C, mouse cortex	0.139267
AGATTCGAGTAGTGTA	272108	259340	218095	41245	12768	Droplet Hi-C, mouse cortex	0.159038
AGATTCGAGTGAGTGC	319959	304336	255329	49004	15623	Droplet Hi-C, mouse cortex	0.161019
AGATTCGCAAGTAACA	140469	132623	115983	16639	7846	Droplet Hi-C, mouse cortex	0.125461
AGATTCGCAATTCGTG	200810	189524	160510	29012	11286	Droplet Hi-C, mouse cortex	0.153078
AGATTCGCACCACAGC	135622	129353	108548	20804	6269	Droplet Hi-C, mouse cortex	0.160831
AGATTCGCACTAAACC	109710	105772	92400	13371	3938	Droplet Hi-C, mouse cortex	0.126413
AGATTCGGTCGTAGTT	206469	194260	164433	29825	12209	Droplet Hi-C, mouse cortex	0.153531
AGATTCGGTCTGCGCA	236545	225793	192325	33466	10752	Droplet Hi-C, mouse cortex	0.148215
AGATTCGGTTCTGAGT	178414	168226	144676	23549	10188	Droplet Hi-C, mouse cortex	0.139984
AGATTCGGTTGGACGA	314157	288739	252078	36657	25418	Droplet Hi-C, mouse cortex	0.126955
AGATTCGTCCAAGAGG	247972	236279	202451	33826	11693	Droplet Hi-C, mouse cortex	0.143161
AGCCAGCAGCGAGCTA	139423	133315	114911	18402	6108	Droplet Hi-C, mouse cortex	0.138034
AGCCAGCAGCGCCTAC	151222	142845	122735	20109	8377	Droplet Hi-C, mouse cortex	0.140775
AGCCAGCCAAAGCATA	226103	215935	183641	32292	10168	Droplet Hi-C, mouse cortex	0.149545
AGCCAGCCAACGTCGC	157070	149320	126913	22406	7750	Droplet Hi-C, mouse cortex	0.150054
AGCCAGCGTCCGTCGA	245069	231535	196657	34876	13534	Droplet Hi-C, mouse cortex	0.150629
AGCCAGCGTTTAAGGA	86934	82046	71745	10301	4888	Droplet Hi-C, mouse cortex	0.125552
AGCCAGCTCTATCTAC	243849	232179	194761	37415	11670	Droplet Hi-C, mouse cortex	0.161147
AGCCCGAAGAGCACTG	146762	139648	118828	20820	7114	Droplet Hi-C, mouse cortex	0.149089
AGCCCGAAGATGCGAC	101440	96938	84529	12409	4502	Droplet Hi-C, mouse cortex	0.12801
AGCCCGAAGATGTTGA	336393	325228	280609	44614	11165	Droplet Hi-C, mouse cortex	0.137178
AGCCCGAGTGCTTACA	250651	238308	199937	38368	12343	Droplet Hi-C, mouse cortex	0.161002
AGCCCGAGTGGACAGT	336435	320695	273147	47546	15740	Droplet Hi-C, mouse cortex	0.148259
AGCCCGAGTTGGTAAA	94449	90505	79799	10706	3944	Droplet Hi-C, mouse cortex	0.118292
AGCCCGATCATCGCTC	206252	195219	164455	30760	11033	Droplet Hi-C, mouse cortex	0.157567
AGCCCGATCCTTACGC	95103	90804	79876	10927	4299	Droplet Hi-C, mouse cortex	0.120336
AGCCGCAAGGCTCAGA	134022	128726	108783	19943	5296	Droplet Hi-C, mouse cortex	0.154926
AGCCGCAAGTCTCGAT	87691	83383	72375	11008	4308	Droplet Hi-C, mouse cortex	0.132017
AGCCGCAAGTGTCGGA	133011	126468	109911	16557	6543	Droplet Hi-C, mouse cortex	0.130918
AGCCGCACAATGCATC	354016	331397	284350	47045	22619	Droplet Hi-C, mouse cortex	0.14196
AGCCGCACACGCGACT	98348	94112	82595	11517	4236	Droplet Hi-C, mouse cortex	0.122375
AGCCGCACAGGACTGA	111911	106897	90703	16194	5014	Droplet Hi-C, mouse cortex	0.151492
AGCCGCACATCCTGGG	203550	194263	163864	30399	9287	Droplet Hi-C, mouse cortex	0.156484
AGCCGCACATGCGCTG	238471	229967	195193	34772	8504	Droplet Hi-C, mouse cortex	0.151204
AGCCGCAGTAGTATCC	181708	171704	146366	25337	10004	Droplet Hi-C, mouse cortex	0.147562
AGCCGCAGTGGAGTGT	177420	165060	145065	19995	12360	Droplet Hi-C, mouse cortex	0.121138
AGCCGCATCACTCCCA	231957	220002	185449	34548	11955	Droplet Hi-C, mouse cortex	0.157035
AGCCGCATCCTCCCAA	162636	152087	132675	19412	10549	Droplet Hi-C, mouse cortex	0.127637
AGCCTCTCAACGTAGG	269046	256341	214535	41806	12705	Droplet Hi-C, mouse cortex	0.163087
AGCCTCTTCAGGGTTT	146669	137396	117382	20014	9273	Droplet Hi-C, mouse cortex	0.145667
AGCCTCTTCCCACTTG	119940	114095	98677	15417	5845	Droplet Hi-C, mouse cortex	0.135124
AGCCTCTTCTAAACGC	201933	191901	159206	32692	10032	Droplet Hi-C, mouse cortex	0.170359
AGCCTGGAGAGCTCCC	283921	258696	228106	30589	25225	Droplet Hi-C, mouse cortex	0.118243
AGCCTGGAGGCGATTG	133900	125735	110390	15345	8165	Droplet Hi-C, mouse cortex	0.122042
AGCCTGGCACGCGTTG	185850	172145	151288	20855	13705	Droplet Hi-C, mouse cortex	0.121148
AGCCTGGGTAAAGCTA	113010	106570	93020	13548	6440	Droplet Hi-C, mouse cortex	0.127128
AGCCTGGGTCCAGACC	158595	152301	129316	22984	6294	Droplet Hi-C, mouse cortex	0.150912
AGCCTGGTCCTATCCG	147732	139759	118744	21014	7973	Droplet Hi-C, mouse cortex	0.150359
AGCCTGGTCGCAAACT	87952	83853	73384	10469	4099	Droplet Hi-C, mouse cortex	0.124849
AGCCTTCCAACGCAAG	107079	100837	87586	13251	6242	Droplet Hi-C, mouse cortex	0.13141
AGCCTTCCAAGTCCTA	224920	214117	180633	33483	10803	Droplet Hi-C, mouse cortex	0.156377
AGCCTTCCACGAACGA	409369	387775	333876	53897	21594	Droplet Hi-C, mouse cortex	0.13899
AGCCTTCCATGGATGG	171698	165631	139780	25850	6067	Droplet Hi-C, mouse cortex	0.15607
AGCCTTCCATTGTTCT	218372	209268	179860	29407	9104	Droplet Hi-C, mouse cortex	0.140523
AGCCTTCGTGAATGGC	348828	330411	279679	50730	18417	Droplet Hi-C, mouse cortex	0.153536
AGCCTTCGTGCCAAGA	88962	84845	73203	11642	4117	Droplet Hi-C, mouse cortex	0.137215
AGCCTTCGTGGATTCT	136393	130258	109799	20458	6135	Droplet Hi-C, mouse cortex	0.157058
AGCGATTAGTAATGTG	156175	146221	127333	18887	9954	Droplet Hi-C, mouse cortex	0.129167
AGCGATTGTACATGGG	375180	359792	307664	52124	15388	Droplet Hi-C, mouse cortex	0.144873
AGCGATTGTCGAGGTA	124141	118582	102518	16062	5559	Droplet Hi-C, mouse cortex	0.135451
AGCGATTGTGCATTGT	110562	106199	92030	14166	4363	Droplet Hi-C, mouse cortex	0.133391
AGCGATTGTGTGACCC	226598	216903	179752	37149	9695	Droplet Hi-C, mouse cortex	0.17127
AGCGATTGTTCTACGA	319143	297735	255450	42282	21408	Droplet Hi-C, mouse cortex	0.142012
AGCGATTTCGCCTTAC	280758	267730	223724	44005	13028	Droplet Hi-C, mouse cortex	0.164363
AGCGATTTCGTGGTAT	280355	266138	226171	39964	14217	Droplet Hi-C, mouse cortex	0.150163
AGCGTATAGACACAAT	119578	114459	98703	15756	5119	Droplet Hi-C, mouse cortex	0.137656
AGCGTATAGGTACTCT	174470	166505	142326	24179	7965	Droplet Hi-C, mouse cortex	0.145215
AGCGTATAGGTGATGC	103632	97948	85572	12374	5684	Droplet Hi-C, mouse cortex	0.126332
AGCGTATAGTATCTGC	90919	87527	76446	11080	3392	Droplet Hi-C, mouse cortex	0.12659
AGCGTATAGTCTGTGT	127846	122013	104920	17093	5833	Droplet Hi-C, mouse cortex	0.140092
AGCGTATCAACGACAG	114743	109358	96002	13355	5385	Droplet Hi-C, mouse cortex	0.122122
AGCGTATCAACTCCCT	245657	233022	200468	32551	12635	Droplet Hi-C, mouse cortex	0.139691
AGCGTATCAATGATGA	110574	106442	92357	14084	4132	Droplet Hi-C, mouse cortex	0.132316
AGCGTATCATAGCCGC	88588	85382	74381	11001	3206	Droplet Hi-C, mouse cortex	0.128844
AGCGTATCATGGCCCA	102962	97968	86824	11143	4994	Droplet Hi-C, mouse cortex	0.113741
AGCGTATTCGGTCGAC	233815	221995	184529	37466	11820	Droplet Hi-C, mouse cortex	0.16877
AGCGTGCAGATGTTGA	126357	119638	104462	15175	6719	Droplet Hi-C, mouse cortex	0.126841
AGCGTGCAGTAGTCGG	143732	136405	117234	19171	7327	Droplet Hi-C, mouse cortex	0.140545
AGCGTGCCAACTCAAC	217458	204367	173946	30421	13091	Droplet Hi-C, mouse cortex	0.148855
AGCGTGCCACCTACCT	361492	335407	290393	45013	26085	Droplet Hi-C, mouse cortex	0.134204
AGCGTGCCACTAAACC	254869	241799	203890	37905	13070	Droplet Hi-C, mouse cortex	0.156762
AGCGTGCGTAGTTTGC	92521	88552	77689	10863	3969	Droplet Hi-C, mouse cortex	0.122674
AGCGTGCGTTCATTTC	325314	309540	260490	49048	15774	Droplet Hi-C, mouse cortex	0.158454
AGCGTGCGTTGGTAAA	119096	111706	98251	13455	7390	Droplet Hi-C, mouse cortex	0.12045
AGCGTGCGTTGTATCG	142047	135176	115419	19757	6871	Droplet Hi-C, mouse cortex	0.146158
AGCGTGCTCTACTTTG	95436	91708	78994	12714	3728	Droplet Hi-C, mouse cortex	0.138636
AGCTATGAGAACGTCG	375135	353489	304466	49021	21646	Droplet Hi-C, mouse cortex	0.138678
AGCTATGAGAATACTG	208803	198698	169015	29683	10105	Droplet Hi-C, mouse cortex	0.149388
AGCTATGAGTACCACT	281253	256978	227202	29774	24275	Droplet Hi-C, mouse cortex	0.115862
AGCTATGCAGTGCTCG	120554	115458	100981	14475	5096	Droplet Hi-C, mouse cortex	0.12537
AGCTATGCATCGCCTT	122148	115667	99841	15825	6481	Droplet Hi-C, mouse cortex	0.136815
AGCTATGGTCACATTG	272161	258242	219000	39241	13919	Droplet Hi-C, mouse cortex	0.151954
AGCTGATAGCACACCC	108111	103302	89435	13867	4809	Droplet Hi-C, mouse cortex	0.134237
AGCTGATAGCCAGAAC	178449	166426	142960	23466	12023	Droplet Hi-C, mouse cortex	0.141
AGCTGATGTCACAGTT	184697	173216	149823	23393	11481	Droplet Hi-C, mouse cortex	0.135051
AGCTGATGTGCTGTGC	223913	212559	184593	27964	11354	Droplet Hi-C, mouse cortex	0.131559
AGCTGATTCACTTACT	142128	133104	117247	15854	9024	Droplet Hi-C, mouse cortex	0.11911
AGCTGATTCCTATCCG	140619	131302	111535	19767	9317	Droplet Hi-C, mouse cortex	0.150546
AGCTGATTCGAGGCTC	138786	131020	114372	16646	7766	Droplet Hi-C, mouse cortex	0.127049
AGCTGATTCGTTCAGA	227776	214557	180440	34117	13219	Droplet Hi-C, mouse cortex	0.159011
AGCTGATTCTTAACGG	117775	111337	97121	14215	6438	Droplet Hi-C, mouse cortex	0.127675
AGCTGGCAGAGTTCGG	189200	175518	152274	23242	13682	Droplet Hi-C, mouse cortex	0.132419
AGCTGGCAGCCTTTGA	244113	228811	197750	31060	15302	Droplet Hi-C, mouse cortex	0.135745
AGCTGGCAGGCACCTC	259064	244834	209316	35514	14230	Droplet Hi-C, mouse cortex	0.145053
AGCTGGCAGGTTGTGG	134385	128571	110593	17977	5814	Droplet Hi-C, mouse cortex	0.139822
AGCTGGCCACACATTG	89254	85406	74145	11260	3848	Droplet Hi-C, mouse cortex	0.131841
AGCTGGCGTATTCGAC	91429	87746	75473	12273	3683	Droplet Hi-C, mouse cortex	0.13987
AGCTGGCGTGTCTACA	209163	196068	169599	26469	13095	Droplet Hi-C, mouse cortex	0.134999
AGCTGGCGTTGTCGGC	115989	110929	97517	13412	5060	Droplet Hi-C, mouse cortex	0.120906
AGCTGGCTCCATCGAA	112429	106538	92287	14250	5891	Droplet Hi-C, mouse cortex	0.133755
AGCTGGCTCTCTGAGA	103876	98578	84841	13737	5298	Droplet Hi-C, mouse cortex	0.139352
AGCTGTAAGAGATTAC	525913	484417	429230	55186	41496	Droplet Hi-C, mouse cortex	0.113923
AGCTGTAAGCTTTCCC	104081	98364	86508	11856	5717	Droplet Hi-C, mouse cortex	0.120532
AGCTGTACATACCCGG	251268	238551	203920	34628	12717	Droplet Hi-C, mouse cortex	0.14516
AGCTGTAGTATCACAC	139998	133053	115200	17851	6945	Droplet Hi-C, mouse cortex	0.134165
AGCTGTAGTTTCCTAT	90550	86410	74642	11768	4140	Droplet Hi-C, mouse cortex	0.136188
AGCTGTATCACAGGGA	132856	125167	109229	15938	7689	Droplet Hi-C, mouse cortex	0.127334
AGCTGTATCGGGTCCA	136659	130243	111845	18397	6416	Droplet Hi-C, mouse cortex	0.141251
AGCTGTATCTGATCCC	106928	102335	89310	13024	4593	Droplet Hi-C, mouse cortex	0.127268
AGGACGAAGAAAGGGT	152064	144357	123873	20484	7707	Droplet Hi-C, mouse cortex	0.141898
AGGACGACAATAGTGA	312128	286234	260387	25847	25894	Droplet Hi-C, mouse cortex	0.0903002
AGGACGACACTCAGCG	98214	93750	82470	11279	4464	Droplet Hi-C, mouse cortex	0.120309
AGGACGACATCTCTCG	132975	126939	109205	17733	6036	Droplet Hi-C, mouse cortex	0.139697
AGGACGAGTCGCTACG	257695	244331	208489	35839	13364	Droplet Hi-C, mouse cortex	0.146682
AGGCCCAAGGAAGGTA	157089	135632	125127	10505	21457	Droplet Hi-C, mouse cortex	0.0774522
AGGCCCAAGGGCTCTC	181705	173237	144126	29110	8468	Droplet Hi-C, mouse cortex	0.168036
AGGCCCAGTAGAAGCC	108046	103000	89262	13738	5046	Droplet Hi-C, mouse cortex	0.133379
AGGCCCAGTATTCACG	182117	173815	147745	26068	8302	Droplet Hi-C, mouse cortex	0.149976
AGGCCCATCACTAGCA	318809	300506	259311	41191	18303	Droplet Hi-C, mouse cortex	0.137072
AGGCCCATCAGGTTTG	317790	300199	255883	44312	17591	Droplet Hi-C, mouse cortex	0.147609
AGGCCTGAGGCACCTC	260692	247969	210786	37182	12723	Droplet Hi-C, mouse cortex	0.149946
AGGCCTGCAATTAGGA	129742	123011	108049	14962	6731	Droplet Hi-C, mouse cortex	0.121631
AGGCCTGCAATTCGTG	306948	283090	246837	36251	23858	Droplet Hi-C, mouse cortex	0.128055
AGGCCTGGTATCACAC	198800	189578	161075	28500	9222	Droplet Hi-C, mouse cortex	0.150334
AGGCCTGTCCCAATAG	279521	264272	223139	41132	15249	Droplet Hi-C, mouse cortex	0.155643
AGGCCTGTCTATCTAC	193964	181638	160129	21508	12326	Droplet Hi-C, mouse cortex	0.118411
AGGCCTGTCTTCACTA	229223	216872	183523	33347	12351	Droplet Hi-C, mouse cortex	0.153764
AGGCGAAAGAGGCCTA	190694	178007	153237	24769	12687	Droplet Hi-C, mouse cortex	0.139146
AGGCGAACATCCTGGG	248320	227968	199871	28096	20352	Droplet Hi-C, mouse cortex	0.123245
AGGCGAAGTACTATGC	143374	134008	114543	19465	9366	Droplet Hi-C, mouse cortex	0.145253
AGGCGAAGTTTAGACC	280880	262079	222578	39501	18801	Droplet Hi-C, mouse cortex	0.150722
AGGCGAAGTTTCTCTA	214409	201821	173762	28059	12588	Droplet Hi-C, mouse cortex	0.139029
AGGCGAATCGCAACTA	232682	218142	186633	31508	14540	Droplet Hi-C, mouse cortex	0.144438
AGGCGTCAGAATGCTA	332133	312566	265858	46707	19567	Droplet Hi-C, mouse cortex	0.149431
AGGCGTCAGAGAGGTA	237335	223612	193526	30086	13723	Droplet Hi-C, mouse cortex	0.134546
AGGCGTCAGCAGGACT	314182	297286	253457	43827	16896	Droplet Hi-C, mouse cortex	0.147424
AGGCGTCAGTCCCGCA	419416	393667	337980	55684	25749	Droplet Hi-C, mouse cortex	0.141449
AGGCGTCCAAGTCTGT	105509	100973	88373	12598	4536	Droplet Hi-C, mouse cortex	0.124766
AGGCGTCGTAACCCAT	275409	258290	228300	29989	17119	Droplet Hi-C, mouse cortex	0.116106
AGGCGTCGTAGGTGAC	88005	84087	73351	10736	3918	Droplet Hi-C, mouse cortex	0.127677
AGGCGTCGTTCCAGTA	351349	329403	281259	48141	21946	Droplet Hi-C, mouse cortex	0.146146
AGTCAACAGACGCCAA	262063	249722	211973	37748	12341	Droplet Hi-C, mouse cortex	0.15116
AGTCAACAGTCAGCCC	175092	164753	145118	19635	10339	Droplet Hi-C, mouse cortex	0.119178
AGTCAACCAAGAGATT	302069	284854	239698	45156	17215	Droplet Hi-C, mouse cortex	0.158523
AGTCAACCACTGTAAC	342755	323900	274306	49589	18855	Droplet Hi-C, mouse cortex	0.1531
AGTCAACCATGGGAAC	475540	457176	398741	58430	18364	Droplet Hi-C, mouse cortex	0.127806
AGTCAACCATGGGTGA	140746	133658	115752	17906	7088	Droplet Hi-C, mouse cortex	0.133969
AGTCAACTCATTCATC	160744	154555	134812	19742	6189	Droplet Hi-C, mouse cortex	0.127734
AGTCAACTCCATGACA	260628	249345	211573	37771	11283	Droplet Hi-C, mouse cortex	0.151481
AGTCAACTCCTCTCTT	357789	340668	289236	51431	17121	Droplet Hi-C, mouse cortex	0.150971
AGTCAACTCGGCATAT	124895	120271	103084	17187	4624	Droplet Hi-C, mouse cortex	0.142902
AGTCAACTCTCCTTGG	208641	196952	168303	28646	11689	Droplet Hi-C, mouse cortex	0.145447
AGTCCGGCAAGTAACA	114828	110042	95736	14306	4786	Droplet Hi-C, mouse cortex	0.130005
AGTCCGGCAATGCACT	87068	82142	71689	10453	4926	Droplet Hi-C, mouse cortex	0.127255
AGTCCGGCACCTGGTG	183408	172829	149151	23676	10579	Droplet Hi-C, mouse cortex	0.136991
AGTCCGGCATTGTTCT	311393	295247	250249	44997	16146	Droplet Hi-C, mouse cortex	0.152405
AGTCCGGGTAGATTAG	372018	342555	299700	42852	29463	Droplet Hi-C, mouse cortex	0.125095
AGTCCGGGTGGCCTTG	186051	174280	150216	24064	11771	Droplet Hi-C, mouse cortex	0.138077
AGTCCGGGTTAGCTCA	295826	278405	235923	42481	17421	Droplet Hi-C, mouse cortex	0.152587
AGTGCCGAGATGAGGA	108481	103432	89223	14208	5049	Droplet Hi-C, mouse cortex	0.137366
AGTGCCGAGGTTCGAG	283498	269781	234612	35169	13717	Droplet Hi-C, mouse cortex	0.130361
AGTGCCGAGTCGTACT	172137	164588	142131	22456	7549	Droplet Hi-C, mouse cortex	0.136438
AGTGCCGAGTGAATAC	129665	122330	106932	15395	7335	Droplet Hi-C, mouse cortex	0.125848
AGTGCCGCAAACGACG	114537	109669	94020	15647	4868	Droplet Hi-C, mouse cortex	0.142675
AGTGCCGCAACGTACT	288027	270840	233670	37167	17187	Droplet Hi-C, mouse cortex	0.137229
AGTGCCGCAGTAAGCG	132804	125173	106455	18716	7631	Droplet Hi-C, mouse cortex	0.149521
AGTGCCGGTAACCGAG	126372	121057	103636	17420	5315	Droplet Hi-C, mouse cortex	0.143899
AGTGCCGGTGGTCGAA	294319	279571	237660	41909	14748	Droplet Hi-C, mouse cortex	0.149905
AGTGCCGTCTGGCTAA	343495	324032	275601	48430	19463	Droplet Hi-C, mouse cortex	0.149461
AGTGCGCAGGCTCCTG	106498	100339	88306	12033	6159	Droplet Hi-C, mouse cortex	0.119923
AGTGCGCAGTCTGGGA	182243	170681	146481	24200	11562	Droplet Hi-C, mouse cortex	0.141785
AGTGCGCGTATCATGC	133755	122199	97744	24453	11556	Droplet Hi-C, mouse cortex	0.200108
AGTGCGCGTTAGGAGC	205349	193110	163054	30056	12239	Droplet Hi-C, mouse cortex	0.155642
AGTGCGCTCTAGCAAC	116064	112212	96107	16101	3852	Droplet Hi-C, mouse cortex	0.143487
AGTGTACAGCTAACAA	290500	274020	232307	41713	16480	Droplet Hi-C, mouse cortex	0.152226
AGTGTACCAAAGAAGG	262964	250077	212072	38002	12887	Droplet Hi-C, mouse cortex	0.151961
AGTGTACCAAGCAATA	201621	192477	161594	30881	9144	Droplet Hi-C, mouse cortex	0.16044
AGTGTACCATTGCCTC	292601	270612	238201	32410	21989	Droplet Hi-C, mouse cortex	0.119766
AGTGTACGTAATGCAA	132555	125943	107577	18365	6612	Droplet Hi-C, mouse cortex	0.14582
AGTGTACGTGTGCTTA	145175	134605	117520	17082	10570	Droplet Hi-C, mouse cortex	0.126905
AGTTACGAGAGCGAAA	280388	265566	224449	41116	14822	Droplet Hi-C, mouse cortex	0.154824
AGTTACGAGCTAACAA	167484	156559	136663	19896	10925	Droplet Hi-C, mouse cortex	0.127083
AGTTACGCACCGAAAG	88693	84977	73837	11139	3716	Droplet Hi-C, mouse cortex	0.131083
AGTTACGCACGCTCAG	237383	226388	190314	36071	10995	Droplet Hi-C, mouse cortex	0.159333
AGTTACGCATCCCAAA	212086	199736	171965	27770	12350	Droplet Hi-C, mouse cortex	0.139034
AGTTACGGTATATGGA	233973	222954	193154	29799	11019	Droplet Hi-C, mouse cortex	0.133655
AGTTACGGTATGTCCA	253900	239805	207432	32371	14095	Droplet Hi-C, mouse cortex	0.134989
AGTTACGGTCTGTCCT	124344	118016	101042	16974	6328	Droplet Hi-C, mouse cortex	0.143828
AGTTACGGTTTGAAGA	134621	129843	110797	19045	4778	Droplet Hi-C, mouse cortex	0.146677
AGTTACGTCCACGGCA	135820	130072	110253	19818	5748	Droplet Hi-C, mouse cortex	0.152362
AGTTTGGAGTGAATAC	309470	295016	249444	45568	14454	Droplet Hi-C, mouse cortex	0.154459
AGTTTGGCAATGTGCT	264655	245453	217781	27671	19202	Droplet Hi-C, mouse cortex	0.112734
AGTTTGGCAGAGTCGA	276883	261277	221233	40044	15606	Droplet Hi-C, mouse cortex	0.153263
AGTTTGGGTCCAAGAG	97896	93721	83394	10327	4175	Droplet Hi-C, mouse cortex	0.110189
AGTTTGGGTGGTACTT	321378	304867	257013	47851	16511	Droplet Hi-C, mouse cortex	0.156957
AGTTTGGTCAATTCCT	362975	346847	292837	54008	16128	Droplet Hi-C, mouse cortex	0.155711
AGTTTGGTCCGTACGG	314039	300704	258668	42034	13335	Droplet Hi-C, mouse cortex	0.139785
AGTTTGGTCCGTCAAA	129093	121746	104658	17087	7347	Droplet Hi-C, mouse cortex	0.14035
AGTTTGGTCGTGTGCG	131758	125364	107527	17835	6394	Droplet Hi-C, mouse cortex	0.142266
ATAGGCTAGCCCATGC	115182	110959	95789	15170	4223	Droplet Hi-C, mouse cortex	0.136717
ATAGGCTAGGGAAGCG	289694	278476	235102	43374	11218	Droplet Hi-C, mouse cortex	0.155755
ATAGGCTAGTGATTAG	124248	118465	103861	14603	5783	Droplet Hi-C, mouse cortex	0.123268
ATAGGCTCACAAACGG	204186	188385	164337	24048	15801	Droplet Hi-C, mouse cortex	0.127653
ATAGGCTGTCACTCTC	407442	387872	330733	57138	19570	Droplet Hi-C, mouse cortex	0.147311
ATAGGCTGTGAGTCGA	198276	185274	167249	18025	13002	Droplet Hi-C, mouse cortex	0.0972883
ATAGGCTTCAGCCGGT	114643	109868	95214	14654	4775	Droplet Hi-C, mouse cortex	0.133378
ATAGGCTTCATTCATC	112993	108414	94322	14090	4579	Droplet Hi-C, mouse cortex	0.129965
ATAGGCTTCGCTATTT	145844	137619	118835	18783	8225	Droplet Hi-C, mouse cortex	0.136486
ATAGGCTTCGGGACAA	137131	128896	114157	14739	8235	Droplet Hi-C, mouse cortex	0.114348
ATAGGCTTCTGCGTCT	104360	98361	78043	20318	5999	Droplet Hi-C, mouse cortex	0.206566
ATAGGCTTCTGTTGCC	90857	86276	74582	11694	4581	Droplet Hi-C, mouse cortex	0.135542
ATAGTCGAGTCAACTC	195827	184282	156121	28159	11545	Droplet Hi-C, mouse cortex	0.152804
ATAGTCGCAATGCCAT	98403	93235	82324	10909	5168	Droplet Hi-C, mouse cortex	0.117005
ATAGTCGGTTCCCGGA	170500	161627	138708	22916	8873	Droplet Hi-C, mouse cortex	0.141783
ATAGTCGGTTGTATCG	317887	301929	255261	46664	15958	Droplet Hi-C, mouse cortex	0.154553
ATAGTCGTCACCGCGA	146121	138593	119791	18801	7528	Droplet Hi-C, mouse cortex	0.135656
ATAGTCGTCTCTCAAT	122501	116234	100825	15409	6267	Droplet Hi-C, mouse cortex	0.132569
ATATTCCAGCTGAATA	227139	216065	187661	28402	11074	Droplet Hi-C, mouse cortex	0.131451
ATATTCCAGTATGCTC	360907	340485	290302	50182	20422	Droplet Hi-C, mouse cortex	0.147384
ATATTCCCAGTTGCAT	97229	92658	81356	11300	4571	Droplet Hi-C, mouse cortex	0.121954
ATATTCCGTGCAACAG	375433	357007	302875	54132	18426	Droplet Hi-C, mouse cortex	0.151627
ATATTCCGTTCCCGGA	168168	161809	138226	23582	6359	Droplet Hi-C, mouse cortex	0.14574
ATATTCCTCAATCGTG	308073	293372	249513	43858	14701	Droplet Hi-C, mouse cortex	0.149496
ATATTCCTCGATGCAT	299062	284984	242111	42871	14078	Droplet Hi-C, mouse cortex	0.150433
ATATTCCTCGATGTAC	113547	108147	93327	14820	5400	Droplet Hi-C, mouse cortex	0.137036
ATATTCCTCGCTATAG	88693	84904	74183	10721	3789	Droplet Hi-C, mouse cortex	0.126272
ATATTCCTCTTCTCTC	282286	260155	230860	29295	22131	Droplet Hi-C, mouse cortex	0.112606
ATCCAGACACAGGAAC	107999	103407	91386	12021	4592	Droplet Hi-C, mouse cortex	0.116249
ATCCAGAGTATTGTGC	360636	346436	289679	56755	14200	Droplet Hi-C, mouse cortex	0.163825
ATCCAGAGTCTAAGAA	365791	349468	293831	55633	16323	Droplet Hi-C, mouse cortex	0.159193
ATCCAGATCACACGTA	186073	176679	148990	27688	9394	Droplet Hi-C, mouse cortex	0.156714
ATCCAGATCCCAATAG	498069	472716	416911	55800	25353	Droplet Hi-C, mouse cortex	0.118041
ATCCAGATCGCGGCAT	283601	269344	233382	35960	14257	Droplet Hi-C, mouse cortex	0.13351
ATCCAGATCGCTAGTA	99870	94049	82988	11060	5821	Droplet Hi-C, mouse cortex	0.117598
ATCCAGATCTCTTCTC	142533	135634	117706	17927	6899	Droplet Hi-C, mouse cortex	0.132172
ATCCCTGAGACCGCAA	96932	92864	81598	11266	4068	Droplet Hi-C, mouse cortex	0.121317
ATCCCTGAGCACACCC	342308	323274	271778	51489	19034	Droplet Hi-C, mouse cortex	0.159274
ATCCCTGCAAGGGAGG	112957	106039	91929	14108	6918	Droplet Hi-C, mouse cortex	0.133045
ATCCCTGGTGCTTACA	95868	91424	77994	13429	4444	Droplet Hi-C, mouse cortex	0.146887
ATCCCTGTCCATTGTT	234584	222383	187850	34532	12201	Droplet Hi-C, mouse cortex	0.155282
ATCCCTGTCCCACGGA	297330	278488	238833	39655	18842	Droplet Hi-C, mouse cortex	0.142394
ATCCTCGCAAGGGTAC	154481	146893	126999	19892	7588	Droplet Hi-C, mouse cortex	0.135418
ATCCTCGCAAGTTGCT	95099	91389	79465	11924	3710	Droplet Hi-C, mouse cortex	0.130475
ATCCTCGCAGATACAA	120410	114463	100688	13774	5947	Droplet Hi-C, mouse cortex	0.120336
ATCCTCGCATCGACGC	161941	152207	130805	21399	9734	Droplet Hi-C, mouse cortex	0.140591
ATCCTCGGTTGGAGGT	383109	362754	305815	56936	20355	Droplet Hi-C, mouse cortex	0.156955
ATCCTGCAGAGGTGGG	266374	251998	216598	35397	14376	Droplet Hi-C, mouse cortex	0.140465
ATCCTGCAGCATGTGG	272501	260314	221302	39012	12187	Droplet Hi-C, mouse cortex	0.149865
ATCCTGCAGGCACTAG	216978	206880	174414	32463	10098	Droplet Hi-C, mouse cortex	0.156917
ATCCTGCAGGTTGTTC	93384	89116	78223	10893	4268	Droplet Hi-C, mouse cortex	0.122234
ATCCTGCGTGATGCGA	166719	157977	133972	24004	8742	Droplet Hi-C, mouse cortex	0.151946
ATCCTGCGTTTAGAAG	283103	251767	225504	26261	31336	Droplet Hi-C, mouse cortex	0.104307
ATCCTGCTCTGGAAGG	357492	334051	289906	44142	23441	Droplet Hi-C, mouse cortex	0.132141
ATCGAGTAGTTCAAGA	347583	328112	278951	49161	19471	Droplet Hi-C, mouse cortex	0.14983
ATCGAGTAGTTGCGCC	112436	106696	81613	25083	5740	Droplet Hi-C, mouse cortex	0.235088
ATCGAGTCAATTAGGA	141244	129751	118022	11729	11493	Droplet Hi-C, mouse cortex	0.0903962
ATCGAGTCATCGACCG	319989	301658	260551	41105	18331	Droplet Hi-C, mouse cortex	0.136264
ATCGAGTTCGATAGCT	87818	83901	72709	11191	3917	Droplet Hi-C, mouse cortex	0.133383
ATCGAGTTCTGAGTAC	180302	171189	145063	26125	9113	Droplet Hi-C, mouse cortex	0.152609
ATGCATGCACTGTCGG	99418	94442	83876	10566	4976	Droplet Hi-C, mouse cortex	0.111878
ATGCATGCAGATAAGT	165690	157579	135328	22249	8111	Droplet Hi-C, mouse cortex	0.141193
ATGCATGGTCATCAAC	142411	135384	116020	19363	7027	Droplet Hi-C, mouse cortex	0.143023
ATGCATGGTGTCGTCG	189663	180796	152769	28025	8867	Droplet Hi-C, mouse cortex	0.155009
ATGCATGTCGATAGCT	136468	127407	112444	14963	9061	Droplet Hi-C, mouse cortex	0.117443
ATGCATGTCGTCTTAT	102330	97823	84339	13483	4507	Droplet Hi-C, mouse cortex	0.137831
ATGCATGTCTCTTCTC	155743	150142	127711	22430	5601	Droplet Hi-C, mouse cortex	0.149392
ATGGATCAGAGCTACG	295315	277380	237469	39910	17935	Droplet Hi-C, mouse cortex	0.143882
ATGGATCAGCCCATGC	233291	221989	187076	34907	11302	Droplet Hi-C, mouse cortex	0.157247
ATGGATCAGGAAGACA	106463	101492	88947	12545	4971	Droplet Hi-C, mouse cortex	0.123606
ATGGATCCAAACCGAG	126593	120583	105358	15223	6010	Droplet Hi-C, mouse cortex	0.126245
ATGGATCCAATGCATC	90604	86055	74358	11694	4549	Droplet Hi-C, mouse cortex	0.13589
ATGGATCCAGCGCGTT	288068	273529	234019	39507	14539	Droplet Hi-C, mouse cortex	0.144434
ATGGATCGTCTGATTG	440059	411337	354179	57157	28722	Droplet Hi-C, mouse cortex	0.138954
ATGGATCTCTATGAGC	143112	136167	117647	18517	6945	Droplet Hi-C, mouse cortex	0.135987
ATGGATCTCTCTCAAT	145489	138605	116755	21847	6884	Droplet Hi-C, mouse cortex	0.157621
ATGGATCTCTCTGAGA	112655	105350	93824	11526	7305	Droplet Hi-C, mouse cortex	0.109407
ATGTACGAGAAATTCG	222967	211219	182610	28608	11748	Droplet Hi-C, mouse cortex	0.135442
ATGTACGAGCTCCATA	223239	212352	180304	32047	10887	Droplet Hi-C, mouse cortex	0.150915
ATGTACGAGGTACTCT	311170	293758	249680	44078	17412	Droplet Hi-C, mouse cortex	0.150049
ATGTACGAGTATACCC	114261	107602	95206	12396	6659	Droplet Hi-C, mouse cortex	0.115202
ATGTACGCACAGGAAC	177591	167727	144434	23293	9864	Droplet Hi-C, mouse cortex	0.138874
ATGTACGGTAAACGAT	178445	170218	145787	24430	8227	Droplet Hi-C, mouse cortex	0.143522
ATGTACGGTCCAAGAG	198499	189503	160010	29493	8996	Droplet Hi-C, mouse cortex	0.155633
ATGTACGGTTCTTAGG	284958	268865	227233	41630	16093	Droplet Hi-C, mouse cortex	0.154836
ATGTACGTCAGAGTGG	377120	361785	306948	54833	15335	Droplet Hi-C, mouse cortex	0.151562
ATGTACGTCCAACGCG	202852	193619	163366	30253	9233	Droplet Hi-C, mouse cortex	0.15625
ATGTACGTCGTCTTAT	371783	347200	297015	50183	24583	Droplet Hi-C, mouse cortex	0.144536
ATGTACGTCTGGCCAG	120848	114103	100539	13564	6745	Droplet Hi-C, mouse cortex	0.118875
ATGTCGAAGGCAGTAC	101521	96067	84570	11496	5454	Droplet Hi-C, mouse cortex	0.119666
ATGTCGACAAGGACCA	116977	111659	97566	14093	5318	Droplet Hi-C, mouse cortex	0.126215
ATGTCGACACAAACGG	98433	93553	80237	13316	4880	Droplet Hi-C, mouse cortex	0.142336
ATGTCGAGTCCACCAG	282313	270589	226020	44565	11724	Droplet Hi-C, mouse cortex	0.164696
ATGTCGATCATGAACC	246483	231686	196431	35252	14797	Droplet Hi-C, mouse cortex	0.152154
ATGTCGATCTAGCTGA	95841	90781	79638	11143	5060	Droplet Hi-C, mouse cortex	0.122746
ATGTCGATCTATACCT	127744	120423	104773	15648	7321	Droplet Hi-C, mouse cortex	0.129942
ATGTCGATCTGAACGT	308660	288025	246327	41695	20635	Droplet Hi-C, mouse cortex	0.144762
ATGTCTTAGACCGCAA	112770	107261	94111	13149	5509	Droplet Hi-C, mouse cortex	0.122589
ATGTCTTAGGACCGAT	88344	84544	73520	11024	3800	Droplet Hi-C, mouse cortex	0.130394
ATGTCTTCATAGAATG	122601	116029	101748	14279	6572	Droplet Hi-C, mouse cortex	0.123064
ATGTCTTGTTAACTCG	340071	308288	272399	35889	31783	Droplet Hi-C, mouse cortex	0.116414
ATGTCTTGTTACACTG	148059	140795	122293	18501	7264	Droplet Hi-C, mouse cortex	0.131404
ATGTCTTTCAAGGCCC	247097	233372	196656	36714	13725	Droplet Hi-C, mouse cortex	0.15732
ATGTCTTTCACTGGTA	163963	154744	132718	22025	9219	Droplet Hi-C, mouse cortex	0.142332
ATGTCTTTCCGGAAAG	127294	120987	106405	14580	6307	Droplet Hi-C, mouse cortex	0.120509
ATGTTTCAGAACGACC	113130	105696	92497	13199	7434	Droplet Hi-C, mouse cortex	0.124877
ATGTTTCAGCGCACAA	338360	321274	272637	48635	17086	Droplet Hi-C, mouse cortex	0.151382
ATGTTTCAGTTCAAGA	266476	249887	214143	35743	16589	Droplet Hi-C, mouse cortex	0.143037
ATGTTTCCAGTTACAC	190780	183865	159937	23926	6915	Droplet Hi-C, mouse cortex	0.130128
ATGTTTCGTGAATCAA	200222	190635	161342	29290	9587	Droplet Hi-C, mouse cortex	0.153644
ATGTTTCGTTGGTAAA	218348	207112	176793	30317	11236	Droplet Hi-C, mouse cortex	0.14638
ATTACCTAGAAACGCC	357208	337459	286947	50511	19749	Droplet Hi-C, mouse cortex	0.14968
ATTACCTAGAGAAGCA	124025	117804	103312	14492	6221	Droplet Hi-C, mouse cortex	0.123018
ATTACCTCAGGACTGA	191751	182948	157491	25456	8803	Droplet Hi-C, mouse cortex	0.139143
ATTACCTCATGGCCTG	155874	150198	129618	20580	5676	Droplet Hi-C, mouse cortex	0.137019
ATTACCTTCCCGAAGC	302534	281653	244282	37369	20881	Droplet Hi-C, mouse cortex	0.132677
ATTACCTTCGAACACT	399261	374665	318334	56327	24596	Droplet Hi-C, mouse cortex	0.15034
ATTACCTTCGATAGTC	187520	176279	148690	27588	11241	Droplet Hi-C, mouse cortex	0.156502
ATTACCTTCGATCTTT	222854	206601	178727	27871	16253	Droplet Hi-C, mouse cortex	0.134903
ATTACCTTCTCGCGGA	147626	139806	121673	18133	7820	Droplet Hi-C, mouse cortex	0.129701
ATTACCTTCTGTTGCC	144658	138264	118926	19338	6394	Droplet Hi-C, mouse cortex	0.139863
ATTACTCAGAGGTACC	393636	374027	323010	51013	19609	Droplet Hi-C, mouse cortex	0.136389
ATTACTCCAACTGCGC	254009	239721	206081	33639	14288	Droplet Hi-C, mouse cortex	0.140326
ATTACTCCAGAGAGAA	107910	102594	90557	12037	5316	Droplet Hi-C, mouse cortex	0.117327
ATTACTCGTGATCAGG	237021	225040	192052	32987	11981	Droplet Hi-C, mouse cortex	0.146583
ATTACTCGTGGCCTCA	312983	296579	252193	44383	16404	Droplet Hi-C, mouse cortex	0.14965
ATTACTCGTGGTACTT	139666	134166	115155	19011	5500	Droplet Hi-C, mouse cortex	0.141698
ATTACTCTCAGAGTGG	184479	174536	149236	25299	9943	Droplet Hi-C, mouse cortex	0.14495
ATTACTCTCCGTTAGA	108549	102144	91296	10847	6405	Droplet Hi-C, mouse cortex	0.106193
ATTACTCTCGTATAGC	198850	188423	160245	28176	10427	Droplet Hi-C, mouse cortex	0.149536
ATTCGTTAGACTAGGC	102339	98090	86191	11899	4249	Droplet Hi-C, mouse cortex	0.121307
ATTCGTTAGCAGAAAG	129696	124100	106834	17264	5596	Droplet Hi-C, mouse cortex	0.139114
ATTCGTTCAACGTCCG	173340	161923	140423	21500	11417	Droplet Hi-C, mouse cortex	0.132779
ATTCGTTCACTTTGGA	109019	103520	88644	14876	5499	Droplet Hi-C, mouse cortex	0.143702
ATTCGTTCATTACTCT	86945	82899	72047	10852	4046	Droplet Hi-C, mouse cortex	0.130906
ATTCGTTGTAGCGGTA	391833	372861	319651	53206	18972	Droplet Hi-C, mouse cortex	0.142697
ATTCGTTGTGGACTGA	89532	86224	74750	11473	3308	Droplet Hi-C, mouse cortex	0.13306
ATTCGTTTCCCAGCGA	138037	131028	113104	17924	7009	Droplet Hi-C, mouse cortex	0.136795
ATTGTCTAGACTAGGC	123093	116506	100542	15964	6587	Droplet Hi-C, mouse cortex	0.137023
ATTGTCTGTTTGCATG	89986	85333	74147	11186	4653	Droplet Hi-C, mouse cortex	0.131086
ATTGTCTTCGGCAATT	102332	98467	84584	13881	3865	Droplet Hi-C, mouse cortex	0.140971
ATTGTGGCACCTGAAT	364530	348586	298447	50139	15944	Droplet Hi-C, mouse cortex	0.143835
ATTGTGGCAGCGCGTT	201048	189226	159366	29860	11822	Droplet Hi-C, mouse cortex	0.157801
ATTGTGGGTAACCATC	181608	169154	146108	23043	12454	Droplet Hi-C, mouse cortex	0.136225
ATTGTGGGTGGACTGA	150876	140042	123976	16065	10834	Droplet Hi-C, mouse cortex	0.114716
ATTGTGGTCCTAAGTG	176180	169208	140907	28300	6972	Droplet Hi-C, mouse cortex	0.16725
ATTGTGGTCTGGACAT	174126	165051	140826	24222	9075	Droplet Hi-C, mouse cortex	0.146755
ATTTGTCAGGTTAGTA	292373	276186	235594	40589	16187	Droplet Hi-C, mouse cortex	0.146963
ATTTGTCAGTCATCTG	93544	88025	77931	10094	5519	Droplet Hi-C, mouse cortex	0.114672
ATTTGTCCATCACAGT	165060	154952	136951	18001	10108	Droplet Hi-C, mouse cortex	0.116171
ATTTGTCGTGCAGACA	90851	87200	74852	12348	3651	Droplet Hi-C, mouse cortex	0.141606
ATTTGTCTCCATCTAT	121398	116037	101557	14479	5361	Droplet Hi-C, mouse cortex	0.124779
ATTTGTCTCGGTCCGA	127817	119595	103091	16503	8222	Droplet Hi-C, mouse cortex	0.137991
CAAAGCTAGGCCAGTA	197999	187683	161688	25991	10316	Droplet Hi-C, mouse cortex	0.138484
CAAAGCTGTAAGCCTT	119986	113745	99015	14730	6241	Droplet Hi-C, mouse cortex	0.1295
CAAAGCTGTAGCATGG	225445	211971	180656	31312	13474	Droplet Hi-C, mouse cortex	0.147718
CAAAGCTGTGGACAGT	101573	97279	85246	12032	4294	Droplet Hi-C, mouse cortex	0.123685
CAAAGCTTCCAACGCG	194057	182759	154774	27985	11298	Droplet Hi-C, mouse cortex	0.153125
CAAAGCTTCCCAATGA	141654	136142	117080	19061	5512	Droplet Hi-C, mouse cortex	0.140008
CAAAGCTTCGGCATAT	468734	438731	381774	56953	30003	Droplet Hi-C, mouse cortex	0.129813
CAAAGCTTCTTCTTCC	312009	297401	253408	43990	14608	Droplet Hi-C, mouse cortex	0.147915
CAACCAAAGCTTCAAC	92565	87950	77202	10747	4615	Droplet Hi-C, mouse cortex	0.122194
CAACCAACACATAAAG	115726	110562	96464	14097	5164	Droplet Hi-C, mouse cortex	0.127503
CAACCAACACGCTCAG	127061	120161	105402	14759	6900	Droplet Hi-C, mouse cortex	0.122827
CAACCAACATCTCACC	97994	93512	80434	13076	4482	Droplet Hi-C, mouse cortex	0.139832
CAACCAACATGTGGGA	211418	201764	170152	31609	9654	Droplet Hi-C, mouse cortex	0.156663
CAACCAAGTACGAGAC	317201	301300	257670	43630	15901	Droplet Hi-C, mouse cortex	0.144806
CAACCAAGTAGAAAGG	88221	84854	74382	10472	3367	Droplet Hi-C, mouse cortex	0.123412
CAACCAAGTCGCGCTA	245482	233298	198813	34482	12184	Droplet Hi-C, mouse cortex	0.147802
CAACCAAGTCTAAGAA	190258	181892	153145	28746	8366	Droplet Hi-C, mouse cortex	0.158039
CAACCAATCGCGCCAA	450891	429639	371350	58287	21252	Droplet Hi-C, mouse cortex	0.135665
CAACCAATCTGGCACG	109501	104245	91661	12584	5256	Droplet Hi-C, mouse cortex	0.120716
CAACGGCAGACACAAT	89219	84415	72806	11608	4804	Droplet Hi-C, mouse cortex	0.137511
CAACGGCAGATGTTGA	462932	431319	376856	54462	31613	Droplet Hi-C, mouse cortex	0.126268
CAACGGCAGCACACCC	137114	131602	114374	17228	5512	Droplet Hi-C, mouse cortex	0.13091
CAACGGCCACGTTAGT	104622	99891	84797	15094	4731	Droplet Hi-C, mouse cortex	0.151105
CAACGGCGTTCTTTGT	251070	232572	201769	30800	18498	Droplet Hi-C, mouse cortex	0.132432
CAACGGCGTTTGTAGC	138639	132534	112772	19761	6105	Droplet Hi-C, mouse cortex	0.149101
CAACGGCTCCTTTGCG	131420	125155	107972	17183	6265	Droplet Hi-C, mouse cortex	0.137294
CAACGTAAGCAGAGCT	198034	188490	160021	28467	9544	Droplet Hi-C, mouse cortex	0.151027
CAACGTACACATAAAG	347511	323816	280077	43738	23695	Droplet Hi-C, mouse cortex	0.135071
CAACGTACACTGAAGG	169742	161043	137905	23137	8699	Droplet Hi-C, mouse cortex	0.14367
CAACGTACATCCATAG	367377	349677	295999	53673	17700	Droplet Hi-C, mouse cortex	0.153493
CAACGTACATTGAACC	193984	181728	158394	23334	12256	Droplet Hi-C, mouse cortex	0.128401
CAACGTAGTAAAGGCC	132086	124822	108840	15981	7264	Droplet Hi-C, mouse cortex	0.12803
CAACGTAGTAGGTAAT	110353	104372	91757	12615	5981	Droplet Hi-C, mouse cortex	0.120866
CAACGTAGTCCAACCG	365700	346124	293336	52785	19576	Droplet Hi-C, mouse cortex	0.152503
CAACGTAGTCTCTAAG	173472	164577	140111	24464	8895	Droplet Hi-C, mouse cortex	0.148648
CAACGTAGTTCTTAGG	138436	131448	111913	19534	6988	Droplet Hi-C, mouse cortex	0.148606
CAACGTATCCACTAGA	426010	402900	347017	55882	23110	Droplet Hi-C, mouse cortex	0.138699
CAACGTATCTATCTCA	95902	91364	77685	13679	4538	Droplet Hi-C, mouse cortex	0.14972
CAACGTATCTTTATCG	238199	224014	192280	31731	14185	Droplet Hi-C, mouse cortex	0.141647
CAAGAAAAGAAATGGG	107032	101720	89546	12173	5312	Droplet Hi-C, mouse cortex	0.119672
CAAGAAAAGGTTAGTA	247712	237217	202097	35118	10495	Droplet Hi-C, mouse cortex	0.148042
CAAGAAAAGTCGAGCA	209541	197895	169080	28811	11646	Droplet Hi-C, mouse cortex	0.145587
CAAGAAACACTGATTG	219346	209789	178245	31543	9557	Droplet Hi-C, mouse cortex	0.150356
CAAGAAACAGTATACC	111966	106197	92668	13529	5769	Droplet Hi-C, mouse cortex	0.127395
CAAGAAAGTTGTGACT	110234	106452	91980	14472	3782	Droplet Hi-C, mouse cortex	0.135949
CAAGAAATCAAACCCA	104606	100913	87569	13344	3693	Droplet Hi-C, mouse cortex	0.132233
CAAGAAATCAGAACGG	194453	184894	155529	29361	9559	Droplet Hi-C, mouse cortex	0.158799
CAAGAAATCTTGGCCT	180203	170468	145249	25218	9735	Droplet Hi-C, mouse cortex	0.147934
CAAGCTAAGAAATTCG	405510	386382	327152	59223	19128	Droplet Hi-C, mouse cortex	0.153276
CAAGCTAAGTCACGCC	309340	295879	248042	47832	13461	Droplet Hi-C, mouse cortex	0.161661
CAAGCTAAGTTGCCGC	288664	274728	232489	42239	13936	Droplet Hi-C, mouse cortex	0.153748
CAAGCTACAAATGCTC	188985	179274	155440	23832	9711	Droplet Hi-C, mouse cortex	0.132936
CAAGCTACACTTATGG	250397	235613	200846	34766	14784	Droplet Hi-C, mouse cortex	0.147556
CAAGCTACAGGTGTCC	110240	105585	90686	14897	4655	Droplet Hi-C, mouse cortex	0.14109
CAAGCTACATCATAGC	174833	168175	145207	22968	6658	Droplet Hi-C, mouse cortex	0.136572
CAAGCTAGTTCCGGCA	136903	130929	111374	19552	5974	Droplet Hi-C, mouse cortex	0.149333
CAAGGCCCAATGTGTC	124113	118170	101421	16748	5943	Droplet Hi-C, mouse cortex	0.141728
CAAGGCCCAGTAGTTC	324185	296057	259050	37007	28128	Droplet Hi-C, mouse cortex	0.125
CAAGGCCCATGGTATC	152539	142686	124382	18304	9853	Droplet Hi-C, mouse cortex	0.128282
CAATCCCCACCAAGGA	423559	401057	341957	59098	22502	Droplet Hi-C, mouse cortex	0.147356
CAATCCCCACCCTTAC	169402	160619	137973	22645	8783	Droplet Hi-C, mouse cortex	0.140986
CAATCCCCACTACACA	90677	86962	76638	10323	3715	Droplet Hi-C, mouse cortex	0.118707
CAATCCCGTAACCCAT	195153	184013	158207	25804	11140	Droplet Hi-C, mouse cortex	0.140229
CAATCCCGTCATTGGT	476224	446418	391036	55379	29806	Droplet Hi-C, mouse cortex	0.124052
CACAACAAGGTTGTGG	104265	98317	84292	14025	5948	Droplet Hi-C, mouse cortex	0.142651
CACAACACAAGGTTCT	287110	268125	230249	37875	18985	Droplet Hi-C, mouse cortex	0.141259
CACAACAGTAACCATC	103891	99753	86159	13594	4138	Droplet Hi-C, mouse cortex	0.136277
CACAACAGTACGCCCA	126697	119104	105196	13906	7593	Droplet Hi-C, mouse cortex	0.116755
CACAACAGTTGTCGGC	316332	299937	256196	43741	16395	Droplet Hi-C, mouse cortex	0.145834
CACAGATAGCAGAAAG	173063	163783	140009	23774	9280	Droplet Hi-C, mouse cortex	0.145155
CACAGATAGTAGAAGG	185555	172870	152942	19927	12685	Droplet Hi-C, mouse cortex	0.115272
CACAGATCAAACAGTA	113415	108684	95719	12965	4731	Droplet Hi-C, mouse cortex	0.119291
CACAGATCACTGATTG	298124	275610	239735	35874	22514	Droplet Hi-C, mouse cortex	0.130162
CACAGATCAGGTGTGA	130572	124127	105441	18682	6445	Droplet Hi-C, mouse cortex	0.150507
CACAGATGTAGCGGTA	292724	276596	236882	39712	16128	Droplet Hi-C, mouse cortex	0.143574
CACAGATGTATTGTCG	171225	162083	137237	24845	9142	Droplet Hi-C, mouse cortex	0.153286
CACATGAAGAAAGCAG	204169	192182	165280	26901	11987	Droplet Hi-C, mouse cortex	0.139977
CACATGACAACACGGA	345679	328763	283120	45641	16916	Droplet Hi-C, mouse cortex	0.138826
CACATGACAAGCAGGT	416820	395987	338131	57852	20833	Droplet Hi-C, mouse cortex	0.146096
CACATGACACAAACGG	226751	215425	182788	32636	11326	Droplet Hi-C, mouse cortex	0.151496
CACATGACACCTTGTC	87077	81410	71155	10255	5667	Droplet Hi-C, mouse cortex	0.125967
CACATGACATGATTGC	99242	93934	81927	12007	5308	Droplet Hi-C, mouse cortex	0.127824
CACATGAGTAAGTGCG	196570	187495	158827	28667	9075	Droplet Hi-C, mouse cortex	0.152895
CACATGAGTCAGAAGC	145443	138262	118116	20145	7181	Droplet Hi-C, mouse cortex	0.145702
CACATGAGTCGGCTGT	383071	361200	310329	50867	21871	Droplet Hi-C, mouse cortex	0.140828
CACATGATCAGCACTA	194996	184335	158096	26238	10661	Droplet Hi-C, mouse cortex	0.142339
CACATGATCAGTACAC	284880	264018	230147	33870	20862	Droplet Hi-C, mouse cortex	0.128287
CACATGATCCTTTGCG	224784	211440	180788	30648	13344	Droplet Hi-C, mouse cortex	0.144949
CACATGATCTGGCCAG	88812	84196	72875	11321	4616	Droplet Hi-C, mouse cortex	0.13446
CACATGATCTTGTGCC	219253	207203	177133	30067	12050	Droplet Hi-C, mouse cortex	0.145109
CACATGATCTTTCGAT	140242	131342	109542	21798	8900	Droplet Hi-C, mouse cortex	0.165964
CACCACTAGTACAGTA	106034	101165	88958	12207	4869	Droplet Hi-C, mouse cortex	0.120664
CACCACTCAAAGCTTC	146232	140537	119909	20628	5695	Droplet Hi-C, mouse cortex	0.14678
CACCACTGTTGGAGGT	252883	240646	209717	30928	12237	Droplet Hi-C, mouse cortex	0.128521
CACCACTTCATGAACC	93477	88896	78589	10307	4581	Droplet Hi-C, mouse cortex	0.115944
CACCACTTCGAGGTAG	309979	293678	248649	45026	16301	Droplet Hi-C, mouse cortex	0.153318
CACCACTTCGCGTGAC	263840	249802	211044	38756	14038	Droplet Hi-C, mouse cortex	0.155147
CACCTGTAGTGATTAG	179702	166891	145010	21880	12811	Droplet Hi-C, mouse cortex	0.131104
CACCTGTCAAGACACG	271618	253378	226080	27297	18240	Droplet Hi-C, mouse cortex	0.107732
CACCTGTCACATGATC	458234	434733	376338	58391	23501	Droplet Hi-C, mouse cortex	0.134315
CACCTGTCATTCTCGC	156572	148077	129918	18159	8495	Droplet Hi-C, mouse cortex	0.122632
CACCTGTGTCATGAGG	141183	134248	114764	19484	6935	Droplet Hi-C, mouse cortex	0.145134
CACCTGTGTTGCCGCA	198078	188007	160717	27290	10071	Droplet Hi-C, mouse cortex	0.145154
CACCTGTTCAGCACTA	268020	254843	215837	39005	13177	Droplet Hi-C, mouse cortex	0.153055
CACCTGTTCGCTTACC	160938	154410	132810	21599	6528	Droplet Hi-C, mouse cortex	0.139881
CACCTGTTCGTGAACT	141110	134190	114368	19822	6920	Droplet Hi-C, mouse cortex	0.147716
CACCTTGAGAGAGTTT	211239	202814	174845	27969	8425	Droplet Hi-C, mouse cortex	0.137905
CACCTTGAGAGTTTGA	125513	121211	103373	17837	4302	Droplet Hi-C, mouse cortex	0.147157
CACCTTGAGGTAGGAA	96804	91652	79226	12425	5152	Droplet Hi-C, mouse cortex	0.135567
CACCTTGAGTTCGTTG	308479	290437	247643	42792	18042	Droplet Hi-C, mouse cortex	0.147337
CACCTTGCACCGATCG	196828	185587	156816	28768	11241	Droplet Hi-C, mouse cortex	0.155011
CACCTTGCATGCGCTG	297196	281527	240182	41343	15669	Droplet Hi-C, mouse cortex	0.146853
CACCTTGGTCTGAGCC	154391	143775	124569	19206	10616	Droplet Hi-C, mouse cortex	0.133584
CACGTTCAGGATTTGA	105505	100637	86064	14571	4868	Droplet Hi-C, mouse cortex	0.144788
CACGTTCAGGTAGGCT	230210	215443	183891	31552	14767	Droplet Hi-C, mouse cortex	0.146452
CACGTTCCACTTATGG	287199	272995	232479	40512	14204	Droplet Hi-C, mouse cortex	0.148398
CACGTTCCATCTGCAA	138261	132061	113188	18873	6200	Droplet Hi-C, mouse cortex	0.142911
CACGTTCGTACTTCGA	91166	88203	75848	12355	2963	Droplet Hi-C, mouse cortex	0.140075
CACGTTCGTGATCAGG	112783	107781	93667	14114	5002	Droplet Hi-C, mouse cortex	0.130951
CACGTTCGTTCCTGTC	174433	162359	141069	21289	12074	Droplet Hi-C, mouse cortex	0.131123
CACGTTCGTTTAAGGA	99074	94239	81320	12919	4835	Droplet Hi-C, mouse cortex	0.137088
CACGTTCTCACGGGTC	213350	196789	169859	26926	16561	Droplet Hi-C, mouse cortex	0.136827
CACGTTCTCCCTACCA	153186	144384	123991	20393	8802	Droplet Hi-C, mouse cortex	0.141241
CACGTTCTCGGGAATG	98058	93688	81218	12470	4370	Droplet Hi-C, mouse cortex	0.133101
CACTAAGAGAAATGGG	393628	373629	316970	56658	19999	Droplet Hi-C, mouse cortex	0.151642
CACTAAGAGACACTTC	140796	132550	113154	19396	8246	Droplet Hi-C, mouse cortex	0.14633
CACTAAGAGTCATACC	332344	309376	269062	40312	22968	Droplet Hi-C, mouse cortex	0.130301
CACTAAGCAAAGGCCA	100335	95560	84374	11186	4775	Droplet Hi-C, mouse cortex	0.117057
CACTAAGCAACTACTG	309241	292195	251745	40449	17046	Droplet Hi-C, mouse cortex	0.138432
CACTAAGCACTTTGGA	261575	247870	208968	38897	13705	Droplet Hi-C, mouse cortex	0.156925
CACTAAGCAGTTGCAT	140533	132968	116060	16907	7565	Droplet Hi-C, mouse cortex	0.127151
CACTAAGCATACAACC	233304	216547	184768	31775	16757	Droplet Hi-C, mouse cortex	0.146735
CACTAAGGTACGGTTT	112385	107237	93302	13933	5148	Droplet Hi-C, mouse cortex	0.129927
CACTAAGGTAGATGAT	249629	235352	202504	32847	14277	Droplet Hi-C, mouse cortex	0.139565
CACTAAGTCCACACCT	232037	222495	187372	35120	9542	Droplet Hi-C, mouse cortex	0.157846
CACTAAGTCCTGAAAC	385069	362056	306319	55736	23013	Droplet Hi-C, mouse cortex	0.153943
CACTAAGTCGGATAAA	146916	140258	123417	16841	6658	Droplet Hi-C, mouse cortex	0.120072
CACTAAGTCGGTCGAC	284871	271015	233421	37592	13856	Droplet Hi-C, mouse cortex	0.138708
CACTGAAAGCTACGCC	195310	183623	150990	32629	11687	Droplet Hi-C, mouse cortex	0.177696
CACTGAAAGTATGGGC	137638	129981	111000	18980	7657	Droplet Hi-C, mouse cortex	0.146021
CACTGAACAGGACCTC	237994	222709	189498	33210	15285	Droplet Hi-C, mouse cortex	0.149118
CACTGAACATAAAGTG	190117	180077	154135	25940	10040	Droplet Hi-C, mouse cortex	0.144049
CACTGAAGTAGCCATT	188005	180533	153831	26696	7472	Droplet Hi-C, mouse cortex	0.147873
CACTGAAGTCCGCTTT	123231	116960	100379	16580	6271	Droplet Hi-C, mouse cortex	0.141758
CACTGAAGTGATTCCA	117852	113189	97637	15551	4663	Droplet Hi-C, mouse cortex	0.13739
CACTGAATCCGGACTG	187030	178992	150428	28563	8038	Droplet Hi-C, mouse cortex	0.159577
CAGCCTTAGTGAGTTA	133815	128216	110228	17987	5599	Droplet Hi-C, mouse cortex	0.140287
CAGCCTTCATCGCTAA	89796	85653	75626	10025	4143	Droplet Hi-C, mouse cortex	0.117042
CAGCCTTGTGCGCTCA	119979	114958	98254	16703	5021	Droplet Hi-C, mouse cortex	0.145297
CAGCCTTGTGTCCTTC	173649	165194	141838	23355	8455	Droplet Hi-C, mouse cortex	0.141379
CAGCCTTGTTTAGGAA	127255	123197	104382	18813	4058	Droplet Hi-C, mouse cortex	0.152707
CAGCCTTTCAACACGT	190528	178258	158401	19855	12270	Droplet Hi-C, mouse cortex	0.111384
CAGCCTTTCATCATGG	246868	235985	198638	37345	10883	Droplet Hi-C, mouse cortex	0.158252
CAGCTAAAGACTAATG	98978	94425	82846	11578	4553	Droplet Hi-C, mouse cortex	0.122616
CAGCTAAAGTCACACT	112668	106547	93549	12998	6121	Droplet Hi-C, mouse cortex	0.121993
CAGCTAAAGTTCGACT	109333	102664	87760	14903	6669	Droplet Hi-C, mouse cortex	0.145163
CAGCTAACAATGTGCT	102700	98992	87330	11662	3708	Droplet Hi-C, mouse cortex	0.117807
CAGCTAACACATTGCA	275032	259302	220422	38878	15730	Droplet Hi-C, mouse cortex	0.149933
CAGCTAACATGATTGC	100152	96970	82726	14241	3182	Droplet Hi-C, mouse cortex	0.14686
CAGCTAAGTGCAACAG	257510	245482	206735	38744	12028	Droplet Hi-C, mouse cortex	0.157828
CAGCTAAGTGCTTTGA	114689	109653	94418	15234	5036	Droplet Hi-C, mouse cortex	0.138929
CAGCTGGAGTACAGAT	216866	205654	177657	27997	11212	Droplet Hi-C, mouse cortex	0.136136
CAGCTGGCATAGCCGC	121795	116452	98827	17624	5343	Droplet Hi-C, mouse cortex	0.151341
CAGCTGGGTGATAACA	97428	93045	80345	12699	4383	Droplet Hi-C, mouse cortex	0.136482
CAGCTGGGTTGTGAGG	104640	99944	86384	13559	4696	Droplet Hi-C, mouse cortex	0.135666
CAGCTGGTCATAGGTC	109356	101975	83210	18764	7381	Droplet Hi-C, mouse cortex	0.184006
CAGCTGGTCCCGAAGC	394060	366561	320189	46371	27499	Droplet Hi-C, mouse cortex	0.126503
CAGCTGGTCTATAGGC	136515	130475	112553	17922	6040	Droplet Hi-C, mouse cortex	0.13736
CAGGATTAGTTGCTTG	117772	113125	98044	15080	4647	Droplet Hi-C, mouse cortex	0.133304
CAGGATTGTACAACGG	412005	390457	332928	57528	21548	Droplet Hi-C, mouse cortex	0.147335
CAGGATTGTGGATTTC	268762	256772	215632	41137	11990	Droplet Hi-C, mouse cortex	0.160208
CAGGATTGTTTGCCCT	136149	130057	110391	19666	6092	Droplet Hi-C, mouse cortex	0.151211
CAGGATTTCGCAAGCC	224960	213242	182706	30536	11718	Droplet Hi-C, mouse cortex	0.143199
CAGGGCTAGAATACTG	406159	387404	330801	56602	18755	Droplet Hi-C, mouse cortex	0.146106
CAGGGCTAGAGAGGTA	203086	193286	164475	28810	9800	Droplet Hi-C, mouse cortex	0.149054
CAGGGCTAGGCCTCTG	129367	121387	105920	15466	7980	Droplet Hi-C, mouse cortex	0.127411
CAGGGCTCAGAAGTGC	177651	167085	142546	24539	10566	Droplet Hi-C, mouse cortex	0.146865
CAGGGCTCATAGGCGA	278566	256504	225416	31086	22062	Droplet Hi-C, mouse cortex	0.121191
CAGGGCTCATCCTGGG	286220	262495	229874	32620	23725	Droplet Hi-C, mouse cortex	0.124269
CAGGGCTGTACGTAGG	91163	87130	76342	10788	4033	Droplet Hi-C, mouse cortex	0.123815
CAGGGCTGTTAACCAC	162903	155653	134289	21364	7250	Droplet Hi-C, mouse cortex	0.137254
CAGGGCTGTTTCGACA	93553	89343	76901	12441	4210	Droplet Hi-C, mouse cortex	0.13925
CAGGGCTTCACAAGCT	122595	117226	101064	16161	5369	Droplet Hi-C, mouse cortex	0.137862
CAGTATGAGAGAGGTA	148028	141879	121153	20726	6149	Droplet Hi-C, mouse cortex	0.146082
CAGTATGAGTAGTTCC	267991	250057	216087	33969	17934	Droplet Hi-C, mouse cortex	0.135845
CAGTATGAGTGCAACG	476064	452606	392939	59664	23458	Droplet Hi-C, mouse cortex	0.131823
CAGTATGCACTGTCAA	174678	166336	140010	26325	8342	Droplet Hi-C, mouse cortex	0.158264
CAGTATGGTAGCATGG	93623	88631	77485	11146	4992	Droplet Hi-C, mouse cortex	0.125757
CAGTATGGTGTCGTGC	319836	295567	254994	40572	24269	Droplet Hi-C, mouse cortex	0.137268
CAGTATGTCTTCCGTG	173047	161602	140219	21383	11445	Droplet Hi-C, mouse cortex	0.132319
CAGTGCGAGATGCGAC	231737	217266	187978	29288	14471	Droplet Hi-C, mouse cortex	0.134803
CAGTGCGAGTCGGGAT	180780	171712	149034	22676	9068	Droplet Hi-C, mouse cortex	0.132058
CAGTGCGGTAGTACAA	115334	109900	94805	15093	5434	Droplet Hi-C, mouse cortex	0.137334
CAGTGCGTCCAACCTC	372719	353959	299534	54422	18760	Droplet Hi-C, mouse cortex	0.153752
CAGTGCGTCCTGGAAT	142575	135235	114904	20329	7340	Droplet Hi-C, mouse cortex	0.150324
CAGTGCGTCGCAGATT	134030	126558	112725	13833	7472	Droplet Hi-C, mouse cortex	0.109302
CAGTGTAAGGCTAAAT	241147	232050	203890	28157	9097	Droplet Hi-C, mouse cortex	0.12134
CAGTGTACAGCTTACA	162707	149882	133757	16125	12825	Droplet Hi-C, mouse cortex	0.107585
CAGTGTATCGTTGTAG	370158	351905	298709	53192	18253	Droplet Hi-C, mouse cortex	0.151154
CATAACGCAAGCTTTG	88952	84815	74391	10424	4137	Droplet Hi-C, mouse cortex	0.122903
CATAACGCATAGTCCA	237224	226517	190962	35553	10707	Droplet Hi-C, mouse cortex	0.156955
CATAACGCATCGAGTT	115265	109217	96023	13193	6048	Droplet Hi-C, mouse cortex	0.120796
CATAACGCATTCGTCC	226424	210806	185735	25071	15618	Droplet Hi-C, mouse cortex	0.118929
CATAACGGTAGTAACA	219953	210116	176989	33124	9837	Droplet Hi-C, mouse cortex	0.157646
CATAACGTCTACCCGT	106866	101610	89385	12225	5256	Droplet Hi-C, mouse cortex	0.120313
CATGCCTAGGTCGGTA	144933	139441	118854	20584	5492	Droplet Hi-C, mouse cortex	0.147618
CATGCCTCAATCACTG	91369	88911	77136	11773	2458	Droplet Hi-C, mouse cortex	0.132413
CATGCCTCAATTAGGA	88807	84492	73060	11431	4315	Droplet Hi-C, mouse cortex	0.135291
CATGCCTCACATTCTT	261487	245442	215749	29693	16045	Droplet Hi-C, mouse cortex	0.120978
CATGCCTCACGCGTTG	278559	265204	223883	41320	13355	Droplet Hi-C, mouse cortex	0.155805
CATGCCTGTAACAATG	337621	307799	270714	37080	29822	Droplet Hi-C, mouse cortex	0.120468
CATGCCTGTCTGAGCC	283091	269994	226466	43525	13097	Droplet Hi-C, mouse cortex	0.161207
CATGCCTGTTGCAGCC	218757	204125	177307	26816	14632	Droplet Hi-C, mouse cortex	0.13137
CATGCCTTCAAAGTAG	263871	249025	210878	38145	14846	Droplet Hi-C, mouse cortex	0.153177
CATGCCTTCGTGAGTT	298404	279170	240100	39068	19234	Droplet Hi-C, mouse cortex	0.139943
CATGTTTAGAAGGGCG	164912	157088	131777	25307	7824	Droplet Hi-C, mouse cortex	0.161101
CATGTTTAGCCTTTGA	212702	202675	172680	29993	10027	Droplet Hi-C, mouse cortex	0.147986
CATGTTTAGGAGGCGA	135511	130280	111374	18906	5231	Droplet Hi-C, mouse cortex	0.145118
CATGTTTAGGATTAAC	99130	94469	83814	10655	4661	Droplet Hi-C, mouse cortex	0.112788
CATGTTTCAAGCAGGT	222041	208863	176389	32471	13178	Droplet Hi-C, mouse cortex	0.155466
CATGTTTCAGGTCTGC	198944	188029	161634	26392	10915	Droplet Hi-C, mouse cortex	0.140361
CATGTTTGTAACCCAT	122565	116279	101862	14416	6286	Droplet Hi-C, mouse cortex	0.123978
CATGTTTGTAGCAGGT	310914	293290	257264	36025	17624	Droplet Hi-C, mouse cortex	0.122831
CATGTTTGTGCGTAGA	91309	86527	75583	10944	4782	Droplet Hi-C, mouse cortex	0.126481
CATGTTTGTTGTGACT	161511	152531	131351	21178	8980	Droplet Hi-C, mouse cortex	0.138844
CATGTTTTCCAGAATC	108917	104237	91391	12846	4680	Droplet Hi-C, mouse cortex	0.123238
CATGTTTTCTGGGCGT	197079	186353	165702	20650	10726	Droplet Hi-C, mouse cortex	0.110811
CATTCATAGCCATTCA	209425	198024	167926	30098	11401	Droplet Hi-C, mouse cortex	0.151992
CATTCATAGGATTTGA	227103	217469	182339	35129	9634	Droplet Hi-C, mouse cortex	0.161536
CATTCATCACATCATG	139725	133497	115428	18068	6228	Droplet Hi-C, mouse cortex	0.135344
CATTCATGTAGTTTGC	344691	326678	276742	49933	18013	Droplet Hi-C, mouse cortex	0.152851
CATTCATGTGCAAGCA	93145	88478	76685	11791	4667	Droplet Hi-C, mouse cortex	0.133265
CATTCATGTGCTTACA	124482	118502	101250	17249	5980	Droplet Hi-C, mouse cortex	0.145559
CATTCATGTGTAGGAC	271271	257785	219669	38113	13486	Droplet Hi-C, mouse cortex	0.147848
CATTCATTCCGAATTG	109362	104643	89171	15471	4719	Droplet Hi-C, mouse cortex	0.147846
CATTCCGCAAGGCTTT	130915	124420	110184	14235	6495	Droplet Hi-C, mouse cortex	0.114411
CATTCCGCAAGTAACA	276014	263464	224592	38868	12550	Droplet Hi-C, mouse cortex	0.147527
CATTCCGGTGCTGTGC	196280	183099	158064	25033	13181	Droplet Hi-C, mouse cortex	0.136718
CATTCCGTCGCTTGAA	173256	164581	141581	22999	8675	Droplet Hi-C, mouse cortex	0.139743
CATTGGAAGAACCATA	190672	179723	152387	27334	10949	Droplet Hi-C, mouse cortex	0.15209
CATTGGAAGAAGCCGT	178206	165875	151517	14358	12331	Droplet Hi-C, mouse cortex	0.0865592
CATTGGACAGGTGGTA	142018	136439	117753	18686	5579	Droplet Hi-C, mouse cortex	0.136955
CATTGGAGTAGAAGCC	241128	226637	195063	31572	14491	Droplet Hi-C, mouse cortex	0.139306
CATTGGAGTTAGCTCA	242030	232961	194805	38154	9069	Droplet Hi-C, mouse cortex	0.163778
CATTGGATCTCCAACC	107508	102494	89086	13407	5014	Droplet Hi-C, mouse cortex	0.130808
CATTGGATCTGGCTAA	276365	263668	221761	41907	12697	Droplet Hi-C, mouse cortex	0.158939
CCAATGAAGGGAGTTC	405946	382242	330417	51824	23704	Droplet Hi-C, mouse cortex	0.135579
CCAATGAAGTCCGATT	109147	103391	88401	14989	5756	Droplet Hi-C, mouse cortex	0.144974
CCAATGACAAGGCGTA	211031	203326	172868	30457	7705	Droplet Hi-C, mouse cortex	0.149794
CCAATGAGTCAATCCA	90338	86427	74935	11491	3911	Droplet Hi-C, mouse cortex	0.132956
CCAATGATCACATTCT	307489	293555	244592	48959	13934	Droplet Hi-C, mouse cortex	0.16678
CCAATGATCGGTCGAC	236688	228154	199213	28940	8534	Droplet Hi-C, mouse cortex	0.126844
CCACAGGCACCACAGC	123704	117830	102144	15686	5874	Droplet Hi-C, mouse cortex	0.133124
CCACAGGGTTACCCAA	254524	243799	205260	38537	10725	Droplet Hi-C, mouse cortex	0.158069
CCACAGGTCAAACCAC	401465	381069	321610	59458	20396	Droplet Hi-C, mouse cortex	0.156029
CCACAGGTCTCTTCCT	200743	190554	163751	26800	10189	Droplet Hi-C, mouse cortex	0.140643
CCACGTTAGAACTAAC	97227	92119	81738	10380	5108	Droplet Hi-C, mouse cortex	0.11268
CCACGTTAGAGCTCCC	138462	132476	113021	19453	5986	Droplet Hi-C, mouse cortex	0.146842
CCACGTTAGTCGGGAT	102672	98302	85749	12552	4370	Droplet Hi-C, mouse cortex	0.127688
CCCAGAGTCATTCTTG	176978	166885	144520	22364	10093	Droplet Hi-C, mouse cortex	0.134008
CCCTCTCCAGCGTACC	147597	140542	120744	19797	7055	Droplet Hi-C, mouse cortex	0.140862
CCGTGAGGTTCTTATC	318337	295792	254754	41032	22545	Droplet Hi-C, mouse cortex	0.138719
CCTATTAGTCGTCGCA	139440	132358	114982	17376	7082	Droplet Hi-C, mouse cortex	0.13128
CCTTGCAGTCATCGTA	269596	256220	219664	36555	13376	Droplet Hi-C, mouse cortex	0.14267
CGATGATAGGCGTAGT	98296	93537	82144	11393	4759	Droplet Hi-C, mouse cortex	0.121802
CGATGATCAAGATTAG	91886	88819	77381	11437	3067	Droplet Hi-C, mouse cortex	0.128767
CGATGATCACGCGACT	135473	127144	109870	17274	8329	Droplet Hi-C, mouse cortex	0.135862
CGATGATCACTGCTCT	134456	128244	110805	17438	6212	Droplet Hi-C, mouse cortex	0.135975
CGATGATCAGTATACC	279887	265079	227403	37675	14808	Droplet Hi-C, mouse cortex	0.142127
CGATGATGTATCTCAG	484300	451035	392040	58995	33265	Droplet Hi-C, mouse cortex	0.130799
CGATGATGTGTCGTCG	135846	128971	110595	18376	6875	Droplet Hi-C, mouse cortex	0.142482
CGATGATGTTCTTATC	152506	145654	122673	22980	6852	Droplet Hi-C, mouse cortex	0.157771
CGATGATTCACACGTA	98444	94232	81866	12366	4212	Droplet Hi-C, mouse cortex	0.131229
CGATGATTCCCGAAGC	296281	278408	237205	41200	17873	Droplet Hi-C, mouse cortex	0.147984
CGCAATAAGCATTGGG	403532	382048	330380	51667	21484	Droplet Hi-C, mouse cortex	0.135237
CGCAATACAAACGTTC	144092	137040	115750	21288	7052	Droplet Hi-C, mouse cortex	0.155342
CGCAATACAAGTGGCA	141623	135762	116850	18909	5861	Droplet Hi-C, mouse cortex	0.139281
CGCAATACACCTGTGG	134763	128655	109513	19140	6108	Droplet Hi-C, mouse cortex	0.14877
CGCAATAGTAAACGAT	382629	357025	310820	46204	25604	Droplet Hi-C, mouse cortex	0.129414
CGCAATAGTTACCCAA	143515	134376	119127	15249	9139	Droplet Hi-C, mouse cortex	0.11348
CGCACAGAGTCTGTGT	298351	278066	238475	39589	20285	Droplet Hi-C, mouse cortex	0.142373
CGCACAGAGTGTTCCA	155189	148042	127563	20479	7147	Droplet Hi-C, mouse cortex	0.138332
CGCACAGGTACCTATG	133165	124106	111804	12302	9059	Droplet Hi-C, mouse cortex	0.0991249
CGCACAGGTCCTCAGG	287237	274840	231440	43396	12397	Droplet Hi-C, mouse cortex	0.157896
CGCACAGTCACTAGGT	161780	155386	132648	22736	6394	Droplet Hi-C, mouse cortex	0.146319
CGCACAGTCAGATACC	249088	237350	203132	34216	11738	Droplet Hi-C, mouse cortex	0.144158
CGCAGGTAGAGTGGTC	128941	122997	102344	20653	5944	Droplet Hi-C, mouse cortex	0.167915
CGCAGGTCAAGCGTCC	126559	114741	95320	19420	11818	Droplet Hi-C, mouse cortex	0.169251
CGCAGGTCAGTTCGGC	324710	313797	260674	53119	10913	Droplet Hi-C, mouse cortex	0.169278
CGCAGGTCATGCCTTC	132064	124335	106804	17530	7729	Droplet Hi-C, mouse cortex	0.14099
CGCAGGTTCTTCGTTA	427705	405176	348689	56484	22529	Droplet Hi-C, mouse cortex	0.139406
CGCGCAAAGATGCGAC	202619	195386	165949	29437	7233	Droplet Hi-C, mouse cortex	0.150661
CGCGCAAAGGGACGTT	133656	123728	110378	13350	9928	Droplet Hi-C, mouse cortex	0.107898
CGCGCAAGTACTTCGA	118124	110515	98543	11972	7609	Droplet Hi-C, mouse cortex	0.108329
CGCGCAAGTAGTCTGT	89788	85008	73435	11572	4780	Droplet Hi-C, mouse cortex	0.136128
CGCGCAATCCTCCAGT	197569	187274	162225	25049	10295	Droplet Hi-C, mouse cortex	0.133756
CGCGCAATCTTAAGCG	134908	128845	110125	18720	6063	Droplet Hi-C, mouse cortex	0.145291
CGCTAGGAGAAATTCG	361476	339378	290479	48896	22098	Droplet Hi-C, mouse cortex	0.144075
CGCTAGGAGACACTTC	93934	89204	79021	10183	4730	Droplet Hi-C, mouse cortex	0.114154
CGCTAGGCACATAAAG	443016	414026	357032	56992	28990	Droplet Hi-C, mouse cortex	0.137653
CGCTAGGCATTAACGC	333715	317262	265496	51764	16453	Droplet Hi-C, mouse cortex	0.163159
CGCTAGGGTATACGCT	101212	96296	83627	12668	4916	Droplet Hi-C, mouse cortex	0.131553
CGCTATCCAAGGAACC	177354	164849	144573	20273	12505	Droplet Hi-C, mouse cortex	0.122979
CGCTATCGTATCCTTT	109810	103609	93100	10509	6201	Droplet Hi-C, mouse cortex	0.101429
CGCTATCGTGATAACA	94480	89788	78477	11311	4692	Droplet Hi-C, mouse cortex	0.125975
CGCTATCTCATGCTTT	210154	199923	173031	26889	10231	Droplet Hi-C, mouse cortex	0.134497
CGCTATCTCGTTCCGT	107017	102663	89173	13489	4354	Droplet Hi-C, mouse cortex	0.131391
CGCTATCTCTCATCCG	273399	257472	219361	38110	15927	Droplet Hi-C, mouse cortex	0.148016
CGCTGGAAGAAATACC	334996	319773	270212	49558	15223	Droplet Hi-C, mouse cortex	0.154979
CGCTGGAAGTCGGGAT	122111	116784	104784	12000	5327	Droplet Hi-C, mouse cortex	0.102754
CGCTGGAAGTGTCGCC	343689	323469	276035	47431	20220	Droplet Hi-C, mouse cortex	0.146632
CGCTGGAGTAAAGCTA	105328	99998	87414	12583	5330	Droplet Hi-C, mouse cortex	0.125833
CGCTGGAGTAAAGGCC	93920	89522	78078	11444	4398	Droplet Hi-C, mouse cortex	0.127834
CGCTGGAGTATGTTCG	134411	128334	109635	18699	6077	Droplet Hi-C, mouse cortex	0.145706
CGCTGGATCAGCGGTC	126678	115491	101823	13666	11187	Droplet Hi-C, mouse cortex	0.11833
CGCTGGATCGTGATAC	117542	111891	95258	16633	5651	Droplet Hi-C, mouse cortex	0.148654
CGGACCAAGTCTCCAA	107187	100853	88617	12236	6334	Droplet Hi-C, mouse cortex	0.121325
CGGACCACAACTAGAA	95774	90998	80000	10997	4776	Droplet Hi-C, mouse cortex	0.120849
CGGACCACAATTGTGC	357753	338016	288184	49832	19737	Droplet Hi-C, mouse cortex	0.147425
CGGACCACATGCGCTG	343050	322336	279550	42784	20714	Droplet Hi-C, mouse cortex	0.132731
CGGACCACATGGGAAC	103520	98149	85657	12490	5371	Droplet Hi-C, mouse cortex	0.127255
CGGACCAGTAGTTTGC	167118	159817	137422	22395	7301	Droplet Hi-C, mouse cortex	0.140129
CGGACCATCAGGATCT	116624	111963	96139	15824	4661	Droplet Hi-C, mouse cortex	0.141332
CGGACCATCGATGTGT	123569	117749	101648	16101	5820	Droplet Hi-C, mouse cortex	0.13674
CGGACCATCGTGGAAG	399195	373364	322748	50612	25831	Droplet Hi-C, mouse cortex	0.135557
CGGACCATCTAGCAGT	204122	191155	164130	27025	12967	Droplet Hi-C, mouse cortex	0.141377
CGGACCATCTGTGTGA	329669	310353	263264	47087	19316	Droplet Hi-C, mouse cortex	0.151721
CGGACTGAGACTAATG	131005	122903	108432	14471	8102	Droplet Hi-C, mouse cortex	0.117743
CGGACTGAGGAAGGTA	105122	100225	86977	13248	4897	Droplet Hi-C, mouse cortex	0.132183
CGGACTGAGGGCTTCC	244415	234341	195190	39149	10074	Droplet Hi-C, mouse cortex	0.16706
CGGACTGAGTGAACCG	259839	247994	207402	40590	11845	Droplet Hi-C, mouse cortex	0.163673
CGGACTGCAACACGGA	282280	269047	225169	43875	13233	Droplet Hi-C, mouse cortex	0.163076
CGGACTGCATCATCGA	173367	165128	140502	24626	8239	Droplet Hi-C, mouse cortex	0.149133
CGGACTGGTGTCGGTC	134898	125903	108299	17603	8995	Droplet Hi-C, mouse cortex	0.139814
CGGACTGGTGTCGTCG	125076	119514	102782	16731	5562	Droplet Hi-C, mouse cortex	0.139992
CGGACTGGTTCATTTC	208411	199466	167824	31642	8945	Droplet Hi-C, mouse cortex	0.158634
CGGACTGGTTCTACCC	114582	109528	94681	14846	5054	Droplet Hi-C, mouse cortex	0.135545
CGGACTGTCGCCTTAC	411976	387531	328496	59034	24445	Droplet Hi-C, mouse cortex	0.152334
CGGTGCAAGATAGGTT	224833	211572	181523	30046	13261	Droplet Hi-C, mouse cortex	0.142013
CGGTGCAAGCTGAATA	312892	296752	253803	42948	16140	Droplet Hi-C, mouse cortex	0.144727
CGGTGCACATACCCGG	318965	303579	258950	44628	15386	Droplet Hi-C, mouse cortex	0.147006
CGGTGCAGTTTCCACC	144954	137690	119005	18682	7264	Droplet Hi-C, mouse cortex	0.135682
CGTAAACAGGTACACG	132098	126395	108683	17710	5703	Droplet Hi-C, mouse cortex	0.140116
CGTAAACCAATGATGA	400118	379264	325775	53487	20854	Droplet Hi-C, mouse cortex	0.141028
CGTAAACCAGTTGCAT	139817	131361	113452	17909	8456	Droplet Hi-C, mouse cortex	0.136334
CGTAAACGTCGCGCTA	94909	91691	79739	11952	3218	Droplet Hi-C, mouse cortex	0.130351
CGTAAACGTCGTCGCA	383287	354418	306033	48385	28869	Droplet Hi-C, mouse cortex	0.13652
CGTAAACGTTCTTTGT	379601	357358	309486	47872	22243	Droplet Hi-C, mouse cortex	0.133961
CGTACAAAGAGGTGGG	188640	180280	155619	24661	8360	Droplet Hi-C, mouse cortex	0.136793
CGTACAACACAGTTAC	172311	161853	137682	24170	10458	Droplet Hi-C, mouse cortex	0.149333
CGTACAACATTTGGTG	126866	121484	105153	16331	5382	Droplet Hi-C, mouse cortex	0.134429
CGTACAAGTACCCATA	187350	179120	154141	24977	8230	Droplet Hi-C, mouse cortex	0.139443
CGTACAAGTAGTTTGC	152158	145452	124741	20710	6706	Droplet Hi-C, mouse cortex	0.142384
CGTACAATCATGCTTT	102201	97469	84251	13218	4732	Droplet Hi-C, mouse cortex	0.135612
CGTACAATCGGTCCGA	263988	244625	212716	31909	19363	Droplet Hi-C, mouse cortex	0.13044
CGTACAATCTCATATC	205683	192751	165122	27627	12932	Droplet Hi-C, mouse cortex	0.14333
CGTACAATCTCATCCG	125895	118871	103443	15428	7024	Droplet Hi-C, mouse cortex	0.129788
CGTGGCAAGACCTATC	346938	330430	277474	52954	16508	Droplet Hi-C, mouse cortex	0.160258
CGTGGCAAGAGGAAGT	124486	120065	103745	16318	4421	Droplet Hi-C, mouse cortex	0.13591
CGTGGCAAGATGCGAC	164402	156047	133488	22559	8355	Droplet Hi-C, mouse cortex	0.144565
CGTGGCAAGCTCCGGT	310312	297378	249885	47490	12934	Droplet Hi-C, mouse cortex	0.159696
CGTGGCAAGTACAGAT	220443	209610	179515	30093	10833	Droplet Hi-C, mouse cortex	0.143567
CGTGGCACACACGGTC	138310	130819	110288	20530	7491	Droplet Hi-C, mouse cortex	0.156934
CGTGGCACAGAACAGC	211693	201700	170684	31014	9993	Droplet Hi-C, mouse cortex	0.153763
CGTGGCAGTGTGAGGT	114037	109062	95291	13770	4975	Droplet Hi-C, mouse cortex	0.126258
CGTGGCATCAGTGGTT	286132	271052	231275	39775	15080	Droplet Hi-C, mouse cortex	0.146743
CGTGGCATCGATAGTC	87061	81345	66700	14645	5716	Droplet Hi-C, mouse cortex	0.180036
CGTTCCAAGATCGAGC	89947	86299	75236	11063	3648	Droplet Hi-C, mouse cortex	0.128194
CGTTCCAAGTAGGTCG	209803	200279	173970	26308	9524	Droplet Hi-C, mouse cortex	0.131357
CGTTCCAAGTCAGCCC	125683	115617	103627	11989	10066	Droplet Hi-C, mouse cortex	0.103696
CGTTCCAAGTTGACAA	236693	224357	189163	35193	12336	Droplet Hi-C, mouse cortex	0.156862
CGTTCCACACAGGAAC	159278	151242	129951	21288	8036	Droplet Hi-C, mouse cortex	0.140755
CGTTCCACACAGTAGG	187657	177333	151740	25592	10324	Droplet Hi-C, mouse cortex	0.144316
CGTTCCACACCTACCT	191590	182266	155434	26830	9324	Droplet Hi-C, mouse cortex	0.147202
CGTTCCACAGAATGCG	114059	108480	93709	14770	5579	Droplet Hi-C, mouse cortex	0.136154
CGTTCCACATGGAGGT	86883	84113	73317	10796	2770	Droplet Hi-C, mouse cortex	0.128351
CGTTCCAGTTCCCAAA	147300	140079	119181	20898	7221	Droplet Hi-C, mouse cortex	0.149187
CGTTCCAGTTTGTGAC	174107	163781	141476	22305	10326	Droplet Hi-C, mouse cortex	0.136188
CGTTCCATCCAGGTAT	248515	235471	199554	35914	13044	Droplet Hi-C, mouse cortex	0.15252
CGTTCCATCTGAACGT	120167	113150	97441	15709	7017	Droplet Hi-C, mouse cortex	0.138833
CTAACTTAGTTCAACC	116380	111061	97434	13627	5319	Droplet Hi-C, mouse cortex	0.122698
CTAACTTCAAGCAACG	119970	114233	98065	16167	5737	Droplet Hi-C, mouse cortex	0.141527
CTAACTTCACGACGAA	363417	345966	292285	53679	17451	Droplet Hi-C, mouse cortex	0.155157
CTAACTTCATGCCCTT	201363	191908	162930	28977	9455	Droplet Hi-C, mouse cortex	0.150994
CTAACTTGTTCCCTTG	388037	365561	313161	52397	22476	Droplet Hi-C, mouse cortex	0.143333
CTAACTTTCGAGGTAG	152500	146813	126222	20589	5687	Droplet Hi-C, mouse cortex	0.14024
CTACAGAAGAAGCCTG	115450	110663	95879	14784	4787	Droplet Hi-C, mouse cortex	0.133595
CTACAGAAGTAACTCC	336577	317887	273522	44364	18690	Droplet Hi-C, mouse cortex	0.139559
CTACAGAAGTCTCTAG	128366	122263	105833	16429	6103	Droplet Hi-C, mouse cortex	0.134374
CTACAGACAGATTTGC	283336	261985	232477	29507	21351	Droplet Hi-C, mouse cortex	0.112629
CTACAGACAGGACTGA	101817	97366	84836	12529	4451	Droplet Hi-C, mouse cortex	0.128679
CTACAGACAGGTAGGT	159286	146181	127462	18717	13105	Droplet Hi-C, mouse cortex	0.12804
CTACAGACATTACTCT	115279	109777	96717	13060	5502	Droplet Hi-C, mouse cortex	0.118968
CTACAGAGTAAGCCGA	264884	249971	214563	35406	14913	Droplet Hi-C, mouse cortex	0.14164
CTACAGAGTACGGAGT	154459	145998	124834	21163	8461	Droplet Hi-C, mouse cortex	0.144954
CTACAGAGTAGCATGG	369097	352025	298438	53583	17072	Droplet Hi-C, mouse cortex	0.152214
CTACAGAGTTAACCAC	126876	120955	102690	18265	5921	Droplet Hi-C, mouse cortex	0.151007
CTACAGAGTTACTTTC	204048	188853	165976	22877	15195	Droplet Hi-C, mouse cortex	0.121137
CTACAGATCAAGGCCC	102025	97374	83643	13730	4651	Droplet Hi-C, mouse cortex	0.141003
CTACTTAAGTCTGTGT	138398	131319	113156	18162	7079	Droplet Hi-C, mouse cortex	0.138304
CTACTTACACAGTTAC	107915	103151	90878	12272	4764	Droplet Hi-C, mouse cortex	0.118971
CTACTTACATGGCCTG	173603	162674	139697	22975	10929	Droplet Hi-C, mouse cortex	0.141233
CTACTTAGTAACGGTG	369276	338790	297156	41633	30486	Droplet Hi-C, mouse cortex	0.122887
CTACTTAGTCAGCAAG	128160	122424	105439	16983	5736	Droplet Hi-C, mouse cortex	0.138723
CTACTTAGTGCATTCA	126698	119484	103212	16270	7214	Droplet Hi-C, mouse cortex	0.136169
CTACTTAGTGTGAGGT	106302	100840	88084	12756	5462	Droplet Hi-C, mouse cortex	0.126497
CTACTTATCCTCTCTT	157861	152018	127995	24022	5843	Droplet Hi-C, mouse cortex	0.158021
CTAGCGGAGAGCCTGA	93657	89320	77961	11358	4337	Droplet Hi-C, mouse cortex	0.127161
CTAGCGGAGCTGAATA	312549	297020	251489	45530	15529	Droplet Hi-C, mouse cortex	0.153289
CTAGCGGGTACCGGCT	257170	236746	214604	22142	20424	Droplet Hi-C, mouse cortex	0.0935264
CTAGCGGTCAACACGT	138403	130996	112960	18034	7407	Droplet Hi-C, mouse cortex	0.137668
CTAGCGGTCCATGTTT	309214	291368	249788	41579	17846	Droplet Hi-C, mouse cortex	0.142703
CTAGCGGTCGAGAAGC	402217	385977	329944	56032	16240	Droplet Hi-C, mouse cortex	0.145169
CTAGCGGTCGTCTAGA	257976	244267	211023	33243	13709	Droplet Hi-C, mouse cortex	0.136093
CTAGGATAGATCTCAC	306844	286153	246409	39738	20691	Droplet Hi-C, mouse cortex	0.13887
CTAGGATGTAAACGAT	100959	96572	84438	12134	4387	Droplet Hi-C, mouse cortex	0.125647
CTAGGATGTAAGTGCG	90476	86332	75278	11052	4144	Droplet Hi-C, mouse cortex	0.128017
CTAGGATGTGATTCCA	189892	178697	153758	24938	11195	Droplet Hi-C, mouse cortex	0.139555
CTAGGATGTGCTTGAT	86631	81874	68685	13187	4757	Droplet Hi-C, mouse cortex	0.161065
CTAGGATTCGACCCGA	203115	189137	167268	21869	13978	Droplet Hi-C, mouse cortex	0.115625
CTAGGATTCGATATGC	134303	127918	111881	16036	6385	Droplet Hi-C, mouse cortex	0.125362
CTAGGATTCTGACTTT	120409	114386	97786	16600	6023	Droplet Hi-C, mouse cortex	0.145123
CTAGGATTCTGGAAGG	90928	87282	76579	10703	3646	Droplet Hi-C, mouse cortex	0.122626
CTAGGATTCTGTTGCC	348205	329638	277915	51721	18567	Droplet Hi-C, mouse cortex	0.156902
CTAGGGCAGAAGAGTG	244180	231844	195933	35908	12336	Droplet Hi-C, mouse cortex	0.15488
CTAGGGCCACATGATC	112407	107051	92811	14238	5356	Droplet Hi-C, mouse cortex	0.133002
CTAGGGCCACGCTGTG	90127	85067	74864	10203	5060	Droplet Hi-C, mouse cortex	0.119941
CTAGGGCCATGCGACC	286491	261510	228987	32522	24981	Droplet Hi-C, mouse cortex	0.124362
CTCAACCAGGTGATGC	93438	90558	78146	12411	2880	Droplet Hi-C, mouse cortex	0.13705
CTCAACCCATAGATAG	434021	404357	348726	55629	29664	Droplet Hi-C, mouse cortex	0.137574
CTCAACCCATGTGGGA	168556	158338	135303	23034	10218	Droplet Hi-C, mouse cortex	0.145474
CTCAACCGTCAACAGG	380623	362745	305681	57058	17878	Droplet Hi-C, mouse cortex	0.157295
CTCACCAAGCTTACCA	123989	118314	102696	15617	5675	Droplet Hi-C, mouse cortex	0.131996
CTCACCACATAGCCGC	87850	83557	72111	11446	4293	Droplet Hi-C, mouse cortex	0.136984
CTCACCACATGCGACC	98828	95363	82901	12460	3465	Droplet Hi-C, mouse cortex	0.130659
CTCACCAGTCAACGGA	330911	301115	269813	31301	29796	Droplet Hi-C, mouse cortex	0.10395
CTCACCAGTCCTATTT	272318	251242	218491	32751	21076	Droplet Hi-C, mouse cortex	0.130356
CTCACCAGTTCATTTC	236980	221850	189914	31935	15130	Droplet Hi-C, mouse cortex	0.143949
CTCACCATCCCTACCA	100118	95025	83192	11832	5093	Droplet Hi-C, mouse cortex	0.124515
CTCACCATCCTTTGAT	99168	93171	82271	10899	5997	Droplet Hi-C, mouse cortex	0.116978
CTCAGAACAAGCGAAC	376698	360251	303625	56623	16447	Droplet Hi-C, mouse cortex	0.157177
CTCAGAACATGGATGG	229698	220910	184503	36405	8788	Droplet Hi-C, mouse cortex	0.164796
CTCAGAATCTTTATCG	184023	172153	148959	23194	11870	Droplet Hi-C, mouse cortex	0.134729
CTCAGCTAGTGTGTAA	119804	113421	97963	15457	6383	Droplet Hi-C, mouse cortex	0.13628
CTCAGCTAGTTTGGAA	283045	265201	226231	38965	17844	Droplet Hi-C, mouse cortex	0.146926
CTCAGCTCACAGTTAC	263081	245128	213675	31453	17953	Droplet Hi-C, mouse cortex	0.128313
CTCAGCTCAGCAACCC	165948	154935	135255	19676	11013	Droplet Hi-C, mouse cortex	0.126995
CTCAGCTGTGATTCCA	127248	120061	105456	14604	7187	Droplet Hi-C, mouse cortex	0.121638
CTCAGCTGTTGCAGCC	317808	290412	255514	34897	27396	Droplet Hi-C, mouse cortex	0.120164
CTCAGCTTCGGTTCCT	150301	144084	123156	20926	6217	Droplet Hi-C, mouse cortex	0.145235
CTCATGCAGAAATACC	138723	131424	113300	18123	7299	Droplet Hi-C, mouse cortex	0.137897
CTCATGCAGACTTGAA	281823	266338	226034	40302	15485	Droplet Hi-C, mouse cortex	0.151319
CTCATGCAGGTAGGCT	285134	273410	226466	46941	11724	Droplet Hi-C, mouse cortex	0.171687
CTCATGCCAAAGACGC	112713	108170	93664	14506	4543	Droplet Hi-C, mouse cortex	0.134104
CTCATGCCACAGATGG	93720	89369	78067	11302	4351	Droplet Hi-C, mouse cortex	0.126464
CTCATGCCACTTTGGA	284534	256817	229520	27296	27717	Droplet Hi-C, mouse cortex	0.106286
CTCATGCGTAACGGAC	319405	300428	255392	45031	18977	Droplet Hi-C, mouse cortex	0.149889
CTCATGCGTAAGCCTT	93621	89456	76667	12789	4165	Droplet Hi-C, mouse cortex	0.142964
CTCATGCTCGAACCGC	190938	182319	154981	27337	8619	Droplet Hi-C, mouse cortex	0.14994
CTCATGCTCTTCCAGC	176737	169886	141267	28618	6851	Droplet Hi-C, mouse cortex	0.168454
CTCCCAAAGATTGACA	129999	123405	105355	18049	6594	Droplet Hi-C, mouse cortex	0.146258
CTCCCAAAGTACAACA	164799	156715	134149	22565	8084	Droplet Hi-C, mouse cortex	0.143987
CTCCCAACAACCTCCT	271604	255371	226174	29195	16233	Droplet Hi-C, mouse cortex	0.114324
CTCCCAAGTCAGACGA	164143	154527	131900	22624	9616	Droplet Hi-C, mouse cortex	0.146408
CTCCCAAGTCATAGCT	98415	93828	82499	11329	4587	Droplet Hi-C, mouse cortex	0.120742
CTCCCAAGTGGACAGT	229965	219843	183890	35952	10122	Droplet Hi-C, mouse cortex	0.163535
CTCCCAAGTTAGGCTT	359219	335165	284680	50483	24054	Droplet Hi-C, mouse cortex	0.150621
CTCCCAAGTTGAATAG	212259	201031	172575	28456	11228	Droplet Hi-C, mouse cortex	0.14155
CTCCCAATCAAACCAC	371816	346705	301269	45434	25111	Droplet Hi-C, mouse cortex	0.131045
CTCGCTAAGAAACGCC	361201	340142	291775	48366	21059	Droplet Hi-C, mouse cortex	0.142194
CTCGCTAAGCATTCCA	225003	211141	180856	30283	13862	Droplet Hi-C, mouse cortex	0.143425
CTCGCTAAGTCTGTGT	136018	129342	110102	19239	6676	Droplet Hi-C, mouse cortex	0.148745
CTCGCTACATTTCACT	94105	91001	78381	12619	3104	Droplet Hi-C, mouse cortex	0.138669
CTCGCTAGTTACGCTA	307059	294679	246511	48164	12380	Droplet Hi-C, mouse cortex	0.163446
CTCGCTATCATCATGG	164458	156072	134717	21353	8386	Droplet Hi-C, mouse cortex	0.136815
CTCGCTATCGCTTCAC	104419	99495	86279	13216	4924	Droplet Hi-C, mouse cortex	0.132831
CTCGCTATCTGACATG	108150	103426	89987	13439	4724	Droplet Hi-C, mouse cortex	0.129938
CTCGCTATCTTTGCAT	242877	222598	193838	28759	20279	Droplet Hi-C, mouse cortex	0.129197
CTCTACGAGAACGTCG	135421	129079	109446	19631	6342	Droplet Hi-C, mouse cortex	0.152085
CTCTACGCACCGAATT	188294	179731	152547	27183	8563	Droplet Hi-C, mouse cortex	0.151243
CTCTACGCACGTTGTA	96046	91553	78168	13385	4493	Droplet Hi-C, mouse cortex	0.146199
CTCTACGCATCTCACC	216350	199054	178683	20371	17296	Droplet Hi-C, mouse cortex	0.102339
CTCTACGCATGGCCGT	244854	229957	198779	31177	14897	Droplet Hi-C, mouse cortex	0.135578
CTCTACGTCGAGGTAG	405413	386306	332131	54174	19107	Droplet Hi-C, mouse cortex	0.140236
CTCTAGCAGCTGGAGT	119594	113724	97730	15992	5870	Droplet Hi-C, mouse cortex	0.140621
CTCTAGCAGGCCTAAG	179207	169451	144185	25266	9756	Droplet Hi-C, mouse cortex	0.149105
CTCTAGCAGTCGTATC	130254	124824	107826	16998	5430	Droplet Hi-C, mouse cortex	0.136176
CTCTAGCAGTCTGTGT	133444	124673	110147	14525	8771	Droplet Hi-C, mouse cortex	0.116505
CTCTAGCGTGAATGGC	123869	116536	101447	15088	7333	Droplet Hi-C, mouse cortex	0.129471
CTCTAGCGTGCAAAGC	144823	136449	115923	20526	8374	Droplet Hi-C, mouse cortex	0.15043
CTCTCAGAGGTCGTTT	257428	244377	206488	37887	13051	Droplet Hi-C, mouse cortex	0.155035
CTCTCAGCAAGGGAGG	237316	226282	190514	35764	11034	Droplet Hi-C, mouse cortex	0.158051
CTCTCAGCACCTACCT	274899	254929	221420	33508	19970	Droplet Hi-C, mouse cortex	0.131441
CTCTCAGTCAGAATGA	103332	99354	86090	13263	3978	Droplet Hi-C, mouse cortex	0.133492
CTCTCAGTCGTCTTAT	284239	269211	229345	39864	15028	Droplet Hi-C, mouse cortex	0.148077
CTCTCGAAGCTGCTCG	267923	253342	216484	36858	14581	Droplet Hi-C, mouse cortex	0.145487
CTCTCGAAGGTAAGTT	129519	119883	106686	13197	9636	Droplet Hi-C, mouse cortex	0.110082
CTCTCGAAGTCAACTC	109030	104605	90214	14390	4425	Droplet Hi-C, mouse cortex	0.137565
CTCTCGAAGTTATGAG	369061	350168	299327	50838	18893	Droplet Hi-C, mouse cortex	0.145182
CTCTCGACAGATTAAG	193769	183352	160364	22986	10417	Droplet Hi-C, mouse cortex	0.125365
CTCTCGACATCGAGTT	209416	199415	170851	28564	10001	Droplet Hi-C, mouse cortex	0.143239
CTCTCGAGTCATCAAC	119910	114292	99088	15203	5618	Droplet Hi-C, mouse cortex	0.133019
CTCTCGAGTCGTCGCA	262602	249204	209691	39512	13398	Droplet Hi-C, mouse cortex	0.158553
CTCTCGAGTGTGTGCC	200111	189693	159736	29955	10418	Droplet Hi-C, mouse cortex	0.157913
CTCTCGATCCATACCC	188605	179226	151370	27855	9379	Droplet Hi-C, mouse cortex	0.155418
CTCTCGATCTCTGCAC	193294	182483	154359	28123	10811	Droplet Hi-C, mouse cortex	0.154113
CTGAATGAGAGTGGAA	129980	123586	109391	14195	6394	Droplet Hi-C, mouse cortex	0.114859
CTGAATGAGCGCCTAC	294892	278569	235086	43482	16323	Droplet Hi-C, mouse cortex	0.156091
CTGAATGAGCTGGAGT	172981	162790	139188	23601	10191	Droplet Hi-C, mouse cortex	0.144978
CTGAATGAGGCACTAG	200264	187263	162055	25206	13001	Droplet Hi-C, mouse cortex	0.134602
CTGAATGCACTGATTG	213591	202724	171385	31336	10867	Droplet Hi-C, mouse cortex	0.154575
CTGAATGCAGCAAACG	112057	104708	91469	13238	7349	Droplet Hi-C, mouse cortex	0.126428
CTGAATGCATTGCGAT	188784	179661	152542	27118	9123	Droplet Hi-C, mouse cortex	0.15094
CTGAATGGTACCGGCT	89538	85661	74260	11401	3877	Droplet Hi-C, mouse cortex	0.133094
CTGAATGGTGCATTGT	218439	201388	177742	23646	17051	Droplet Hi-C, mouse cortex	0.117415
CTGAATGGTGGATTCT	322793	308578	258351	50224	14215	Droplet Hi-C, mouse cortex	0.162759
CTGAATGGTGGCCTTG	331109	313091	264390	48701	18018	Droplet Hi-C, mouse cortex	0.155549
CTGAATGGTTTAGGAA	173929	165434	143657	21777	8495	Droplet Hi-C, mouse cortex	0.131636
CTGAATGGTTTGTAGC	252818	240894	203167	37723	11924	Droplet Hi-C, mouse cortex	0.156596
CTGCGTTAGTCCGGAA	233933	207346	192897	14449	26587	Droplet Hi-C, mouse cortex	0.0696855
CTGCGTTAGTGAGTTA	107640	102583	88801	13782	5057	Droplet Hi-C, mouse cortex	0.13435
CTGCGTTCAATGCACT	97580	92990	79963	13026	4590	Droplet Hi-C, mouse cortex	0.14008
CTGCGTTCAGTAACTC	287113	269642	233860	35782	17471	Droplet Hi-C, mouse cortex	0.132702
CTGCGTTGTATATGGA	259188	244362	206211	38148	14826	Droplet Hi-C, mouse cortex	0.156113
CTGCGTTGTGGATTCT	115240	109790	93820	15970	5450	Droplet Hi-C, mouse cortex	0.14546
CTGCGTTGTGGATTTC	383262	363322	307785	55532	19940	Droplet Hi-C, mouse cortex	0.152845
CTGCGTTTCGACTGGC	339103	315236	273123	42109	23867	Droplet Hi-C, mouse cortex	0.133579
CTGCTCAAGAAACGCC	111597	106823	92314	14508	4774	Droplet Hi-C, mouse cortex	0.135813
CTGCTCAAGAGCTACG	339576	319338	273345	45992	20238	Droplet Hi-C, mouse cortex	0.144023
CTGCTCAAGTACAGAT	141381	135450	116414	19034	5931	Droplet Hi-C, mouse cortex	0.140524
CTGCTCACAAGACTAA	187421	176543	151298	25244	10878	Droplet Hi-C, mouse cortex	0.142991
CTGCTCACAGATAAGT	216980	205770	174336	31433	11210	Droplet Hi-C, mouse cortex	0.152758
CTGCTCAGTGGACTGA	141774	132233	114743	17488	9541	Droplet Hi-C, mouse cortex	0.132251
CTGCTCATCCTAAAGC	211398	201977	175450	26526	9421	Droplet Hi-C, mouse cortex	0.131332
CTGCTCATCGAGGTAG	94117	90503	78208	12294	3614	Droplet Hi-C, mouse cortex	0.135841
CTGGCAGAGAGAGGTA	218575	208418	181225	27190	10157	Droplet Hi-C, mouse cortex	0.130459
CTGGCAGAGAGCTCCC	100542	94949	83718	11231	5593	Droplet Hi-C, mouse cortex	0.118285
CTGGCAGAGGCAGTAC	399951	370049	319057	50989	29902	Droplet Hi-C, mouse cortex	0.13779
CTGGCAGTCCGAGGAA	140959	133710	114252	19458	7249	Droplet Hi-C, mouse cortex	0.145524
CTGGGACAGTGCAACG	156708	147331	126866	20463	9377	Droplet Hi-C, mouse cortex	0.138891
CTGGGACAGTTGCTTG	161819	150240	129885	20353	11579	Droplet Hi-C, mouse cortex	0.13547
CTGGGACCAGCGTAGA	227395	212725	181575	31144	14670	Droplet Hi-C, mouse cortex	0.146405
CTGGGACCATTGTTCT	154903	147601	125542	22057	7302	Droplet Hi-C, mouse cortex	0.149437
CTGGGACGTCTGGTTA	104771	99017	85588	13428	5754	Droplet Hi-C, mouse cortex	0.135613
CTGGGACTCGATGTGT	163679	154557	136141	18415	9122	Droplet Hi-C, mouse cortex	0.119147
CTGTATTAGGATGTAT	262782	243371	211758	31610	19411	Droplet Hi-C, mouse cortex	0.129884
CTGTATTAGGTTTCTG	320071	297564	255360	42202	22507	Droplet Hi-C, mouse cortex	0.141825
CTGTATTGTAACTGAA	192190	181652	156812	24838	10538	Droplet Hi-C, mouse cortex	0.136734
CTGTATTTCTTACTCA	186345	176376	151062	25314	9969	Droplet Hi-C, mouse cortex	0.143523
CTGTTCGAGTCGTGAG	225762	214260	181885	32373	11502	Droplet Hi-C, mouse cortex	0.151092
CTGTTCGCAAGTTGCT	348410	331192	281817	49370	17218	Droplet Hi-C, mouse cortex	0.149068
CTGTTCGCATGACTGT	310730	294601	249789	44810	16129	Droplet Hi-C, mouse cortex	0.152104
CTGTTCGGTCATTGCA	267703	252085	214447	37637	15618	Droplet Hi-C, mouse cortex	0.149303
CTGTTCGGTGAATCGG	108208	101539	90890	10648	6669	Droplet Hi-C, mouse cortex	0.104866
CTTAATCCAGATTAAG	94478	89730	78288	11442	4748	Droplet Hi-C, mouse cortex	0.127516
CTTAATCCAGGTGGTA	407451	378284	334265	44017	29167	Droplet Hi-C, mouse cortex	0.11636
CTTAATCGTTTCTCTA	125084	118749	102475	16273	6335	Droplet Hi-C, mouse cortex	0.137037
CTTAATCGTTTGAAGA	157085	149824	127873	21948	7261	Droplet Hi-C, mouse cortex	0.146492
CTTAATCTCTTAACGG	308234	289207	250999	38208	19027	Droplet Hi-C, mouse cortex	0.132113
CTTCCAGAGTAGTCGG	121643	115533	100440	15090	6110	Droplet Hi-C, mouse cortex	0.130612
CTTCCAGAGTATACGA	360578	339728	289840	49887	20850	Droplet Hi-C, mouse cortex	0.146844
CTTCCAGCAAACCTAC	170317	162423	140594	21825	7894	Droplet Hi-C, mouse cortex	0.134371
CTTCCAGCAGATTGTC	101550	94684	79033	15651	6866	Droplet Hi-C, mouse cortex	0.165297
CTTCCAGTCATCGCTC	120391	114877	98869	16008	5514	Droplet Hi-C, mouse cortex	0.139349
CTTCCAGTCGCGGCAT	178565	168138	143445	24692	10427	Droplet Hi-C, mouse cortex	0.146856
CTTCCAGTCGCTAGTA	133235	126150	107815	18334	7085	Droplet Hi-C, mouse cortex	0.145335
CTTCCAGTCGGTCTAA	231985	215895	185234	30660	16090	Droplet Hi-C, mouse cortex	0.142013
CTTCTAAAGTACCTCA	114467	108060	96390	11670	6407	Droplet Hi-C, mouse cortex	0.107996
CTTCTAAAGTTCCCGG	161107	153689	132796	20892	7418	Droplet Hi-C, mouse cortex	0.135937
CTTCTAACACTGCTCT	151363	144159	123178	20979	7204	Droplet Hi-C, mouse cortex	0.145527
CTTCTAACAGCGTACC	168928	161562	140130	21432	7366	Droplet Hi-C, mouse cortex	0.132655
CTTCTAACAGTCCTGG	106816	102881	90589	12292	3935	Droplet Hi-C, mouse cortex	0.119478
CTTCTAAGTCCGAGCT	194552	184733	156778	27950	9819	Droplet Hi-C, mouse cortex	0.151299
CTTCTAAGTCTGGGCT	97838	94086	81983	12103	3752	Droplet Hi-C, mouse cortex	0.128638
CTTCTAAGTTCTTAGG	109131	104215	91852	12362	4916	Droplet Hi-C, mouse cortex	0.11862
CTTCTAATCAAATGGA	141425	134505	114243	20261	6920	Droplet Hi-C, mouse cortex	0.150634
CTTCTAATCCAGGTCG	160470	152067	130148	21912	8403	Droplet Hi-C, mouse cortex	0.144094
CTTCTAATCGAGGCTC	368450	342228	294175	48050	26222	Droplet Hi-C, mouse cortex	0.140403
CTTCTAATCGATGAAA	207686	196867	167582	29282	10819	Droplet Hi-C, mouse cortex	0.14874
CTTGAAGAGACACTTC	99797	94747	81836	12911	5050	Droplet Hi-C, mouse cortex	0.136268
CTTGAAGAGCTAACAA	287628	271325	229810	41513	16303	Droplet Hi-C, mouse cortex	0.153001
CTTGAAGCACAACGGA	164980	157722	134133	23587	7258	Droplet Hi-C, mouse cortex	0.149548
CTTGAAGGTGTCGTGC	406746	383821	327044	56775	22925	Droplet Hi-C, mouse cortex	0.147921
CTTGAAGTCGTCCCAT	133050	125397	109615	15782	7653	Droplet Hi-C, mouse cortex	0.125856
CTTGCCAAGTACGCGA	186200	173615	150594	23021	12585	Droplet Hi-C, mouse cortex	0.132598
CTTGCCACATCACAAC	302822	286061	243083	42977	16761	Droplet Hi-C, mouse cortex	0.150237
CTTGCCACATCCCTCA	87342	83289	71545	11744	4053	Droplet Hi-C, mouse cortex	0.141003
CTTGCCAGTTTGCGAT	121921	115096	102001	13094	6825	Droplet Hi-C, mouse cortex	0.113766
CTTGCCAGTTTGTAGC	100090	95817	82670	13147	4273	Droplet Hi-C, mouse cortex	0.137209
CTTGCCATCCAAGAGG	144581	137387	116526	20856	7194	Droplet Hi-C, mouse cortex	0.151805
CTTGCCATCCTAAAGC	155864	147569	126921	20648	8295	Droplet Hi-C, mouse cortex	0.139921
CTTGCCATCGAGGTCC	109517	102550	92395	10154	6967	Droplet Hi-C, mouse cortex	0.0990151
CTTGCTGCAAGTTGCT	154817	147069	127053	20016	7748	Droplet Hi-C, mouse cortex	0.136099
CTTGCTGCAATTGCCA	185577	177976	156240	21735	7601	Droplet Hi-C, mouse cortex	0.122123
CTTGCTGCAGGTCTGC	105169	98194	83241	14953	6975	Droplet Hi-C, mouse cortex	0.15228
CTTGCTGCAGTTCGGC	329052	311188	267839	43344	17864	Droplet Hi-C, mouse cortex	0.139286
CTTGCTGCATGTCCCT	278382	264517	225532	38984	13865	Droplet Hi-C, mouse cortex	0.147378
CTTGCTGGTTCCAATG	141311	136603	116980	19623	4708	Droplet Hi-C, mouse cortex	0.14365
CTTGCTGTCATCGCAA	382121	363871	305669	58198	18250	Droplet Hi-C, mouse cortex	0.159941
CTTGTCGAGGTACATA	105068	100834	86256	14576	4234	Droplet Hi-C, mouse cortex	0.144554
CTTGTCGCAAATAGTG	376390	356185	305456	50725	20205	Droplet Hi-C, mouse cortex	0.142412
CTTGTCGCACGAACGA	139476	128745	115465	13280	10731	Droplet Hi-C, mouse cortex	0.10315
CTTGTCGGTACGGATG	143569	135821	114063	21758	7748	Droplet Hi-C, mouse cortex	0.160196
CTTGTCGTCGCTACCT	246686	231922	200055	31864	14764	Droplet Hi-C, mouse cortex	0.137391
CTTGTCGTCTGATCCC	87144	82747	72533	10213	4397	Droplet Hi-C, mouse cortex	0.123424
CTTTGCGAGAGCTGTG	123020	115707	101317	14389	7313	Droplet Hi-C, mouse cortex	0.124357
CTTTGCGAGGGACGTT	103421	99915	85661	14252	3506	Droplet Hi-C, mouse cortex	0.142641
CTTTGCGAGTACAACA	344785	326143	277519	48620	18642	Droplet Hi-C, mouse cortex	0.149076
CTTTGCGCACTGATTG	195606	182236	157782	24454	13370	Droplet Hi-C, mouse cortex	0.134189
CTTTGCGGTATCCCTC	112294	106924	91520	15404	5370	Droplet Hi-C, mouse cortex	0.144065
CTTTGCGGTCAAATCC	135405	130159	111367	18792	5246	Droplet Hi-C, mouse cortex	0.144377
CTTTGCGGTGGACGAT	307611	296356	249401	46950	11255	Droplet Hi-C, mouse cortex	0.158424
CTTTGCGTCATACTTC	108208	102127	86555	15572	6081	Droplet Hi-C, mouse cortex	0.152477
CTTTGCGTCCTTTGAT	116132	110338	95356	14982	5794	Droplet Hi-C, mouse cortex	0.135783
CTTTGCGTCTGGCACG	128937	123616	106287	17328	5321	Droplet Hi-C, mouse cortex	0.140176
GAAACAAAGTAGGTCG	314258	294004	252047	41951	20254	Droplet Hi-C, mouse cortex	0.142689
GAAACAAAGTCAACTC	105863	100869	88239	12630	4994	Droplet Hi-C, mouse cortex	0.125212
GAAACAACAAGGATGC	224045	211103	179777	31322	12942	Droplet Hi-C, mouse cortex	0.148373
GAAACAAGTCCAGACC	466191	449245	392371	56870	16946	Droplet Hi-C, mouse cortex	0.12659
GAAACAAGTCCCGTGA	89276	84758	73951	10807	4518	Droplet Hi-C, mouse cortex	0.127504
GAAACAAGTCCGCTTT	251823	235227	206668	28558	16596	Droplet Hi-C, mouse cortex	0.121406
GAAACAAGTGAAACAT	181928	174406	148634	25771	7522	Droplet Hi-C, mouse cortex	0.147764
GAAACAAGTGTCTCGG	202468	189504	160631	28871	12964	Droplet Hi-C, mouse cortex	0.15235
GAAACAAGTTGCAGCC	414413	388509	332411	56098	25904	Droplet Hi-C, mouse cortex	0.144393
GAAACAATCTGGCGCA	326201	311097	261704	49388	15104	Droplet Hi-C, mouse cortex	0.158754
GAAACAATCTTCATAC	145487	138150	119835	18313	7337	Droplet Hi-C, mouse cortex	0.132559
GAAAGTAAGATCGCCC	382075	363364	304964	58400	18711	Droplet Hi-C, mouse cortex	0.16072
GAAAGTAAGCAACGGT	400722	378389	322945	55442	22333	Droplet Hi-C, mouse cortex	0.146521
GAAAGTACAAATAGTG	282709	266485	227626	38859	16224	Droplet Hi-C, mouse cortex	0.145821
GAAAGTACAACGCACC	102538	98197	84884	13313	4341	Droplet Hi-C, mouse cortex	0.135574
GAAAGTACAATTCAGC	154215	147793	124793	22998	6422	Droplet Hi-C, mouse cortex	0.15561
GAAAGTACACCTGGTG	318683	302967	257282	45683	15716	Droplet Hi-C, mouse cortex	0.150785
GAAAGTACAGAACAGC	298122	277129	237144	39983	20993	Droplet Hi-C, mouse cortex	0.144276
GAAAGTAGTAACAATG	313222	292003	251391	40609	21219	Droplet Hi-C, mouse cortex	0.13907
GAAAGTAGTATGGTTC	171795	164748	141051	23695	7047	Droplet Hi-C, mouse cortex	0.143826
GAAAGTAGTCTGTCCT	113471	108315	93055	15258	5156	Droplet Hi-C, mouse cortex	0.140867
GAAAGTAGTGAGTAAT	90469	86557	75830	10726	3912	Droplet Hi-C, mouse cortex	0.123918
GAAAGTAGTGATAAGT	225489	212777	180315	32460	12712	Droplet Hi-C, mouse cortex	0.152554
GAAAGTATCCAACAAC	169590	162356	137679	24677	7234	Droplet Hi-C, mouse cortex	0.151993
GAAAGTATCCGTCAAA	254627	237269	204562	32707	17358	Droplet Hi-C, mouse cortex	0.137848
GAAATGAAGCCGCAAA	116166	112239	95848	16390	3927	Droplet Hi-C, mouse cortex	0.146028
GAAATGACACACTAGT	103527	98244	84704	13540	5283	Droplet Hi-C, mouse cortex	0.13782
GAAATGACACCTACCT	164950	150898	133916	16979	14052	Droplet Hi-C, mouse cortex	0.11252
GAAATGACAGAGCCAA	370381	348736	297228	51501	21645	Droplet Hi-C, mouse cortex	0.147679
GAAATGAGTAATGCAA	290897	278098	232583	45513	12799	Droplet Hi-C, mouse cortex	0.163658
GAAATGAGTCCTCAGG	223640	206786	179934	26849	16854	Droplet Hi-C, mouse cortex	0.12984
GAAATGAGTCTGCGCA	270369	253766	216263	37501	16603	Droplet Hi-C, mouse cortex	0.147778
GAAATGATCACGATTG	102678	98399	85584	12814	4279	Droplet Hi-C, mouse cortex	0.130225
GAAATGATCATGAACC	225719	213418	184766	28650	12301	Droplet Hi-C, mouse cortex	0.134244
GAACCGCAGCTACGCC	153621	145293	122395	22896	8328	Droplet Hi-C, mouse cortex	0.157585
GAACCGCCAAGGATGC	295051	281734	239077	42653	13317	Droplet Hi-C, mouse cortex	0.151395
GAACCGCCACTCCTCA	110183	104326	91525	12798	5857	Droplet Hi-C, mouse cortex	0.122673
GAACCGCCATAGCAGG	114407	108571	92391	16179	5836	Droplet Hi-C, mouse cortex	0.149018
GAACCGCCATGATCGT	117773	112176	94529	17646	5597	Droplet Hi-C, mouse cortex	0.157306
GAACCGCGTATCACAC	146686	139029	116145	22884	7657	Droplet Hi-C, mouse cortex	0.164599
GAACCGCGTATGGGTG	321519	305561	257770	47791	15958	Droplet Hi-C, mouse cortex	0.156404
GAACCGCGTGCCGGTT	146736	140341	117731	22608	6395	Droplet Hi-C, mouse cortex	0.161093
GAACCGCTCCGGAAAG	347111	327861	280797	47064	19250	Droplet Hi-C, mouse cortex	0.143549
GAACCTAGTGAATCGG	367002	353285	304798	48486	13717	Droplet Hi-C, mouse cortex	0.137243
GAACCTAGTGCTGTGC	116629	110176	94091	16084	6453	Droplet Hi-C, mouse cortex	0.145985
GAACCTAGTGGCCTCA	88074	84653	74141	10511	3421	Droplet Hi-C, mouse cortex	0.124166
GAACCTATCAGTAGTC	185421	176879	150109	26768	8542	Droplet Hi-C, mouse cortex	0.151335
GAACCTATCCCACGGA	116078	112101	99831	12269	3977	Droplet Hi-C, mouse cortex	0.109446
GAACCTATCCTATCAT	106552	101441	90624	10816	5111	Droplet Hi-C, mouse cortex	0.106624
GAACCTATCGCGTGAC	210486	196549	165138	31411	13937	Droplet Hi-C, mouse cortex	0.159813
GAACGTTAGGATTTGA	107781	102382	86934	15448	5399	Droplet Hi-C, mouse cortex	0.150886
GAACGTTCAACCTCTC	88029	84772	73948	10824	3257	Droplet Hi-C, mouse cortex	0.127684
GAACGTTCAGATTAAG	135998	129897	115889	14007	6101	Droplet Hi-C, mouse cortex	0.107832
GAACGTTCAGTAACCT	225903	213064	181297	31767	12839	Droplet Hi-C, mouse cortex	0.149096
GAACGTTCATCATAGC	92305	87409	76184	11225	4896	Droplet Hi-C, mouse cortex	0.128419
GAACGTTCATCCCTTG	94813	90148	78393	11755	4665	Droplet Hi-C, mouse cortex	0.130397
GAACGTTGTCATGAGG	227846	211765	184478	27285	16081	Droplet Hi-C, mouse cortex	0.128846
GAACGTTGTTGCTTGA	94712	88564	77995	10567	6148	Droplet Hi-C, mouse cortex	0.119315
GAACGTTGTTTAGACC	240654	229188	193498	35689	11466	Droplet Hi-C, mouse cortex	0.155719
GAACGTTTCTAGTCGA	186019	176180	149771	26409	9839	Droplet Hi-C, mouse cortex	0.149898
GAACTTGGTCAAGACG	162838	153543	130848	22694	9295	Droplet Hi-C, mouse cortex	0.147802
GAACTTGGTGCATTGT	116674	110536	94748	15787	6138	Droplet Hi-C, mouse cortex	0.142822
GAACTTGTCGCTTCAC	215947	205701	171638	34060	10246	Droplet Hi-C, mouse cortex	0.16558
GAACTTGTCTATTTCG	363247	337838	291346	46492	25409	Droplet Hi-C, mouse cortex	0.137616
GAAGAGCAGCCTTTGA	164224	153296	133539	19753	10928	Droplet Hi-C, mouse cortex	0.128855
GAAGAGCCACAGTTAC	125737	120618	103012	17605	5119	Droplet Hi-C, mouse cortex	0.145957
GAAGAGCTCGCCAGAC	95526	91595	80015	11580	3931	Droplet Hi-C, mouse cortex	0.126426
GAAGAGCTCGTCAACA	356887	337758	286165	51592	19129	Droplet Hi-C, mouse cortex	0.152748
GAAGAGCTCTCGCGTT	131199	126246	109044	17200	4953	Droplet Hi-C, mouse cortex	0.136242
GAAGAGCTCTGATCTT	137534	131557	112648	18909	5977	Droplet Hi-C, mouse cortex	0.143732
GAAGTCTAGCATTCCA	151043	140496	120202	20293	10547	Droplet Hi-C, mouse cortex	0.144438
GAAGTCTAGTTCGCGC	111724	104104	82273	21831	7620	Droplet Hi-C, mouse cortex	0.209704
GAAGTCTCACTTTGGA	316712	301464	254577	46884	15248	Droplet Hi-C, mouse cortex	0.155521
GAAGTCTCATTAGCCA	225309	210451	180386	30064	14858	Droplet Hi-C, mouse cortex	0.142855
GAAGTCTGTAACGGTG	344420	329720	278805	50913	14700	Droplet Hi-C, mouse cortex	0.154413
GAAGTCTGTTTCGACA	144368	138183	116795	21387	6185	Droplet Hi-C, mouse cortex	0.154773
GAAGTCTTCCAAACCA	219777	208346	177898	30445	11431	Droplet Hi-C, mouse cortex	0.146127
GAAGTCTTCGCGCTGA	284295	269806	235449	34353	14489	Droplet Hi-C, mouse cortex	0.127325
GAAGTCTTCTTCCAGC	148380	139515	119411	20102	8865	Droplet Hi-C, mouse cortex	0.144085
GAAGTGGAGAGAGGTA	228116	213832	184805	29027	14284	Droplet Hi-C, mouse cortex	0.135747
GAAGTGGCACTACACA	124273	118634	101475	17157	5639	Droplet Hi-C, mouse cortex	0.144621
GAAGTGGGTAGACACG	207568	196847	165129	31717	10721	Droplet Hi-C, mouse cortex	0.161125
GAAGTGGGTGACGCAA	119706	113020	98215	14805	6686	Droplet Hi-C, mouse cortex	0.130995
GAAGTGGGTGATCAGG	110004	104492	90139	14350	5512	Droplet Hi-C, mouse cortex	0.137331
GAAGTGGGTGCACTTA	138174	132119	114856	17262	6055	Droplet Hi-C, mouse cortex	0.130655
GAAGTGGGTGGCCTCA	281840	264804	224351	40451	17036	Droplet Hi-C, mouse cortex	0.152758
GAAGTGGTCAGGCCGT	213077	202944	172913	30031	10133	Droplet Hi-C, mouse cortex	0.147977
GAAGTGGTCCCTACGT	123847	117708	102034	15671	6139	Droplet Hi-C, mouse cortex	0.133135
GAAGTGGTCGATAGCT	164905	154458	136665	17793	10447	Droplet Hi-C, mouse cortex	0.115196
GAAGTGGTCTCTATTG	117240	112555	97600	14955	4685	Droplet Hi-C, mouse cortex	0.132868
GAATCTGAGAGTTTGA	280361	256226	225495	30730	24135	Droplet Hi-C, mouse cortex	0.119933
GAATCTGAGCGCAATG	97566	94190	80703	13487	3376	Droplet Hi-C, mouse cortex	0.143189
GAATCTGAGCTGATTC	208695	198781	167347	31434	9914	Droplet Hi-C, mouse cortex	0.158134
GAATCTGAGGTAAGCC	138387	130482	112084	18396	7905	Droplet Hi-C, mouse cortex	0.140985
GAATCTGAGTTATGAG	152408	146044	126377	19665	6364	Droplet Hi-C, mouse cortex	0.134651
GAATCTGCACAGAAGC	223802	211069	178577	32491	12733	Droplet Hi-C, mouse cortex	0.153935
GAATCTGCAGGTGTCC	151035	142478	121837	20638	8557	Droplet Hi-C, mouse cortex	0.14485
GAATCTGGTGAATGTA	96764	93089	80509	12580	3675	Droplet Hi-C, mouse cortex	0.135139
GAATCTGTCAATGCAC	226514	213124	182205	30915	13390	Droplet Hi-C, mouse cortex	0.145056
GAATCTGTCAGGGTTT	96363	92765	80142	12622	3598	Droplet Hi-C, mouse cortex	0.136064
GAATCTGTCTCTGACC	131001	124498	106690	17808	6503	Droplet Hi-C, mouse cortex	0.143038
GACCAATCAAGGAACC	92623	88036	75555	12481	4587	Droplet Hi-C, mouse cortex	0.141772
GACCAATGTAGCGTTT	185363	173591	153146	20445	11772	Droplet Hi-C, mouse cortex	0.117777
GACCAATGTCTCAAAC	130628	124241	104103	20138	6387	Droplet Hi-C, mouse cortex	0.162088
GACCAATGTGAGTCGA	133773	125686	107452	18234	8087	Droplet Hi-C, mouse cortex	0.145076
GACCAATTCAAATGGA	241534	228194	193461	34728	13340	Droplet Hi-C, mouse cortex	0.152186
GACCAATTCCATACGA	144066	134717	116741	17972	9349	Droplet Hi-C, mouse cortex	0.133406
GACCAATTCCGAGGAA	138781	131874	114388	17482	6907	Droplet Hi-C, mouse cortex	0.132566
GACCAATTCTCCACTG	107657	103775	90193	13582	3882	Droplet Hi-C, mouse cortex	0.130879
GACCCAGCAAATTCCG	170691	159433	137143	22289	11258	Droplet Hi-C, mouse cortex	0.139802
GACCCAGCAGTTGCAT	213643	200171	172657	27512	13472	Droplet Hi-C, mouse cortex	0.137442
GACCCAGGTATCTGCA	221799	209787	176834	32953	12012	Droplet Hi-C, mouse cortex	0.157078
GACCCAGGTCTCAAAC	188170	176999	150064	26930	11171	Droplet Hi-C, mouse cortex	0.152148
GACCCAGGTCTGTTGA	117628	112762	95782	16979	4866	Droplet Hi-C, mouse cortex	0.150574
GACCCAGTCAGGCCGT	316872	300371	257429	42940	16501	Droplet Hi-C, mouse cortex	0.142957
GACCGACAGTTTGGAA	101274	96081	84110	11970	5193	Droplet Hi-C, mouse cortex	0.124582
GACCGACCACAAGTGG	88354	83330	72257	11073	5024	Droplet Hi-C, mouse cortex	0.132881
GACCGACCACGGCCAT	414007	392346	339597	52746	21661	Droplet Hi-C, mouse cortex	0.134437
GACCGACCACTGCTTC	338190	318919	274338	44579	19271	Droplet Hi-C, mouse cortex	0.139782
GACCGACTCAGCGGTC	153113	145255	124778	20475	7858	Droplet Hi-C, mouse cortex	0.140959
GACCGACTCGTGATAC	215346	204245	172883	31360	11101	Droplet Hi-C, mouse cortex	0.153541
GACCTTCAGAGAACCC	225351	211602	179115	32484	13749	Droplet Hi-C, mouse cortex	0.153515
GACCTTCCAAGAGCGT	149365	139857	124194	15662	9508	Droplet Hi-C, mouse cortex	0.111986
GACCTTCGTCAGTGCC	206158	196973	166647	30324	9185	Droplet Hi-C, mouse cortex	0.15395
GACCTTCGTCTCAAAC	90544	86508	76316	10192	4036	Droplet Hi-C, mouse cortex	0.117816
GACCTTCGTGCCGGTT	246414	232399	196295	36101	14015	Droplet Hi-C, mouse cortex	0.155341
GACCTTCGTTTGGATC	206497	196057	167161	28895	10440	Droplet Hi-C, mouse cortex	0.147381
GACCTTCTCTATGAGC	317575	299356	255593	43762	18219	Droplet Hi-C, mouse cortex	0.146187
GACTAACAGCGTCTGC	135747	129047	110109	18936	6700	Droplet Hi-C, mouse cortex	0.146737
GACTAACAGTCACGCC	102090	97627	83818	13809	4463	Droplet Hi-C, mouse cortex	0.141447
GACTAACCAACGACAG	171654	163666	138741	24923	7988	Droplet Hi-C, mouse cortex	0.15228
GACTAACCAATGATGA	350933	336287	285390	50895	14646	Droplet Hi-C, mouse cortex	0.151344
GACTAACGTAACGGCA	230118	215759	182989	32770	14359	Droplet Hi-C, mouse cortex	0.151882
GACTAACGTAGCGGTA	228367	214270	183118	31152	14097	Droplet Hi-C, mouse cortex	0.145387
GACTAACGTCGTAATC	95974	91633	79515	12117	4341	Droplet Hi-C, mouse cortex	0.132234
GACTAACGTCTCTGGG	251661	241756	210086	31668	9905	Droplet Hi-C, mouse cortex	0.130992
GACTAACTCACGTCAA	374707	350338	301823	48512	24369	Droplet Hi-C, mouse cortex	0.138472
GACTAACTCCCGAAGC	130414	124451	106546	17904	5963	Droplet Hi-C, mouse cortex	0.143864
GACTAGTAGCCTGTAT	103373	99668	85804	13864	3705	Droplet Hi-C, mouse cortex	0.139102
GACTAGTAGTCGTGAG	257686	242386	206567	35818	15300	Droplet Hi-C, mouse cortex	0.147773
GACTAGTAGTTATGAG	133623	128055	111753	16302	5568	Droplet Hi-C, mouse cortex	0.127305
GACTAGTCACCATTCC	274612	251959	221743	30213	22653	Droplet Hi-C, mouse cortex	0.119912
GACTAGTCACCGATCG	130737	124050	104408	19641	6687	Droplet Hi-C, mouse cortex	0.158331
GACTAGTGTGACAAGC	100340	97214	83598	13616	3126	Droplet Hi-C, mouse cortex	0.140062
GACTAGTTCCAACCTC	171598	163497	138350	25145	8101	Droplet Hi-C, mouse cortex	0.153795
GACTAGTTCGCATAAC	483147	450548	395051	55495	32599	Droplet Hi-C, mouse cortex	0.123172
GACTAGTTCTACTGCC	144970	136506	119701	16803	8464	Droplet Hi-C, mouse cortex	0.123093
GAGAACGAGGTACACG	117009	111929	97611	14318	5080	Droplet Hi-C, mouse cortex	0.12792
GAGAACGAGTGCAACG	96375	91942	81110	10831	4433	Droplet Hi-C, mouse cortex	0.117803
GAGAACGGTACTAGAA	159163	153608	131349	22258	5555	Droplet Hi-C, mouse cortex	0.144901
GAGAACGGTGTGTGCC	232610	220147	187783	32361	12463	Droplet Hi-C, mouse cortex	0.146997
GAGAACGTCTCCAACC	272783	258194	219065	39126	14589	Droplet Hi-C, mouse cortex	0.151537
GAGAACGTCTCGACCT	108673	104180	89417	14763	4493	Droplet Hi-C, mouse cortex	0.141707
GAGAACGTCTTAGTGG	151478	142350	125423	16926	9128	Droplet Hi-C, mouse cortex	0.118904
GAGACTTAGCGCCTAC	141980	136074	115507	20564	5906	Droplet Hi-C, mouse cortex	0.151124
GAGACTTAGTATACGA	99680	94706	82833	11872	4974	Droplet Hi-C, mouse cortex	0.125356
GAGACTTCATAGAATG	402607	381703	322795	58900	20904	Droplet Hi-C, mouse cortex	0.154308
GAGACTTGTCTTAGCA	171062	158941	141422	17519	12121	Droplet Hi-C, mouse cortex	0.110223
GAGACTTTCCAACGCG	118255	113561	98787	14771	4694	Droplet Hi-C, mouse cortex	0.130071
GAGACTTTCGATGCAT	335059	317093	271907	45182	17966	Droplet Hi-C, mouse cortex	0.142488
GAGACTTTCTTTGCAT	154604	147832	127859	19973	6772	Droplet Hi-C, mouse cortex	0.135106
GAGATTCAGCTAGCAG	101012	95717	82771	12946	5295	Droplet Hi-C, mouse cortex	0.135253
GAGATTCAGTCATCTG	195149	182829	159191	23638	12320	Droplet Hi-C, mouse cortex	0.12929
GAGATTCCAGCAGGTA	154505	146417	126282	20135	8088	Droplet Hi-C, mouse cortex	0.137518
GAGATTCCAGGCAAGT	305716	289005	244754	44250	16711	Droplet Hi-C, mouse cortex	0.153112
GAGATTCGTAATGCCT	109933	104780	90068	14709	5153	Droplet Hi-C, mouse cortex	0.14038
GAGATTCGTGTCCAGC	262482	242795	209228	33566	19687	Droplet Hi-C, mouse cortex	0.138248
GAGATTCTCGAGAACG	124653	119435	103251	16184	5218	Droplet Hi-C, mouse cortex	0.135505
GAGCATTAGGTTCGTT	189771	178463	153602	24860	11308	Droplet Hi-C, mouse cortex	0.139301
GAGCATTAGTTCAACC	236664	225030	190639	34389	11634	Droplet Hi-C, mouse cortex	0.15282
GAGCATTCAACGCAAG	336253	316833	268144	48686	19420	Droplet Hi-C, mouse cortex	0.153665
GAGCATTCACCCTTAC	393437	375871	318755	57112	17566	Droplet Hi-C, mouse cortex	0.151946
GAGCATTCATCACAAC	186072	174956	152667	22288	11116	Droplet Hi-C, mouse cortex	0.127392
GAGCATTGTAGTACAA	124096	118062	102742	15319	6034	Droplet Hi-C, mouse cortex	0.129754
GAGCATTGTATTCTCT	396343	367859	324417	43438	28484	Droplet Hi-C, mouse cortex	0.118083
GAGCATTGTGAAACAT	93833	90062	78803	11259	3771	Droplet Hi-C, mouse cortex	0.125014
GAGCATTTCAGGGTTT	131801	125221	108241	16979	6580	Droplet Hi-C, mouse cortex	0.135592
GAGCGCTAGATATGTG	292289	279811	235894	43916	12478	Droplet Hi-C, mouse cortex	0.156949
GAGCGCTCAAGCAACG	185313	172044	150962	21082	13269	Droplet Hi-C, mouse cortex	0.122538
GAGCGCTCAAGGGTAC	222478	207196	178786	28409	15282	Droplet Hi-C, mouse cortex	0.137112
GAGCGCTCAATGGCTT	131232	125713	111059	14653	5519	Droplet Hi-C, mouse cortex	0.116559
GAGCGCTGTAAGCCGA	277059	256337	221895	34441	20722	Droplet Hi-C, mouse cortex	0.134358
GAGCGCTGTAGAATAC	370159	358619	301934	56683	11540	Droplet Hi-C, mouse cortex	0.158059
GAGCGCTGTGAGCTAG	410971	387294	330183	57108	23677	Droplet Hi-C, mouse cortex	0.147454
GAGCGCTGTGATGCGA	119258	115107	98471	16635	4151	Droplet Hi-C, mouse cortex	0.144518
GAGCGCTGTGATGCTT	108953	104806	91518	13288	4147	Droplet Hi-C, mouse cortex	0.126787
GAGCGCTGTGCTTTGA	95315	90608	79186	11422	4707	Droplet Hi-C, mouse cortex	0.12606
GAGCGCTGTTATGCAC	158427	149230	128269	20961	9197	Droplet Hi-C, mouse cortex	0.140461
GAGCGCTTCAACTTGG	331081	311984	266266	45713	19097	Droplet Hi-C, mouse cortex	0.146524
GAGCGCTTCGCGTTCT	119110	113118	91707	21410	5992	Droplet Hi-C, mouse cortex	0.189271
GAGGATGAGCTTACCA	194485	181125	158041	23084	13360	Droplet Hi-C, mouse cortex	0.127448
GAGGATGCAAACTACC	219198	208306	176189	32116	10892	Droplet Hi-C, mouse cortex	0.154177
GAGGATGCAATCACTG	162995	154897	132693	22200	8098	Droplet Hi-C, mouse cortex	0.143321
GAGGATGCACTGTCAA	330202	313143	265922	47216	17059	Droplet Hi-C, mouse cortex	0.150781
GAGGATGGTACAAATG	195311	184567	158015	26549	10744	Droplet Hi-C, mouse cortex	0.143845
GAGGATGGTAGGTGAC	142512	136325	117132	19191	6187	Droplet Hi-C, mouse cortex	0.140774
GAGGATGTCCTTACGC	358158	338011	287739	50269	20147	Droplet Hi-C, mouse cortex	0.14872
GAGGATGTCGAGAACG	100018	95710	82039	13669	4308	Droplet Hi-C, mouse cortex	0.142817
GAGGATGTCGGTTAGT	452756	420158	372534	47623	32598	Droplet Hi-C, mouse cortex	0.113345
GAGGCTCCAAGGACCA	312151	288983	250089	38892	23168	Droplet Hi-C, mouse cortex	0.134582
GAGGCTCCAGTAAGAT	97248	93023	79862	13161	4225	Droplet Hi-C, mouse cortex	0.141481
GAGGCTCCATCGAGTT	410685	389209	330970	58239	21476	Droplet Hi-C, mouse cortex	0.149634
GAGGCTCGTAACCGAG	329544	314587	266982	47604	14957	Droplet Hi-C, mouse cortex	0.151322
GAGGCTCTCCACTAGA	319848	308347	260218	48127	11501	Droplet Hi-C, mouse cortex	0.156081
GAGGCTCTCCGTGCAG	157678	151212	127657	23555	6466	Droplet Hi-C, mouse cortex	0.155775
GAGGTCCCACCCTTAC	182827	173613	150738	22875	9214	Droplet Hi-C, mouse cortex	0.131759
GAGGTCCGTCGTCGCA	88473	84835	73948	10886	3638	Droplet Hi-C, mouse cortex	0.12832
GAGGTCCTCCAACCTC	373416	347003	297065	49934	26413	Droplet Hi-C, mouse cortex	0.143901
GAGGTCCTCGCTTACC	122579	117883	105497	12386	4696	Droplet Hi-C, mouse cortex	0.10507
GAGGTCCTCTCTGCGT	336275	317502	271152	46347	18773	Droplet Hi-C, mouse cortex	0.145974
GAGTGAGAGAGGCCTA	138661	130605	112646	17958	8056	Droplet Hi-C, mouse cortex	0.137499
GAGTGAGAGAGTGGTC	113965	106346	90565	15778	7619	Droplet Hi-C, mouse cortex	0.148365
GAGTGAGAGCTCCGGT	89688	85183	73976	11206	4505	Droplet Hi-C, mouse cortex	0.131552
GAGTGAGAGGTGTCGA	199571	187895	159366	28529	11676	Droplet Hi-C, mouse cortex	0.151835
GAGTGAGCAAGGCGTA	138896	133158	115797	17361	5738	Droplet Hi-C, mouse cortex	0.130379
GAGTGAGCAGGCAAGT	100994	97656	84664	12992	3338	Droplet Hi-C, mouse cortex	0.133038
GAGTGAGCATTCCCGT	134872	128098	111118	16978	6774	Droplet Hi-C, mouse cortex	0.132539
GAGTGAGGTATCTCAG	133264	127427	107801	19625	5837	Droplet Hi-C, mouse cortex	0.15401
GAGTGAGTCCAATCCC	107081	101783	88244	13539	5298	Droplet Hi-C, mouse cortex	0.133018
GAGTGAGTCTACCCGT	114210	108937	93693	15242	5273	Droplet Hi-C, mouse cortex	0.139916
GAGTGAGTCTTACTCA	200711	184626	160324	24300	16085	Droplet Hi-C, mouse cortex	0.131617
GATCATGAGGTTAGTA	153776	146307	126208	20099	7469	Droplet Hi-C, mouse cortex	0.137376
GATCATGCACAACGGA	113591	107734	94206	13527	5857	Droplet Hi-C, mouse cortex	0.125559
GATCATGCACAGAAGC	163842	156182	132493	23686	7660	Droplet Hi-C, mouse cortex	0.151656
GATCATGGTCGTCGCA	91609	88114	76584	11529	3495	Droplet Hi-C, mouse cortex	0.130842
GATCATGTCCATTGTT	95153	90637	78793	11844	4516	Droplet Hi-C, mouse cortex	0.130675
GATCATGTCGCGTGAC	180659	172257	145237	27020	8402	Droplet Hi-C, mouse cortex	0.156859
GATCGTACACAGCCAC	264777	250659	213077	37581	14118	Droplet Hi-C, mouse cortex	0.149929
GATCGTACACCTGGTG	147132	137620	121752	15866	9512	Droplet Hi-C, mouse cortex	0.115288
GATCGTACAGTTCGGC	316576	298913	256783	42130	17663	Droplet Hi-C, mouse cortex	0.140944
GATCGTACATGCCTTC	340569	323412	272810	50601	17157	Droplet Hi-C, mouse cortex	0.15646
GATCGTAGTAACACTC	125823	118436	102994	15441	7387	Droplet Hi-C, mouse cortex	0.130374
GATCGTATCACTCGGG	163729	155039	134508	20531	8690	Droplet Hi-C, mouse cortex	0.132425
GATCGTATCGCCCTTA	287117	269125	230085	39039	17992	Droplet Hi-C, mouse cortex	0.145059
GATCGTATCTAAACGC	544326	509938	451135	58801	34388	Droplet Hi-C, mouse cortex	0.11531
GATGATCAGGCGTAGT	197841	186419	159381	27036	11422	Droplet Hi-C, mouse cortex	0.145028
GATGATCAGGGACGTT	394136	364138	317779	46357	29998	Droplet Hi-C, mouse cortex	0.127306
GATGATCAGGTAAGCC	160926	153254	130569	22684	7672	Droplet Hi-C, mouse cortex	0.148016
GATGATCAGTCAGCCC	116614	110905	96961	13944	5709	Droplet Hi-C, mouse cortex	0.125729
GATGATCGTATGTTCG	122330	117782	101460	16322	4548	Droplet Hi-C, mouse cortex	0.138578
GATGATCTCGTCAACA	219497	207416	176575	30841	12081	Droplet Hi-C, mouse cortex	0.148692
GATGATCTCTACTGCC	231061	218098	186536	31560	12963	Droplet Hi-C, mouse cortex	0.144706
GATGATCTCTTTCGAT	360801	341101	289541	51556	19700	Droplet Hi-C, mouse cortex	0.151146
GATGGCCAGACACAAT	349716	321794	279975	41819	27922	Droplet Hi-C, mouse cortex	0.129956
GATGGCCAGTAGACCG	191173	180173	154245	25925	11000	Droplet Hi-C, mouse cortex	0.143889
GATGGCCGTATTCGAC	124988	118946	102625	16319	6042	Droplet Hi-C, mouse cortex	0.137197
GATGGCCGTGGCCTTG	195520	183349	157091	26257	12171	Droplet Hi-C, mouse cortex	0.143208
GATGGCCTCCGCCTAT	410572	387478	331329	56146	23094	Droplet Hi-C, mouse cortex	0.144901
GATGGCCTCGGGAATG	163094	153902	132697	21205	9192	Droplet Hi-C, mouse cortex	0.137782
GATTAGCAGACTCGGA	127738	122484	106155	16327	5254	Droplet Hi-C, mouse cortex	0.133299
GATTAGCAGGTAAGTT	210238	200926	173615	27309	9312	Droplet Hi-C, mouse cortex	0.135916
GATTAGCCACGACGAA	95616	92040	80766	11274	3576	Droplet Hi-C, mouse cortex	0.12249
GATTAGCGTAGTAACA	222012	210440	176852	33586	11572	Droplet Hi-C, mouse cortex	0.159599
GATTAGCGTCGCTACG	229417	220095	188366	31729	9322	Droplet Hi-C, mouse cortex	0.14416
GATTAGCTCGACTGGC	258497	246222	209457	36763	12275	Droplet Hi-C, mouse cortex	0.149308
GATTAGCTCGAGGTAG	102801	97104	84582	12521	5697	Droplet Hi-C, mouse cortex	0.128944
GATTGACAGAGGCGGA	122874	116211	105503	10708	6663	Droplet Hi-C, mouse cortex	0.0921427
GATTGACCAAGACACG	136075	126247	111862	14385	9828	Droplet Hi-C, mouse cortex	0.113943
GATTGACCACAGATGG	185961	173405	151251	22153	12556	Droplet Hi-C, mouse cortex	0.127753
GATTGACCACTCGCAG	116594	112262	96756	15506	4332	Droplet Hi-C, mouse cortex	0.138123
GATTGACCATTTAGGC	434692	407681	350846	56832	27011	Droplet Hi-C, mouse cortex	0.139403
GATTGACTCCGATGCG	267634	251905	214935	36970	15729	Droplet Hi-C, mouse cortex	0.146762
GCAAAGGAGGGTAGTC	129669	121361	102507	18853	8308	Droplet Hi-C, mouse cortex	0.155346
GCAAAGGAGTGAAGGA	203156	193618	164638	28979	9538	Droplet Hi-C, mouse cortex	0.149671
GCAAAGGCAAACCTAC	159153	150767	130855	19911	8386	Droplet Hi-C, mouse cortex	0.132065
GCAAAGGCACTCGCAG	148925	142210	123264	18944	6715	Droplet Hi-C, mouse cortex	0.133211
GCAAAGGCATACCCGG	133448	125658	108683	16975	7790	Droplet Hi-C, mouse cortex	0.135089
GCAAAGGCATAGACGG	304727	290254	242991	47262	14473	Droplet Hi-C, mouse cortex	0.16283
GCAAAGGTCGCTAGTA	168546	157094	138994	18099	11452	Droplet Hi-C, mouse cortex	0.115211
GCAACCGAGTCGATAA	388917	370668	315269	55396	18249	Droplet Hi-C, mouse cortex	0.149449
GCAACCGCATATACGC	145957	138602	120958	17642	7355	Droplet Hi-C, mouse cortex	0.127285
GCAACCGGTTTGACCA	376171	353837	302554	51283	22334	Droplet Hi-C, mouse cortex	0.144934
GCAACCGTCACACGTA	176022	165998	141891	24104	10024	Droplet Hi-C, mouse cortex	0.145207
GCAACCGTCGCGGCAT	95814	90526	78412	12114	5288	Droplet Hi-C, mouse cortex	0.133818
GCAACCGTCGTGGCGT	118603	113765	97001	16762	4838	Droplet Hi-C, mouse cortex	0.147339
GCAACCGTCGTTCCGT	154548	147290	126434	20854	7258	Droplet Hi-C, mouse cortex	0.141585
GCACCTTAGAACGTTA	95417	90749	79304	11444	4668	Droplet Hi-C, mouse cortex	0.126106
GCACCTTAGACCAATA	149226	144336	123847	20488	4890	Droplet Hi-C, mouse cortex	0.141947
GCACCTTAGAGGTGGG	143387	135089	114507	20580	8298	Droplet Hi-C, mouse cortex	0.152344
GCACCTTAGGGTTCCC	104424	99644	88180	11464	4780	Droplet Hi-C, mouse cortex	0.11505
GCACCTTAGTAGTCGG	125607	118537	102522	16014	7070	Droplet Hi-C, mouse cortex	0.135097
GCACCTTGTACCCACG	231197	220168	186418	33750	11029	Droplet Hi-C, mouse cortex	0.153292
GCACGCAAGAACGTTA	238917	227568	190328	37240	11349	Droplet Hi-C, mouse cortex	0.163643
GCACGCAAGATGGGAA	157829	150737	132095	18639	7092	Droplet Hi-C, mouse cortex	0.123652
GCACGCAAGTATAGTG	236859	224358	189959	34395	12501	Droplet Hi-C, mouse cortex	0.153304
GCACGCAAGTTTGGAA	320058	301324	255776	45545	18734	Droplet Hi-C, mouse cortex	0.15115
GCACGCACACGTTAGT	141823	134581	118427	16154	7242	Droplet Hi-C, mouse cortex	0.120032
GCACGCATCATGCTTT	286979	271361	230855	40502	15618	Droplet Hi-C, mouse cortex	0.149255
GCACGCATCTGTAGAC	186170	176638	149933	26705	9532	Droplet Hi-C, mouse cortex	0.151185
GCACGGTGTCATAGCT	366099	345015	298208	46803	21084	Droplet Hi-C, mouse cortex	0.135655
GCACGGTGTTATCGAC	339419	323210	269058	54151	16209	Droplet Hi-C, mouse cortex	0.167541
GCACGGTGTTTCTCTA	92991	87997	76374	11622	4994	Droplet Hi-C, mouse cortex	0.132073
GCACGGTTCCAACGCG	87535	83514	73436	10078	4021	Droplet Hi-C, mouse cortex	0.120674
GCACGGTTCGGTTAGT	100177	95580	84698	10882	4597	Droplet Hi-C, mouse cortex	0.113852
GCAGATTCAATTCTCT	87162	83259	72718	10538	3903	Droplet Hi-C, mouse cortex	0.126569
GCAGATTGTAACGGTG	197959	184020	158471	25548	13939	Droplet Hi-C, mouse cortex	0.138833
GCAGATTGTATCACAC	132948	126924	108234	18689	6024	Droplet Hi-C, mouse cortex	0.147246
GCAGATTGTCAGTGCC	133812	127564	111629	15935	6248	Droplet Hi-C, mouse cortex	0.124918
GCAGATTGTCCAACCG	158792	151050	128756	22294	7742	Droplet Hi-C, mouse cortex	0.147594
GCAGATTGTGAGTAAT	126172	119728	101315	18413	6444	Droplet Hi-C, mouse cortex	0.15379
GCAGATTGTGGTCGAA	187375	177172	149648	27523	10203	Droplet Hi-C, mouse cortex	0.155346
GCAGATTTCCACTAGA	120492	114769	99004	15765	5723	Droplet Hi-C, mouse cortex	0.137363
GCAGATTTCCCACTTG	153820	146090	125484	20606	7730	Droplet Hi-C, mouse cortex	0.14105
GCAGCCAAGATCGATA	249463	235670	201906	33763	13793	Droplet Hi-C, mouse cortex	0.143264
GCAGCCAAGTTGCCGC	248896	237981	201239	36738	10915	Droplet Hi-C, mouse cortex	0.154374
GCAGCCACACTTACAG	211749	201021	170813	30206	10728	Droplet Hi-C, mouse cortex	0.150263
GCAGCCAGTAGAACGC	219424	203985	176535	27449	15439	Droplet Hi-C, mouse cortex	0.134564
GCAGCCAGTGCTTCCT	106346	101585	88749	12836	4761	Droplet Hi-C, mouse cortex	0.126357
GCAGCCATCACCACAA	109398	104207	88997	15209	5191	Droplet Hi-C, mouse cortex	0.14595
GCAGCCATCGGATAAA	90133	86150	75345	10802	3983	Droplet Hi-C, mouse cortex	0.125386
GCAGCCATCTGAAAGA	88450	84013	72746	11266	4437	Droplet Hi-C, mouse cortex	0.134098
GCAGCCATCTTAATCC	169343	159296	135390	23904	10047	Droplet Hi-C, mouse cortex	0.15006
GCAGCTGAGCGAGAAA	208300	198097	169685	28409	10203	Droplet Hi-C, mouse cortex	0.14341
GCAGCTGCAAACGACG	217689	205120	178396	26721	12569	Droplet Hi-C, mouse cortex	0.13027
GCAGCTGCAACGAGGT	172448	162588	142606	19979	9860	Droplet Hi-C, mouse cortex	0.122881
GCAGCTGCAAGTGGCA	206080	193697	165220	28474	12383	Droplet Hi-C, mouse cortex	0.147003
GCAGCTGCAGATAAGT	295497	277301	242626	34675	18196	Droplet Hi-C, mouse cortex	0.125045
GCAGCTGCAGGTCCTG	177610	166803	144502	22301	10807	Droplet Hi-C, mouse cortex	0.133697
GCAGCTGCATTGTTCT	148946	141535	123550	17985	7411	Droplet Hi-C, mouse cortex	0.127071
GCAGCTGGTGCCCAGT	144748	135541	117933	17606	9207	Droplet Hi-C, mouse cortex	0.129894
GCAGCTGTCGGATGTT	460707	439550	383159	56389	21157	Droplet Hi-C, mouse cortex	0.128288
GCATGATCAAGCACTT	334433	311364	273874	37489	23069	Droplet Hi-C, mouse cortex	0.120402
GCATGATCAATGTGTC	96111	91080	76391	14687	5031	Droplet Hi-C, mouse cortex	0.161254
GCATGATGTAGCAGCA	221570	200528	179824	20704	21042	Droplet Hi-C, mouse cortex	0.103247
GCATGATTCCGTGCAG	271492	258490	219956	38532	13002	Droplet Hi-C, mouse cortex	0.149066
GCATTCCCAAACCCTA	171453	160137	139066	21071	11316	Droplet Hi-C, mouse cortex	0.131581
GCATTCCCAAAGGAAG	138498	131051	113112	17939	7447	Droplet Hi-C, mouse cortex	0.136886
GCATTCCCAACTAGAA	126409	119122	102098	17022	7287	Droplet Hi-C, mouse cortex	0.142896
GCATTCCGTTCAGTAC	109240	104510	92471	12038	4730	Droplet Hi-C, mouse cortex	0.115185
GCATTCCTCCTCAAGA	168741	159598	136411	23187	9143	Droplet Hi-C, mouse cortex	0.145284
GCATTCCTCCTCCAGT	98892	94712	83116	11596	4180	Droplet Hi-C, mouse cortex	0.122434
GCATTCCTCTACATCT	99693	95941	83097	12844	3752	Droplet Hi-C, mouse cortex	0.133874
GCATTGAAGAGAGTTT	199583	191724	163518	28206	7859	Droplet Hi-C, mouse cortex	0.147118
GCATTGAAGATCACCT	95531	90714	78900	11814	4817	Droplet Hi-C, mouse cortex	0.130233
GCATTGAAGCTTTCCC	170383	160844	138668	22173	9539	Droplet Hi-C, mouse cortex	0.137854
GCATTGAAGTCCGTGC	375243	354374	301989	52381	20869	Droplet Hi-C, mouse cortex	0.147813
GCATTGACAAAGGCCA	204503	192689	162944	29745	11814	Droplet Hi-C, mouse cortex	0.154368
GCATTGACAATAGCGG	151573	144302	121117	23183	7271	Droplet Hi-C, mouse cortex	0.160656
GCATTGACATTGCACA	204074	191533	166380	25151	12541	Droplet Hi-C, mouse cortex	0.131314
GCATTGAGTATCCCTC	342219	321660	275233	46426	20559	Droplet Hi-C, mouse cortex	0.144333
GCATTGAGTGTTAGAA	419006	397661	341161	56499	21345	Droplet Hi-C, mouse cortex	0.142078
GCATTGATCACTCGGG	352867	329159	283372	45784	23708	Droplet Hi-C, mouse cortex	0.139094
GCATTGATCAGGATCT	101953	97046	84967	12079	4907	Droplet Hi-C, mouse cortex	0.124467
GCATTGATCATCATGG	135694	129465	112053	17411	6229	Droplet Hi-C, mouse cortex	0.134484
GCATTGATCCATGACA	265498	254602	214412	40188	10896	Droplet Hi-C, mouse cortex	0.157846
GCCAGACAGTCAGGAC	142146	133070	113511	19557	9076	Droplet Hi-C, mouse cortex	0.146968
GCCAGACAGTGAATAC	103390	99634	85571	14061	3756	Droplet Hi-C, mouse cortex	0.141127
GCCAGACCAAACCTAC	109371	104091	91066	13025	5280	Droplet Hi-C, mouse cortex	0.125131
GCCAGACTCCCAGCAG	123469	115490	99929	15558	7979	Droplet Hi-C, mouse cortex	0.134713
GCCAGCAAGGCCTCGT	149339	140366	120813	19552	8973	Droplet Hi-C, mouse cortex	0.139293
GCCAGCACAAAGGTCG	219682	206617	176758	29858	13065	Droplet Hi-C, mouse cortex	0.144509
GCCAGCACACTACACA	137390	131433	114774	16655	5957	Droplet Hi-C, mouse cortex	0.126719
GCCAGCACAGGGAGTT	314745	298802	254961	43839	15943	Droplet Hi-C, mouse cortex	0.146716
GCCAGCAGTACTTCAG	113379	108203	93214	14989	5176	Droplet Hi-C, mouse cortex	0.138527
GCCAGCAGTAGAATAC	97613	92232	80093	12139	5381	Droplet Hi-C, mouse cortex	0.131614
GCCAGCATCAATTCCT	105442	101277	88783	12494	4165	Droplet Hi-C, mouse cortex	0.123365
GCCAGCATCAGAACGG	254399	240393	204986	35406	14006	Droplet Hi-C, mouse cortex	0.147284
GCCAGCATCTCGCGGA	223521	202206	181747	20458	21315	Droplet Hi-C, mouse cortex	0.101174
GCCAGCATCTGGCCAG	139057	131327	112270	19055	7730	Droplet Hi-C, mouse cortex	0.145096
GCCATAAAGATCCGAG	118061	110912	98358	12553	7149	Droplet Hi-C, mouse cortex	0.11318
GCCATAACACTGCTCT	132277	126682	109305	17375	5595	Droplet Hi-C, mouse cortex	0.137154
GCCATAAGTATTCTCT	132128	125508	107193	18315	6620	Droplet Hi-C, mouse cortex	0.145927
GCCATAATCCGATGCG	136705	130310	113987	16321	6395	Droplet Hi-C, mouse cortex	0.125247
GCCATAATCGGGACAA	219510	207394	178129	29264	12116	Droplet Hi-C, mouse cortex	0.141103
GCCCAGAAGTCGTGAG	118581	114059	97860	16199	4522	Droplet Hi-C, mouse cortex	0.142023
GCCCAGAGTGTACGCC	203076	190648	161899	28749	12428	Droplet Hi-C, mouse cortex	0.150796
GCCCGAACACTTACAG	114417	109264	94701	14563	5153	Droplet Hi-C, mouse cortex	0.133283
GCCCGAAGTCAGAGTG	314646	293270	250152	43116	21376	Droplet Hi-C, mouse cortex	0.147018
GCCCGAATCCACCTAC	101337	97608	84375	13233	3729	Droplet Hi-C, mouse cortex	0.135573
GCCCGAATCGTGGCGT	109659	105007	90659	14348	4652	Droplet Hi-C, mouse cortex	0.136639
GCCTACTCAGGCATCC	350306	331499	280290	51204	18807	Droplet Hi-C, mouse cortex	0.154462
GCCTACTCATCATGTG	87996	83028	71599	11427	4968	Droplet Hi-C, mouse cortex	0.137628
GCCTACTGTGCTGGCT	108849	102798	89320	13476	6051	Droplet Hi-C, mouse cortex	0.131092
GCCTACTGTGTCCTTC	164390	158293	134724	23569	6097	Droplet Hi-C, mouse cortex	0.148895
GCCTACTGTTACCCAA	201642	191816	166440	25376	9826	Droplet Hi-C, mouse cortex	0.132293
GCCTACTTCCGATTGA	92911	89591	78110	11481	3320	Droplet Hi-C, mouse cortex	0.128149
GCCTACTTCTTCCACG	141611	136004	118045	17959	5607	Droplet Hi-C, mouse cortex	0.132048
GCCTAGGAGCAATAAC	176977	166035	142091	23943	10942	Droplet Hi-C, mouse cortex	0.144205
GCCTAGGAGTGTAATG	106088	100224	84958	15266	5864	Droplet Hi-C, mouse cortex	0.152319
GCCTAGGCAGGTGTCC	236645	224382	189761	34621	12263	Droplet Hi-C, mouse cortex	0.154295
GCCTAGGGTCGTCGCA	105776	99915	86914	13001	5861	Droplet Hi-C, mouse cortex	0.130121
GCCTAGGGTGATGTGG	205268	188275	166830	21445	16993	Droplet Hi-C, mouse cortex	0.113903
GCCTAGGTCCAAGAGG	116267	111505	96833	14670	4762	Droplet Hi-C, mouse cortex	0.131564
GCCTAGGTCGCTTCAC	96047	91381	78913	12467	4666	Droplet Hi-C, mouse cortex	0.136429
GCCTAGGTCGGGCTCA	189721	177105	152823	24282	12616	Droplet Hi-C, mouse cortex	0.137105
GCGAGAACACATTCTT	102090	97861	84558	13303	4229	Droplet Hi-C, mouse cortex	0.135938
GCGAGAACATTAACGC	132021	125892	110442	15450	6129	Droplet Hi-C, mouse cortex	0.122724
GCGAGAATCAGGAAGC	186188	171804	151672	20130	14384	Droplet Hi-C, mouse cortex	0.117168
GCGAGAATCGACTATG	364214	335737	293437	42298	28477	Droplet Hi-C, mouse cortex	0.125986
GCGAGTCAGAGCGAAA	98469	94346	82449	11897	4123	Droplet Hi-C, mouse cortex	0.1261
GCGAGTCCACGTTGTA	144574	136300	117386	18913	8274	Droplet Hi-C, mouse cortex	0.13876
GCGAGTCCATAGAATG	101580	97187	84935	12251	4393	Droplet Hi-C, mouse cortex	0.126056
GCGAGTCCATGGTAAA	185382	176367	149699	26667	9015	Droplet Hi-C, mouse cortex	0.151202
GCGATCGAGAGAACCC	131506	124687	108007	16679	6819	Droplet Hi-C, mouse cortex	0.133767
GCGATCGAGCCATTCA	280667	264621	225682	38938	16046	Droplet Hi-C, mouse cortex	0.147146
GCGATCGCAGCAAACG	282323	265091	226311	38780	17232	Droplet Hi-C, mouse cortex	0.146289
GCGATCGCATGTAGAA	86662	81148	70210	10938	5514	Droplet Hi-C, mouse cortex	0.134791
GCGATCGTCTCTCAAT	117309	112328	96598	15730	4981	Droplet Hi-C, mouse cortex	0.140036
GCGATTAAGTCCGGAA	92655	89052	77464	11588	3603	Droplet Hi-C, mouse cortex	0.130126
GCGATTACAATACTGC	282301	264453	226863	37589	17848	Droplet Hi-C, mouse cortex	0.142139
GCGATTATCAGTGTAC	88445	84548	74069	10479	3897	Droplet Hi-C, mouse cortex	0.123941
GCGCATGAGAATCAAC	133581	127317	109945	17370	6264	Droplet Hi-C, mouse cortex	0.136431
GCGCATGAGACCTATC	125107	119313	102254	17059	5794	Droplet Hi-C, mouse cortex	0.142977
GCGCATGAGACTAGCG	154329	147060	125991	21068	7269	Droplet Hi-C, mouse cortex	0.143261
GCGCATGAGCCTGGTC	101152	95649	78420	17228	5503	Droplet Hi-C, mouse cortex	0.180117
GCGCATGAGCGGACTA	190224	180115	154136	25979	10109	Droplet Hi-C, mouse cortex	0.144236
GCGCATGAGGTACACG	112407	108236	95679	12557	4171	Droplet Hi-C, mouse cortex	0.116015
GCGCATGGTATACGCT	208579	198670	166989	31680	9909	Droplet Hi-C, mouse cortex	0.15946
GCGCATGGTGAATCGG	139099	130738	112020	18718	8361	Droplet Hi-C, mouse cortex	0.143172
GCGCATGGTGGAGTGT	197419	188384	160193	28190	9035	Droplet Hi-C, mouse cortex	0.149641
GCGCATGGTTTGAAGA	252149	237411	201548	35862	14738	Droplet Hi-C, mouse cortex	0.151055
GCGCATGTCGATGAAA	294642	278996	236275	42720	15646	Droplet Hi-C, mouse cortex	0.15312
GCGCCAAAGCGAATAT	250627	236628	199582	37044	13999	Droplet Hi-C, mouse cortex	0.15655
GCGCCAACACTCGGAC	103846	98734	84420	14314	5112	Droplet Hi-C, mouse cortex	0.144975
GCGCCAACATCATAGC	185116	176762	152760	24002	8354	Droplet Hi-C, mouse cortex	0.135787
GCGCCAACATGGAGGT	161465	152999	131035	21962	8466	Droplet Hi-C, mouse cortex	0.143543
GCGCCAAGTCTCGGGT	99264	95848	81886	13962	3416	Droplet Hi-C, mouse cortex	0.145668
GCGCCAAGTGCCCAGT	100600	95898	83338	12560	4702	Droplet Hi-C, mouse cortex	0.130972
GCGCCAAGTGTGCTTA	314777	298535	252732	45801	16242	Droplet Hi-C, mouse cortex	0.153419
GCGCCAAGTTGCCTGG	99946	95056	81398	13658	4890	Droplet Hi-C, mouse cortex	0.143684
GCGCCAAGTTTGTACG	91649	88442	77641	10799	3207	Droplet Hi-C, mouse cortex	0.122103
GCGCCAATCCAGTTAG	109693	104131	90519	13611	5562	Droplet Hi-C, mouse cortex	0.13071
GCGGAAAAGAGAACCC	123859	114918	102620	12296	8941	Droplet Hi-C, mouse cortex	0.106998
GCGGAAAAGGCGATTG	252206	237423	201695	35727	14783	Droplet Hi-C, mouse cortex	0.150478
GCGGAAAAGTGGACGT	146419	137980	117558	20419	8439	Droplet Hi-C, mouse cortex	0.147985
GCGGAAACACATCATG	375271	360715	302042	58668	14556	Droplet Hi-C, mouse cortex	0.162644
GCGGAAACATCGTGAT	344288	329723	280600	49119	14565	Droplet Hi-C, mouse cortex	0.14897
GCGGAAATCGATGAAA	121967	117225	104001	13224	4742	Droplet Hi-C, mouse cortex	0.112809
GCGGAAATCTGATCTT	96365	91818	79417	12398	4547	Droplet Hi-C, mouse cortex	0.135028
GCGGGTTAGCTGCCAC	296134	283390	242950	40438	12744	Droplet Hi-C, mouse cortex	0.142694
GCGGGTTAGGGTCTGA	138505	130900	112257	18642	7605	Droplet Hi-C, mouse cortex	0.142414
GCGGGTTAGTCCCTCT	220192	209555	177325	32230	10637	Droplet Hi-C, mouse cortex	0.153802
GCGGGTTTCGATGTGT	115810	111532	96181	15349	4278	Droplet Hi-C, mouse cortex	0.13762
GCGGGTTTCGCATAAC	170201	161212	137632	23578	8989	Droplet Hi-C, mouse cortex	0.146255
GCGGGTTTCGTCCCTA	145120	136832	117597	19234	8288	Droplet Hi-C, mouse cortex	0.140567
GCGGGTTTCTTCACTA	215322	201922	171160	30759	13400	Droplet Hi-C, mouse cortex	0.152331
GCGGTGTAGGACTAGC	190482	179958	151448	28510	10524	Droplet Hi-C, mouse cortex	0.158426
GCGGTGTAGTTCAAGA	129684	123583	107188	16394	6101	Droplet Hi-C, mouse cortex	0.132656
GCGGTGTGTAAGCCGA	370535	347033	296575	50454	23502	Droplet Hi-C, mouse cortex	0.145387
GCGGTGTGTAGGTAAT	322665	308198	267510	40679	14467	Droplet Hi-C, mouse cortex	0.13199
GCGGTGTGTCCGTAGC	171813	163327	142465	20860	8486	Droplet Hi-C, mouse cortex	0.127719
GCGGTGTGTGGATTTC	105292	100533	86305	14228	4759	Droplet Hi-C, mouse cortex	0.141526
GCGGTGTGTTTGCCCT	145244	138454	118949	19505	6790	Droplet Hi-C, mouse cortex	0.140877
GCGTAGCAGCACGTAG	285538	270902	229569	41332	14636	Droplet Hi-C, mouse cortex	0.152572
GCGTAGCAGTGTCACT	114420	108619	95909	12708	5801	Droplet Hi-C, mouse cortex	0.116996
GCGTAGCGTAGACACG	438140	412415	353238	59174	25725	Droplet Hi-C, mouse cortex	0.143482
GCGTAGCGTATGTCCA	101070	96970	82656	14314	4100	Droplet Hi-C, mouse cortex	0.147613
GCGTAGCGTTTAAGGA	204932	191057	162132	28922	13875	Droplet Hi-C, mouse cortex	0.151379
GCGTAGCTCACAGGGA	163803	155226	133522	21704	8577	Droplet Hi-C, mouse cortex	0.139822
GCGTAGCTCCCAATGA	126421	119649	104341	15307	6772	Droplet Hi-C, mouse cortex	0.127933
GCGTAGCTCTCTTCTC	104162	98633	80893	17739	5529	Droplet Hi-C, mouse cortex	0.179849
GCGTAGCTCTTAATCC	91255	85494	72871	12623	5761	Droplet Hi-C, mouse cortex	0.147648
GCGTTGGAGACTAGCG	445567	420214	360900	59312	25353	Droplet Hi-C, mouse cortex	0.141147
GCGTTGGCAACTTGGT	283373	267499	228918	38580	15874	Droplet Hi-C, mouse cortex	0.144225
GCGTTGGCACCTGGTG	343670	322158	275212	46943	21512	Droplet Hi-C, mouse cortex	0.145714
GCGTTGGCACTTTGGA	187204	176308	153042	23264	10896	Droplet Hi-C, mouse cortex	0.131951
GCGTTGGGTAGTATCC	242860	223648	196066	27580	19212	Droplet Hi-C, mouse cortex	0.123319
GCGTTGGGTGCCCAGT	235646	219862	187244	32617	15784	Droplet Hi-C, mouse cortex	0.148352
GCGTTGGGTTACTTTC	235552	224592	188550	36040	10960	Droplet Hi-C, mouse cortex	0.160469
GCGTTGGGTTGCAGCC	234501	220371	188518	31852	14130	Droplet Hi-C, mouse cortex	0.144538
GCGTTGGTCGCCTTAC	178672	170478	142731	27745	8194	Droplet Hi-C, mouse cortex	0.162748
GCTCACTAGGGTATCG	368044	346697	296738	49952	21347	Droplet Hi-C, mouse cortex	0.14408
GCTCACTAGTTCTCCC	128404	120727	106207	14518	7677	Droplet Hi-C, mouse cortex	0.120255
GCTCACTCAAAGAAGG	140232	132945	113802	19143	7287	Droplet Hi-C, mouse cortex	0.143992
GCTCACTTCAGGCCGT	135222	131851	115781	16069	3371	Droplet Hi-C, mouse cortex	0.121872
GCTCACTTCCTATCCG	152221	145642	124795	20843	6579	Droplet Hi-C, mouse cortex	0.143111
GCTCACTTCGACTTAG	118491	114178	97810	16367	4313	Droplet Hi-C, mouse cortex	0.143346
GCTCAGGCATGGAGGT	221853	212250	181573	30675	9603	Droplet Hi-C, mouse cortex	0.144523
GCTCAGGGTTCTTTGT	112809	106973	93644	13327	5836	Droplet Hi-C, mouse cortex	0.124583
GCTCAGGGTTTGTAGC	184271	174602	148651	25950	9669	Droplet Hi-C, mouse cortex	0.148624
GCTCAGGTCGCACCTT	93206	89312	78602	10709	3894	Droplet Hi-C, mouse cortex	0.119905
GCTCAGGTCGCATAAC	176646	166397	143530	22864	10249	Droplet Hi-C, mouse cortex	0.137406
GCTCCTAAGCTCCGGT	142466	134389	115579	18808	8077	Droplet Hi-C, mouse cortex	0.139952
GCTCCTAAGGGTAATT	233150	223188	192395	30792	9962	Droplet Hi-C, mouse cortex	0.137964
GCTCCTACAAAGCATA	110599	104040	90833	13205	6559	Droplet Hi-C, mouse cortex	0.126922
GCTCCTAGTATCCTTT	297929	282092	240113	41977	15837	Droplet Hi-C, mouse cortex	0.148806
GCTCCTAGTCGCTAGC	141495	134557	115381	19175	6938	Droplet Hi-C, mouse cortex	0.142505
GCTCCTAGTCTGGTCG	368500	341969	305551	36416	26531	Droplet Hi-C, mouse cortex	0.106489
GCTCCTAGTGCTGAAG	111032	106233	90278	15955	4799	Droplet Hi-C, mouse cortex	0.150189
GCTCCTAGTTTAGGAA	163797	155757	132826	22930	8040	Droplet Hi-C, mouse cortex	0.147216
GCTCCTAGTTTCTCTA	93755	90499	78936	11563	3256	Droplet Hi-C, mouse cortex	0.127769
GCTCGAGAGCTCGTTA	98333	94366	80267	14098	3967	Droplet Hi-C, mouse cortex	0.149397
GCTCGAGAGGATTTGA	130453	124619	108489	16130	5834	Droplet Hi-C, mouse cortex	0.129435
GCTCGAGAGGGAGTTC	137225	129660	110393	19266	7565	Droplet Hi-C, mouse cortex	0.148589
GCTCGAGCAACATAAG	170767	164370	137781	26586	6397	Droplet Hi-C, mouse cortex	0.161745
GCTCGAGCAAGGCGTA	157717	150103	128675	21427	7614	Droplet Hi-C, mouse cortex	0.142749
GCTCGAGCAGAGAGAA	312897	290301	254316	35985	22596	Droplet Hi-C, mouse cortex	0.123958
GCTCGAGCAGCAACCC	170592	162945	138152	24793	7647	Droplet Hi-C, mouse cortex	0.152156
GCTCGAGCATGGCCTG	137171	131034	111899	19134	6137	Droplet Hi-C, mouse cortex	0.146023
GCTCGAGCATTTGGCA	262530	249527	211694	37831	13003	Droplet Hi-C, mouse cortex	0.151611
GCTCGAGGTTTCGACA	112167	103349	92320	11029	8818	Droplet Hi-C, mouse cortex	0.106716
GCTCGAGTCATACTTC	88753	85312	72322	12990	3441	Droplet Hi-C, mouse cortex	0.152265
GCTGAGCAGAGAAGCA	374103	360463	308140	52320	13640	Droplet Hi-C, mouse cortex	0.145147
GCTGAGCAGATCTAAG	93559	88650	78140	10509	4909	Droplet Hi-C, mouse cortex	0.118545
GCTGAGCAGGTACACG	157533	149241	129517	19724	8292	Droplet Hi-C, mouse cortex	0.132162
GCTGAGCAGTTTGGAA	255716	238795	204937	33857	16921	Droplet Hi-C, mouse cortex	0.141783
GCTGAGCCAATTCTCT	222699	211359	179318	32040	11340	Droplet Hi-C, mouse cortex	0.15159
GCTGAGCCACTTACAG	96918	92397	80875	11520	4521	Droplet Hi-C, mouse cortex	0.124679
GCTGAGCCATACTGCA	122735	115841	102522	13319	6894	Droplet Hi-C, mouse cortex	0.114977
GCTGAGCGTTACTACG	290824	269325	234102	35220	21499	Droplet Hi-C, mouse cortex	0.130771
GCTGAGCTCCAAACCA	150959	143718	123192	20526	7241	Droplet Hi-C, mouse cortex	0.142821
GCTGCGACAAACCCTA	145772	140107	118302	21804	5665	Droplet Hi-C, mouse cortex	0.155624
GCTGCGACACTCAGCG	117914	112504	95886	16616	5410	Droplet Hi-C, mouse cortex	0.147693
GCTGCGAGTGGATTTC	87336	82977	71995	10982	4359	Droplet Hi-C, mouse cortex	0.13235
GCTGCGATCCGGAAAG	107604	103175	87237	15937	4429	Droplet Hi-C, mouse cortex	0.154466
GCTGTTCAGCAGAGCT	105128	99699	88231	11467	5429	Droplet Hi-C, mouse cortex	0.115016
GCTGTTCCAGCTTACA	122773	115851	102043	13807	6922	Droplet Hi-C, mouse cortex	0.119179
GCTGTTCGTAAGCCTT	115907	111117	96296	14820	4790	Droplet Hi-C, mouse cortex	0.133373
GCTGTTCGTGATCAGG	90291	86081	74684	11397	4210	Droplet Hi-C, mouse cortex	0.132399
GCTGTTCGTGGCGCTT	160603	153387	134570	18817	7216	Droplet Hi-C, mouse cortex	0.122677
GCTGTTCTCAAGGCAG	278619	266717	222488	44228	11902	Droplet Hi-C, mouse cortex	0.165824
GCTGTTCTCGGTTGTA	174359	162605	140339	22266	11754	Droplet Hi-C, mouse cortex	0.136933
GCTGTTCTCTCTTAAC	301164	284581	244524	40056	16583	Droplet Hi-C, mouse cortex	0.140754
GCTTAAGAGACCGCAA	350301	331108	281490	49615	19193	Droplet Hi-C, mouse cortex	0.149845
GCTTAAGAGCTACGCC	96914	93144	81103	12041	3770	Droplet Hi-C, mouse cortex	0.129273
GCTTAAGAGTCGACCC	133781	125861	110151	15710	7920	Droplet Hi-C, mouse cortex	0.12482
GCTTAAGAGTTAGCAA	279274	265110	226075	39034	14164	Droplet Hi-C, mouse cortex	0.147237
GCTTAAGCACAATAAG	181327	172885	146945	25936	8442	Droplet Hi-C, mouse cortex	0.150019
GCTTAAGCACTAAACC	111984	106560	91398	15162	5424	Droplet Hi-C, mouse cortex	0.142286
GCTTAAGCATCCCTTG	252818	243598	205649	37948	9220	Droplet Hi-C, mouse cortex	0.155781
GCTTAAGCATCGAGTT	195135	184414	156103	28310	10721	Droplet Hi-C, mouse cortex	0.153513
GCTTAAGGTAGCTGTT	303107	288274	246049	42222	14833	Droplet Hi-C, mouse cortex	0.146465
GCTTAAGGTGAATGTA	239005	223573	191073	32500	15432	Droplet Hi-C, mouse cortex	0.145366
GCTTAAGGTTGAATAG	301296	282012	243463	38548	19284	Droplet Hi-C, mouse cortex	0.136689
GCTTAAGGTTTCGATG	99877	95609	82526	13082	4268	Droplet Hi-C, mouse cortex	0.136828
GCTTAAGTCCAGTTAG	145780	138865	119040	19824	6915	Droplet Hi-C, mouse cortex	0.142757
GCTTAAGTCTAGTCGA	229870	217097	181358	35738	12773	Droplet Hi-C, mouse cortex	0.164618
GCTTGCTAGAGTTCGG	101706	95953	84625	11328	5753	Droplet Hi-C, mouse cortex	0.118058
GCTTGCTAGTTTACGC	271184	258019	217523	40495	13165	Droplet Hi-C, mouse cortex	0.156946
GCTTGCTCAACAACTC	158918	151184	128445	22737	7734	Droplet Hi-C, mouse cortex	0.150393
GCTTGCTCACAGATGG	431464	411163	358584	52579	20301	Droplet Hi-C, mouse cortex	0.127879
GCTTGCTTCACTGGTA	430461	399306	345171	54133	31155	Droplet Hi-C, mouse cortex	0.135568
GCTTGCTTCGACCCGA	176975	166987	143864	23123	9988	Droplet Hi-C, mouse cortex	0.138472
GCTTTCGAGTAATCAG	231716	216605	186533	30071	15111	Droplet Hi-C, mouse cortex	0.138829
GCTTTCGCATGGCCCA	184092	175423	147904	27519	8669	Droplet Hi-C, mouse cortex	0.156872
GCTTTCGGTAGAAAGG	440294	415132	356886	58240	25162	Droplet Hi-C, mouse cortex	0.140293
GCTTTCGGTTATGCAC	409091	381988	327363	54621	27103	Droplet Hi-C, mouse cortex	0.142991
GCTTTCGGTTCCAGTA	206519	196171	165930	30240	10348	Droplet Hi-C, mouse cortex	0.154151
GCTTTCGTCTCTGTTA	88470	84895	72635	12260	3575	Droplet Hi-C, mouse cortex	0.144414
GGAACCCAGCTAACAA	237521	226002	190038	35962	11519	Droplet Hi-C, mouse cortex	0.159122
GGAACCCAGGTCTTGT	330109	310961	266274	44685	19148	Droplet Hi-C, mouse cortex	0.1437
GGAACCCAGTATGGGC	207524	197023	169918	27105	10501	Droplet Hi-C, mouse cortex	0.137573
GGAACCCCAAAGGAAG	160647	152686	129971	22715	7961	Droplet Hi-C, mouse cortex	0.148769
GGAACCCCATTCGTCC	368898	353313	298911	54401	15585	Droplet Hi-C, mouse cortex	0.153974
GGAACCCGTCATTGGT	96569	92097	79224	12873	4472	Droplet Hi-C, mouse cortex	0.139777
GGAACCCGTCGACTGC	307256	290272	246339	43931	16984	Droplet Hi-C, mouse cortex	0.151344
GGAACCCGTTCTGAGT	92924	88738	78460	10277	4186	Droplet Hi-C, mouse cortex	0.115813
GGAACCCGTTGGACGA	162195	154578	131676	22901	7617	Droplet Hi-C, mouse cortex	0.148152
GGAACTTAGAGGAAGT	113104	108684	91246	17438	4420	Droplet Hi-C, mouse cortex	0.160447
GGAACTTAGTCTGGGA	93809	90506	78144	12362	3303	Droplet Hi-C, mouse cortex	0.136588
GGAACTTAGTGGGACT	258596	241197	206971	34226	17399	Droplet Hi-C, mouse cortex	0.141901
GGAACTTAGTTAGCAA	264698	249975	218298	31677	14723	Droplet Hi-C, mouse cortex	0.126721
GGAACTTCAAAGCATA	171800	161913	137399	24513	9887	Droplet Hi-C, mouse cortex	0.151396
GGAACTTCAGGCATCC	295091	275479	234296	41183	19612	Droplet Hi-C, mouse cortex	0.149496
GGAACTTGTAGACACG	174885	168507	146333	22174	6378	Droplet Hi-C, mouse cortex	0.131591
GGAACTTGTATCTCAG	214901	200192	173489	26700	14709	Droplet Hi-C, mouse cortex	0.133372
GGAACTTTCTACTTTG	264146	243288	209447	33840	20858	Droplet Hi-C, mouse cortex	0.139094
GGAACTTTCTCTATCA	134989	126415	112573	13842	8574	Droplet Hi-C, mouse cortex	0.109496
GGAATCTAGTAACATG	138828	130626	113186	17440	8202	Droplet Hi-C, mouse cortex	0.133511
GGAATCTCAGAGTCGA	200079	192303	162328	29973	7776	Droplet Hi-C, mouse cortex	0.155863
GGAATCTGTACGACCC	368895	346010	294876	51132	22885	Droplet Hi-C, mouse cortex	0.147776
GGAATCTGTCTGGATT	128708	121642	106997	14645	7066	Droplet Hi-C, mouse cortex	0.120394
GGAATCTGTTCACGTA	108928	103786	91566	12220	5142	Droplet Hi-C, mouse cortex	0.117742
GGACACCAGCTGATTC	101537	96786	84073	12713	4751	Droplet Hi-C, mouse cortex	0.131352
GGACACCAGGTTCGAG	182537	172026	146578	25447	10511	Droplet Hi-C, mouse cortex	0.147925
GGACACCAGTCTCTAG	112749	106976	91792	15183	5773	Droplet Hi-C, mouse cortex	0.141929
GGACACCTCCATAACG	215299	204946	175349	29595	10353	Droplet Hi-C, mouse cortex	0.144404
GGAGAACAGAATACTG	195515	184073	156163	27908	11442	Droplet Hi-C, mouse cortex	0.151614
GGAGAACAGACAGTGC	187493	179247	154877	24370	8246	Droplet Hi-C, mouse cortex	0.135958
GGAGAACAGGTCTTGT	206200	194256	165084	29170	11944	Droplet Hi-C, mouse cortex	0.150163
GGAGAACCAACGGACA	90610	86665	75974	10691	3945	Droplet Hi-C, mouse cortex	0.12336
GGAGAACCAGCAACAG	164241	151658	132448	19206	12583	Droplet Hi-C, mouse cortex	0.12664
GGAGAACCAGTAAGAT	458576	440819	383081	57734	17757	Droplet Hi-C, mouse cortex	0.13097
GGAGAACTCACTAGCA	128838	122141	105205	16936	6697	Droplet Hi-C, mouse cortex	0.138659
GGAGAACTCAGGAATA	250492	236729	200051	36671	13763	Droplet Hi-C, mouse cortex	0.154907
GGAGAACTCCTCAAGA	312518	296552	253437	43110	15966	Droplet Hi-C, mouse cortex	0.145371
GGAGAACTCTTTGCAT	171281	159257	142479	16778	12024	Droplet Hi-C, mouse cortex	0.105352
GGAGGATAGAATACTG	310430	291833	248178	43655	18597	Droplet Hi-C, mouse cortex	0.149589
GGAGGATCAAAGAAGG	109251	104163	88860	15301	5088	Droplet Hi-C, mouse cortex	0.146895
GGAGGATCACACTAGT	144245	136096	116740	19354	8149	Droplet Hi-C, mouse cortex	0.142208
GGAGGATCAGTTACAC	164196	155771	132097	23673	8425	Droplet Hi-C, mouse cortex	0.151973
GGAGGATCATGTGGGA	106572	101392	87789	13602	5180	Droplet Hi-C, mouse cortex	0.134153
GGAGGATGTACGGAGT	278108	260646	225318	35326	17462	Droplet Hi-C, mouse cortex	0.135532
GGAGGATGTATCTCAG	187905	178679	150342	28335	9226	Droplet Hi-C, mouse cortex	0.15858
GGAGGATGTCGTAGTT	104562	99563	85275	14286	4999	Droplet Hi-C, mouse cortex	0.143487
GGAGGATGTGAATACA	442504	419023	365281	53738	23481	Droplet Hi-C, mouse cortex	0.128246
GGAGGATGTGCAACAG	233190	221017	187348	33668	12173	Droplet Hi-C, mouse cortex	0.152332
GGAGGATGTTCCGCGA	187797	177719	150355	27361	10078	Droplet Hi-C, mouse cortex	0.153957
GGAGGATTCGACTTAG	94083	90436	78305	12130	3647	Droplet Hi-C, mouse cortex	0.134128
GGAGTAGAGAAACGCC	246097	232623	197183	35440	13474	Droplet Hi-C, mouse cortex	0.15235
GGAGTAGAGATCGATA	169312	162266	137871	24394	7046	Droplet Hi-C, mouse cortex	0.150333
GGAGTAGAGGCCTAAG	148712	142283	122140	20142	6429	Droplet Hi-C, mouse cortex	0.141563
GGAGTAGCAAGTCTCA	160372	150831	130159	20669	9541	Droplet Hi-C, mouse cortex	0.137034
GGAGTAGGTAACCGAG	108817	103467	90765	12702	5350	Droplet Hi-C, mouse cortex	0.122764
GGAGTAGGTGAATCAA	145123	138683	119323	19355	6440	Droplet Hi-C, mouse cortex	0.139563
GGAGTAGGTGCGTTTA	106367	100750	88350	12400	5617	Droplet Hi-C, mouse cortex	0.123077
GGAGTAGGTGGCGCTT	143539	136722	116104	20617	6817	Droplet Hi-C, mouse cortex	0.150795
GGAGTAGTCGAGGTAG	167376	157530	137252	20275	9846	Droplet Hi-C, mouse cortex	0.128706
GGAGTAGTCTCGTAGA	164416	154230	130668	23561	10186	Droplet Hi-C, mouse cortex	0.152765
GGATAGGAGCAACTGG	100682	96483	83435	13047	4199	Droplet Hi-C, mouse cortex	0.135226
GGATAGGAGGCTAAAT	334550	318006	273724	44282	16544	Droplet Hi-C, mouse cortex	0.139249
GGATAGGCAAACCCTA	294998	277829	237584	40240	17169	Droplet Hi-C, mouse cortex	0.144837
GGATAGGCAAGGGAGG	124721	119812	103406	16406	4909	Droplet Hi-C, mouse cortex	0.136931
GGATAGGCAGGTTATC	97017	92901	80826	12074	4116	Droplet Hi-C, mouse cortex	0.129966
GGATAGGGTAAAGGCC	111279	107772	92663	15108	3507	Droplet Hi-C, mouse cortex	0.140185
GGATAGGGTATCTAGC	284030	268070	233095	34973	15960	Droplet Hi-C, mouse cortex	0.130462
GGATAGGGTTGCCGCA	172951	162921	139221	23699	10030	Droplet Hi-C, mouse cortex	0.145463
GGATAGGGTTGCTTGA	207186	196307	166112	30192	10879	Droplet Hi-C, mouse cortex	0.1538
GGATAGGTCGACCCGA	121899	116393	99724	16668	5506	Droplet Hi-C, mouse cortex	0.143204
GGATAGGTCGGATGTT	108306	102113	89917	12194	6193	Droplet Hi-C, mouse cortex	0.119417
GGATAGGTCGTTCTAT	209326	194340	169268	25070	14986	Droplet Hi-C, mouse cortex	0.129001
GGATGAGAGAGACTCG	92323	88551	77151	11400	3772	Droplet Hi-C, mouse cortex	0.128739
GGATGAGAGAGAGGTA	276493	252787	222513	30274	23706	Droplet Hi-C, mouse cortex	0.119761
GGATGAGAGGATTAAC	114223	109727	95851	13876	4496	Droplet Hi-C, mouse cortex	0.126459
GGATGAGAGTCGAGCA	291772	275605	232700	42902	16167	Droplet Hi-C, mouse cortex	0.155665
GGATGAGCAAACCGAG	170785	163252	136952	26298	7533	Droplet Hi-C, mouse cortex	0.161088
GGATGAGCACCGTTGG	171998	161439	140253	21183	10559	Droplet Hi-C, mouse cortex	0.131214
GGATGAGCAGTATCTG	106174	99998	88077	11921	6176	Droplet Hi-C, mouse cortex	0.119212
GGATGAGCATACTGCA	279006	267320	227055	40263	11686	Droplet Hi-C, mouse cortex	0.150617
GGATGAGGTCGATAGG	258977	243764	210121	33643	15213	Droplet Hi-C, mouse cortex	0.138015
GGATGAGGTCTGGTTA	239029	222864	194089	28773	16165	Droplet Hi-C, mouse cortex	0.129106
GGATGAGGTGCGCTCA	115557	109219	95635	13584	6338	Droplet Hi-C, mouse cortex	0.124374
GGATGAGTCCCACTAC	104436	99730	87344	12385	4706	Droplet Hi-C, mouse cortex	0.124185
GGATGAGTCTATATCC	133271	126584	108277	18306	6687	Droplet Hi-C, mouse cortex	0.144615
GGATGAGTCTCCACTG	124581	118165	102991	15173	6416	Droplet Hi-C, mouse cortex	0.128405
GGATGAGTCTGGCGCA	242870	225912	196200	29710	16958	Droplet Hi-C, mouse cortex	0.131511
GGATGAGTCTTCATAC	96987	93115	81369	11745	3872	Droplet Hi-C, mouse cortex	0.126134
GGCACGTAGAGGTCCA	160398	152675	130221	22451	7723	Droplet Hi-C, mouse cortex	0.147051
GGCACGTAGGCAGTAC	448275	429276	372441	56834	18999	Droplet Hi-C, mouse cortex	0.132395
GGCACGTAGTAATGTG	219149	208523	175141	33381	10626	Droplet Hi-C, mouse cortex	0.160083
GGCACGTCAGAAGTGC	192934	182716	151756	30956	10218	Droplet Hi-C, mouse cortex	0.169421
GGCACGTGTAGCATGG	216023	203453	172727	30724	12570	Droplet Hi-C, mouse cortex	0.151013
GGCACGTGTGCCAAGA	161445	149643	132651	16990	11802	Droplet Hi-C, mouse cortex	0.113537
GGCATTAAGACAGCTG	190883	180446	154706	25738	10437	Droplet Hi-C, mouse cortex	0.142635
GGCATTAAGAGCCACA	401039	382673	325043	57629	18366	Droplet Hi-C, mouse cortex	0.150596
GGCATTAAGTCAACTC	310745	287946	244461	43483	22799	Droplet Hi-C, mouse cortex	0.151011
GGCATTAAGTGCAACG	102577	98455	84757	13698	4122	Droplet Hi-C, mouse cortex	0.13913
GGCATTACACCACAGC	116667	112331	95066	17264	4336	Droplet Hi-C, mouse cortex	0.153689
GGCATTACACCGAATT	339408	318649	274962	43686	20759	Droplet Hi-C, mouse cortex	0.137098
GGCATTAGTCCGTGCA	189655	179552	154536	25016	10103	Droplet Hi-C, mouse cortex	0.139325
GGCATTATCAGGGTTT	160622	149991	132160	17831	10631	Droplet Hi-C, mouse cortex	0.11888
GGCGAAAAGACTCGGA	190898	179703	154068	25634	11195	Droplet Hi-C, mouse cortex	0.142646
GGCGAAAAGCACGTAG	140207	132615	111273	21342	7592	Droplet Hi-C, mouse cortex	0.160932
GGCGAAACAAAGGAAG	321469	304508	257879	46627	16961	Droplet Hi-C, mouse cortex	0.153122
GGCGAAACATCCCGGA	175598	163485	141226	22258	12113	Droplet Hi-C, mouse cortex	0.136147
GGCGAAACATCTCACC	96127	91717	78575	13142	4410	Droplet Hi-C, mouse cortex	0.143289
GGCGAAAGTATCATGC	266813	249556	212910	36644	17257	Droplet Hi-C, mouse cortex	0.146837
GGCGAAAGTGGACTGA	118976	112396	99044	13352	6580	Droplet Hi-C, mouse cortex	0.118794
GGCGAAATCACTACCC	297637	278297	237988	40307	19340	Droplet Hi-C, mouse cortex	0.144834
GGCGTTGAGCAATAAC	104380	99348	87135	12213	5032	Droplet Hi-C, mouse cortex	0.122932
GGCGTTGAGGCAAGGG	313158	296343	250772	45568	16815	Droplet Hi-C, mouse cortex	0.153768
GGCGTTGAGTGAGCTG	154729	148500	125429	23070	6229	Droplet Hi-C, mouse cortex	0.155354
GGCGTTGCAATGTAAG	388342	364557	313594	50959	23785	Droplet Hi-C, mouse cortex	0.139783
GGCGTTGCACAAGGGT	162203	154661	132189	22471	7542	Droplet Hi-C, mouse cortex	0.145292
GGCGTTGCAGCGCGTT	97015	92801	80058	12743	4214	Droplet Hi-C, mouse cortex	0.137315
GGCGTTGCATATTGGC	113416	109938	94421	15517	3478	Droplet Hi-C, mouse cortex	0.141143
GGCGTTGGTATCATGC	159830	153898	131143	22755	5932	Droplet Hi-C, mouse cortex	0.147858
GGCGTTGGTATTCTTC	137437	130352	111614	18737	7085	Droplet Hi-C, mouse cortex	0.143742
GGCGTTGGTTTGTCTT	193401	182970	156321	26649	10431	Droplet Hi-C, mouse cortex	0.145647
GGCGTTGTCGCTATAG	105065	100335	85191	15143	4730	Droplet Hi-C, mouse cortex	0.150924
GGCGTTGTCTCTGACC	121942	116624	99838	16785	5318	Droplet Hi-C, mouse cortex	0.143924
GGGAACAAGATGGGAA	98401	94126	83267	10859	4275	Droplet Hi-C, mouse cortex	0.115367
GGGAACAAGTCGAGCA	91533	87511	76199	11311	4022	Droplet Hi-C, mouse cortex	0.129252
GGGAACACACCTACCT	101378	97241	84092	13149	4137	Droplet Hi-C, mouse cortex	0.135221
GGGAACACATGCACTA	276826	261784	221856	39927	15042	Droplet Hi-C, mouse cortex	0.152519
GGGAACAGTATCCCTC	177550	169735	147465	22269	7815	Droplet Hi-C, mouse cortex	0.131199
GGGAACAGTATGGTTC	93323	89792	78639	11152	3531	Droplet Hi-C, mouse cortex	0.124198
GGGAACATCACTACCC	162091	153036	130744	22290	9055	Droplet Hi-C, mouse cortex	0.145652
GGGAACATCCCTACGT	105560	100345	86340	14004	5215	Droplet Hi-C, mouse cortex	0.139559
GGGAACATCTGTGTCC	197946	190026	159356	30670	7920	Droplet Hi-C, mouse cortex	0.161399
GGGAACATCTTACGGA	225787	209762	182094	27667	16025	Droplet Hi-C, mouse cortex	0.131897
GGGACCTAGGATGTAT	123001	116562	99880	16682	6439	Droplet Hi-C, mouse cortex	0.143117
GGGACCTAGTACTCTG	94128	90217	76321	13896	3911	Droplet Hi-C, mouse cortex	0.154029
GGGACCTCAATGGCTT	260918	248410	209185	39221	12508	Droplet Hi-C, mouse cortex	0.157888
GGGACCTCACGATTAC	96946	93130	81197	11931	3816	Droplet Hi-C, mouse cortex	0.128111
GGGACCTCACTGCTTC	114144	109421	92906	16515	4723	Droplet Hi-C, mouse cortex	0.150931
GGGACCTGTGGTAGAC	182045	166517	144009	22507	15528	Droplet Hi-C, mouse cortex	0.135163
GGGACCTGTTGTGACT	120576	114510	99609	14901	6066	Droplet Hi-C, mouse cortex	0.130128
GGGACCTGTTTCTTAC	106239	102028	88980	13047	4211	Droplet Hi-C, mouse cortex	0.127877
GGGACCTGTTTGCCAA	233758	221742	185245	36496	12016	Droplet Hi-C, mouse cortex	0.164588
GGGACCTTCCTCCAGT	173089	162199	141445	20753	10890	Droplet Hi-C, mouse cortex	0.127948
GGGACCTTCTCGACAA	115035	107429	95228	12201	7606	Droplet Hi-C, mouse cortex	0.113573
GGGCCATAGACACGGT	128912	121829	106421	15408	7083	Droplet Hi-C, mouse cortex	0.126472
GGGCCATAGCTGCTCG	365012	347535	294687	52843	17477	Droplet Hi-C, mouse cortex	0.152051
GGGCCATAGGATATCA	232680	215156	186673	28480	17524	Droplet Hi-C, mouse cortex	0.132369
GGGCCATAGTACGCGA	187276	176577	150445	26132	10699	Droplet Hi-C, mouse cortex	0.147992
GGGCCATAGTTGGAAT	215835	196600	175360	21239	19235	Droplet Hi-C, mouse cortex	0.108032
GGGCCATGTATTCTTC	210106	199502	168333	31168	10604	Droplet Hi-C, mouse cortex	0.156229
GGGCCATGTTCCCGGA	210165	198487	168983	29502	11678	Droplet Hi-C, mouse cortex	0.148634
GGGCCATTCGATATGC	116075	110350	97259	13090	5725	Droplet Hi-C, mouse cortex	0.118623
GGGTCTGAGAGACTCG	96262	91297	78423	12872	4965	Droplet Hi-C, mouse cortex	0.14099
GGGTCTGCAATGTAAG	183789	172129	147490	24638	11660	Droplet Hi-C, mouse cortex	0.143137
GGGTCTGCACCTCGTT	233062	222650	186751	35897	10412	Droplet Hi-C, mouse cortex	0.161226
GGGTCTGCACGGTTAT	248993	234190	200256	33932	14803	Droplet Hi-C, mouse cortex	0.144891
GGGTCTGCAGGCACAA	297125	285732	240340	45392	11393	Droplet Hi-C, mouse cortex	0.158862
GGGTCTGGTGGAAGCT	190702	181278	154065	27210	9424	Droplet Hi-C, mouse cortex	0.150101
GGGTCTGGTTCTCGAA	126768	122075	105693	16382	4693	Droplet Hi-C, mouse cortex	0.134196
GGGTCTGTCCCGCAAG	103234	99238	85952	13283	3996	Droplet Hi-C, mouse cortex	0.13385
GGGTGTCAGCGTCAAG	91905	88260	77975	10284	3645	Droplet Hi-C, mouse cortex	0.116519
GGGTGTCCAAGCGACA	315183	299774	252819	46955	15409	Droplet Hi-C, mouse cortex	0.156635
GGGTGTCGTATCCCTC	129745	122953	105836	17115	6792	Droplet Hi-C, mouse cortex	0.1392
GGGTGTCGTTTCTTAC	106956	103452	89788	13664	3504	Droplet Hi-C, mouse cortex	0.132081
GGGTTATGTGCAACAG	121611	116051	100342	15709	5560	Droplet Hi-C, mouse cortex	0.135363
GGGTTATGTGTAGGAC	193224	184578	154798	29778	8646	Droplet Hi-C, mouse cortex	0.16133
GGGTTATGTTTCGACA	220582	206329	177890	28439	14253	Droplet Hi-C, mouse cortex	0.137833
GGGTTATTCACCACAA	232308	221471	189791	31680	10837	Droplet Hi-C, mouse cortex	0.143044
GGGTTATTCAGTTGAC	138636	130454	113758	16695	8182	Droplet Hi-C, mouse cortex	0.127976
GGGTTATTCGTTACAG	417897	398551	341872	56675	19346	Droplet Hi-C, mouse cortex	0.142203
GGGTTATTCGTTCTAT	115805	108627	96324	12302	7178	Droplet Hi-C, mouse cortex	0.11325
GGTACCGAGGAGTACC	269143	255406	218137	37265	13737	Droplet Hi-C, mouse cortex	0.145905
GGTACCGAGTTCAAGA	195202	182556	158112	24442	12646	Droplet Hi-C, mouse cortex	0.133888
GGTACCGCAGACTAAA	101517	96532	82527	14005	4985	Droplet Hi-C, mouse cortex	0.145081
GGTACCGGTGGAAAGA	99126	95037	82158	12877	4089	Droplet Hi-C, mouse cortex	0.135495
GGTACCGTCAATGCAC	100527	95649	82747	12902	4878	Droplet Hi-C, mouse cortex	0.134889
[truncated: 12,246 more rows]
