# Supplementary material for: Droplet Hi-C enables scalable, single-cell profiling of chromatin architecture in heterogeneous tissues
Source: Nat Biotechnol. 2024 Oct 18;43(10):1694–707. doi: 10.1038/s41587-024-02447-1 (PMC12520981; doi:10.1038/s41587-024-02447-1)
Supplement: Supplementary file 15 — Statistical source data. [file 41587_2024_2447_MOESM15_ESM.xlsx]

## Sheet: extd_fig3b
barcode	UMAP1	UMAP2	celltype
YX796:GGCTAGTGTGTTTCAC-1	-4.39631	12.7177	OPC
YX796:GGCTAGTGTAATCGTG-1	4.34556	11.8591	OGC
YX796:GTTTAACCACCTGGTG-1	9.81825	1.05216	ASC
YX796:GATTCCTGTTTGGGTA-1	-6.09289	-9.39578	SSTGA
YX796:GATTCCTGTAACTACG-1	-3.14323	1.5503	ITL23GL
YX796:GATTCCTGTGCAATGC-1	-8.65391	-2.94607	VIPGA
YX796:GCTGCACAGGGATTAG-1	0.485147	5.36119	ITL45GL
YX796:GCTGCACAGTTACCGG-1	-3.02529	1.20027	ITL23GL
YX796:GCTGCACAGCACAGCC-1	2.51071	10.9253	OGC
YX796:GCTGCACAGCGCTCAA-1	-4.10951	-4.46669	D12MSN
YX796:GCTGCACAGTCACCTC-1	-2.27245	0.443243	ITL23GL
YX796:CTAGTGAGTTGGCCGA-1	-1.45988	2.34536	ITL23GL
YX796:CTAGTGAGTGCTCCGT-1	-2.5813	2.7646	ITL23GL
YX796:CTAGTGAGTTGGGTTA-1	-4.29633	12.9155	OPC
YX796:CTAGTGAGTTACTTCA-1	-3.53425	0.196057	ITL23GL
YX796:AAGAACAGTTTAACCC-1	3.67407	11.6348	OGC
YX796:CGAACAAAGGCGCACT-1	-1.00877	-4.11234	STRGA
YX796:CGAACAAAGGATCCGC-1	-3.28752	2.29485	ITL23GL
YX796:CGAACAAAGGAACGCG-1	8.03501	-7.40016	CTGL
YX796:CGAACAAAGCTAGAAG-1	2.38121	-6.97897	NPGL
YX796:ATGTTCAAGATAGACG-1	-1.82913	1.28854	ITL23GL
YX796:ATGTTCAAGAGGAGGA-1	8.57251	-5.70848	CTGL
YX796:TGACCAAGTGCATCGG-1	-0.521845	-11.061	VIPGA
YX796:CTAATCGCATTGCGGT-1	-2.42169	-3.37344	STRGA
YX796:TGCAGGCTCATCCTCA-1	3.74271	12.609	OGC
YX796:TGCAGGCTCCTTAAGA-1	8.27457	-6.39462	CTGL
YX796:TGCAGGCTCCCGTTGT-1	1.71074	1.89697	ITL5GL
YX796:TCTGGCTTCCTAGTCC-1	-5.27895	-1.02616	ITL23GL
YX796:TCTGGCTTCATAATCG-1	-0.394477	-4.16817	STRGA
YX796:TCTGGCTTCTCAATGA-1	8.1252	5.65699	OBGA
YX796:TCTGGCTTCAATTGGC-1	0.891623	-4.02479	OBGL
YX796:TATGGCCCACAGGGAC-1	3.01511	11.1076	OGC
YX796:TATGGCCCACATACTG-1	-2.92991	0.610483	ITL23GL
YX796:TATGGCCCATCGCTTT-1	0.726035	6.60272	ITL45GL
YX796:CGCGGATTCAGGGCCT-1	0.324303	-1.66268	OBGL
YX796:CGCGGATTCGGTCATG-1	1.99294	-7.08656	NPGL
YX796:TTGGGCGGTACGGTAC-1	1.09885	2.39704	ITL5GL
YX796:ACGCTTGAGTCCTGAG-1	0.0807914	4.22836	ITL45GL
YX796:ACGCTTGAGGGCTTAT-1	4.36184	12.12	OGC
YX796:ACGCTTGAGGTTACAC-1	0.351814	-2.4688	OBGL
YX796:ACGCTTGAGTTCCTCA-1	-4.58071	12.6329	OPC
YX796:GGACTAAAGCAAGGGT-1	-7.74599	-6.72727	SSTGA
YX796:GGACTAAAGACCATAC-1	3.57727	11.3561	OGC
YX796:GGACTAAAGTGAACGA-1	1.3928	0.86655	ITL6GL
YX796:CGAATATGTGCAATAT-1	2.48206	4.39405	ITL5GL
YX796:CGAATATGTAGCCTCC-1	5.6615	-0.0413008	PTGL
YX796:GGAACCTGTCTATCGT-1	5.43813	-0.842813	PTGL
YX796:TTCCTTGAGGATTTGC-1	0.946213	5.2049	ITL45GL
YX796:TTCCTTGAGGGCCACT-1	-8.62702	-2.74651	VIPGA
YX796:TTCCTTGAGGGACCTC-1	16.5782	-0.153625	MGL
YX796:TTCCTTGAGGGCTAAA-1	0.853327	1.05276	ITL6GL
YX796:TTCCTTGAGTTTGCGG-1	0.811871	-1.68284	OBGL
YX796:TTCCTTGAGGAAGTAT-1	2.04613	-2.46468	OBGL
YX796:TTAATCGAGTGACCTG-1	-8.83877	-8.56707	SSTGA
YX796:CGTAATGGTAACGAGG-1	9.16876	-5.75723	CTGL
YX796:CGTAATGGTGAGCAAG-1	-0.74247	-10.6827	SSTGA
YX796:GCCAATAGTTGCAATG-1	-5.66819	7.25662	NPGL
YX796:GCCAATAGTGGACATC-1	8.50825	-6.42792	CTGL
YX796:GCCAATAGTAGGTTAT-1	-2.21604	-3.44233	STRGA
YX796:AGGACTAAGGTAACGA-1	3.23694	11.8322	OGC
YX796:AGGACTAAGGCTAATC-1	1.17058	-1.18989	OBGL
YX796:AACATAGCAGTTTGGC-1	-8.59788	-3.34235	VIPGA
YX796:AACATAGCACCTAATG-1	1.94997	-4.32966	STRGA
YX796:AACATAGCAAGGTAAC-1	2.09449	13.2353	OGC
YX796:AACATAGCACGTAATT-1	4.9834	-1.58218	PTGL
YX796:TAAAGCCTCAATGACC-1	2.55622	-7.69675	NPGL
YX796:TAAAGCCTCCCGTTAC-1	0.396736	6.39059	ITL45GL
YX796:TAAAGCCTCTCAATTC-1	-0.905577	-3.70344	OBGL
YX796:TAAAGCCTCGGTTCCT-1	-4.40628	0.797066	ITL23GL
YX796:AGCACTTAGAAAGCAT-1	-4.74761	-8.48244	SSTGA
YX796:TGGTGCATCCCATAAA-1	-5.55206	0.153557	ITL23GL
YX796:AATTGGGAGGGATGCG-1	4.10102	-1.74963	PTGL
YX796:AATTGGGAGTATCGCG-1	-1.74113	1.48428	ITL23GL
YX796:TAAGCCAGTCATGCAA-1	0.143862	4.55689	ITL45GL
YX796:TAAGCCAGTAAGGTCC-1	-1.37124	1.17307	ITL23GL
YX796:TAAGCCAGTGGTTCTT-1	2.18251	1.22103	ITL6GL
YX796:TAAGCCAGTTGCACAA-1	4.34411	10.3891	OGC
YX796:CGAGGTGAGTGCTGTG-1	0.869826	-3.54494	OBGL
YX796:CGAGGTGAGGAGCATA-1	8.8444	-7.40385	CTGL
YX796:GGTTGCGGTTACGCGG-1	-7.10704	-2.76144	VIPGA
YX796:GGTTGCGGTACCGGAT-1	2.02643	2.76903	ITL5GL
YX796:GGTTGCGGTAACTACG-1	-6.88941	7.96967	NPGL
YX796:CATCCTGGTGTGAGGA-1	-4.84088	1.05635	ITL23GL
YX796:CATCCTGGTGGACATC-1	-1.45591	-4.09966	STRGA
YX796:CATCCTGGTTTAAAGC-1	0.340688	-0.645761	ITL5GL
YX796:CATCCTGGTAGCTGGT-1	2.20937	-6.80448	NPGL
YX796:CATCCTGGTAGGTTAT-1	-8.05981	-2.16832	VIPGA
YX796:ACATTGCAGGTAGCTT-1	-1.05147	-3.68218	STRGA
YX796:ACATTGCAGGCCAATT-1	3.77215	11.3978	OGC
YX796:GGGCTAACAGCTCAAC-1	0.376232	5.31163	ITL45GL
YX796:CTATGTTTCTGTTGCC-1	-7.47322	8.05898	NPGL
YX796:CTATGTTTCAGCAAGA-1	3.50492	11.3412	OGC
YX796:CTATGTTTCGGTTTCC-1	-1.61176	3.98559	ITL45GL
YX796:TATCGAGGTTCTTTAG-1	-3.47154	12.6576	OPC
YX796:GCTGGTTCATAATGAG-1	-0.56696	-1.2823	OBGL
YX796:GCTGGTTCAATCTCTC-1	-3.19221	12.2215	OPC
YX796:GCTGGTTCAGCAACCT-1	2.4036	-7.73496	NPGL
YX796:AACATCATCCTTAGGG-1	-5.01689	-10.935	PVGA
YX796:AACATCATCGCTTCTA-1	0.942363	-4.10919	OBGL
YX796:AGGTTAACAATTAACC-1	3.12575	11.7594	OGC
YX796:AGGTTAACAAACTCAT-1	-1.03036	-3.64933	STRGA
YX796:AGGTTAACAATCTCTC-1	1.20608	3.53031	ITL5GL
YX796:AGGTTAACACTGACTA-1	-4.48637	0.189406	ITL23GL
YX796:AGGTTAACACGTTACA-1	-1.49233	-1.13157	ITL23GL
YX796:ATCCATAAGCTCGCTT-1	6.5837	-5.94444	CTGL
YX796:ATCCATAAGACTATTG-1	1.71279	4.74327	ITL5GL
YX796:AAGACATAGTCACCTC-1	-2.60141	12.3722	OPC
YX796:TAACCGGTCATAACTG-1	7.69872	-5.8487	NPGL
YX796:TAACCGGTCCTGAATA-1	3.36664	11.2624	OGC
YX796:TAACCGGTCCGGTATG-1	-6.85703	8.09611	CTGL
YX796:AATCTTGAGTCATTTC-1	-1.73548	1.42958	ITL23GL
YX796:AATCTTGAGGTCATTA-1	2.44614	12.5221	OGC
YX796:AATCTTGAGGCAATAG-1	2.57429	4.78137	ITL5GL
YX796:AATCTTGAGGAAACTG-1	0.556455	6.13037	ITL45GL
YX796:AATCTTGAGAGGAGTC-1	-0.0838412	-1.76595	OBGL
YX796:GTCTTGCTCTCACAAA-1	-0.336558	-2.16585	OBGL
YX796:GTCTTGCTCCCTGGTT-1	-2.12229	-7.10137	VIPGA
YX796:GTCTTGCTCACTTCAT-1	2.94755	12.4328	OGC
YX796:GTCTTGCTCATTGACA-1	-3.14368	2.20241	ITL23GL
YX796:CGTGACATCTTAGGGT-1	-4.18	-3.85173	D12MSN
YX796:CGTGACATCGCCTAAG-1	-4.77145	-10.3537	PVGA
YX796:CGTGACATCTAATCAG-1	1.94343	5.43009	ITL45GL
YX796:CGGTTCCGTCAATGTG-1	-1.34454	2.33822	ITL23GL
YX796:CGGTTCCGTATTCGTC-1	1.78662	6.08143	ITL45GL
YX796:CGGTTCCGTAGGATTT-1	-0.657965	4.72406	ITL45GL
YX796:CGGTTCCGTTTACTTG-1	2.07409	1.79968	ITL6GL
YX796:CGGTTCCGTTACTTGC-1	7.89855	-5.52981	CTGL
YX796:CGAGGCAAGTCATCCC-1	5.47697	-6.49626	NPGL
YX796:CGAGGCAAGTTTGCGG-1	-4.3802	12.9207	OPC
YX796:ATTACGTCATTCAGCA-1	-0.392467	-1.89091	OBGL
YX796:ATTACGTCACCAGGTT-1	2.85735	-0.866484	PTGL
YX796:GCGATTAGTCCTTCTC-1	2.95666	10.9711	OGC
YX796:GCGATTAGTGGGAACA-1	5.72558	0.000830599	PTGL
YX796:GCGATTAGTTCCGCAC-1	3.88976	10.795	OGC
YX796:GTGTGTTAGGCTTAAC-1	1.98435	-6.62453	NPGL
YX796:GTGTGTTAGCTCCTTA-1	-4.75759	-12.3609	PVGA
YX796:GGGTCAACATGGCCTG-1	4.65706	-1.3012	PTGL
YX796:AGCAATACAAACGGGC-1	-7.72707	-9.47732	SSTGA
YX796:AGCAATACATGTCAGC-1	-0.131219	3.5546	ITL45GL
YX796:GCCCAAATCGACAAAG-1	2.72765	5.08499	ITL5GL
YX796:GCCCAAATCTTGCTAT-1	-1.01586	-4.37059	STRGA
YX796:GCCCAAATCAATCTCT-1	-4.79485	-3.89752	D12MSN
YX796:GCCCAAATCTCACTAT-1	-6.65076	-10.5726	SSTGA
YX796:CTGGACCAGCCGCAGT-1	0.487826	-2.23042	OBGL
YX796:CTGGACCAGGTCCAAT-1	0.154719	-2.60416	OBGL
YX796:CTGGACCAGGAGTAAT-1	-0.471282	-2.56763	OBGL
YX796:CTGGACCAGCTGTCAG-1	-1.90617	-8.19976	VIPGA
YX796:CTGGACCAGCCGCAAC-1	8.71797	5.63286	OBGA
YX796:TCCTCTAAGGTTACGT-1	8.31665	-5.78242	CTGL
YX796:GACACCGGTAGCTAGC-1	-0.918469	-10.9141	VIPGA
YX796:GACACCGGTACAATGT-1	4.1405	12.2727	OGC
YX796:GACACCGGTTATCGAG-1	4.81583	-1.19813	PTGL
YX796:GCTATCCTCCTCAGTC-1	-1.83295	-1.3242	ITL23GL
YX796:GCTATCCTCTGTAATG-1	-1.23546	3.82599	ITL45GL
YX796:GCTATCCTCTGTAAGC-1	3.63225	-1.04875	PTGL
YX796:GCTATCCTCGGTCAAT-1	-8.13472	-2.59384	SSTGA
YX796:GCTATCCTCCTAAGTA-1	0.882365	-1.69239	OBGL
YX796:GGTCAGGAGGATCCGC-1	0.42942	4.88144	ITL45GL
YX796:GGTCAGGAGTGGACAA-1	-1.59227	2.67483	ITL23GL
YX796:GGTCAGGAGTTTGGTA-1	0.644193	4.75231	ITL45GL
YX796:GGTCAGGAGGACCTGC-1	6.10702	-6.93257	CTGL
YX796:TTGACATCAATGAAGC-1	-7.21047	-2.74948	VIPGA
YX796:TTGACATCACAGGATG-1	1.43471	5.77658	ITL5GL
YX796:CAGCATGTCTATTGTC-1	1.25114	-1.53648	OBGL
YX796:CAGCATGTCATTGCGG-1	3.33619	-1.05435	PTGL
YX796:AATTAGCGTTCCTGTG-1	8.10998	-5.40545	CTGL
YX796:AATTAGCGTGAACAAA-1	-1.33399	-3.92178	STRGA
YX796:AATTAGCGTACGCGCA-1	2.52421	-7.59772	NPGL
YX796:AATTAGCGTGTTGCAA-1	-2.48532	3.97265	ITL45GL
YX796:AATTAGCGTCCAAGAC-1	2.84291	5.50088	ITL5GL
YX796:AATTAGCGTATTCGCT-1	0.393782	-3.15845	OBGL
YX796:AATTAGCGTGTCCAAA-1	-5.90405	-11.4642	PVGA
YX796:GTTTGTCGTTAACACG-1	-2.07855	-10.0753	SSTGA
YX796:GTTTGTCGTGATGAGG-1	3.78438	2.84353	CLAGL
YX796:GTTTGTCGTTAAATGC-1	2.61775	-7.40076	NPGL
YX796:TGGTAAACATAGACCC-1	7.79485	-7.46308	CTGL
YX796:TGGTAAACATGCATAT-1	1.14379	-0.811708	OBGL
YX796:CTTGAATCATTATGAC-1	7.94051	-5.66331	CTGL
YX796:CTTGAATCAATGCGCT-1	-1.68744	3.96535	ITL45GL
YX796:ACGAAGTCAAGGTGCA-1	-2.78761	-3.67325	STRGA
YX796:ACGAAGTCATGTCAGC-1	-1.18048	-3.85873	STRGA
YX796:ACGAAGTCAGAAATGC-1	1.62217	1.4368	ITL6GL
YX796:CTGGTCAAGGAGTCGG-1	-1.01548	-3.9972	STRGA
YX796:CTGGTCAAGTTGGCCA-1	8.48661	4.53442	OBGA
YX796:CTGGTCAAGCACTAAC-1	-1.19717	-3.98253	STRGA
YX796:CTGGTCAAGGAAGCAC-1	-1.8779	4.96112	ITL45GL
YX796:CTGGTCAAGGTCCTGA-1	-1.79223	4.09174	ITL45GL
YX796:GTACTAATCACGCCAA-1	-1.06452	4.37866	ITL45GL
YX796:GTACTAATCATGGCTG-1	2.83463	11.231	OGC
YX796:TTGCAATCATTCAGCA-1	-0.832755	-3.82726	STRGA
YX796:TTGCAATCATAAGGAC-1	-7.88413	-2.67428	STRGA
YX796:TTGCAATCATTAAAGG-1	-5.5977	-9.04821	PVGA
YX796:TTGCAATCACAGAAAC-1	-0.997745	-1.65738	OBGL
YX796:TCCAGCAAGTCTATGA-1	3.43242	12.0412	OGC
YX796:AATTGCTCACCGGCTA-1	2.60528	1.56903	ITL6GL
YX796:AATTGCTCATAAACCT-1	-4.71885	-10.5234	SSTGA
YX796:AATTGCTCATGTGGGA-1	-1.95862	-3.79954	STRGA
YX796:ACGAGTAAGGGATGAC-1	2.43401	-3.44047	PTGL
YX796:ACGAGTAAGTTAGCCG-1	-0.84606	3.41512	ITL45GL
YX796:ACGAGTAAGTTACCGG-1	0.123953	4.77551	ITL45GL
YX796:ACGAGTAAGGGATGCG-1	-1.26158	1.27806	ITL23GL
YX796:ACGAGTAAGCAGGTGG-1	-0.108231	6.23886	ITL45GL
YX796:TCCCGGACAACCTAAT-1	0.909506	6.68971	ITL45GL
YX796:TCCCGGACACACCAAC-1	9.13221	-6.26859	CTGL
YX796:TCCCGGACATTAGCCA-1	0.249758	11.6203	OGC
YX796:TCCCGGACAACTGGCT-1	2.49965	6.00935	ITL5GL
YX796:TCCCGGACACCTACGG-1	3.82669	11.575	OGC
YX796:TCCCGGACACCTGGTG-1	0.574016	-3.05198	OBGL
YX796:TCCCGGACACCGTTCC-1	-8.75996	-2.9961	VIPGA
YX796:TCCCGGACAACTAGCC-1	2.43289	13.7076	OGC
YX796:TATATCCTCACGTTAA-1	2.14953	13.2602	OGC
YX796:CTAATCCGTTTCGCGC-1	6.02538	-6.85503	CTGL
YX796:CTAATCCGTGCTTTAC-1	-3.4578	-0.00151945	ITL23GL
YX796:CTAATCCGTCAGGAAG-1	-7.45033	-8.14228	SSTGA
YX796:CTAATCCGTAACCACA-1	-2.50946	-6.90648	VIPGA
YX796:GTTGCTGAGTCTGGGC-1	-7.33114	-9.6466	SSTGA
YX796:GTTGCTGAGCTCATAA-1	6.87122	-7.24461	CTGL
YX796:GTTGCTGAGCTACTGG-1	8.25142	-5.75348	CTGL
YX796:TGGACTAGTTAGAGCC-1	0.494201	-0.0525882	CLAGL
YX796:TGGACTAGTGCTAGAC-1	-1.49323	-1.32346	ITL23GL
YX796:GCATCCTTCGTTCACC-1	7.59928	-5.79488	CTGL
YX796:GCATCCTTCACAGCCA-1	9.35874	0.268728	ASC
YX796:GCATCCTTCCAGCACA-1	-0.912298	-4.1521	STRGA
YX796:ATCATGTCAAATGCCC-1	2.72376	1.08439	ITL6GL
YX796:ATCATGTCAATGAATG-1	0.894699	-1.70408	OBGL
YX796:ATCATGTCACTTACAG-1	3.6484	12.2405	OGC
YX796:ATCATGTCATCTAGCA-1	-8.45505	-8.74403	SSTGA
YX796:CCTTTAGTCAACAAGG-1	-1.2121	11.8594	OPC
YX796:CCTTTAGTCCCTGATC-1	6.55842	4.07388	OBGA
YX796:CCTTTAGTCCGTCCAT-1	0.0830022	-1.11272	OBGL
YX796:CCTTTAGTCCTTGAGG-1	-0.121408	3.08538	ITL45GL
YX796:TCCCTGGTCAAGTGTC-1	-0.1584	4.64951	ITL45GL
YX796:TCCCTGGTCAGTATTG-1	-2.08537	-0.805329	ITL23GL
YX796:TCCCTGGTCTGTGCAG-1	8.43436	4.48769	OBGA
YX796:AAACCGCGTTATTGCC-1	1.54125	-1.45892	PTGL
YX796:AAACCGCGTGTTGCTT-1	-4.3914	1.61413	ITL23GL
YX796:GCACGCTAGGAACACA-1	-8.43036	-8.55291	NPGL
YX796:GCACGCTAGTTATGTG-1	2.27188	-2.67116	PTGL
YX796:GCACGCTAGGACAATG-1	-6.19325	-7.56355	SSTGA
YX796:GCACGCTAGGAGCACG-1	-2.70067	5.19581	ITL45GL
YX796:GAGTTACTCTCGCCCA-1	-5.67135	-7.61006	SSTGA
YX796:GAGTTACTCAAACCTA-1	-8.24672	-3.41367	VIPGA
YX796:GCCAATTAGCGGATAA-1	-1.75986	1.27988	ITL23GL
YX796:GCCAATTAGTGCACGC-1	-0.881464	-3.97016	STRGA
YX796:GTTAAGTGTAACCAGC-1	-8.4268	-2.21336	VIPGA
YX796:TAGGCTTAGGTTAGAG-1	-6.62952	-6.76894	SSTGA
YX796:AACCTCCTCGCTCACT-1	5.25414	-0.366292	PTGL
YX796:AACCTCCTCCCTGTTA-1	16.3828	-1.28452	MGL
YX796:AACCTCCTCGTTATAG-1	5.73227	-0.112349	PTGL
YX796:CATTCATTCCCGTTGT-1	-1.3464	11.9163	OPC
YX796:TTGTCCGGTTTGCGAA-1	2.89387	-7.33557	NPGL
YX796:TTGTCCGGTAAAGCGG-1	-8.61617	-8.57756	SSTGA
YX796:CTGTAACAGTTTCCTG-1	-0.92972	4.59961	ITL45GL
YX796:CTGTAACAGTTATCTC-1	-6.27921	-9.93042	SSTGA
YX796:CTAAGGTTCGCTAGAT-1	-4.66401	-4.69445	D12MSN
YX796:CTAAGGTTCAATAGCC-1	-2.37406	-0.785192	ITL23GL
YX796:CTAAGGTTCGTCCTTA-1	5.61065	-6.94635	CTGL
YX796:GGTTTGTAGGCGCATC-1	0.322109	2.53068	ITL5GL
YX796:GGTTTGTAGTTTGTCT-1	-2.78142	4.53287	ITL45GL
YX796:GGTTTGTAGTTCCTCA-1	2.36948	-1.48367	OBGL
YX796:GGTTTGTAGTGACCTG-1	-1.77506	3.62929	ITL45GL
YX796:GGTTTGTAGCTAGAAG-1	-3.32831	1.93489	ITL23GL
YX796:ATCAAGCTCCAATAGC-1	-3.71109	-4.4201	OBGL
YX796:ATCAAGCTCCCGTTGT-1	-5.54266	-9.57834	PVGA
YX796:AGGTTTGGTCATCCTG-1	0.654048	-1.88523	OBGL
YX796:AGGTTTGGTTGGTTAG-1	-6.32825	-11.476	PVGA
YX796:GTGAATCTCCTACCTA-1	2.24496	4.04297	ITL5GL
YX796:GAGCGATAGCATGAAG-1	-2.16663	3.52444	ITL23GL
YX796:GAGCGATAGTCTGGGC-1	-4.15043	-10.9009	PVGA
YX796:GAGCGATAGCTCCTTA-1	-1.4927	2.05135	ITL6GL
YX796:TTGCTCTCATTGTGAT-1	-1.92736	4.77595	ITL45GL
YX796:TTGCTCTCAGCTCATA-1	-1.10183	4.23846	ITL45GL
YX796:GGTTGGTGTAAATTGC-1	0.113273	4.62057	ITL45GL
YX796:GGTTGGTGTAGGTGTC-1	0.512558	-0.234405	CLAGL
YX796:GGTTGGTGTCCGCTGT-1	0.600537	-2.51814	OBGL
YX796:GGTTGGTGTTTGAGCA-1	2.21088	-7.08586	PTGL
YX796:GGTTGGTGTCCGTGAG-1	-7.32332	-7.37943	SSTGA
YX796:TTGCTTAGTCATCCTG-1	-5.70105	7.27289	NPGL
YX796:TTGCTTAGTGGAAACG-1	-1.83022	1.21656	ITL23GL
YX796:TTGCTTAGTCATTGAG-1	-0.180036	-1.86007	OBGL
YX796:CTTAGTTTCTATTGTC-1	-4.41941	-4.70463	D12MSN
YX796:CTTAGTTTCTCACTCA-1	-2.18124	-0.808283	ITL23GL
YX796:GGTCTTTGTGAATCGC-1	1.7814	0.0539527	ITL6GL
YX796:GGTCTTTGTACGCGCA-1	-1.95291	-4.14994	STRGA
YX796:GGTCTTTGTTTGTTGC-1	-0.747552	4.35678	ITL45GL
YX796:TTGCAACAGTAAACCC-1	-6.5087	-10.7401	SSTGA
YX796:TTGCAACAGGCACAGG-1	1.12308	-1.29427	OBGL
YX796:GTGCAAGCATAAGCAA-1	-3.61656	-3.98711	D12MSN
YX796:GTGCAAGCAGACAAAC-1	-4.47085	-10.5	PVGA
YX796:GTGCAAGCATCATGGC-1	-5.34014	-3.93668	D12MSN
YX796:CGTGAGGAGGTCGAGG-1	2.67738	-3.59935	PTGL
YX796:CGTGAGGAGTTTGGGT-1	0.00932385	4.76618	ITL5GL
YX796:CGTGAGGAGTTTCCGC-1	9.56011	0.724195	ASC
YX796:CGTGAGGAGTAACAGG-1	-4.86222	-3.74672	D12MSN
YX796:AAAGGACGTTGAGCCG-1	0.582827	6.18795	ITL45GL
YX796:AAAGGACGTGACCTGG-1	-1.52668	-1.11613	ITL23GL
YX796:ATGACGAAGTTAGGCT-1	15.9348	0.638701	MGL
YX796:TGCTAACAGGCCTAAT-1	-4.02895	2.41073	ITL23GL
YX796:TGCTAACAGGTGTCCA-1	0.457333	-2.42749	OBGL
YX796:TGCTAACAGGGCTAAA-1	2.17527	-6.82068	NPGL
YX796:TGCTAACAGGTGAAAT-1	5.92957	-7.08425	CTGL
YX796:AGCTACTAGTAAACCC-1	1.72869	-3.15228	OBGL
YX796:AGCTACTAGTAGCGGG-1	15.6236	-1.32577	VLMC
YX796:AGCTACTAGGTCTTGG-1	0.897671	-2.2465	OBGL
YX796:ACCTGGTCAGTAGGAT-1	6.05268	4.32631	OBGA
YX796:CTGTTAAAGTTAGGCT-1	3.64325	12.182	OGC
YX796:CTGTTAAAGCAAGGGT-1	0.136585	5.68304	ITL45GL
YX796:CTGTTAAAGCATTAGC-1	-6.25161	-6.93417	SSTGA
YX796:CTGTTAAAGCTCCTAC-1	-8.65077	-2.42139	VIPGA
YX796:CCCGTTGTCCTCCTAA-1	3.41208	12.5559	OGC
YX796:CCCGTTGTCACTTTAC-1	2.30587	2.12952	ITL6GL
YX796:CCCGTTGTCTATCGCC-1	2.29481	0.896928	ITL6GL
YX796:CCCGTTGTCCGGTTGA-1	6.9117	-6.35589	CTGL
YX796:CGCCTGTGTCCTTAGT-1	-8.21958	-6.92776	SSTGA
YX796:CGCCTGTGTTAGGTGC-1	-0.592115	-1.81981	OBGL
YX796:CGCCTGTGTGCTAGAC-1	9.35455	-7.4549	CTGL
YX796:CGCCTGTGTTTGAGCA-1	4.15791	11.544	OGC
YX796:CCAGCTGCAAATACCT-1	-2.07204	-3.89302	STRGA
YX796:CCAGCTGCAATTTAGC-1	-5.10064	-9.31283	SSTGA
YX796:CCCTCATAGCAAGATG-1	-1.35105	1.6515	ITL23GL
YX796:CCCTCATAGTTTGTCT-1	-4.62701	-11.7414	PVGA
YX796:CCCTCATAGTCATCCC-1	2.32763	13.4105	OGC
YX796:CCCTCATAGTCCTTTG-1	2.03059	0.288781	ITL6GL
YX796:CCCTCATAGCCTAACG-1	2.06287	-3.33457	OBGL
YX796:CCCTCATAGTTAGAGG-1	3.35635	13.0611	OGC
YX796:CTTCGCGTCCTGAGTG-1	5.19752	6.07451	STRGA
YX796:CTTCGCGTCATGCAAC-1	0.181231	2.62423	ITL45GL
YX796:CTCTCACAGACTATTG-1	4.40286	-1.79066	PTGL
YX796:CGCATATAGCTCGCTT-1	8.24143	-6.20067	CTGL
YX796:CGCATATAGGCATTGT-1	-6.60735	7.66265	NPGL
YX796:CGCATATAGCACCACA-1	-0.756746	-4.04613	STRGA
YX796:GGTTAATGTTCAAGCA-1	-0.421055	-1.8363	OBGL
YX796:GGTTAATGTAATCGTG-1	-8.16383	-3.12399	VIPGA
YX796:GGTTAATGTGCTTTAC-1	5.09691	-6.92924	CTGL
YX796:CTGGTAAGTGGAGCAA-1	5.4716	-1.10208	PTGL
YX796:CTGGTAAGTAATAGCT-1	-2.35441	5.3507	ITL45GL
YX796:TAGTGGCGTTTGGGCG-1	1.70887	12.7969	OGC
YX796:TAGTGGCGTAATTAGC-1	-0.721776	-10.4198	PTGL
YX796:TAGTGGCGTCCGTGAG-1	-1.31765	1.268	OBGL
YX796:GATAACGAGCAGGCCT-1	-1.83441	1.31362	ITL23GL
YX796:GATAACGAGGCATTGT-1	6.80512	-6.75254	CTGL
YX796:CCATCACTCGGCCAGT-1	6.27787	3.57061	OBGA
YX796:GCAATCTAGGGCTTAT-1	-1.94433	3.93588	ITL45GL
YX796:TGTCCTGGTCAATAGT-1	2.96816	-3.75357	OBGL
YX796:GAAACTGAGCAATAGG-1	-5.2282	-4.7633	D12MSN
YX796:GAAACTGAGATAGACG-1	-1.35714	5.82434	ITL45GL
YX796:GAAACTGAGTAGCGCC-1	3.80451	11.4527	OGC
YX796:GAAACTGAGCTTCTCA-1	0.830579	1.75359	ITL6GL
YX796:AAACAGCCAACTAGAA-1	4.8544	-6.83275	NPGL
YX796:AAACAGCCACGTGCTG-1	4.49815	-1.17803	PTGL
YX796:AAACAGCCAAATATCC-1	-0.327609	-1.6592	OBGL
YX796:CATCAGCCACTAAGAA-1	-3.14672	0.828142	ITL23GL
YX796:AAAGCAAGTTATCCGT-1	4.56096	-1.43639	PTGL
YX796:AAAGCAAGTGTTAGCA-1	2.43347	-3.59596	ITL45GL
YX796:AAAGCAAGTTAGCAGC-1	-2.52824	-3.96168	STRGA
YX796:AAAGCAAGTTTATGGG-1	-2.00954	-3.58665	OBGL
YX796:AAAGCAAGTGCAATGC-1	-1.36063	4.06804	ITL5GL
YX796:GTTCATTTCAACAAGG-1	-5.80156	-8.96318	SSTGA
YX796:GTTCATTTCGGGATTT-1	-0.00332304	4.35316	ITL45GL
YX796:GTTCATTTCATTACAG-1	-2.96307	-4.17441	D12MSN
YX796:AGAAAGGCAAGCTTAT-1	8.79284	-5.57477	CTGL
YX796:AGAAAGGCAAGGCCAA-1	-1.49067	-3.8119	STRGA
YX796:CCCTCAGTCGTTAGTA-1	2.15397	4.86128	ITL5GL
YX796:CCCTCAGTCCCGCATT-1	2.04776	12.4177	OGC
YX796:CCCTCAGTCATCCTGC-1	-1.18463	1.08485	ITL23GL
YX796:CCCTCAGTCAAGGACA-1	2.4684	-3.69721	OBGL
YX796:GATTCAGGTTGACTTC-1	-5.75312	7.47207	NPGL
YX796:ACGCCTAAGTATTGGC-1	-4.98385	-11.5939	PVGA
YX796:ACGCCTAAGCTATGAC-1	8.09947	4.2208	MGL
YX796:GGAACTAAGCTATGAC-1	1.25724	2.59158	ITL45GL
YX796:CGGATAAAGATAACCC-1	9.58842	0.856105	ASC
YX796:CGGATAAAGGTCCAAT-1	2.85091	12.9808	OGC
YX796:CGGATAAAGCCACAAT-1	3.67387	12.8939	OGC
YX796:ACCCTCCCAGGTATTT-1	-5.53052	7.24733	NPGL
YX796:ACCCTCCCAATTAAGG-1	3.13359	4.86529	ITL5GL
YX796:ACCCTCCCAATTTGGT-1	-0.761341	-3.51838	STRGA
YX796:GAGTGATCAGGATTAA-1	2.76312	5.54301	ITL5GL
YX796:GAGTGATCAGGACCTT-1	-4.74628	-12.0472	PVGA
YX796:GAGTGATCAGTTATCG-1	-0.635733	-4.22692	STRGA
YX796:TTTCCTGAGACTAAGG-1	2.82779	11.4668	OGC
YX796:AAGCCACGTGAATCGC-1	0.274606	3.99417	ITL45GL
YX796:AAGCCACGTAGGTTTG-1	0.504929	4.60146	ITL45GL
YX796:AAGCCACGTTTGTTGC-1	-2.62323	0.631609	ITL23GL
YX796:AAGCCACGTAGCCTCC-1	2.52928	4.50183	ITL5GL
YX796:TGCCGGTAGGTCCAAT-1	-5.05463	0.0160358	ITL23GL
YX796:TGCCGGTAGTCGCTAG-1	-6.25509	7.33639	NPGL
YX796:TGCCGGTAGGACCTGC-1	-0.788364	5.07239	ITL45GL
YX796:TGCCGGTAGCTAGAAG-1	-3.2957	1.2757	ITL23GL
YX796:TGCCGGTAGTAGCGCC-1	-2.14789	-7.53347	VIPGA
YX796:TGGGCATGTGAGGTGA-1	1.63101	13.4584	OGC
YX796:TGGGCATGTCCAAGAC-1	-3.01448	0.582808	ITL23GL
YX796:TGGGCATGTTGCTGGG-1	-5.24426	-8.91858	SSTGA
YX796:TGGGCATGTCGACTAA-1	-0.587942	4.65384	ITL45GL
YX796:GGAGCGATCAGAAACG-1	2.43079	1.08358	ITL6GL
YX796:GGAGCGATCAAACCTA-1	-7.20882	-9.27939	SSTGA
YX796:GGAGCGATCAGCACGC-1	7.87403	-7.0783	CTGL
YX796:ACAGTATGTTCCTGTG-1	0.0639489	6.52588	ITL45GL
YX796:AGACAATAGTTGGATC-1	3.53137	10.8131	OGC
YX796:AGACAATAGCTGAGGG-1	-4.0607	0.0792	ITL23GL
YX796:AGACAATAGTGTGATC-1	2.61984	-3.10595	ITL6GL
YX796:AGACAATAGCACGTTG-1	-3.07909	2.53016	ITL23GL
YX796:CAGCCTAAGGAACGCG-1	-4.15318	-0.0396035	ITL23GL
YX796:TGTGAAACAGCAACCT-1	7.64379	-1.18848	VLMC
YX796:TGTGAAACAAAGCGCA-1	-5.16726	-0.969913	ITL23GL
YX796:CAGGTTTAGGCCTGGT-1	-7.92409	-8.14671	SSTGA
YX796:CAGGTTTAGTTAGCTA-1	4.53426	-1.24067	PTGL
YX796:TTGGCTGAGGGTGAAC-1	-0.343114	-1.91675	OBGL
YX796:TTGGCTGAGCCACATG-1	1.88288	11.9465	OGC
YX796:CTGTACCTCTTGTCCA-1	2.21085	12.0858	OGC
YX796:CACTAAGGTTAGAGGG-1	-4.80264	-0.892692	ITL23GL
YX796:CACTAAGGTTTATGGG-1	-1.2261	2.68662	ITL45GL
YX796:AAGGTCAAGCTCAATA-1	-2.53373	-0.631018	ITL23GL
YX796:AAGGTCAAGATGCCTG-1	-2.58448	12.6647	OPC
YX796:AAGGTCAAGTTAGTGC-1	-7.2624	8.07605	NPGL
YX796:GAGCATGCATATTGAC-1	2.83074	12.1877	OGC
YX796:GAGCATGCAACTGGGA-1	1.14537	1.58905	ITL6GL
YX796:GAGCATGCAGGCTGTT-1	-5.28953	0.708659	ITL23GL
YX796:AGGTAACCATAGCAGG-1	0.563575	1.75002	ITL6GL
YX796:AGGTAACCACTGGCCA-1	-0.428906	-11.205	VIPGA
YX796:GCTATTGCATCATGGC-1	6.85804	-7.08969	CTGL
YX796:GCTATTGCAGCTACGT-1	-0.0342117	-10.3612	VIPGA
YX796:GCTATTGCAGTCTAAT-1	0.920842	-1.91946	PTGL
YX796:CCAACATAGGCTATGT-1	-6.83299	-8.33026	SSTGA
YX796:CCAACATAGGGCCACT-1	-6.34669	-9.08073	SSTGA
YX796:GGTGAGTAGTCCTGAG-1	5.64156	-0.0891297	PTGL
YX796:GGTGAGTAGCGGATTT-1	-0.182319	-11.1607	VIPGA
YX796:GGTGAGTAGGCTACTG-1	7.45536	-7.48921	CLAGL
YX796:TAGGCTAGTTCAAGCA-1	0.796095	-1.61931	OBGL
YX796:TAGGCTAGTAGGATCC-1	0.34855	-3.0591	ITL5GL
YX796:TAGGCTAGTTGCTTCG-1	-2.58876	-0.942805	ITL23GL
YX796:ACGTTACAGCGAGTAA-1	9.09769	-6.51497	CTGL
YX796:ACGTTACAGTCACGAT-1	-0.626344	-10.6469	VIPGA
YX796:GCTTAACAGCAAGGGT-1	-8.47644	-9.20743	SSTGA
YX796:GCTTAACAGGGACTAA-1	-1.32054	-3.93033	STRGA
YX796:GCTTAACAGGCACAGG-1	2.79179	1.17699	ITL6GL
YX796:ATCACACAGGTGCGGA-1	4.43018	-1.81551	PTGL
YX796:ATCACACAGTTATCCT-1	-6.67228	-10.353	SSTGA
YX796:ATCACACAGAACCTGT-1	6.10804	4.39454	OBGA
YX796:ATCACACAGCGCCTTT-1	-7.09864	-7.07782	SSTGA
YX796:CGCTACTTCATAACTG-1	-6.81611	7.88511	NPGL
YX796:CGCTACTTCATTTGCT-1	-1.7239	1.10511	ITL23GL
YX796:CGCTACTTCATGACCG-1	8.30106	4.56857	OBGA
YX796:GGCCTAATCAAACCGT-1	-3.74084	-3.67027	D12MSN
YX796:GGCCTAATCTCATCAT-1	8.55402	4.81816	OBGA
YX796:AAGCATGAGCCACAAT-1	-1.95663	-3.89498	STRGA
YX796:CATAACGGTTCGCTCA-1	8.93067	4.93454	OBGA
YX796:CATAACGGTAGTTAAC-1	-1.49007	1.69107	ITL23GL
YX796:AATCATCCAGCAGGTA-1	8.25601	-5.86332	CTGL
YX796:AATCATCCATTGACAT-1	0.245666	-1.63174	OBGL
YX796:AATCATCCACACCAAC-1	2.01168	4.11602	ITL5GL
YX796:AATCATCCATTGCGTA-1	1.76192	1.32305	ITL6GL
YX796:TCTTAGCGTTCCAGGG-1	-7.84318	-6.57985	SSTGA
YX796:TCTTAGCGTTGCCTCA-1	-0.708428	-3.4259	STRGA
YX796:TACGTACAGTCATGCG-1	-5.55936	-12.1031	PVGA
YX796:TACGTACAGCTAATTG-1	0.309532	6.26139	ITL45GL
YX796:ACCGCAATCTTAATGG-1	0.391036	-2.66395	OBGL
YX796:ACCGCAATCAAGCTTA-1	16.2865	0.492953	MGL
YX796:ACCGCAATCCTCAGCT-1	2.02756	4.40998	ITL5GL
YX796:TCAAGTATCGTTCACC-1	2.48874	12.1475	OGC
YX796:GGCCATCAGCTTTGTT-1	2.53528	-3.21717	OBGL
YX796:GGCCATCAGACAACAG-1	-2.35452	4.87	ITL45GL
YX796:TGTGGCGGTGAGCGAA-1	8.50477	-6.46804	CTGL
YX796:TGTGGCGGTTTGAGGC-1	0.781816	5.95229	ITL45GL
YX796:AATAACCGTTTGCGCC-1	0.70908	4.4454	ITL5GL
YX796:TAGCTAATCAGTGAAG-1	-8.65382	-9.20006	SSTGA
YX796:TAGCTAATCTTGCTAT-1	1.5768	-2.49446	OBGL
YX796:ACCGGTTCACAGGGAC-1	3.28823	5.63166	ITL5GL
YX796:ACCGGTTCAGCTAACC-1	-0.533082	-10.9559	SSTGA
YX796:TCCGGTAAGCGCATTG-1	1.67964	5.94152	ITL45GL
YX796:ATGTAAGCACAGACTC-1	6.33542	-6.93974	CTGL
YX796:ATGTAAGCAACCTGGT-1	-7.25451	7.53418	NPGL
YX796:ATGTAAGCAGCAAGTG-1	-1.21592	-0.0140319	OBGL
YX796:ATGTAAGCAATAGTCT-1	-1.05055	11.758	OPC
YX796:TCTACTAGTTTGTGGA-1	1.67407	-3.37234	OBGL
YX796:TCTACTAGTTAACGAT-1	-8.48089	-9.28225	SSTGA
YX796:TCTACTAGTTGGTTGA-1	3.00369	11.5546	OGC
YX796:TACTGAGGTGAGGTGA-1	-5.71326	7.60839	NPGL
YX796:TACTGAGGTAGGATTT-1	3.87989	10.9158	OGC
YX796:GGCAAGCCATAAGTCT-1	-4.51701	-11.1817	PVGA
YX796:GGCAAGCCATAAACCT-1	3.11987	13.2685	OGC
YX796:TATTACCTCTTGCTAT-1	-2.94484	2.64586	ITL23GL
YX796:TATTACCTCCCTCGCA-1	2.98104	4.98463	ITL5GL
YX796:TATTACCTCCACCTGT-1	1.44905	-0.528627	OBGL
YX796:TAGCGCGGTGTGCACG-1	-6.45684	-10.1564	SSTGA
YX796:GGAGTCTGTTGTTCAC-1	-1.72769	1.39673	ITL23GL
YX796:GGAGTCTGTTGTTGTC-1	-4.86726	0.526311	ITL23GL
YX796:GGAGTCTGTATTCGCT-1	-3.71244	1.95977	ITL23GL
YX796:GTTTCCTCAACAGGAT-1	-2.86241	0.6515	ITL23GL
YX796:AGGAACCAGTTTCCTG-1	1.66993	1.6519	ITL6GL
YX796:AGGAACCAGCCTGGTA-1	-1.99643	4.63821	ITL45GL
YX796:GGTCGGTTCGCTCCAT-1	0.0619887	-1.78733	OBGL
YX796:GGTCGGTTCATGCGTG-1	0.555383	-1.49024	OBGL
YX796:GGTCGGTTCATGCTAA-1	-2.6932	11.6828	OPC
YX796:GGTCGGTTCGTAACGT-1	-4.40007	0.912013	ITL23GL
YX796:CTTGGACCAATCCCTT-1	6.7953	3.77702	OBGA
YX796:GTAGGATCAATCATGT-1	3.56607	12.8503	OGC
YX796:GTAGGATCATTAAAGG-1	-7.31704	-3.05119	VIPGA
YX796:GTAGGATCAAATATCC-1	-6.6082	-10.9287	SSTGA
YX796:GTGGTTAGTGCTGTAA-1	0.455465	1.9104	ITL6GL
YX796:CATAGACTCTCACTAT-1	1.95838	-3.73329	OBGL
YX796:CAGCTCAAGTTTAACG-1	0.533201	-0.190147	CLAGL
YX796:CAGCTCAAGTTGTCCC-1	-4.74639	-11.7038	PVGA
YX796:CAGCTCAAGGAAGCAC-1	-3.43292	-4.52421	STRGA
YX796:CAGCTCAAGTTGGGCC-1	-7.03007	-8.06604	SSTGA
YX796:TATGGGCGTTGCGCGA-1	2.9458	-3.67449	ITL5GL
YX796:AAGGATTAGGCATGTT-1	-3.64297	-4.41386	D12MSN
YX796:AAGGATTAGTTATCTC-1	2.11241	11.8693	OGC
YX796:CGAAGAATCTTAGGAC-1	1.9009	13.4961	OGC
YX796:CGAAGAATCTTGTTCG-1	9.08016	-5.9379	CTGL
YX796:CATTGTGCAATTGCGC-1	16.6087	-0.0577099	MGL
YX796:CATTGTGCAGGTTCAC-1	2.85754	-1.47201	PTGL
YX796:TCCTCACAGTCATCCC-1	-0.725129	-4.10305	STRGA
YX796:TCCTCACAGGTTTGAC-1	-1.39173	-10.2736	VIPGA
YX796:TCCTCACAGTCACTAA-1	-5.67896	-8.99067	SSTGA
YX796:TCCTCACAGAACAAGT-1	-3.12526	-3.76627	STRGA
YX796:AGGTCCGGTTAAGCGC-1	0.401406	-2.89778	OBGL
YX796:AGGTCCGGTCATGCAA-1	2.32728	3.58319	ITL5GL
YX796:AGGTCCGGTTTACGTC-1	-2.85572	1.47421	ITL23GL
YX796:AGGTCCGGTACCGAAC-1	2.46669	0.364262	ITL6GL
YX796:TCACTGACAGGCGATA-1	-4.63682	-10.5926	PVGA
YX796:TTGTCAAAGTTAGGCT-1	0.782981	-3.03284	OBGL
YX796:TTGTCAAAGTATTGCA-1	-0.570314	-4.00505	STRGA
YX796:TTGTCAAAGGCAAGTA-1	-4.77309	-8.48153	PVGA
YX796:TTTGACTTCCACCCTG-1	-4.72411	-12.1711	PVGA
YX796:CTGATCACAGGCTTCG-1	7.67291	-7.14293	CTGL
YX796:CTGATCACACGCAACT-1	3.05333	12.498	OGC
YX796:CTGATCACAGAGGGAG-1	-0.256627	3.43087	ITL5GL
YX796:CTGATCACAACACTTG-1	5.81539	-6.80129	CTGL
YX796:GCTTATCGTATCTGGA-1	-0.495224	6.49594	ITL45GL
YX796:AATTGTGTCCTCCCTC-1	-2.63265	12.8286	OPC
YX796:TCATGTTTCCCGCAAA-1	-5.94454	-9.85305	PVGA
YX796:TCATGTTTCCCTCAAC-1	2.2652	-7.36318	NPGL
YX796:TCATGTTTCTTGGATA-1	-3.19118	1.48988	ITL23GL
YX796:TCATGTTTCAGCTAAC-1	-3.23761	5.42746	ITL45GL
YX796:AGGTCATTCGAGGAAC-1	1.48363	6.15411	ITL5GL
YX796:AGGTCATTCGCAGGCT-1	0.153344	3.86474	ITL45GL
YX796:CTTACCGGTTGGCCGA-1	2.85351	1.34991	ITL6GL
YX796:CTTACCGGTTTAGCTC-1	-1.80441	4.37288	ITL45GL
YX796:CTTACCGGTGTTCCCA-1	-8.21268	-8.91534	SSTGA
YX796:CAGGTGGAGCTGAGGG-1	-1.40407	0.0800343	ITL23GL
YX796:TGGTTCTGTACGGGTT-1	-0.960508	-3.34606	STRGA
YX796:TCACCTCAGGCCGGAA-1	5.85636	-0.579742	PTGL
YX796:CTCCAACTCAAGTGTC-1	-3.68894	0.57612	ITL23GL
YX796:CTCCAACTCCTTAAGA-1	-4.58564	-3.64572	D12MSN
YX796:CTCCAACTCCTGCGAA-1	-7.14374	-2.7861	VIPGA
YX796:CTCCAACTCGAGGTGG-1	9.3461	0.452124	ASC
YX796:CTCCAACTCTGTAATG-1	3.51412	-1.64593	PTGL
YX796:ATGAAGCCACAAAGCG-1	-1.27642	-4.77747	SSTGA
YX796:GTAAGCAAGGGCTTAT-1	-0.553442	-2.57654	OBGL
YX796:GTAAGCAAGGCGCTAC-1	6.99815	-6.06723	CTGL
YX796:GTAAGCAAGTGAACGA-1	-1.89821	-3.08605	STRGA
YX796:GTTGCCCGTGCTAGAC-1	-1.01597	-4.27264	STRGA
YX796:GTTGCCCGTCATTACC-1	-8.13834	-7.04768	SSTGA
YX796:CCAATATCAAGTAAGC-1	8.95077	-5.88617	CTGL
YX796:CCAATATCACATAACT-1	-0.502307	-3.6277	STRGA
YX796:CTTAAGGGTAAGGTCC-1	-4.53231	2.2911	ITL23GL
YX796:CTTAAGGGTCCTTTAA-1	-7.29393	-2.81452	VIPGA
YX796:CTTAAGGGTTTCCTCC-1	-7.56007	-2.86631	SSTGA
YX796:GAACCTTAGGTGAGAC-1	-1.73681	4.61931	ITL45GL
YX796:GCCTTTGGTCTAACAG-1	-3.58354	2.32101	ITL23GL
YX796:GCGCGATTCCACAATA-1	-3.27539	1.56962	ITL23GL
YX796:GCGCGATTCACGCATG-1	4.1314	11.9138	OGC
YX796:TCGTTACGTTAACACG-1	-0.0109278	-2.33382	OBGL
YX796:AGCAATTGTCCTAACT-1	0.630252	4.55539	ITL45GL
YX796:AGCAATTGTATTGTGG-1	-6.79084	-8.85527	SSTGA
YX796:AGCAATTGTTCCTGAT-1	3.91257	12.087	OGC
YX796:AGCAATTGTCACGGAT-1	-4.6143	-12.2689	PVGA
YX796:AGGTTTATCGCAATCG-1	0.608538	-1.79284	OBGL
YX796:AGGTTTATCTGGTCCT-1	-2.85617	0.679299	ITL23GL
YX796:CCGTTATGTAGGTTTG-1	-1.55372	0.655908	ITL23GL
YX796:CCGTTATGTTACAACG-1	3.28926	11.0601	OGC
YX796:TGATCCTGTCCTTAGT-1	2.71886	5.04629	ITL5GL
YX796:AAGGAAGCAGTAGGAT-1	-7.80229	-3.41945	VIPGA
YX796:CATCCTTCAATATACC-1	-5.50846	-7.71835	SSTGA
YX796:CATCCTTCAAGGTCGA-1	2.49696	1.07872	ITL6GL
YX796:GACTTGGTCGGTTACG-1	1.48169	-3.61073	CLAGL
YX796:GAGCCTTCAGGACCTT-1	4.82932	-6.77368	NPGL
YX796:TCCACAACATCATGTG-1	-3.56382	0.752937	ITL23GL
YX796:TCCACAACAGGAACTG-1	8.0704	0.457977	ASC
YX796:TCCACAACAACTAACT-1	3.58698	-6.88969	NPGL
YX796:TCCACAACATGGCCTG-1	2.05856	13.364	OGC
YX796:TCCACAACATCTAGCA-1	-1.03781	-10.5702	VIPGA
YX796:AAAGCCGCAGCACGTT-1	-2.59301	12.1673	OPC
YX796:TTTGGTAAGGCATTGT-1	6.82214	-6.92785	NPGL
YX796:CAACCGGGTGCACGCA-1	-0.27881	-2.08839	OBGL
YX796:CTGAATATCACGAATC-1	2.54997	-3.08993	OBGL
YX796:CTGAATATCTGGTCCT-1	0.142397	5.21465	ITL45GL
YX796:GAAGTATAGCATTTCT-1	-3.67049	4.53901	ITL45GL
YX796:GAAGTATAGGCTAATC-1	-2.25316	-3.48908	STRGA
YX796:GAAGTATAGCCGCTTT-1	4.51365	-6.82781	CTGL
YX796:GAAGTATAGCTGCACA-1	4.20911	11.1272	OGC
YX796:CTAATCTTCCCATAGG-1	8.57678	-5.19891	CTGL
YX796:CTAATCTTCGAAGTAG-1	2.49287	4.2553	ITL5GL
YX796:CTAATCTTCATTGACA-1	0.344302	-2.40298	OBGL
YX796:CTTAATGAGCAGCTCA-1	16.9531	0.163704	MGL
YX796:TAAACAGCAGCAATAA-1	0.863027	-1.509	PTGL
YX796:TAAACAGCATTGTGGC-1	-7.46195	-6.8563	SSTGA
YX796:TAAACAGCAAGTGTCC-1	3.32911	12.5223	OGC
YX796:TAAACAGCAAGCCACT-1	3.1439	12.2531	OGC
YX796:AACAGATAGGAACCAA-1	-8.50036	-9.08648	SSTGA
YX796:AACAGATAGCTGTACG-1	3.69436	11.4046	OGC
YX796:AACAGATAGGCCCAGT-1	1.89747	0.882137	ITL6GL
YX796:AACAGATAGGCGTAAA-1	-1.41371	-1.42803	ITL23GL
YX796:GCCTCCATCCAAACAC-1	8.6262	-6.61587	CTGL
YX796:GCCTCCATCCGCAAGC-1	3.82787	12.0402	OGC
YX796:GCCTCCATCATCAGTA-1	-8.53928	-2.59703	VLMC
YX796:GCCTCCATCCGTTAAA-1	-0.597919	-11.1169	VIPGA
YX796:CATTGCGAGCGCATTG-1	8.5929	-5.66481	CTGL
YX796:CCTGAGTCACAACAAA-1	7.79104	-6.33134	CTGL
YX796:CCTGAGTCAATTAAGG-1	0.528931	-0.0995582	CLAGL
YX796:GCTAATATCATGAGCT-1	-0.396558	-1.68531	ITL45GL
YX796:GCTAATATCGCACAAT-1	2.87293	12.6996	OGC
YX796:GCTAATATCATGTGGT-1	1.22509	-2.78204	ITL23GL
YX796:GCACGGTTCCTCCATA-1	-1.42735	4.08878	ITL45GL
YX796:GCACGGTTCAACAAGG-1	1.33366	1.46326	ITL6GL
YX796:GCACGGTTCCTAGTTT-1	6.79822	-5.93314	CTGL
YX796:GCACGGTTCGAGGTGG-1	-2.74735	5.94733	ITL45GL
YX796:GAGCTTGTCCGGGACT-1	2.89256	12.5601	OGC
YX796:GAGCTTGTCTTAGGAC-1	-5.62019	7.47852	NPGL
YX796:GAGCTTGTCAAGGACA-1	-1.39551	-10.1347	VIPGA
YX796:TGGAACAAGTGAACCT-1	-3.61646	12.3285	OPC
YX796:TGGAACAAGCACAGGG-1	2.77822	-3.80308	OBGL
YX796:TGGAACAAGCTTTGGG-1	-2.87641	1.09758	ITL23GL
YX796:TGGAACAAGTCACGAT-1	-2.5413	11.9904	OPC
YX796:ATTATGGTCCTTCGTA-1	16.4182	0.614628	MGL
YX796:GAGTAATAGGTCGAGG-1	8.12046	4.46077	OBGA
YX796:GAGTAATAGCTCAATA-1	-6.64329	-10.8619	SSTGA
YX796:GAGTAATAGTTATGTG-1	-7.50501	-2.50348	VIPGA
YX796:ATGTCCACATTCAGCA-1	-0.575959	-4.48632	STRGA
YX796:ATGTCCACAATTAACC-1	-0.708932	-4.21528	STRGA
YX796:ATGTCCACATCCTGAA-1	-8.27711	-9.19974	SSTGA
YX796:ATGTCCACACAATTAC-1	16.4797	0.65281	MGL
YX796:GAACCTGTCCCATAGG-1	-3.01543	2.11945	ITL23GL
YX796:GAACCTGTCTTGCAGG-1	16.2565	-1.14166	MGL
YX796:AGGTGAATCTATTGTC-1	-7.01806	-7.26713	SSTGA
YX796:AGGTGAATCTGCAACG-1	5.29307	-6.61938	CTGL
YX796:AGGTGAATCAAACCGT-1	1.44819	13.2788	OGC
YX796:AGGTGAATCTATGACA-1	2.06439	-7.19836	NPGL
YX796:AGCCTGGGTTTGCGAA-1	5.08511	-0.0215329	CLAGL
YX796:AGCCTGGGTTGCTTCG-1	7.04135	3.46524	OBGA
YX796:AGCCTGGGTGCAACTA-1	9.21257	0.36736	ASC
YX796:GTTGTTGCAAGCCACT-1	-8.46562	-7.18074	SSTGA
YX796:AGCCGGTTCTTCAATC-1	-4.63393	-9.80238	PVGA
YX796:AGCCGGTTCACAGCCA-1	-6.41066	7.64641	NPGL
YX796:ACGGTACGTTTAAAGC-1	-0.718643	-3.64236	OBGA
YX796:TTCCTCAAGTTTAACG-1	-3.70277	2.21962	ITL23GL
YX796:GTTAAGCTCATGCATA-1	-1.3751	3.4793	ITL45GL
YX796:GTTAAGCTCAATTGGC-1	6.66406	-6.62963	CTGL
YX796:GGTAACCGTAATCCCT-1	1.87255	1.59763	ITL6GL
YX796:AGCGATTTCACCAATA-1	-3.85216	12.5225	OPC
YX796:AGCGATTTCATGCATA-1	3.27212	13.0813	OGC
YX796:AGCGATTTCACTCAAA-1	2.04638	0.424907	ITL6GL
YX796:CGCGATTCATCAATCG-1	3.17634	11.3494	OGC
YX796:TACAAGCTCACCTGTC-1	4.68456	-6.74605	CTGL
YX796:ATGGCCGGTCATTAGG-1	2.36781	-3.60032	OBGL
YX796:CGTAACCCAGTGAACG-1	-6.56771	-10.7372	SSTGA
YX796:CGTAACCCAGGAACAT-1	-0.806135	-11.0099	VIPGA
YX796:CGTAACCCAGGCATGA-1	16.7575	0.323784	MGL
YX796:AAGCCTCCATCCGTAA-1	7.54687	-6.15173	CTGL
YX796:AAGCCTCCATTGCGGT-1	7.13364	-7.37681	CTGL
YX796:AAGCCTCCAGAAATGC-1	-8.51168	-2.82609	VIPGA
YX796:AAGCCTCCAACCCTCC-1	3.55251	10.8592	OGC
YX796:TGTTAGCAGGGTGAGT-1	-8.09096	-6.62581	SSTGA
YX796:TGTTAGCAGCTCCCTG-1	1.9717	5.81656	ITL5GL
YX796:TGTTAGCAGCATGCAT-1	-0.292254	-1.97179	OBGL
YX796:TGTTAGCAGCATTAGC-1	0.757906	-3.63733	OBGL
YX796:CCCAAATAGTAACGGA-1	2.18727	2.71681	ITL6GL
YX796:CCCAAATAGCAAGGGT-1	4.99246	-0.692747	PTGL
YX796:CCCAAATAGTTCCTGC-1	-1.66689	-4.16673	STRGA
YX796:CCCAAATAGAACAAGT-1	1.23575	13.0418	OGC
YX796:CCCAAATAGTGACCTG-1	-6.94629	7.50742	NPGL
YX796:AGAACCGCAAGCTTTG-1	-4.92144	4.00451	CLAGL
YX796:AGAACCGCACAACAAA-1	2.63559	-7.72499	NPGL
YX796:AGAACCGCAGCAACCT-1	-2.42215	-6.38962	VIPGA
YX796:AGAACCGCAAACTGTT-1	-0.926087	-4.50094	STRGA
YX796:TGGTTAATCTTTGACT-1	-2.73686	12.1279	OPC
YX796:TGGTTAATCTGTAATG-1	1.99518	13.526	OGC
YX796:CACTTTGTCATTTAGG-1	-0.805433	-4.47062	STRGA
YX796:CATTGTAAGTAGAGGC-1	-4.57188	-10.3665	PVGA
YX796:CATTGTAAGTCCTTTG-1	-1.63152	-4.09119	STRGA
YX796:ACAACATGTGATTACG-1	-4.80089	1.13568	ITL23GL
YX796:ACAACATGTGCACGCA-1	5.24196	-0.558254	PTGL
YX796:ACAACATGTCATAAGT-1	3.32997	4.96643	ITL5GL
YX796:CTCATGCTCGGGACTC-1	-0.390968	-1.86172	OBGL
YX796:CTCATGCTCGCTAGTG-1	6.81038	-6.07612	CTGL
YX796:CTCATGCTCTGGTCCT-1	4.77174	-1.49069	PTGL
YX796:TGCGCGAGTCGAAGTC-1	9.48395	0.435709	ASC
YX796:TGCGCGAGTGGACCTG-1	3.0714	11.8976	OGC
YX796:TGCGCGAGTCATAAGT-1	-4.4854	0.865344	ITL23GL
YX796:TGTTTGTTCTTACTCG-1	-3.80457	12.191	OPC
YX796:TGTTTGTTCTTAAGTG-1	-2.73165	0.0417236	ITL23GL
YX796:GCAATATGTAACAGGG-1	-3.46445	0.541806	ITL23GL
YX796:GCAATATGTTCCGGGA-1	8.06515	-6.42622	CTGL
YX796:CTTGTTTAGTGTTGCG-1	0.482932	4.06819	ITL45GL
YX796:CTTGTTTAGCACCACA-1	6.61234	-6.86826	CTGL
YX796:CTTGTTTAGTTAGAGG-1	1.96859	5.6744	ITL5GL
YX796:CTTGTTTAGTAACGAG-1	7.45139	4.71989	OBGA
YX796:ACCGGCTAGCGAGGTG-1	-5.25873	-0.471874	ITL23GL
YX796:GGATTCAGTCTTGCTG-1	-4.94232	-8.12108	SSTGA
YX796:CAGCCTTTCGATATTG-1	3.32255	11.1364	OGC
YX796:CAGCCTTTCATAGACC-1	-5.96167	-10.1899	PVGA
YX796:ACCAAGTTCCCTCAAC-1	-2.35178	11.3859	OPC
YX796:ACCAAGTTCCGGAACC-1	16.1974	0.390932	MGL
YX796:ACCAAGTTCTTAGCGG-1	5.50497	-6.79571	CTGL
YX796:TCTAACCGTTTCCTCC-1	1.94913	12.6947	OGC
YX796:TCTAACCGTTAAGGTT-1	-7.02483	8.03574	NPGL
YX796:CTTCAATTCTTCAATC-1	0.684338	2.88042	ITL5GL
YX796:CTTCAATTCGTTTCGC-1	-6.62109	-10.7805	PVGA
YX796:CTTCAATTCCGCATGA-1	1.36682	11.5459	OGC
YX796:GGTAAGGGTGAGCACT-1	6.74931	-7.8002	CTGL
YX796:GGTAAGGGTCATTAGG-1	6.50518	-7.04324	CTGL
YX796:GGTAAGGGTATGGTGC-1	2.39359	-2.70166	PTGL
YX796:ATCCTCATCAAGCTAC-1	-0.169449	2.97717	ITL5GL
YX796:ATCCTCATCATTTAGG-1	-0.414923	-1.74967	OBGL
YX796:ATCCTCATCCTAAGAC-1	-0.0754284	-10.3518	VIPGA
YX796:ATCCTCATCACCTGTC-1	-0.749352	-3.57344	STRGA
YX796:AAGTTTGTCTACTAAG-1	0.26323	-2.70424	OBGL
YX796:AAGTTTGTCTTGGATA-1	-1.32923	-10.2363	VIPGA
YX796:AAGTTTGTCCTTGAGG-1	8.94549	-6.30642	CTGL
YX796:AAAGCACCACGAATCC-1	8.97068	0.204552	ASC
YX796:GATCGATTCCTTCGTA-1	-5.63673	7.26393	NPGL
YX796:GATCGATTCCACAATA-1	2.04914	-1.44754	OBGL
YX796:CGTTTCTCATGAAATG-1	5.42714	-0.272993	PTGL
YX796:CGTTTCTCACAGAACG-1	8.3649	-5.05591	CTGL
YX796:CGTTTCTCAAAGGCCA-1	7.35439	-7.58786	CTGL
YX796:CGTTTCTCAAGGTAAC-1	1.64349	-0.295276	OBGL
YX796:CGTTTCTCATTCCTCG-1	2.91503	3.59448	ITL5GL
YX796:AACTGTTCAACCCTCC-1	-2.19226	2.37688	ITL23GL
YX796:AACTGTTCAATGCGCT-1	2.19317	-3.58482	OBGL
YX796:CTTTAGGCATAAAGCA-1	4.68053	0.125737	OBGL
YX796:CTTTAGGCACTGACTA-1	-2.68949	-6.71612	VIPGA
YX796:GCCTGAGGTACTGAAT-1	-2.41623	3.13811	ITL23GL
YX796:GCCTGAGGTCAAGTAT-1	-4.92848	-0.575705	ITL23GL
YX796:TTATGCGCATGTTGCA-1	-3.58056	2.07638	ITL23GL
YX796:TGATTCAAGCCTTAAA-1	-3.48654	1.22549	ITL23GL
YX796:TGATTCAAGGCAAGTA-1	1.3139	-3.0025	ITL45GL
YX796:ACCAAACTCGGTTACG-1	-4.7601	-4.29716	D12MSN
YX796:ACCAAACTCCTCCCTC-1	0.61316	-2.46865	OBGL
YX796:ACCAAACTCAATGAGG-1	2.41383	13.4159	OGC
YX796:ACCAAACTCATTGACA-1	4.34507	-1.7848	PTGL
YX796:ATGCAGGCACTGGCTG-1	3.07299	12.3784	OGC
YX796:ATGCAGGCAAATGCCC-1	-0.163211	-10.5987	VIPGA
YX796:ATGCAGGCAGAATGAC-1	0.900442	-1.46303	OBGL
YX796:ATGCAGGCAAGCTTTG-1	-5.74091	-12.0141	PVGA
YX796:TTAACCAAGGATTGAG-1	6.45101	-6.83823	CTGL
YX796:TTAACCAAGCTTAGCG-1	-2.01991	-3.75613	OBGL
YX796:GGTTCTTGTTACTTGC-1	4.53618	-0.608406	PTGL
YX796:TGTTCCTCAATAATGG-1	1.07288	2.35478	ITL5GL
YX796:TGTTCCTCACTAGGTC-1	-0.967235	11.7006	OPC
YX796:TGTTCCTCAAGTAAGC-1	-7.31479	7.85895	NPGL
YX796:GGTGTGACACAAAGAC-1	2.52609	-2.79054	PTGL
YX796:GAGTGAGGTGTTTCAC-1	6.5435	3.59175	OBGA
YX796:GAGTGAGGTGCGCGTA-1	8.64438	-6.42693	CTGL
YX796:GAGTGAGGTGGTTCCC-1	-5.88416	-11.8843	SSTGA
YX796:GAGTGAGGTCGTTATC-1	-8.40382	-9.1137	SSTGA
YX796:GAGTGAGGTCAAGACC-1	4.69246	-1.33488	PTGL
YX796:TGCGATTAGCAAGGGT-1	-6.75812	8.07061	STRGA
YX796:TGCGATTAGGCAACAA-1	6.96842	-7.07334	CTGL
YX796:TGCGATTAGTGAAGTG-1	-7.53322	-8.92852	SSTGA
YX796:AAGCTCCCATGGCCCA-1	-3.91024	-4.78999	D12MSN
YX796:AAGCTCCCACGGTACT-1	-5.45058	-4.74408	D12MSN
YX796:CTTTGGTGTGGGTGAA-1	8.01518	4.62915	OBGA
YX796:CTTTGGTGTGAGCGAA-1	-7.75411	-9.3497	SSTGA
YX796:TTCAGGTAGTTATGTG-1	1.32876	5.30129	ITL5GL
YX796:TTCAGGTAGGTTTGAC-1	-5.13818	0.0892269	ITL23GL
YX796:GGGTATTTCGTTTCCA-1	-0.570361	-4.23881	STRGA
YX796:GCACTTACATGAGTTT-1	0.518116	-2.11012	ITL23GL
YX796:GCACTTACAGAATGAC-1	0.203445	3.13202	ITL45GL
YX796:GCACTTACAAACAACA-1	-3.66452	12.6285	OPC
YX796:GCACTTACACTGACTA-1	16.1015	0.719431	MGL
YX796:GCACTTACATTTAAGC-1	1.42773	-3.69854	OBGL
YX796:AACGGTAAGTTTAACG-1	0.0647245	5.32724	ITL45GL
YX796:TTGTCCATCTTAGGGT-1	-1.33137	4.49307	ITL45GL
YX796:TTGTCCATCAAACCGT-1	6.51422	4.96228	OBGA
YX796:GGTATTGGTCATTACC-1	16.8183	0.230743	MGL
YX796:CAGAACCGTACCGTTT-1	3.26657	-1.36562	PTGL
YX796:CGCACACAGGGCTTAT-1	4.3004	12.2683	OGC
YX796:CGCACACAGTCACCAG-1	-4.89114	-4.85808	D12MSN
YX796:CGCACACAGCATTAGC-1	2.5376	0.781024	ITL6GL
YX796:CGCACACAGTGACCTG-1	-2.04465	-7.79054	VIPGA
YX796:CGCACACAGCTGGCTA-1	5.93964	-7.3088	CTGL
YX796:GTACCGGGTAACAGGG-1	-3.78286	-4.31949	STRGA
YX796:GTACCGGGTCGACTAA-1	-4.88004	0.669996	ITL23GL
YX796:GTACCGGGTATTGGTG-1	-4.68667	-8.80456	PVGA
YX796:ACCTTGTGTTAGTTGG-1	-8.4592	-2.17082	VIPGA
YX796:ACCTTGTGTCAATACG-1	-7.35439	-9.20446	SSTGA
YX796:ACCTTGTGTTTCAGGA-1	-1.32197	-4.91397	SSTGA
YX796:CTCAGGATCGTTCACC-1	5.8082	-6.91506	CTGL
YX796:CTCAGGATCTTGAGGT-1	-2.40196	2.25799	ITL23GL
YX796:CTCAGGATCTAGCTTT-1	-2.88956	1.7027	ITL23GL
YX796:AGACTATGTTCCAGGG-1	-4.76707	-11.1428	PVGA
YX796:AGACTATGTTTAAAGC-1	2.81011	4.61719	ITL5GL
YX796:ATCCACCTCCTAGTCC-1	3.35702	12.7898	OGC
YX796:ATCCACCTCAATGTCA-1	3.37535	12.2767	OGC
YX796:ATCCACCTCCTTAATC-1	2.47371	-7.372	NPGL
YX796:ATCCACCTCGATTTGA-1	-6.54944	-10.8064	SSTGA
YX796:ATCCACCTCAGCAAGA-1	16.6893	-0.311458	MGL
YX796:GTTGTGAGTTACTAGG-1	-3.94413	-4.1804	D12MSN
YX796:TAGGAGTCAATTGACT-1	-2.30919	-4.14208	STRGA
YX796:TAGGAGTCAATATAGG-1	5.53823	-0.805936	PTGL
YX796:GTATGTGGTGCTAGCG-1	3.14831	11.576	OGC
YX796:AATGGCGCATAGACCC-1	-0.914868	-4.35383	OBGA
YX796:AATGGCGCAGTAGGTG-1	-1.43573	1.72808	ITL23GL
YX796:AATGGCGCAAACGGGC-1	2.76972	5.60027	ITL5GL
YX796:AATGGCGCACGAACAG-1	16.3545	-1.32895	MGL
YX796:AATGGCGCAGTAGCCT-1	5.93388	4.28434	OBGA
YX796:CCATTATTCTTTGACT-1	-6.51571	-10.6122	SSTGA
YX796:AGCCTAGTCAAACTCA-1	-4.78272	-3.84591	OBGL
YX796:AGCCTAGTCGAGGTGG-1	-1.27596	1.22815	ITL23GL
YX796:AGCCTAGTCAGCTAAC-1	1.94722	-2.77923	OBGL
YX796:AGCCTAGTCTGCAAGT-1	1.6432	12.9781	OGC
YX796:TCGTCAACAAAGGCCA-1	-4.99134	-8.35197	PVGA
YX796:GCTGTAAGTCACTCGC-1	0.787047	-2.90187	OBGL
YX796:GCTGTAAGTCACCTAT-1	4.00931	10.7028	OGC
YX796:TCCTTTACAGCAAGGC-1	4.39402	11.4803	OGC
YX796:TCCTTTACAGTTTGTG-1	-3.51522	13.067	OPC
YX796:TCCTTTACACCTGGTG-1	-7.6543	-6.68366	SSTGA
YX796:AATTCGTCAAACGCGA-1	-4.67449	-3.95957	D12MSN
YX796:AATTCGTCAATTGAGA-1	2.33628	-1.5085	ITL5GL
YX796:AATTCGTCAGCTCATA-1	15.9298	0.342642	MGL
YX796:AATTCGTCAGCACCAT-1	-3.58583	2.13841	ITL23GL
YX796:GTCTATCGTGAGCACT-1	-2.29663	-6.99602	VIPGA
YX796:GTCTATCGTGGGTACT-1	-2.14874	-1.1386	ITL23GL
YX796:GTCTATCGTCATTACC-1	2.07154	5.65815	OBGL
YX796:GTCTATCGTTACTTGC-1	9.1125	-5.36387	CTGL
YX796:GTCTATCGTCACGGAT-1	2.98832	-3.63285	PTGL
YX796:ACCTGGATCAATGACC-1	-4.40501	-4.3042	D12MSN
YX796:ACCTGGATCATGAGCT-1	-4.42998	-3.64345	D12MSN
YX796:ACCTGGATCACCAATA-1	2.94564	4.39594	ITL5GL
YX796:ACCTGGATCTAAATCG-1	0.801437	-3.79244	OBGL
YX796:TACCGAAGTAGGTGTC-1	-5.21191	-4.80976	D12MSN
YX796:TACCGAAGTGTCCTGC-1	-3.6318	3.90778	ITL23GL
YX796:TACCGAAGTACGTTTC-1	2.66501	4.80697	ITL5GL
YX796:GGTTACTAGTGAGCGG-1	2.22517	0.80556	ITL6GL
YX796:GGTTACTAGTTAGCCG-1	-8.78	-8.84202	SSTGA
YX796:GGTTACTAGAATCGCT-1	3.25461	13.2178	OGC
YX796:TGGTTCCTCCTACCTA-1	3.72546	11.9464	OGC
YX796:GAGCTTAGTTTGTCTA-1	1.32622	4.95905	ITL5GL
YX796:GAGCTTAGTTAGGCGT-1	-2.08503	3.48512	ITL45GL
YX796:GAGCTTAGTGATGAAA-1	1.56886	2.12231	ITL5GL
YX796:GCAGGCTTCGACAAAG-1	-0.170846	-1.87768	OBGL
YX796:GCAGGCTTCCAGGTCA-1	-0.411918	5.96536	ITL45GL
YX796:GCAGGCTTCGTTTCCA-1	-0.713101	-4.03407	STRGA
YX796:GCAGGCTTCATTACAG-1	-4.17205	0.865715	ITL23GL
YX796:GCAGGCTTCTCATCAT-1	-3.15422	0.249503	ITL23GL
YX796:AAACGCGCAAGCTTTG-1	5.18739	-0.163223	PTGL
YX796:AAACGCGCAAAGCTAA-1	15.958	0.809748	MGL
YX796:GTCCAAGTCCAAACAC-1	8.04195	-6.33106	CTGL
YX796:GTCCAAGTCAAACCGT-1	3.83427	-0.53337	PTGL
YX796:GTCCAAGTCCTGGTCT-1	-0.732557	-10.6536	VIPGA
YX796:ACAACAGAGGCGCATC-1	8.00353	-7.26399	CTGL
YX796:ACAACAGAGTCATTGA-1	4.68848	0.704377	CLAGL
YX796:ACAACAGAGTCTGGGC-1	-7.25412	-9.73245	SSTGA
YX796:ACAACAGAGCACCACA-1	3.21992	10.8963	OGC
YX796:ACAACAGAGGCTACAT-1	2.47118	-1.22926	PTGL
YX796:TCATTGCGTCCCGGAA-1	0.247627	4.33789	ITL45GL
YX796:TCATTGCGTAACCTAG-1	8.4603	-5.53267	CTGL
YX796:TCATTGCGTCACACCC-1	-5.28055	-8.14493	SSTGA
YX796:TCATTGCGTTCCATTA-1	8.80815	6.04517	OBGA
YX796:TCATTGCGTACGGTAC-1	-2.61463	0.966732	ITL23GL
YX796:CTCCAAACAGAGGCTA-1	7.26392	3.42221	OBGA
YX796:CTCCAAACACTTGTTC-1	5.17239	-6.55462	CTGL
YX796:CTCCAAACATGCAACC-1	-2.3148	1.83863	ITL23GL
YX796:ACACGGACATTAAGTC-1	-2.92667	4.84568	ITL45GL
YX796:ACACGGACACTAAGAA-1	-3.88577	0.938008	ITL23GL
YX796:GTCGAGGAGCGGATTT-1	-1.28556	-1.27966	ITL23GL
YX796:GTCGAGGAGACAACGA-1	3.76252	10.9669	OGC
YX796:CCTAAAGGTTTGGTTC-1	0.0172899	5.35222	ITL45GL
YX796:CCTAAAGGTCCCGAAG-1	-0.945188	-4.29514	STRGA
YX796:GCCAGGAAGCCTCTCG-1	9.84536	0.536977	ASC
YX796:GCCAGGAAGCTATGAC-1	-1.39556	-0.529342	ITL23GL
YX796:TCTAGCCTCAGGAACA-1	-2.35016	4.42649	ITL45GL
YX796:TGTTATGAGGAACGGT-1	-4.88877	0.560923	ITL23GL
YX796:CATGCAAGTAGTTGGC-1	-1.67929	0.753961	ITL23GL
YX796:TCCATTGTCGATTTAG-1	2.60721	-3.58367	OBGL
YX796:TCCATTGTCATGTCAA-1	9.03247	1.07479	ASC
YX796:CGAGCGAAGGGCTAAA-1	-0.925995	-9.99359	VIPGA
YX796:GTACTTCGTCCCGGAA-1	5.85142	-7.33073	NPGL
YX796:GTACTTCGTTAGTTGG-1	-4.06808	0.628019	ITL23GL
YX796:TACCTCATCCAGGAAA-1	5.7526	-6.60711	CTGL
YX796:GTTCCTGGTTAGTACG-1	-3.61114	-3.52491	D12MSN
YX796:GTTCCTGGTTGGTTCT-1	4.56884	-1.93743	PTGL
YX796:GATTCAATCTATCGCC-1	0.910516	-4.23936	OBGL
YX796:GATTCAATCTCCATGC-1	-2.89933	-4.29894	STRGA
YX796:GCCAACATCTCCTCTT-1	5.34293	-6.52738	CTGL
YX796:GCCAACATCTTGATGA-1	-5.53071	-11.9516	PVGA
YX796:CGCATTTGTAATCACG-1	-5.63673	-11.9834	PVGA
YX796:CGCATTTGTTAGCGTA-1	-3.35542	0.92627	ITL23GL
YX796:CGCATTTGTTAACGGC-1	-1.82758	-5.24821	SSTGA
YX796:CAAAGCGCAGCATGGA-1	-6.10074	-9.92671	SSTGA
YX796:CAAAGCGCAACTCGCG-1	0.47416	-0.647781	OBGL
YX796:CAAAGCGCAATCCTAG-1	0.489225	4.63911	ITL45GL
YX796:TCGCGAGGTCCGGTTC-1	-3.64574	1.55538	ITL23GL
YX796:TCGCGAGGTCGCAAAC-1	2.20425	0.658043	ITL6GL
YX796:ATCGCTTGTATTCGTC-1	7.04524	4.11866	OBGA
YX796:ATCGCTTGTTCGGGAT-1	0.529211	-1.69322	OBGL
YX796:CATTATCTCTCGACCT-1	3.6587	11.4446	OGC
YX796:CATTATCTCCTCCCTC-1	-3.9614	-10.4965	PVGA
YX796:CTACCGGCAATAATCC-1	-2.31133	-7.19315	VIPGA
YX796:CTACCGGCACAAACTT-1	-4.58397	-4.55216	OBGL
YX796:CTACCGGCACACCAAC-1	-2.33557	5.21087	ITL45GL
YX796:CTACCGGCAGTATGTT-1	8.37234	-5.99943	CTGL
YX796:CTACCGGCATATTGAC-1	4.87795	-0.934589	OBGL
YX796:CTACCGGCATGGCCTG-1	0.491467	-0.054345	CLAGL
YX796:CTACCGGCATGTCAAT-1	-0.0571234	-2.27397	OBGL
YX796:AGGAACGGTCATCATC-1	-4.72062	-9.55952	SSTGA
YX796:TAGGGTTTCATCCTGC-1	7.28984	-2.72508	D12MSN
YX796:CGTGCTGCATGCTCCC-1	1.34016	-2.5959	OBGL
YX796:CGTGCTGCAGCACGTT-1	-1.43595	3.14837	ITL45GL
YX796:CGTGCTGCACAGGAAT-1	-0.511435	3.37934	ITL45GL
YX796:TTATGACCACCTCACC-1	7.79841	-6.65051	CTGL
YX796:TTATGACCATTAAACC-1	1.37205	-2.12043	OBGL
YX796:GCGCAATGTTGGATAT-1	-5.15772	-4.45659	D12MSN
YX796:GCCATTACATAGACCC-1	2.82282	-3.70432	OBGL
YX796:GCCATTACATAATGAG-1	1.76107	12.0409	OGC
YX796:GCTCTGTTCTACTAAG-1	4.19719	11.1223	OGC
YX796:GCTCTGTTCCCTGTTA-1	-2.31455	5.19399	ITL45GL
YX796:GCTCTGTTCTCGCCTG-1	3.08986	12.1344	OGC
YX796:TGAGTTTCATGTTGGC-1	6.7427	-6.98444	CTGL
YX796:TGAGTTTCATTGCGTA-1	-6.75884	7.64888	NPGL
YX796:TGAGTTTCAGATTCAT-1	15.8698	-1.32495	MGL
YX796:TGAGTTTCAAGCCACT-1	3.31062	11.0643	OGC
YX796:GAACACAAGCAATAGG-1	0.0958073	4.07724	ITL45GL
YX796:GAACACAAGCATGAAG-1	-5.25602	0.923342	ITL23GL
YX796:GAACACAAGCTAATTG-1	-5.00918	-8.82467	PVGA
YX796:GAACACAAGTAACAGG-1	-4.76338	-8.1479	SSTGA
YX796:GTTTATCTCTAAGTGC-1	1.9868	1.24631	ITL6GL
YX796:GTTTATCTCAAGCGCC-1	0.645677	-2.19191	OBGL
YX796:GTTTATCTCCTGGTCT-1	16.1912	0.503298	MGL
YX796:GCTGATCCAGCAAGGC-1	-2.29493	1.57104	ITL23GL
YX796:GCTGATCCACATGCTA-1	8.43003	4.47855	OBGA
YX796:CCTCCTCTCGATAACC-1	0.0469102	-2.16093	OBGL
YX796:CCTCCTCTCCCGAAGC-1	-3.03098	12.6127	OPC
YX796:CCTCCTCTCAACCAAC-1	-8.44648	-9.05971	SSTGA
YX796:CCTCCTCTCCAGGGAG-1	4.26587	-1.62969	PTGL
YX796:ATTCGTTTCACCTGTC-1	3.96505	11.8124	OGC
YX796:GTTACCTGTTGTTGCT-1	15.9051	-0.348793	MGL
YX796:ACTATGTCAGCTTAAT-1	2.60526	-3.66726	OBGL
YX796:ACTATGTCACTGACTA-1	16.3554	0.617405	MGL
YX796:CTCATTGTCTCGCCTG-1	2.90884	13.1938	OGC
YX796:CTTTATGGTGGACCTG-1	0.369785	11.6588	OGC
YX796:CTTTATGGTTCGCTCA-1	-4.16955	-10.6604	SSTGA
YX796:CTTTATGGTAAGTCGC-1	-1.06119	-1.48632	ITL23GL
YX796:GTGCCTTTCACGTTAA-1	3.51703	11.9753	OGC
YX796:GTGCCTTTCTCAATAG-1	9.83566	0.22936	ASC
YX796:GTGCCTTTCACTTCAT-1	-4.03678	-3.59793	NPGL
YX796:ACGATTCAGTATTGGC-1	4.65912	-6.84758	CTGL
YX796:GGCTGGTTCGTTAACA-1	-0.629124	7.41455	ITL45GL
YX796:GGCTGGTTCTTAGGAC-1	-0.494485	4.95833	ITL5GL
YX796:GGCTGGTTCTTGCAGG-1	-5.15305	7.20646	NPGL
YX796:GGCTGGTTCTACCTAT-1	0.49358	-2.30861	OBGL
YX796:GGCTGGTTCACCTGTC-1	2.60707	11.8272	OGC
YX796:AGGTACGCAGGAACAT-1	-6.54439	-9.96616	SSTGA
YX796:AGGTACGCATAGCTTG-1	-8.51032	-3.05866	VIPGA
YX796:CTAGGCGGTAATCCCT-1	8.37935	4.55212	OBGA
YX796:CTAGGCGGTGGATTAT-1	-8.79427	-2.55426	VIPGA
YX796:CTAGGCGGTCCACAAA-1	8.8193	6.30704	OBGA
YX796:CATGCGCAGGCGGGTA-1	1.99741	-2.47079	OBGL
YX796:CATGCGCAGTTACCGG-1	-6.34082	-9.93656	SSTGA
YX796:CATGCGCAGGAAGCAC-1	0.286687	-2.03997	OBGL
YX796:TATGTGATCCGCAAGC-1	1.05263	-1.44021	OBGL
YX796:TATGTGATCGATAACC-1	0.298305	11.5238	OGC
YX796:TATGTGATCTCCATGC-1	3.66302	12.711	OGC
YX796:AGTAAGTAGAATGACG-1	0.000857417	3.81899	ITL5GL
YX796:ACTTTGTTCACATTGA-1	-2.48732	1.45034	ITL23GL
YX796:ACTTTGTTCCTTGCAC-1	-7.1758	8.12419	NPGL
YX796:GATTACTCATTGACAT-1	1.15146	11.5698	OGC
YX796:TATGGATGTAATCGCA-1	-6.96579	-6.9395	SSTGA
YX796:GCTCGATCAGGCATCT-1	-7.51043	-9.86815	SSTGA
YX796:GCTCGATCATAGCAGG-1	-6.39894	-10.0483	PVGA
YX796:GCTCGATCAAGGTACG-1	-1.11863	-4.19902	STRGA
YX796:GCTCGATCAAACAACA-1	-2.16484	-0.388714	ITL23GL
YX796:CCAACCAAGCGGCTGT-1	-4.95562	3.91336	CLAGL
YX796:GAAGGAACACTTAACG-1	2.72531	4.28613	ITL5GL
YX796:GAAGGAACAAATTCGT-1	3.48486	-1.81927	OBGL
YX796:GAAGGAACAGGTCCTG-1	-6.27769	7.07488	NPGL
YX796:GAAGGAACATGCTTAG-1	5.48435	5.6109	OBGL
YX796:GAAGGAACACTAAGCC-1	3.10437	5.63588	ITL5GL
YX796:TGCTTTAGTGTTGTAG-1	-4.07829	-4.29138	D12MSN
YX796:CGTATTGCAAACCCTA-1	-1.49786	3.85852	ITL45GL
YX796:CGTATTGCACCTGCCT-1	4.12222	12.5437	OGC
YX796:CGTATTGCATTGACAT-1	1.59281	12.075	OGC
YX796:TTAACTGAGGAACGCG-1	-2.64765	-4.44128	STRGA
YX796:GTCCTCCCAGGTTACC-1	-6.8006	8.1071	NPGL
YX796:ATTTAGGTCCCTCAGT-1	-1.51256	-3.89432	STRGA
YX796:ATTTAGGTCGCTAGTG-1	2.70495	-3.55655	CLAGL
YX796:ATTTAGGTCAAACACC-1	-7.47564	7.7916	NPGL
YX796:TTTGCGACAAAGGCCA-1	-0.0222029	-1.93267	OBGL
YX796:TTTGCGACAGTTTGTG-1	3.28082	12.8099	OGC
YX796:TTTGCGACACCTGGTG-1	1.95882	-2.4329	OBGL
YX796:TTTGCGACATGGCCTG-1	2.18046	13.3807	OGC
YX796:TTTGCGACATCAGTAT-1	2.65902	11.6893	OGC
YX796:TAATGGTGTAAGGTCC-1	-3.38005	12.4559	OPC
YX796:TAATGGTGTAACGAGG-1	8.48153	-5.52955	CTGL
YX796:TAATGGTGTCCGTAGG-1	7.12199	-2.26491	VLMC
YX796:TAACAAGCAATCCCTT-1	2.52781	11.6611	OGC
YX796:TAACAAGCAGGCCATT-1	3.02681	11.0618	OGC
YX796:AGCGCCTAGTATTGTG-1	9.60435	0.00196174	ASC
YX796:AGCGCCTAGCTTAGCG-1	-5.24732	-4.19909	D12MSN
YX796:ATAAGCCTCGCTTGCT-1	-5.16346	3.53332	STRGA
YX796:ATAAGCCTCCTCATGC-1	3.57248	11.1984	OGC
YX796:TATTAGCCACCACAAC-1	-3.27658	-0.0565666	ITL23GL
YX796:AGTTTGATCCCATAGG-1	-5.72529	-10.9053	PVGA
YX796:AGTTTGATCTAATCCT-1	4.18078	12.22	OGC
YX796:AGTTTGATCTCACAAA-1	2.17101	11.3697	OGC
YX796:AGTTTGATCCCTGGAA-1	2.75169	-7.56616	CTGL
YX796:GTTTGTAAGGCCTTAG-1	8.6791	4.73745	OBGA
YX796:CCCGTAAAGCAACATC-1	-3.90117	-4.91088	OBGL
YX796:CCCGTAAAGGCGAATA-1	2.49955	0.58323	ITL6GL
YX796:CCCGTAAAGTCCTTTG-1	-4.02025	-4.94173	D12MSN
YX796:CCCGTAAAGTCCTTCA-1	-1.45353	3.5497	ITL45GL
YX796:CGGTTATAGGCGAAAC-1	-1.51528	-4.80588	VIPGA
YX796:CGGTTATAGGGTTAGA-1	-4.6154	0.403139	ITL23GL
YX796:CGGTTATAGCGGTTAT-1	1.45835	1.18303	ITL6GL
YX796:ATCAGGTTCTCCTCTT-1	5.12277	0.218857	PTGL
YX796:ATCAGGTTCAGCACGC-1	-1.72286	-3.82946	STRGA
YX796:GCTTTATTCGTTTCCA-1	1.71909	13.2528	OGC
YX796:GCTTTATTCAAACCGT-1	2.05038	12.0825	OGC
YX796:GCTTTATTCAACCAAC-1	0.327018	12.0919	OGC
YX796:GTTTGTTTCTAGCGTG-1	2.05336	-4.16564	STRGA
YX796:GTTTGTTTCTTGACCC-1	-7.45913	8.14671	NPGL
YX796:GTTTGTTTCGGTCAAT-1	3.71348	11.8589	OGC
YX796:GTTTGTTTCGACCTGA-1	-2.30081	-3.47042	STRGA
YX796:TACCAGGTCACGCCAA-1	-0.300634	-1.98229	OBGL
YX796:TACCAGGTCTAATTGG-1	2.5654	11.1451	OGC
YX796:GCCTGTGCAGCACGTT-1	3.5477	11.0021	OGC
YX796:GCCTGTGCACTAGGTC-1	3.58497	11.026	OGC
YX796:GCCTGTGCAGCTTAGC-1	1.00771	2.03232	ITL6GL
YX796:GCCTGTGCAGTTGCGT-1	0.718088	-3.5203	OBGL
YX796:GCCTGTGCACCTCGCT-1	-8.05707	-6.30221	SSTGA
YX796:GCCTGTGCATCAGCAC-1	-0.0191196	4.46979	ITL45GL
YX796:AGCTTTAAGTCATTAG-1	-2.56836	-0.0405046	ITL23GL
YX796:AGCTTTAAGGTCCAAT-1	-1.43307	-4.17609	STRGA
YX796:TCGGTTTGTACCGAAC-1	-1.05934	-10.8225	VIPGA
YX796:TCGGTTTGTAAAGCGG-1	-7.77697	-6.82323	SSTGA
YX796:TCGGTTTGTGCACGCA-1	-0.108507	-2.06208	OBGL
YX796:GGTTATGGTACGTTTC-1	2.64246	13.0911	OGC
YX796:GAAGTAAGTTTGAGGC-1	7.65353	-6.066	CTGL
YX796:GAAGTAAGTCCTAAGA-1	-3.65969	12.8097	OPC
YX796:GAAGTAAGTACCAGGT-1	2.66741	1.35369	ITL6GL
YX796:GAAGTAAGTTTATTCG-1	15.5757	1.72608	MGL
YX796:TTTAAGCCACACTAAT-1	0.237728	5.69006	ITL45GL
YX796:TTTAAGCCAGCAAATA-1	-5.16106	-12.5401	PVGA
YX796:TTTAAGCCAAGCCACT-1	-1.74756	-9.75613	VIPGA
YX796:TGTAACTCACCCTCAC-1	-2.90897	6.26602	ITL45GL
YX796:TGTAACTCAGTTTGTG-1	0.655724	-1.16527	OBGL
YX796:TTCGGTACATAAGGAC-1	-7.61384	-2.32749	VIPGA
YX796:TTCGGTACATGAATAG-1	1.23	0.978284	ITL6GL
YX796:CGTTATCGTTAGTACG-1	5.94942	-6.68858	CTGL
YX796:CGTTATCGTTTACGTC-1	-4.89588	1.56201	ITL23GL
YX796:CGTTATCGTCAAGTAT-1	4.99786	-1.25843	PTGL
YX796:TGGCCTTTCTAGCGAT-1	-0.188832	-10.983	VIPGA
YX796:TGGCCTTTCGGCCATA-1	-0.775821	1.32274	ITL23GL
YX796:TGGCCTTTCTAGCTTT-1	1.10828	-2.43461	ITL5GL
YX796:TGGCCTTTCATGCCTC-1	6.22483	4.10878	OBGA
YX796:GAGGGAGCACGAATCC-1	6.54731	-6.8175	CTGL
YX796:GAGGGAGCAGTAGGTG-1	-5.60475	-8.79113	SSTGA
YX796:GAGGGAGCAACCTGGT-1	-7.81982	-6.65713	SSTGA
YX796:GCATTAGGTTGTTGTC-1	7.09065	-6.68009	CTGL
YX796:GCATATATCAATGACC-1	2.81614	-3.56628	OBGL
YX796:GCATATATCTGTTGCC-1	-6.49273	7.43106	NPGL
YX796:GCATATATCTAACCTT-1	2.58916	11.55	OGC
YX796:GCATATATCATAACGC-1	1.65955	12.9043	OGC
YX796:TAGGAACCATGAATAG-1	2.28913	0.492128	ITL6GL
YX796:ACCCGCTGTTGTAAAC-1	8.11094	-5.7893	CTGL
YX796:ACCCGCTGTCAATGTG-1	2.7111	13.1911	OGC
YX796:ACCCGCTGTACAAAGA-1	3.22136	10.9605	OGC
YX796:ATGACCAGTGTCCAGG-1	-3.72849	13.0136	OPC
YX796:ATGACCAGTTGTTGTC-1	3.3359	11.8196	OGC
YX796:ATGACCAGTGTGAGGA-1	-8.37273	-2.93288	VIPGA
YX796:ATGACCAGTTTCGCCA-1	-0.601865	-4.30232	STRGA
YX796:CGGAGCAAGCTCCTTA-1	8.026	-6.73171	CTGL
YX796:ATACCGGTCTAATCTC-1	2.34687	1.56178	ITL6GL
YX796:TATGCATCAATAATGG-1	8.95419	-5.95475	CTGL
YX796:TATGCATCACAATGCC-1	-0.865559	-10.5127	VIPGA
YX796:TATGCATCAGCCAGAA-1	-7.02673	8.05023	NPGL
YX796:CTACCTCAGGTAGCTT-1	3.12517	4.89828	ITL5GL
YX796:CTACGAAGTTTCCGGC-1	-7.22171	8.08459	NPGL
YX796:CTACGAAGTGTAACCA-1	-3.69229	-3.66965	STRGA
YX796:CCATAGCCACCATATG-1	2.82014	11.5352	OGC
YX796:CCATAGCCAATATACC-1	-2.40092	5.6278	ITL45GL
YX796:CCATAGCCAGACAAAC-1	-1.78955	4.64081	ITL45GL
YX796:CCATAGCCAGGTCCTG-1	2.77024	5.50508	ITL5GL
YX796:CCATAGCCATAATTGC-1	-2.0544	0.848608	ITL23GL
YX796:CCATAGCCATGCAACC-1	6.5007	-7.00778	CTGL
YX796:GCGATTTAGGACCGCT-1	-5.61255	7.50641	NPGL
YX796:GCGATTTAGCCACAAT-1	-4.39658	1.49273	ITL23GL
YX796:GCGATTTAGCATGACT-1	2.91997	4.32848	ITL5GL
YX796:GCTCTGGCATACCCGG-1	4.72204	-0.518299	PTGL
YX796:GCTCTGGCACATGCTA-1	2.30688	-6.91691	CTGL
YX796:CGAAATGAGGCGGGTA-1	-6.95653	-10.788	SSTGA
YX796:CGAAATGAGCTTATGA-1	1.01992	-1.20118	ITL5GL
YX796:CGAAATGAGGTGCGGA-1	0.603651	-3.27454	OBGL
YX796:GCATGAAAGGTTACGT-1	3.28696	5.17106	ITL5GL
YX796:CCTACTTCATAAAGCA-1	2.92189	-1.62798	PTGL
YX796:CCTACTTCAATTAACC-1	16.347	-0.500414	MGL
YX796:CAGGGCTTCCACCTTA-1	-3.27227	12.4005	OPC
YX796:CAGGGCTTCCTTCTAG-1	-0.78049	6.57773	ITL45GL
YX796:CCTATAGCAGCTCAAC-1	1.61344	0.80745	ITL6GL
YX796:CCTATAGCAATTTAGC-1	-8.15675	-9.13436	SSTGA
YX796:GCTGTGCAGACAAACG-1	5.33527	-6.30628	CTGL
YX796:GCTGTGCAGCTTGCTC-1	0.752902	4.51034	ITL45GL
YX796:GCTGTGCAGCCTGGTA-1	0.454047	-2.37447	OBGL
YX796:GCTGTGCAGCGGTTAT-1	-7.75766	-9.70332	SSTGA
YX796:GCTGTGCAGGAAGTAT-1	-0.272163	-10.9818	VIPGA
YX796:AAGTCTATCGGGACTC-1	-1.65156	-0.331765	ITL23GL
YX796:AAGTCTATCTTGCTAT-1	-4.34399	1.67835	ITL23GL
YX796:AAGTCTATCCAAATCA-1	6.35718	-7.46144	CTGL
YX796:AAGTCTATCCCTCTAA-1	-5.14721	-10.7166	PVGA
YX796:CCTTATGTCTCGCCTG-1	-1.49607	12.0257	OPC
YX796:CCTTATGTCAATCTCT-1	6.77358	-7.35853	CTGL
YX796:CCTTATGTCGTAATCA-1	0.258551	6.40615	ITL45GL
YX796:CTTGCAACACTGGCCA-1	3.47337	4.87915	ITL5GL
YX796:CTTGCAACAAGGTGGC-1	4.60015	-1.50266	PTGL
YX796:CTTGCAACAAGGTAAC-1	2.39057	-7.30722	NPGL
YX796:CACAATATCCAACTGG-1	2.6542	11.3463	OGC
YX796:CACAATATCCTGGTGA-1	-3.13909	0.727538	ITL23GL
YX796:CACAATATCAAGTGAG-1	1.98465	-2.32718	OBGL
YX796:CACAATATCATTGTTC-1	-4.47425	-4.48717	D12MSN
YX796:CGCTGTGCAATTAGGA-1	-1.44336	-4.08296	STRGA
YX796:CCTCAATGTGGTTAGC-1	-2.67762	4.48177	ITL45GL
YX796:CCTCAATGTGTGTCCC-1	-7.91304	-8.69209	SSTGA
YX796:CTTATGTTCACTAATG-1	16.5551	-0.89616	MGL
YX796:CTTATGTTCACTCGCT-1	-5.10596	-8.21156	SSTGA
YX796:CTTATGTTCTAACTGA-1	-2.41717	4.71043	ITL45GL
YX796:CTTATGTTCGGGATTT-1	-4.49853	-4.41679	D12MSN
YX796:CTTATGTTCTGTGAGT-1	-1.44708	0.818131	ITL23GL
YX796:TGGATTGGTGAGCACT-1	-6.12977	-9.81564	PVGA
YX796:TGGATTGGTTCCTCCT-1	-1.00499	4.79883	ITL45GL
YX796:TGGATTGGTGGAAACG-1	-3.83821	-3.82281	D12MSN
YX796:CAATGTCAGTGAGGTA-1	6.40219	-7.88303	CTGL
YX796:CAATGTCAGCAGCTAT-1	-0.0809643	-10.6229	VIPGA
YX796:CAATGTCAGACACTTA-1	0.932643	4.77082	ITL45GL
YX796:CAATGTCAGGAAGCTA-1	5.60861	-7.48191	CTGL
YX796:CAATGTCAGCCTGGTA-1	0.848436	-1.34977	OBGL
YX796:CTATGGCCATGGTTAT-1	-1.04943	3.81753	ITL45GL
YX796:AACTAGTGTAAGGTTT-1	-8.56849	-9.08328	SSTGA
YX796:AACTAGTGTACCGAAC-1	-3.69034	-4.0166	D12MSN
YX796:AACAAGCCATCACTTC-1	-4.01207	2.33683	ITL23GL
YX796:AACAAGCCATAGCGGA-1	-2.58723	-6.80913	VIPGA
YX796:AACAAGCCAGATTCAT-1	-0.369441	6.22407	ITL45GL
YX796:ACTCCTCAGGGATGAC-1	-8.31893	-1.82613	VIPGA
YX796:ACTCCTCAGCTTGCTC-1	5.93697	-7.33811	CTGL
YX796:ACTCCTCAGGAATAAC-1	-6.85541	-9.6276	SSTGA
YX796:AAGCGAGGTAGACAAA-1	-0.531694	-1.87975	OBGL
YX796:AAGCGAGGTTTGAGGC-1	-4.57935	-4.36241	D12MSN
YX796:AAGCGAGGTATTTGCC-1	3.74655	-7.22651	NPGL
YX796:AAGCGAGGTTCCGGCT-1	0.862203	2.55757	ITL5GL
YX796:GGGTTACGTCTCAGCC-1	6.75392	-6.24949	CTGL
YX796:AACGACAAGGCATTAC-1	1.01178	-2.56732	OBGL
YX796:AACGACAAGCATGAAG-1	-4.68478	-12.0972	PVGA
YX796:AACGACAAGACACTTA-1	3.57078	11.5242	OGC
YX796:CTTAAGATCGCTCACT-1	-5.82354	-11.0441	SSTGA
YX796:CTTAAGATCAATCTCT-1	-2.66724	4.46658	ITL45GL
YX796:CTTAAGATCTTTAGGA-1	-7.72296	-9.7137	SSTGA
YX796:CTTAAGATCTCACATT-1	-1.73434	12.0763	OPC
YX796:TTTACGAAGCCAGTAT-1	-0.558036	4.87378	ITL45GL
YX796:TTTACGAAGTCATCCC-1	3.37165	4.62942	ITL5GL
YX796:TTTACGAAGCAAGACA-1	-8.00942	-8.62658	SSTGA
YX796:TTTACGAAGGCCATCA-1	-2.53218	4.60683	ITL45GL
YX796:ACTTATGAGTGAACCT-1	-1.48436	-10.0352	VIPGA
YX796:ACTTATGAGGACCGCT-1	6.51361	4.79622	MGL
YX796:ACTTATGAGAGCCGGA-1	2.01789	-2.29536	OBGL
YX796:ACTTATGAGGAGCAAC-1	2.4831	10.9105	OGC
YX796:CAATGAACATTAGGTT-1	-1.13905	-3.53633	STRGA
YX796:CAATGAACAATGAGGT-1	-7.73754	-9.14414	SSTGA
YX796:CAATGAACAACGTGCT-1	-2.61145	-6.5751	VIPGA
YX796:TTTAGCAAGCAGGCCT-1	0.638733	-0.115201	CLAGL
YX796:GTATTGATCCCTCATA-1	-0.869674	-4.15024	STRGA
YX796:GTATTGATCATAATCG-1	3.86696	-0.602978	PTGL
YX796:GTATTGATCCTTGTTG-1	2.64304	1.15713	ITL6GL
YX796:TCCATAAAGCCTAATA-1	-2.10069	-3.38903	STRGA
YX796:TCCATAAAGGCATTGT-1	-3.12016	12.7531	OPC
YX796:ATTCCTCCAATAGCAA-1	-2.54063	-0.157518	ITL23GL
YX796:ATTCCTCCATAAACCT-1	-0.354445	5.89024	ITL45GL
YX796:ATTCCTCCAGGTATTT-1	-0.635411	-4.25189	STRGA
YX796:ATTCCTCCAAGCCACT-1	3.07754	13.416	OGC
YX796:GTGTGCGGTTAGGATT-1	-2.32452	5.22152	ITL45GL
YX796:GTGTGCGGTTTGGGCG-1	-7.97238	-6.81825	SSTGA
YX796:CCTATTTAGTCATTGA-1	-0.343385	-2.24109	OBGL
YX796:CCTATTTAGTAGGCGG-1	-4.46559	0.725938	ITL6GL
YX796:CCTATTTAGCTTAGTA-1	-2.34084	-1.15502	OBGL
YX796:CCTATTTAGGGACCTC-1	3.06954	13.1197	OGC
YX796:CCTATTTAGAAGCTAG-1	0.185321	-2.34901	OBGL
YX796:CCTATTTAGTTTGCGG-1	1.12836	1.54653	ITL6GL
YX796:CAATCTAAGACACCGC-1	-4.29576	0.83626	ITL23GL
YX796:CAATCTAAGGCTCATG-1	-6.14911	-7.12045	SSTGA
YX796:CAATCTAAGCTATTAG-1	5.35281	5.60059	STRGA
YX796:CAATCTAAGGGTGAAC-1	-7.51811	-8.41913	SSTGA
YX796:CAATCTAAGTTAGTGC-1	-3.25908	-3.84758	D12MSN
YX796:CAATCTAAGGCGGATG-1	-0.797345	4.3099	ITL5GL
YX796:ATTCAACCAGGCATCT-1	-2.79543	4.63306	ITL45GL
YX796:ATTCAACCACAAACTT-1	2.38508	1.73899	ITL6GL
YX796:ATTCAACCACGTGCTG-1	-1.9439	3.32977	ITL45GL
YX796:ATTCAACCAACGTGCT-1	-6.56963	-10.3899	SSTGA
YX796:ATTCAACCATCAGTAT-1	0.974846	3.917	ITL5GL
YX796:ATTCAACCACCAGGTT-1	2.51615	13.0296	OGC
YX796:GTGAACAAGGACCTGC-1	-1.10915	4.02051	ITL45GL
YX796:GGGCAATAGCCAGTAT-1	4.04473	11.8558	OGC
YX796:GGGCAATAGCTTGCTC-1	1.56301	13.4028	OGC
YX796:GCGTGCTAGCTATTAG-1	-6.39467	-9.95065	SSTGA
YX796:CAATAGCTCACGCGGT-1	8.87541	-6.23132	CTGL
YX796:GCCTCAAAGCGCATTG-1	1.16374	3.59204	ITL5GL
YX796:GCCTCAAAGGCTCATG-1	0.260541	5.73221	ITL45GL
YX796:GCCTCAAAGCTTAGTA-1	16.0725	-1.05624	MGL
YX796:GCCTCAAAGTCACCTC-1	16.1153	0.683077	MGL
YX796:GCCTCAAAGGCCAATT-1	-4.54258	-0.680403	ITL23GL
YX796:AGTAGCTTCGCATTAA-1	8.67062	-5.47226	CTGL
YX796:GCACTAAGTTTATGGG-1	-6.22316	-11.4572	PVGA
YX796:GGAGCAAGTCTTACTA-1	2.79853	-3.23498	OBGL
YX796:GGAGCAAGTTGCGGAT-1	-6.71956	6.92266	NPGL
YX796:CAGGCTATCAAGGACA-1	-0.970496	-4.30295	STRGA
YX796:CGAATCTAGCGCAATT-1	-4.33012	0.550321	ITL23GL
YX796:CGAATCTAGGTAGCTT-1	-7.48179	-9.03812	SSTGA
YX796:CGAATCTAGGGCCACT-1	-1.14474	0.0682714	ITL23GL
YX796:CGAATCTAGACAAACG-1	-3.64966	-0.272174	ITL23GL
YX796:CGAATCTAGCACGATT-1	2.56945	1.44983	ITL6GL
YX796:AGGGCCTTCATTGCAA-1	-5.10246	-8.29585	PVGA
YX796:TCGATTAAGGAACCAA-1	-1.11339	5.60125	ITL45GL
YX796:TCGATTAAGGATTTGC-1	8.84917	-6.50781	CTGL
YX796:TCGATTAAGGTCCAAT-1	-1.60034	3.36975	ITL45GL
YX796:TCGATTAAGAGGGACT-1	-4.33903	-9.76624	PVGA
YX796:TCGATTAAGGCTGTGC-1	-4.68458	0.481471	ITL23GL
YX796:TCGATTAAGGCTGGCT-1	-7.08154	-2.96042	SSTGA
YX796:TTAGTCAAGGAATAAC-1	6.83036	-7.39941	CTGL
YX796:TATCCGGAGCTCAATA-1	3.2358	5.21899	ITL5GL
YX796:TATCCGGAGCACAGGG-1	3.63892	-0.906998	PTGL
YX796:TATCCGGAGGCCATCA-1	-4.57275	-4.82001	D12MSN
YX796:TATCCGGAGGTAAGCA-1	-7.45765	-2.73016	VIPGA
YX796:TATGGTCAGGCAACAA-1	-2.07698	4.06236	ITL45GL
YX796:CTGTTTAGTGTTTGCT-1	-3.38284	-4.13658	D12MSN
YX796:GCGATATTCTCTAGCC-1	3.47459	-6.81844	CTGL
YX796:CCAAGGCTCCAACTGG-1	0.384892	-2.74561	OBGL
YX796:GTAGCCATCTTTAGGA-1	-2.54408	0.39404	ITL23GL
YX796:CACATGCCAACCGCCA-1	4.6471	-1.89013	PTGL
YX796:GTACCTTGTTTACGTC-1	3.71433	-0.749786	PTGL
YX796:GTACCTTGTTGGATAT-1	3.32075	11.6104	OGC
YX796:GTACCTTGTATTTGCC-1	0.452007	-1.56796	OBGL
YX796:GTACCTTGTTTATGGG-1	8.82167	-6.64401	CTGL
YX796:GTACCTTGTATTTGGG-1	1.42293	13.275	OGC
YX796:CCATATTTCACAGGAA-1	2.90881	13.067	OGC
YX796:CCATATTTCTTGTCTG-1	16.29	-0.395478	MGL
YX796:CCATATTTCCTCAGCT-1	-3.988	-4.6305	D12MSN
YX796:CCATATTTCAAACTCA-1	-6.42903	-10.0312	SSTGA
YX796:CTATGACAGATGCCTG-1	-5.4806	7.46757	PTGL
YX796:CTATGACAGCCGGTAC-1	-0.814708	-1.73794	OBGL
YX796:CTATGACAGCAGGTTT-1	-8.187	-6.24931	SSTGA
YX796:CTATGACAGCAGGTGG-1	-1.25027	-4.21365	STRGA
YX796:CTATGACAGCTGTAAC-1	0.625112	3.4042	ITL45GL
YX796:CTATGACAGGTCTTGG-1	-3.85373	1.47483	ITL23GL
YX796:AACCTAATCCTTGCAC-1	-5.41219	-11.3437	CLAGL
YX796:AACCTAATCGTTCACC-1	-2.7341	4.1843	ITL45GL
YX796:AACCTAATCGTCCTTA-1	-0.786507	-4.55071	STRGA
YX796:AACCTAATCAATTGGC-1	-2.49091	-0.644146	ITL23GL
YX796:ATGATGACAACCCTCC-1	0.48652	5.6409	ITL45GL
YX796:ACGGTTTAGGTTAGAG-1	2.59832	5.85085	ITL5GL
YX796:ACGGTTTAGTGAACCT-1	3.32349	12.4813	OGC
YX796:ACGGTTTAGATTCCTT-1	-5.23533	-4.48636	D12MSN
YX796:ACGGTTTAGAGGGACT-1	-2.46224	4.61987	ITL45GL
YX796:ACGGTTTAGGAGGTTA-1	-5.36402	-7.73869	SSTGA
YX796:CATCCCAGTTTGGCGG-1	-1.65635	1.1328	ITL23GL
YX796:CATCCCAGTACCCACC-1	1.39215	3.44334	ITL5GL
YX796:TAGCCTGAGGGCCATC-1	-3.49295	-3.99211	STRGA
YX796:TAGCCTGAGGTCCACA-1	-4.63282	-0.85199	ITL23GL
YX796:TAGCCTGAGGTTAGCT-1	7.75942	-6.83191	CTGL
YX796:CAGGACCTCTAATTGG-1	-2.12266	1.35947	ITL23GL
YX796:CAGGACCTCTCAATAG-1	-1.45347	4.94362	ITL45GL
YX796:TATCGCGAGACTAAGG-1	8.03944	-6.78626	CTGL
YX796:TTAGCCTGTTGGTTCT-1	-5.50274	0.722563	ITL23GL
YX796:TTAGCCTGTTCGCTCA-1	8.85738	5.35065	OBGA
YX796:AGAGAAGCATGTGGGA-1	-2.04806	4.52944	ITL45GL
YX796:AGAGAAGCAAGCTACC-1	3.39085	11.9176	OGC
YX796:AGAGAAGCATGTTGCA-1	0.123935	-2.6876	OBGL
YX796:GCCTAATAGCTTATGA-1	3.65392	2.55129	CLAGL
YX796:GCCTAATAGTATTGCA-1	-3.04397	5.21246	ITL45GL
YX796:GCCTAATAGCTGGAAA-1	3.25642	-7.29528	CTGL
YX796:GCCTAATAGTAACGAG-1	9.52563	0.165972	ASC
YX796:CGTTAGGTCCTCGATC-1	0.772243	-3.37118	OBGL
YX796:CGTTAGGTCTTCAATC-1	-2.8559	1.14279	ITL23GL
YX796:CGTTAGGTCTCACTCA-1	-2.05832	-0.624099	ITL23GL
YX796:CGTTAGGTCTCAATTC-1	-0.0791387	3.96261	ITL45GL
YX796:CGTTAGGTCCGCATGA-1	1.84191	-1.69743	OBGL
YX796:CTTTATCAGAAGCTAG-1	-1.79646	0.00493352	ITL23GL
YX796:CTTTATCAGGTTTACA-1	8.89349	-5.94583	CTGL
YX796:TGTGCACCAAAGGCCA-1	-0.26575	-10.821	SSTGA
YX796:AGTAAACAGTTGGATC-1	8.285	-5.80629	CTGL
YX796:AGTAAACAGGACCTTG-1	4.09318	10.4837	OGC
YX796:AGTAAACAGCAAACCT-1	-5.1856	-9.42675	PVGA
YX796:TAGCCTCTCAATACGC-1	5.52809	5.64565	STRGA
YX796:TAGCCTCTCCTTAATC-1	4.3956	-1.47824	PTGL
YX796:TAGCCTCTCTTGATGA-1	-1.04557	4.71192	ITL45GL
YX796:TAGCCTCTCAATCATG-1	-4.68083	-3.76209	D12MSN
YX796:TAGCCTCTCTATGACA-1	6.87352	4.334	OBGA
YX796:GCAAACTTCATCACTT-1	-4.68829	2.39442	ITL23GL
YX796:GCAAACTTCCGTTATT-1	2.96007	12.4201	OGC
YX796:GCAAACTTCGGTTTCC-1	3.57269	11.886	OGC
YX796:AGGTGAGGTTTGGGCG-1	-5.73121	-9.56563	SSTGA
YX796:AGGTGAGGTTACTAGG-1	-1.59125	2.98059	ITL23GL
YX796:TTCGCAACACTTCACT-1	3.17429	12.2391	OGC
YX796:TTCGCAACAATAGTCT-1	-5.72328	-9.66111	PVGA
YX796:GAAGTCAAGACAAACG-1	3.21637	-7.64242	NPGL
YX796:GGATTTATCATTAGTG-1	-1.36375	-3.82396	STRGA
YX796:GGATTTATCTCCATAT-1	-0.808933	-10.7964	VIPGA
YX796:GGATTTATCGCAGGCT-1	-1.97041	-5.61615	SSTGA
YX796:AAAGCCCGTGGACATC-1	8.222	-6.78613	CTGL
YX796:AAAGCCCGTATACTGG-1	9.66193	0.0594767	ASC
YX796:AAAGCCCGTGTTTGAG-1	-2.22569	-3.43029	OBGA
YX796:AAAGCCCGTCACGAAC-1	0.140116	-2.32377	OBGL
YX796:CTTAACAAGTAACGAG-1	4.27244	11.3931	OGC
YX796:GCCGTGAGTATGGTGC-1	-1.44084	3.92135	ITL45GL
YX796:GCCGTGAGTTTGCGCC-1	2.10019	-6.8926	NPGL
YX796:GTAGCGCTCACTAAGC-1	-7.18941	-8.02944	SSTGA
YX796:TAGCGGACAAGCTAAA-1	2.25324	-3.4338	OBGL
YX796:TAGCGGACAACCTGGT-1	-4.34785	-1.03801	ITL23GL
YX796:TAGCGGACACTAAATC-1	-6.35247	-6.64308	SSTGA
YX796:TGGGCCTAGGGATGCG-1	7.56233	-5.52362	CTGL
YX796:TGGGCCTAGCACGTTG-1	4.28395	10.8729	OGC
YX796:AGCAAATAGAGCAAGC-1	-8.44838	-8.41127	SSTGA
YX796:AGCAAATAGAAACTGG-1	2.71314	-3.6404	OBGL
YX796:GATGCGACAGTTAAAG-1	-2.81139	4.50934	ITL5GL
YX796:GATGCGACATAAAGCA-1	2.1335	-4.27443	STRGA
YX796:GATGCGACAGCAAGGC-1	-8.18445	-2.13142	VIPGA
YX796:TTCACTGTCCTTGCAC-1	3.12388	11.5479	OGC
YX796:TTCACTGTCGTTTCTG-1	8.86086	4.99748	OBGA
YX796:TTCACTGTCAAAGGCA-1	0.0621979	4.44466	ITL45GL
YX796:TTCACTGTCCGGAACC-1	-7.94305	-9.6753	SSTGA
YX796:AATCGCCCAATAGCAA-1	3.44737	12.1538	OGC
YX796:AATCGCCCAGGATAAC-1	2.42292	4.92652	ITL5GL
YX796:AATCGCCCATAAGTTC-1	-4.24268	-10.473	SSTGA
YX796:AATCGCCCATTGTGAT-1	-4.64268	-9.18802	PVGA
YX796:AATCGCCCATAATTGC-1	4.98674	-0.10828	PTGL
YX796:TAGGTTATCGTAATCA-1	-3.53941	-3.64161	D12MSN
YX796:TCCATCATCCAGGAAA-1	5.78836	0.199079	PTGL
YX796:CTTATTGGTTGCGCGA-1	-0.39135	5.69928	ITL45GL
YX796:AGTTACTCACAGCCAT-1	2.66331	12.3441	OGC
YX796:AGTTACTCACACCAAC-1	-1.73034	-4.10123	STRGA
YX796:TCTTAGTTCTTCAATC-1	8.24264	-5.58969	CTGL
YX796:TCTTAGTTCTCAATGA-1	-8.3737	-7.42118	SSTGA
YX796:TCTTAGTTCGGCTAGC-1	-2.13102	4.33793	ITL45GL
YX796:TAGCTTAAGTATTGTG-1	-3.55543	12.9987	OPC
YX796:TAGCTTAAGCCGCTTT-1	0.851974	-2.17548	OBGL
YX796:TAGCTTAAGCACCACA-1	-4.41843	1.40077	ITL23GL
YX796:TAGCTTAAGTAAAGGT-1	0.081614	2.72391	ITL5GL
YX796:ACACAATGTTCACTGT-1	-7.29262	7.38755	NPGL
YX796:ACACAATGTTACCGGG-1	-8.92254	-7.82433	SSTGA
YX796:ACACAATGTATTGGTG-1	-1.62408	5.44103	ITL45GL
YX796:ACACAATGTCATGCCC-1	0.734915	5.57401	ITL45GL
YX796:CTAGTCGAGAGAAGGG-1	0.228555	11.4752	OGC
YX796:CTAGTCGAGTGAACGA-1	8.54813	-7.04423	CTGL
YX796:CGGTTTGAGACTAAGG-1	8.16564	-5.2149	CTGL
YX796:CGGTTTGAGACAAACG-1	16.3202	0.890498	MGL
YX796:CGGTTTGAGCGCCTTT-1	-0.772851	6.26902	ITL45GL
YX796:AAATCCGGTTTAGCGA-1	0.0332911	5.14597	ITL45GL
YX796:AAATCCGGTCGCAATA-1	-8.21511	-7.02993	SSTGA
YX796:AAATCCGGTGACCTGG-1	6.63286	-7.33852	CTGL
YX796:TCACCGGCAATATAGG-1	-5.20441	-10.4938	PVGA
YX796:TCACCGGCAGGCTGTT-1	9.04373	4.97569	OBGA
YX796:TCACCGGCAGGTTTGC-1	3.32069	11.9512	OGC
YX796:ACCATTAAGGCTTAGT-1	-1.62322	-3.93524	STRGA
YX796:ACCATTAAGGCTACTG-1	-8.67694	-8.45132	SSTGA
YX796:TCCTTCAAGGCTAAGA-1	5.99857	-6.39655	CTGL
YX796:TCCTTCAAGCGAGGTG-1	0.453145	5.83985	ITL45GL
YX796:TCCTTCAAGTAAGAAC-1	-1.74355	0.775992	ITL23GL
YX796:TCCTTCAAGCATTAGC-1	0.196389	5.11615	ITL45GL
YX796:CATGGCGGTTCCGGGA-1	6.02422	3.92339	OBGA
YX796:CATGGCGGTCATCAAG-1	0.893564	5.26885	ITL5GL
YX796:CATGGCGGTCCGCTGT-1	-0.247954	-1.93583	OBGL
YX796:TGATCACAGTGAGGTA-1	3.81941	-6.62564	NPGL
YX796:TCGCGCACATAAGTTC-1	4.36603	-1.09132	PTGL
YX796:TCGCGCACAGTCTAAT-1	-2.29254	12.4499	OPC
YX796:CTACTTAGTAAGGTCC-1	0.73193	5.41274	ITL45GL
YX796:ATGCTTAAGGTAACGA-1	3.61743	-7.03153	NPGL
YX796:ATGCTTAAGGAGTCTT-1	7.02957	-6.82975	CTGL
YX796:CAAGGCCTCATTGCGG-1	0.517669	4.32025	ITL5GL
YX796:AGGGTTGCAAACGGGC-1	10.7653	0.578018	ASC
YX796:AGGGTTGCATGTCAAT-1	8.09279	-5.98723	CTGL
YX796:GCTGAGGAGGCGCATC-1	-8.21819	-2.94808	VIPGA
YX796:GCTGAGGAGCACGTTG-1	-7.55823	-6.60557	SSTGA
YX796:CCAGACTCAAAGGTAC-1	-0.996538	4.31501	ITL45GL
YX796:CCAGACTCATGCTATG-1	3.71306	-6.87576	NPGL
YX796:CCAGACTCAAGCTTAT-1	15.9499	1.35456	MGL
YX796:TTGCGTCTCAAGCCTG-1	-1.89792	4.04692	ITL45GL
YX796:TTGCGTCTCAGCCAAT-1	-1.43367	3.6929	ITL45GL
YX796:TTGCGTCTCTGCAAAC-1	0.0289901	5.05788	ITL45GL
YX796:TATAGCTCATCACTTC-1	6.30225	3.94433	OBGA
YX796:TATAGCTCAGTAGCCT-1	1.64768	5.84402	ITL45GL
YX796:CTCATTTAGTATTGGC-1	5.45195	0.0499244	PTGL
YX796:CTCATTTAGGATTGCT-1	-7.19262	-6.67331	SSTGA
YX796:CTCATTTAGTAGGCGG-1	0.416259	4.88365	ITL5GL
YX796:AAACATGCAGGCGAGT-1	2.45191	-3.06736	OBGL
YX796:AAACATGCATGAAATG-1	-0.0135656	-1.91327	OBGL
YX796:AAACATGCATTGTTGG-1	2.9381	11.3879	OGC
YX796:GGTTCCCGTTGGTTCT-1	8.21735	-6.12352	CTGL
YX796:GGTTCCCGTAACGAGG-1	-2.58326	0.966735	ITL23GL
YX796:CTCACTCAGTACTGGT-1	4.06095	-0.70216	PTGL
YX796:CTCACTCAGTGAGGTA-1	-5.06179	-4.38363	D12MSN
YX796:CTCACTCAGTGAGCGG-1	-4.51296	12.9125	OPC
YX796:AGCAACAAGTCATCCC-1	7.32399	-6.80229	CTGL
YX796:AGCAACAAGGGTTATC-1	5.82236	0.186987	PTGL
YX796:AGCAACAAGTACCGCA-1	-0.424378	6.51489	ITL45GL
YX796:TGCTTGTGTAACCTAG-1	-0.355811	-2.36075	OBGL
YX796:TGCTTGTGTGAGGTGA-1	3.74765	11.5283	OGC
YX796:TGCTTGTGTTCCGGGA-1	1.14803	3.42176	ITL5GL
YX796:TGCTTGTGTCACCAAA-1	2.66616	3.61275	ITL5GL
YX796:TGCTTGTGTTTACTTG-1	1.76286	1.01724	ITL6GL
YX796:TGCTTGTGTCAAAGAA-1	-3.83619	1.14436	ITL23GL
YX796:GACCTGCAGCTTATGA-1	-2.01079	-0.140034	ITL23GL
YX796:GACCTGCAGTCACCTC-1	-6.35872	7.68593	NPGL
YX796:GACCTGCAGCTCCTAC-1	-1.01049	-3.33827	STRGA
YX796:GCCTTGCGTTGGCCGA-1	-1.56991	1.24619	ITL23GL
YX796:GCCTTGCGTGCTGGTG-1	-0.384702	4.53997	ITL45GL
YX796:GCCTTGCGTCCTTTAA-1	1.00904	2.00946	PTGL
YX796:GCCTTGCGTAAGTCGC-1	-3.31643	1.33232	ITL23GL
YX796:GCCTTGCGTTACTTGC-1	1.04816	13.5146	OGC
YX796:GTTTACCGTAACAGGG-1	-0.0305056	-1.95573	OBGL
YX796:GTTTACCGTGACATGC-1	-7.72665	-2.56719	VIPGA
YX796:GTTTACCGTCATCCTG-1	-7.93666	-8.70398	SSTGA
YX796:GTTTACCGTCTTTGAC-1	0.170608	-2.37404	OBGL
YX796:CACAGGGAGGAACCAA-1	-8.80656	-3.02388	VIPGA
YX796:CACAGGGAGCTTATGA-1	-3.04231	-3.84679	STRGA
YX796:CACAGGGAGGTGCGGA-1	-3.39255	-3.45914	OBGL
YX796:CACAGGGAGCGTGCAC-1	-5.64198	-9.62161	PVGA
YX796:CTAAATGTCCTTTACG-1	2.30652	1.47087	ITL6GL
YX796:CTAAATGTCCTAGTTT-1	2.48505	3.69516	ITL5GL
YX796:TCAGGTTAGTTTGGGT-1	4.80523	-0.594176	PTGL
YX796:TCAGGTTAGGTCCGTA-1	-1.72167	5.33394	ITL45GL
YX796:TCAGGTTAGAAGCTAG-1	-3.71331	-3.8418	D12MSN
YX796:TCCTTGCAGACTTATG-1	3.09208	-1.61787	PTGL
YX796:TCCTTGCAGACAAAGT-1	-7.47211	7.34394	NPGL
YX796:ACTTGTCGTTAGCGTA-1	2.48097	11.3558	OGC
YX796:ACTTGTCGTACCGGAT-1	-1.87918	3.93718	ITL45GL
YX796:ACTTGTCGTTAACAGT-1	2.34237	5.37033	ITL5GL
YX796:ACTTGTCGTTGGGTTA-1	1.8961	2.33363	ITL6GL
YX796:ACTTGTCGTTTGACCT-1	-3.09501	2.01437	ITL23GL
YX796:ACTTGTCGTGTTTGAG-1	1.96189	-3.34861	OBGL
YX796:GTGTAACTCCCTGATC-1	5.07866	-0.796713	PTGL
YX796:GTGTAACTCTAGCGAT-1	-0.624204	-10.9683	VIPGA
YX796:CGATTTGCATTGTGGC-1	0.351354	5.24773	ITL45GL
YX796:CGATTTGCACATTAAC-1	3.57539	-6.70359	NPGL
YX796:GGTACCGGTGAATCGC-1	1.38113	5.99403	ITL45GL
YX796:GGTACCGGTCCAAGAC-1	-2.23405	-5.95256	STRGA
YX796:GGTACCGGTCAAGTAT-1	-4.78484	-4.38018	D12MSN
YX796:ATTACCCGTATGGTGC-1	3.11272	-7.57389	CTGL
YX796:ATTACCCGTTTATTCG-1	1.67341	13.4276	OGC
YX796:ATTACCCGTAAGCACC-1	0.0670044	-2.48078	ITL23GL
YX796:ATTACCCGTGTTTGCT-1	5.53288	-6.47039	CTGL
YX796:TTGCGAGTCACCTGTC-1	16.338	0.997783	MGL
YX796:CAAGACAAGTCCTGAG-1	-0.0160541	6.36107	ITL45GL
YX796:CAAGACAAGTGTTGTA-1	-3.88645	12.5914	OPC
YX796:TAAGCTGGTTCCGCAC-1	2.02786	-6.72753	NPGL
YX796:TGCACACCAGTTTACG-1	4.72525	-7.22352	CTGL
YX796:TGCACACCAGGAACCA-1	16.3038	-1.083	MGL
YX796:TGCACACCACATTAAC-1	-2.63021	2.94872	ITL23GL
YX796:TTTGAGTCATCCGTAA-1	7.63529	-6.71176	CTGL
YX796:TTTGAGTCACAGAACG-1	-1.4052	-0.427295	ITL23GL
YX796:TTTGAGTCACCGGTAT-1	3.1408	5.20239	ITL5GL
YX796:TTTGAGTCAGTAGGAT-1	6.29636	-6.04074	CTGL
YX796:TTTGAGTCACCTAATG-1	2.43031	13.0194	OGC
YX796:TTTGAGTCACGTGCTG-1	9.42294	1.03372	ASC
YX796:TTTGAGTCATCAGCAC-1	1.63537	0.682446	ITL6GL
YX796:TTTGAGTCACTAAATC-1	-8.04474	-6.39032	SSTGA
YX796:TTGACTAAGGAACCGG-1	16.622	0.152361	MGL
YX796:TTGACTAAGTTGGGCC-1	9.02893	5.55768	OBGA
YX796:CCCATAACAATATACC-1	3.62955	12.5758	OGC
YX796:GGTCAAGCAGGCGAGT-1	7.4234	-7.00187	CTGL
YX796:GGTCAAGCACCTGGTG-1	5.27077	3.43271	OBGA
YX796:AGCTGCTCATTGCGAC-1	2.61032	11.2187	OGC
YX796:AGCTGCTCATAATGAG-1	-6.6779	-9.60997	SSTGA
YX796:AGCTGCTCATCCCTCA-1	-1.7184	2.19949	ITL23GL
YX796:TTGGCTTGTTAACACG-1	0.46711	-2.67593	ITL23GL
YX796:TTGGCTTGTGGTTCTT-1	-8.09191	-6.52972	SSTGA
YX796:TTGGCTTGTTGGTTAG-1	-6.32843	-6.80689	SSTGA
YX796:TTGGCTTGTCAAACTG-1	2.53085	-3.60252	OBGL
YX796:GATCAGGCACGAATCC-1	5.42157	-6.40133	CTGL
YX796:GATCAGGCACCGGCTA-1	-3.74187	0.885879	ITL23GL
YX796:GATCAGGCATAAGTTC-1	-2.20367	-3.46536	STRGA
YX796:GATCAGGCAGGCTGTT-1	0.382585	-2.3738	OBGL
YX796:GCTATAGGTGTTGCAA-1	5.63911	-0.413246	PTGL
YX796:GCTATAGGTAACGTGC-1	-6.9767	7.37479	NPGL
YX796:ATGGCCCAGTAGCTTA-1	0.137522	-1.2905	OBGL
YX796:ATGGCCCAGGCCTAAT-1	-3.30876	1.38994	ITL23GL
YX796:TGTAAGCTCCTCACAC-1	0.242765	5.0781	ITL45GL
YX796:TGTAAGCTCTATGACA-1	-5.76576	-12.0191	PVGA
YX796:GATGGCTGTACCGGAT-1	4.44725	11.5151	OGC
YX796:ACCTTCCAGTAATCCA-1	9.10929	-7.03631	CTGL
YX796:ACCTTCCAGACTATTG-1	-4.08443	-4.94525	D12MSN
YX796:CTCTGTTCAATGAATG-1	8.19614	-5.97044	CTGL
YX796:GCTAACAGTCACCAAA-1	6.40649	-7.0649	CTGL
YX796:CTTCAAGCAGAAACGT-1	-4.15111	-3.70368	STRGA
YX796:CTTCAAGCACATTGCA-1	0.190871	5.53875	ITL45GL
YX796:CTTCAAGCACTAAATC-1	2.53669	5.03395	ITL5GL
YX796:TAGTACGGTATTTGCC-1	7.90189	-5.39638	CTGL
YX796:TAGTACGGTCATTACC-1	-4.41308	-10.7621	PVGA
YX796:TAGTACGGTATTGTCC-1	-0.797072	-3.64632	STRGA
YX796:CTCCCTGAGGATTGAG-1	-4.11849	12.8735	OPC
YX796:CTCCCTGAGCTTAGCG-1	0.754449	6.18081	ITL45GL
YX796:GTTCACCTCTGTGCCT-1	-0.685689	4.67436	ITL45GL
YX796:GTTCACCTCCTTTACG-1	-6.24371	-8.06433	SSTGA
YX796:GTTCACCTCCTTGTTG-1	-3.46975	-4.26878	D12MSN
YX796:GTTCACCTCAGCCAAT-1	2.83197	12.7712	OGC
YX796:CCCTGGACAATTAACC-1	-0.0277083	5.03474	ITL45GL
YX796:CCCTGGACAGGGAGCT-1	1.47266	1.65253	ITL6GL
YX796:CCCTGGACATAGCTTG-1	1.82083	12.6653	OGC
YX796:AGGTCTTAGCAAGATG-1	9.67783	0.978233	ASC
YX796:AGGTCTTAGCTGGCTA-1	2.54597	-7.77155	NPGL
YX796:GAGTATCTCGCGCTAA-1	-0.112895	-10.945	VIPGA
YX796:GAGTATCTCCTGGTCT-1	-5.05193	-0.0648138	ITL23GL
YX796:ATATAGGCAGCTTACA-1	8.72066	-5.33139	CTGL
YX796:GGCGCTAGTTAATGCG-1	16.3608	-1.15133	MGL
YX796:GGCGCTAGTTTGCGAA-1	0.513252	-0.0137714	CLAGL
YX796:GGCGCTAGTCCTTTAA-1	1.98078	-3.69791	PTGL
YX796:GGCGCTAGTTAATCGG-1	3.74695	10.9054	OGC
YX796:ACGTTGTAGGTGTTAC-1	3.58583	-1.69774	PTGL
YX796:GACCTGATCTCGCCCA-1	-4.93477	-3.69878	D12MSN
YX796:GACCTGATCCACCTGT-1	-1.67744	1.55573	ITL23GL
YX796:GACCTGATCTGGTCCT-1	3.0496	11.7188	OGC
YX796:GACCTGATCCCTCTAA-1	7.12323	-7.25026	CTGL
YX796:GACCTGATCTGCAAAC-1	-2.84026	0.774038	ITL23GL
YX796:GTAGTTATCCCGCCTA-1	-1.15271	-10.4314	VIPGA
YX796:GTAGTTATCACTAGGT-1	-1.72236	0.865132	ITL23GL
YX796:GTAGTTATCCAGCACA-1	-4.09639	-10.209	PVGA
YX796:GTAGTTATCCTCACTA-1	-3.57133	12.3289	OPC
YX796:TGCGCAGGTATACTGG-1	15.7859	1.18087	MGL
YX796:GACCGAACAATTGACT-1	6.21208	4.59752	OBGA
YX796:GACCGAACAAGTCGCT-1	-1.43911	-10.2808	VIPGA
YX796:CCGCAAGGTACCTTAC-1	0.177739	4.13296	ITL45GL
YX796:AGGCCCAGTCACACCC-1	3.65187	12.2294	OGC
YX796:AGGCCCAGTAGGTTTG-1	-2.15736	-1.03445	ITL23GL
YX796:CTACAACAGTTGCGTG-1	-1.61782	3.99872	ITL45GL
YX796:CTACAACAGAACCTAC-1	1.02702	-1.73825	ITL5GL
YX796:CTACAACAGGCGGATG-1	-4.78501	-10.1646	PVGA
YX796:CTACAACAGGCTGGCT-1	3.11963	11.9766	OGC
YX796:CTACAACAGACCATAC-1	-4.88353	-0.631323	ITL23GL
YX796:GCAATAGAGAATGACG-1	2.61521	12.4786	OGC
YX796:GCAATAGAGCCGGTAC-1	-8.3244	-9.10846	SSTGA
YX796:GCAATAGAGGAACGGT-1	-1.04795	-4.32934	STRGA
YX796:CGGAATCGTTCCGGCT-1	5.21326	-0.716961	PTGL
YX796:TAGAGCCGTTAGTGAT-1	8.31115	4.42971	OBGA
YX796:TAGAGCCGTTACAAAC-1	2.42037	0.577538	CLAGL
YX796:CGTTGCAAGATTCCTT-1	5.00494	-0.38367	PTGL
YX796:CGTTGCAAGGCAATAG-1	-1.33473	-0.200061	ITL23GL
YX796:TTTCTTGCATGAAATG-1	-1.9725	3.59861	OBGL
YX796:TTTCTTGCACCTGCCT-1	3.38031	5.23932	ITL5GL
YX796:TTTCTTGCAAATACCT-1	-0.234351	-2.0949	OBGL
YX796:TTTCTTGCATCCCGCT-1	-0.180882	-1.37388	OBGL
YX796:TTTCTTGCAGCATGAG-1	-5.8036	-9.95384	PVGA
YX796:TTTCTTGCACGTAATT-1	2.05879	12.0764	OGC
YX796:GGAGCATAGATAAAGC-1	-4.94212	-9.47231	PVGA
YX796:GGAGCATAGCCATCAG-1	-3.71865	12.7081	OPC
YX796:AGAATCTGTCATGAGC-1	8.49228	5.87551	MGL
YX796:AGAATCTGTCATAGAT-1	-0.393892	5.93296	ITL45GL
YX796:AGAATCTGTAAGCTTG-1	-0.908488	-1.64957	OBGL
YX796:AGAATCTGTTCCTGAT-1	2.00164	-1.53448	PTGL
YX796:TCATTTGGTAACAGGG-1	3.96566	11.2402	OGC
YX796:AGTTGGCGTCACAGAC-1	3.76931	3.69362	CLAGL
YX796:AGTTGGCGTGGAAGGC-1	-1.58986	-4.32609	STRGA
YX796:AGTTGGCGTGTCCAAA-1	0.186712	-1.67489	OBGL
YX796:TGTGGCCAGTGAACAG-1	-3.93852	-4.42861	D12MSN
YX796:TGTGGCCAGCACCACA-1	4.10855	-1.75131	PTGL
YX796:AGCACTAGTGCTAGCG-1	4.84864	-6.53975	CTGL
YX796:AGCACTAGTTAACAGT-1	-3.17309	0.73621	ITL23GL
YX796:AGCACTAGTAACGAGG-1	-2.40568	-0.783766	ITL23GL
YX796:AGCACTAGTTACCTGT-1	0.226143	6.18476	ITL45GL
YX796:GGAACAATCATCCACC-1	3.55687	-1.25461	PTGL
YX796:CTTCTAAGTTATCCGT-1	-2.43896	1.41352	ITL23GL
YX796:CTTCTAAGTTATTGCC-1	5.70864	0.0713641	PTGL
YX796:CTTCTAAGTTCACCAT-1	-2.9057	5.44588	ITL45GL
YX796:AATTACCCAATGAAGC-1	-3.9511	2.21488	ITL23GL
YX796:AATTACCCATTGTGAT-1	3.55674	12.028	OGC
YX796:AATTACCCAGCCGCTA-1	1.75804	12.3105	OGC
YX796:AATTACCCAGATAGAC-1	-0.613281	-11.2369	VIPGA
YX796:TGACCTTGTCTCAGCC-1	-4.45639	-11.5002	PVGA
YX796:TGACCTTGTTATTGCC-1	-5.09579	-12.3784	PVGA
YX796:TGACCTTGTGGGTGAA-1	2.93609	-3.56214	OBGL
YX796:TGACCTTGTAGCTAGC-1	7.70361	-7.29166	CTGL
YX796:TGACCTTGTCCTAATC-1	-1.3694	-10.5274	VIPGA
YX796:TGACCTTGTGTTGTGA-1	-5.03202	-0.199825	ITL23GL
YX796:TGACCTTGTAGCCTCC-1	0.252251	-3.00458	OBGL
YX796:TGACCTTGTCACGGAT-1	2.95264	-7.50096	NPGL
YX796:TACGCACCACATTAAC-1	6.50028	-7.47189	CTGL
YX796:TACGCACCAAATATCC-1	2.19746	-7.13785	NPGL
YX796:TACGCACCATCAGTAT-1	-7.31412	-8.6556	SSTGA
YX796:GCATGAGCACAAAGCG-1	1.93271	-2.8554	OBGL
YX796:GCATGAGCACTTACAG-1	5.49419	-6.53461	CTGL
YX796:GCATGAGCAATAACGA-1	8.76639	1.20806	ASC
YX796:GCATGAGCAATGCCCG-1	1.01583	4.2064	ITL5GL
YX796:CAGAATCTCACCGGTA-1	-0.413959	3.92366	ITL45GL
YX796:CAGAATCTCGTGCTAG-1	2.03761	-7.42128	NPGL
YX796:CAGAATCTCAATTGGC-1	-4.08747	-4.27135	D12MSN
YX796:GCTCAACCATTTGCTC-1	1.07851	11.7324	OGC
YX796:GCTCAACCATTCCTCG-1	-6.16883	7.54159	NPGL
YX796:GCTCAACCAGGCTACT-1	1.25897	2.80654	ITL5GL
YX796:GGCTGAGAGGATTGAG-1	-1.16037	4.24982	ITL45GL
YX796:GGCTGAGAGCGCCTAA-1	-2.77704	-4.31558	STRGA
YX796:GGAGTGAGTCATTGTC-1	-8.12102	-6.46642	SSTGA
YX796:TGGCCAATCATGCTAA-1	3.25494	10.6325	OGC
YX796:TGGCCAATCGATTATG-1	2.84737	-3.12783	OBGL
YX796:TGGCCAATCCAGGGAG-1	2.19746	-7.1686	ITL5GL
YX796:GTTACTCGTGCCGCAA-1	-7.69402	-8.84544	SSTGA
YX796:GTTACTCGTCATCAAG-1	-0.0446465	-1.48947	OBGL
YX796:CTATTGAAGCTGTACG-1	-8.25805	-9.21738	SSTGA
YX796:CTATTGAAGGTGCGGA-1	2.01888	-3.80781	PTGL
YX796:TGTTGGCCATAATCAC-1	-4.52758	0.789456	ITL23GL
YX796:TGTTGGCCAGGCATCT-1	-8.01668	-6.28435	SSTGA
YX796:TGTTGGCCAAGGAATC-1	7.79209	-5.55356	CTGL
YX796:TGTTGGCCATGTTTGG-1	-3.94723	0.70488	ITL23GL
YX796:CATCATGCATGCTCCC-1	-4.72646	-12.0258	PVGA
YX796:CATCATGCAGGTATTT-1	16.629	0.0862703	MGL
YX796:ACAGGCTGTTAAGCCA-1	-8.32296	-6.48647	SSTGA
YX796:CTGTATTTCAAGCTAC-1	2.57609	1.62406	ITL6GL
YX796:TACCGCAAGGAACCAA-1	0.535081	-3.22653	OBGL
YX796:TACCGCAAGAAGGTGC-1	-5.16132	-0.523175	ITL23GL
YX796:TACCGCAAGCCTGATG-1	2.33079	-7.25904	NPGL
YX796:TACCGCAAGGACCTGC-1	-5.47182	7.48752	NPGL
YX796:TACCGCAAGCCTAACG-1	-0.558767	6.43322	ITL45GL
YX796:ATTAACCCAGGCAAGC-1	8.93871	-6.27474	CTGL
YX796:ATTAACCCAAATTGCT-1	1.48412	4.71315	ITL5GL
YX796:ATTAACCCATTAGCGC-1	-8.28031	-2.01169	VIPGA
YX796:ATTAACCCACACAATT-1	0.818982	12.0287	OGC
YX796:TTAGGCTAGTATTGGC-1	0.48315	-2.20235	OBGL
YX796:TTAGGCTAGGCGAATA-1	2.66813	-6.5629	NPGL
YX796:TTAGGCTAGGACAATG-1	-0.0960552	-1.99689	OBGL
YX796:TTAGGCTAGACAAAGT-1	-2.22223	3.92125	ITL45GL
YX796:TCTAGCACAGGAAGCC-1	5.90706	-7.33124	CTGL
YX796:AGGTCAAAGGTCGAGG-1	-0.853085	-4.03558	STRGA
YX796:AGGTCAAAGTCTGGGC-1	5.35423	-0.602712	PTGL
YX796:GCCTGCTGTCGTTACT-1	-2.27758	3.66327	ITL45GL
YX796:GCCTGCTGTAGTTGGC-1	0.0145411	-1.60799	OBGL
YX796:GCCTGCTGTGCATTTC-1	2.14681	-4.38514	STRGA
YX796:GTGCGGTTCCTTGCAC-1	-0.198512	-10.6367	VIPGA
YX796:GTGCGGTTCCCGAACA-1	2.27828	1.01584	ITL6GL
YX796:CTCGCTAGTTCAAGCA-1	0.457871	4.51292	ITL45GL
YX796:GCGAAGTAGACTCGCA-1	-2.37367	1.16691	ITL23GL
YX796:GCAAACCGTCCTTCAG-1	3.8485	12.5121	OGC
YX796:GCAAACCGTTTGAGCA-1	3.24712	12.4841	OGC
YX796:TACAGGTTCGTTACTT-1	-5.39187	0.390036	ITL23GL
YX796:TACAGGTTCAATCATG-1	-1.74514	-1.09121	ITL23GL
YX796:GCTTTACGTATTGGAT-1	16.3775	1.24029	MGL
YX796:GCTTTACGTTCTTTAG-1	2.66767	12.5383	OGC
YX796:TTAGCTGCATCGTTCT-1	-0.956278	3.39889	ITL5GL
YX796:TTAGCTGCATAATTGC-1	0.349522	6.36202	ITL45GL
YX796:TGAGGGCCATTGTGGC-1	-4.31585	1.43611	ITL23GL
YX796:TGAGGGCCACAATGTT-1	-1.50768	3.08076	ITL45GL
YX796:CGTAGCGGTGGGTGAA-1	1.8792	-3.55316	OBGL
YX796:CGTAGCGGTGGTTCTT-1	2.08143	3.39889	ITL5GL
YX796:CGTAGCGGTTGGGTTA-1	-4.88505	4.0002	CLAGL
YX796:CGATTATCACTTGTTC-1	7.16291	-2.64912	VLMC
YX796:AGTACGCGTGAGACTC-1	-1.71731	3.33409	ITL45GL
YX796:AGTACGCGTGTTAGCA-1	-0.667096	6.36126	ITL45GL
YX796:AGTACGCGTTAGCGTA-1	-3.01598	0.934686	ITL23GL
YX796:AGTACGCGTTGCATCT-1	-1.31405	3.99723	ITL45GL
YX796:AAGTTAGCACTGGCTG-1	0.57638	2.84279	ITL5GL
YX796:AAGTTAGCACCAAAGG-1	5.05362	-0.69854	PTGL
YX796:TGCTTGCTCTAAGTGC-1	-3.09462	2.0476	ITL23GL
YX796:TGCTTGCTCAGTGAAG-1	2.31208	-7.60827	NPGL
YX796:ATACCTGCAAACGGGC-1	15.4929	1.56739	MGL
YX796:ATACCTGCAGGTTCAC-1	7.40363	-5.58027	NPGL
YX796:TGTGGAGCACAGGATG-1	-0.420998	-11.0413	SSTGA
YX796:TTGGAGGCATTAAGTC-1	4.39634	12.4094	OGC
YX796:TTGGAGGCAATATGGA-1	4.01494	11.1368	OGC
YX796:TTGGAGGCATGTCAAT-1	-8.45918	-3.45553	VIPGA
YX796:CGAAGCGAGGTCCTAG-1	6.90596	-2.46848	OBGL
YX796:CGAAGCGAGAATCGCT-1	4.10952	12.1567	OGC
YX796:CGAAGCGAGGAGGCAT-1	0.160478	-1.97475	OBGL
YX796:AGCATTTCACCGTTCC-1	-2.23949	-3.51448	STRGA
YX796:AGCATTTCATTAAACC-1	-7.73548	-9.83282	SSTGA
YX796:AGCATTTCAACAACAA-1	16.8807	0.161527	MGL
YX796:CTATGAGGTCCGCTGT-1	-3.76364	0.833887	ITL23GL
YX796:CTATGAGGTGTTGCTT-1	-3.79121	-6.10992	VIPGA
YX796:CTGAAACTCGAGGAAC-1	-1.76775	-9.6126	VIPGA
YX796:CTGAAACTCCTCATCA-1	1.21245	12.5592	OGC
YX796:CTGAAACTCAATGTGC-1	-0.984247	-4.38875	STRGA
YX796:CTGAAACTCAATTGGC-1	-7.18474	-6.76103	SSTGA
YX796:CTGCTATGTCATCCTG-1	-7.14743	8.25244	NPGL
YX796:GCAGCAACACGAATTT-1	7.94854	-5.55422	CTGL
YX796:GGGTGTTGTCGTAATG-1	8.19254	-5.99432	CTGL
YX796:GGGTGTTGTTCGCTTG-1	3.69173	11.7973	OGC
YX796:GGGTGTTGTTAACGAT-1	-3.58133	-4.18714	D12MSN
YX796:TCTTGTCCAACAGGAT-1	-5.44262	7.45929	NPGL
YX796:TCTTGTCCATCCTGAA-1	-0.648622	-10.493	VIPGA
YX796:TCTTGTCCAATTGAGA-1	4.10364	-6.94355	NPGL
YX796:TCTTGTCCATATTGAC-1	3.72361	-6.90042	NPGL
YX796:TCTTGTCCACCAGCAT-1	2.30101	-7.61599	CTGL
YX796:TCTTGTCCAGCAAGAT-1	0.800959	-4.03714	ITL45GL
YX796:ATGATGGAGGAGCACG-1	-5.94825	-11.5452	PVGA
YX796:GCACATTAGCTTAACA-1	4.02066	11.9928	OGC
YX796:TGCACCTTCGTTAGTA-1	-3.73611	0.405682	ITL23GL
YX796:TGCACCTTCTTAGGGT-1	-0.726002	5.98138	ITL45GL
YX796:TGCACCTTCAGCACCA-1	3.0122	4.94713	ITL5GL
YX796:TGCACCTTCCGGTATG-1	-3.40148	1.37607	ITL23GL
YX796:TAGCGGCTCATGCGTG-1	2.54233	0.918928	ITL6GL
YX796:ACACTTAAGTAATCCA-1	-0.838195	-4.49319	STRGA
YX796:ACACTTAAGCAAACCT-1	-3.58467	-3.88199	D12MSN
YX796:ACACTTAAGGAAACTG-1	-1.92746	1.10228	ITL23GL
YX796:TCAGTGAGTCCTAGTT-1	3.63469	-0.900761	PTGL
YX796:TCAGTGAGTGCTTTAC-1	6.43597	-5.9663	CTGL
YX796:CAATCGCCACAGCCTG-1	3.50189	12.1549	OGC
YX796:CAATCGCCAAGCTTAT-1	8.54982	-6.05973	CTGL
YX796:CAATCGCCATCCCGCT-1	2.80741	-3.51555	OBGL
YX796:GTGTTCCTCCAGCACA-1	7.85264	-5.81916	CTGL
YX796:TGCGGTTCACAACAGG-1	-4.61657	1.23307	ITL23GL
YX796:TGCGGTTCAGCTAATT-1	-8.68256	-7.78193	SSTGA
YX796:TGCGGTTCACTTCATC-1	-4.75879	-8.98331	PVGA
YX796:TGCGGTTCAAGGAATC-1	0.279215	6.25255	ITL45GL
YX796:TGCGGTTCATTAAAGG-1	-2.17225	4.1417	ITL45GL
YX796:TGCGGTTCAACAGGTG-1	5.81765	-0.388043	PTGL
YX796:TGCGGTTCAGATAGAC-1	1.75697	2.1336	ITL6GL
YX796:TGCGGTTCACCTGTAA-1	-5.55705	0.0670016	ITL23GL
YX796:AAGCAAGTCAATTACG-1	7.78928	-7.46181	CTGL
YX796:AGACACGCATGCATAT-1	-0.347569	-1.66256	OBGL
YX796:AGACACGCATTGACAT-1	5.01682	-0.997908	PTGL
YX796:AGACACGCATAGCTTG-1	1.35831	3.43048	ITL5GL
YX796:AGACACGCAGTTTGTG-1	-7.91404	-9.31897	SSTGA
YX796:AGACACGCAATCGCAC-1	8.34523	3.8191	OBGA
YX796:AGACACGCATCTAGCA-1	-2.0889	0.37648	ITL23GL
YX796:TCAGTAATCTTGAGGT-1	4.21028	12.0588	OGC
YX796:TCAGTAATCCCTGGAA-1	6.36357	3.54993	OBGA
YX796:GCTCCTTAGTTTCCTG-1	-1.49736	-3.9905	D12MSN
YX796:GCTCCTTAGTAGCCAT-1	2.69624	13.7921	OGC
YX796:GCTCCTTAGGTCCGTA-1	-8.34056	-2.17088	VIPGA
YX796:GCTCCTTAGACTCGCA-1	-1.49327	4.07479	ITL45GL
YX796:ACGCAAGCATGAGTTT-1	-3.64082	-4.38158	D12MSN
YX796:ACGCAAGCACTTCACT-1	7.6472	-6.65276	CTGL
YX796:GAGTGTTTCCTCACAC-1	0.675682	-3.25341	CLAGL
YX796:TCAGTAGGTGGTTATG-1	-1.1313	-4.30981	STRGA
YX796:TCAGTAGGTTAATCGG-1	-4.83976	-0.327012	ITL23GL
YX796:TCAGTAGGTTTACTTG-1	-2.34719	-7.08924	VIPGA
YX796:CCGTTTGGTTCCTGTG-1	2.45367	12.9787	OGC
YX796:CCGTTTGGTCACACCC-1	-6.79174	-6.80871	SSTGA
YX796:CCGTTTGGTTAACACG-1	-5.96851	-7.01483	SSTGA
YX796:CCGTTTGGTATTCGTC-1	1.44529	2.21855	ITL6GL
YX796:CCGTTTGGTACTGATG-1	8.6968	-7.28243	CTGL
YX796:CCGTTTGGTTTGCTGT-1	-6.59978	-10.8871	SSTGA
YX796:TTAGACTCACGGTACT-1	0.193203	-2.05002	OBGL
YX796:TTAGACTCACAATTAC-1	-2.21512	-3.48415	STRGA
YX796:GTTGGAGCAATTAGCT-1	-4.17263	-4.54053	D12MSN
YX796:ATTGTCCGTACGCGCA-1	-1.87537	4.01712	ITL45GL
YX796:ATTGTCCGTCCAAGAC-1	3.32516	4.87166	ITL5GL
YX796:ATTGTCCGTCCTAAGA-1	8.87362	-5.80783	CTGL
YX796:TAACCTAAGCATGTCG-1	2.44659	0.900246	ITL6GL
YX796:TAACCTAAGTTATGTG-1	-2.01846	12.1689	OPC
YX796:TCCCTCACAGGTCCTG-1	3.42112	11.2118	OGC
YX796:TCCCTCACATCCTGAA-1	3.50794	4.99912	ITL5GL
YX796:TCCCTCACACCGGCTA-1	-4.23202	-4.4485	NPGL
YX796:TCCCTCACAGTTTGTG-1	-4.30207	0.288827	ITL23GL
YX796:TCCCTCACAAACTGTT-1	-6.98453	7.99247	CTGL
YX796:GTTCGCGCACGAATCC-1	-7.25851	-6.41723	SSTGA
YX796:GTTCGCGCAAATACCT-1	3.19681	12.6157	OGC
YX796:GTTCGCGCAGGTATTT-1	-1.17017	3.99917	ITL45GL
YX796:GTTCGCGCAGTCTAAT-1	16.0236	-1.02363	MGL
YX796:GTTCGCGCAATACTGT-1	-6.04672	7.14824	NPGL
YX796:TACGCTTGTAGGATCC-1	0.586973	5.86131	ITL45GL
YX796:TACGCTTGTTACTTGC-1	0.852925	-4.25614	OBGL
YX796:TACGCTTGTATTGTCC-1	-4.9853	-0.20534	ITL23GL
YX796:AAGGATCCAGCCAGAA-1	2.52348	1.80373	ITL6GL
YX796:GACGCCTAGTTTGCGG-1	2.59129	1.64982	ITL6GL
YX796:CACATACAGTTATTCC-1	16.1375	0.520204	MGL
YX796:AGCGGACCATAATGTC-1	2.5052	11.2965	OGC
YX796:ATTGTGATCCAGGTCA-1	-1.67791	-5.31725	SSTGA
YX796:ATTGTGATCCTAAATG-1	0.16553	4.87487	ITL45GL
YX796:ATTGTGATCACAGACT-1	-1.57978	-1.04977	OBGL
YX796:ATTGTGATCACTTTAC-1	-8.01433	-2.78966	OPC
YX796:ATTGTGATCCTAGTAA-1	-8.45004	-9.36993	SSTGA
YX796:TTGTAAGTCACTCGCT-1	-7.95623	-8.88867	SSTGA
YX796:TTGTAAGTCATTGCAA-1	2.2087	-2.51178	OBGL
YX796:GAGGAGGCACAACCTA-1	0.266283	12.1028	OGC
YX796:GAGGAGGCAGGGAGGA-1	2.93928	5.13152	ITL5GL
YX796:GAGGAGGCAATTAACC-1	-4.39704	0.773129	ITL23GL
YX796:GAGGAGGCAACCGCCA-1	-1.36795	3.82132	ITL45GL
YX796:GAGGAGGCAGGACCTT-1	5.76846	-7.06364	CTGL
YX796:CAATGCCCACCTCAGG-1	-3.24568	4.54495	ITL45GL
YX796:ATGGCTGTCAATACGC-1	-3.55009	-4.65018	STRGA
YX796:ATGGCTGTCTAATTGG-1	6.84145	-7.58255	CTGL
YX796:ATGGCTGTCCTCATCA-1	4.42538	-1.31434	PTGL
YX796:ATGGCTGTCAATCTAG-1	3.54139	10.8639	OGC
YX796:ACGGTTAGTTCCGGGA-1	-4.89562	1.60758	ITL23GL
YX796:TTTCACCCAAATACCT-1	0.892603	-1.14734	ITL5GL
YX796:TTTCACCCAATTAGGA-1	3.08225	12.3464	OGC
YX796:AATCCTAAGTCAGGCC-1	-1.96488	-3.7961	D12MSN
YX796:AATCCTAAGTCTCACC-1	4.1103	12.431	OGC
YX796:AATCCTAAGTGAGCAA-1	8.9247	-5.83574	CTGL
YX796:AATCCTAAGCCTTAAA-1	-7.10805	-2.8224	VIPGA
YX796:GATGCATTCCTAAATG-1	-6.5034	-6.7973	SSTGA
YX796:GATGCATTCGCGACAC-1	-2.83317	0.404174	ITL23GL
YX796:GGTCCTGCAGGAAGCC-1	-2.21283	-7.07216	VIPGA
YX796:GGTCCTGCAACAACAA-1	2.71829	-7.41241	NPGL
YX796:GGTCCTGCACAGGAAT-1	8.97906	0.869969	ASC
YX796:TCTCAATTCGCGACAC-1	1.7309	0.288575	ITL6GL
YX796:TCTCAATTCTGTGCAG-1	-3.22494	1.96281	ITL23GL
YX796:TCTCAATTCCAATTAG-1	16.5714	0.711387	MGL
YX796:TCTCAATTCCCTTGCG-1	-0.0321251	-1.96094	OBGL
YX796:TACCTTTAGGTTACAC-1	-2.63321	4.50036	ITL45GL
YX796:TACCTTTAGACAACGA-1	0.515548	-2.56909	OBGL
YX796:CTTAGGAGTTAGTACG-1	1.66244	-2.4376	OBGL
YX796:AAGCTTGGTTGGATCA-1	5.52224	-0.557641	PTGL
YX796:CCAGCTAAGTAAGAAC-1	1.39792	11.8415	OGC
YX796:CCAGCTAAGATGGACA-1	7.81416	-5.58023	CTGL
YX796:CCAGCTAAGGAAGTAT-1	1.67871	1.07006	ITL5GL
YX796:ACTAATCCAAGGACCA-1	6.08896	-6.98023	CTGL
YX796:ACTAATCCACCTCACC-1	5.75312	-6.4358	CTGL
YX796:ACTAATCCATTGCGTA-1	3.15006	12.7803	OGC
YX796:ACTAATCCATTCCTCG-1	-4.5845	-4.13294	D12MSN
YX796:TTGCATTTCGTTACTT-1	-3.38036	-4.13867	STRGA
YX796:TTGCATTTCCTGGTCT-1	6.85499	-7.58711	CTGL
YX796:TTGCATTTCATTGACA-1	-0.168136	4.76163	ITL45GL
YX796:TTAGCAGGTTACTAGG-1	-8.89276	-7.77159	SSTGA
YX796:GTTAACCAGGAACGCG-1	-2.78794	1.1969	ITL23GL
YX796:GAGGCAAGTTAGCTGA-1	7.31557	-2.46252	VLMC
YX796:GAGGCAAGTATTGCAG-1	-8.91415	-7.9774	SSTGA
YX796:CCTCCTGAGCGGTTAT-1	6.31856	-6.9945	CTGL
YX796:CCTCAAACACCGGCTA-1	-8.00483	-6.25699	SSTGA
YX796:CCTCAAACATAATGTC-1	-1.2167	3.23836	ITL45GL
YX796:CCTCAAACAATTTGGT-1	-3.20061	4.53398	ITL45GL
YX796:TGCATCCTCACATTGA-1	7.20889	3.98463	MGL
YX796:TGCATCCTCAATTACG-1	3.38444	11.648	OGC
YX796:TGCATCCTCCCTGGAA-1	-8.30903	-7.77251	SSTGA
YX796:TCGTTTCCACCTGCTC-1	-3.90087	3.51865	ITL23GL
YX796:TCGTTTCCATAATCAC-1	5.79141	-6.44939	CTGL
YX796:TCGTTTCCATCCCGCT-1	0.44608	-1.69808	OBGL
YX796:TCGTTTCCATTATGCG-1	2.32347	2.16284	ITL6GL
YX796:TCGTTTCCATTGTCAG-1	2.62446	0.784714	ITL6GL
YX796:CACATAATCAATCATG-1	7.92677	-5.89498	CTGL
YX796:CACATAATCTAATCAG-1	6.25116	-7.00887	CTGL
YX796:CACATAATCTTTAAGG-1	3.47545	13.1007	OGC
YX796:CCTAAGCCAGCAGGTA-1	3.75398	11.5247	OGC
YX796:CCTAAGCCACGGTACT-1	-1.84303	2.14827	ITL23GL
YX796:CCTAAGCCAGGTTAAA-1	3.94924	-6.91711	CTGL
YX796:ACAGCCGGTGGTTCTT-1	2.92954	4.86876	ITL5GL
YX796:ACAGCCGGTCATTGAG-1	-0.568973	-3.99804	STRGA
YX796:CGCTTGCGTAAGCTTG-1	2.99824	-7.50609	CTGL
YX796:CGCTTGCGTATTCGCT-1	-4.26638	12.825	OPC
YX796:TACCTTAGTTGTAAAC-1	-0.45252	-4.41967	STRGA
YX796:TACCTTAGTCCGGTTC-1	6.68	-5.91432	CTGL
YX796:TACCTTAGTTAATGCG-1	0.866026	5.14132	ITL45GL
YX796:CAATGTGGTGGGTGAA-1	-4.31629	12.9721	OPC
YX796:CAATGTGGTATTGGAT-1	-1.61578	-0.403466	OBGL
YX796:GCCATGATCGCTCACT-1	6.30938	-7.29268	CTGL
YX796:GCCATGATCTTACTCG-1	-3.45195	-4.72988	D12MSN
YX796:GCCATGATCTTGATGA-1	1.56047	-3.85234	CLAGL
YX796:GCCATGATCTGGCATG-1	8.5036	4.63981	OBGA
YX796:ACCTCACTCGGGACTC-1	-3.22642	1.46587	ITL23GL
YX796:ACCTCACTCAGCAAAG-1	-7.68271	-9.28123	SSTGA
YX796:ACCTCACTCAATCATG-1	-3.56953	12.6391	OPC
YX796:ACCTCACTCAGCACGC-1	6.57791	-7.02808	CTGL
YX796:ATATGGTGTTCTTTAG-1	-7.69288	-5.95088	SSTGA
YX796:TCATGAGGTGTCCAGG-1	2.21425	13.1013	OGC
YX796:TCATGAGGTCATTAGG-1	-4.35327	0.579792	ITL23GL
YX796:TCATGAGGTTATCGAG-1	-5.18242	1.64866	ITL23GL
YX796:ATTGCAGGTCTTACTA-1	4.96116	-6.77058	CTGL
YX796:AGTTGCGTCCCAGTAG-1	15.8212	0.353472	MGL
YX796:AGTTGCGTCTTGCAAA-1	-0.0764133	3.99813	ITL45GL
YX796:AGTTGCGTCTGTAAGC-1	-4.11338	12.8366	OPC
YX796:CATAATCCATTCAGCA-1	-1.08808	1.25904	ITL23GL
YX796:CATAATCCACCTACTT-1	2.65351	5.64252	ITL5GL
YX796:CATAATCCAGGCGATA-1	2.3053	11.709	OGC
YX796:CATAATCCACAGAAAC-1	2.41742	12.119	OGC
YX796:CGCCTCATCTCCATAT-1	-1.18027	-10.7191	VIPGA
YX796:CGCCTCATCTACCTCA-1	-5.61709	-11.9888	PVGA
YX796:GTCTAACAGGCAACAA-1	6.51808	-6.78672	CTGL
YX796:GTCTAACAGCAGCTAT-1	-0.875256	1.2871	ITL23GL
YX796:GTCTAACAGTTGGGCC-1	-0.11059	3.95518	ITL45GL
YX796:CGTCAATAGGTGCGGA-1	7.87345	-5.60148	CTGL
YX796:CGTCAATAGCCGCTTT-1	-5.91314	-9.41061	SSTGA
YX796:CGTCAATAGCTGTAAC-1	-0.232921	-10.4018	VIPGA
YX796:CCTGAATAGGTGCGGA-1	9.11745	-7.12924	CTGL
YX796:CCTGAATAGACCATAC-1	-5.39269	-0.283104	ITL23GL
YX796:ATAGCATGTAACAGGG-1	-4.4173	-4.18075	D12MSN
YX796:ATAGCATGTTGGCCGA-1	-3.82529	-4.22862	D12MSN
YX796:ATAGCATGTTCCGGGA-1	0.663721	-2.83364	OBGL
YX796:ATAGCATGTAAGCTTG-1	0.476871	11.2616	OGC
YX796:TACCGTTGTCGTAATG-1	-5.21149	0.972289	ITL23GL
YX796:TACCGTTGTTGCTTCG-1	1.92339	-3.70584	PTGL
YX796:TACCGTTGTCCGCTGT-1	8.98416	-5.86473	CTGL
YX796:TACCGTTGTTCATCTA-1	-7.30642	-6.53473	SSTGA
YX796:TACCGTTGTGCTAGAC-1	-4.17544	12.7413	OPC
YX796:TACCGTTGTTTAACGG-1	8.67101	5.63503	OBGA
YX796:TACGTAATCAAGCTAC-1	7.91425	-7.18438	CTGL
YX796:TACGTAATCTTGTCCA-1	-3.54535	1.76583	ITL23GL
YX796:TACGTAATCCTACCTA-1	9.217	5.42951	OBGA
YX796:ACATCAATCCTCAGTC-1	1.59331	-0.217239	ITL6GL
YX796:ACATCAATCTTTAGGA-1	4.41188	11.7547	OGC
YX796:AATTTGCCAATTAACC-1	-5.25468	0.84487	ITL23GL
YX796:AACCCGCAGGCTAGAA-1	1.99636	2.00969	ITL6GL
YX796:AACCCGCAGGCCTGGT-1	7.79309	-5.9616	CTGL
YX796:GAGGTACAGCAGCTAT-1	-0.6302	7.59249	ITL45GL
YX796:GAGGTACAGGTGAAAT-1	-5.90614	7.63218	NPGL
YX796:GAGGTACAGTTGGGCC-1	9.13512	5.25408	OBGA
YX796:GTTCTTGTCCGCAAGC-1	-1.06066	-3.58771	STRGA
YX796:GTTCTTGTCATGCTCC-1	7.82021	-6.1302	CTGL
YX796:GTTCTTGTCTCACTAT-1	-7.16479	-6.54194	SSTGA
YX796:GTTCTTGTCGCACACA-1	-1.90908	-8.53216	VIPGA
YX796:TCGCTAACAACAGGAT-1	2.23609	11.1392	OGC
YX796:TCGCTAACACACCAAC-1	0.571932	-2.21906	OBGL
YX796:GGGCATGAGGACGTAA-1	-4.81256	0.86874	ITL23GL
YX796:GGGCATGAGTTATGTG-1	0.897604	5.7132	ITL5GL
YX796:GGGCATGAGGCGGATG-1	-4.51282	1.66327	ITL23GL
YX796:GGGCATGAGGTCTTGG-1	-6.71017	-11.0107	SSTGA
YX796:GGGCATGAGGCAAGTA-1	-4.3692	1.26959	ITL23GL
YX796:ACATTAGTCACACAGT-1	6.63871	-8.16552	CTGL
YX796:TTTGTTGGTGGGAACA-1	-1.75753	2.27899	ITL23GL
YX796:ATAGATGCATGGAGGC-1	16.3648	-0.29214	MGL
YX796:CGTTAGTAGTTGTCAA-1	0.505667	4.48025	ITL45GL
YX796:CGTTAGTAGAGGCTAA-1	8.30852	-7.17742	CTGL
YX796:GGTTTCCTCGCTAAAC-1	-0.883133	5.84401	ITL45GL
YX796:GGTTTCCTCATCCACC-1	2.00943	-1.97115	PTGL
YX796:GGTTTCCTCTTGTCCA-1	1.28319	3.5581	ITL5GL
YX796:ACCAGGCTCATCCTCA-1	-3.41766	2.29084	ITL23GL
YX796:ACCAGGCTCTCACTCA-1	1.67897	-2.49643	OBGL
YX796:TTATAGCCAATCCCTT-1	3.38052	10.9468	OGC
YX796:TTATAGCCATCCATCT-1	-2.02941	3.6802	ITL23GL
YX796:TTATAGCCATGGAGGC-1	5.39456	0.0219658	PTGL
YX796:TTATAGCCATCAATCG-1	9.03933	5.72362	OBGA
YX796:TTATAGCCACAGGAAT-1	2.0484	4.8776	ITL5GL
YX796:CCATAATCAGCAACAG-1	4.04815	-1.63314	PTGL
YX796:CCATAATCATCCGTAA-1	-3.27477	-4.80131	STRGA
YX796:CCATAATCATGAAATG-1	1.60384	3.19398	ITL5GL
YX796:CCATAATCACTTCATC-1	-7.08976	-8.20433	SSTGA
YX796:CCATAATCAGGTATTT-1	15.9661	1.37271	MGL
YX796:CCATAATCAACTAACT-1	1.10052	11.8289	OGC
YX796:CCATAATCATCGCTTT-1	1.3128	2.62317	ITL5GL
YX796:ACTCGCTTCGGGCCAT-1	-3.66709	-3.57087	D12MSN
YX796:ACTCGCTTCATCCTAT-1	16.5111	0.71504	MGL
YX796:CATCACACATAATCCG-1	3.46898	12.7492	OGC
YX796:CATCACACATAATTGC-1	0.770191	12.2067	OGC
YX796:CATCACACAATACTGT-1	0.440847	3.0379	ITL5GL
YX796:CCATCATGTTGTTGTC-1	-7.46459	8.19429	NPGL
YX796:CCATCATGTCAGTAAT-1	-1.85826	4.56554	ITL45GL
YX796:CCATCATGTCACACCC-1	8.24604	-5.32707	CTGL
YX796:CCATCATGTAGCCATA-1	7.18704	-7.17788	CTGL
YX796:CCATCATGTAAGCTCA-1	0.662705	-1.56548	OBGL
YX796:TGATGACTCTAAGGTC-1	1.54974	3.24491	ITL5GL
YX796:TGATGACTCGCCTGTT-1	16.1317	0.159516	MGL
YX796:TGATGACTCTTGCAGG-1	8.04182	4.15867	OBGA
YX796:CTCATCATCATTCATC-1	9.14344	-6.75731	CTGL
YX796:CTCATCATCATGGCCA-1	2.57848	1.3861	ITL6GL
YX796:GTCATTAAGGGTGAAC-1	-8.37748	-9.12769	SSTGA
YX796:GTCATTAAGCTTTGGG-1	-0.0398111	6.25877	ITL45GL
YX796:TAGGTTGGTGGGTACT-1	3.70804	12.4239	OGC
YX796:TAGGTTGGTGGACCTG-1	-1.57574	3.86007	ITL45GL
YX796:TAGGTTGGTGCACGCA-1	-4.68478	-11.3844	PVGA
YX796:GCTTTGTGTAATCGTG-1	0.595109	-3.03841	OBGL
YX796:AAGCTAGAGGATTGAG-1	4.76853	-6.9156	CTGL
YX796:AAGCTAGAGTTATTCC-1	3.00751	-1.5426	PTGL
YX796:GGATTATGTGAGAAAC-1	5.7158	3.33502	STRGA
YX796:GGATTATGTATTCGTC-1	-0.0905485	-1.37208	OBGL
YX796:GGATTATGTCCTTCAG-1	-8.25045	-8.98764	SSTGA
YX796:GTATTCAAGGAGGACT-1	-7.3611	8.01132	NPGL
YX796:GTATTCAAGTAATCCA-1	0.785332	5.13558	ITL45GL
YX796:GTATTCAAGTTAGTGC-1	-4.39557	0.722201	ITL23GL
YX796:TGTAAAGCAATAGCAA-1	2.86607	13.5215	OGC
YX796:TGTAAAGCAGTCTAAT-1	-0.636893	-4.1097	STRGA
YX796:ATGGTCTAGGCTTAAC-1	3.43579	10.7948	OGC
YX796:ATGGTCTAGGAGGACT-1	2.47102	3.47075	ITL5GL
YX796:ATGGTCTAGGAGGGTT-1	-1.44468	4.89047	ITL45GL
YX796:ATGGTCTAGGCCAATT-1	-5.17537	-4.78102	D12MSN
YX796:GTGGCTTCAAATACCT-1	4.28302	-1.73523	PTGL
YX796:GTGGCTTCAGTAAGTA-1	-0.406509	6.97433	ITL45GL
YX796:GTCCATTGTTAGCCAA-1	3.62593	12.002	OGC
YX796:GTCCATTGTTGAAGCC-1	6.67003	-7.20479	CTGL
YX796:GTCCATTGTTTACCGT-1	-0.36707	5.02702	ITL45GL
YX796:CCTTGTTCAATAGCCC-1	-8.636	-3.50319	SSTGA
YX796:GCGCTAGGTCTCAGCC-1	-3.57823	0.349945	ITL23GL
YX796:GCGCTAGGTAATTAGC-1	0.0413202	-2.43441	OBGL
YX796:GCGCTAGGTTTAACCC-1	-1.05462	-3.49925	STRGA
YX796:AGTCTTGCAAAGGTAC-1	3.28837	11.1466	OGC
YX796:AGTCTTGCAAGATTCT-1	3.54911	-6.85893	NPGL
YX796:GGATTGCGTACTTCAC-1	2.38284	4.98282	ITL5GL
YX796:GGATTGCGTAACTACG-1	-1.24593	-4.02786	STRGA
YX796:CCCAATTGTGTGAGGA-1	-8.14197	-9.28386	SSTGA
YX796:CCCAATTGTTAGAGGG-1	2.44789	4.65183	ITL5GL
YX796:CCCAATTGTTCATTTG-1	16.6542	0.253478	MGL
YX796:CCCAATTGTTGTTGCT-1	0.253299	11.712	OGC
YX796:TAGACCAGTGTCACGG-1	1.73421	3.78717	ITL45GL
YX796:TAGGTGCGTTCGCTTG-1	-7.22071	-7.00063	SSTGA
YX796:CCTAAGGTCATAACTG-1	-3.75058	2.28066	ITL23GL
YX796:CCTAAGGTCTAGCTAA-1	-5.05067	-8.32652	NPGL
YX796:CCTAAGGTCTTGAGCG-1	8.09453	-6.5083	CTGL
YX796:CCTAAGGTCACTAAGC-1	5.54724	-0.787726	PTGL
YX796:GGCTAGACAGCAACAG-1	-4.66999	-4.68106	OBGL
YX796:GGCTAGACATCCATCT-1	3.16438	12.555	OGC
YX796:GGCTAGACAACAGGTG-1	-6.67695	-10.46	SSTGA
YX796:GGCTAGACAATCGCAC-1	-1.28766	-3.89466	D12MSN
YX796:GGCTAGACAGGTATTT-1	-4.16621	-3.644	D12MSN
YX796:AGCCTAAGTTGTGATG-1	3.81062	11.201	OGC
YX796:GCTGTGATCGCAACAT-1	3.46033	5.31912	ITL5GL
YX796:GCTGTGATCAAGCTTA-1	6.11223	4.61851	OBGA
YX796:GCTGTGATCGCGCTAA-1	-4.23563	0.00107766	ITL23GL
YX796:GCTGTGATCGCTATGG-1	-0.414838	-10.952	VIPGA
YX796:GCTGTGATCGAAGTGA-1	-7.11426	7.83292	NPGL
YX796:GCTGTGATCTTGTCTG-1	-3.20886	4.80348	ITL45GL
YX796:GCTGTGATCCGCATGA-1	3.22107	5.05351	ITL5GL
YX796:GCTGTGATCCTGGCTT-1	7.17724	-7.16906	CTGL
YX796:CCTAGTTGTATGGTGC-1	-3.98267	-4.59781	D12MSN
YX796:TTTCGTCCAATGAGGT-1	-2.09206	3.12595	ITL23GL
YX796:TTTCGTCCACCGGTAT-1	3.70893	12.9885	OGC
YX796:TTTCGTCCAGTCTAAT-1	9.15321	0.944915	ASC
YX796:GTTGCATAGCTTATGA-1	-1.87153	1.53101	ITL23GL
YX796:GTTGCATAGCGGGCAA-1	-1.53311	4.68955	ITL45GL
YX796:GTTGCATAGGTCCTAG-1	16.3785	1.01753	MGL
[truncated: 26,290 more rows]

## Sheet: extd_fig3e
bin	p_value	median_diff	mean_diff	p_value_adj
1	Xkr4	0.00057721	0.487231	0.281713	0.00846194
2	Gm1992	0.056869	Inf	0.0388826	0.155764
3	Gm19938	0.0750888	NA	-0.188557	0.188316
4	Gm37381	0.0462866	NA	-0.73446	0.136173
5	Rp1	0.869118	0.136942	-0.188983	0.922117
6	Sox17	0.741929	NA	-0.0617447	0.841465
7	Gm37587	0.741929	NA	-0.0617447	0.841465
8	Gm37323	0.561398	NA	0.0767251	0.70627
9	Mrpl15	0.31724	NA	-0.325798	0.490382
10	Lypla1	0.766019	NA	-0.107895	0.856571
11	Tcea1	0.701236	NA	-0.0805831	0.812706
12	Rgs20	0.263445	-0.316469	-0.42023	0.434434
13	Gm16041	0.229844	NA	-0.131607	0.397234
14	Atp6v1h	0.559999	-0.99705	-0.167008	0.705083
15	Oprk1	0.0192519	NA	-0.762723	0.0768739
16	Npbwr1	0.656433	NA	-0.0545703	0.780331
17	Rb1cc1	0.254063	-0.999849	-0.420053	0.424466
18	4732440D04Rik	0.454469	NA	-0.638993	0.618282
19	Alkal1	0.54915	NA	-0.310446	0.696491
20	St18	0.135855	-0.303693	-0.364474	0.279826
21	Pcmtd1	0.758274	0.413825	-0.271541	0.851988
22	Gm26901	0.906275	NA	-0.492288	0.94419
23	Gm30414	0.145853	NA	-0.89883	0.293067
24	Sntg1	0.0302155	0.294859	0.185339	0.10347
25	Rrs1	0.924199	NA	-0.240158	0.955852
26	Adhfe1	0.466103	Inf	-0.0813196	0.62779
27	2610203C22Rik	0.489494	0.00118522	-0.429479	0.646892
28	Vxn	0.276549	NA	-0.567868	0.448387
29	Gm29520	0.0228375	NA	-0.685743	0.0862867
30	Mybl1	0.280505	NA	-0.51436	0.452319
31	Vcpip1	0.378916	NA	0.00741312	0.551471
32	1700034P13Rik	0.684464	Inf	-0.210027	0.800963
33	Sgk3	0.379513	0.324438	-0.302343	0.551484
34	Mcmdc2	0.358593	NA	-0.160507	0.53243
35	Snhg6	0.970858	NA	-0.538732	0.983164
36	Tcf24	0.3457	NA	-0.551351	0.519662
37	Ppp1r42	0.819726	NA	-0.384067	0.89286
38	Gm15818	0.565928	NA	-0.304695	0.710013
39	Cops5	0.227527	NA	0.00774207	0.394351
40	Cspp1	0.209443	0.740464	-0.0372407	0.373016
41	Arfgef1	0.297718	0.414275	-0.0603722	0.470337
42	Cpa6	0.042955	-0.25646	-0.510855	0.129691
43	Prex2	0.0749091	-0.54822	-0.531309	0.188079
44	A830018L16Rik	0.284369	-0.176188	-0.266569	0.456353
45	Gm17644	0.116202	NA	-0.276671	0.252221
46	Gm29663	0.106198	NA	-0.289081	0.236993
47	Sulf1	0.102114	-0.509953	-0.638947	0.231009
48	Slco5a1	0.223009	0.00819531	-0.0519287	0.388949
49	Gm29283	0.80283	NA	-0.466234	0.881845
50	Prdm14	0.509329	NA	-0.360485	0.664492
51	Ncoa2	0.0390424	0.537134	0.136486	0.122098
52	Gm29570	0.135009	Inf	-0.130652	0.278674
53	Tram1	0.676296	NA	-0.325287	0.79531
54	Lactb2	0.070996	Inf	-0.15576	0.181636
55	Xkr9	0.113907	Inf	0.243099	0.24882
56	Eya1	0.411813	-0.257175	-0.367769	0.581677
57	Gm9947	0.439691	NA	-0.149476	0.606139
58	Msc	0.708752	NA	0.0609436	0.818076
59	Trpa1	0.481786	NA	-0.0285376	0.640158
60	Kcnb2	0.122382	-0.225023	-0.407728	0.261214
61	Terf1	0.834625	NA	0.0300979	0.902772
62	Sbspon	0.160131	NA	-0.292076	0.31196
63	4930444P10Rik	0.592482	NA	0.0302082	0.730854
64	Rpl7	0.1837	NA	-0.498623	0.342046
65	Rdh10	0.304487	#NAME?	-0.492733	0.477104
66	Gm28095	0.119811	NA	-0.0571553	0.257385
67	Stau2	0.00196934	1.0487	0.200775	0.0180511
68	Gm7568	0.0350808	NA	0.251574	0.113917
69	Ube2w	0.00769391	Inf	0.314747	0.041986
70	Eloc	0.493112	NA	-0.456	0.650446
71	D030040B21Rik	0.699538	NA	-0.270787	0.811247
72	Tmem70	0.965109	NA	-0.0763482	0.980167
73	Ly96	0.801875	NA	-0.355109	0.881168
74	Gm28376	0.00440795	-1.19848	-0.745166	0.0294953
75	Jph1	0.00317406	-0.806907	-0.82013	0.0241021
76	Gm28783	0.0797023	NA	-0.348344	0.196167
77	Gdap1	0.897156	NA	0.139779	0.939227
78	Gm28784	0.523437	NA	0.121362	0.676154
79	Pi15	0.150319	NA	-0.61363	0.299406
80	Gm28154	0.066186	NA	-0.929661	0.172912
81	Gm16070	0.180573	NA	-0.453622	0.338041
82	Crispld1	0.150552	NA	-0.673808	0.299791
83	Gm28153	0.0318866	NA	-0.734917	0.107119
84	Gm28756	0.234998	NA	0.100205	0.402919
85	Crisp4	0.129481	NA	-0.590502	0.270842
86	Defb18	0.332697	NA	-0.0901029	0.506405
87	Defb41	0.437829	NA	-0.630184	0.604651
88	Gm15825	0.194678	NA	-0.181856	0.35616
89	Tfap2d	0.0530361	NA	0.00440197	0.148624
90	Tfap2b	0.874924	NA	-0.526704	0.925599
91	Gm28340	0.616687	NA	-0.225464	0.749061
92	Pkhd1	0.203994	0.383252	-0.0376553	0.366667
93	4930486I03Rik	0.214497	NA	0.0405201	0.378705
94	Gm28653	0.00699241	NA	-0.857376	0.0394491
95	Il17a	0.0803091	NA	-0.659169	0.197178
96	Il17f	0.0966098	NA	-0.490536	0.222744
97	Mcm3	0.0272766	NA	-0.661782	0.0968157
98	Gm28065	0.02776	NA	-0.882663	0.0979199
99	6720483E21Rik	0.00719593	NA	-0.615934	0.0401538
100	Paqr8	0.138396	#NAME?	-0.390647	0.283259
101	Efhc1	0.762384	NA	-0.275744	0.854789
102	Tram2	0.270708	-0.412128	-0.382607	0.442272
103	Gm28287	0.359391	NA	-0.815495	0.533327
104	Tmem14a	0.00751243	#NAME?	-0.813242	0.0413232
105	Gsta3	0.0592202	NA	-0.685683	0.160012
106	Gm28836	0.167863	NA	-0.687952	0.321849
107	Khdc1a	0.030997	NA	-0.691758	0.105225
108	Khdc1c	0.52219	NA	-0.328241	0.675035
109	Khdc1b	0.431815	NA	-0.186736	0.599642
110	Kcnq5	0.00265811	-0.454823	-0.449794	0.0216764
111	Rims1	0.115337	-0.116787	-0.268512	0.251139
112	Gm29506	0.703615	0.414004	-0.21888	0.814117
113	4933415F23Rik	0.668642	NA	-0.352817	0.789385
114	Gm27028	0.46692	NA	0.372775	0.628272
115	Gm29107	0.46692	NA	0.372775	0.628272
116	Ogfrl1	0.848981	NA	-0.299389	0.911398
117	Gm28822	0.822695	NA	-0.148547	0.894777
118	B3gat2	0.692696	-0.00233917	-0.445096	0.807133
119	Smap1	0.352617	0.00620184	-0.104436	0.526219
120	Sdhaf4	0.742089	NA	-0.352223	0.841552
121	Fam135a	0.390485	0.322139	-0.162141	0.561713
122	Col9a1	0.548725	0.733098	-0.13709	0.69611
123	Col19a1	0.000238933	1.03605	0.354925	0.00484587
124	Lmbrd1	0.172632	0.32222	-0.0989225	0.328024
125	Gm28237	0.941268	NA	-0.276188	0.9666
126	Gm29414	0.288547	NA	0.321813	0.460679
127	Adgrb3	0.167145	0.162906	0.0747483	0.320916
128	4931408C20Rik	0.432809	NA	-0.457458	0.600442
129	Gm5524	0.714745	NA	0.0336979	0.82205
130	Gm597	0.98472	NA	-0.226862	0.991154
131	Gm9898	0.73213	NA	-0.102227	0.834339
132	Phf3	0.50901	1.00251	-0.150053	0.664322
133	Ptp4a1	0.823011	NA	-0.271154	0.894872
134	Ptp4a1-1	0.823011	NA	-0.271154	0.894872
135	AC153137.1	0.213034	NA	-0.203809	0.376963
136	4931428L18Rik	0.000212003	-0.893765	-0.752552	0.00454831
137	Gm28644	0.0796391	NA	-0.652413	0.19606
138	Gm29128	0.385543	NA	-0.515439	0.557047
139	Lgsn	0.257735	NA	-0.164256	0.428676
140	Pih1d3	0.0941067	NA	-0.664633	0.218977
141	Khdrbs2	7.77005e-08	-0.9736	-0.8762	2.34174e-05
142	Gm5415	0.0710319	NA	-0.913431	0.181698
143	Gm37724	0.0173106	NA	0.456031	0.0715111
144	Gm37591	0.577514	NA	-0.185223	0.719306
145	Prim2	0.197927	-0.137746	-0.438314	0.359887
146	Rab23	0.64804	0.00191699	-0.29192	0.77349
147	Bag2	0.889901	NA	-0.266463	0.935174
148	Zfp451	0.295971	0.584351	-0.036109	0.468682
149	Bend6	0.305898	Inf	-0.069236	0.478442
150	Dst	0.0897463	0.262321	0.0669696	0.212422
151	Gm26788	0.0394484	NA	-0.0215655	0.122731
152	Gm37958	0.177884	NA	-0.808605	0.334669
153	Gm37233	0.0271519	NA	0.16364	0.0965173
154	Ccdc115	0.049394	NA	0.179033	0.14201
155	Gm28306	0.0970846	NA	0.173886	0.223422
156	Imp4	0.0970846	NA	0.173886	0.223422
157	Ptpn18	0.840779	NA	-0.187473	0.906403
158	Gm28417	0.865956	NA	-0.255953	0.920506
159	4930568A12Rik	0.991881	NA	-0.385777	0.995361
160	Prss39	0.663412	NA	-0.488203	0.785523
161	Cfc1	0.159859	NA	-0.568602	0.311611
162	Prss40	0.366546	NA	-0.358046	0.540484
163	1700101I19Rik	0.990572	NA	-0.386162	0.994541
164	Amer3	0.8275	NA	-0.256749	0.898127
165	Arhgef4	0.410339	0.587684	-0.121776	0.580247
166	Gm38336	0.375657	Inf	-0.308416	0.548454
167	Fam168b	0.121523	2.0046	-0.0793987	0.25997
168	Plekhb2	0.0135027	Inf	0.163189	0.0606919
169	Gm37068	0.392254	NA	-0.327208	0.563397
170	Gm28415	0.65923	NA	-0.0509896	0.782477
171	1110002O04Rik	0.644093	NA	-0.142693	0.770457
172	Gm37146	0.928492	NA	-0.011619	0.958626
173	Gm33222	0.517782	NA	0.0393391	0.671356
174	4930535G08Rik	0.498922	NA	-0.00665833	0.655501
175	Hs6st1	0.787097	-0.00241465	-0.174691	0.871634
176	Gm37335	0.67255	NA	0.0365055	0.792482
177	Gm33280	0.402032	NA	-0.238335	0.572421
178	Uggt1	0.0374056	1.00211	0.0623593	0.118791
179	Neurl3	0.823467	NA	-0.60187	0.895136
180	Arid5a	0.0134507	Inf	0.157446	0.0605697
181	4930403P22Rik	0.000987021	Inf	0.550983	0.0118561
182	Kansl3	0.0115993	Inf	0.20814	0.0550107
183	Fer1l5	0.836305	0.00553793	-0.222185	0.903583
184	Lman2l	0.690323	1.0004	-0.13907	0.805145
185	Cnnm4	0.0410372	1.00149	0.0907569	0.125855
186	Cnnm3	0.0619122	Inf	-0.0165181	0.165242
187	Gm38033	0.174538	NA	-0.0183782	0.330687
188	Ankrd23	0.852083	NA	-0.178835	0.913228
189	Ankrd39	0.769991	Inf	-0.21938	0.859258
190	Sema4c	0.652388	-0.00155195	-0.387775	0.777233
191	D430040D24Rik	0.32484	#NAME?	-0.456559	0.498051
192	Fam178b	0.479706	0.196573	-0.239749	0.638689
193	Cox5b	0.739859	NA	-0.405022	0.840129
194	Actr1b	0.453613	1.00286	-0.0906769	0.617773
195	4933424G06Rik	0.480466	0.00396232	-0.098811	0.63929
196	Gm33533	0.989778	NA	-0.226826	0.994029
197	Zap70	0.600055	0.0012647	-0.323906	0.736956
198	Tmem131	0.391457	-0.00132783	-0.109343	0.562547
199	Gm38115	0.396386	NA	-0.0847116	0.567404
200	Vwa3b	0.805098	0.22069	-0.225757	0.88356
201	Gm37020	0.994085	NA	-0.335808	0.996698
202	Cnga3	0.984247	0.00537105	-0.18451	0.990789
203	Inpp4a	0.765681	0.00744015	-0.107209	0.856256
204	4930439A04Rik	0.455335	#NAME?	-0.353767	0.618714
205	Coa5	0.177983	Inf	-0.102006	0.334814
206	Unc50	0.507853	NA	-0.252343	0.663502
207	Mgat4a	0.821032	-0.219226	-0.290745	0.893907
208	2010300C02Rik	0.00135605	-0.513839	-0.782189	0.0144412
209	4930556I23Rik	0.00512749	NA	-0.655855	0.0325315
210	Tsga10	0.770747	-0.000627255	-0.387939	0.859911
211	Gm26805	0.246749	NA	-0.149005	0.416612
212	Lipt1	0.323992	NA	-0.0363908	0.497191
213	Mitd1	0.273618	Inf	0.122861	0.445506
214	Mrpl30	0.0580801	NA	0.197262	0.157852
215	Lyg2	0.0890722	NA	0.277581	0.211441
216	Gm15457	0.397841	NA	-0.296647	0.56871
217	Lyg1	0.514275	NA	-0.268743	0.668531
218	Txndc9	0.292304	NA	-0.250923	0.464462
219	Eif5b	0.209697	0.0052443	0.0417992	0.373292
220	Rev1	0.115061	1.00446	0.00733884	0.25064
221	Gm37062	0.03099	NA	0.0611105	0.105225
222	Gm5099	0.0542867	Inf	0.225244	0.150973
223	Aff3	0.272057	0.178586	0.0129015	0.443874
224	Gm16150	0.00435427	Inf	0.245163	0.0292726
225	Gm16151	0.103602	Inf	0.09946	0.233429
226	Gm16152	0.0201637	Inf	-0.0144764	0.079054
227	Lonrf2	0.100622	0.583022	0.121846	0.228889
228	Chst10	0.161471	1.00122	0.00288999	0.3139
229	Gm37707	0.198964	NA	0.136618	0.360946
230	Nms	0.340119	NA	-0.25185	0.513835
231	Pdcl3	0.551457	Inf	-0.16129	0.698302
232	Gm37821	0.695174	NA	-0.313686	0.808305
233	Npas2	0.594402	0.109854	-0.0587871	0.732539
234	Rpl31	0.00251356	Inf	0.264945	0.0209405
235	Tbc1d8	0.23336	0.416015	-0.110184	0.400832
236	Cnot11	0.146164	NA	-0.222418	0.293535
237	Gm15832	0.0532947	Inf	-0.122739	0.149081
238	Rnf149	0.168781	Inf	-0.123378	0.32311
239	Creg2	0.533538	2.00242	-0.327569	0.684176
240	D930019O06Rik	0.469864	NA	-0.304147	0.630381
241	Rfx8	0.0426751	1.59079	0.192307	0.129079
242	Gm3646	0.43801	NA	-0.0805418	0.604734
243	1700066B17Rik	0.823591	NA	-0.322043	0.895238
244	Map4k4	0.295937	0.242189	-0.0651873	0.468653
245	Il1r2	0.11746	0.0088652	0.234668	0.254074
246	Gm16894	0.0851968	NA	0.12767	0.205173
247	Il1r1	0.931028	1.5892	-0.332096	0.959916
248	Il1rl2	0.767917	NA	-0.214806	0.857674
249	Il1rl1	0.0164532	NA	-0.916847	0.0694005
250	Il18r1	0.563402	NA	-0.639421	0.708052
251	Il18rap	0.175161	NA	-0.058485	0.331449
252	Gm35801	0.636624	NA	-0.18161	0.764771
253	Slc9a4	0.801205	Inf	-0.534077	0.880592
254	Slc9a2	0.674927	0.000469887	-0.25011	0.794422
255	Gm37623	0.242991	NA	-0.488786	0.41242
256	Gm37915	0.803052	NA	-0.242668	0.882011
257	Mfsd9	0.675571	NA	-0.169751	0.79483
258	Tmem182	0.828136	0.00393204	-0.417171	0.898526
259	4930448I06Rik	0.546627	NA	-0.102861	0.694713
260	Gm28634	0.56651	NA	-0.470026	0.710421
261	Gm29260	0.0630485	-0.482202	-0.499926	0.167415
262	Gm9915	0.353315	NA	-0.134411	0.526825
263	Gm29664	0.497715	NA	-0.193881	0.654627
264	Gm28175	0.814738	NA	-0.0749829	0.889707
265	Gm28140	0.211903	NA	-0.635495	0.375822
266	Pantr1	0.727798	0.193799	-0.359314	0.830784
267	Gm20646	0.0279633	-1.32313	-0.672042	0.0982235
268	Pou3f3	0.0159663	NA	-0.661723	0.0681091
269	Pantr2	0.0164862	NA	-0.654002	0.0694642
270	Dalir	0.117513	NA	-0.497343	0.254152
271	Mrps9	0.740632	0.998787	-0.0419171	0.840753
272	Gpr45	0.643409	0.00438933	-0.159654	0.769983
273	Tgfbrap1	0.897391	0.585891	-0.181779	0.939343
274	Gm28782	0.534497	NA	-0.279437	0.685067
275	8430432A02Rik	0.404554	NA	0.113011	0.575088
276	AI597479	0.41075	NA	0.219727	0.580556
277	Fhl2	0.306794	0.00164057	-0.75457	0.479348
278	Gm29040	0.493373	-0.00203939	-0.268399	0.650719
279	Nck2	0.152259	-0.411421	-0.402262	0.302013
280	1500015O10Rik	0.512606	NA	-0.128374	0.66708
281	Gm29155	0.590793	NA	-0.0103483	0.729487
282	Gm29157	0.590793	NA	-0.0103483	0.729487
283	Gm29156	0.590793	NA	-0.0103483	0.729487
284	Uxs1	0.224608	0.740113	-0.123117	0.390855
285	Tpp2	0.00752762	Inf	0.127433	0.0413854
286	Mettl21c	0.0220365	Inf	0.278478	0.0841852
287	Gm8251	0.899542	NA	-0.24856	0.940745
288	Tex30	0.223781	NA	0.169532	0.38985
289	Kdelc1	0.00405851	NA	0.338343	0.0281186
290	Bivm	0.00121294	Inf	0.500732	0.0134851
291	Ercc5	0.00318188	Inf	0.234578	0.0241178
292	Mettl21e	0.428587	NA	-0.654718	0.596671
293	Gm28893	0.28028	NA	-0.628974	0.45203
294	Gulp1	0.529701	-0.00148502	-0.359936	0.681204
295	4930521E06Rik	0.127301	NA	-0.893456	0.267676
296	Col3a1	0.614354	NA	0.258732	0.747312
297	Col5a2	4.58812e-05	#NAME?	-1.32054	0.00173958
298	Wdr75	0.0024154	NA	0.595013	0.020408
299	Gm5269	0.0265582	NA	0.229297	0.0950832
300	Slc40a1	0.427482	NA	-0.169658	0.595821
301	Dnah7b	0.972795	Inf	-0.482426	0.98406
302	Dnah7c	0.132566	-0.323956	-0.491409	0.275517
303	Slc39a10	0.978085	Inf	-0.173304	0.987423
304	Gm28151	0.813742	NA	0.00901987	0.888935
305	Gm28826	0.00599465	NA	-0.917603	0.0359496
306	C230029F24Rik	0.121606	NA	0.0753527	0.260092
307	4933411E06Rik	0.297403	NA	-0.735267	0.47007
308	Gm29665	0.853563	NA	-0.365236	0.913713
309	Gm28321	0.957457	NA	-0.150265	0.97613
310	Tmeff2	0.000152866	0.95867	0.312837	0.00373043
311	Gm28322	0.516759	NA	-0.0800177	0.670689
312	Gm28319	0.0303915	NA	0.0765277	0.103931
313	Gm28320	0.185143	NA	-0.205752	0.343883
314	Gm29325	0.0611933	NA	0.141832	0.163874
315	9330175M20Rik	0.0189779	0.58729	0.191554	0.0761283
316	Cavin2	0.0257145	NA	0.172243	0.0931705
317	1700072G22Rik	0.00528925	NA	0.469636	0.0331477
318	Nabp1	0.000879594	Inf	0.720344	0.0110271
319	Gm17767	0.237397	1.99928	-0.186816	0.405639
320	Gm28055	0.889236	0.00739284	-0.258863	0.934637
321	Myo1b	0.780273	0.359491	-0.113426	0.866619
322	Gm29453	0.301035	NA	-0.540018	0.473567
323	Gm28323	0.231928	NA	-0.034438	0.399466
324	Stat4	0.323592	0.324699	-0.103386	0.49676
325	Gm31812	0.0525387	NA	-0.145275	0.147913
326	Stat1	0.348293	0.587067	-0.102387	0.522284
327	Gls	0.940695	0.415496	-0.319723	0.96628
328	Nab1	0.380728	1.00334	-0.0531718	0.552743
329	Gm553	0.763959	Inf	-0.29866	0.855409
330	Gm28178	0.911118	NA	0.103252	0.947361
331	Nemp2	0.697451	NA	-0.338622	0.809793
332	Mfsd6	0.172124	0.420906	-0.0687265	0.327326
333	Gm29670	0.263929	NA	-0.00688557	0.435042
334	Inpp1	0.235861	Inf	-0.0334709	0.403884
335	Hibch	0.560057	1.00415	-0.178687	0.705083
336	1700019D03Rik	0.924806	0.00393294	-0.201996	0.956151
337	Mstn	0.327993	NA	-0.540968	0.501601
338	1700019A02Rik	0.636319	NA	-0.782473	0.764524
339	Pms1	0.937869	0.00152514	-0.323608	0.964364
340	Gm28777	0.733022	NA	-0.506956	0.835072
341	Ormdl1	0.0395434	NA	-0.00467825	0.122928
342	Osgepl1	0.0221509	NA	0.291359	0.0844723
343	Asnsd1	0.441344	NA	-0.129381	0.607501
344	Dnah7a	0.0199574	-0.999789	-0.608428	0.0785728
345	Stk17b	0.369328	NA	-0.34311	0.542807
346	Hecw2	0.337864	0.153148	-0.0631762	0.511545
347	Ccdc150	0.909871	0.00404195	-0.230873	0.946293
348	Gtf3c3	0.579857	NA	-0.343553	0.721005
349	Gm34066	0.0443003	NA	0.0491495	0.132401
350	Pgap1	0.101822	0.421364	-0.0385202	0.230539
351	Ankrd44	0.377435	0.244265	-0.0721657	0.550108
352	4930444A19Rik	0.243259	0.418869	-0.0821274	0.412707
353	Sf3b1	0.026498	Inf	0.134153	0.0949241
354	Coq10b	0.768603	NA	0.0306151	0.858218
355	Hspd1	0.635321	NA	-0.165661	0.763776
356	Hspe1	0.754951	NA	-0.345836	0.849552
357	Mob4	0.31291	NA	-0.552118	0.485732
358	Rftn2	0.669896	0.00479524	-0.486949	0.790374
359	Gm10561	0.195068	NA	-0.386498	0.356626
360	Mars2	0.104692	NA	-0.269935	0.234831
361	Boll	0.972709	0.583434	-0.348396	0.984009
362	Plcl1	0.718463	0.00377622	-0.0595197	0.824478
363	9130227L01Rik	0.0945655	NA	-0.28202	0.219634
364	1700003I22Rik	0.0129585	NA	-0.815782	0.059164
365	Gm28240	0.449183	NA	-0.794395	0.613973
366	Hsfy2	0.0696169	NA	-1.08465	0.179188
367	Satb2	2.36365e-05	-1.58202	-1.06547	0.00114322
368	9130024F11Rik	0.0472811	#NAME?	-0.462477	0.137957
369	1700126A01Rik	0.79557	NA	-0.0297732	0.877246
370	BC055402	0.151815	NA	-0.527282	0.30145
371	4930558J18Rik	0.766688	NA	-0.168628	0.856968
372	1700066M21Rik	0.454754	NA	-0.0890341	0.618378
373	Tyw5	0.909369	NA	0.182768	0.946
374	Maip1	0.220606	NA	0.11877	0.386278
375	Spats2l	0.0835631	0.534253	0.0259132	0.202543
376	Gm17234	0.24811	NA	-0.176712	0.418114
377	Kctd18	0.00695557	Inf	0.212583	0.0393149
378	Sgo2a	0.0341911	NA	0.338766	0.111981
379	Aox1	0.0194952	2.00386	0.121313	0.0775195
380	Aox3	0.529328	0.00836332	-0.36557	0.68102
381	Aox4	0.966151	0.41899	-0.375161	0.980678
382	Gm15759	0.928109	0.00681833	-0.189944	0.958435
383	Aox2	0.247483	0.325383	-0.0677202	0.417406
384	Bzw1	0.400879	NA	-0.156955	0.571346
385	Clk1	0.261457	NA	0.0870099	0.432409
386	Ppil3	0.0875183	NA	0.205096	0.208987
387	Nif3l1	0.00412014	Inf	0.101947	0.0283435
388	Orc2	0.0354519	Inf	0.169609	0.114801
389	Gm15834	0.026343	Inf	0.230606	0.0946276
390	Fam126b	0.0512328	Inf	-0.0323261	0.145227
391	Ndufb3	0.16567	NA	-0.059229	0.319203
392	Als2cr12	0.346299	NA	-0.601409	0.5202
393	Cflar	0.19392	NA	-0.341286	0.355302
394	Casp8	0.999399	NA	-0.130447	0.999699
395	Trak2	0.101868	1.41235	0.0153902	0.23061
396	Stradb	0.294062	Inf	-0.276787	0.466616
397	C2cd6	0.406702	0.998825	-0.0506613	0.577324
398	C2cd6b	0.530951	NA	-0.304402	0.682118
399	Gm29018	0.117191	NA	0.2957	0.253713
400	Tmem237	0.901566	NA	-0.284309	0.941659
401	G730003C15Rik	0.852882	NA	-0.264988	0.913228
402	Mpp4	0.198045	Inf	-0.141288	0.359991
403	Gm29017	0.0602443	Inf	-0.0493984	0.16214
404	Als2	0.0304983	1.00116	0.138037	0.104225
405	Cdk15	0.264	0.324013	-0.0921503	0.435072
406	Gm29016	0.549623	NA	-0.0543491	0.696896
407	Fzd7	0.522864	NA	-0.35301	0.675674
408	Gm26813	0.846849	NA	-0.327182	0.910049
409	Gm973	0.204108	0.266784	-0.161515	0.366744
410	Gm28411	0.972149	NA	-0.371979	0.983671
411	1700122D07Rik	0.92888	NA	-0.323796	0.958722
412	Sumo1	0.0618293	0.324846	0.036783	0.165108
413	Nop58	0.432887	NA	-0.0558527	0.600522
414	Bmpr2	0.0852166	1.00354	-0.0303765	0.205198
415	Fam117b	0.0307679	Inf	-0.0707917	0.104778
416	Ica1l	0.0671514	Inf	0.0519073	0.174602
417	Wdr12	0.647755	NA	-0.319798	0.773268
418	Carf	0.483883	Inf	-0.0961557	0.642118
419	Nbeal1	0.907971	0.262343	-0.428049	0.945557
420	Cyp20a1	0.931818	NA	-0.29102	0.960403
421	Abi2	0.159576	0.422065	-0.220114	0.311279
422	Raph1	0.550692	0.416237	-0.246785	0.697739
423	Cd28	0.74261	NA	-0.280258	0.84173
424	Gm11579	0.163736	NA	-0.743409	0.316716
425	2310016D23Rik	0.530906	NA	-0.484397	0.682089
426	Ctla4	0.533456	Inf	-0.634836	0.684167
427	Icos	0.339772	NA	-0.932925	0.513517
428	Gm28083	0.00404614	NA	0.495041	0.0280715
429	Gm11587	0.406284	NA	-0.0865986	0.576867
430	9530026F06Rik	0.496675	NA	-0.297864	0.653773
431	Gm11588	0.924462	NA	-0.510655	0.955968
432	Gm28449	0.850207	NA	-0.245746	0.91214
433	4930587A21Rik	0.0116174	NA	0.0930668	0.0550254
434	Pard3b	0.113866	0.321675	0.00120882	0.248789
435	Pard3bos1	0.104239	1.58832	0.154111	0.234267
436	Pard3bos2	0.19997	NA	0.0771372	0.361952
437	Pard3bos3	0.00793615	NA	0.318184	0.042833
438	Gm29084	0.776887	NA	-0.422591	0.864329
439	Nrp2	0.361084	-0.484379	-0.408903	0.53503
440	Gm29083	0.895595	NA	-0.199933	0.93818
441	Gm4208	0.880015	NA	-0.472589	0.928887
442	Ino80d	0.414833	0.259703	-0.152351	0.584244
443	Ino80dos	0.0670634	Inf	-0.26298	0.174483
444	Gm20342	0.119168	NA	-0.18597	0.256498
445	Ndufs1	0.381666	NA	-0.150862	0.553544
446	Eef1b2	0.532555	NA	-0.252978	0.683379
447	Gpr1	0.250303	Inf	-0.37546	0.420282
448	Platr12	0.525113	NA	-0.337909	0.677505
449	Gm11608	0.101764	NA	0.0312873	0.230443
450	Zdbf2	0.0121577	NA	0.286621	0.0567021
451	Adam23	0.000167536	1.48097	0.274954	0.00393546
452	Gm39653	0.0866949	NA	0.180736	0.207596
453	Dytn	0.474305	Inf	-0.142579	0.634272
454	Mdh1b	0.781411	Inf	-0.0220668	0.86746
455	Fastkd2	0.0289741	Inf	0.144997	0.100671
456	4933402D24Rik	0.0053759	NA	0.430501	0.0334799
457	Gm13749	0.136019	NA	0.209199	0.279991
458	Klf7	0.256765	0.513486	-0.0815246	0.427535
459	Gm13748	0.183897	1.00281	-0.108153	0.342211
460	Gm28981	0.666674	0.263715	-0.113317	0.788054
461	Creb1	0.242251	0.729337	-0.129485	0.411437
462	Mettl21a	0.0176824	Inf	0.113244	0.0725756
463	Gm28982	0.0868955	Inf	0.0726805	0.207895
464	Gm29152	0.59961	NA	-0.194367	0.736721
465	2810408I11Rik	0.428495	NA	-0.222031	0.596605
466	Ccnyl1	0.057757	Inf	0.108278	0.157342
467	Fzd5	0.0557398	NA	0.275346	0.153585
468	Plekhm3	6.96115e-08	1.52385	0.508702	2.14077e-05
469	Akr1cl	0.0261059	NA	0.207975	0.0941236
470	Cryge	0.010557	NA	0.146191	0.0516419
471	Crygd	0.148626	NA	0.385324	0.296877
472	Crygc	0.128167	NA	0.342547	0.269075
473	Crygb	0.0747717	NA	0.262859	0.187836
474	Cryga	0.899276	NA	-0.0807196	0.940532
475	D630023F18Rik	0.602763	NA	-0.105078	0.739059
476	Idh1	0.118449	Inf	0.0102911	0.255532
477	Pikfyve	0.0621477	0.736108	0.0146042	0.165665
478	Pth2r	0.618927	-0.216566	-0.333031	0.750663
479	Crygf	0.235742	NA	-0.216217	0.403725
480	Map2	0.0737722	0.526065	0.054405	0.186288
481	Gm10558	0.015382	NA	0.196244	0.0663777
482	Unc80	0.112053	1.12988	-0.15219	0.246015
483	Rpe	0.000587427	Inf	0.491554	0.00854434
484	Kansl1l	0.00633526	0.853395	0.0805676	0.0371367
485	Acadl	0.000130303	Inf	0.0224808	0.00336509
486	Myl1	0.00485857	NA	0.094453	0.031479
487	Lancl1	0.000734162	Inf	0.0123271	0.00982076
488	Cps1	5.85808e-08	2.99926	0.328961	1.85843e-05
489	Gm15668	3.74549e-11	Inf	0.708333	5.50404e-08
490	Gm15669	1.46141e-05	NA	0.504817	0.000831019
491	Gm15671	0.000297644	NA	0.431738	0.00551346
492	Erbb4	3.58882e-19	1.40345	0.792116	3.60532e-15
493	Gm16076	4.17831e-07	Inf	0.261588	7.54047e-05
494	Gm28497	0.175149	NA	-0.18514	0.331448
495	Gm29113	0.222238	NA	-0.216773	0.388233
496	Gm29114	0.006071	Inf	0.0263606	0.0362005
497	Ikzf2	0.101446	0.741211	-0.0355432	0.229955
498	Gm29112	0.840729	NA	-0.422471	0.906381
499	Gm28112	0.165614	NA	0.0528532	0.319156
500	Spag16	0.00566553	-0.340244	-0.49098	0.0346575
501	Vwc2l	0.932496	-0.11617	-0.0623561	0.960839
502	Bard1	0.136282	Inf	0.16946	0.280328
503	Abca12	0.823105	0.126363	-0.190446	0.894872
504	Atic	0.0733967	NA	0.201806	0.185573
505	Fn1	0.814076	Inf	-0.50593	0.889161
506	Apol7d	0.297244	NA	-0.232551	0.470007
507	Gm8883	0.69368	NA	-0.405106	0.807716
508	Gm28818	0.968573	NA	-0.395097	0.981946
509	4933417E11Rik	0.635543	Inf	-0.605171	0.763926
510	4930556G22Rik	0.358148	#NAME?	-0.447032	0.531927
511	Gm4319	0.315004	NA	-0.0339805	0.488183
512	Mreg	0.15205	0.00665032	0.121633	0.301737
513	Pecr	0.175615	Inf	-0.029044	0.332141
514	Tmem169	0.313139	Inf	-0.208763	0.485987
515	Xrcc5	0.0406293	0.328811	0.026328	0.125101
516	March4	0.0014153	1.74173	0.21024	0.0148156
517	Smarcal1	0.0351068	1.58208	0.0338458	0.113958
518	Gm39662	0.209205	NA	-0.350386	0.372659
519	Ankar	0.163827	Inf	-0.0392722	0.316778
520	Rpl37a	0.200088	NA	0.01464	0.362112
521	Igfbp2	0.162471	Inf	-0.24628	0.31508
522	Igfbp5	0.239994	Inf	0.0022732	0.408826
523	1700027A15Rik	0.781411	NA	-0.205073	0.86746
524	Tnp1	0.396466	NA	-0.407216	0.567445
525	Gm29185	0.716674	NA	-0.218475	0.823276
526	Pinc	0.416045	NA	-0.652593	0.585349
527	D530049I02Rik	0.93888	NA	-0.460242	0.965068
528	C530043A13Rik	0.257695	NA	0.23335	0.428633
529	Gm29186	0.140051	NA	0.34832	0.28554
530	6030407O03Rik	0.396681	0.541029	-0.194995	0.567645
531	Gm29183	0.145077	Inf	-0.0288268	0.292132
532	Tns1	0.120127	-0.18191	-0.310722	0.257825
533	Rufy4	0.419104	NA	-0.455759	0.588444
534	Cxcr2	0.549534	NA	-0.489649	0.696813
535	Cxcr1	0.81314	NA	-0.378244	0.888672
536	Arpc2	0.393946	Inf	-0.196044	0.564723
537	Gpbar1	0.291331	NA	-0.0476271	0.463404
538	Aamp	0.143501	Inf	0.0815921	0.290121
539	Gm28364	0.0620589	NA	0.227673	0.165503
540	Pnkd	0.178164	0.417573	-0.0013266	0.33503
541	Tmbim1	0.0771904	Inf	0.313463	0.191992
542	Gm29358	0.13423	NA	0.222516	0.27758
543	Catip	0.829022	NA	-0.294963	0.898995
544	Slc11a1	0.971997	NA	-0.19395	0.983583
545	Ctdsp1	0.598793	NA	-0.143372	0.735972
546	Vil1	0.333721	Inf	-0.1177	0.507272
547	Usp37	0.0502336	0.711619	0.00310616	0.143474
548	Cnot9	0.117866	Inf	0.0593979	0.254714
549	Plcd4	0.142202	Inf	-0.0407206	0.288287
550	Zfp142	0.0461518	Inf	0.158981	0.135859
551	Bcs1l	0.0450237	NA	0.291124	0.133698
552	Rnf25	0.0115016	NA	0.194753	0.0547346
553	Stk36	0.0306729	Inf	-0.0693729	0.104596
554	Ttll4	0.271095	Inf	-0.152983	0.44276
555	Cyp27a1	0.0855735	NA	0.340139	0.205812
556	Prkag3	0.406861	NA	0.0583098	0.577365
557	Wnt6	0.677422	NA	-0.0221886	0.796116
558	Gm29539	0.641607	NA	-0.0164903	0.768552
559	Wnt10a	0.643918	Inf	-0.190174	0.770309
560	Gm16582	0.885506	1.0053	-0.211539	0.932042
561	Cdk5r2	0.423444	NA	-0.305407	0.592221
562	Fev	0.160269	NA	-0.0335156	0.312139
563	Cryba2	0.204567	Inf	-0.12083	0.367281
564	Cfap65	0.117998	Inf	-0.0484587	0.254925
565	Gm15841	0.44043	NA	-0.318442	0.606908
566	Ihh	0.0535909	NA	0.18749	0.149645
567	Nhej1	0.0131523	1.22188	0.187706	0.0597593
568	Slc23a3	0.52521	NA	-0.316672	0.67753
569	Cnppd1	0.223864	NA	-0.0592827	0.389921
570	Retreg2	0.228003	NA	0.119205	0.394874
571	Zfand2b	0.241165	NA	0.0835512	0.410102
572	Abcb6	0.163668	Inf	0.00120698	0.316682
573	Atg9a	0.124062	Inf	0.0212073	0.263328
574	Ankzf1	0.0920549	NA	0.0659916	0.216
575	Glb1l	0.0837238	Inf	0.101296	0.202835
576	Stk16	0.117439	NA	0.0668967	0.254064
577	Tuba4a	0.117439	NA	0.0668967	0.254064
578	A630095N17Rik	0.143993	Inf	-0.087019	0.290824
579	Dnajb2	0.065141	Inf	0.0184479	0.1714
580	Ptprn	0.038148	Inf	0.147215	0.120354
581	Gm28294	0.0278541	Inf	0.218049	0.0980341
582	Resp18	0.279719	NA	-0.190983	0.451753
583	Gm28902	0.279719	NA	-0.190983	0.451753
584	Dnpep	0.0170423	Inf	0.293148	0.0708149
585	Des	0.190677	NA	-0.146147	0.351003
586	Gm15179	0.143072	Inf	-0.0131218	0.289604
587	Speg	0.0125587	1.1883	0.219226	0.0579001
588	Gm15178	0.0066171	Inf	0.34919	0.0382189
589	Gmppa	0.0109603	Inf	0.19957	0.0529957
590	Asic4	0.03569	1.0022	0.165894	0.115192
591	Chpf	0.122723	NA	0.0184729	0.261645
592	Obsl1	0.244373	1.00041	-0.135541	0.414085
593	Tmem198	0.171651	Inf	-0.0961248	0.326798
594	Inha	0.256567	Inf	-0.335121	0.427323
595	Stk11ip	0.154547	Inf	-0.0537087	0.304746
596	Slc4a3	0.0306116	Inf	0.0369743	0.104466
597	Gm29065	0.0922491	NA	0.147812	0.216257
598	Gm29069	0.127788	-0.415584	-0.590876	0.268475
599	Gm17751	0.185612	NA	-0.604163	0.344542
600	Gm816	0.634222	-0.000373162	-0.317828	0.76292
601	Epha4	0.996737	-0.173631	-0.236289	0.998427
602	Gm28386	0.835463	NA	0.0456725	0.903166
603	Gm28387	0.248676	NA	-0.110368	0.418645
604	Pax3	0.2021	1.5844	0.00491073	0.364419
605	Sgpp2	0.0823836	0.779668	-0.00620365	0.200588
606	Gm28410	0.0473792	NA	0.153754	0.138102
607	Farsb	0.610338	1.5852	-0.158748	0.74435
608	BC035947	0.0942502	NA	-0.132878	0.219166
609	Mogat1	0.00454492	Inf	0.252794	0.0301308
610	5730419F03Rik	0.123663	NA	0.0732775	0.26285
611	Gm29611	0.14898	NA	-0.106911	0.297329
612	Acsl3	0.000817948	1.59092	0.202654	0.0105033
613	Utp14b	0.000729887	Inf	0.164695	0.00979839
614	Gm29536	0.420422	0.034604	-0.321927	0.589745
615	Kcne4	0.470401	NA	-0.318416	0.63085
616	Gm29187	0.529734	NA	-0.44514	0.681204
617	Scg2	0.153388	NA	0.0757299	0.303372
618	Ap1s3	0.00225608	2.00227	0.117815	0.0195642
619	Wdfy1	0.0769207	Inf	-0.0398017	0.191447
620	Mrpl44	0.850066	NA	-0.13745	0.912083
621	Serpine2	0.772497	-0.581617	-0.239781	0.861225
622	9830004L10Rik	0.00834823	NA	0.32474	0.0443112
623	Fam124b	0.0258871	NA	0.483832	0.0935628
624	2310015K22Rik	0.0360429	NA	-0.113699	0.116004
625	Cul3	0.32813	0.587596	-0.103059	0.501735
626	Gm29125	0.953242	NA	-0.0826931	0.973885
627	1700016L21Rik	0.415848	NA	-0.421049	0.585209
628	Gm45261	0.373845	NA	-0.482592	0.546987
629	Dock10	0.81809	0.386315	-0.135317	0.891832
630	Nyap2	0.0140244	-0.690629	-0.495041	0.0623681
631	Irs1	0.105694	1.58938	0.00354287	0.236131
632	Gm9747	0.321087	NA	-0.384088	0.494527
633	Rhbdd1	0.598736	-0.728844	-0.354697	0.735948
634	Gm28940	0.387281	NA	-0.568104	0.558464
635	Col4a4	0.511528	-0.40998	-0.381106	0.666253
636	Col4a3	0.899765	0.416217	-0.410599	0.94078
637	C430014B12Rik	0.165601	NA	0.033713	0.319151
638	Mff	0.231648	NA	0.386347	0.39921
639	Gm28941	0.085868	NA	0.593534	0.206262
640	Tm4sf20	0.388304	NA	-0.0751823	0.559509
641	Gm47791	0.657868	NA	-0.0725492	0.781528
642	Gm28942	0.337262	NA	-0.32008	0.510929
643	Agfg1	0.83941	0.00452337	-0.312678	0.905625
644	A030005L19Rik	0.716027	NA	-0.054763	0.822864
645	A030014E15Rik	0.0564958	NA	0.256805	0.155045
646	Gm6217	0.208126	NA	0.455149	0.371462
647	A030003K21Rik	0.119557	NA	0.373803	0.257023
648	Gm7544	0.395392	NA	0.166196	0.566284
649	Gm47955	0.188298	NA	-0.162864	0.348353
650	Gm47959	0.375181	NA	0.187702	0.547936
651	Slc19a3	0.668565	NA	-0.309124	0.78936
652	Krtap28-10	0.332289	NA	-0.77597	0.506066
653	Gm47969	0.332289	NA	-0.77597	0.506066
654	A030005K14Rik	0.93427	NA	-0.531537	0.961844
655	Krtap28-13	0.40141	NA	-0.313434	0.571844
656	Ccl20	0.400471	NA	-0.285238	0.570954
657	Daw1	0.80765	0.00614365	-0.221326	0.885117
658	Sphkap	0.625466	0.109464	-0.137531	0.756098
659	4933436I20Rik	0.763333	0.00377834	-0.257634	0.855121
660	Pid1	0.815966	0.196442	-0.179817	0.89058
661	Dner	0.000139537	0.728321	0.426857	0.00351912
662	Trip12	0.000769086	Inf	0.251688	0.0101173
663	Fbxo36	0.0178223	Inf	0.138328	0.07293
664	Slc16a14	0.067231	NA	0.0815111	0.174758
665	Sp140	0.125935	NA	#NAME?	0.265804
666	Gm17017	0.844913	NA	-1.54583	0.90873
667	Sp100	0.148262	NA	-0.0693109	0.296351
668	A630001G21Rik	0.528135	NA	-0.273702	0.680066
669	9930111H07Rik	0.772536	NA	-0.177454	0.861237
670	Cab39	0.251084	Inf	0.318609	0.420984
671	Itm2c	0.846478	NA	-0.405388	0.909808
672	4933407L21Rik	0.513772	NA	0.0738851	0.668175
673	Gm28884	0.397623	NA	0.107411	0.568574
674	Gpr55	0.233322	Inf	-0.0695215	0.400789
675	Gm28100	0.484434	NA	0.0423377	0.642629
676	Spata3	0.0652398	NA	-0.516673	0.17151
677	2810459M11Rik	0.542284	NA	-0.571249	0.691053
678	Psmd1	0.38202	0.734709	0.0355557	0.553925
679	Htr2b	0.249639	Inf	-0.0805136	0.419542
680	Armc9	0.113383	0.705405	-0.0756628	0.248051
681	Gm16341	0.00827238	Inf	0.169647	0.044056
682	B3gnt7	0.0136165	NA	0.324021	0.0610314
683	Gm28626	0.0136165	NA	0.324021	0.0610314
684	Ncl	0.682587	NA	-0.0529254	0.799744
685	C130036L24Rik	0.515713	0.00382838	0.0178862	0.669741
686	Nmur1	0.0838704	1.00455	-0.0471497	0.203092
687	Tex44	0.434455	NA	-0.179096	0.601922
688	Ptma	0.0410087	Inf	0.0953044	0.125807
689	Pde6d	0.286936	0.00814241	-0.156104	0.458934
690	Cops7b	0.675854	0.00426585	-0.144098	0.794977
691	Nppc	0.0803964	Inf	-0.0821797	0.197238
692	Dis3l2	0.0649763	0.299274	0.00627087	0.171221
693	Gm29055	0.713371	NA	-0.186376	0.821158
694	Gm28375	0.0108219	0.636082	0.103222	0.052478
695	Gm29371	0.00875221	NA	0.241036	0.0456356
696	Alppl2	0.0117829	NA	0.341737	0.0556292
697	Alpi	0.0274995	NA	0.214932	0.0972631
698	Akp3	0.177149	NA	0.0800451	0.333891
699	Gm29374	0.147892	NA	0.113438	0.295903
700	Ecel1	0.0833953	NA	0.146966	0.202251
701	Prss56	0.0811476	Inf	0.0114431	0.198557
702	Chrnd	0.0135878	Inf	0.116479	0.0609388
703	Chrng	0.0627463	Inf	0.0403624	0.166847
704	Eif4e2	0.397397	0.996704	-0.0625439	0.568292
705	Efhd1	0.27932	Inf	-0.0458342	0.451472
706	Efhd1os	0.643685	NA	-0.206446	0.770166
707	Gigyf2	0.221472	0.00610977	-0.0802695	0.387232
708	Kcnj13	0.0467883	Inf	0.0712083	0.13701
709	Snorc	0.171956	NA	-0.0823359	0.327147
710	Ngef	0.781522	0.00581019	-0.26188	0.86746
711	Neu2	0.58073	-0.112455	-0.45466	0.721853
712	Inpp5d	0.963991	0.137228	-0.201304	0.979568
713	Atg16l1	0.0459773	0.586273	0.121208	0.13547
714	Sag	0.00662403	0.99773	0.226922	0.0382436
715	Dgkd	0.00222066	0.655837	0.150503	0.0193821
716	Gm19582	0.00604947	Inf	0.0548881	0.0361419
717	Usp40	0.0434003	1.99959	0.0124782	0.130535
718	Ugt1a10	0.519622	NA	-0.0160863	0.672854
719	Gm20528	0.519622	NA	-0.0160863	0.672854
720	Ugt1a9	0.728572	NA	-0.0933144	0.831322
721	Ugt1a8	0.801172	NA	-0.15159	0.880588
722	Ugt1a7c	0.878658	NA	-0.203036	0.928085
723	Ugt1a6b	0.90222	NA	-0.242459	0.942042
724	Ugt1a6a	0.479933	NA	-0.361727	0.638849
725	Ugt1a5	0.43449	NA	-0.363929	0.601922
726	Ugt1a2	0.283512	NA	-0.57413	0.455344
727	Dnajb3	0.277393	NA	-0.570299	0.44937
728	Ugt1a1	0.468462	NA	-0.639024	0.629358
729	Mroh2a	0.0926137	NA	-1.51443	0.216791
730	Trpm8	0.000106075	2.32372	0.420577	0.00299053
731	4930453O03Rik	6.12992e-06	Inf	0.443324	0.000460707
732	Spp2	0.00134822	Inf	0.0268265	0.0143832
733	Gm29538	0.000170515	Inf	0.347121	0.00397139
734	Gm28888	4.25499e-05	Inf	0.465358	0.00165254
735	Glrp1	0.000156147	Inf	0.42643	0.00377989
736	Gm19589	0.00173427	Inf	0.355418	0.0166616
737	Gm29336	0.000132262	NA	0.550134	0.00339243
738	Arl4c	0.000691645	1.00524	0.382942	0.0095089
739	Platr5	0.887905	NA	-0.145262	0.933661
740	Gm29337	0.0123184	NA	0.561113	0.0571595
741	1700067G17Rik	0.715138	NA	-0.228471	0.822347
742	Sh3bp4	0.578295	-0.576149	-0.310965	0.719805
743	Gm28342	0.00147538	1.58955	0.473673	0.0151603
744	C030007H22Rik	0.0973402	1.00579	-0.0679303	0.223874
745	Agap1	0.0420898	0.331463	0.0910347	0.128054
746	Gm28499	0.0432332	Inf	0.0940737	0.13017
747	4933400F21Rik	0.181196	0.999822	-0.0405073	0.338948
748	Gbx2	0.0779137	NA	0.0707236	0.193264
749	D130058E05Rik	0.191376	NA	0.00700327	0.351861
750	Asb18	0.0465022	1.58982	-0.125738	0.13653
751	Iqca	0.191542	0.351992	-0.120607	0.352101
752	4930434B07Rik	0.813751	NA	-0.286866	0.888935
753	Ackr3	0.0405497	Inf	0.320183	0.125009
754	Gm28721	0.230809	Inf	-0.251412	0.398425
755	Gm28723	0.166378	NA	0.0815794	0.320086
756	Gm28722	0.311941	NA	-0.057583	0.484727
757	Cops8	0.0378513	NA	0.109799	0.119778
758	Gm9991	0.628899	NA	-0.384085	0.758757
759	Col6a3	0.104215	-0.457543	-0.510164	0.234244
760	Mlph	0.650689	0.00166392	-0.147048	0.775761
761	Prlh	0.291107	NA	-0.0467788	0.463196
762	Rab17	0.0908454	Inf	0.0599514	0.214216
763	Gm28199	0.0607245	NA	0.112747	0.163002
764	Lrrfip1	0.102849	0.354446	0.0862068	0.232236
765	Rbm44	0.495578	1.00526	-0.302912	0.652785
766	Ramp1	0.540897	0.413171	-0.218842	0.690082
767	Ube2f	0.689352	0.00100474	-0.111702	0.804418
768	Scly	0.501702	0.994809	-0.131263	0.658034
769	Gm17090	0.509575	0.00406134	-0.110547	0.664614
770	Espnl	0.217546	0.00761082	-0.123158	0.382365
771	Klhl30	0.219827	NA	0.137352	0.38534
772	Erfe	0.323662	NA	0.13204	0.496843
773	Ilkap	0.565077	0.00391194	-0.182694	0.709409
774	1700020N18Rik	0.757573	NA	-0.189622	0.851493
775	Hes6	0.194036	NA	0.00810345	0.355363
776	Per2	0.0548045	0.586341	0.0767363	0.151852
777	Gm28382	0.00629402	NA	0.187708	0.036962
778	Traf3ip1	0.136105	1.00069	-0.13559	0.28013
779	Asb1	0.00808559	Inf	0.141602	0.0434064
780	Gm28380	0.0423949	Inf	0.0269402	0.128622
781	Gm29100	0.251225	NA	0.0766569	0.421126
782	Twist2	0.00457677	1.58479	0.258163	0.0302555
783	Gm29101	0.131021	NA	0.0536355	0.273116
784	Hdac4	0.00619437	0.327496	0.246898	0.0365549
785	Gm29099	0.0452236	Inf	0.32218	0.134083
786	Ndufa10	0.00747898	0.584332	0.236057	0.0411804
787	Olfr1416	0.00593221	Inf	0.444327	0.0357305
788	Olfr1415	0.0044988	Inf	0.397608	0.0299106
789	Olfr1414	0.234558	NA	-0.046394	0.402294
790	Olfr1413	0.890825	NA	-0.409396	0.935655
791	1700054K02Rik	0.890825	NA	-0.409396	0.935655
792	Olfr1412	0.154593	NA	-0.316072	0.304779
793	Olfr1411	0.325837	NA	-0.228919	0.498916
794	Olfr1410	0.33858	NA	0.0205923	0.512204
795	Olfr12	0.224265	Inf	0.159889	0.390423
796	Cops9	0.00522994	Inf	0.232195	0.0329335
797	Otos	0.0147375	NA	0.245471	0.0644363
798	Gm29483	0.80392	NA	-0.276762	0.882707
799	Gm29482	0.316015	Inf	-0.189966	0.489241
800	Gm29481	0.350769	Inf	0.0693893	0.524483
801	Gpc1	0.211651	0.999881	0.0475916	0.375552
802	Gm29480	0.558618	NA	0.134021	0.703802
803	Ankmy1	0.122671	0.419176	0.0938511	0.261609
804	Dusp28	0.427717	NA	-0.0943387	0.596039
805	5033417F24Rik	0.571277	Inf	-0.13923	0.714019
806	Rnpepl1	0.768745	1.00517	-0.202053	0.858313
807	9430060I03Rik	0.321719	Inf	-0.00506625	0.495071
808	Capn10	0.338008	Inf	0.0098476	0.511672
809	Gpr35	0.0295855	1.00392	0.154421	0.102101
810	Aqp12	0.00526245	Inf	0.216874	0.0330416
811	Kif1a	0.00249005	0.892765	0.322986	0.0208219
812	Gm28086	0.0163421	NA	0.322944	0.0691576
813	Agxt	0.0829879	Inf	-0.0122846	0.201636
814	2310007B03Rik	0.126517	Inf	-0.19924	0.266529
815	Crocc2	0.140522	1.57696	-0.000483942	0.286094
816	Sned1	0.000105784	2.32372	0.424946	0.00298514
817	Mterf4	0.000856104	Inf	0.462952	0.0108318
818	Gm28535	0.000225672	Inf	0.40882	0.00466205
819	Pask	0.000162301	2.58762	0.39899	0.00387095
820	Ppp1r7	0.121828	Inf	-0.022144	0.260382
821	Ano7	0.599988	0.00434671	-0.258184	0.736945
822	Hdlbp	0.233596	0.323468	-0.106816	0.401124
823	Sept2	0.0371739	Inf	0.0626682	0.118257
824	Sept2-1	0.0334944	Inf	0.101425	0.110577
825	Farp2	0.0212093	0.996189	0.134855	0.0819076
826	Stk25	0.991575	0.998812	-0.264933	0.995274
827	Gm28536	0.71514	NA	-0.151443	0.822347
828	Bok	0.802235	NA	-0.210346	0.881338
829	Thap4	0.333338	1.58227	-0.0147765	0.506986
830	Gm10550	0.145498	Inf	0.112391	0.292646
831	Atg4b	0.00828887	Inf	0.262711	0.0441057
832	Dtymk	0.0945282	NA	-0.00662831	0.219601
833	Ing5	0.164734	NA	-0.0792414	0.318069
834	D2hgdh	0.643696	NA	-0.0178333	0.770166
835	Gal3st2	0.261629	NA	-1.07362	0.432567
836	Gal3st2b	0.399467	NA	-1.1644	0.57021
837	Gal3st2c	0.285733	NA	-0.513849	0.457834
838	Neu4	0.451835	NA	-0.294751	0.616033
839	Pdcd1	0.143097	NA	-0.690814	0.289615
840	4930440C22Rik	0.0738716	NA	0.120079	0.186461
841	Fam174a	0.159192	NA	-0.0104151	0.310792
842	St8sia4	1.39644e-06	Inf	0.553388	0.000164082
843	4930598F16Rik	0.550233	NA	-0.468441	0.697464
844	1700063A18Rik	0.920685	NA	-0.249351	0.95369
845	Gm29601	0.47259	NA	-0.810551	0.632794
846	4930533P14Rik	0.273445	NA	0.234088	0.445336
847	Slco4c1	0.163568	NA	-0.561624	0.31659
848	Panct2	0.802472	NA	-0.0558073	0.881566
849	Gm28901	0.746655	NA	-0.280057	0.8439
850	Slco6c1	0.389173	NA	-0.214854	0.560354
851	D1Ertd622e	0.000490973	2.32956	0.240659	0.00758603
852	Ppip5k2	0.0019327	2.32067	0.2487	0.0178455
853	Gin1	4.1263e-06	Inf	0.321688	0.000353291
854	Pam	0.000701699	0.672876	0.278658	0.00959519
855	B230216N24Rik	0.00181228	Inf	0.235874	0.0171326
856	1810006J02Rik	0.00336851	NA	0.522801	0.0250494
857	Gm29461	0.168348	NA	0.16093	0.322567
858	Slco6d1	0.988012	NA	-0.292597	0.993053
859	Gm7967	0.608259	NA	0.000713681	0.742836
860	Cntnap5b	0.00894277	0.307348	0.159801	0.0463008
861	Gm20268	0.594339	NA	-0.0967229	0.732528
862	Gm28187	0.576263	NA	-0.283039	0.718256
863	Cdh20	0.0921428	0.457697	0.114809	0.216075
864	Gm15699	0.537627	NA	-0.424482	0.687821
865	Gm29012	0.0774016	NA	-0.16648	0.192311
866	Rnf152	0.0410188	1.59055	0.0385482	0.125824
867	Gm17634	0.471223	NA	-0.23859	0.63144
868	Gm28403	0.146084	0.675607	-0.0100805	0.293394
869	Pign	0.00722654	1.40667	0.157888	0.0402519
870	Gm28404	0.224892	NA	-0.0174255	0.391215
871	Relch	0.00217504	1.32797	0.377914	0.0190896
872	Tnfrsf11a	0.0222691	Inf	0.104582	0.0848049
873	Gm7160	0.200341	Inf	0.00803465	0.362394
874	Zcchc2	0.15235	1.58578	0.0842872	0.302156
875	Gm20753	9.63383e-05	Inf	0.475933	0.00281342
876	Phlpp1	0.000484357	1.05088	0.252524	0.00752452
877	A530053M12Rik	0.101752	NA	-0.057578	0.230432
878	Bcl2	0.0133816	0.865701	0.116163	0.0604006
879	D630008O14Rik	0.00860299	Inf	0.130466	0.0451741
880	Kdsr	0.00363169	Inf	0.3151	0.0262286
881	Vps4b	0.00541989	Inf	0.354149	0.0336448
882	Serpinb5	0.273455	NA	-0.225812	0.445336
883	Serpinb12	0.166402	NA	-0.175256	0.320098
884	Serpinb13	0.79512	NA	-0.730463	0.877007
885	Serpinb3a	0.253909	NA	-0.347687	0.424313
886	Serpinb3d	0.556814	NA	0.0468746	0.702439
887	Serpinb3b	0.676334	NA	-0.420623	0.795323
888	Serpinb3c	0.697177	NA	-0.186695	0.80963
889	Serpinb11	0.863913	NA	-0.274026	0.919747
890	Gm15391	0.717469	NA	-0.225394	0.823673
891	Serpinb7	0.484764	NA	-0.569108	0.642953
892	Serpinb2	0.583592	NA	-0.143529	0.723709
893	Serpinb8	0.562141	NA	-0.331686	0.706851
894	Gm15389	0.503197	NA	-0.639194	0.659477
895	D830032E09Rik	0.343482	-0.581686	-0.362373	0.517205
896	Cdh7	0.00885927	0.810194	0.189632	0.0460187
897	Cdh19	0.283175	NA	-0.67017	0.455042
898	Gm29088	0.870894	NA	-0.351971	0.923313
899	Dsel	0.176601	NA	-0.532629	0.333237
900	Gm28189	0.0604839	NA	0.117872	0.162591
901	9330185C12Rik	0.652076	NA	-0.277189	0.776923
902	Cntnap5a	3.73241e-11	1.12083	0.639984	5.50404e-08
903	Gm19965	0.619846	NA	0.38493	0.751415
904	Zfp813-ps	0.777266	NA	-1.14711	0.864501
905	Gm28363	0.403712	NA	-1.25952	0.574379
906	B020011L13Rik	0.779561	NA	-0.0538782	0.866132
907	Gm28360	0.0989658	NA	0.640113	0.226128
908	Gm28168	0.720906	NA	0.606153	0.825701
909	Gm7145	0.879496	NA	0.508919	0.928578
910	Gm29106	0.0345119	NA	0.30918	0.112664
911	Tsn	0.0981706	NA	0.444999	0.225165
912	Nifk	0.585352	NA	-0.18948	0.725115
913	Gm28867	0.290929	NA	-0.585738	0.46302
914	Clasp1	0.252589	0.163806	0.00149059	0.42273
915	2900060B14Rik	0.0627846	NA	-0.0571508	0.166935
916	Tfcp2l1	0.841871	1.58053	-0.12776	0.907028
917	Gli2	0.433584	-0.298031	-0.291868	0.60113
918	Gm26831	0.971134	NA	-0.0844731	0.983296
919	Gm29456	0.537857	NA	-0.099069	0.687969
920	Gm29455	0.586279	-0.578024	-0.306218	0.725936
921	Inhbb	0.897011	NA	-0.142542	0.939173
922	Ralb	0.972143	0.00661487	-0.207849	0.983671
923	Gm27184	0.614207	NA	-0.264229	0.747224
924	Tmem185b	0.614207	NA	-0.264229	0.747224
925	3830432H09Rik	0.458379	NA	-0.203645	0.621134
926	Epb41l5	0.349471	0.320237	-0.0949246	0.523451
927	Ptpn4	0.0477667	1.10365	0.0671138	0.13881
928	Gm28209	0.189496	NA	0.166515	0.349769
929	Tmem177	0.342051	NA	-0.00529763	0.515838
930	Cfap221	0.10173	-0.999643	-0.65224	0.230401
931	Sctr	0.0799299	1.00099	0.0180153	0.196535
932	Tmem37	0.164611	NA	0.00550847	0.317935
933	Dbi	0.251031	NA	-0.503051	0.420917
934	3110009E18Rik	0.500064	0.263784	-0.246424	0.6566
935	Steap3	0.822096	0.000339977	-0.324646	0.894553
936	C1ql2	0.694804	NA	-0.11754	0.808151
937	1700012E03Rik	0.384741	NA	0.00163095	0.556317
938	Marco	0.538027	NA	0.0037529	0.688041
939	En1	0.967751	NA	-0.306629	0.981461
940	2610027F03Rik	0.712417	1.00172	-0.0538926	0.820497
941	Gm29346	0.60329	NA	-0.45902	0.739465
942	Gm29345	0.0791912	NA	0.143174	0.195244
943	Gm29348	0.217686	NA	0.272129	0.382508
944	Gm29347	0.139213	NA	0.360302	0.284313
945	Celrr	0.530664	1.00532	-0.0176841	0.681866
946	Gm29359	0.139738	NA	0.316223	0.285113
947	Insig2	0.278511	Inf	-0.0162352	0.450696
948	2210011K15Rik	0.00382325	NA	0.352453	0.0271437
949	Ccdc93	0.640038	0.00111955	-0.173832	0.767465
950	Gm15392	0.374751	NA	-0.545844	0.547697
951	Htr5b	0.0990821	NA	-0.40296	0.226342
952	Ddx18	0.0630261	NA	-0.457015	0.167397
953	Gm28590	0.000468133	#NAME?	-0.899436	0.00736357
954	Dpp10	1.10425e-10	-0.767459	-0.663273	1.33119e-07
955	1700121L03Rik	0.000601441	NA	-1.17582	0.00867751
956	Actr3	0.746816	0.00415655	-0.123197	0.843928
957	Gm28706	0.89485	NA	-0.200225	0.937708
958	Slc35f5	0.782354	0.00105225	-0.299496	0.868136
959	Gpr39	1.12896e-05	-1.32199	-0.885185	0.000698655
960	Lypd1	0.000107234	#NAME?	-0.996414	0.00301485
961	Nckap5	6.04838e-09	-0.955898	-0.813628	3.43936e-06
962	4930599A14Rik	0.914619	NA	0.0236872	0.949888
963	Mgat5	0.0672519	-0.180562	-0.330981	0.174758
964	Tmem163	0.00773276	-0.697211	-0.696728	0.0421048
965	Acmsd	0.0364236	#NAME?	-0.479368	0.116718
966	2900009J06Rik	0.00417334	NA	-0.831513	0.0285324
967	Ccnt2	0.001917	#NAME?	-0.875305	0.0177576
968	Map3k19	0.968968	-0.000458381	-0.140527	0.9821
969	Rab3gap1	0.730943	0.411882	-0.265079	0.83327
970	Zranb3	0.0260347	-0.675268	-0.581399	0.0939455
971	Gm28800	0.894839	0.000960357	-0.35157	0.937708
972	R3hdm1	0.703961	0.001264	-0.267061	0.814402
973	Ubxn4	0.187298	Inf	-0.0390917	0.346923
974	Lct	0.774839	Inf	-0.337824	0.863045
975	Mcm6	0.698809	NA	-0.153772	0.810651
976	Dars	0.709875	0.00598371	-0.0943329	0.818917
977	Cxcr4	0.210469	NA	-0.440568	0.374202
978	Gm26686	0.413732	NA	-0.099834	0.583239
979	Thsd7b	0.000740271	-0.608584	-0.507146	0.00987181
980	Gm16081	0.0775878	NA	-0.506541	0.192643
981	Cd55b	0.120176	NA	-0.938651	0.257913
982	Gm15674	0.950774	NA	-0.502635	0.972424
983	Gm15675	0.950774	NA	-0.502635	0.972424
984	Cd55	0.789485	NA	-0.184646	0.873028
985	Gm16083	0.877343	1.00232	-0.13855	0.927214
986	Zp3r	0.957532	NA	0.00170367	0.97613
987	C4bp	0.678044	NA	-0.434572	0.796433
988	Pfkfb2	0.842324	Inf	-0.241998	0.907257
989	Yod1	0.755628	NA	-0.239886	0.850219
990	AA986860	0.282384	NA	-0.384879	0.454159
991	Gm28857	0.193953	NA	-0.371684	0.355313
992	Gm28856	0.226075	NA	-0.296075	0.392524
993	Fcamr	0.706632	NA	-0.244182	0.8163
994	Gm15848	0.626637	NA	-0.178638	0.75697
995	Pigr	0.543287	NA	-0.132929	0.691832
996	Fcmr	0.0401203	NA	-0.828301	0.124091
997	Il24	0.0485641	NA	-0.695379	0.140313
998	Il20	0.300859	NA	-0.234936	0.473364
999	Il19	0.121022	NA	-0.75908	0.259248
1000	Il10	0.800237	NA	-0.342059	0.880157
1001	Mapkapk2	0.291718	-0.995195	-0.432476	0.463752
1002	Dyrk3	0.864548	NA	-0.29207	0.919747
1003	Eif2d	0.0705434	Inf	0.207545	0.180739
1004	Rassf5	0.301291	0.583876	-0.0546788	0.473757
1005	Ikbke	0.114171	0.00355222	0.178	0.249178
1006	Gm28914	0.115751	0.00398768	0.0662663	0.25175
1007	Gm28913	0.0554705	NA	0.138686	0.153149
1008	Srgap2	0.0719941	0.567975	0.0599744	0.183349
1009	Gm29488	0.0371266	NA	0.157982	0.118167
1010	Fam72a	0.163523	Inf	-0.200871	0.316542
1011	Avpr1b	0.611803	NA	-0.545511	0.745472
1012	Ctse	0.997655	NA	-0.469411	0.998915
1013	Rab7b	0.868405	0.00219777	-0.198051	0.921743
1014	Slc26a9	0.3987	0.00894037	-0.158228	0.569372
1015	Pm20d1	0.330694	1.00016	-0.230829	0.504674
1016	Slc41a1	0.790148	0.00163244	-0.294502	0.87344
1017	Rab29	0.599798	NA	0.150964	0.736802
1018	Nucks1	0.0424004	Inf	-0.0111441	0.128622
1019	Slc45a3	0.0240143	Inf	0.0844022	0.089087
1020	Elk4	0.0326429	1.00593	0.085164	0.108756
1021	Mfsd4a	0.0346696	0.584308	0.0947678	0.112922
1022	Cdk18	0.0840022	0.00524251	0.157491	0.20326
1023	Gm29629	0.0687746	1.00522	0.107264	0.177596
1024	Lemd1	0.148334	0.512971	-0.0122591	0.296394
1025	Gm10188	0.317486	NA	-0.158061	0.490623
1026	Gm29630	0.385656	Inf	-0.12087	0.557106
1027	Klhdc8a	0.285227	0.00600571	-0.00187057	0.457267
1028	Nuak2	0.0529388	Inf	-0.182943	0.148419
1029	F730311O21Rik	0.0341901	NA	0.0527351	0.111981
1030	Tmcc2	0.0319383	0.588282	0.140277	0.107178
1031	Gm15849	0.0197117	Inf	0.0971163	0.0780221
1032	Dstyk	0.200951	0.412309	-0.01244	0.363107
1033	6030442K20Rik	0.366209	Inf	-0.0638887	0.540179
1034	Rbbp5	0.353388	1.00024	-0.22507	0.526909
1035	Tmem81	0.531493	NA	-0.270695	0.682552
1036	Cntn2	0.756638	0.00224391	-0.194791	0.850974
1037	Nfasc	0.721042	-0.0310208	-0.106331	0.825762
1038	Gm10538	0.257251	0.00252126	-0.00130259	0.428131
1039	Lrrn2	0.231059	0.155956	-0.0492114	0.398697
1040	Mdm4	0.0231898	0.264223	0.147545	0.0870112
1041	Pik3c2b	0.142505	0.995048	-0.0216183	0.288733
1042	Gm28609	0.0377998	Inf	0.0632701	0.119643
1043	Ppp1r15b	0.0174525	NA	0.369594	0.0718361
1044	Plekha6	0.673601	-0.0376822	-0.28552	0.793348
1045	Gm19461	0.26983	#NAME?	-0.49515	0.441437
1046	Gm28040	0.167668	0.00636298	0.0558945	0.321612
1047	Kiss1	0.661175	NA	-0.113708	0.783706
1048	Ren1	0.785805	Inf	-0.28248	0.870717
1049	Etnk2	0.619271	-0.000285963	-0.108701	0.750928
1050	Sox13	0.749176	1.00319	-0.181144	0.845714
1051	Snrpe	0.971925	NA	-0.244307	0.983543
1052	Zc3h11a	0.608055	0.999454	-0.198398	0.742706
1053	Zc3h11a-1	0.608055	0.999454	-0.198398	0.742706
1054	Gm38394	0.608055	0.999454	-0.198398	0.742706
1055	Zbed6	0.765333	NA	-0.200018	0.856058
1056	Lax1	0.882277	#NAME?	-0.159059	0.930145
1057	Atp2b4	0.382431	-0.166525	-0.378537	0.5542
1058	Gm28441	0.092916	NA	-0.564901	0.217246
1059	Optc	0.546163	0.00330858	-0.202118	0.694203
1060	Gm15851	0.681957	0.00207823	-0.194984	0.799409
1061	Prelp	0.489317	0.00255139	-0.144305	0.646722
1062	Gm1627	0.628273	NA	-0.162179	0.758154
1063	Fmod	0.635033	Inf	-0.439634	0.763588
1064	Btg2	0.0240882	NA	0.265419	0.0891993
1065	Chit1	0.00982395	0.00831749	0.188847	0.04919
1066	Chil1	0.0613187	Inf	0.107221	0.164083
1067	Mybph	0.0387753	Inf	0.0466586	0.121528
1068	Adora1	0.0948408	0.589924	-0.0306946	0.220107
1069	Myog	0.118933	Inf	-0.0109809	0.256286
1070	Ppfia4	0.0188753	0.587881	0.0864027	0.075879
1071	Tmem183a	0.0571172	0.00807245	-0.00466356	0.15615
1072	4933406M09Rik	0.0398659	NA	-0.134119	0.123533
1073	Cyb5r1	0.103444	NA	-0.142238	0.233249
1074	Adipor1	0.392859	Inf	-0.0564356	0.563889
1075	Platr1	0.246133	NA	-0.000334688	0.415738
1076	Klhl12	0.00868996	Inf	0.248022	0.0454583
1077	Rabif	0.0015785	Inf	0.386464	0.0157787
1078	Mgat4e	0.219065	NA	0.105259	0.38434
1079	Kdm5b	0.00547013	1.00015	0.18497	0.0338449
1080	Gm26783	0.00631412	NA	0.179255	0.0370656
1081	Syt2	1.00364e-05	1.44382	0.482817	0.000638139
1082	Ppp1r12b	0.331521	0.18217	-0.0611694	0.505455
1083	Gm28892	0.339514	Inf	-0.243261	0.513307
1084	Ube2t	0.0368387	Inf	0.0200941	0.117573
1085	Lgr6	0.189613	0.511467	-0.0889615	0.349899
1086	Gm10535	0.165514	Inf	-0.180384	0.319062
1087	Ptpn7	0.0214589	Inf	0.000897182	0.0825962
1088	Arl8a	0.02513	Inf	-0.045358	0.0918911
1089	Gm15445	0.0499154	NA	-0.0615006	0.142931
1090	Gpr37l1	0.00254065	Inf	0.28236	0.0210879
1091	Gm26642	0.129189	Inf	-0.216556	0.270513
1092	Elf3	0.608687	NA	-0.300173	0.743178
1093	Rnpep	0.0793219	Inf	-0.298149	0.195534
1094	Timm17a	0.00090123	Inf	0.130616	0.0112144
1095	Lmod1	0.00253309	1.58621	0.144115	0.0210658
1096	Shisa4	0.101109	Inf	-0.179416	0.229529
1097	Ipo9	0.0651208	0.412341	0.0236402	0.171379
1098	Gm28277	0.0851179	Inf	0.0248963	0.205059
1099	Nav1	0.0168904	0.28895	0.210093	0.0704397
1100	Gm4793	0.000661513	Inf	0.120616	0.00928016
1101	Csrp1	0.0958087	1.00055	0.114702	0.221535
1102	Phlda3	0.361515	NA	-0.0191035	0.535477
1103	Tnni1	0.373903	0.0048306	-0.0151934	0.546987
1104	Lad1	0.709773	Inf	-0.27819	0.818837
1105	Tnnt2	0.909574	1.00382	-0.35721	0.946082
1106	Pkp1	0.691313	1.00373	-0.173999	0.805957
1107	Igfn1	0.206952	0.593695	-0.295759	0.370068
1108	Tmem9	0.0913487	1.00146	0.00910735	0.214949
1109	Ascl5	0.0204661	Inf	0.250916	0.0798823
1110	Cacna1s	0.107264	0.264852	0.042617	0.238612
1111	Gm37759	0.473995	Inf	-0.104754	0.634027
1112	Gm15850	0.0473873	0.0049488	0.13173	0.138102
1113	Kif21b	0.0723588	0.269338	0.0445205	0.18389
1114	Mroh3	0.193805	1.00412	-0.215981	0.355134
1115	Inava	0.183194	Inf	-0.0313724	0.341399
1116	Gm26568	0.276986	NA	-0.0317478	0.448933
1117	A430034D21Rik	0.152365	Inf	-0.105671	0.302163
1118	Gm37552	0.160349	NA	-0.0898374	0.312263
1119	Gm26781	0.0421006	Inf	-0.0861157	0.128061
1120	Gpr25	0.0533332	Inf	-0.0828446	0.149146
1121	Camsap2	0.0295424	0.515559	0.172083	0.101976
1122	9230116N13Rik	0.270135	NA	-0.449849	0.441696
1123	Ddx59	0.476058	Inf	-0.316129	0.635714
1124	Kif14	0.128368	0.589695	0.128965	0.269356
1125	Gm37799	0.11452	NA	-0.162025	0.249758
1126	Gm33994	0.0426674	NA	0.267542	0.129069
1127	4933409D19Rik	0.498328	NA	-0.162468	0.655125
1128	Platr23	0.736308	NA	-0.0958785	0.837739
1129	Zfp281	0.243651	NA	-0.0623304	0.413302
1130	Gm19705	0.188906	NA	-0.52339	0.349007
1131	Platr22	0.328737	NA	-0.313689	0.502332
1132	Nr5a2	0.363135	0.324418	-0.158955	0.537005
1133	Gm4258	0.252158	0.484167	-0.042572	0.422266
1134	Gm26979	0.210352	NA	0.120579	0.374096
1135	Gm26936	0.240201	1.00427	0.0938482	0.409108
1136	Gm26930	0.0751222	NA	0.164777	0.188352
1137	A430106G13Rik	0.40846	NA	0.0234355	0.578746
1138	Ptprc	0.878343	0.0019993	-0.325212	0.927912
1139	Gm28556	0.192124	NA	-0.436686	0.35293
1140	Atp6v1g3	0.693857	NA	-0.36611	0.807729
1141	Nek7	5.99159e-05	1.54508	0.400304	0.00210873
1142	Gm28501	0.00235338	Inf	-0.0117111	0.0201003
1143	Gm5833	0.00125458	Inf	0.327428	0.0137356
1144	Lhx9	0.206991	NA	-0.360149	0.370099
1145	2310009B15Rik	0.447106	NA	-0.764771	0.612244
1146	1700019P21Rik	0.928206	NA	-0.199235	0.958464
1147	Dennd1b	0.026404	0.791437	0.169131	0.0947015
1148	4930596I21Rik	0.0885547	NA	-0.23032	0.210644
1149	Crb1	0.142194	0.874075	-0.0349842	0.288287
1150	4933436E23Rik	0.0511214	NA	0.28013	0.145075
1151	Gm34816	0.0815777	NA	0.584502	0.199286
1152	Zbtb41	0.358401	NA	-0.240413	0.532224
1153	Aspm	0.591138	NA	-0.133108	0.729823
1154	F13b	0.585323	NA	-0.357911	0.725115
1155	Cfhr1	0.0908592	NA	0.360019	0.214232
1156	Gm4788	0.061236	NA	-1.02745	0.163936
1157	Cfhr2	0.64133	NA	-0.143889	0.768372
1158	Cfh	0.455058	NA	-0.501861	0.618496
1159	Kcnt2	5.551e-05	-1.29753	-0.756988	0.00200354
1160	4930590L20Rik	0.00513122	#NAME?	-0.86389	0.0325362
1161	Cdc73	0.829046	0.000848712	-0.177702	0.898995
1162	B3galt2	0.791613	NA	-0.238616	0.874372
1163	Glrx2	0.447535	NA	-0.0495549	0.612553
1164	Trove2	0.199375	NA	0.0480496	0.361428
1165	Uchl5	0.856703	NA	-0.0644257	0.915703
1166	Gm29170	0.929641	NA	-0.0823448	0.959209
1167	Rgs2	0.410878	NA	0.0137723	0.580709
1168	Rgs13	0.757854	NA	-0.471448	0.85166
1169	Rgs1	0.775483	NA	-0.36175	0.863405
1170	Rgs21	0.507241	NA	-0.413616	0.663047
1171	Rgs18	0.581541	NA	0.067035	0.722533
1172	Gm29514	0.670852	NA	-0.128872	0.791199
1173	Brinp3	0.0208594	-0.482305	-0.46249	0.0808957
1174	A230059L01Rik	0.639367	NA	0.132281	0.767028
1175	Gm15584	0.41502	NA	0.190283	0.584453
1176	Gm29515	0.381299	NA	-0.564333	0.553251
1177	Gm29020	0.670963	NA	0.0646792	0.7912
1178	Gm29398	0.809738	NA	-0.627289	0.886518
1179	Pla2g4a	0.000523357	-0.847046	-0.726468	0.00789041
1180	Ptgs2os	0.0130871	NA	-0.334305	0.0595617
1181	Ptgs2	0.00857524	NA	-0.543748	0.0450716
1182	Ptgs2os2	0.00108456	NA	-0.953469	0.0125669
1183	Pdc	0.357146	NA	-0.275346	0.530831
1184	2310030A07Rik	0.378857	NA	-0.292516	0.551471
1185	Odr4	0.0375	NA	-0.666115	0.119003
1186	Tpr	0.359241	NA	-0.309581	0.533183
1187	Prg4	0.978406	NA	0.175167	0.987648
1188	Hmcn1	0.791313	-0.15972	-0.152254	0.874191
1189	Gm20631	0.934788	-0.00129203	-0.236489	0.962181
1190	Gm29188	0.281307	NA	-0.266466	0.453117
1191	C730036E19Rik	0.0260264	NA	-0.639283	0.0939268
1192	Gm47985	0.0537463	NA	-1.1408	0.149974
1193	Gm8947	0.0752044	NA	-1.00237	0.188468
1194	Gm47995	0.0752044	NA	-1.00237	0.188468
1195	3110040M04Rik	0.862913	NA	-0.0998499	0.91923
1196	Gm47996	0.583686	NA	-0.459725	0.72377
1197	Gm10138	0.624507	NA	-0.293104	0.755253
1198	Ivns1abp	0.443526	NA	-0.494747	0.609167
1199	Swt1	0.68995	-0.991496	-0.296099	0.804879
1200	Trmt1l	0.204236	NA	-0.0669282	0.366887
1201	Rnf2	0.0539138	Inf	0.145782	0.150296
1202	Gm28181	0.638291	NA	-0.102687	0.766071
1203	Fam129a	0.995898	0.171003	-0.242722	0.997856
1204	2810414N06Rik	0.0720673	NA	0.461646	0.183478
1205	Edem3	0.0525863	1.58425	0.124814	0.147964
1206	1700025G04Rik	0.230019	0.321706	-0.0160497	0.397335
1207	Gm28610	0.0699094	NA	-0.01864	0.179665
1208	Tsen15	0.152681	NA	-0.0873425	0.302605
1209	Colgalt2	0.325061	0.323567	-0.0158347	0.498204
1210	Rgl1	0.682124	-0.170574	-0.180229	0.799543
1211	Gm15479	0.230268	NA	-0.0716574	0.397674
1212	Gm28792	0.0640271	Inf	0.0197273	0.169327
1213	Apobec4	0.0656769	NA	-0.0669709	0.172149
1214	Arpc5	0.259472	Inf	-0.258637	0.430024
1215	Ncf2	0.0200952	1.00257	0.153206	0.0788992
1216	Smg7	0.0527604	0.325457	0.119443	0.148237
1217	Gm28791	0.112887	Inf	0.0560978	0.247289
1218	Nmnat2	0.00289359	0.606365	0.235252	0.022889
1219	Gm28960	0.00592658	0.998458	0.279311	0.0357159
1220	Lamc2	0.523323	0.00625901	-0.245875	0.676123
1221	Lamc1	0.274386	0.37923	-0.036072	0.446321
1222	E330020D12Rik	0.63554	NA	-0.427008	0.763926
1223	Shcbp1l	0.277099	Inf	-0.122268	0.449037
1224	Dhx9	0.249566	Inf	-0.0096816	0.419464
1225	Npl	0.939418	0.997255	-0.274292	0.965297
1226	Rgs8	0.90045	-0.218907	-0.318804	0.940984
1227	Gm29529	0.649409	NA	-0.308215	0.774742
1228	C230024C17Rik	0.623604	0.00187653	-0.157525	0.754423
1229	Rgs16	0.372004	NA	0.0255781	0.545237
1230	Gm28513	0.372004	NA	0.0255781	0.545237
1231	Rnasel	0.0250575	Inf	0.372285	0.0917151
1232	Gm28512	0.00998879	NA	0.351876	0.0497065
1233	Rgsl1	0.105567	1.99951	0.11874	0.236013
1234	Teddm2	0.654086	0.585157	-0.303242	0.778399
1235	Teddm1b	0.931254	NA	-0.043331	0.959992
1236	Teddm1a	0.983189	NA	-0.285762	0.990272
1237	Glul	0.682206	NA	-0.222677	0.799546
1238	Gm29290	0.8334	NA	-0.209407	0.901829
1239	Gm29291	0.706245	NA	-0.182107	0.81601
1240	Gm28286	0.0695382	NA	0.134204	0.179077
1241	A830008E24Rik	0.0589641	0.741442	0.153519	0.159478
1242	Zfp648	0.485943	NA	-0.270778	0.643864
1243	4930452N14Rik	0.199591	NA	-0.298118	0.36156
1244	4930532M18Rik	0.106424	NA	-0.313392	0.237302
1245	Cacna1e	2.03382e-05	-0.646828	-0.626634	0.00104861
1246	Gm29282	0.962957	0.000993296	-0.165502	0.97924
1247	Gm9530	0.372764	0.996441	-0.0183097	0.546022
1248	Ier5	0.530004	NA	-0.266612	0.681399
1249	Mr1	0.405646	0.00761224	-0.263291	0.576205
1250	Stx6	0.37053	0.413013	-0.164628	0.543858
1251	BC034090	0.411591	0.0027197	-0.189101	0.581471
1252	Gm37622	0.217379	NA	-0.111617	0.38223
1253	Xpr1	0.722008	-0.0647808	-0.253973	0.826398
1254	Gm5532	0.426286	NA	-0.10583	0.594733
1255	Acbd6	0.0263997	1.08525	0.153808	0.0947015
1256	Lhx4	0.239199	1.0012	-0.080955	0.407875
1257	Qsox1	0.0069368	Inf	0.254045	0.0392706
1258	Gm37571	0.0488754	1.00589	0.318844	0.140931
1259	Cep350	0.0439179	0.894833	0.0321065	0.131714
1260	Tor1aip1	0.0200147	Inf	0.245424	0.0787059
1261	Tor1aip2	0.0155841	Inf	0.223188	0.0669107
1262	Fam163a	0.00340825	1.25717	0.412304	0.0251944
1263	Tdrd5	0.11316	Inf	-0.12012	0.247724
1264	4930518J20Rik	0.183136	NA	0.190411	0.341332
1265	Nphs2	0.439293	NA	-0.0153332	0.605867
1266	Axdnd1	0.373	1.00814	-0.267671	0.546237
1267	Gm2000	0.641216	NA	-0.71681	0.768367
1268	Soat1	0.130834	Inf	-0.0506514	0.272876
1269	Abl2	0.180513	0.486464	-0.027778	0.338005
1270	Tor3a	0.221024	Inf	-0.169001	0.386717
1271	Fam20b	0.52252	0.00895981	-0.25609	0.675346
1272	Ralgps2	0.526243	0.177503	-0.107174	0.678296
1273	Angptl1	0.346341	Inf	-0.251704	0.520237
1274	4930439D14Rik	0.484671	NA	-0.132892	0.642858
1275	Gm28694	0.825959	0.00160119	-0.276707	0.896907
1276	Tex35	0.00632536	Inf	0.422504	0.0371099
1277	Rasal2	0.679222	-0.0611243	-0.197922	0.797348
1278	Cryzl2	0.115933	0.588749	0.00749122	0.251946
1279	Gm15486	0.136584	0.997881	0.0176181	0.280769
1280	Sec16b	0.0763295	0.417087	-0.0228507	0.190458
1281	Brinp2	0.963056	0.00147928	-0.338917	0.979269
1282	Astn1	0.738951	0.0258039	0.0158545	0.839446
1283	Gm37679	0.187674	0.00470534	0.0139319	0.34749
1284	Pappa2	0.125174	-0.489873	-0.473473	0.2649
1285	1600012P17Rik	0.619605	NA	0.094868	0.751214
1286	4930562F17Rik	0.307383	NA	-0.33734	0.479896
1287	Cop1	0.4228	0.269864	-0.141139	0.591705
1288	Tnr	0.4525	-0.20596	-0.13713	0.616632
1289	Gm10530	0.37109	0.00200479	0.0344357	0.544256
1290	Gm38039	0.680725	Inf	-0.424703	0.798271
1291	Gm37294	0.579989	NA	-0.18168	0.721111
1292	4930523C07Rik	0.5981	-0.317993	-0.215402	0.735496
1293	4930562F07Rik	0.668951	NA	-0.178466	0.789599
1294	Tnn	0.373133	-0.410103	-0.00763393	0.54635
1295	Mrps14	0.426005	Inf	-0.142535	0.59445
1296	Cacybp	0.308952	Inf	-0.20923	0.481671
1297	Rabgap1l	0.106506	-0.256719	-0.396969	0.237402
1298	Gm36975	0.704086	-0.179076	-0.278031	0.814515
1299	Gm37529	0.898802	NA	-0.399488	0.940232
1300	Gm37328	0.46456	NA	-0.344158	0.626286
1301	Gm37083	0.431159	NA	-0.0347935	0.59898
1302	Gm38060	0.570723	NA	-0.0375315	0.713682
1303	Rc3h1	0.88415	0.00114498	-0.198026	0.931338
1304	Serpinc1	0.925709	Inf	-0.461016	0.956921
1305	Zbtb37	0.646139	Inf	-0.298009	0.771863
1306	Gm37362	0.0203834	NA	0.276244	0.0796453
1307	Gas5	0.0203834	NA	0.276244	0.0796453
1308	Dars2	0.036433	Inf	0.330958	0.116731
1309	Gm37634	0.0107566	NA	0.467711	0.0522369
1310	Cenpl	0.461492	NA	-0.244947	0.624141
1311	Klhl20	0.436726	1.00662	-0.220904	0.603819
1312	Ankrd45	0.0347876	Inf	0.17495	0.113221
1313	Tex50	0.0299096	NA	0.3017	0.102765
1314	Prdx6	0.359378	NA	0.0110157	0.533327
1315	Tnfsf4	0.946876	NA	-0.144982	0.970084
1316	Tnfsf18	0.58764	NA	-0.538581	0.727142
1317	Fasl	0.143134	NA	0.0597669	0.289632
1318	Suco	0.664208	Inf	-0.234998	0.786033
1319	Gm31925	0.469309	NA	0.089211	0.63008
1320	4930558K02Rik	0.150491	Inf	-0.142205	0.299689
1321	Pigc	0.130888	NA	-0.180508	0.272913
1322	Gm38304	0.147978	0.999391	-0.238742	0.295957
1323	Dnm3	0.0469579	0.336582	0.115722	0.137386
1324	2810442N19Rik	0.302596	NA	-0.215421	0.475204
1325	Dnm3os	0.00140113	Inf	0.0851596	0.0147333
1326	Mettl13	0.114198	NA	-0.0296594	0.249218
1327	Vamp4	0.0380573	NA	0.368539	0.12019
1328	Myoc	0.00432536	NA	0.0743714	0.0291286
1329	Myocos	0.00688919	NA	-0.172997	0.0391305
1330	Prrc2c	2.88309e-05	Inf	0.466219	0.00129494
1331	Fmo4	0.43062	NA	-0.193318	0.59859
1332	Fmo1	0.263445	NA	-0.547486	0.434434
1333	Fmo2	0.530494	NA	-0.564539	0.681759
1334	Fmo6	0.450555	NA	-0.526325	0.614958
1335	Fmo3	0.897676	NA	-0.419539	0.939512
1336	Gm37273	0.19772	NA	-0.287345	0.359597
1337	Mroh9	0.989264	NA	-0.379452	0.993649
1338	Prrx1	0.485502	Inf	-0.186772	0.64362
1339	Gm20471	0.74475	NA	-0.224989	0.842894
1340	Gorab	0.0072631	NA	0.662527	0.0403719
1341	Gm29500	0.652232	NA	-0.719734	0.777078
1342	Mettl11b	0.00386013	NA	0.00402709	0.0273219
1343	Kifap3	0.0983897	0.584329	-0.0342708	0.225464
1344	Scyl3	0.19742	Inf	-0.2165	0.359311
1345	BC055324	0.12593	Inf	-0.137021	0.265804
1346	Mettl18	0.213581	NA	-0.0671406	0.377731
1347	Sele	0.179257	NA	0.0102297	0.336433
1348	Sell	0.603585	NA	0.0401164	0.739736
1349	Selp	0.241267	Inf	-0.181043	0.410207
1350	Gm16587	0.373422	NA	-0.242722	0.5466
1351	Gm16548	0.241937	NA	-0.158151	0.411021
1352	F5	0.870799	1.58434	-0.198996	0.923276
1353	Slc19a2	0.0436449	Inf	0.0517261	0.131052
1354	Ccdc181	0.00476852	Inf	0.370981	0.0310732
1355	Blzf1	0.0190306	Inf	0.0665044	0.0762693
1356	Nme7	0.0522567	0.593166	0.0959719	0.147326
1357	Atp1b1	0.0221274	1.00291	-0.0709081	0.0844474
1358	Gm32391	0.0286337	NA	0.274974	0.0998105
1359	Gm26685	0.37457	NA	-0.120735	0.547574
1360	Gm37754	0.67228	NA	-0.0492805	0.792381
1361	Gm37853	0.976497	0.00224922	-0.230103	0.986315
1362	Gm37184	0.273153	1.00147	0.082912	0.44506
1363	Gm36945	0.10293	NA	0.217443	0.232333
1364	Dpt	0.00789511	2.00417	0.125289	0.0426727
1365	Gm32569	0.00503702	0.842913	0.184172	0.0322097
1366	Gm20743	0.00279472	0.736652	0.15397	0.0223972
1367	Xcl1	0.014065	NA	0.19068	0.0624933
1368	1700029M03Rik	0.0465679	NA	0.21272	0.136617
1369	4930568G15Rik	0.0205891	1.00509	-0.0046731	0.0802154
1370	Tbx19	0.0873944	Inf	0.178824	0.208827
1371	Sft2d2	0.646992	NA	-0.123735	0.772668
1372	Tiprl	0.0271541	Inf	0.121752	0.0965173
1373	Gm38190	0.0356294	NA	0.267367	0.115103
1374	Gpr161	0.0147706	Inf	0.210754	0.0645529
1375	Dcaf6	0.825528	-0.259195	-0.267518	0.896568
1376	Gm37864	0.547726	NA	-0.36846	0.695398
1377	Mpc2	0.951672	NA	-0.454572	0.973056
1378	Adcy10	0.768174	0.416659	-0.215615	0.857835
1379	Gm38325	0.588009	NA	-0.494034	0.72742
1380	Mpzl1	0.00412954	Inf	0.317228	0.0283777
1381	Rcsd1	0.0253536	1.59175	-0.0433656	0.0923472
1382	Gm37073	0.0983207	NA	0.158889	0.225372
1383	Creg1	0.885123	NA	-0.406645	0.931893
1384	Gm36972	0.836533	NA	-0.40244	0.903733
1385	Gm16565	0.767589	NA	-0.426522	0.857435
1386	Cd247	0.883183	-0.315308	-0.282863	0.930779
1387	Gm37469	0.60054	NA	-0.480654	0.737252
1388	Pou2f1	0.324018	0.48439	-0.0493798	0.497191
1389	Gm26665	0.461594	NA	-0.212717	0.624199
1390	Gm37923	0.227676	NA	0.326504	0.394487
1391	Dusp27	0.251704	NA	0.122793	0.421647
1392	Gpa33	0.586217	Inf	0.000578463	0.725888
1393	Mael	0.755393	NA	-0.133263	0.849986
1394	Ildr2	0.867765	0.00198152	-0.313865	0.921444
1395	5330438I03Rik	0.430472	NA	-0.363163	0.598467
1396	Gm15853	0.306295	NA	-0.119126	0.478942
1397	Tada1	0.574164	NA	-0.10638	0.716558
1398	Pogk	0.796265	NA	-0.0634228	0.877788
1399	Gm4846	0.850959	NA	-0.555251	0.912448
1400	Gm4847	0.591115	NA	-0.205205	0.729823
1401	Fmo9	0.0862994	NA	0.117718	0.207004
1402	Gm16701	0.00565028	NA	0.299101	0.0345973
1403	Gm16701-1	0.13746	NA	0.0849817	0.281916
1404	Fam78b	0.0232983	0.584292	0.0290928	0.0872465
1405	Uck2	0.0015373	1.2637	0.276085	0.0155294
1406	Gm37982	0.00172969	Inf	0.278525	0.0166338
1407	Gm2453	0.0139715	Inf	0.236622	0.0622244
1408	Tmco1	0.174063	Inf	-0.0799568	0.330035
1409	Aldh9a1	0.0234261	Inf	0.118536	0.0875811
1410	Mgst3	0.030776	Inf	0.0495782	0.104784
1411	Lrrc52	0.481734	NA	-0.17635	0.640147
1412	Rxrg	0.176615	Inf	-0.0336397	0.333237
1413	Lmx1a	0.054228	0.486892	0.0318177	0.150879
1414	Gm20711	0.508308	0.269093	-0.249284	0.663781
1415	Pbx1	0.233527	0.183636	-0.021092	0.401055
1416	Gm37839	0.747532	NA	-0.252302	0.844609
1417	Nuf2	0.202069	#NAME?	-0.197286	0.364384
1418	Rgs5	0.359958	NA	-0.605374	0.533879
1419	Rgs4	0.59639	NA	-0.544294	0.734202
1420	Ccdc190	0.643895	NA	-0.257474	0.770309
1421	Gm15852	0.862475	NA	-0.187723	0.919075
1422	Hsd17b7	0.415728	NA	-0.260475	0.585067
1423	3110045C21Rik	0.248763	NA	-0.401006	0.418681
1424	Ddr2	0.492941	-0.375344	-0.431771	0.650278
1425	Uap1	0.186351	1.00115	-0.0935143	0.345615
1426	Gm37748	0.27008	NA	-0.125192	0.441678
1427	Gm37502	0.27008	NA	-0.125192	0.441678
1428	Uhmk1	0.562674	0.00261602	-0.089236	0.707286
1429	4930500M09Rik	0.36528	NA	-0.186277	0.539198
1430	Sh2d1b2	0.0489774	NA	-0.597939	0.141144
1431	Sh2d1b1	0.508777	NA	-0.216431	0.66422
1432	Gm7694	0.849355	NA	-0.365869	0.911637
1433	Nos1ap	0.898342	-0.0911197	-0.0801845	0.939914
1434	Spata46	0.756481	Inf	-0.304092	0.850893
1435	Olfml2b	0.433031	-0.995477	-0.501428	0.600639
1436	Atf6	0.959742	0.141817	-0.151303	0.977351
1437	Gm9929	0.131659	Inf	0.103479	0.274104
1438	Dusp12	0.0514531	NA	0.0043643	0.145578
1439	Gm26620	0.102797	NA	-0.0609487	0.232207
1440	Fcrlb	0.0190783	NA	0.236096	0.0764196
1441	Fcrla	0.157144	NA	0.154405	0.308133
1442	Fcgr2b	0.305329	NA	-0.525138	0.478026
1443	Gm38204	0.192983	NA	-0.609727	0.354059
1444	Gm10522	0.0659485	NA	-0.520166	0.172516
1445	Fcgr4	0.532959	NA	-0.0124494	0.683706
1446	Fcgr3	0.253143	NA	2.16726	0.423323
1447	Cfap126	0.00389261	NA	0.422337	0.0274038
1448	Sdhc	0.000715871	Inf	0.207802	0.0096987
1449	Mpz	0.000506856	Inf	0.215219	0.00772276
1450	Pcp4l1	0.00538294	Inf	0.154675	0.033505
1451	Nr1i3	0.000257956	Inf	0.30251	0.00509121
1452	Tomm40l	0.000257956	Inf	0.30251	0.00509121
1453	Apoa2	0.00174545	Inf	0.342595	0.0167214
1454	Fcer1g	0.00533555	Inf	0.338658	0.0333201
1455	Ndufs2	0.0186521	Inf	0.0873353	0.0752727
1456	Adamts4	0.0296422	Inf	0.073894	0.102203
1457	B4galt3	0.00154978	Inf	0.268088	0.015595
1458	Ppox	0.00137396	Inf	0.214709	0.0145482
1459	Usp21	0.00158205	NA	0.204083	0.015799
1460	Ufc1	0.00707052	Inf	0.0763419	0.0397031
1461	Gm20045	0.274095	NA	0.00776633	0.446089
1462	Dedd	0.152002	Inf	0.0145074	0.301721
1463	Nit1	0.138429	NA	0.0522765	0.283306
1464	Pfdn2	0.380906	NA	-0.0156867	0.552974
1465	Klhdc9	0.0966939	Inf	0.0274621	0.222747
1466	Nectin4	0.17919	Inf	-0.0570168	0.336402
1467	Arhgap30	0.52393	Inf	-0.118091	0.67653
1468	Usf1	0.991694	NA	-0.352433	0.995327
1469	Tstd1	0.697033	NA	-0.334382	0.809606
1470	F11r	0.856586	NA	-0.0459118	0.915649
1471	B930036N10Rik	0.118628	NA	-0.792902	0.255773
1472	Alyref2	0.118628	NA	-0.792902	0.255773
1473	Itln1	0.765415	NA	-0.199031	0.856118
1474	Cd244a	0.23885	NA	-0.235859	0.407368
1475	Ly9	0.133175	NA	-0.383012	0.276325
1476	Slamf7	0.751117	NA	0.103577	0.846959
1477	Gm37787	0.403793	NA	-0.0474237	0.574414
1478	A630035G10Rik	0.261715	NA	-0.521637	0.432622
1479	Cd48	0.163055	NA	-0.306195	0.31592
1480	Slamf1	0.441285	0.00116529	-0.399261	0.607475
1481	Cd84	0.00909734	NA	-0.667265	0.0467877
1482	Gm10521	0.000435652	NA	-1.23995	0.00701747
1483	Gm37065	3.45485e-06	NA	-1.32869	0.000308968
1484	Slamf6	0.000197987	NA	-1.31833	0.00435861
1485	Vangl2	0.0661155	NA	-0.254519	0.172773
1486	Nhlh1	0.296391	NA	-0.678608	0.469077
1487	Ncstn	0.728328	NA	-0.446793	0.831075
1488	Copa	0.544443	0.421962	-0.122241	0.692923
1489	Gm37756	0.611296	NA	-0.165377	0.745156
1490	Pex19	0.77306	NA	-0.110242	0.861631
1491	Dcaf8	0.153541	0.585238	-0.0421191	0.303533
1492	Pea15a	0.0168408	Inf	0.217002	0.070322
1493	Casq1	0.00336074	Inf	0.263039	0.0250089
1494	Gm17224	0.00655118	Inf	0.256617	0.0379545
1495	Atp1a4	0.0519423	Inf	0.150238	0.146714
1496	Gm37950	0.60354	NA	0.100317	0.739711
1497	Igsf8	0.107566	0.680337	-0.0650189	0.23909
1498	Atp1a2	0.454107	1.00449	-0.16539	0.618098
1499	Kcnj9	0.000984805	Inf	0.273827	0.0118436
1500	Gm36937	0.000984805	Inf	0.273827	0.0118436
1501	Kcnj10	0.254361	1.00194	-0.0042637	0.424847
1502	Pigm	0.686587	NA	-0.106864	0.802496
1503	Slamf9	0.330204	NA	0.0529849	0.504138
1504	Igsf9	0.24964	NA	-0.610107	0.419542
1505	Tagln2	0.00240937	NA	-0.969376	0.0203941
1506	Cfap45	0.704327	NA	-0.423902	0.814574
1507	4933439K11Rik	0.376944	Inf	-0.165826	0.549626
1508	Vsig8	0.0448139	NA	0.292193	0.133284
1509	Slamf8	0.394521	NA	-0.00811879	0.565386
1510	Fcrl6	0.607275	NA	-0.290185	0.742416
1511	Dusp23	0.380378	NA	-0.197724	0.552394
1512	Crp	0.557853	0.00427545	-0.413744	0.703367
1513	Apcs	0.121795	NA	-0.754807	0.260376
1514	Olfr16	0.591233	NA	-0.208741	0.729911
1515	Olfr1408	0.924469	NA	-0.0290337	0.955968
1516	Olfr1406	0.195148	NA	0.46623	0.356749
1517	Olfr218	0.254442	NA	0.424094	0.424934
1518	Olfr1404	0.769427	NA	0.187744	0.858845
1519	Fcer1a	0.925238	NA	-0.0583648	0.956499
1520	Olfr418	0.861593	NA	-0.115363	0.918362
1521	Mptx2	0.94573	NA	-0.212746	0.969437
1522	Ackr1	0.542899	NA	-0.10913	0.691454
1523	Cadm3	0.672344	1.00115	-0.088298	0.792425
1524	Aim2	0.903684	0.00239347	-0.192413	0.942832
1525	Ifi206	0.591258	NA	-0.164531	0.729912
1526	Ifi214	0.218312	NA	-0.276567	0.383352
1527	Ifi213	0.720986	NA	-0.62098	0.82573
1528	Ifi209	0.515904	NA	-0.415699	0.669801
1529	Ifi208	0.84846	NA	-0.554895	0.911109
1530	Ifi207	0.629025	NA	-0.104714	0.758818
1531	Ifi204	0.665389	NA	-0.427624	0.786936
1532	Mndal	0.292561	NA	0.22518	0.464797
1533	Ifi211	0.843172	NA	-0.0600453	0.907862
1534	Ifi203	0.793116	NA	-0.542968	0.875479
1535	Ifi202b	0.841245	NA	0.448842	0.906678
1536	Ifi205	0.73829	NA	-0.0634996	0.838917
1537	Olfr433	0.958154	NA	-0.290948	0.976294
1538	Olfr432	0.287194	NA	-0.32076	0.459127
1539	Olfr430	0.40047	NA	-0.27167	0.570954
1540	Olfr429	0.840042	NA	-0.288473	0.90603
1541	Olfr427	0.854576	NA	-0.334103	0.914441
1542	Olfr231	0.212694	NA	-0.362013	0.376581
1543	Olfr424	0.321411	NA	-0.479988	0.494774
1544	Olfr420	0.163878	NA	-0.22823	0.316844
1545	Spta1	0.00471506	NA	0.263404	0.0308505
1546	Olfr419	0.10651	NA	0.00272595	0.237402
1547	Mptx1	0.0296819	NA	-0.0822933	0.102281
1548	Olfr417	0.0257365	NA	0.614357	0.0931933
1549	Olfr248	0.276973	NA	0.608248	0.448933
1550	Olfr414	0.226025	NA	0.0852737	0.392521
1551	Olfr220	0.71197	NA	-0.504052	0.820409
1552	Fmn2	0.00256478	0.436889	0.218804	0.0211889
1553	Grem2	0.000383489	1.00558	0.308462	0.0064031
1554	Rgs7	0.341941	0.119773	-0.0504692	0.51576
1555	Gm36307	0.251168	NA	-0.144469	0.421077
1556	Fh1	0.0406917	Inf	0.0154729	0.125254
1557	Kmo	0.321689	Inf	-0.291984	0.495057
1558	Opn3	0.0373314	Inf	-0.350949	0.118638
1559	Chml	0.0514934	NA	-0.194636	0.145651
1560	Wdr64	0.224171	0.736096	0.0405195	0.390366
1561	Exo1	0.523244	NA	-0.194213	0.676078
1562	Gm38100	0.744481	NA	-0.433884	0.842829
1563	Pld5	0.659256	0.00280787	-0.306315	0.782477
1564	Rbm8a2	0.763407	NA	-0.465239	0.855172
1565	Gm38101	0.0229716	NA	0.319735	0.0865051
1566	Gm36536	0.216405	#NAME?	-0.50233	0.381092
1567	Cep170	0.0284431	1.32372	0.121133	0.0993816
1568	Gm36992	0.419983	NA	-0.0796832	0.589267
1569	Sdccag8	0.57568	-0.0793602	-0.279855	0.717945
1570	Gm15423	0.831534	NA	-0.105185	0.900754
1571	Akt3	0.581997	-0.0663885	-0.34238	0.722861
1572	Gm26801	0.0756977	#NAME?	-0.109374	0.189373
1573	Zbtb18	0.0113566	#NAME?	-0.395084	0.0542415
1574	Gm29856	0.00159822	#NAME?	-0.548691	0.0158644
1575	Gm37306	0.00939226	#NAME?	-0.556378	0.0478068
1576	Gm37280	0.00875671	NA	-0.591795	0.0456382
1577	2310043L19Rik	0.0143371	NA	-0.780692	0.063301
1578	1700016C15Rik	0.7879	NA	-0.373445	0.872011
1579	Adss	0.53717	NA	-0.212494	0.687437
1580	Catspere1	0.487454	1.00622	0.116663	0.644988
1581	Catspere2	0.987832	0.00622049	-0.462292	0.992964
1582	Desi2	0.0427493	Inf	0.18398	0.129251
1583	4930527J03Rik	0.23537	NA	-0.535461	0.403365
1584	B230369F24Rik	0.421823	NA	0.16077	0.59116
1585	Cox20	0.266296	NA	0.0364308	0.437602
1586	Hnrnpu	0.295217	Inf	-0.139687	0.467858
1587	Efcab2	0.0059033	0.741652	0.14417	0.0355973
1588	Kif26b	0.118596	0.0845738	0.096892	0.255773
1589	Gm16564	0.00232341	Inf	0.268855	0.0199334
1590	Smyd3	0.340427	0.183909	0.035707	0.514095
1591	Tfb2m	0.891864	0.000906317	-0.18012	0.936147
1592	Cnst	0.605992	0.266571	-0.228998	0.741449
1593	Sccpdh	0.987883	NA	-0.212251	0.992964
1594	Kif28	0.497073	0.998258	-0.411139	0.654097
1595	Ahctf1	0.199538	0.587184	-0.0262624	0.361507
1596	Gm10518	0.00622854	NA	0.301664	0.036706
1597	Cdc42bpa	0.441465	0.257675	-0.120326	0.607611
1598	Coq8a	0.00250291	1.58771	0.361625	0.0208955
1599	Gm37336	0.0191031	Inf	-0.0336491	0.0764682
1600	Psen2	0.951752	0.00387564	-0.344823	0.973094
1601	Gm31728	0.505696	0.000405272	-0.412311	0.661659
1602	Itpkb	0.871506	0.186397	-0.310369	0.923637
1603	Stum	0.510659	0.00358615	-0.19352	0.665662
1604	Gm37267	0.0204584	Inf	0.0455559	0.0798671
1605	Parp1	0.475122	0.00374958	-0.0771696	0.634998
1606	Lin9	0.677914	0.997592	-0.19911	0.796343
1607	Mixl1	0.555463	NA	-0.389473	0.701498
1608	Acbd3	0.753211	0.00419243	-0.409049	0.848228
1609	Gm37768	0.918582	Inf	-0.308679	0.952363
1610	Gm38293	0.718354	NA	-0.386197	0.824463
1611	H3f3a	0.458028	NA	-0.0389739	0.620895
1612	H3f3aos	0.419536	NA	0.00497409	0.588941
1613	Sde2	0.0764868	NA	0.0311959	0.190698
1614	Lefty2	0.997213	NA	-0.204036	0.998706
1615	Pycr2	0.955027	NA	-0.272493	0.974823
1616	Lefty1	0.510676	NA	-0.362143	0.665662
1617	Tmem63a	0.448376	1.00911	-0.0950453	0.613287
1618	2210411M09Rik	0.498674	NA	-0.0456559	0.655314
1619	Ephx1	0.0301689	1.58808	0.0335349	0.103345
1620	9130409I23Rik	0.517071	NA	-0.392892	0.670921
1621	Gm37406	0.286818	NA	-0.251579	0.458842
1622	Nvl	0.240349	0.587059	-0.0125049	0.409221
1623	Cnih4	0.0662314	Inf	0.214394	0.173001
1624	Wdr26	0.0577741	2.00364	0.105765	0.157346
1625	A430110L20Rik	0.292626	NA	0.0798613	0.464851
1626	Cnih3	0.670784	-2.70435e-05	-0.209979	0.791174
1627	Ccdc121	0.540565	NA	-0.016546	0.689823
1628	Dnah14	0.520334	0.115046	-0.314764	0.67331
1629	Lbr	0.325824	#NAME?	-0.434072	0.498916
1630	Gm5533	0.380526	NA	-0.424339	0.552502
1631	Enah	0.10392	0.703035	-0.123431	0.233918
1632	Srp9	0.00128238	Inf	0.249607	0.0139284
1633	Vmn1r1	0.160023	NA	0.266996	0.31187
1634	Degs1	0.431797	NA	0.167096	0.599642
1635	1700047M11Rik	0.269794	Inf	0.01111	0.441434
1636	Fbxo28	0.0983005	2.00306	0.0123855	0.225343
1637	Trp53bp2	0.5093	0.00324502	-0.175733	0.664492
1638	Capn2	0.0391248	0.73682	0.0206094	0.122212
1639	Gm37885	0.0641985	Inf	0.0353195	0.169672
1640	Capn8	0.119804	0.735782	-0.150657	0.257385
1641	Gm37218	0.282823	NA	-0.43205	0.45472
1642	Ccdc185	0.166348	NA	-0.546021	0.320058
1643	Susd4	0.11367	-0.387099	-0.366827	0.248479
1644	Tlr5	0.253238	0.00585144	-0.110842	0.42344
1645	Gm38079	0.564713	NA	-0.210952	0.709108
1646	Disp1	0.807535	-0.296603	-0.193876	0.885064
1647	Brox	0.250122	Inf	-0.236284	0.420048
1648	Aida	0.119524	Inf	0.0617976	0.257006
1649	Mia3	0.0350546	1.58417	0.0281989	0.113893
1650	Taf1a	0.0814128	Inf	0.0820429	0.199044
1651	Gm37986	0.312413	NA	-0.188086	0.485136
1652	Hhipl2	0.32327	Inf	-0.414656	0.49647
1653	Gm37214	0.728687	NA	-0.505791	0.831396
1654	Gm33973	0.00034156	NA	0.492444	0.00598619
1655	Gm34068	0.00120248	Inf	0.241051	0.0134323
1656	Gm38108	3.03721e-08	NA	0.751002	1.17931e-05
1657	Dusp10	5.20917e-06	Inf	0.225324	0.000408838
1658	1700056E22Rik	1.43298e-05	Inf	0.285806	0.000819491
1659	Gm37223	0.140428	NA	-0.00264472	0.28598
1660	Gm37712	0.300415	NA	-0.083396	0.472863
1661	1700112H15Rik	0.00795309	Inf	-0.0147964	0.0429014
1662	Gm37800	0.0197737	NA	-0.398022	0.0781357
1663	4930488B22Rik	0.561809	NA	-0.457314	0.706611
1664	Hlx	0.863124	NA	-0.203347	0.919376
1665	Gm34342	0.581873	NA	-0.0923216	0.722807
1666	Marc1	0.294506	Inf	-0.179212	0.467026
1667	Marc2	0.23542	0.996952	0.162148	0.403383
1668	C130074G19Rik	0.337052	1.00178	-0.622199	0.510713
1669	Mark1	0.247197	-0.1841	-0.106807	0.417087
1670	Gm38251	0.332392	0.00765954	-0.376406	0.506171
1671	Gm34732	0.496361	NA	-0.444732	0.653589
1672	4930433J02Rik	0.752245	NA	-0.257876	0.847616
1673	Gm37662	0.698494	NA	-0.253912	0.810472
1674	Rab3gap2	0.0719033	0.58693	0.0285909	0.18318
1675	Gm34882	0.211459	NA	-0.283028	0.37532
1676	Iars2	0.0759019	1.58295	-0.00248971	0.189711
1677	2010103J01Rik	0.800061	NA	-0.234666	0.880009
1678	Bpnt1	0.00161819	Inf	0.438933	0.0159887
1679	4930532G15Rik	0.00164836	Inf	0.402405	0.0161772
1680	Eprs	0.00282923	Inf	0.29423	0.0225539
1681	9630028B13Rik	0.0240779	Inf	0.314522	0.0891993
1682	Gm2061	0.069234	NA	0.159487	0.178492
1683	Slc30a10	0.0564603	NA	0.182778	0.154979
1684	Gm38093	0.00113087	NA	0.601659	0.0129144
1685	Lyplal1	0.259769	NA	0.0616923	0.430326
1686	Gm37134	0.715737	Inf	-0.555827	0.822625
1687	A730004F24Rik	0.659031	-0.000598602	-0.263669	0.782272
1688	Tgfb2	0.85553	0.000658955	-0.298078	0.915084
1689	Gm29491	0.247985	NA	-0.0571887	0.417973
1690	Rrp15	0.765558	NA	-0.19613	0.856149
1691	A430105J06Rik	0.468096	NA	-0.196974	0.629099
1692	1700023G09Rik	0.582177	NA	-0.0891104	0.722988
1693	Gm37912	0.519677	NA	0.116757	0.672854
1694	D1Pas1	0.971002	NA	-0.0395256	0.983237
1695	Spata17	0.95585	-0.00343474	-0.264135	0.975396
1696	Gm15509	0.701447	NA	-0.412352	0.812706
1697	1700007P06Rik	0.701447	NA	-0.412352	0.812706
1698	Gpatch2	0.377115	0.19264	-0.11277	0.549801
1699	Gm38155	0.984686	NA	-0.316593	0.991154
1700	Gm37896	0.0464773	Inf	-0.0392267	0.136497
1701	Esrrg	2.84694e-05	0.702194	0.347006	0.00128609
1702	Gm36388	0.0748438	1.00424	-0.0456881	0.18797
1703	9330162B11Rik	0.000261137	NA	0.540739	0.00513126
1704	Gm38064	0.611988	NA	-0.209721	0.745578
1705	Ush2a	0.321455	0.313868	-0.0944409	0.494817
1706	Kctd3	0.0110112	Inf	-0.0738703	0.0531194
1707	Kcnk2	0.01472	0.936838	0.111104	0.0643993
1708	2900042K21Rik	0.0244205	NA	0.113605	0.0900066
1709	A430027H14Rik	0.0785714	NA	0.0657707	0.194304
1710	Cenpf	0.90167	1.0002	-0.378944	0.941697
1711	Ptpn14	0.18247	0.160165	-0.0932727	0.340471
1712	Gm26574	0.0197352	NA	0.179749	0.0780859
1713	Gm37422	0.920291	Inf	-0.0489127	0.953475
1714	Smyd2	0.386666	0.00406124	0.103537	0.557949
1715	Prox1	0.217691	Inf	-0.0227737	0.382508
1716	Gm28172	0.702634	NA	-0.0782734	0.813522
1717	Prox1os	0.190391	NA	0.144348	0.350751
1718	Gm29678	0.0264349	NA	0.356355	0.0947995
1719	Gm30725	0.102587	NA	0.245935	0.231905
1720	Gm30932	0.751839	NA	-0.354626	0.847272
1721	Rps6kc1	0.0893337	0.279743	0.144293	0.211894
1722	Angel2	0.00615355	Inf	0.170841	0.0364067
1723	Vash2	0.00212763	1.59016	0.307078	0.0188762
1724	Gm31373	0.0960682	NA	-0.135511	0.221888
1725	Flvcr1	0.133337	Inf	-0.160501	0.276531
1726	A230020J21Rik	0.680264	NA	-0.189665	0.797891
1727	Spata45	0.0416274	NA	0.221413	0.127135
1728	Tatdn3	0.0301545	Inf	0.305003	0.10334
1729	Nsl1	0.102324	Inf	0.0927509	0.231449
1730	Gm38188	0.0550005	NA	0.110812	0.152283
1731	Batf3	0.744326	Inf	-0.390735	0.84282
1732	Gm38161	0.15706	NA	-0.519122	0.308028
1733	Fam71a	0.0252974	NA	0.0978646	0.0922459
1734	Atf3	0.171084	0.588736	0.132411	0.326069
1735	D730003I15Rik	0.420819	NA	-0.147707	0.59011
1736	Gm37168	0.552161	0.00437082	-0.191114	0.698792
1737	Nenf	0.860835	0.00366259	-0.123297	0.917912
1738	Tmem206	0.178411	0.00273745	0.118703	0.33541
1739	Ppp2r5a	0.212764	0.409825	0.0569191	0.37664
1740	Gm32200	0.251189	1.00282	-0.132134	0.42109
1741	Gm37432	0.340658	NA	0.0149218	0.514341
1742	Dtl	0.0229085	1.00351	0.316966	0.086419
1743	Ints7	0.10256	0.415383	-0.0797789	0.23188
1744	Lpgat1	0.710183	0.00287429	-0.219537	0.819147
1745	Gm38037	0.986304	NA	-0.230568	0.991965
1746	Nek2	0.852308	0.00151566	-0.287961	0.913228
1747	1700034H15Rik	0.547305	0.00289331	-0.0262941	0.695132
1748	Slc30a1	0.543343	Inf	-0.16569	0.691874
1749	Rd3	0.800488	1.0041	-0.352336	0.880331
1750	Gm26670	0.408274	Inf	-0.373881	0.578603
1751	Traf5	0.567718	0.511039	-0.0903223	0.711367
1752	Gm26879	0.344797	Inf	-0.369849	0.518796
1753	Rcor3	0.202024	0.583399	-0.0994221	0.364369
1754	Gm10516	0.0902966	Inf	-0.1141	0.213306
1755	Kcnh1	0.692507	0.000516419	-0.117351	0.806943
1756	Hhat	0.169361	0.338086	0.0139103	0.323808
1757	1700065J18Rik	0.710901	NA	-0.500688	0.819693
1758	Sertad4	0.952732	0.00297774	-0.38815	0.973557
1759	Gm15867	0.817618	NA	-0.302209	0.891533
1760	Syt14	0.53509	0.311351	-0.0571993	0.685709
1761	Gm31406	0.938491	NA	-0.283181	0.964871
1762	Diexf	0.710274	0.00161548	-0.289227	0.819221
1763	Irf6	0.0254779	0.998836	0.258386	0.0925939
1764	A130010J15Rik	0.0352722	Inf	0.173447	0.114366
1765	Traf3ip3	0.0380844	1.00353	0.0455329	0.120263
1766	Gm15872	0.0803171	Inf	-0.0212755	0.197178
1767	4930570N18Rik	0.0186015	0.00877978	0.0961651	0.0751855
1768	Lamb3	0.00192407	0.758765	0.255155	0.0178015
1769	Hsd11b1	0.00411817	0.593461	0.234851	0.0283364
1770	G0s2	0.00821777	NA	0.225804	0.0438582
1771	Gm37650	0.00512679	Inf	0.463513	0.0325315
1772	Camk1g	0.0311685	0.00620654	0.216995	0.10557
1773	4631405K08Rik	0.165321	Inf	0.0791311	0.318782
1774	4930503O07Rik	0.283232	Inf	0.117874	0.455048
1775	Plxna2	0.185742	0.194648	0.0913857	0.34474
1776	Cd34	0.28321	0.0023382	-0.510388	0.455048
1777	Gm16897	0.951922	Inf	-0.47748	0.973213
1778	A330023F24Rik	0.286759	0.731655	-0.0391507	0.458832
1779	Gm32250	0.276463	Inf	-0.137403	0.448278
1780	Gm37027	0.175978	NA	0.0373728	0.332546
1781	Cd46	0.088053	Inf	-0.141426	0.209865
1782	Cr1l	0.107545	NA	0.0393003	0.239062
1783	Cr2	0.000812872	NA	0.489798	0.0104783
1784	Fam171a1	0.0162495	3.50242	0.229422	0.0689661
1785	Nmt2	0.0845079	Inf	0.1982	0.204078
1786	Rpp38	0.087703	NA	-0.0341821	0.209279
1787	Acbd7	0.196259	NA	-0.0544901	0.357847
1788	Olah	0.111786	NA	0.00575022	0.245536
1789	Gm37525	0.467261	NA	-0.074035	0.628671
1790	Meig1	0.0785567	NA	0.0955493	0.194304
1791	Dclre1c	0.0329513	NA	0.118282	0.109491
1792	Suv39h2	0.0168535	NA	0.202352	0.0703506
1793	Gm13184	0.033479	NA	0.228853	0.110538
1794	Hspa14	0.0169834	NA	0.136589	0.0706873
1795	Gm45902	0.0225305	NA	0.0319086	0.0854871
1796	Cdnf	0.0227649	NA	0.165816	0.0861053
1797	Fam107b	0.0339279	1.5541	0.130042	0.111443
1798	Gm13185	0.00185623	NA	0.727945	0.017444
1799	Gm13180	0.0574076	NA	-0.0021496	0.156646
1800	Gm13191	0.346935	NA	0.19283	0.520766
1801	Frmd4a	0.00128063	0.433262	0.281568	0.0139284
1802	Gm10862	0.00044422	NA	0.541043	0.00710611
1803	Gm38085	0.00356952	NA	0.29822	0.0259349
1804	1700080N15Rik	2.11705e-06	Inf	0.448187	0.000224803
1805	Gm13189	2.11705e-06	Inf	0.448187	0.000224803
1806	Gm37814	2.11705e-06	Inf	0.448187	0.000224803
1807	Gm37107	7.23193e-06	Inf	0.467991	0.000510436
1808	Gm38348	0.00167496	NA	0.338439	0.0162942
1809	Gm13187	0.00130731	Inf	0.344948	0.0140814
1810	Gm36988	0.00126011	NA	0.439928	0.0137789
1811	Gm13175	0.107715	Inf	-0.0775459	0.239264
1812	Gm13179	0.120006	NA	-0.0503965	0.257677
1813	Prpf18	0.0598114	NA	0.137101	0.161234
1814	Bend7	0.00489799	Inf	0.416073	0.0316432
1815	Sephs1	0.60379	0.00142008	-0.230438	0.739894
1816	Phyh	0.942314	NA	-0.256829	0.967185
1817	Ucma	0.758773	NA	-0.0346573	0.852326
1818	Mcm10	0.55562	0.00606968	0.0523821	0.701513
1819	Optn	0.10438	1.00386	0.116243	0.234447
1820	4930551O13Rik	0.159644	Inf	0.176895	0.311314
1821	Ccdc3	0.0667075	-0.67942	-0.473084	0.173822
1822	Camk1d	0.270031	0.0686617	0.0301124	0.44167
1823	Cdc123	0.0575168	0.587031	0.135591	0.156858
1824	Nudt5	0.521731	0.00636341	0.0860278	0.674615
1825	Gm13199	0.158504	NA	-0.041128	0.309873
1826	Sec61a2	0.58236	NA	-0.286664	0.723043
1827	Gm13267	0.21195	NA	-0.530552	0.375882
1828	Dhtkd1	0.64483	-0.00355332	-0.357056	0.771033
1829	Upf2	0.694172	-0.322064	-0.234858	0.807759
1830	Proser2	0.970502	NA	-0.175246	0.983001
1831	Gm10857	0.393617	NA	-0.311057	0.564466
1832	Echdc3	0.163315	1.00328	0.0584169	0.316261
1833	A230108P19Rik	0.214033	0.372385	-0.00926593	0.378254
1834	Gm13383	0.900164	NA	-0.310479	0.94082
1835	Usp6nl	0.0590931	0.622281	0.0753863	0.159755
1836	Gm13388	0.690039	NA	-0.153977	0.804908
1837	Gm13391	0.901436	NA	-0.271128	0.941615
1838	Celf2	0.00349353	-0.403003	-0.355206	0.0256175
1839	Gm13389	0.186469	NA	-0.516268	0.345728
1840	Gm10855	0.432213	NA	-0.300713	0.599942
1841	Gm10115	0.280855	NA	-0.141278	0.452618
1842	Gm28641	0.0670016	NA	-0.357511	0.174393
1843	Gm13211	0.0206122	#NAME?	-0.671218	0.0802596
1844	1700061F12Rik	0.694086	NA	-0.346305	0.807729
1845	Gm13219	0.232766	NA	-0.0426013	0.40036
1846	Gm13218	0.777415	NA	-0.340049	0.864534
1847	Gata3	0.473794	NA	-0.252003	0.633842
1848	Gm13256	0.389041	NA	-0.159977	0.560223
1849	4930412O13Rik	0.0945427	NA	-0.288163	0.219601
1850	9230102O04Rik	0.0945427	NA	-0.288163	0.219601
1851	Gm13262	0.526871	NA	-0.0362999	0.678875
1852	Taf3	0.664756	0.130475	-0.277632	0.786437
1853	Atp5c1	0.611368	Inf	-0.238648	0.745162
1854	Kin	0.522078	NA	-0.282571	0.674952
1855	Itih2	0.127964	Inf	-0.0313077	0.268732
1856	Itih5	0.0105691	1.32571	0.230111	0.0516675
1857	Gm13261	0.393549	NA	-0.339214	0.564466
1858	Sfmbt2	0.000144882	1.37222	0.475834	0.00360406
1859	Gm13264	0.920781	NA	-0.308165	0.953723
1860	Prkcq	0.43967	0.993298	-0.111002	0.606138
1861	Gm38171	0.593237	NA	-0.0483754	0.731545
1862	8030442B05Rik	0.56826	-0.0016946	-0.221335	0.711754
1863	Gm13293	0.463063	NA	-0.511647	0.62526
1864	Gm13291	0.228721	NA	-0.4249	0.39591
1865	Pfkfb3	0.80956	0.00187254	-0.27234	0.886381
1866	Gm10851	0.962154	NA	-0.344605	0.97865
1867	Rbm17	0.568368	NA	-0.394947	0.71185
1868	Gm17490	0.551689	NA	-0.0382858	0.698429
1869	Il2ra	0.463314	NA	-0.380387	0.625486
1870	Il15ra	0.153501	Inf	-0.0978087	0.303497
1871	Fbxo18	0.0532286	Inf	0.363089	0.148979
1872	Ankrd16	0.300246	NA	0.41573	0.472684
1873	Itga8	2.32731e-05	-1.44169	-0.931572	0.0011368
1874	E030013I19Rik	0.433008	NA	-0.10526	0.600635
1875	Mindy3	0.816675	-0.00189491	-0.195162	0.890999
1876	Gm37565	0.177253	NA	-0.256696	0.334046
1877	Pter	0.117587	-0.584893	-0.565952	0.254239
1878	C1ql3	0.109338	NA	-0.372706	0.241887
1879	Rsu1	0.227705	-0.317589	-0.274989	0.394492
1880	Gm13270	0.0464831	-0.587148	-0.443284	0.136501
1881	Cubn	0.462318	-0.257861	-0.338326	0.624758
1882	Trdmt1	0.578096	0.00156375	-0.138508	0.719617
1883	Vim	0.942964	NA	-0.312604	0.96749
1884	St8sia6	0.976218	0.412274	-0.240025	0.986099
1885	Gm37126	0.553313	NA	-0.505368	0.69972
1886	Hacd1	0.139135	-0.411226	-0.613861	0.28421
1887	Stamos	0.569157	NA	-0.354803	0.712374
1888	Stam	0.017242	Inf	0.321749	0.0713299
1889	Tmem236	0.632334	NA	-0.394314	0.761256
1890	Mrc1	0.946335	1.00156	-0.230288	0.969629
1891	Slc39a12	0.573382	NA	-0.254205	0.715819
1892	Gm13266	0.745757	NA	-0.00579901	0.843492
1893	Cacnb2	0.240503	-0.350234	-0.319973	0.409369
1894	Gm10848	0.868807	NA	-0.545629	0.921911
1895	Gm13269	0.522061	NA	-0.427073	0.674952
1896	Nsun6	0.00894901	Inf	0.268516	0.0463172
1897	Arl5b	0.279458	Inf	0.0428671	0.451622
1898	Malrd1	0.583709	0.108061	-0.184289	0.72377
1899	Plxdc2	0.0110443	0.59147	0.210079	0.0532453
1900	Gm13322	0.59435	NA	-0.120378	0.732528
1901	Nebl	2.49423e-08	1.0589	0.63606	1.02974e-05
1902	Gm13324	0.00144138	NA	0.353894	0.0149713
1903	H2al2a	0.815462	NA	-0.418239	0.890256
1904	A930004D18Rik	0.0780625	Inf	-0.0328626	0.193522
1905	Gm13330	0.0222954	NA	0.144621	0.0848493
1906	Skida1	0.00145396	NA	0.531776	0.0150479
1907	1810059C17Rik	0.018459	NA	0.456845	0.0747753
1908	Mllt10	0.00171147	1.09033	0.234601	0.0165481
1909	Dnajc1	0.137895	0.529855	0.0715655	0.282577
1910	Commd3	0.135269	NA	0.0869858	0.279
1911	Bmi1	0.422381	NA	-0.0514833	0.591524
1912	Spag6	0.027846	1.00244	0.216006	0.0980265
1913	Gm20539	0.0582379	Inf	0.259025	0.158195
1914	Carlr	0.295217	NA	0.027237	0.467858
1915	Pip4k2a	0.871942	-0.0856522	-0.114419	0.923839
1916	4930426L09Rik	0.19821	NA	-0.425519	0.360184
1917	Armc3	0.844393	0.00196907	-0.251169	0.908497
1918	4930447M23Rik	0.454708	NA	-0.239708	0.618378
1919	Msrb2	0.0391808	NA	0.118599	0.122328
1920	Gm33940	0.161884	NA	0.0469424	0.314464
1921	Gm13344	0.161884	NA	0.0469424	0.314464
1922	Ptf1aos	0.290507	NA	-0.0708443	0.462657
1923	Ptf1a	0.290507	NA	-0.0708443	0.462657
1924	1810010K12Rik	0.100856	NA	0.00542793	0.229282
1925	4921504E06Rik	0.0979883	1.00053	-0.052449	0.224917
1926	Gm13348	0.496324	NA	0.0115556	0.653568
1927	Otud1	0.0486498	Inf	0.304204	0.140441
1928	Gm13346	0.328766	NA	-0.0373741	0.50235
1929	Etl4	0.0498646	0.382039	0.137244	0.142851
1930	Gm17171	0.0299987	Inf	0.366654	0.102949
1931	Gm13335	0.000294227	Inf	0.286964	0.00548345
1932	Gm13362	0.000401643	Inf	0.122287	0.00660017
1933	Arhgap21	0.109469	0.587662	0.0618245	0.242011
1934	Gm13380	0.123807	NA	-0.00991472	0.262972
1935	Gm13375	0.0780494	NA	0.202286	0.193506
1936	Gm13376	0.0846995	Inf	0.127411	0.204426
1937	Enkur	0.959818	NA	-0.425241	0.977363
1938	Thnsl1	0.92455	NA	-0.394703	0.956018
1939	Gm13327	0.000962327	NA	0.413706	0.0117144
1940	Gpr158	0.00451671	0.419888	0.230767	0.0299768
1941	Myo3a	3.45369e-06	Inf	0.735412	0.000308968
1942	Gad2	3.03262e-16	Inf	1.36952	1.82794e-12
1943	1700092C17Rik	0.206564	NA	0.0706922	0.36966
1944	Apbb1ip	0.00102507	Inf	0.176657	0.0121724
1945	Pdss1	0.00806044	Inf	0.0764536	0.0433177
1946	Abi1	0.0234178	1.2294	0.117151	0.0875641
1947	Acbd5	0.462006	NA	0.0443514	0.624448
1948	Mastl	0.322299	NA	0.0790506	0.495711
1949	Yme1l1	0.00170946	NA	0.264529	0.01654
1950	4931423N10Rik	0.0205933	NA	0.356195	0.0802154
1951	Nxph2	6.34948e-06	NA	0.651252	0.000473665
1952	Spopl	0.366078	NA	0.0162542	0.540085
1953	Hnmt	0.0410089	NA	0.326731	0.125807
1954	Tbpl2	0.8809	NA	-0.108194	0.929244
1955	Il1f8	0.737537	NA	-0.09276	0.838471
1956	Il1f9	0.331788	NA	0.19097	0.505609
1957	Il1f6	0.0675402	NA	0.184502	0.175316
1958	Il1f5	0.0528657	NA	0.265166	0.148367
1959	Il1f10	0.021651	NA	0.172349	0.0830916
1960	Gm13411	0.00283137	NA	0.622614	0.0225567
1961	Il1rn	0.0795193	NA	0.238702	0.19586
1962	Psd4	0.0117467	Inf	0.291163	0.0554895
1963	Pax8	0.0325573	Inf	0.0351677	0.108589
1964	Gm13415	0.0387727	NA	0.188908	0.121528
1965	Gm13417	0.00425093	Inf	0.0977207	0.0287884
1966	Cacna1b	0.150419	0.24309	-0.00673965	0.299565
1967	Ehmt1	0.128144	1.00263	-0.0602328	0.269055
1968	Arrdc1	0.00466264	NA	0.406673	0.030595
1969	Zmynd19	0.00133822	Inf	0.16704	0.0143189
1970	Dph7	0.00193636	Inf	0.277269	0.0178684
1971	Mrpl41	3.3957e-05	NA	0.540134	0.00144957
1972	Pnpla7	0.00200196	2.58531	0.319165	0.0182266
1973	Nsmf	0.525522	NA	-0.104465	0.677714
1974	Entpd8	0.772375	NA	-0.116432	0.861176
1975	Noxa1	0.484809	NA	-0.0140866	0.642955
1976	Gm13387	0.0422406	Inf	-0.0336983	0.128318
1977	Nrarp	0.131787	NA	-0.114918	0.274277
1978	Gm38287	0.131787	NA	-0.114918	0.274277
1979	Tor4a	0.017259	NA	-0.126094	0.07137
1980	Nelfb	0.0330941	Inf	-0.0815736	0.10982
1981	Stpg3	0.133547	NA	-0.018825	0.276761
1982	Fam166a	0.0309643	Inf	0.135038	0.105191
1983	Tubb4b	0.0287718	NA	0.255462	0.100095
1984	Slc34a3	0.00414445	Inf	0.336703	0.028426
1985	Rnf224	0.00328225	NA	0.384431	0.0245948
1986	Cysrt1	3.33794e-05	Inf	0.462889	0.0014348
1987	Rnf208	2.40068e-05	Inf	0.531678	0.00114851
1988	Ndor1	0.00014623	Inf	0.455075	0.00362712
1989	Tmem203	0.000231761	Inf	0.502169	0.00476679
1990	Tprn	0.00265364	Inf	0.313014	0.0216501
1991	Ssna1	0.000359762	Inf	0.264419	0.00616753
1992	Anapc2	7.78684e-05	Inf	0.249796	0.00245224
1993	Tmem210	0.000221887	Inf	0.241327	0.00464532
1994	Lrrc26	0.000389126	Inf	0.317752	0.00645787
1995	Grin1	0.000783472	Inf	0.415209	0.0102395
1996	Grin1os	0.00153759	Inf	0.381088	0.0155294
1997	Man1b1	0.000478204	Inf	0.387597	0.00746251
1998	Dpp7	0.000492395	NA	0.431248	0.00759759
1999	Uap1l1	0.000152222	Inf	0.417364	0.00371772
[truncated: 28,192 more rows]

## Sheet: extd_fig3g
bin	p_value	median_diff	mean_diff	p_value_adj
1	Gm19938	0.618072	NA	-0.322122	0.906328
2	Gm37381	0.270123	NA	-0.682973	0.735777
3	Sox17	0.576097	NA	0.0872033	0.893333
4	Gm37587	0.576097	NA	0.0872033	0.893333
5	Gm37323	0.37496	NA	-0.0512686	0.803923
6	Mrpl15	0.300236	NA	-0.414332	0.753716
7	Lypla1	0.609392	NA	-0.0997022	0.906279
8	Tcea1	0.647929	NA	-0.0368518	0.914429
9	Gm16041	0.281207	NA	-0.0335966	0.741467
10	Oprk1	0.438701	NA	-0.284764	0.834251
11	Npbwr1	0.336749	NA	-0.443743	0.78025
12	4732440D04Rik	0.448697	NA	-0.171044	0.837279
13	Alkal1	0.0667683	NA	-0.577305	0.501095
14	Gm26901	0.00343352	NA	-0.45555	0.178834
15	Gm30414	0.0524377	NA	-0.984546	0.461256
16	Rrs1	0.434652	NA	0.139398	0.831617
17	Vxn	0.669642	NA	-0.0240671	0.922272
18	Gm29520	0.892505	NA	-0.320086	0.98011
19	Mybl1	0.90521	NA	-0.0509327	0.982605
20	Vcpip1	0.159954	NA	0.18461	0.638376
21	Snhg6	0.825641	NA	-0.533528	0.968515
22	Tcf24	0.119613	NA	-0.4448	0.592323
23	Ppp1r42	0.293454	NA	-0.436414	0.749264
24	Gm15818	0.905458	NA	-0.296442	0.982605
25	Cops5	0.988212	NA	-0.0517128	0.998214
26	Gm17644	0.232081	NA	0.218873	0.707707
27	Gm29663	0.50274	NA	0.150886	0.860845
28	Gm29283	0.646374	NA	0.0632811	0.913519
29	Prdm14	0.227956	NA	-0.280303	0.704821
30	Gm29570	0.0117431	Inf	0.159101	0.290777
31	Tram1	0.493405	NA	-0.228845	0.857033
32	Lactb2	0.0242508	Inf	-0.0311752	0.366785
33	Xkr9	0.00997376	Inf	0.391009	0.272359
34	Gm9947	0.679199	NA	-0.22227	0.926403
35	Msc	0.388422	NA	0.12052	0.810817
36	Trpa1	0.796871	NA	0.149941	0.961246
37	Sbspon	0.0554268	#NAME?	-0.358252	0.467921
38	Rpl7	0.13614	NA	-0.635349	0.612331
39	Rdh10	0.488105	#NAME?	-0.428903	0.855369
40	Eloc	0.330656	NA	-0.426959	0.775924
41	D030040B21Rik	0.187728	NA	-0.441791	0.670582
42	Tmem70	0.183532	NA	-0.470688	0.666691
43	Ly96	0.637002	NA	-0.387428	0.909412
44	Gm28783	0.0805989	NA	-0.373045	0.531122
45	Gdap1	0.673663	NA	0.0182041	0.924011
46	Gm28784	0.412303	NA	-0.33331	0.821698
47	Pi15	0.0108355	NA	-0.795226	0.280294
48	Gm28154	0.00781121	NA	-0.8488	0.239646
49	Gm16070	0.0657367	NA	-0.59863	0.498566
50	Crispld1	0.0711605	NA	-0.636927	0.51031
51	Gm28153	0.0119832	#NAME?	-0.787233	0.292212
52	Gm28756	0.782031	NA	0.18207	0.959413
53	Crisp4	0.980626	NA	-0.146125	0.996861
54	Defb18	0.883087	NA	-0.0107313	0.977731
55	Defb41	0.966662	NA	-0.140451	0.994366
56	Gm15825	0.244885	NA	-0.17272	0.717872
57	Tfap2d	0.0776144	NA	-0.105382	0.523426
58	Tfap2b	0.0178234	NA	0.216638	0.331194
59	Gm28340	0.499167	NA	0.0187775	0.858664
60	4930486I03Rik	0.322389	NA	-0.266324	0.771101
61	Gm28653	0.00367402	NA	-0.808946	0.18236
62	Il17a	0.363779	NA	-0.367698	0.799032
63	Il17f	0.658248	NA	-0.208797	0.917718
64	Mcm3	0.838193	NA	-0.138091	0.969648
65	Gm28065	0.6884	NA	-0.25095	0.929526
66	6720483E21Rik	0.0190756	NA	-0.593603	0.341412
67	Efhc1	0.814428	NA	0.023115	0.966204
68	Gm28287	0.244887	NA	-0.584152	0.717872
69	Tmem14a	0.894937	NA	-0.114471	0.980321
70	Gsta3	0.513532	NA	-0.436917	0.866597
71	Gm28836	0.498693	NA	-0.362531	0.858653
72	Khdc1a	0.117135	NA	-0.797496	0.589139
73	Khdc1c	0.449285	NA	-0.554756	0.837753
74	Khdc1b	0.28091	NA	-0.565445	0.741467
75	4933415F23Rik	0.0303628	NA	-0.673263	0.389098
76	Gm27028	0.744138	NA	0.0284229	0.949548
77	Gm29107	0.744138	NA	0.0284229	0.949548
78	Ogfrl1	0.810277	NA	-0.0257304	0.965367
79	Gm28822	0.436311	NA	-0.03452	0.832551
80	Sdhaf4	0.845513	NA	-0.296546	0.970533
81	Gm28237	0.560207	NA	-0.580802	0.889174
82	Gm29414	0.57376	NA	0.316375	0.892622
83	4931408C20Rik	0.310693	NA	-0.392986	0.763526
84	Gm5524	0.734522	NA	0.0213605	0.94739
85	Gm597	0.242314	NA	-0.30521	0.716295
86	Gm9898	0.700809	NA	-0.411704	0.933875
87	Ptp4a1	0.948417	NA	-0.222075	0.990824
88	Ptp4a1-1	0.948417	NA	-0.222075	0.990824
89	AC153137.1	0.193063	NA	-0.386401	0.677558
90	Gm28644	0.631046	NA	-0.376487	0.909395
91	Gm29128	0.0188762	NA	-0.505003	0.338245
92	Lgsn	0.14439	NA	-0.0628307	0.619202
93	Pih1d3	0.596052	NA	0.0111675	0.902666
94	Gm5415	0.864701	NA	-0.410278	0.975193
95	Gm37724	0.496977	NA	0.0595636	0.857996
96	Gm37591	0.739907	NA	-0.189678	0.949142
97	Bag2	0.884522	NA	-0.159952	0.978114
98	Gm37958	0.0236342	NA	-0.702057	0.36362
99	Gm37233	0.0608078	NA	0.0350785	0.483059
100	Ccdc115	0.0926386	NA	-0.0670789	0.548892
101	Gm28306	0.0503152	NA	0.141658	0.453141
102	Imp4	0.0503152	NA	0.141658	0.453141
103	Ptpn18	0.0384015	NA	0.569757	0.419681
104	Gm28417	0.0222309	NA	0.634404	0.358694
105	4930568A12Rik	0.0284686	NA	0.456234	0.383374
106	Prss39	0.164133	NA	-0.0631593	0.644131
107	Cfc1	0.426844	NA	0.104465	0.828605
108	Prss40	0.531386	NA	0.0646009	0.873888
109	1700101I19Rik	0.996732	NA	-0.136813	0.999538
110	Amer3	0.987716	NA	-0.0300565	0.998084
111	Gm37068	0.797569	NA	0.112288	0.961352
112	Gm28415	0.52252	NA	0.120246	0.870973
113	1110002O04Rik	0.337877	NA	-0.250538	0.78067
114	Gm33222	0.477452	NA	0.0722724	0.851558
115	4930535G08Rik	0.133177	NA	0.183069	0.61225
116	Gm37335	0.186184	NA	0.33598	0.669322
117	Gm33280	0.102902	NA	-0.0273914	0.56877
118	Neurl3	0.512588	NA	-0.194037	0.866095
119	Gm33533	0.337111	NA	0.105616	0.78025
120	Gm38115	0.280267	NA	0.0776302	0.741467
121	Gm37020	0.183885	NA	-0.450874	0.667075
122	4930556I23Rik	0.974529	NA	-0.0264612	0.99553
123	Lipt1	0.640874	NA	-0.193755	0.911249
124	Mrpl30	0.100075	NA	0.21846	0.564421
125	Lyg2	0.0252377	NA	0.886411	0.368896
126	Gm15457	0.147124	NA	0.183936	0.620808
127	Lyg1	0.212209	NA	0.234741	0.692722
128	Txndc9	0.0401478	NA	0.141039	0.423947
129	Gm37062	0.0472761	NA	0.154693	0.443975
130	Gm16151	0.263641	Inf	0.179509	0.730076
131	Nms	0.692611	NA	-0.28622	0.930936
132	Gm37821	0.829728	NA	-0.0889692	0.969007
133	Gm3646	0.330911	NA	-0.199034	0.776281
134	1700066B17Rik	0.88729	NA	-0.184034	0.978674
135	Il1rl2	0.375451	NA	-0.403366	0.804186
136	Il1rl1	0.73862	NA	-0.307414	0.948801
137	Il18r1	0.855141	NA	-0.457493	0.97378
138	Il18rap	0.135908	NA	0.0259196	0.612331
139	Gm35801	0.0510094	NA	0.415423	0.45487
140	Slc9a4	0.281538	Inf	-0.267326	0.741467
141	Gm37623	0.314895	NA	-0.441016	0.766693
142	Gm37915	0.590618	NA	0.116678	0.900871
143	Mfsd9	0.157835	NA	0.214323	0.635065
144	4930448I06Rik	0.0555097	NA	-0.494714	0.467921
145	Gm28634	0.989452	NA	-0.28275	0.998663
146	Gm9915	0.527386	NA	-0.0753858	0.873007
147	Gm29664	0.60905	NA	-0.151565	0.906177
148	Gm28175	0.135313	#NAME?	-0.338113	0.612331
149	Gm28140	0.168023	NA	-0.581024	0.648936
150	Pou3f3	0.0739085	NA	-0.619059	0.518514
151	Pantr2	0.0978711	NA	-0.448032	0.559954
152	Dalir	0.343427	NA	-0.164982	0.786182
153	Gm28782	0.835112	NA	-0.069368	0.969648
154	8430432A02Rik	0.388514	NA	0.130399	0.810817
155	1500015O10Rik	0.519076	NA	-0.259513	0.869068
156	Gm29155	0.906554	NA	-0.0380368	0.982605
157	Gm29157	0.906554	NA	-0.0380368	0.982605
158	Gm29156	0.906554	NA	-0.0380368	0.982605
159	Mettl21c	0.0820391	Inf	0.305574	0.531122
160	Gm8251	0.874484	NA	-0.0876709	0.975573
161	Tex30	0.345168	NA	0.277971	0.786686
162	Kdelc1	0.187776	NA	0.154798	0.670582
163	Mettl21e	0.846507	NA	-0.0256875	0.970694
164	Gm28893	0.272641	NA	0.186089	0.737385
165	4930521E06Rik	0.423113	NA	-0.706239	0.827052
166	Col3a1	0.986472	NA	0.243083	0.998018
167	Col5a2	0.100366	#NAME?	-0.885708	0.565002
168	Wdr75	0.021974	NA	0.481669	0.358363
169	Gm5269	0.00276243	NA	0.442493	0.168832
170	Slc40a1	0.298075	NA	0.0205663	0.75293
171	Gm28151	0.864419	NA	-0.0370078	0.975193
172	Gm28826	0.50323	NA	-0.463184	0.860901
173	C230029F24Rik	0.842618	NA	-0.297488	0.970533
174	4933411E06Rik	0.99121	NA	-0.167268	0.998833
175	Gm29665	0.0254621	NA	-1.00502	0.369749
176	Gm28321	0.93836	NA	-0.0975153	0.988113
177	Gm28322	0.836656	NA	-0.183679	0.969648
178	Gm28319	0.33896	NA	-0.112387	0.78119
179	Gm28320	0.563821	NA	-0.0564007	0.889592
180	Gm29325	0.134604	NA	-0.10996	0.61225
181	Cavin2	0.0606967	NA	-0.102999	0.482691
182	1700072G22Rik	0.0152686	NA	0.0870228	0.316069
183	Nabp1	0.00676976	Inf	0.411388	0.222046
184	Gm29453	0.404453	NA	-0.149053	0.820135
185	Gm28323	0.170234	NA	0.123825	0.650792
186	Gm31812	0.147562	NA	0.34949	0.620815
187	Gm28178	0.642136	NA	-0.0885558	0.911421
188	Gm29670	0.695951	NA	0.0349983	0.932402
189	Inpp1	0.212873	Inf	0.168246	0.693335
190	Mstn	0.650325	NA	-0.0862782	0.915699
191	1700019A02Rik	0.354386	NA	-0.430522	0.791686
192	Gm28777	0.656169	NA	-0.430526	0.917129
193	Ormdl1	0.720041	NA	-0.407731	0.942086
194	Osgepl1	0.662099	NA	0.0530426	0.918685
195	Asnsd1	0.776421	NA	-0.303608	0.958636
196	Stk17b	0.532241	NA	-0.443602	0.874074
197	Gtf3c3	0.34007	NA	-0.327628	0.782338
198	Gm34066	0.74192	NA	-0.215352	0.949368
199	Sf3b1	0.110073	1.00261	0.0667753	0.579821
200	Coq10b	0.800588	NA	0.163066	0.962006
201	Hspe1	0.81935	NA	-0.24507	0.967255
202	Mob4	0.143192	NA	-0.569937	0.61799
203	Gm10561	0.651733	NA	0.323721	0.916356
204	Mars2	0.421143	NA	0.447935	0.825799
205	9130227L01Rik	0.460414	NA	-0.107517	0.843303
206	1700003I22Rik	0.422487	NA	-0.630471	0.826868
207	Gm28240	0.473385	NA	-0.363476	0.84877
208	Hsfy2	0.269931	NA	0.0514635	0.735547
209	9130024F11Rik	0.19016	#NAME?	-0.445661	0.67372
210	1700126A01Rik	0.577274	NA	-0.426271	0.893963
211	BC055402	0.171076	NA	-0.404906	0.651647
212	4930558J18Rik	0.545182	NA	-0.331432	0.878766
213	1700066M21Rik	0.174962	NA	-0.357785	0.657524
214	Gm17234	0.517537	NA	-0.361785	0.867921
215	Sgo2a	0.977866	NA	-0.231966	0.996043
216	Aox4	0.288864	1.00054	0.000781314	0.747722
217	Gm15759	0.553031	Inf	-0.0525257	0.885578
218	Bzw1	0.0620367	NA	0.387504	0.485305
219	Clk1	0.13876	NA	0.320511	0.613054
220	Gm15834	0.0116306	Inf	0.453509	0.289968
221	Ndufb3	0.0149008	NA	0.561301	0.31342
222	Als2cr12	0.640897	NA	-0.0670352	0.911249
223	Cflar	0.563001	NA	0.219135	0.889353
224	Casp8	0.193215	NA	0.188053	0.677763
225	Stradb	0.0152541	Inf	-0.0113191	0.316069
226	C2cd6b	0.310713	NA	-0.158332	0.763526
227	Gm29018	0.104756	NA	0.188632	0.571709
228	Tmem237	0.704558	NA	0.202204	0.935447
229	G730003C15Rik	0.446172	NA	0.235617	0.836654
230	Gm29016	0.0935946	NA	0.330008	0.551811
231	Fzd7	0.634407	NA	0.187689	0.909412
232	Gm26813	0.409785	NA	0.407095	0.820743
233	Gm28411	0.278274	NA	0.074822	0.740896
234	1700122D07Rik	0.146668	NA	0.144091	0.620808
235	Nop58	0.615407	NA	-0.0312912	0.906279
236	Wdr12	0.785317	NA	-0.317739	0.959988
237	Cd28	0.0867725	#NAME?	-0.496672	0.538798
238	Gm11579	0.41382	NA	-0.693526	0.822209
239	2310016D23Rik	0.1508	NA	-0.354722	0.626862
240	Ctla4	0.911058	Inf	-0.363639	0.983469
241	Icos	0.637327	NA	-0.330002	0.909412
242	Gm28083	0.14227	NA	-0.405597	0.616927
243	Gm11587	0.902077	NA	-0.0391327	0.982327
244	9530026F06Rik	0.122059	NA	-0.876342	0.596442
245	Gm11588	0.535115	NA	0.13435	0.875561
246	Gm28449	0.888747	NA	0.271529	0.979041
247	4930587A21Rik	0.361378	NA	0.300593	0.797009
248	Pard3bos1	0.478368	0.584665	-0.0563511	0.851558
249	Pard3bos2	0.332967	NA	-0.456582	0.778273
250	Pard3bos3	0.183762	#NAME?	-0.0787711	0.666816
251	Gm29084	0.00544528	NA	-0.938234	0.207253
252	Gm4208	0.843028	NA	-0.170942	0.970533
253	Gm20342	0.374446	NA	0.0448626	0.803833
254	Ndufs1	0.896361	NA	-0.273784	0.980985
255	Eef1b2	0.958847	NA	-0.537662	0.993089
256	Gpr1	0.860018	Inf	-0.533395	0.975035
257	Platr12	0.940801	NA	-0.372699	0.988334
258	Gm11608	0.853551	NA	-0.240523	0.973004
259	Zdbf2	0.372117	NA	-0.0472713	0.80251
260	Gm39653	0.860551	NA	-0.132585	0.975035
261	Mdh1b	0.302289	-0.00557023	-0.309671	0.755496
262	Fastkd2	0.845238	Inf	-0.238956	0.970533
263	4933402D24Rik	0.871071	NA	-0.164311	0.975573
264	Gm13749	0.994855	NA	0.171736	0.999279
265	Gm29152	0.838696	NA	-0.0382674	0.969648
266	Fzd5	0.298678	NA	0.0622409	0.753049
267	Akr1cl	0.421827	NA	0.00465727	0.826112
268	Cryge	0.222221	NA	0.310534	0.700747
269	Crygd	0.0876774	NA	0.573518	0.54154
270	Crygc	0.0663355	NA	0.567373	0.500088
271	Crygb	0.297075	NA	0.367419	0.751917
272	Cryga	0.912618	NA	-0.00584725	0.983734
273	D630023F18Rik	0.562499	NA	-0.0623495	0.889191
274	Crygf	0.693679	NA	-0.209118	0.931441
275	Rpe	0.0964104	Inf	0.187629	0.557637
276	Myl1	0.861251	NA	-0.20837	0.975035
277	Gm15669	0.806518	#NAME?	-0.182039	0.964279
278	Gm15671	0.39689	NA	-0.403447	0.814645
279	Gm28497	0.127817	NA	0.0326834	0.606676
280	Gm29113	0.389898	NA	-0.35747	0.811053
281	Gm29114	0.690302	-0.000124215	-0.18975	0.930099
282	Gm29112	0.185396	NA	0.272727	0.6684
283	Gm28112	0.922564	NA	-0.0976587	0.986076
284	Atic	0.886831	NA	-0.0651069	0.978629
285	Apol7d	0.336814	NA	-0.576711	0.78025
286	Gm8883	0.95727	NA	-0.396809	0.992898
287	Gm28818	0.846025	NA	-0.524967	0.970533
288	4930556G22Rik	0.198866	#NAME?	-0.488594	0.683032
289	Gm4319	0.894547	NA	0.0645088	0.980321
290	Gm39662	0.611313	NA	0.113164	0.906279
291	Ankar	0.223199	1.00137	0.0251892	0.701656
292	Rpl37a	0.584481	NA	0.124297	0.898474
293	Igfbp5	0.657194	Inf	0.0170334	0.917129
294	Tnp1	0.327141	NA	-0.0563782	0.77454
295	Gm29185	0.480257	NA	-0.362645	0.85165
296	Pinc	0.0965622	NA	-0.702601	0.557637
297	C530043A13Rik	0.443754	NA	0.338528	0.835627
298	Gm29186	0.628154	NA	0.283807	0.909395
299	Rufy4	0.85481	NA	-0.12629	0.973769
300	Cxcr2	0.829884	NA	-0.330526	0.969007
301	Cxcr1	0.844557	NA	-0.150434	0.970533
302	Catip	0.634765	NA	-0.186807	0.909412
303	Slc11a1	0.959622	NA	0.0371323	0.993104
304	Ctdsp1	0.74216	NA	-0.162416	0.949368
305	Bcs1l	0.544486	NA	0.284406	0.878618
306	Rnf25	0.269301	NA	0.323706	0.734945
307	Cyp27a1	0.432245	NA	0.337793	0.830698
308	Prkag3	0.591764	NA	0.0967181	0.901957
309	Wnt6	0.272283	NA	0.269669	0.737385
310	Gm29539	0.355257	NA	0.232112	0.792557
311	Wnt10a	0.111814	Inf	0.172085	0.580315
312	Cdk5r2	0.337595	NA	-0.29956	0.780501
313	Ihh	0.840627	NA	-0.120312	0.970227
314	Slc23a3	0.795902	NA	0.00762426	0.96078
315	Cnppd1	0.363958	NA	0.135361	0.799191
316	Retreg2	0.189269	NA	0.244505	0.672491
317	Gm29065	0.171314	NA	0.299309	0.651991
318	Gm17751	0.521044	NA	-0.107129	0.870139
319	Gm28386	0.694703	NA	0.212322	0.93177
320	Gm28387	0.95767	NA	-0.0834475	0.992898
321	Gm28410	0.0370936	NA	0.549865	0.415573
322	BC035947	0.699732	NA	-0.329772	0.933513
323	Mogat1	0.105397	Inf	0.0770555	0.572178
324	5730419F03Rik	0.0435288	NA	0.0214799	0.431091
325	Gm29611	0.333	NA	0.0660176	0.778273
326	Kcne4	0.0123009	NA	-0.639092	0.293984
327	Gm29187	0.0153869	NA	-0.764124	0.316095
328	Scg2	0.8003	NA	-0.0855743	0.961824
329	Mrpl44	0.000872953	NA	-0.922932	0.104408
330	9830004L10Rik	0.433063	NA	0.0932652	0.831073
331	2310015K22Rik	0.262209	NA	-0.604419	0.729763
332	Gm29125	0.232083	NA	-0.368843	0.707707
333	1700016L21Rik	0.124956	NA	-0.266592	0.601058
334	Gm45261	0.192404	NA	-0.313656	0.677147
335	Gm28940	0.282529	NA	-0.314894	0.743186
336	C430014B12Rik	0.250383	NA	-0.643127	0.72314
337	Mff	0.677045	NA	-0.226836	0.925532
338	Gm28941	0.612486	NA	-0.219752	0.906279
339	Tm4sf20	0.691989	NA	-0.138773	0.93049
340	Gm47791	0.367408	NA	0.346106	0.80133
341	Gm28942	0.208793	NA	-0.29592	0.688363
342	A030005L19Rik	0.209833	NA	0.228465	0.689558
343	A030014E15Rik	0.0612477	NA	0.264208	0.483808
344	Gm6217	0.193734	NA	0.233693	0.677763
345	A030003K21Rik	0.202559	NA	0.0218871	0.684504
346	Gm7544	0.906511	NA	-0.113936	0.982605
347	Gm47955	0.56717	NA	-0.0724073	0.890524
348	Gm47959	0.53949	NA	-0.0865789	0.876312
349	Slc19a3	0.745401	NA	-0.416907	0.950114
350	Krtap28-10	0.113724	NA	-0.406548	0.583329
351	Gm47969	0.113724	NA	-0.406548	0.583329
352	A030005K14Rik	0.820466	NA	-0.118568	0.967255
353	Krtap28-13	0.483353	NA	-0.00959681	0.852503
354	Ccl20	0.167401	NA	-0.257597	0.648164
355	Slc16a14	0.872124	NA	-0.43993	0.975573
356	Gm17017	0.836923	NA	-0.535905	0.969648
357	Sp100	0.580567	NA	-0.232996	0.896727
358	A630001G21Rik	0.1952	NA	-0.32377	0.679657
359	9930111H07Rik	0.22629	NA	-0.266012	0.703325
360	Itm2c	0.721684	NA	0.038836	0.94274
361	Gm28884	0.703484	NA	-0.0446737	0.934712
362	Gm28100	0.104274	NA	0.324355	0.57059
363	Spata3	0.687342	NA	-0.382102	0.929154
364	2810459M11Rik	0.412405	NA	-0.09372	0.821698
365	B3gnt7	0.167439	NA	0.070252	0.648164
366	Gm28626	0.167439	NA	0.070252	0.648164
367	Tex44	0.711736	NA	-0.0150158	0.937962
368	Gm29055	0.926074	NA	-0.0594768	0.987387
369	Gm29371	0.284	NA	-0.00878547	0.743814
370	Alppl2	0.153286	NA	0.164589	0.62971
371	Alpi	0.685235	NA	-0.0648836	0.928682
372	Akp3	0.479037	NA	0.0645582	0.85165
373	Gm29374	0.297892	NA	-0.041697	0.752721
374	Ecel1	0.251622	NA	0.00514051	0.723792
375	Prss56	0.0915838	Inf	0.0727984	0.54707
376	Efhd1os	0.785414	NA	-0.180441	0.959988
377	Snorc	0.729912	NA	-0.372971	0.946136
378	Ugt1a10	0.631439	NA	0.197078	0.909395
379	Gm20528	0.631439	NA	0.197078	0.909395
380	Ugt1a9	0.728617	NA	0.132424	0.945045
381	Ugt1a8	0.831958	NA	0.0347289	0.969136
382	Ugt1a7c	0.982669	NA	-0.0791314	0.997466
383	Ugt1a6b	0.625971	NA	-0.167956	0.909395
384	Ugt1a6a	0.17913	NA	-0.397439	0.662167
385	Ugt1a5	0.117972	NA	-0.550706	0.59102
386	Ugt1a2	0.717149	NA	-0.556028	0.940595
387	Dnajb3	0.633721	NA	-0.490159	0.909412
388	Ugt1a1	0.483713	NA	-0.670595	0.852648
389	Mroh2a	0.114833	NA	-1.95226	0.584941
390	Gm29337	0.0646852	NA	0.257601	0.495077
391	1700067G17Rik	0.278945	NA	-0.0682293	0.7413
392	Gbx2	0.698438	NA	-0.178634	0.932909
393	D130058E05Rik	0.308464	NA	-0.384959	0.762107
394	4930434B07Rik	0.430632	NA	0.306678	0.829834
395	Cops8	0.120231	NA	0.51064	0.592675
396	Gm28382	5.2435553692275e-05	NA	0.828185	0.0260845
397	Traf3ip1	0.014939	Inf	0.0529918	0.31342
398	Gm28380	0.186958	Inf	-0.188302	0.669813
399	Gm29099	7.50736605481676e-07	Inf	0.917716	0.0014142
400	Olfr1415	0.000293297	Inf	0.545177	0.0592658
401	Olfr1414	0.100892	NA	0.429996	0.566272
402	Olfr1413	0.00580933	NA	0.741847	0.210956
403	1700054K02Rik	0.00580933	NA	0.741847	0.210956
404	Olfr1412	0.0401644	NA	0.351705	0.423947
405	Olfr1411	0.130063	NA	0.237493	0.608898
406	Olfr1410	0.576185	NA	0.242802	0.893333
407	Gm29482	0.28563	Inf	-0.000997775	0.745579
408	Dusp28	0.416542	NA	0.202446	0.824224
409	Gm28086	0.228302	NA	0.082331	0.705022
410	Gm28536	0.453504	NA	0.130657	0.839183
411	Gm10550	0.000111687	Inf	0.792822	0.0336625
412	Dtymk	0.0734168	NA	0.0840259	0.516986
413	Ing5	0.104991	NA	0.0856879	0.572143
414	D2hgdh	0.416365	NA	0.309766	0.824097
415	Gal3st2	0.999155	NA	-0.468206	0.999849
416	Gal3st2b	0.618927	NA	0.358092	0.906363
417	Gal3st2c	0.693529	NA	0.317788	0.931441
418	Neu4	0.339735	NA	0.252688	0.782009
419	Pdcd1	0.638082	NA	-0.127887	0.909929
420	4930440C22Rik	0.84974	NA	-0.831321	0.971689
421	Fam174a	0.95833	NA	-0.383552	0.993089
422	4930598F16Rik	0.627411	NA	-0.0944618	0.909395
423	1700063A18Rik	0.248377	NA	-0.0871867	0.721479
424	Gm29601	0.51868	NA	-0.695251	0.868639
425	4930533P14Rik	0.495607	NA	-0.00390862	0.857775
426	Panct2	0.518189	NA	-0.157824	0.868354
427	Gm28901	0.33706	NA	-0.227048	0.78025
428	Slco6c1	0.801468	NA	-0.374711	0.962051
429	Gin1	0.00016312	Inf	0.390303	0.040747
430	1810006J02Rik	0.406307	NA	0.153697	0.820543
431	Gm29461	0.388247	NA	-0.155597	0.810817
432	Slco6d1	0.878473	NA	-0.1501	0.976297
433	Gm7967	0.64433	NA	0.0967516	0.912175
434	Gm20268	0.45075	NA	-0.47834	0.837795
435	Gm28187	0.819418	NA	-0.576879	0.967255
436	Gm15699	0.0317432	NA	-0.496679	0.39414
437	Gm29012	0.0880094	NA	0.110809	0.54154
438	Gm17634	0.813635	NA	-0.511833	0.96615
439	Gm28404	0.181095	NA	0.333357	0.664802
440	Gm7160	0.0174027	Inf	0.268998	0.329058
441	A530053M12Rik	0.00391312	NA	0.315724	0.185443
442	D630008O14Rik	0.00773995	Inf	0.207022	0.239098
443	Vps4b	0.0771476	Inf	0.151938	0.523426
444	Serpinb5	0.155491	NA	-0.173466	0.632675
445	Serpinb12	0.0579392	NA	-0.0333012	0.472954
446	Serpinb13	0.893469	NA	-0.390664	0.980306
447	Serpinb3a	0.390025	NA	0.376132	0.811053
448	Serpinb3d	0.136588	NA	0.0910714	0.612331
449	Serpinb3b	0.896995	NA	-0.226922	0.981216
450	Serpinb3c	0.341073	NA	-0.778467	0.783339
451	Serpinb11	0.874295	NA	0.0503242	0.975573
452	Gm15391	0.45783	NA	0.163364	0.842738
453	Serpinb7	0.90552	NA	-0.348214	0.982605
454	Serpinb2	0.443776	NA	-0.45293	0.835627
455	Serpinb8	0.286017	NA	0.077452	0.745579
456	Gm15389	0.514974	NA	-0.856285	0.867015
457	D830032E09Rik	0.700379	Inf	-0.22289	0.933714
458	Cdh19	0.628599	NA	-0.240028	0.909395
459	Gm29088	0.711333	NA	-0.34813	0.937962
460	Dsel	0.140264	NA	-0.196848	0.615343
461	Gm28189	0.00569923	NA	0.0850451	0.209481
462	9330185C12Rik	0.717663	NA	-0.12992	0.940779
463	Gm19965	0.526268	NA	0.0288058	0.872578
464	Zfp813-ps	0.23531	NA	-1.83543	0.711624
465	Gm28363	0.984735	NA	-0.667144	0.99763
466	B020011L13Rik	0.176463	NA	-0.877514	0.659161
467	Gm28360	0.842636	NA	-0.392848	0.970533
468	Gm28168	0.59279	NA	-0.0773021	0.902265
469	Gm7145	0.454716	NA	0.661519	0.839982
470	Gm29106	0.504812	NA	-0.395351	0.862069
471	Tsn	0.863425	NA	0.0111362	0.975035
472	Nifk	0.529223	NA	0.0123467	0.873007
473	Gm28867	0.81118	NA	-0.154411	0.965446
474	Gm26831	0.757799	NA	0.230345	0.954134
475	Gm29456	0.554879	NA	0.126765	0.886653
476	Inhbb	0.32125	NA	0.186274	0.770321
477	Gm27184	0.809999	NA	0.084113	0.965367
478	Tmem185b	0.809999	NA	0.084113	0.965367
479	3830432H09Rik	0.613786	NA	0.0191347	0.906279
480	Tmem37	0.0241242	NA	0.203272	0.365684
481	Dbi	0.998332	NA	-0.118771	0.999782
482	C1ql2	0.128246	NA	-0.417197	0.607183
483	1700012E03Rik	0.278889	NA	-0.220193	0.7413
484	Marco	0.642168	NA	-0.0318191	0.911421
485	En1	0.201477	NA	-0.439315	0.683843
486	Gm29346	0.382812	NA	0.070358	0.806402
487	Gm29345	0.667437	NA	-0.325442	0.920695
488	Gm29348	0.593293	NA	0.0297843	0.902265
489	Gm29347	0.451618	NA	0.0870298	0.838061
490	Gm29359	0.666463	NA	0.0889627	0.920361
491	2210011K15Rik	0.102582	NA	0.466319	0.568448
492	Gm15392	0.906777	NA	-0.00376926	0.982653
493	Htr5b	0.899989	NA	-0.118842	0.981772
494	Ddx18	0.516651	NA	0.30867	0.867386
495	Gm28590	0.000359937	#NAME?	-0.81256	0.0661495
496	1700121L03Rik	0.837277	NA	-0.46794	0.969648
497	Gm28706	0.402496	NA	-0.173194	0.819125
498	Lypd1	0.736311	NA	-0.412023	0.94768
499	4930599A14Rik	0.467232	NA	-0.116582	0.845578
500	Acmsd	0.87817	NA	0.0569513	0.976247
501	2900009J06Rik	0.40123	NA	0.0316414	0.817874
502	Ubxn4	0.0268373	Inf	0.158295	0.376922
503	Lct	0.559516	Inf	-0.242456	0.889066
504	Mcm6	0.786988	NA	0.156435	0.959988
505	Cxcr4	0.23043	NA	-0.441954	0.706715
506	Gm26686	0.834851	NA	0.12469	0.969648
507	Gm16081	0.0200557	NA	-0.750241	0.347401
508	Cd55b	0.263446	NA	-0.587253	0.729803
509	Gm15674	0.693605	NA	-0.0864233	0.931441
510	Gm15675	0.693605	NA	-0.0864233	0.931441
511	Cd55	0.439996	NA	0.176357	0.834743
512	Gm16083	0.25596	Inf	0.0900998	0.726973
513	Zp3r	0.314781	NA	0.173913	0.766606
514	C4bp	0.715603	NA	-0.263158	0.939806
515	Pfkfb2	0.850105	Inf	-0.283844	0.971826
516	Yod1	0.931734	NA	-0.354435	0.987637
517	AA986860	0.535313	NA	-0.376823	0.875561
518	Gm28857	0.51456	NA	-0.363051	0.867015
519	Gm28856	0.985714	NA	-0.125301	0.99763
520	Fcamr	0.183178	NA	0.174052	0.666691
521	Gm15848	0.262683	NA	0.166281	0.729763
522	Pigr	0.416241	NA	0.326374	0.82406
523	Fcmr	0.801251	NA	-0.21632	0.962051
524	Il24	0.862058	NA	-0.10696	0.975035
525	Il20	0.505912	NA	-0.210443	0.86291
526	Il19	0.103314	NA	-0.557413	0.569673
527	Il10	0.560995	NA	-0.362935	0.889191
528	Dyrk3	0.466346	NA	-0.430109	0.845578
529	Gm29488	0.149566	NA	0.191533	0.624366
530	Avpr1b	0.740249	NA	-0.345821	0.949167
531	Ctse	0.942602	NA	-0.136178	0.988863
532	Rab29	0.502144	NA	0.218045	0.860287
533	Gm29630	0.0204375	Inf	0.212134	0.35039
534	Ppp1r15b	0.475054	NA	0.0835487	0.850244
535	Kiss1	0.41014	NA	0.162886	0.820824
536	Snrpe	0.888594	NA	0.174195	0.979003
537	Zbed6	0.193409	NA	0.0825263	0.677763
538	Lax1	0.0943002	NA	0.323305	0.552736
539	Gm28441	0.291769	NA	0.383902	0.747806
540	Gm1627	0.0915154	NA	0.345058	0.54707
541	4933406M09Rik	0.0251543	NA	0.217583	0.368616
542	Cyb5r1	0.0469795	NA	0.327933	0.443244
543	Adipor1	0.296956	Inf	0.227504	0.751847
544	Platr1	0.39202	NA	0.0782687	0.812351
545	Mgat4e	0.0413033	NA	0.393909	0.427347
546	Elf3	0.00967024	NA	0.469874	0.268876
547	Lad1	0.434709	Inf	-0.265981	0.831617
548	Gm26568	0.0281649	NA	0.416077	0.383374
549	Gm37552	0.326379	NA	-0.137772	0.774319
550	Gm37799	0.0503406	NA	0.264248	0.453141
551	Gm33994	0.11236	NA	0.128542	0.580984
552	4933409D19Rik	0.0849071	NA	0.00968228	0.536827
553	Platr23	0.348872	NA	0.102435	0.788071
554	Zfp281	0.0716929	NA	0.168226	0.511316
555	Gm19705	0.817433	NA	-0.0780599	0.966933
556	Platr22	0.596414	NA	0.0385127	0.902666
557	Gm26979	0.105032	NA	0.37639	0.572143
558	Gm26930	0.030735	NA	0.609642	0.39059
559	A430106G13Rik	0.449037	NA	0.0394502	0.837603
560	Gm28556	0.384559	NA	-0.543079	0.807032
561	Atp6v1g3	0.957267	NA	-0.1979	0.992898
562	Lhx9	0.0086713	NA	0.384788	0.252952
563	2310009B15Rik	0.794002	NA	0.0291147	0.96009
564	1700019P21Rik	0.776588	NA	-0.318494	0.958636
565	4930596I21Rik	0.332112	NA	-0.0943589	0.777726
566	4933436E23Rik	0.296268	NA	-0.00228298	0.751254
567	Gm34816	0.263845	NA	-0.107228	0.730372
568	Zbtb41	0.423424	NA	-0.2398	0.82714
569	Aspm	0.211695	NA	-0.315175	0.692176
570	F13b	0.344696	NA	-0.42086	0.786686
571	Cfhr1	0.620884	NA	-0.205702	0.906797
572	Gm4788	0.827705	NA	-0.110501	0.969007
573	Cfhr2	0.836491	NA	-0.603078	0.969648
574	Cfh	0.432829	NA	-0.308972	0.831073
575	4930590L20Rik	0.0113184	#NAME?	-0.923555	0.287619
576	B3galt2	0.8464	NA	0.0756832	0.970645
577	Glrx2	0.664672	NA	-0.118403	0.919568
578	Trove2	0.798924	NA	-0.276952	0.961644
579	Gm29170	0.235139	NA	-0.295191	0.711554
580	Rgs2	0.0510106	NA	0.380253	0.45487
581	Rgs13	0.330237	NA	-0.00664335	0.775543
582	Rgs1	0.635158	NA	-0.445399	0.909412
583	Rgs21	0.159042	NA	-0.29487	0.637208
584	Rgs18	0.74397	NA	0.00513613	0.949548
585	Gm29514	0.639396	NA	-0.293449	0.91073
586	A230059L01Rik	0.829678	NA	0.151327	0.969007
587	Gm15584	0.532437	NA	-0.1535	0.874074
588	Gm29515	0.418409	NA	0.163759	0.824928
589	Gm29020	0.348051	NA	-0.453871	0.787676
590	Gm29398	0.393788	NA	-0.212946	0.813225
591	Ptgs2os	0.78433	NA	-0.166496	0.95995
592	Ptgs2	0.400456	NA	-0.51632	0.816643
593	Ptgs2os2	0.601726	NA	0.400225	0.90334
594	Pdc	0.471004	NA	-0.265133	0.84782
595	2310030A07Rik	0.541209	NA	-0.260886	0.876818
596	Odr4	0.293596	NA	-0.370096	0.749264
597	Prg4	0.0872301	NA	-0.319486	0.539638
598	Gm29188	0.76991	NA	-0.387016	0.9577
599	C730036E19Rik	0.222539	NA	0.083651	0.701311
600	Gm47985	0.83312	NA	-0.571009	0.969283
601	Gm8947	0.147402	NA	-1.42078	0.620808
602	Gm47995	0.147402	NA	-1.42078	0.620808
603	3110040M04Rik	0.553254	NA	-0.440871	0.885594
604	Gm47996	0.699277	NA	-0.404005	0.933236
605	Gm10138	0.780221	NA	-0.269224	0.959362
606	Ivns1abp	0.688918	NA	-0.35091	0.929786
607	Gm28181	0.293394	NA	0.38144	0.749264
608	2810414N06Rik	0.58739	NA	0.106976	0.899499
609	Tsen15	0.663665	NA	-0.0807604	0.919081
610	Arpc5	0.0858636	Inf	0.0741284	0.537137
611	E330020D12Rik	0.0395403	NA	0.270218	0.422848
612	Teddm1b	0.254559	NA	0.260112	0.7263
613	Teddm1a	0.940654	NA	-0.0506881	0.988334
614	Gm29291	0.62958	NA	-0.0587712	0.909395
615	Gm28286	0.210807	NA	0.438959	0.690773
616	Zfp648	0.880975	NA	-0.0725628	0.976852
617	4930452N14Rik	0.535406	NA	-0.241278	0.875561
618	4930532M18Rik	0.17002	NA	-0.178415	0.650792
619	4930518J20Rik	0.0278825	NA	0.418952	0.383374
620	Nphs2	0.365423	NA	0.105535	0.799693
621	Gm2000	0.503007	NA	0.0112744	0.860901
622	1600012P17Rik	0.602486	NA	-0.173919	0.903969
623	4930562F17Rik	0.221191	NA	-0.535991	0.699695
624	Gm38039	0.279393	Inf	-0.239019	0.741467
625	4930562F07Rik	0.0382594	NA	0.145021	0.419681
626	Gm37529	0.660252	NA	-0.29454	0.917795
627	Gm37328	0.423143	NA	-0.257427	0.827052
628	Gm37083	0.485744	NA	-0.0299922	0.85397
629	Gm38060	0.926503	NA	-0.049028	0.987387
630	Gm37362	0.121374	NA	0.137309	0.59425
631	Gas5	0.121374	NA	0.137309	0.59425
632	Gm37634	0.0234703	NA	0.446024	0.363512
633	Cenpl	0.758852	NA	-0.289546	0.954663
634	Tex50	0.154106	NA	0.352324	0.630145
635	Prdx6	0.371309	NA	-0.0613731	0.80251
636	Tnfsf4	0.350851	NA	0.296722	0.789365
637	Tnfsf18	0.00253677	NA	0.525414	0.16135
638	Fasl	0.0762814	NA	0.142043	0.521106
639	Gm31925	0.943406	NA	0.135252	0.989017
640	4930558K02Rik	0.594286	0.00222985	0.111069	0.902265
641	Myoc	0.0616081	NA	0.306471	0.484822
642	Myocos	0.0413288	NA	0.214212	0.427347
643	Fmo4	0.753372	NA	-0.152524	0.953134
644	Fmo1	0.0806782	NA	-0.156312	0.531122
645	Fmo2	0.499106	NA	-0.105782	0.858664
646	Fmo6	0.831175	NA	-0.227203	0.969007
647	Fmo3	0.978842	NA	-0.2661	0.996108
648	Gm37273	0.668124	NA	-0.34401	0.921108
649	Mroh9	0.933835	NA	-0.26391	0.987828
650	Gm20471	0.768287	NA	-0.146003	0.957426
651	Gorab	0.112232	NA	0.425186	0.580619
652	Gm29500	0.434445	NA	-0.00670003	0.831617
653	Mettl11b	0.910516	NA	-0.623896	0.983469
654	Mettl18	0.539903	NA	-0.264575	0.876571
655	Sele	0.203953	NA	0.412677	0.686218
656	Sell	0.253569	NA	0.580155	0.725506
657	Gm16587	0.701163	NA	0.191189	0.934005
658	Gm16548	0.961476	NA	0.074011	0.993163
659	Slc19a2	0.131171	Inf	0.133551	0.610092
660	Ccdc181	0.0909838	Inf	0.266644	0.546893
661	Gm36945	0.040452	NA	0.469769	0.424539
662	Xcl1	0.204098	NA	0.136693	0.6864
663	1700029M03Rik	0.102654	NA	0.250008	0.568448
664	Sft2d2	0.371867	#NAME?	-0.268772	0.80251
665	Tiprl	0.270505	Inf	-0.238329	0.735851
666	Gm38190	0.265189	NA	-0.168304	0.73071
667	Gpr161	0.286	0.996683	-0.0729321	0.745579
668	Gm37864	0.656548	NA	0.119332	0.917129
669	Mpc2	0.657204	NA	-0.0071169	0.917129
670	Gm38325	0.732946	NA	-0.0629112	0.947006
671	Gm37073	0.241807	NA	0.388751	0.715858
672	Gm16565	0.417943	NA	-0.246545	0.824928
673	Gm37469	0.274673	NA	-0.352749	0.737453
674	Gm26665	0.656904	NA	0.306863	0.917129
675	Gm37923	0.521693	NA	0.328025	0.870451
676	Dusp27	0.718687	NA	-0.0514185	0.941383
677	Mael	0.999029	NA	0.117943	0.999849
678	Tada1	0.802924	NA	-0.105795	0.962879
679	Pogk	0.827087	NA	-0.0352048	0.969007
680	Gm4846	0.0498999	NA	-1.05302	0.452734
681	Gm4847	0.523424	NA	-0.147568	0.870973
682	Fmo9	0.0589673	NA	0.259524	0.476225
683	Gm16701	0.139827	NA	0.220247	0.615343
684	Gm16701-1	0.514961	NA	-0.0829825	0.867015
685	Lrrc52	0.0243725	NA	0.469568	0.366785
686	Nuf2	0.815791	NA	0.0085714	0.966485
687	Rgs4	0.348576	NA	0.0684765	0.788071
688	Ccdc190	0.780691	NA	0.06806	0.959413
689	Gm15852	0.628771	NA	0.0937536	0.909395
690	Hsd17b7	0.615182	NA	-0.0994484	0.906279
691	3110045C21Rik	0.564101	NA	0.00327377	0.889592
692	4930500M09Rik	0.369754	NA	0.331621	0.80215
693	Sh2d1b2	0.0841719	NA	0.27543	0.536578
694	Sh2d1b1	0.129474	NA	0.247004	0.608565
695	Gm7694	0.109643	NA	0.214809	0.579556
696	Gm9929	0.175464	Inf	0.399635	0.658425
697	Dusp12	0.140556	NA	0.345007	0.615343
698	Gm26620	0.30149	NA	0.286026	0.754847
699	Fcrlb	0.295197	NA	0.204157	0.750354
700	Fcrla	0.577217	NA	0.290195	0.893963
701	Fcgr2b	0.760534	NA	0.047023	0.954982
702	Gm38204	0.850148	NA	0.0069877	0.971826
703	Gm10522	0.451331	NA	0.0579921	0.837838
704	Fcgr4	0.544901	NA	0.0938063	0.878736
705	Fcgr3	0.86057	NA	0.650907	0.975035
706	Cfap126	0.0163654	NA	0.361509	0.321547
707	Gm20045	0.777438	NA	0.0225273	0.958779
708	Pfdn2	0.258858	NA	0.182473	0.728706
709	Usf1	0.538581	NA	0.110033	0.876312
710	Tstd1	0.514586	NA	0.104833	0.867015
711	B930036N10Rik	0.644041	NA	-0.272858	0.912175
712	Alyref2	0.644041	NA	-0.272858	0.912175
713	Itln1	0.328232	NA	0.25826	0.775108
714	Ly9	0.502433	NA	-0.29035	0.860568
715	Slamf7	0.392893	NA	0.36018	0.812969
716	Gm37787	0.935221	NA	-0.132709	0.987915
717	A630035G10Rik	0.374598	NA	0.109798	0.803923
718	Cd48	0.508571	NA	0.343734	0.865372
719	Cd84	0.878148	NA	-0.0385671	0.976247
720	Gm10521	0.329101	NA	-0.834584	0.775543
721	Gm37065	0.360948	NA	-0.648078	0.796645
722	Slamf6	0.436157	NA	-0.429634	0.832551
723	Vangl2	0.0638829	NA	-0.226514	0.49269
724	Nhlh1	0.341801	NA	-0.489986	0.783888
725	Gm37950	0.928153	NA	-0.0833707	0.987387
726	Pigm	0.479719	NA	-0.0454054	0.85165
727	Igsf9	0.0315476	NA	-0.621991	0.393562
728	Tagln2	0.0314478	NA	-0.702091	0.393079
729	Cfap45	0.943136	NA	-0.221482	0.989002
730	4933439K11Rik	0.135377	Inf	0.118692	0.612331
731	Vsig8	0.0473141	NA	0.485432	0.443975
732	Slamf8	0.795839	NA	-0.152806	0.96078
733	Fcrl6	0.68942	NA	-0.382708	0.92995
734	Dusp23	0.823687	NA	-0.322079	0.967984
735	Apcs	0.119674	NA	0.182268	0.592323
736	Olfr16	0.26314	NA	0.164865	0.729763
737	Olfr1408	0.341616	NA	0.20735	0.783888
738	Olfr1406	0.361546	NA	0.415253	0.797147
739	Olfr218	0.306034	NA	0.602202	0.759792
740	Olfr1404	0.194954	NA	0.447162	0.679139
741	Fcer1a	0.19109	NA	0.310759	0.675336
742	Olfr418	0.352715	NA	0.384161	0.790954
743	Mptx2	0.481653	NA	0.426654	0.85165
744	Ackr1	0.326993	NA	0.177536	0.77441
745	Cadm3	0.234937	1.00261	0.0349399	0.711229
746	Ifi206	0.995346	NA	-0.00115174	0.999325
747	Ifi214	0.975115	NA	-0.78723	0.99553
748	Ifi213	0.635295	NA	-0.398674	0.909412
749	Ifi209	0.0723698	NA	0.266183	0.513713
750	Ifi208	0.40182	NA	-0.221432	0.81819
751	Ifi207	0.873296	NA	-0.309154	0.975573
752	Ifi204	0.526191	NA	-0.835539	0.872578
753	Mndal	0.424736	NA	0.00181852	0.827443
754	Ifi211	0.0891832	NA	0.532912	0.543246
755	Ifi203	0.871623	NA	-0.374028	0.975573
756	Ifi202b	0.512276	NA	0.0801205	0.865767
757	Ifi205	0.257536	NA	0.3273	0.727765
758	Olfr433	0.260831	NA	0.322151	0.729341
759	Olfr432	0.0545245	NA	0.333659	0.465807
760	Olfr430	0.515841	NA	0.0530134	0.867273
761	Olfr429	0.9364	NA	-0.485238	0.987927
762	Olfr427	0.410432	NA	-0.446353	0.820973
763	Olfr231	0.363422	NA	-0.392782	0.798789
764	Olfr424	0.256723	NA	-0.461428	0.727495
765	Olfr420	0.480073	NA	-0.0258729	0.85165
766	Spta1	0.090378	NA	0.277434	0.546109
767	Olfr419	0.246928	NA	0.103997	0.71934
768	Mptx1	0.160596	NA	0.0767104	0.640091
769	Olfr417	0.560119	NA	0.364176	0.889174
770	Olfr248	0.349613	NA	0.497681	0.788928
771	Olfr414	0.433944	NA	-0.0171925	0.831106
772	Olfr220	0.734498	NA	-0.310042	0.94739
773	Opn3	0.677286	0.00430453	-0.388274	0.925584
774	Chml	0.663258	NA	-0.271955	0.918939
775	Exo1	0.315592	NA	-0.0232726	0.767215
776	Gm38100	0.974025	NA	-0.208535	0.99553
777	Rbm8a2	0.03951	NA	-0.598734	0.422848
778	Gm38101	0.390017	NA	-0.214571	0.811053
779	Gm36992	0.746352	NA	-0.107932	0.950923
780	Gm15423	0.0176675	NA	0.574132	0.330832
781	Zbtb18	0.99019	NA	0.121354	0.998833
782	Gm29856	0.9632	NA	-0.0806012	0.993163
783	Gm37306	0.704802	NA	-0.179423	0.935567
784	Gm37280	0.716909	NA	-0.0235005	0.940525
785	2310043L19Rik	0.243128	NA	-0.126002	0.716879
786	1700016C15Rik	0.217165	NA	0.23743	0.696919
787	Adss	0.615407	NA	0.108871	0.906279
788	Catspere1	0.604846	0.00222541	-0.0280334	0.905029
789	Catspere2	0.825692	0.00412649	-0.230533	0.968515
790	4930527J03Rik	0.8285	NA	-0.27279	0.969007
791	B230369F24Rik	0.459076	NA	-0.0196959	0.843178
792	Sccpdh	0.588983	NA	-0.244416	0.900227
793	Gm10518	6.02200444836743e-05	NA	0.740576	0.0267375
794	Mixl1	0.656496	NA	-0.205468	0.917129
795	Gm37768	0.224706	Inf	-0.00143468	0.702847
796	H3f3a	0.0374038	NA	0.524835	0.416611
797	H3f3aos	0.0157187	NA	0.706611	0.316311
798	Sde2	0.0238982	NA	0.466335	0.364934
799	Lefty2	0.722502	NA	-0.331852	0.942775
800	Pycr2	0.444338	NA	-0.102374	0.835627
801	Lefty1	0.350286	NA	0.197982	0.789365
802	2210411M09Rik	0.0334658	NA	0.593116	0.401582
803	9130409I23Rik	0.351875	NA	-0.39095	0.790121
804	Gm37406	0.338551	NA	-0.346227	0.78119
805	Cnih4	0.00293826	Inf	0.591219	0.170121
806	A430110L20Rik	0.00648329	NA	0.565295	0.217791
807	Ccdc121	0.122866	NA	0.427818	0.598423
808	Lbr	0.227663	NA	0.089937	0.704604
809	Gm5533	0.406784	NA	-0.25719	0.820704
810	Vmn1r1	0.386131	NA	0.446855	0.808229
811	Degs1	0.157461	NA	0.354262	0.634903
812	1700047M11Rik	0.0820565	Inf	0.227919	0.531122
813	Gm37218	0.439972	NA	-0.378888	0.834743
814	Ccdc185	0.345771	NA	-0.323716	0.786686
815	Gm38079	0.284687	NA	0.278843	0.744752
816	Aida	0.0340521	Inf	0.0546726	0.403424
817	Gm37986	0.056976	NA	0.307444	0.471136
818	Hhipl2	0.0661623	Inf	0.130859	0.499532
819	Gm37214	0.332264	NA	0.0619978	0.777881
820	Gm33973	0.879541	NA	-0.334539	0.976554
821	Gm38108	0.00598253	NA	0.583399	0.213642
822	Gm37223	0.0176449	NA	0.210653	0.330832
823	Gm37712	0.0293855	NA	0.115402	0.386721
824	1700112H15Rik	0.0079448	Inf	0.426871	0.240902
825	Gm37800	0.00725963	NA	0.299216	0.232277
826	4930488B22Rik	0.939138	NA	0.0109574	0.988334
827	Hlx	0.394765	NA	0.135721	0.813225
828	Gm34342	0.238309	NA	0.162802	0.713483
829	Gm34732	0.111412	NA	0.30532	0.580315
830	4930433J02Rik	0.0104967	NA	0.456147	0.277453
831	Gm37662	0.0223008	NA	0.451036	0.358999
832	Gm34882	0.00135749	NA	0.524854	0.126185
833	2010103J01Rik	0.0361914	NA	0.480226	0.411031
834	9630028B13Rik	0.103562	Inf	0.0317507	0.569832
835	Gm2061	0.365302	NA	-0.131203	0.799644
836	Slc30a10	0.268181	NA	0.017005	0.734206
837	Gm38093	0.307607	NA	0.296694	0.761248
838	Lyplal1	0.49904	NA	0.114234	0.858664
839	Gm37134	0.427632	-0.0044752	-0.38994	0.828829
840	A730004F24Rik	0.60839	Inf	-0.077504	0.905794
841	Gm29491	0.232362	NA	0.337694	0.708128
842	Rrp15	0.770833	NA	0.0909831	0.957995
843	A430105J06Rik	0.825457	NA	0.180783	0.968515
844	1700023G09Rik	0.723074	NA	0.00579593	0.94295
845	Gm37912	0.0455674	NA	0.239954	0.439415
846	D1Pas1	0.0314995	NA	0.330464	0.393286
847	Gm15509	0.702426	NA	-0.16609	0.934207
848	1700007P06Rik	0.702426	NA	-0.16609	0.934207
849	Gm38155	0.377928	NA	0.300046	0.804936
850	Gm37896	0.000133724	Inf	0.705343	0.035986
851	9330162B11Rik	0.0179155	NA	0.417105	0.331737
852	Gm38064	0.50527	NA	-0.102261	0.862335
853	2900042K21Rik	0.0913604	NA	0.346192	0.54707
854	Gm26574	0.145327	NA	0.0882289	0.619393
855	Gm28172	0.0577463	NA	-0.23606	0.472954
856	Gm29678	0.73487	NA	0.370797	0.947467
857	Gm30725	0.788319	NA	0.252202	0.959988
858	Gm30932	0.487487	NA	-0.220065	0.85513
859	A230020J21Rik	0.676946	NA	0.125814	0.925532
860	Spata45	0.0225164	NA	0.503243	0.359452
861	Gm38188	0.00458533	NA	0.529641	0.199956
862	Gm38161	0.76548	NA	0.205232	0.956137
863	Fam71a	0.00319736	NA	0.387433	0.173325
864	Gm37432	0.0157539	NA	0.323735	0.316311
865	1700034H15Rik	0.000123325	Inf	0.71211	0.0350661
866	Rd3	0.0165877	Inf	0.385653	0.325013
867	Gm26670	0.015022	Inf	0.25532	0.314181
868	Gm31406	0.109561	NA	0.0438683	0.57953
869	4930503O07Rik	0.188701	Inf	0.437041	0.671481
870	Cr1l	0.450826	NA	0.213913	0.837795
871	Cr2	0.0345753	NA	0.374928	0.405803
872	Rpp38	0.437792	NA	-0.153559	0.833758
873	Acbd7	0.510068	NA	-0.246793	0.865529
874	Olah	0.325528	NA	-0.0505698	0.773283
875	Gm37525	0.948794	NA	-0.366316	0.990875
876	Meig1	0.100354	NA	0.265111	0.565002
877	Dclre1c	0.420773	NA	0.126999	0.825799
878	Suv39h2	0.9776	NA	-0.0133604	0.996043
879	Gm13184	0.728556	NA	-0.0830662	0.945045
880	Hspa14	0.22353	NA	0.108928	0.701656
881	Gm45902	0.157483	NA	0.139157	0.634903
882	Cdnf	0.0606657	NA	0.383841	0.482691
883	Gm13185	0.332352	NA	0.188172	0.777919
884	Gm13180	0.0831444	NA	0.349545	0.533621
885	Gm13191	0.624067	NA	-0.191187	0.90928
886	Prpf18	0.207672	NA	0.329431	0.686786
887	Sephs1	0.728696	Inf	-0.364426	0.945047
888	Phyh	0.430363	NA	-0.0990752	0.829834
889	Ucma	0.005525	NA	0.436887	0.207253
890	Mcm10	0.000775844	Inf	0.521295	0.0970223
891	4930551O13Rik	0.00118584	Inf	0.575485	0.120747
892	Gm13199	0.0551717	NA	0.179369	0.467921
893	Gm13267	0.845691	NA	-0.394375	0.970533
894	Proser2	0.194428	NA	0.239374	0.678568
895	Gm10857	0.0691724	NA	0.454331	0.506525
896	Gm13383	0.877944	NA	-0.233762	0.976247
897	Gm13388	0.791966	NA	-0.0866788	0.959988
898	Gm13389	0.186428	NA	-0.450843	0.669445
899	Gm10855	0.937884	NA	0.0183272	0.988113
900	Gm10115	0.101075	NA	0.440949	0.566677
901	Gm28641	0.935578	NA	-0.297571	0.987915
902	1700061F12Rik	0.294544	NA	-0.597986	0.749627
903	Gm13218	0.926525	NA	-0.498431	0.987387
904	Gata3	0.250388	NA	-0.299626	0.72314
905	Gm13256	0.222913	NA	-0.200346	0.701608
906	4930412O13Rik	0.106938	NA	-0.373417	0.575555
907	9230102O04Rik	0.106938	NA	-0.373417	0.575555
908	Gm13262	0.684008	NA	0.294623	0.928393
909	Kin	0.304537	NA	-0.113951	0.757827
910	Itih2	0.0680365	Inf	0.222765	0.504923
911	Gm13261	0.0883829	NA	0.0636574	0.541875
912	Gm13264	0.754722	NA	-0.117301	0.953529
913	Gm38171	0.662081	NA	-0.10848	0.918685
914	Gm13293	0.508387	NA	-0.0693644	0.86536
915	Gm13291	0.761652	NA	0.140213	0.954982
916	Gm10851	0.787464	NA	-0.0595922	0.959988
917	Rbm17	0.0301158	NA	0.0739283	0.389098
918	Gm17490	0.0194676	NA	0.405422	0.34448
919	Il2ra	0.556998	NA	-0.305538	0.887835
920	Ankrd16	0.186377	NA	0.230587	0.669445
921	E030013I19Rik	0.962761	NA	0.158079	0.993163
922	Gm37565	0.751489	NA	0.155185	0.952745
923	C1ql3	0.167225	NA	-0.441923	0.648164
924	Vim	0.617557	NA	-0.200361	0.906279
925	Gm37126	0.0968702	NA	-0.77052	0.557637
926	Stamos	0.242119	NA	-0.0513395	0.715858
927	Tmem236	0.534065	NA	-0.0770419	0.875251
928	Slc39a12	0.265792	#NAME?	-0.186356	0.731461
929	Gm13266	0.188676	NA	-0.424213	0.671481
930	Gm13322	0.975687	NA	-0.0683477	0.995641
931	Gm13324	0.0978087	NA	0.273765	0.559809
932	H2al2a	0.599434	NA	-0.243483	0.902963
933	A930004D18Rik	0.147072	Inf	0.0394733	0.620808
934	Gm13330	0.165932	NA	0.147625	0.646849
935	Skida1	0.0129651	NA	0.416917	0.300127
936	1810059C17Rik	0.181493	NA	0.179625	0.664802
937	Commd3	0.0371905	NA	0.317449	0.415573
938	Bmi1	0.0894951	NA	0.260248	0.544266
939	Gm20539	0.0527952	Inf	0.462023	0.461316
940	4930426L09Rik	0.504283	NA	-0.0678632	0.861732
941	4930447M23Rik	0.286884	NA	-0.37307	0.745917
942	Msrb2	0.0705268	NA	0.138662	0.509165
943	Gm33940	0.855677	NA	-0.189127	0.973981
944	Gm13344	0.855677	NA	-0.189127	0.973981
945	Ptf1aos	0.972328	NA	-0.331	0.995194
946	Ptf1a	0.972328	NA	-0.331	0.995194
947	1810010K12Rik	0.306539	NA	-0.146674	0.76042
948	Gm13348	0.603341	NA	0.171661	0.904143
949	Otud1	0.280253	Inf	0.107857	0.741467
950	Gm13346	0.756834	NA	-0.127693	0.953759
951	Gm17171	0.0518445	Inf	0.402094	0.458776
952	Gm13335	0.000416041	Inf	0.2947	0.071247
953	Gm13375	0.957373	NA	0.0267197	0.992898
954	Gm13376	0.465494	Inf	-0.0799153	0.84457
955	Thnsl1	0.227953	NA	-0.320369	0.704821
956	Gm13327	0.374905	NA	-0.00867862	0.803923
957	1700092C17Rik	0.0752028	NA	-0.490264	0.519299
958	Mastl	0.320735	NA	0.355781	0.77003
959	Yme1l1	0.0677522	NA	0.365759	0.504755
960	4931423N10Rik	0.218455	NA	0.239446	0.697041
961	Nxph2	0.000736728	NA	0.441842	0.0940889
962	Hnmt	0.0684808	NA	0.393133	0.504923
963	Tbpl2	0.397481	NA	-0.00693015	0.815081
964	Il1f8	0.256498	NA	-0.0802978	0.727299
965	Il1f9	0.700014	NA	0.0633814	0.933577
966	Il1f6	0.206406	NA	-0.0029301	0.686786
967	Il1f5	0.839459	NA	-0.144356	0.969964
968	Il1f10	0.753901	NA	-0.124837	0.953448
969	Gm13411	0.12656	NA	0.257017	0.603017
970	Il1rn	0.295207	NA	-0.0420446	0.750354
971	Arrdc1	0.137955	NA	0.363951	0.612331
972	Nsmf	0.784835	NA	-0.0381355	0.959988
973	Lcn12	0.565033	NA	-0.0988979	0.889694
974	Tmem141	0.819352	NA	-0.00219046	0.967255
975	Fcna	0.819352	NA	-0.00219046	0.967255
976	Lcn8	0.709097	NA	-0.0305538	0.937005
977	Lcn5	0.792009	NA	-0.0579415	0.959988
978	Lcn6	0.897945	NA	-0.24128	0.981236
979	Lcn10	0.839278	NA	-0.382654	0.969964
980	Obp2a	0.498168	NA	-0.0168264	0.858282
981	A230005M16Rik	0.498168	NA	-0.0168264	0.858282
982	Bmyc	0.498168	NA	-0.0168264	0.858282
983	Obp2b	0.309549	NA	-0.435594	0.763526
984	Lcn3	0.017494	NA	-0.459945	0.330369
985	Lcn11	0.119081	NA	-0.403139	0.592163
986	Gm13539	0.234623	NA	-0.422229	0.710708
987	Gm13538	0.325435	NA	-0.397287	0.773235
988	Glt6d1	0.822194	NA	-0.188324	0.967646
989	Sohlh1	0.882244	NA	0.132209	0.977293
990	Dnlz	0.53779	NA	0.0222812	0.876233
991	Agpat2	0.301845	NA	0.299888	0.755114
992	Snhg7os	0.452761	NA	-0.312154	0.838834
993	Lcn4	0.603822	NA	0.134346	0.904263
994	Abo	0.0262547	NA	0.396269	0.37291
995	Surf6	0.118854	NA	0.138514	0.592163
996	Med22	0.113819	NA	0.190621	0.583421
997	Rpl7a	0.260839	NA	0.212481	0.729341
998	Surf1	0.260839	NA	0.212481	0.729341
999	Rexo4	0.922414	NA	0.126209	0.986076
1000	Cacfd1	0.712406	-0.00254725	0.00831519	0.93813
1001	Slc2a6	0.814443	NA	-0.0663493	0.966204
1002	Wdr5	0.859779	-0.000744849	0.0812921	0.975035
1003	Gm13421	0.487564	NA	-0.204061	0.855167
1004	Fcnb	0.130786	#NAME?	-0.392762	0.610092
1005	Gm13373	0.779635	#NAME?	-0.038103	0.959323
1006	Ppp1r26	0.788385	NA	0.126331	0.959988
1007	1700007K13Rik	0.933946	NA	0.0783279	0.987828
1008	Mrps2	0.530868	NA	0.186827	0.873888
1009	Gbgt1	0.0537755	Inf	0.271364	0.462819
1010	Gm10134	0.027459	NA	0.366466	0.383017
1011	Ttf1	0.584593	NA	-0.125294	0.898474
1012	Gm13393	0.109526	NA	-0.404509	0.57953
1013	Kyat1	0.75227	NA	0.089685	0.952745
1014	1700084E18Rik	0.143534	NA	0.125367	0.618369
1015	Lrrc8a	0.538259	NA	0.037308	0.876312
1016	Gm13442	0.489916	NA	-0.0491289	0.855706
1017	Gm13609	0.233026	NA	0.413776	0.708797
1018	1110008P14Rik	0.72396	NA	-0.309952	0.943289
1019	Lcn2	0.820574	NA	-0.278998	0.967307
1020	Ptges2	0.290997	NA	-0.251204	0.747806
1021	Gm13412	0.897608	NA	-0.199429	0.981222
1022	C130021I20Rik	0.196212	NA	0.313039	0.681037
1023	9430024E24Rik	0.424584	NA	-0.13421	0.827443
1024	Gm13403	0.0438803	NA	-0.568181	0.432305
1025	C79798	0.125315	NA	-0.442137	0.601434
1026	Hspa5	0.760092	NA	0.23801	0.954982
1027	Fbxw2	0.329595	NA	0.0706749	0.775543
1028	Gm34653	0.999282	NA	-0.0335238	0.999849
1029	Psmd5	0.31939	Inf	-0.0105185	0.768491
1030	Cutal	0.506498	NA	0.330506	0.863498
1031	Phf19	0.516528	NA	0.0315651	0.867386
1032	Gm13448	0.776095	NA	-0.31422	0.958636
1033	Traf1	0.875265	NA	-0.00678186	0.975573
1034	Gm13449	0.657735	NA	-0.206292	0.917377
1035	AI182371	0.149478	NA	-0.673319	0.624298
1036	Gm13605	0.852662	NA	-0.00169686	0.972719
1037	4930568D16Rik	0.215954	NA	0.177651	0.696207
1038	4930402F06Rik	0.768927	NA	0.135871	0.957426
1039	Gm35202	0.223644	NA	0.755276	0.701656
1040	Ptgs1	0.510141	Inf	0.0201032	0.865529
1041	Olfr338	0.764783	NA	-1.22978	0.956074
1042	Olfr339	0.550126	NA	-0.156795	0.882708
1043	Olfr340	0.912667	NA	0.0466246	0.983734
1044	Olfr341	0.928436	NA	-0.602268	0.987387
1045	Olfr342	0.489229	NA	-0.0662269	0.855369
1046	Olfr344	0.453317	NA	-1.31017	0.83894
1047	Olfr345	0.820267	NA	-0.774445	0.967255
1048	Olfr346	0.0882204	NA	0.245761	0.54154
1049	Olfr347	0.745527	NA	-0.271381	0.950193
1050	Olfr348	0.553337	NA	-0.581876	0.885594
1051	Olfr50	0.852961	NA	0.131957	0.972799
1052	Olfr3	0.0200332	NA	2.06505	0.347401
1053	Olfr350	1.09029769722742e-05	NA	2.77773	0.0109539
1054	Olfr351	0.000463118	NA	2.51081	0.0737797
1055	Olfr352	0.0503855	NA	1.51311	0.453141
1056	Olfr353	0.829324	NA	-1.26095	0.969007
1057	Olfr354	0.085164	NA	-1.24801	0.536827
1058	Olfr355	0.258599	NA	-0.153168	0.728291
1059	Olfr356	0.847043	NA	0.279469	0.970755
1060	Olfr357	0.381133	NA	-0.288528	0.805462
1061	Olfr358	0.636147	NA	-0.583171	0.909412
1062	Olfr360	0.854355	NA	-0.157506	0.973471
1063	Olfr361	0.878108	NA	-0.193904	0.976247
1064	Olfr362	0.13479	NA	-1.5285	0.61225
1065	Olfr364-ps1	0.123658	NA	-1.41132	0.599328
1066	Olfr365	0.0281899	NA	0.969457	0.383374
1067	Olfr366	0.0179857	NA	1.10059	0.331737
1068	Olfr368	0.024744	NA	1.13018	0.36702
1069	Pdcl	0.0111	NA	0.489255	0.284969
1070	Gm13556	0.118169	NA	0.0882406	0.591043
1071	Gm13496	0.313486	NA	0.0626309	0.7663
1072	Ppp6c	0.262217	NA	0.0921263	0.729763
1073	Arhgap15os	0.0124793	NA	0.325716	0.294671
1074	Gm28643	0.57211	NA	0.0248503	0.891961
1075	Gm13479	0.531177	NA	0.032248	0.873888
1076	1700019E08Rik	0.743469	NA	-0.272559	0.949548
1077	Gm13465	0.146176	NA	0.333496	0.620179
1078	Gm13467	0.0908087	NA	0.369548	0.54652
1079	Gm13480	0.281307	NA	0.269133	0.741467
1080	Mmadhc	0.0448425	0.00611972	0.610695	0.436899
1081	Gm48908	0.867125	NA	-0.186274	0.975573
1082	Gm13485	0.423177	NA	-0.348083	0.827052
1083	Rnd3	0.545787	NA	0.189059	0.879211
1084	Gm28639	0.905648	NA	-0.114644	0.982605
1085	Gm13497	0.261314	-0.00430669	-0.365958	0.729341
1086	Gm13499	0.0127734	NA	-0.817332	0.297494
1087	1700057H21Rik	0.389779	NA	-0.250237	0.811053
1088	Tas2r134	0.999628	NA	0.0836594	0.999849
1089	Rbm43	0.950465	NA	0.12523	0.991002
1090	Nmi	0.564191	NA	0.287705	0.889592
1091	Tnfaip6	0.888909	NA	0.0481865	0.979041
1092	Gm13522	0.0121292	Inf	0.486118	0.293748
1093	Arl6ip6	0.278033	NA	-0.0152289	0.740797
1094	Rprm	0.416995	NA	0.565846	0.824669
1095	Gm14033	0.626135	NA	-0.26722	0.909395
1096	Nr4a2	0.725126	NA	-0.318876	0.943829
1097	4930555B11Rik	0.618675	NA	0.202108	0.906363
1098	A930012O16Rik	0.25571	NA	-0.381237	0.726973
1099	Gm33594	0.0141332	NA	-0.938777	0.306898
1100	Ermn	0.904272	NA	-0.0451628	0.982605
1101	Gm13546	0.563985	NA	-0.319842	0.889592
1102	Gm13544	0.00997577	NA	-0.660148	0.272359
1103	5330411J11Rik	0.378425	NA	0.285431	0.804936
1104	Dapl1	0.336401	Inf	0.250649	0.78025
1105	Gm13572	0.00513663	NA	-0.972577	0.207035
1106	Gm13620	0.129348	NA	0.240335	0.608565
1107	Cd302	0.961652	NA	-0.167666	0.993163
1108	Gm13571	0.787127	NA	0.025095	0.959988
1109	Gm13580	0.83061	NA	-0.109223	0.969007
1110	Gm13583	0.718292	NA	-0.105396	0.941029
1111	Gm13582	0.4192	NA	0.0787114	0.825548
1112	Tbr1	0.536985	NA	-0.210887	0.875896
1113	Gm13565	0.992953	NA	-0.165606	0.999148
1114	Gm13564	0.882246	NA	-0.134643	0.977293
1115	Gcg	0.516705	NA	-0.192407	0.867386
1116	Ifih1	0.222744	2.0014	-0.0914911	0.701368
1117	Gm13569	0.170233	Inf	0.0927393	0.650792
1118	Gm13575	0.981207	NA	-0.330245	0.997019
1119	Gm13594	0.297274	NA	-0.355376	0.75217
1120	Slc38a11	0.0625826	Inf	0.475222	0.486897
1121	Gm13595	0.270497	NA	-0.403872	0.735851
1122	Galnt3	0.976999	0.00512252	-0.144769	0.996029
1123	Gm13618	0.496423	Inf	-0.168491	0.857775
1124	Scn7a	0.28602	-0.997783	-0.261238	0.745579
1125	Gm13598	0.715808	NA	-0.100469	0.939817
1126	Gm13599	0.583365	Inf	-0.383267	0.898474
1127	Gm21830	0.5423	NA	-0.184057	0.87738
1128	Gm13601	0.99869	NA	-0.112036	0.999849
1129	Gm26743	0.806582	NA	-0.0549237	0.964279
1130	Gm13596	0.81335	NA	-0.129815	0.96615
1131	Gm49462	0.0809424	NA	-0.567303	0.531122
1132	Gm36002	0.341008	NA	-0.906656	0.783339
1133	4933409G03Rik	0.82206	NA	-0.408742	0.967646
1134	4932414N04Rik	0.231143	NA	0.130886	0.707225
1135	Gm36231	0.769159	NA	-0.280683	0.957454
1136	Spc25	0.554374	NA	-0.145911	0.886411
1137	G6pc2	0.0703782	NA	0.346296	0.509165
1138	Gm13613	0.031408	Inf	0.135179	0.393079
1139	Dhrs9	0.0237716	NA	0.419946	0.364433
1140	Klhl41	0.894191	NA	-0.218564	0.980321
1141	Ssb	0.307138	Inf	0.118347	0.760684
1142	Mettl5	0.671496	NA	-0.121428	0.923223
1143	Gm13625	0.539031	NA	-0.0231208	0.876312
1144	Mettl5os	0.931714	NA	-0.273621	0.987637
1145	Sp5	0.772583	NA	-0.280876	0.958101
1146	Erich2os	0.0608502	NA	0.388478	0.483059
1147	Gm13632	0.402576	NA	0.0685233	0.819176
1148	Gm13647	0.206136	Inf	-0.0471504	0.686786
1149	Gm13663	0.272852	Inf	-0.151231	0.737385
1150	Gm13662	0.272852	Inf	-0.151231	0.737385
1151	Gm13746	0.340071	NA	0.0687626	0.782338
1152	Rapgef4os3	0.560193	NA	-0.217024	0.889174
1153	8430437L04Rik	0.108852	Inf	0.204108	0.578627
1154	Gm11084	0.0685851	Inf	0.214181	0.504923
1155	Sp3os	0.0685851	Inf	0.214181	0.504923
1156	Gm13703	0.747194	NA	0.206539	0.951236
1157	Gm13709	0.470975	NA	0.0909399	0.84782
1158	Gm13707	0.167246	NA	0.104267	0.648164
1159	Gm13708	0.772849	NA	0.0368818	0.958193
1160	A630050E04Rik	0.430609	NA	0.293346	0.829834
1161	Gm28640	0.460313	NA	0.373996	0.843303
1162	4930441J16Rik	0.214658	NA	0.417947	0.695251
1163	4930445N08Rik	0.365285	NA	-0.650061	0.799644
1164	Evx2	0.612191	NA	-0.0218679	0.906279
1165	Hoxd13	0.683225	NA	-0.165561	0.928087
1166	Hoxd12	0.845812	NA	-0.158695	0.970533
1167	Hoxd11	0.348685	NA	-0.300745	0.788071
1168	Hoxd10	0.406319	NA	-0.417441	0.820543
1169	Gm14396	0.406319	NA	-0.417441	0.820543
1170	Gm28793	0.406319	NA	-0.417441	0.820543
1171	Hoxd9	0.43565	NA	-0.280378	0.832308
1172	Hoxd3os1	0.745121	NA	-0.0427852	0.949918
1173	Hoxd8	0.703312	NA	-0.179762	0.934648
1174	Hoxd4	0.741039	NA	0.204791	0.949368
1175	Haglr	0.105307	NA	0.695966	0.572178
1176	Gm14424	0.00473353	NA	0.774254	0.203232
1177	Gm14426	0.00473353	NA	0.774254	0.203232
1178	Hoxd1	0.459626	NA	0.705354	0.84326
1179	Gm13652	0.319774	NA	0.033854	0.76894
1180	Gm13658	0.0631936	NA	-0.18484	0.489685
1181	Gm13660	0.0796416	NA	0.0768586	0.529656
1182	Hnrnpa3	0.230344	NA	0.37266	0.706715
1183	E030042O20Rik	0.400081	NA	-0.22654	0.816567
1184	Gm13656	0.889482	NA	-0.213158	0.979144
1185	Gm13657	0.940315	NA	-0.152367	0.988334
1186	Ttc30b	0.337193	NA	-0.252877	0.78025
1187	Ttc30a2	0.0632008	NA	-0.44691	0.489685
1188	Ttc30a1	0.0371657	#NAME?	-0.389088	0.415573
1189	Pjvk	0.257618	NA	-0.438436	0.727765
1190	Fkbp7	0.572299	NA	0.0360015	0.892071
1191	Gm13938	0.642009	NA	0.0456884	0.911421
1192	Gm13943	0.631898	NA	-0.292462	0.909395
1193	Gm13661	0.929285	NA	-0.248337	0.987387
1194	Gm13727	0.836143	NA	-0.241912	0.969648
1195	Gm14461	0.639546	0.00569071	-0.0761379	0.910745
1196	Neurod1	0.689706	NA	-0.461639	0.92995
1197	Ssfa2	0.226597	Inf	0.00598904	0.703733
1198	Prdx6b	0.372152	NA	-0.121843	0.80251
1199	Dnajc10	0.7788	NA	0.207932	0.958967
1200	Gm13752	0.0416784	NA	-0.61	0.427857
1201	Frzb	0.208559	NA	-0.562122	0.688044
1202	Dusp19	0.631187	NA	-0.147436	0.909395
1203	A130030D18Rik	0.433021	NA	-0.903091	0.831073
1204	Fsip2	0.104937	NA	-0.616561	0.572143
1205	Gm28675	0.362318	NA	0.0326297	0.797914
1206	Zc3h15	0.015805	NA	-0.581576	0.316311
1207	Gm13686	0.192139	NA	-0.276393	0.676845
1208	Gm13684	0.629677	NA	-0.297341	0.909395
1209	Zswim2	0.38079	NA	-0.76387	0.805462
1210	Gm13696	0.181927	NA	#NAME?	0.664802
1211	Gm13694	0.0132852	NA	-2.21805	0.302179
1212	Gm13697	0.0132852	NA	-2.21805	0.302179
1213	Gm13691	0.0036934	NA	-1.52012	0.18249
1214	Tfpi	0.666258	#NAME?	-0.00536353	0.920337
1215	Gm13710	0.837685	NA	-0.429955	0.969648
1216	Btbd18	0.76528	NA	0.183806	0.956137
1217	Clp1	0.950978	NA	-0.165395	0.991369
1218	Ypel4	0.0865092	NA	0.163859	0.538343
1219	Gm19426	0.0228479	NA	0.388847	0.360204
1220	Serping1	0.00644084	NA	0.464784	0.217791
1221	Ube2l6	0.401888	NA	0.074414	0.818218
1222	Smtnl1	0.993114	NA	-0.257935	0.999148
1223	Slc43a3	0.665977	NA	-0.0225439	0.920274
1224	Prg2	0.918694	NA	-0.0368365	0.984695
1225	Prg3	0.614907	NA	-0.0671704	0.906279
1226	4930443O20Rik	0.912758	NA	-0.283143	0.983734
1227	Aplnr	0.184194	NA	-0.205501	0.667256
1228	Gm13716	0.44839	NA	-0.340874	0.837279
1229	Gm13715	0.677715	NA	-0.0375755	0.925861
1230	Olfr987	0.923168	NA	-0.087405	0.986397
1231	Olfr988	0.373212	NA	0.126943	0.80262
1232	Olfr992	0.574712	NA	-0.0370354	0.893022
1233	Olfr993	0.667201	NA	-0.26363	0.920695
1234	Olfr994	0.288752	NA	-0.120189	0.747722
1235	Olfr995	0.16838	NA	0.10563	0.649674
1236	4833423E24Rik	0.824672	NA	-0.433841	0.968195
1237	Olfr996	0.656529	NA	-0.397605	0.917129
1238	Olfr998	0.2796	NA	-0.559484	0.741467
1239	Olfr1000	0.207041	NA	-0.695209	0.686786
1240	Olfr1002	0.783989	NA	-0.665581	0.959809
1241	Olfr154	0.318545	NA	-0.895785	0.768214
1242	Olfr1006	0.742633	NA	-0.649061	0.94954
1243	Olfr1008	0.928091	NA	0.0233379	0.987387
1244	Olfr1009	0.145711	NA	-1.15892	0.619428
1245	Olfr1012	0.619571	NA	0.320403	0.906411
1246	Olfr1013	0.605416	NA	0.217603	0.9053
1247	Olfr1014	0.901031	NA	-0.174212	0.982172
1248	Olfr1015	0.315522	NA	-0.0235963	0.767215
1249	Olfr1016	0.83512	NA	0.0820455	0.969648
1250	Olfr1018	0.524532	NA	-0.360055	0.870973
1251	Olfr1019	0.840111	NA	-0.0462149	0.969964
1252	Olfr1020	0.611822	NA	0.3117	0.906279
1253	Olfr1022	0.438697	NA	0.403582	0.834251
1254	Olfr1023	0.619947	NA	-0.465576	0.906712
1255	Olfr1024	0.301082	NA	-0.81733	0.754735
1256	Olfr1025-ps1	0.388223	NA	-0.906766	0.810817
1257	Olfr1026	0.18575	NA	-0.788873	0.668881
1258	Olfr1028	0.886096	NA	-0.475961	0.978431
1259	Olfr1029	0.721588	NA	-0.758883	0.942725
1260	Olfr1030	0.63198	NA	-0.76837	0.909395
1261	Olfr1031	0.221736	NA	-0.72396	0.700147
1262	Olfr1032	0.394589	NA	-0.664297	0.813225
1263	Olfr1033	0.310308	NA	-0.836134	0.763526
1264	Olfr1034	0.258499	NA	-1.07246	0.728291
1265	Olfr1036	0.19201	NA	-1.38628	0.676835
1266	Olfr1037	0.169691	NA	-1.14249	0.650473
1267	Olfr1039	0.544579	NA	-0.263403	0.878632
1268	Olfr1040	0.803732	NA	-0.00626878	0.96318
1269	Olfr1042	0.602445	NA	-0.0703979	0.903969
1270	Olfr1043	0.521463	NA	-0.393063	0.870451
1271	Olfr1044	0.783989	NA	-0.301202	0.959809
1272	Olfr52	0.484559	NA	-0.426842	0.852974
1273	Olfr1045	0.66861	NA	0.22931	0.921273
1274	Olfr1046	0.562591	NA	0.529405	0.889191
1275	Olfr1047	0.364848	NA	-0.492145	0.799406
1276	Olfr1048	0.257278	NA	-0.822512	0.727765
1277	Olfr1049	0.14912	NA	-0.654604	0.623498
1278	Olfr1051	0.546476	NA	-0.188215	0.879944
1279	Olfr1052	0.694716	NA	-0.22099	0.93177
1280	Olfr1053	0.129981	NA	0.531617	0.608898
1281	Olfr1054	0.00275191	NA	0.774925	0.168832
1282	Olfr1055	0.00461981	NA	0.558593	0.200562
1283	Olfr1056	0.0208003	NA	0.623199	0.352204
1284	Olfr1057	0.0483843	NA	0.813154	0.446237
1285	Olfr1058	0.260928	NA	-0.0794258	0.729341
1286	Olfr1061	0.0781998	NA	-0.573436	0.524931
1287	Olfr1062	0.247558	NA	-0.622531	0.720352
1288	Olfr1065	0.481803	NA	-0.11777	0.85165
1289	Olfr1066	0.427621	NA	0.0860942	0.828829
1290	Olfr228	0.399039	NA	-0.484843	0.816119
1291	Olfr1076	0.92337	NA	-0.399795	0.986457
1292	Olfr1079	0.786343	NA	-0.0583704	0.959988
1293	Olfr1080	0.509468	NA	0.122956	0.865529
1294	Olfr1082	0.169577	NA	-0.583623	0.650473
1295	Olfr1084	0.887169	NA	-0.251884	0.978672
1296	Olfr1085	0.740909	NA	-0.184937	0.949368
1297	Olfr1086	0.292319	NA	-0.720451	0.747918
1298	Olfr1087	0.287127	NA	-0.618813	0.746165
1299	Olfr1089	0.195748	NA	-1.09682	0.680412
1300	Olfr1090	0.0251288	NA	-1.0719	0.368616
1301	Olfr1093	0.993373	NA	-0.172382	0.999152
1302	Olfr141	0.882249	NA	-0.711792	0.977293
1303	Olfr1094	0.204495	NA	-1.02507	0.686474
1304	Olfr1095	0.191924	NA	-0.723775	0.676717
1305	Gm13723	0.492728	NA	-0.618539	0.856943
1306	Olfr1097	0.600935	NA	-0.180087	0.902963
1307	Olfr1098	0.0814518	NA	-1.11888	0.531122
1308	Olfr1099	0.180689	NA	-0.353903	0.664306
1309	Olfr1100	0.336198	NA	-1.08401	0.78025
1310	Olfr1101	0.488934	NA	-0.979027	0.855369
1311	Olfr1102	0.897344	NA	-0.414799	0.981216
1312	Olfr1104	0.568175	NA	-0.367353	0.890921
1313	Olfr1105	0.913502	NA	-0.265467	0.983896
1314	Olfr1106	0.356084	NA	-0.101862	0.793371
1315	Olfr1107	0.0446601	NA	0.759157	0.436181
1316	Olfr1109	0.0864209	NA	0.530485	0.538343
1317	Olfr259	0.290571	NA	0.262207	0.747806
1318	Olfr1110	0.781476	NA	-0.0614322	0.959413
1319	Olfr1111	0.971821	NA	-0.141532	0.995194
1320	Olfr1112	0.60434	NA	-0.065189	0.904678
1321	Olfr1113	0.202622	NA	-0.558859	0.684504
1322	Olfr1115	0.522238	NA	-0.258077	0.870973
1323	Olfr1116	0.242538	NA	0.345265	0.716763
1324	Olfr1118	0.28722	NA	-0.663201	0.746237
1325	Olfr1120	0.271005	NA	-0.0822411	0.73613
1326	Olfr1121	0.440047	NA	-0.0108291	0.834743
1327	Olfr1122	0.765914	NA	-0.0469518	0.956252
1328	Olfr1123	0.157398	NA	0.2492	0.634903
1329	Olfr1124	0.233305	NA	0.205517	0.708853
1330	Olfr1126	0.263235	NA	0.0890709	0.729763
1331	Pramel7	0.251599	NA	-1.15801	0.723792
1332	Pramel6	0.690888	NA	-0.585496	0.930217
1333	Olfr153	0.169502	NA	0.517849	0.650473
1334	Olfr1128	0.157302	NA	0.253258	0.634903
1335	Olfr1129	0.743443	NA	-0.128149	0.949548
1336	Olfr1130	0.741615	NA	0.0848827	0.949368
1337	Olfr1131	0.484335	NA	-0.405901	0.852974
1338	Olfr1132	0.674007	NA	-0.707645	0.924255
1339	Olfr1133	0.858096	NA	-0.325064	0.974758
1340	Olfr1134	0.849974	NA	-0.232815	0.971786
1341	Olfr1135	0.728382	NA	-0.143802	0.945045
1342	Olfr1136	0.566063	NA	-0.573964	0.889713
1343	Olfr1137	0.254215	NA	-0.167772	0.726117
1344	Olfr1138	0.130932	NA	-0.559211	0.610092
1345	Olfr1140	0.316993	NA	-0.486245	0.767772
1346	Olfr1141	0.465379	NA	-0.318171	0.844564
1347	Olfr152	0.675979	NA	-0.223325	0.925082
1348	Olfr1143	0.0307637	NA	-1.58712	0.39059
1349	Olfr1145	0.0197088	NA	-1.62624	0.345026
1350	Olfr1148	0.575536	NA	-0.739331	0.893333
1351	Olfr1150-ps1	0.720329	NA	-0.388396	0.942086
1352	Olfr1151	0.616897	NA	-0.310101	0.906279
1353	Olfr1152	0.786057	NA	-0.526053	0.959988
1354	Olfr1153	0.628333	NA	-1.42052	0.909395
1355	Olfr1155	0.0329592	NA	-0.34528	0.399192
1356	Olfr1156	0.16685	NA	-0.123396	0.648138
1357	Olfr1157	0.095362	NA	0.0867699	0.555988
1358	Olfr74	0.145206	NA	0.199321	0.619393
1359	Olfr1158	0.348884	NA	-0.260664	0.788071
1360	Olfr1160	0.814795	NA	-0.336056	0.966204
1361	Olfr1161	0.627458	NA	0.295836	0.909395
1362	Olfr73	0.704059	NA	0.208755	0.935063
1363	Olfr1162	0.73156	NA	-0.259782	0.946635
1364	Olfr1163	0.435917	NA	-0.574347	0.832501
1365	Olfr1164	0.590359	NA	0.349138	0.900871
1366	Olfr1166	0.290569	NA	-0.908671	0.747806
1367	Olfr1167	0.343376	NA	-0.949923	0.786182
1368	Olfr1168	0.739019	NA	-0.42551	0.948801
1369	Olfr1170	0.778667	NA	-0.432879	0.958967
1370	Olfr1173	0.307568	NA	0.456365	0.761248
1371	Olfr1174-ps	0.952936	NA	-0.33043	0.991737
1372	Olfr1175-ps	0.76392	NA	-0.357926	0.955895
1373	Olfr1176	0.941823	NA	-0.268675	0.988664
1374	Olfr1177-ps	0.874861	NA	-0.331451	0.975573
1375	Olfr1178	0.140415	NA	0.190551	0.615343
1376	Olfr1179	0.452684	NA	0.393256	0.838834
1377	Olfr1180	0.504828	NA	0.0581498	0.862069
1378	Olfr1181	0.580465	NA	-0.338029	0.896727
1379	Gm13757	0.838016	NA	-0.431325	0.969648
1380	Olfr1183	0.75485	NA	-0.567997	0.953529
1381	Olfr1184	0.21778	NA	0.561766	0.697041
1382	Olfr1185-ps1	0.488371	NA	0.302394	0.855369
1383	Olfr1186	0.900099	NA	-0.158855	0.981772
1384	Olfr1188	0.978112	NA	-0.380197	0.996043
1385	Olfr1189	0.820127	NA	-0.07567	0.967255
1386	Olfr1191-ps1	0.511068	NA	-1.44231	0.865529
1387	Olfr1192-ps1	0.368928	NA	-1.27285	0.801725
1388	Olfr1193	0.9353	NA	0.0820409	0.987915
1389	Olfr1195	0.406287	NA	-0.0576082	0.820543
1390	Olfr1196	0.690295	NA	-0.803619	0.930099
1391	Olfr1197	0.193612	NA	-1.47849	0.677763
1392	Olfr1198	0.0734484	NA	-1.36515	0.516986
1393	Olfr1199	0.0167672	NA	-1.43585	0.32599
1394	Olfr1200	0.0453586	NA	-1.50884	0.43902
1395	Olfr1201	0.283282	NA	-0.993272	0.743275
1396	Olfr1202	0.476635	NA	-0.714979	0.851558
1397	Olfr1205	0.701386	NA	-0.83654	0.934042
1398	Olfr1204	0.557064	NA	-0.747314	0.887835
1399	Olfr1206	0.585592	NA	-0.422101	0.898721
1400	Olfr1208	0.130026	NA	-1.03991	0.608898
1401	Olfr1209	0.150347	NA	-1.04778	0.625892
1402	Olfr1211	0.479062	NA	-1.00301	0.85165
1403	Olfr1212	0.875592	NA	-0.514734	0.975573
1404	Gm13762	0.58088	NA	-0.384201	0.897017
1405	Olfr1214	0.936954	NA	-0.267972	0.988113
1406	Olfr1215	0.595126	NA	-0.106625	0.902269
1407	Olfr1216	0.454576	NA	0.115547	0.839968
1408	Olfr1217	0.267565	NA	0.110731	0.733394
1409	Olfr1218	0.715527	NA	-0.276984	0.939806
1410	Olfr1219	0.540245	NA	-0.985644	0.876783
1411	Olfr1220	0.91706	NA	-0.362895	0.984572
1412	Olfr1221	0.867941	NA	-0.354924	0.975573
1413	Olfr1222	0.841309	NA	-0.471684	0.970273
1414	Olfr1223	0.831042	NA	-0.297838	0.969007
1415	Olfr1224-ps1	0.679759	NA	-0.585099	0.926636
1416	Olfr1225	0.346345	NA	-0.869415	0.786686
1417	Olfr1226	0.10778	NA	-1.71219	0.576384
1418	Olfr1228	0.375062	NA	-2.41774	0.803923
1419	Olfr1229	0.66732	NA	-0.357788	0.920695
1420	Olfr1230	0.536224	NA	-0.3313	0.875572
1421	Olfr1231	0.281688	NA	-0.247571	0.74162
1422	Olfr1232	0.993787	NA	-0.239257	0.999158
1423	Olfr1233	0.838081	NA	-1.02506	0.969648
1424	Olfr1234	0.236534	NA	-0.812596	0.711624
1425	Olfr1238	0.587843	NA	-0.707293	0.899644
1426	Olfr1239	0.0788726	NA	-0.853779	0.526866
1427	Olfr1240	0.00278199	NA	-1.2265	0.168832
1428	Olfr1241	0.164432	NA	-1.07258	0.644131
1429	Olfr1242	0.286358	NA	-0.942656	0.745579
1430	Olfr1243	0.212229	NA	-1.03344	0.692722
1431	Olfr1245	0.57778	NA	-0.0733247	0.894416
1432	Olfr1246	0.959378	NA	-0.00097255	0.993089
1433	Olfr1247	0.621968	NA	-0.640883	0.907708
1434	Olfr1248	0.912777	NA	-0.791546	0.983734
1435	Olfr1249	0.770556	NA	-1.09225	0.957995
1436	Olfr1250	0.69272	NA	0.163992	0.930999
1437	Olfr1251	0.346067	NA	0.644196	0.786686
1438	Olfr1252	0.811113	NA	-0.624698	0.965446
1439	Olfr1253	0.56634	NA	-0.650748	0.889953
1440	Olfr1254	0.166643	NA	0.272446	0.647912
1441	Olfr1255	0.194932	NA	0.163031	0.679139
1442	Olfr1256	0.71126	NA	-0.148168	0.937962
1443	Olfr48	0.510059	NA	-0.690883	0.865529
1444	Olfr1257	0.488634	NA	-1.42318	0.855369
1445	Olfr1258	0.0355071	NA	1.38414	0.409405
1446	Olfr1259	0.000707195	NA	1.52257	0.092875
1447	Olfr1260	0.0344364	NA	-0.106302	0.404803
1448	Olfr1261	0.938025	NA	-0.433171	0.988113
1449	Olfr1262	0.973365	NA	-0.260712	0.995225
1450	Olfr1263	0.576289	NA	-0.0527627	0.893333
1451	Olfr1264	0.824088	NA	0.194958	0.968101
1452	Olfr1265	0.32226	NA	0.0627263	0.771101
1453	Olfr140	0.299118	NA	-0.26449	0.753293
1454	Olfr1269	0.471261	NA	-0.00815438	0.84782
1455	Olfr32	0.855829	NA	-0.990202	0.973981
1456	Olfr1270	0.399728	NA	-1.14019	0.816469
1457	Olfr1506	0.941309	NA	-0.835579	0.988334
1458	Olfr142	0.857346	NA	-1.24161	0.97461
1459	Olfr1271	0.53088	NA	-1.32328	0.873888
1460	Olfr1272	0.514874	NA	-0.617702	0.867015
1461	Gm13769	0.263383	NA	1.74989	0.729763
1462	Olfr1274-ps	0.492932	NA	-0.656587	0.857033
1463	F2	0.220257	NA	0.187372	0.698353
1464	Zfp408	0.217998	NA	0.192763	0.697041
1465	Harbi1	0.163502	Inf	0.22968	0.643505
1466	Gm10804	0.571413	-0.000463364	-0.406358	0.891773
1467	Accs	0.0347111	NA	0.457398	0.406053
1468	Accsl	0.0616861	Inf	0.0712112	0.484929
1469	Gm13793	0.807676	NA	-0.420867	0.964698
1470	Gm13794	0.563468	NA	-0.257757	0.88945
1471	Gm13799	0.286356	NA	-0.487881	0.745579
1472	Gm10801	0.734099	NA	-0.391331	0.947326
1473	Gm10800	0.734099	NA	-0.391331	0.947326
1474	Gm29235	0.670427	NA	-0.60139	0.922595
1475	Traf6	0.9286	0.000913102	-0.15032	0.987387
1476	Gm13905	0.0552892	Inf	0.0993941	0.467921
1477	Fjx1	0.486852	#NAME?	-0.173309	0.854537
1478	Gm13874	0.957143	NA	-0.34143	0.992898
1479	Gm13869	0.165705	NA	0.494746	0.646268
1480	BC016548	0.00315254	Inf	0.65563	0.173325
1481	4930547E08Rik	0.00720367	Inf	0.561095	0.231779
1482	Gm10799	0.046398	NA	0.476354	0.44191
1483	Cd59b	0.0138643	NA	0.648439	0.306079
1484	Cd59a	0.0138429	NA	0.668086	0.306079
1485	A930018P22Rik	0.00553368	NA	0.611339	0.207253
1486	Platr14	0.0386394	NA	0.307377	0.419824
1487	Pin1rt1	0.137194	NA	0.575294	0.612331
1488	Prrg4	0.199014	NA	0.037871	0.683032
1489	Eif3m	0.234854	NA	-0.0612383	0.711194
1490	Wt1os	0.275814	Inf	-0.000774845	0.738806
1491	Gm11060	0.666463	NA	-0.146586	0.920361
1492	Rcn1	0.159419	NA	0.524886	0.637208
1493	4930527A07Rik	0.922672	NA	0.1819	0.986076
1494	Paupar	0.809732	NA	-0.033386	0.965349
1495	Pax6	0.681973	NA	0.183058	0.927389
1496	Gm13954	0.959693	NA	-0.185113	0.993104
1497	Dnajc24	0.921223	NA	0.0400647	0.985507
1498	Gm29053	0.968675	NA	0.0694811	0.994562
1499	Gm14015	0.598776	-0.000992566	-0.258269	0.902963
1500	Gm14014	0.30121	NA	-0.238968	0.754735
1501	BB218582	0.54297	NA	-0.00108925	0.877768
1502	Arl14ep	0.562917	NA	-0.0230332	0.889314
1503	Fshb	0.062912	NA	-0.353713	0.488955
1504	Kcna4	0.41382	NA	-0.0565186	0.822209
1505	Gm13923	0.139911	NA	-0.681754	0.615343
1506	Kif18a	0.0380626	#NAME?	-0.591764	0.419681
1507	Gm45346	0.478112	NA	-0.199547	0.851558
1508	Gm20638	0.478112	NA	-0.199547	0.851558
1509	Lin7c	0.603754	NA	-0.0226734	0.904263
1510	Platr8	0.871764	NA	-0.244655	0.975573
1511	Ccdc34os	0.573826	NA	-0.115286	0.892622
1512	Gm13936	0.354158	NA	-0.54613	0.791686
1513	Bbox1	0.509641	NA	-0.728994	0.865529
1514	Fibin	0.238164	NA	0.153485	0.713402
1515	Slc5a12	0.304039	NA	-0.245233	0.75766
1516	Muc15	0.301109	NA	-0.0134916	0.754735
1517	Gm13942	0.805208	NA	-0.168582	0.964012
1518	Gm13941	0.531316	NA	-0.432303	0.873888
1519	Gm15130	0.0500819	NA	0.458918	0.453141
1520	4930430A15Rik	0.244254	NA	0.0874737	0.717837
1521	Olfr1275	0.253825	NA	-0.0566942	0.725833
1522	Gm13962	0.790892	NA	-0.302093	0.959988
1523	Olfr1276	0.893183	NA	-0.144924	0.980306
1524	Olfr1277	0.645198	NA	-0.121491	0.912851
1525	Olfr1278	0.124066	NA	0.564878	0.599637
1526	Olfr1279	0.0817819	NA	0.367853	0.531122
1527	Olfr1280	0.158825	NA	0.0377416	0.636905
1528	Olfr1281	0.460754	NA	-0.551191	0.843303
1529	Olfr1282	0.991429	NA	-0.858766	0.998852
1530	Olfr1283	0.894721	NA	-0.213739	0.980321
1531	Olfr1284	0.828595	NA	-0.301105	0.969007
1532	Olfr1286	0.0900147	NA	0.477051	0.545664
1533	Olfr1287	0.754573	NA	-0.115313	0.953529
1534	Olfr1288	0.596469	NA	-0.369117	0.902666
1535	Olfr1289	0.887549	NA	-0.213201	0.978823
1536	Olfr1290	0.627873	NA	-0.253041	0.909395
1537	Olfr1291-ps1	0.383322	NA	-0.89459	0.806509
1538	Olfr1293-ps	0.446573	NA	-0.348932	0.836654
1539	Olfr1294	0.835734	NA	-0.429449	0.969648
1540	Olfr1295	0.571365	NA	0.117771	0.891773
1541	Olfr1297	0.43443	NA	-0.126696	0.831617
1542	Olfr1298	0.254568	NA	0.283955	0.7263
1543	Olfr1299	0.304643	NA	-0.379828	0.757827
1544	Olfr1301	0.801622	NA	0.0448602	0.962051
1545	Olfr1302	0.192701	NA	0.398588	0.677147
1546	Olfr1303	0.164186	NA	0.163834	0.644131
1547	Olfr1305	0.584571	NA	-0.00605692	0.898474
1548	Olfr1306	0.928091	NA	-0.439409	0.987387
1549	Olfr1307	0.40659	NA	-0.653982	0.820696
1550	Olfr1308	0.309869	NA	-0.755484	0.763526
1551	Olfr1309	0.890175	NA	-0.517566	0.979336
1552	Olfr1310	0.569677	NA	-0.0132173	0.891373
1553	Olfr1311	0.539371	NA	0.0628011	0.876312
1554	Olfr1312	0.255919	NA	-0.47806	0.726973
1555	Olfr1313	0.793906	NA	0.931869	0.960052
1556	Olfr1314	0.0379999	NA	1.05699	0.419681
1557	Olfr1315-ps1	0.122294	NA	0.578752	0.596729
1558	Olfr1316	0.289307	NA	0.355787	0.747722
1559	Olfr1317	0.36827	NA	0.347935	0.801673
1560	Olfr1318	0.422682	NA	0.0487468	0.827034
1561	Lpcat4	0.462275	NA	-0.128203	0.843808
1562	Nutm1	0.72101	NA	0.0651553	0.942378
1563	Nop10	0.946764	NA	-0.0246473	0.990403
1564	Emc4	0.460823	NA	-0.0878983	0.843303
1565	Katnbl1	0.480166	0.0111153	-0.0421687	0.85165
1566	Emc7	0.827721	NA	-0.252664	0.969007
1567	Tmco5b	0.32518	NA	-0.265679	0.772822
1568	Gm13964	0.110596	NA	0.0922633	0.580116
1569	4930533B01Rik	0.436573	NA	0.13179	0.832551
1570	Grem1	0.228008	NA	0.342389	0.704828
1571	Arhgap11a	0.365906	NA	0.0102234	0.800087
1572	Actc1	0.0881525	NA	-0.0910794	0.54154
1573	C130080G10Rik	0.157948	NA	0.148722	0.63514
1574	Zfp770	0.0278877	NA	0.656696	0.383374
1575	Gm29234	0.984777	NA	-0.00882308	0.99763
1576	Gm13972	0.912509	NA	-0.0654053	0.983734
1577	Gm28492	0.488316	NA	-0.0679127	0.855369
1578	Gm28493	0.763807	NA	-0.641695	0.955895
1579	4930528P14Rik	0.875423	NA	-0.295777	0.975573
1580	Gm13976	0.377845	NA	-0.153312	0.804936
1581	3110099E03Rik	0.991712	NA	-0.37655	0.998935
1582	Gm13977	0.673252	NA	0.0766058	0.923883
1583	2700033N17Rik	0.132734	NA	-0.381769	0.61225
1584	G630016G05Rik	0.316278	NA	-0.337146	0.767257
1585	Gm13990	0.840204	NA	-0.299913	0.969964
1586	Tmco5	0.261027	Inf	0.0313925	0.729341
1587	D330050G23Rik	0.12107	NA	0.410569	0.593533
1588	Gm29340	0.142687	NA	-0.024334	0.617299
1589	Fam98b	0.829164	0.00618839	-0.274141	0.969007
1590	Gm28183	0.962252	NA	-0.00516004	0.993163
1591	Gm13985	0.797681	NA	0.0388998	0.961352
1592	Thbs1	0.685381	NA	0.152964	0.928682
1593	Gm29233	0.54074	NA	0.106773	0.876783
1594	A930104D05Rik	0.0040995	Inf	0.762746	0.188928
1595	Gm14091	0.527844	NA	0.377699	0.873007
1596	Chst14	0.806305	NA	0.0403183	0.96427
1597	Spint1	0.49646	NA	-0.0442698	0.857775
1598	Rhov	0.0343054	Inf	0.374848	0.404525
1599	Gm14207	0.263344	NA	0.0935417	0.729763
1600	Chac1	0.030593	NA	0.249931	0.389389
1601	1700020I14Rik	0.389746	NA	0.022363	0.811053
1602	Oip5	0.207904	NA	0.200339	0.686786
1603	Ndufaf1	0.313887	NA	0.273333	0.766441
1604	Gm13997	0.200196	NA	0.00635673	0.683032
1605	Lrrc57	0.0122532	NA	0.540786	0.293847
1606	Haus2	0.0168268	NA	0.581122	0.326125
1607	Ccndbp1	0.820221	NA	0.134847	0.967255
1608	Pdia3	0.11001	NA	0.548567	0.579821
1609	Ell3	0.0247942	NA	0.798194	0.367042
1610	Serinc4	0.0247942	NA	0.798194	0.367042
1611	Serf2	0.599619	NA	0.432291	0.902963
1612	Hypk	0.289011	NA	0.842249	0.747722
1613	Mfap1a	0.174645	NA	0.840948	0.656969
1614	Wdr76	0.144916	NA	0.600462	0.619393
1615	Gm14019	0.590014	NA	0.187238	0.900771
1616	Mageb3	0.6151	NA	-0.00471894	0.906279
1617	Trim69	0.832972	NA	-0.122853	0.96926
1618	Terb2	0.167138	NA	0.302606	0.648164
1619	Duox2	0.341699	NA	-0.150972	0.783888
1620	Duoxa2	0.28595	NA	-0.0913414	0.745579
1621	Duoxa1	0.112035	NA	0.105528	0.580619
1622	Slc28a2	0.40602	NA	-0.344202	0.820543
1623	Gm14085	0.36776	NA	-0.566733	0.80135
1624	Gatm	0.889794	NA	-0.284449	0.979202
1625	Spata5l1	0.478876	NA	-0.076281	0.85165
1626	AA467197	0.620657	NA	0.0734688	0.906714
1627	Slc30a4	0.834072	NA	-0.220879	0.969648
1628	4930417H01Rik	0.937516	NA	0.0502474	0.988113
1629	Bloc1s6os	0.480427	NA	-0.26104	0.85165
1630	Bloc1s6	0.109178	NA	-0.430357	0.578847
1631	Sqor	0.209032	#NAME?	-0.280985	0.688629
1632	4930517E11Rik	0.37161	NA	0.193651	0.80251
1633	4930583P06Rik	0.938787	NA	0.0906917	0.988257
1634	Gm13994	0.605463	NA	0.0812714	0.9053
1635	Slc24a5	0.31073	NA	-0.342964	0.763526
1636	Gm14004	0.838335	NA	0.0180293	0.969648
1637	Ctxn2	0.884784	NA	0.00633491	0.978117
1638	Gm14002	0.0990689	NA	0.506332	0.562535
1639	Dut	0.223307	NA	-0.0210509	0.701656
1640	A530010F05Rik	0.187933	NA	-0.382827	0.670582
1641	Gm14003	0.478031	NA	-0.206202	0.851558
1642	Gm9913	0.23605	NA	-0.196132	0.711624
1643	Eid1	0.629627	NA	-0.219811	0.909395
1644	Cops2	0.590287	NA	0.184472	0.900871
1645	Dtwd1	0.290468	NA	-0.337636	0.747806
1646	Gm17555	0.263055	NA	-0.167869	0.729763
1647	Hdc	0.0101416	Inf	0.689333	0.272678
1648	Gabpb1	0.168219	Inf	0.0701415	0.649349
1649	Gm27003	0.769444	NA	-0.152042	0.957507
1650	Blvra	0.598489	NA	-0.14856	0.902963
1651	Ncaph	0.385942	NA	0.0776176	0.808229
1652	Itpripl1	0.303465	NA	0.18357	0.757173
1653	1810024B03Rik	0.698164	NA	-0.222494	0.932909
1654	Ciao1	0.445038	NA	-0.256564	0.835824
1655	Dusp2	0.201529	NA	0.00306169	0.683863
1656	Astl	0.380847	0.00862254	-0.164492	0.805462
1657	Fahd2a	0.556444	Inf	0.00939634	0.887742
1658	Zfp661	0.787617	#NAME?	-0.0469499	0.959988
1659	Mal	0.114891	NA	0.268137	0.584941
1660	Gm14244	0.130786	NA	0.330897	0.610092
1661	Mall	0.667275	NA	0.379032	0.920695
1662	Nphp1	0.96472	NA	-0.0365673	0.993642
1663	1500011K16Rik	0.593793	NA	0.122452	0.902265
1664	Bub1	0.617303	NA	0.407694	0.906279
1665	Gm14009	0.215172	Inf	0.150973	0.696034
1666	Gm14012	0.810166	NA	0.143212	0.965367
1667	Gm14010	0.446863	NA	-0.26237	0.836654
1668	Spdye4c	0.444904	NA	0.111306	0.835824
1669	Gm39929	0.446676	NA	0.0727947	0.836654
1670	Gm14011	0.427916	NA	0.226849	0.828829
1671	4933427J07Rik	0.0245182	NA	0.231776	0.367013
1672	Gm10762	0.0502201	NA	0.186406	0.453141
1673	Gm14027	0.00384432	NA	0.570332	0.185092
1674	Gm14025	0.00157697	Inf	0.543484	0.130727
1675	Gm14022	0.0642117	NA	0.163112	0.493286
1676	Polr1b	0.216283	Inf	0.241269	0.696207
1677	Chchd5	0.168964	NA	0.141514	0.650473
1678	AI847159	0.0855134	Inf	0.0902281	0.536871
1679	Gm14029	0.199253	NA	0.0813693	0.683032
1680	Slc20a1	0.0879352	Inf	0.312153	0.54154
1681	9830144P21Rik	0.0201773	Inf	0.137287	0.347908
1682	A730036I17Rik	0.0173643	Inf	0.10002	0.328744
1683	Ckap2l	0.0360928	Inf	0.560882	0.411031
1684	Gm14023	0.0113838	NA	0.724868	0.287843
1685	Il1a	0.0113838	NA	0.724868	0.287843
1686	Il1b	0.026599	NA	0.371996	0.374974
1687	Il1bos	0.026599	NA	0.371996	0.374974
1688	Gm14040	0.00158071	NA	0.225456	0.130727
1689	Pdyn	0.112507	NA	0.0507575	0.581041
1690	Gm28196	0.597045	NA	0.315591	0.902963
1691	Snrpb	0.530728	NA	-0.0722702	0.873888
1692	Nop56	0.0888143	NA	0.27238	0.542418
1693	Oxt	0.274894	NA	-0.259847	0.737915
1694	Ddrgk1	0.624523	Inf	-0.187902	0.909326
1695	Gm11037	0.810325	NA	0.0731948	0.965367
1696	5330413P13Rik	0.445386	-0.00314978	-0.206107	0.836069
1697	Erv3	0.567118	NA	-0.204199	0.890524
1698	Prnp	0.262542	#NAME?	-0.229619	0.729763
1699	Prnd	0.858957	NA	-0.0754043	0.975035
1700	Prokr2	0.204785	NA	-0.345865	0.686474
1701	Trmt6	0.569889	NA	-0.0026098	0.891373
1702	Gm14104	0.442034	NA	-0.249511	0.835278
1703	Crls1	0.924721	NA	-0.128357	0.986727
1704	Lrrn4	0.632004	NA	0.0315725	0.909395
1705	Fermt1	0.318258	NA	-0.686427	0.768214
1706	Gm14102	0.0855025	NA	-0.51872	0.536871
1707	A430048G15Rik	0.0406318	NA	-0.659261	0.42485
1708	Gm14100	0.183393	NA	-0.659179	0.666691
1709	Bmp2	0.272129	NA	-0.166001	0.737385
1710	Hao1	0.372934	Inf	0.16164	0.80262
1711	Platr3	0.369435	NA	0.221917	0.802132
1712	Gm14209	0.340556	NA	-0.165989	0.78294
1713	Gm14211	0.309624	NA	-0.510753	0.763526
1714	Mkks	0.464016	NA	-0.0068037	0.844037
1715	AL731706.1	0.52442	NA	-0.148438	0.870973
1716	AL731706.2	0.54601	NA	-0.15649	0.879403
1717	Gm28214	0.927962	NA	0.198499	0.987387
1718	Gm14055	0.659616	NA	-0.345993	0.917795
1719	Gm14062	0.610981	NA	-0.266215	0.906279
1720	Gm17374	0.158649	NA	-0.288747	0.636708
1721	Kif16bos	0.612341	NA	-0.0900918	0.906279
1722	Snrpb2	0.213716	NA	-0.350551	0.693817
1723	Otor	0.0704456	#NAME?	-0.621024	0.509165
1724	Pcsk2os1	0.050563	NA	-0.327398	0.453141
1725	Pcsk2os2	0.0339301	#NAME?	-0.502374	0.402619
1726	4930444E06Rik	0.564998	NA	-0.036132	0.889694
1727	1700108N11Rik	0.244688	NA	-0.255843	0.717872
1728	Rbbp9	0.053926	#NAME?	-0.351076	0.463585
1729	Smim26	0.511041	NA	-0.191591	0.865529
1730	Scp2d1	0.100288	NA	-0.264396	0.564989
1731	Naa20	0.0425105	#NAME?	-0.276427	0.42994
1732	Insm1	0.463043	NA	0.181412	0.844037
1733	4933406D12Rik	0.00344153	NA	0.603737	0.178834
1734	Gm14114	0.957674	NA	-0.031593	0.992898
1735	Xrn2	0.656788	NA	-0.116147	0.917129
1736	Nkx2-4	0.144331	NA	-0.639619	0.619147
1737	Nkx2-2	0.276799	NA	0.446638	0.74022
1738	6430503K07Rik	0.358627	NA	0.338401	0.794606
1739	Gm14110	0.593569	NA	-0.242872	0.902265
1740	AI646519	0.346442	NA	0.110783	0.786686
1741	Pax1	0.338963	NA	0.0496958	0.78119
1742	A530006G24Rik	0.195328	NA	0.107153	0.679657
1743	Foxa2	0.254754	NA	0.309959	0.726338
1744	Sstr4	0.270624	NA	-0.0380872	0.736004
1745	Thbd	0.160736	NA	0.10465	0.640477
1746	Cd93	0.575121	NA	-0.150552	0.893138
1747	Gm14120	0.161458	NA	0.324915	0.641489
1748	Nxt1	0.617876	NA	0.113471	0.906328
1749	Cstl1	0.429822	NA	-0.202405	0.829162
1750	Cst11	0.688556	NA	-0.214053	0.929526
1751	8030411F24Rik	0.125598	NA	0.115804	0.601926
1752	Cst12	0.127385	NA	0.283968	0.605009
1753	Cst8	0.115456	NA	0.527327	0.585787
1754	Cst13	0.976403	NA	0.111514	0.995898
1755	Cst9	0.711736	NA	-0.218105	0.937962
1756	9230104L09Rik	0.17435	NA	-0.414038	0.656864
1757	Cst3	0.938086	NA	-0.223649	0.988113
1758	Gm1330	0.571049	NA	-0.931852	0.891638
1759	Gm14135	0.515611	NA	-0.283775	0.867273
1760	Cst10	0.909033	NA	-0.82823	0.98284
1761	C530025M09Rik	0.463731	NA	-0.345088	0.844037
1762	Zfp120	0.0837297	NA	0.186011	0.536027
1763	Gm10770	0.522809	NA	-0.00628067	0.870973
1764	Gm14139	0.260111	NA	-0.469799	0.729013
1765	Zfp937	0.323904	NA	-0.267619	0.771859
1766	Gm21994	0.0557059	NA	1.69246	0.467921
1767	Gm14124	0.365643	NA	0.861382	0.79986
1768	3300002I08Rik	0.810331	NA	0.163545	0.965367
1769	Gm10130	0.810331	NA	0.163545	0.965367
1770	Zfp442	0.499417	NA	0.0683215	0.858765
1771	Zfp345	0.619235	NA	1.09494	0.906363
1772	Cst7	0.573815	NA	0.0322082	0.892622
1773	Apmap	0.173742	NA	-0.268127	0.656378
1774	Gm14123	0.0564509	NA	-0.437902	0.470108
1775	E130215H24Rik	0.467656	NA	0.0578557	0.845744
1776	Vsx1	0.171024	NA	-0.306605	0.651647
1777	Platr15	0.344511	NA	-0.437833	0.786686
1778	Gm28450	0.786772	NA	0.223793	0.959988
1779	Entpd6	0.755735	NA	-0.312704	0.953626
1780	Gins1	0.833301	NA	-0.101613	0.969419
1781	Nanp	0.174279	NA	0.563726	0.656759
1782	Gm14152	0.600897	NA	0.0314702	0.902963
1783	4921509C19Rik	0.197451	NA	1.74345	0.682596
1784	Nsfl1c	0.746552	NA	0.0209757	0.950949
1785	Gm14167	0.211632	NA	0.0573276	0.692122
1786	Rad21l	0.403003	NA	0.155925	0.819722
1787	Tmem74bos	0.789857	NA	0.0879398	0.959988
1788	Tmem74b	0.439023	NA	0.0321846	0.834309
1789	4930556L07Rik	0.110769	NA	-0.281844	0.580216
1790	Gm14155	0.634765	NA	-0.366872	0.909412
1791	Rspo4os	0.245855	NA	-0.249106	0.718516
1792	Tcf15	0.833073	NA	0.0505486	0.969283
1793	Nrsn2	0.768603	NA	-0.118052	0.957426
1794	Sox12	0.330377	NA	-0.182702	0.775543
1795	Defb20	0.693915	NA	-0.0379927	0.931441
1796	Defb22	0.42515	NA	0.072408	0.827443
1797	Defb26	0.678122	NA	-0.157749	0.926291
1798	Defb28	0.970288	NA	-0.0892919	0.994623
1799	Defb29	0.235933	NA	0.243974	0.711624
1800	Gm14161	0.123831	NA	0.177743	0.599328
1801	Gm17416	0.00372188	NA	0.457493	0.1827
1802	Defb21	0.001838	NA	0.458141	0.142045
1803	Defb19	0.000222455	Inf	0.516956	0.0500358
1804	Defb45	0.0153413	NA	0.497831	0.316095
1805	Defb36	0.213527	NA	0.293707	0.693695
1806	Defb25	0.705026	NA	-0.132696	0.935567
1807	Rem1	0.571074	NA	-0.246076	0.891638
1808	1700030C14Rik	0.242615	NA	-0.0542444	0.716763
1809	Mylk2	0.0787558	Inf	0.331325	0.526577
1810	Tspyl3	0.0967393	Inf	0.127691	0.557637
1811	Dnmt3bos	0.855061	NA	0.234318	0.97378
1812	Dnmt3b	0.845513	NA	0.160792	0.970533
1813	Dnmt3c	0.490495	NA	-0.269418	0.855872
1814	Sun5	0.453888	NA	-0.204207	0.839445
1815	Bpifb2	0.392667	NA	-0.228491	0.812954
1816	Bpifb6	0.169902	NA	-0.21693	0.650512
1817	Bpifb3	0.782904	NA	-0.230026	0.959809
1818	Bpifa6	0.681815	NA	0.148986	0.927389
1819	Bpifa2	0.582923	NA	0.523785	0.898226
1820	Bpifa3	0.813136	NA	-0.533949	0.966062
1821	Bpifa1	0.582649	NA	-0.567492	0.89798
1822	Bpifa5	0.321814	NA	-0.111711	0.770644
1823	Bpifb5	0.651802	NA	0.010705	0.916356
1824	Bpifb9a	0.0348132	NA	-0.382214	0.406053
1825	Bpifb9b	0.334822	NA	-0.320893	0.77998
1826	Cdk5rap1	0.0699906	#NAME?	-0.374714	0.508094
1827	Snta1	0.056573	#NAME?	-0.343552	0.470246
1828	Gm14216	0.480734	NA	-0.276709	0.85165
1829	Gm14214	0.322981	NA	-0.00560112	0.77149
1830	Gm14226	0.0279946	NA	0.548237	0.383374
1831	Ahcy	0.39543	NA	0.287088	0.81334
1832	Gm45609	0.277372	NA	0.0991419	0.740288
1833	2310005A03Rik	0.347784	NA	0.221453	0.787646
1834	Dynlrb1	0.288977	NA	0.191195	0.747722
1835	Map1lc3a	0.193998	NA	0.202664	0.677763
1836	Gm17581	0.922179	NA	-0.125466	0.985899
1837	Gm16098	0.703009	NA	0.035674	0.934493
1838	Nfs1	0.915236	1.00022	-0.376204	0.984266
1839	Romo1	0.571931	NA	-0.438656	0.8919
1840	Gm14252	0.0692426	NA	0.305189	0.506547
1841	2900097C17Rik	0.430452	Inf	0.111685	0.829834
1842	Myl9	0.143966	Inf	0.290363	0.619147
1843	Blcap	0.163507	NA	0.416385	0.643505
1844	Nnat	0.129904	NA	0.413078	0.608898
1845	1700060C20Rik	0.838696	NA	-0.303399	0.969648
1846	Gm23925	0.325985	NA	0.0317435	0.773628
1847	Gm14223	0.219558	NA	0.0583078	0.698045
1848	9130015L21Rik	0.147005	Inf	0.26757	0.620808
1849	Mafb	0.028819	NA	0.487294	0.383374
1850	Gm14222	0.656767	NA	0.0337223	0.917129
1851	Gm14242	0.795811	NA	-0.216896	0.96078
1852	Gm14241	0.276925	NA	-0.296757	0.74022
1853	Gm29229	0.877351	NA	0.119725	0.976024
1854	Ptprtos	0.911738	NA	-0.0763653	0.983554
1855	Gm14255	0.101966	NA	0.306665	0.567232
1856	Gtsf1l	0.552212	NA	-0.044481	0.885013
1857	Fitm2	0.975943	#NAME?	-0.0780056	0.995698
1858	2310001K24Rik	0.678407	NA	0.029988	0.926291
1859	R3hdml	0.774215	NA	0.0246671	0.958636
1860	0610039K10Rik	0.735614	NA	0.132518	0.947467
1861	Wisp2	0.467916	NA	0.128924	0.845959
1862	Tomm34	0.253662	Inf	0.224503	0.725506
1863	Wfdc5	0.470565	NA	-0.34425	0.84782
1864	A730032A03Rik	0.297329	NA	-0.483133	0.752183
1865	Wfdc12	0.195297	NA	-0.589182	0.679657
1866	Wfdc15a	0.0487495	NA	-0.692014	0.447792
1867	Wfdc15b	0.0277502	NA	-0.647127	0.383374
1868	Svs2	0.078496	NA	-0.440305	0.525749
1869	Svs3b	0.598015	NA	-0.0210205	0.902963
1870	Svs4	0.829047	NA	-0.00551406	0.969007
1871	Svs3a	0.846109	NA	0.00712061	0.970533
1872	Svs6	0.913661	NA	-0.316418	0.983896
1873	Svs5	0.676588	NA	-0.276051	0.92553
1874	Slpi	0.872484	NA	-0.15948	0.975573
1875	Matn4	0.614896	#NAME?	-0.230244	0.906279
1876	Rbpjl	0.33	NA	-0.491944	0.775543
1877	Wfdc2	0.0397033	NA	0.404304	0.422848
1878	Spint3	0.087126	NA	0.540746	0.539437
1879	Wfdc6a	0.141537	NA	0.678512	0.616641
1880	Eppin	0.0232302	NA	0.592201	0.362534
1881	Wfdc8	0.170626	NA	0.453549	0.651243
1882	Wfdc6b	0.361717	NA	0.281811	0.797284
1883	Wfdc16	0.278518	NA	0.0522245	0.741173
1884	Wfdc9	0.0547461	NA	0.450489	0.467171
1885	Wfdc10	0.067055	NA	0.510175	0.501996
1886	Wfdc11	0.154697	NA	0.270108	0.63093
1887	Wfdc13	0.772505	NA	-0.0164189	0.958101
1888	Spint4	0.499106	NA	0.112104	0.858664
1889	Spint5	0.222034	NA	0.301876	0.700598
1890	Wfdc3	0.530819	NA	0.0894369	0.873888
1891	Zfp663	0.890393	NA	0.0598294	0.979361
1892	Trp53rka	0.196533	NA	0.749412	0.681037
1893	Slc2a10	0.781062	NA	-0.0966315	0.959413
1894	Gm28163	0.519296	NA	0.338802	0.869234
1895	BC046401	0.379258	NA	-0.199024	0.805101
1896	Platr29	0.346864	NA	0.129555	0.786686
1897	Trp53rkb	0.717664	NA	-0.282455	0.940779
1898	Snai1	0.394556	NA	0.190579	0.813225
1899	9230111E07Rik	0.541648	NA	-0.193742	0.877137
1900	Gm14236	0.772334	NA	0.035947	0.958101
1901	Mocs3	0.070454	NA	0.182675	0.509165
1902	Gm14262	0.0942758	NA	0.199701	0.552736
1903	Sall4	0.365012	NA	-0.0165756	0.799408
1904	Gm14261	0.643713	NA	-0.142646	0.912175
1905	1700017J07Rik	0.379022	NA	0.47396	0.804936
1906	Gm14260	0.0361126	NA	0.466606	0.411031
1907	Gm9873	0.0138291	NA	0.514821	0.306079
1908	Gm14258	0.0683126	NA	0.441019	0.504923
1909	9430093N23Rik	0.458739	NA	0.228405	0.843026
1910	Gm14250	0.19355	NA	0.179014	0.677763
1911	4930529I22Rik	0.207639	NA	0.0850495	0.686786
1912	Gm14249	0.8719	NA	-0.241987	0.975573
1913	Gm11011	0.925834	NA	-0.0752305	0.987356
1914	Zfp217	0.123308	Inf	-0.17267	0.599328
1915	Bcas1os2	0.87413	NA	-0.498393	0.975573
1916	Bcas1os1	0.289648	NA	0.01771	0.747806
1917	Cyp24a1	0.540759	NA	-0.106371	0.876783
1918	Gm14637	0.594754	NA	-0.177964	0.902265
1919	Gm14264	0.698768	NA	-0.272166	0.932909
1920	Gm14266	0.114318	#NAME?	-0.52447	0.583798
1921	Gm14640	0.219162	NA	-0.573233	0.697575
1922	1700007M16Rik	0.00367867	NA	-0.631288	0.18236
1923	1700028P15Rik	0.562168	NA	0.124567	0.889191
1924	Gm14272	0.561365	NA	0.0582707	0.889191
1925	Gm14641	0.787593	NA	-0.251591	0.959988
1926	Cbln4	0.990981	NA	0.132916	0.998833
1927	Gm14271	0.871219	NA	-0.000601821	0.975573
1928	Mc3r	0.823725	NA	0.0592067	0.967984
1929	Gm14275	0.935471	NA	-0.0623363	0.987915
1930	Cstf1	0.256947	NA	0.194482	0.727717
1931	Gm14455	0.954426	NA	-0.106311	0.992561
1932	Rtf2	0.109196	Inf	0.313042	0.578847
1933	Gcnt7	0.085504	NA	0.328453	0.536871
1934	Fam209	0.295027	NA	0.435157	0.750354
1935	Tfap2c	0.673299	NA	-0.196476	0.923883
1936	Spo11	0.681211	NA	-0.0955493	0.927358
1937	Rae1	0.833674	NA	0.0644536	0.969553
1938	Rbm38	0.92704	NA	0.0643906	0.987387
1939	Gm20490	0.740559	NA	0.0584671	0.94924
1940	Gm14453	0.92704	NA	0.0643906	0.987387
1941	Ctcfl	0.932149	NA	0.0933057	0.987759
1942	Ctcflos	0.292534	NA	0.311901	0.748208
1943	Zbp1	0.82563	NA	-0.260103	0.968515
1944	Pmepa1os	0.561945	NA	-0.381067	0.889191
1945	Gm14642	0.0851779	NA	0.265937	0.536827
1946	1700021F07Rik	0.184509	NA	0.27336	0.66753
1947	Ankrd60	0.982216	NA	-0.171552	0.997316
1948	1700010B08Rik	0.603369	NA	-0.208449	0.904143
1949	Stx16	0.187691	#NAME?	-0.296139	0.670582
1950	Npepl1	0.273452	NA	-0.0276144	0.737385
1951	Gm10714	0.895309	#NAME?	-0.21309	0.980321
1952	Nespas	0.537489	NA	-0.0730195	0.876145
1953	Gm20721	0.688432	NA	-0.272572	0.929526
1954	Nelfcd	0.419614	NA	-0.253026	0.825548
1955	Ctsz	0.293678	NA	-0.258642	0.749264
1956	Tubb1	0.645235	NA	-0.0805849	0.912851
1957	Atp5e	0.57678	NA	0.00593837	0.893675
1958	Prelid3b	0.599654	NA	0.0996873	0.902963
1959	Edn3	0.21652	NA	-0.281286	0.696229
1960	Gm14617	0.157739	NA	-0.0692047	0.635065
1961	Gm14618	0.32041	NA	-0.0115726	0.769617
1962	Gm14616	0.994259	NA	0.218739	0.999268
1963	Gm14410	0.488634	NA	-2.29304	0.855369
1964	Gm14403	0.337144	NA	1.23083	0.78025
1965	Gm14325	0.292067	NA	Inf	0.747806
1966	Zfp972	0.346935	NA	#NAME?	0.786686
1967	Gm14326	0.223673	NA	-2.64105	0.701656
1968	Zfp971	0.0585553	NA	0.790415	0.474679
1969	Zfp931	0.428189	NA	0.341234	0.828829
1970	Ppp1r3d	0.918165	NA	-0.117992	0.984695
1971	Fam217b	0.859073	NA	-0.00277938	0.975035
1972	4930591A17Rik	0.529441	NA	0.0769131	0.873107
1973	Lsm14b	0.41005	NA	-0.0637217	0.820753
1974	Psma7	0.977064	NA	0.00850634	0.996029
1975	Ss18l1	0.860652	NA	-0.0715681	0.975035
1976	Mtg2	0.957567	NA	-0.393786	0.992898
1977	Hrh3	0.829897	NA	-0.00102431	0.969007
1978	Gm17180	0.829897	NA	-0.00102431	0.969007
1979	Ppdpf	0.859272	NA	-0.159721	0.975035
1980	Ptk6	0.609788	NA	0.0751259	0.906279
1981	Srms	0.570256	NA	0.0132882	0.891373
1982	Fndc11	0.679294	NA	-0.0378961	0.926403
1983	Helz2	0.540355	Inf	0.0171521	0.876783
1984	Stmn3	0.54238	NA	-0.0257339	0.87738
1985	Abhd16b	0.543239	NA	0.180229	0.877809
1986	Gm29797	0.0244247	NA	0.508144	0.366785
1987	Tcea2	0.783484	NA	-0.00535964	0.959809
1988	Rgs19	0.926133	NA	-0.0121372	0.987387
1989	Lkaaear1	0.914097	NA	-0.0410671	0.98403
1990	Oprl1	0.528042	NA	-0.115512	0.873007
1991	Pcmtd2	0.400156	NA	0.12014	0.816567
1992	Polr3k	0.119856	NA	0.465923	0.592402
1993	Gm14496	0.324243	NA	-0.998327	0.77233
1994	Hnf4g	0.411689	NA	-0.20026	0.821698
1995	1110015O18Rik	0.643365	NA	0.0364675	0.912175
1996	Gm17308	0.373967	NA	-1.04237	0.803144
1997	2700069I18Rik	0.985516	NA	-0.397298	0.99763
1998	4930555M17Rik	0.0085389	NA	-1.1975	0.250353
1999	Pex2	0.509806	NA	0.439304	0.865529
[truncated: 13,071 more rows]

## Sheet: extd_fig3j
Var1	Var2	value	match
ASC	Astro-Epen	0.911986	FALSE
ASC	Astro-NT	0.450406	FALSE
ASC	Astro-TE	0.901013	TRUE
ASC	CT	0.523601	FALSE
ASC	L2_3	0.786983	FALSE
ASC	L4	0.76636	FALSE
ASC	L4_5	0.77983	FALSE
ASC	L5	0.763241	FALSE
ASC	L5_6	0.785716	FALSE
ASC	L6	0.743767	FALSE
ASC	L6b	0.766587	FALSE
ASC	L6b_CT	0.774799	FALSE
ASC	Lamp5	0.764937	FALSE
ASC	Microglia	0.738147	FALSE
ASC	MOB	0.825765	FALSE
ASC	MOB-STR-CTX	0.868357	FALSE
ASC	MSN	0.768428	FALSE
ASC	NP	0.546511	FALSE
ASC	Oligo	0.815182	FALSE
ASC	OPC	0.841709	FALSE
ASC	Pvalb	0.749075	FALSE
ASC	Sst	0.763048	FALSE
ASC	STR-PAL	0.781911	FALSE
ASC	Vip	0.779988	FALSE
ASC	VLMC	0.804982	FALSE
CLAGL	Astro-Epen	0.785133	FALSE
CLAGL	Astro-NT	0.366365	FALSE
CLAGL	Astro-TE	0.746575	FALSE
CLAGL	CT	0.448281	FALSE
CLAGL	L2_3	0.806312	FALSE
CLAGL	L4	0.8281	FALSE
CLAGL	L4_5	0.809266	FALSE
CLAGL	L5	0.792286	FALSE
CLAGL	L5_6	0.844894	FALSE
CLAGL	L6	0.780177	FALSE
CLAGL	L6b	0.788789	FALSE
CLAGL	L6b_CT	0.804623	FALSE
CLAGL	Lamp5	0.758261	FALSE
CLAGL	Microglia	0.675949	FALSE
CLAGL	MOB	0.849138	FALSE
CLAGL	MOB-STR-CTX	0.836065	FALSE
CLAGL	MSN	0.774752	FALSE
CLAGL	NP	0.480222	FALSE
CLAGL	Oligo	0.726015	FALSE
CLAGL	OPC	0.814927	FALSE
CLAGL	Pvalb	0.738913	FALSE
CLAGL	Sst	0.763321	FALSE
CLAGL	STR-PAL	0.787933	FALSE
CLAGL	Vip	0.777213	FALSE
CLAGL	VLMC	0.719874	FALSE
CTGL	Astro-Epen	0.801286	FALSE
CTGL	Astro-NT	0.57281	FALSE
CTGL	Astro-TE	0.800004	FALSE
CTGL	CT	0.643392	FALSE
CTGL	L2_3	0.863169	FALSE
CTGL	L4	0.802961	FALSE
CTGL	L4_5	0.875785	FALSE
CTGL	L5	0.89124	FALSE
CTGL	L5_6	0.819973	FALSE
CTGL	L6	0.886174	FALSE
CTGL	L6b	0.891201	FALSE
CTGL	L6b_CT	0.900824	TRUE
CTGL	Lamp5	0.835313	FALSE
CTGL	Microglia	0.696391	FALSE
CTGL	MOB	0.844648	FALSE
CTGL	MOB-STR-CTX	0.872244	FALSE
CTGL	MSN	0.839056	FALSE
CTGL	NP	0.654997	FALSE
CTGL	Oligo	0.784897	FALSE
CTGL	OPC	0.790419	FALSE
CTGL	Pvalb	0.817712	FALSE
CTGL	Sst	0.834887	FALSE
CTGL	STR-PAL	0.852673	FALSE
CTGL	Vip	0.853044	FALSE
CTGL	VLMC	0.737026	FALSE
D12MSN	Astro-Epen	0.780261	FALSE
D12MSN	Astro-NT	0.54433	FALSE
D12MSN	Astro-TE	0.778923	FALSE
D12MSN	CT	0.60126	FALSE
D12MSN	L2_3	0.8344	FALSE
D12MSN	L4	0.768972	FALSE
D12MSN	L4_5	0.83585	FALSE
D12MSN	L5	0.837888	FALSE
D12MSN	L5_6	0.788125	FALSE
D12MSN	L6	0.805978	FALSE
D12MSN	L6b	0.837425	FALSE
D12MSN	L6b_CT	0.839244	FALSE
D12MSN	Lamp5	0.824639	FALSE
D12MSN	Microglia	0.655134	FALSE
D12MSN	MOB	0.831369	FALSE
D12MSN	MOB-STR-CTX	0.859237	FALSE
D12MSN	MSN	0.890919	TRUE
D12MSN	NP	0.613135	FALSE
D12MSN	Oligo	0.749825	FALSE
D12MSN	OPC	0.766224	FALSE
D12MSN	Pvalb	0.810095	FALSE
D12MSN	Sst	0.82608	FALSE
D12MSN	STR-PAL	0.857957	FALSE
D12MSN	Vip	0.837213	FALSE
D12MSN	VLMC	0.705837	FALSE
ITL23GL	Astro-Epen	0.819927	FALSE
ITL23GL	Astro-NT	0.565755	FALSE
ITL23GL	Astro-TE	0.817694	FALSE
ITL23GL	CT	0.636643	FALSE
ITL23GL	L2_3	0.899123	TRUE
ITL23GL	L4	0.805401	FALSE
ITL23GL	L4_5	0.900952	FALSE
ITL23GL	L5	0.893157	FALSE
ITL23GL	L5_6	0.821785	FALSE
ITL23GL	L6	0.86709	FALSE
ITL23GL	L6b	0.879997	FALSE
ITL23GL	L6b_CT	0.879939	FALSE
ITL23GL	Lamp5	0.842816	FALSE
ITL23GL	Microglia	0.710992	FALSE
ITL23GL	MOB	0.846954	FALSE
ITL23GL	MOB-STR-CTX	0.882691	FALSE
ITL23GL	MSN	0.85841	FALSE
ITL23GL	NP	0.650555	FALSE
ITL23GL	Oligo	0.806709	FALSE
ITL23GL	OPC	0.797103	FALSE
ITL23GL	Pvalb	0.82848	FALSE
ITL23GL	Sst	0.844184	FALSE
ITL23GL	STR-PAL	0.85922	FALSE
ITL23GL	Vip	0.859993	FALSE
ITL23GL	VLMC	0.75801	FALSE
ITL45GL	Astro-Epen	0.812936	FALSE
ITL45GL	Astro-NT	0.580463	FALSE
ITL45GL	Astro-TE	0.812856	FALSE
ITL45GL	CT	0.652709	FALSE
ITL45GL	L2_3	0.886605	FALSE
ITL45GL	L4	0.802822	FALSE
ITL45GL	L4_5	0.902333	TRUE
ITL45GL	L5	0.900424	FALSE
ITL45GL	L5_6	0.813417	FALSE
ITL45GL	L6	0.867195	FALSE
ITL45GL	L6b	0.879328	FALSE
ITL45GL	L6b_CT	0.881421	FALSE
ITL45GL	Lamp5	0.847351	FALSE
ITL45GL	Microglia	0.700597	FALSE
ITL45GL	MOB	0.841748	FALSE
ITL45GL	MOB-STR-CTX	0.875278	FALSE
ITL45GL	MSN	0.849982	FALSE
ITL45GL	NP	0.66235	FALSE
ITL45GL	Oligo	0.801801	FALSE
ITL45GL	OPC	0.793906	FALSE
ITL45GL	Pvalb	0.832846	FALSE
ITL45GL	Sst	0.845562	FALSE
ITL45GL	STR-PAL	0.856807	FALSE
ITL45GL	Vip	0.861746	FALSE
ITL45GL	VLMC	0.748119	FALSE
ITL5GL	Astro-Epen	0.812126	FALSE
ITL5GL	Astro-NT	0.557917	FALSE
ITL5GL	Astro-TE	0.806372	FALSE
ITL5GL	CT	0.629463	FALSE
ITL5GL	L2_3	0.866438	FALSE
ITL5GL	L4	0.810537	FALSE
ITL5GL	L4_5	0.878996	FALSE
ITL5GL	L5	0.882859	TRUE
ITL5GL	L5_6	0.829032	FALSE
ITL5GL	L6	0.851735	FALSE
ITL5GL	L6b	0.872253	FALSE
ITL5GL	L6b_CT	0.878537	FALSE
ITL5GL	Lamp5	0.83502	FALSE
ITL5GL	Microglia	0.708249	FALSE
ITL5GL	MOB	0.851713	FALSE
ITL5GL	MOB-STR-CTX	0.876609	FALSE
ITL5GL	MSN	0.835801	FALSE
ITL5GL	NP	0.643707	FALSE
ITL5GL	Oligo	0.790236	FALSE
ITL5GL	OPC	0.803599	FALSE
ITL5GL	Pvalb	0.818703	FALSE
ITL5GL	Sst	0.835987	FALSE
ITL5GL	STR-PAL	0.852758	FALSE
ITL5GL	Vip	0.853815	FALSE
ITL5GL	VLMC	0.745202	FALSE
ITL6GL	Astro-Epen	0.806168	FALSE
ITL6GL	Astro-NT	0.546842	FALSE
ITL6GL	Astro-TE	0.797818	FALSE
ITL6GL	CT	0.61494	FALSE
ITL6GL	L2_3	0.86997	FALSE
ITL6GL	L4	0.818402	FALSE
ITL6GL	L4_5	0.876509	FALSE
ITL6GL	L5	0.879305	FALSE
ITL6GL	L5_6	0.84719	FALSE
ITL6GL	L6	0.862275	TRUE
ITL6GL	L6b	0.875577	FALSE
ITL6GL	L6b_CT	0.884742	FALSE
ITL6GL	Lamp5	0.834591	FALSE
ITL6GL	Microglia	0.684808	FALSE
ITL6GL	MOB	0.863365	FALSE
ITL6GL	MOB-STR-CTX	0.886321	FALSE
ITL6GL	MSN	0.840232	FALSE
ITL6GL	NP	0.629652	FALSE
ITL6GL	Oligo	0.777871	FALSE
ITL6GL	OPC	0.807479	FALSE
ITL6GL	Pvalb	0.815325	FALSE
ITL6GL	Sst	0.835614	FALSE
ITL6GL	STR-PAL	0.857292	FALSE
ITL6GL	Vip	0.856224	FALSE
ITL6GL	VLMC	0.73187	FALSE
MGL	Astro-Epen	0.748586	FALSE
MGL	Astro-NT	0.409922	FALSE
MGL	Astro-TE	0.711414	FALSE
MGL	CT	0.468566	FALSE
MGL	L2_3	0.674338	FALSE
MGL	L4	0.637876	FALSE
MGL	L4_5	0.667782	FALSE
MGL	L5	0.665418	FALSE
MGL	L5_6	0.643648	FALSE
MGL	L6	0.637416	FALSE
MGL	L6b	0.679626	FALSE
MGL	L6b_CT	0.656493	FALSE
MGL	Lamp5	0.655183	FALSE
MGL	Microglia	0.964753	TRUE
MGL	MOB	0.700315	FALSE
MGL	MOB-STR-CTX	0.727595	FALSE
MGL	MSN	0.662495	FALSE
MGL	NP	0.494808	FALSE
MGL	Oligo	0.740955	FALSE
MGL	OPC	0.674548	FALSE
MGL	Pvalb	0.660906	FALSE
MGL	Sst	0.669732	FALSE
MGL	STR-PAL	0.656031	FALSE
MGL	Vip	0.670874	FALSE
MGL	VLMC	0.79388	FALSE
NPGL	Astro-Epen	0.821645	FALSE
NPGL	Astro-NT	0.517146	FALSE
NPGL	Astro-TE	0.808911	FALSE
NPGL	CT	0.587132	FALSE
NPGL	L2_3	0.857091	FALSE
NPGL	L4	0.822755	FALSE
NPGL	L4_5	0.863432	FALSE
NPGL	L5	0.87184	FALSE
NPGL	L5_6	0.843031	FALSE
NPGL	L6	0.842353	FALSE
NPGL	L6b	0.866611	FALSE
NPGL	L6b_CT	0.872137	FALSE
NPGL	Lamp5	0.830007	FALSE
NPGL	Microglia	0.701338	FALSE
NPGL	MOB	0.8729	FALSE
NPGL	MOB-STR-CTX	0.883113	FALSE
NPGL	MSN	0.83139	FALSE
NPGL	NP	0.604964	FALSE
NPGL	Oligo	0.78699	FALSE
NPGL	OPC	0.824135	FALSE
NPGL	Pvalb	0.812313	FALSE
NPGL	Sst	0.834417	FALSE
NPGL	STR-PAL	0.852875	FALSE
NPGL	Vip	0.853642	FALSE
NPGL	VLMC	0.742981	FALSE
OBGA	Astro-Epen	0.852451	FALSE
OBGA	Astro-NT	0.539737	FALSE
OBGA	Astro-TE	0.840887	FALSE
OBGA	CT	0.608429	FALSE
OBGA	L2_3	0.848594	FALSE
OBGA	L4	0.815876	FALSE
OBGA	L4_5	0.851674	FALSE
OBGA	L5	0.847874	FALSE
OBGA	L5_6	0.837153	FALSE
OBGA	L6	0.820303	FALSE
OBGA	L6b	0.856405	FALSE
OBGA	L6b_CT	0.861515	FALSE
OBGA	Lamp5	0.837056	FALSE
OBGA	Microglia	0.720936	FALSE
OBGA	MOB	0.884684	TRUE
OBGA	MOB-STR-CTX	0.910197	FALSE
OBGA	MSN	0.838569	FALSE
OBGA	NP	0.623523	FALSE
OBGA	Oligo	0.810523	FALSE
OBGA	OPC	0.83891	FALSE
OBGA	Pvalb	0.820543	FALSE
OBGA	Sst	0.837363	FALSE
OBGA	STR-PAL	0.865085	FALSE
OBGA	Vip	0.860306	FALSE
OBGA	VLMC	0.774248	FALSE
OBGL	Astro-Epen	0.822759	FALSE
OBGL	Astro-NT	0.54592	FALSE
OBGL	Astro-TE	0.812145	FALSE
OBGL	CT	0.614889	FALSE
OBGL	L2_3	0.869292	FALSE
OBGL	L4	0.819754	FALSE
OBGL	L4_5	0.866516	FALSE
OBGL	L5	0.865278	FALSE
OBGL	L5_6	0.844028	FALSE
OBGL	L6	0.833987	FALSE
OBGL	L6b	0.872555	FALSE
OBGL	L6b_CT	0.872999	FALSE
OBGL	Lamp5	0.840856	FALSE
OBGL	Microglia	0.69506	FALSE
OBGL	MOB	0.87365	TRUE
OBGL	MOB-STR-CTX	0.895363	FALSE
OBGL	MSN	0.84683	FALSE
OBGL	NP	0.631127	FALSE
OBGL	Oligo	0.794226	FALSE
OBGL	OPC	0.820604	FALSE
OBGL	Pvalb	0.821004	FALSE
OBGL	Sst	0.837528	FALSE
OBGL	STR-PAL	0.862518	FALSE
OBGL	Vip	0.865627	FALSE
OBGL	VLMC	0.744192	FALSE
OGC	Astro-Epen	0.840827	FALSE
OGC	Astro-NT	0.575022	FALSE
OGC	Astro-TE	0.832004	FALSE
OGC	CT	0.637843	FALSE
OGC	L2_3	0.794522	FALSE
OGC	L4	0.73049	FALSE
OGC	L4_5	0.793178	FALSE
OGC	L5	0.790197	FALSE
OGC	L5_6	0.752329	FALSE
OGC	L6	0.762576	FALSE
OGC	L6b	0.800276	FALSE
OGC	L6b_CT	0.800929	FALSE
OGC	Lamp5	0.791398	FALSE
OGC	Microglia	0.738179	FALSE
OGC	MOB	0.810296	FALSE
OGC	MOB-STR-CTX	0.85739	FALSE
OGC	MSN	0.785327	FALSE
OGC	NP	0.652402	FALSE
OGC	Oligo	0.925173	TRUE
OGC	OPC	0.812097	FALSE
OGC	Pvalb	0.77277	FALSE
OGC	Sst	0.796246	FALSE
OGC	STR-PAL	0.805798	FALSE
OGC	Vip	0.816878	FALSE
OGC	VLMC	0.792358	FALSE
OPC	Astro-Epen	0.860395	FALSE
OPC	Astro-NT	0.54231	FALSE
OPC	Astro-TE	0.861411	FALSE
OPC	CT	0.607614	FALSE
OPC	L2_3	0.796114	FALSE
OPC	L4	0.731144	FALSE
OPC	L4_5	0.787979	FALSE
OPC	L5	0.78632	FALSE
OPC	L5_6	0.753306	FALSE
OPC	L6	0.768711	FALSE
OPC	L6b	0.805046	FALSE
OPC	L6b_CT	0.805711	FALSE
OPC	Lamp5	0.805139	FALSE
OPC	Microglia	0.706113	FALSE
OPC	MOB	0.816602	FALSE
OPC	MOB-STR-CTX	0.86203	FALSE
OPC	MSN	0.792903	FALSE
OPC	NP	0.619388	FALSE
OPC	Oligo	0.87631	FALSE
OPC	OPC	0.867379	TRUE
OPC	Pvalb	0.790517	FALSE
OPC	Sst	0.807244	FALSE
OPC	STR-PAL	0.813715	FALSE
OPC	Vip	0.824343	FALSE
OPC	VLMC	0.765979	FALSE
PTGL	Astro-Epen	0.824026	FALSE
PTGL	Astro-NT	0.541258	FALSE
PTGL	Astro-TE	0.81581	FALSE
PTGL	CT	0.610003	FALSE
PTGL	L2_3	0.855995	FALSE
PTGL	L4	0.817436	FALSE
PTGL	L4_5	0.855298	FALSE
PTGL	L5	0.865256	FALSE
PTGL	L5_6	0.83427	FALSE
PTGL	L6	0.833362	FALSE
PTGL	L6b	0.856634	FALSE
PTGL	L6b_CT	0.864887	FALSE
PTGL	Lamp5	0.825509	FALSE
PTGL	Microglia	0.713927	FALSE
PTGL	MOB	0.861395	FALSE
PTGL	MOB-STR-CTX	0.882817	FALSE
PTGL	MSN	0.831124	FALSE
PTGL	NP	0.622535	FALSE
PTGL	Oligo	0.795396	FALSE
PTGL	OPC	0.813799	FALSE
PTGL	Pvalb	0.809753	FALSE
PTGL	Sst	0.828652	FALSE
PTGL	STR-PAL	0.847913	FALSE
PTGL	Vip	0.849975	FALSE
PTGL	VLMC	0.758617	FALSE
PVGA	Astro-Epen	0.803933	FALSE
PVGA	Astro-NT	0.499669	FALSE
PVGA	Astro-TE	0.786468	FALSE
PVGA	CT	0.574882	FALSE
PVGA	L2_3	0.823819	FALSE
PVGA	L4	0.785342	FALSE
PVGA	L4_5	0.824907	FALSE
PVGA	L5	0.8363	FALSE
PVGA	L5_6	0.805098	FALSE
PVGA	L6	0.798012	FALSE
PVGA	L6b	0.839675	FALSE
PVGA	L6b_CT	0.835076	FALSE
PVGA	Lamp5	0.851022	FALSE
PVGA	Microglia	0.68008	FALSE
PVGA	MOB	0.853547	FALSE
PVGA	MOB-STR-CTX	0.872531	FALSE
PVGA	MSN	0.824613	FALSE
PVGA	NP	0.58833	FALSE
PVGA	Oligo	0.772209	FALSE
PVGA	OPC	0.800522	FALSE
PVGA	Pvalb	0.883996	TRUE
PVGA	Sst	0.86362	FALSE
PVGA	STR-PAL	0.845752	FALSE
PVGA	Vip	0.86319	FALSE
PVGA	VLMC	0.719361	FALSE
SSTGA	Astro-Epen	0.819054	FALSE
SSTGA	Astro-NT	0.523368	FALSE
SSTGA	Astro-TE	0.805684	FALSE
SSTGA	CT	0.593117	FALSE
SSTGA	L2_3	0.832791	FALSE
SSTGA	L4	0.794857	FALSE
SSTGA	L4_5	0.835373	FALSE
SSTGA	L5	0.839638	FALSE
SSTGA	L5_6	0.811279	FALSE
SSTGA	L6	0.805606	FALSE
SSTGA	L6b	0.843695	FALSE
SSTGA	L6b_CT	0.844154	FALSE
SSTGA	Lamp5	0.840188	FALSE
SSTGA	Microglia	0.694582	FALSE
SSTGA	MOB	0.859785	FALSE
SSTGA	MOB-STR-CTX	0.879222	FALSE
SSTGA	MSN	0.828141	FALSE
SSTGA	NP	0.610286	FALSE
SSTGA	Oligo	0.790249	FALSE
SSTGA	OPC	0.817961	FALSE
SSTGA	Pvalb	0.842566	FALSE
SSTGA	Sst	0.874481	TRUE
SSTGA	STR-PAL	0.847605	FALSE
SSTGA	Vip	0.86306	FALSE
SSTGA	VLMC	0.739456	FALSE
STRGA	Astro-Epen	0.8198	FALSE
STRGA	Astro-NT	0.504732	FALSE
STRGA	Astro-TE	0.802683	FALSE
STRGA	CT	0.574539	FALSE
STRGA	L2_3	0.850499	FALSE
STRGA	L4	0.827856	FALSE
STRGA	L4_5	0.851051	FALSE
STRGA	L5	0.851587	FALSE
STRGA	L5_6	0.849682	FALSE
STRGA	L6	0.821954	FALSE
STRGA	L6b	0.853874	FALSE
STRGA	L6b_CT	0.861061	FALSE
STRGA	Lamp5	0.829121	FALSE
STRGA	Microglia	0.686847	FALSE
STRGA	MOB	0.878368	FALSE
STRGA	MOB-STR-CTX	0.888888	FALSE
STRGA	MSN	0.834668	FALSE
STRGA	NP	0.595488	FALSE
STRGA	Oligo	0.781307	FALSE
STRGA	OPC	0.832877	FALSE
STRGA	Pvalb	0.810903	FALSE
STRGA	Sst	0.834016	FALSE
STRGA	STR-PAL	0.86014	TRUE
STRGA	Vip	0.851795	FALSE
STRGA	VLMC	0.731849	FALSE
VIPGA	Astro-Epen	0.812374	FALSE
VIPGA	Astro-NT	0.507973	FALSE
VIPGA	Astro-TE	0.794554	FALSE
VIPGA	CT	0.588012	FALSE
VIPGA	L2_3	0.8251	FALSE
VIPGA	L4	0.7879	FALSE
VIPGA	L4_5	0.826393	FALSE
VIPGA	L5	0.833243	FALSE
VIPGA	L5_6	0.809504	FALSE
VIPGA	L6	0.797323	FALSE
VIPGA	L6b	0.835572	FALSE
VIPGA	L6b_CT	0.838961	FALSE
VIPGA	Lamp5	0.876802	FALSE
VIPGA	Microglia	0.680776	FALSE
VIPGA	MOB	0.857827	FALSE
VIPGA	MOB-STR-CTX	0.878392	FALSE
VIPGA	MSN	0.820296	FALSE
VIPGA	NP	0.600737	FALSE
VIPGA	Oligo	0.791221	FALSE
VIPGA	OPC	0.813697	FALSE
VIPGA	Pvalb	0.837334	FALSE
VIPGA	Sst	0.844489	FALSE
VIPGA	STR-PAL	0.851814	FALSE
VIPGA	Vip	0.88182	TRUE
VIPGA	VLMC	0.732492	FALSE
VLMC	Astro-Epen	0.701134	FALSE
VLMC	Astro-NT	0.529745	FALSE
VLMC	Astro-TE	0.705104	FALSE
VLMC	CT	0.585569	FALSE
VLMC	L2_3	0.713411	FALSE
VLMC	L4	0.693252	FALSE
VLMC	L4_5	0.718844	FALSE
VLMC	L5	0.726935	FALSE
VLMC	L5_6	0.699576	FALSE
VLMC	L6	0.701	FALSE
VLMC	L6b	0.729025	FALSE
VLMC	L6b_CT	0.732567	FALSE
VLMC	Lamp5	0.71105	FALSE
VLMC	Microglia	0.624818	FALSE
VLMC	MOB	0.723104	FALSE
VLMC	MOB-STR-CTX	0.751077	FALSE
VLMC	MSN	0.706002	FALSE
VLMC	NP	0.61061	FALSE
VLMC	Oligo	0.669116	FALSE
VLMC	OPC	0.685494	FALSE
VLMC	Pvalb	0.695452	FALSE
VLMC	Sst	0.707249	FALSE
VLMC	STR-PAL	0.71368	FALSE
VLMC	Vip	0.719693	FALSE
VLMC	VLMC	0.668697	FALSE

## Sheet: extd_fig3k
L2_3	L4_5	L5	L6	L6b_CT	MSN	MOB	STR-PAL	Vip	Pvalb	Sst	Microglia	OPC	Oligo	Astro-TE
0.654392	0.572869	0.566197	0.241335	0.174321	0.0263826	0.346723	0.323346	0.251234	0.0545638	0.158405	0.0303337	0.0940344	0.0707786	0.0128435
0.58507	0.564473	0.583829	0.279204	0.216748	0.0358067	0.334923	0.336539	0.270333	0.0682907	0.166389	0.0193843	0.0887841	0.0433295	0.0186958
0.519792	0.514448	0.657917	0.348427	0.267931	0.0662308	0.319092	0.356459	0.294526	0.057565	0.174176	0.0388693	0.0595888	0.0141343	0.0274672
0.535905	0.433192	0.558392	0.447204	0.279523	0.0248169	0.33062	0.375041	0.30597	0.0736771	0.188354	0.011194	0.0566486	0.011194	0.0139263
0.373335	0.343276	0.633739	0.662967	0.583803	0.0270479	0.279927	0.317319	0.224582	0.0624733	0.135704	0.0234987	0.0506765	0.0078329	0.021009
0.0724427	0.0533304	0.0595637	0.0497995	0.0205882	0.904101	0.0382353	0.272222	0.0352941	0.0185256	0.0314864	0	0.00588235	0.00294118	0.00567342
0.695653	0.525372	0.535978	0.244666	0.184461	0.0592214	0.394063	0.347619	0.230886	0.0567718	0.136463	0.0204082	0.0326531	0.0244898	0.0108955
0.41104	0.34722	0.375649	0.230449	0.159569	0.112979	0.576386	0.556293	0.228123	0.0747535	0.152493	0.0124481	0.0373444	0.0124481	0.0524227
0.572088	0.43247	0.508242	0.293337	0.24733	0.0985515	0.371212	0.379348	0.269549	0.145059	0.211202	0	0.0563241	0.0108696	0.0136018
0.347057	0.279088	0.315702	0.201639	0.137652	0.0360747	0.184538	0.220513	0.65914	0.549184	0.642224	0.00854701	0.034188	0.017094	0.00700574
0.228013	0.186014	0.220642	0.146745	0.0909091	0.0348683	0.167464	0.133971	0.603156	0.74149	0.796142	0.00478469	0.0287081	0.00478469	0.0170863
0.330279	0.258277	0.276945	0.15473	0.108617	0.0335185	0.197861	0.20719	0.640255	0.54357	0.619619	0.0147059	0.0294118	0.0147059	0.0174381
0.0157233	0.0157233	0.0157233	0.0157233	0.0125786	0	0.00628931	0.00943396	0.0168966	0.00519481	0.00943396	0.984277	0	0	0
0.0734426	0.067364	0.0667646	0.0622355	0.0168539	0.00896915	0.0393258	0.0533708	0.0449438	0.0261856	0.0563469	0	0.874872	0.275943	0.00554123
0.119056	0.0989502	0.098939	0.0752448	0.0455589	0.020378	0.0890052	0.0890052	0.0769712	0.03123	0.0534313	0.013089	0.103998	0.735452	0.0104712
0.129192	0.10617	0.108168	0.073539	0.0222222	0.0111111	0.0833333	0.0777778	0.05	0.0207792	0.047718	0	0.00555556	0	0.822222

## Sheet: extd_fig3l
rnatype	coverage	cells
ASC	0.0674132	180
CLAGL	0.0332396	91
CTGL	0.0460241	383
D12MSN	0.0475247	340
ITL23GL	0.0413727	989
ITL45GL	0.0413864	877
ITL5GL	0.0558165	283
ITL6GL	0.0512377	268
MGL	0.0708859	318
NPGL	0.0431499	183
OBGA	0.0563197	241
OBGL	0.0516819	245
OGC	0.0571992	382
OPC	0.0530329	356
PTGL	0.0609847	199
PVGA	0.0555173	209
SSTGA	0.0495512	204
STRGA	0.0646432	184
VIPGA	0.0409239	234
VLMC	0.0567096	69

## Sheet: extd_fig3m
freq	number
1	0.413256
2	0.210222
3	0.126927
4	0.0820701
5	0.0550207
6	0.0377385
7	0.0260225
8	0.0179824
9	0.0122411
10	0.00751502
11	0.00493611
12	0.00290565
13	0.00173872
14	0.00081685
15	0.000198378
16	0.000175039
17	0.000128362
18	2.33385845148492e-05
20	8.16850458019721e-05
