# Supplementary material for: Droplet Hi-C enables scalable, single-cell profiling of chromatin architecture in heterogeneous tissues
Source: Nat Biotechnol. 2024 Oct 18;43(10):1694–707. doi: 10.1038/s41587-024-02447-1 (PMC12520981; doi:10.1038/s41587-024-02447-1)
Supplement: Supplementary file 16 — Statistical source data. [file 41587_2024_2447_MOESM16_ESM.xlsx]

## Sheet: extd_fig4b
sample	Gini	condition
LC676	0.178059	shuffle
LC676	0.243125	shuffle
LC676	0.347988	shuffle
LC676	0.212727	shuffle
LC676	0.328935	shuffle
LC676	0.342287	shuffle
LC676	0.211883	shuffle
LC676	0.149973	shuffle
LC676	0.247186	shuffle
LC676	0.200957	shuffle
LC676	0.167803	shuffle
LC676	0.289632	shuffle
LC676	0.250733	shuffle
LC676	0.223737	shuffle
LC676	0.312121	shuffle
LC676	0.411483	shuffle
LC676	0.285266	shuffle
LC676	0.245595	shuffle
LC676	0.294372	shuffle
LC676	0.278891	shuffle
LC676	0.478723	shuffle
LC676	0.257143	shuffle
LC676	0.242285	shuffle
LC676	0.321634	shuffle
LC676	0.553476	shuffle
LC676	0.284689	shuffle
LC676	0.27972	shuffle
LC676	0.391736	shuffle
LC676	0.241582	shuffle
LC676	0.266798	shuffle
LC676	0.217246	shuffle
LC676	0.287081	shuffle
LC676	0.325266	shuffle
LC676	0.300443	shuffle
LC676	0.225478	shuffle
LC676	0.222403	shuffle
LC676	0.309404	shuffle
LC676	0.230229	shuffle
LC676	0.206829	shuffle
LC676	0.280471	shuffle
LC676	0.358586	shuffle
LC676	0.284492	shuffle
LC676	0.232283	shuffle
LC676	0.35205	shuffle
LC676	0.195574	shuffle
LC676	0.240137	shuffle
LC676	0.265943	shuffle
LC676	0.303127	shuffle
LC676	0.356566	shuffle
LC676	0.273064	shuffle
LC676	0.287365	shuffle
LC676	0.360898	shuffle
LC676	0.277778	shuffle
LC676	0.237216	shuffle
LC676	0.268939	shuffle
LC676	0.249779	shuffle
LC676	0.310207	shuffle
LC676	0.220737	shuffle
LC676	0.285215	shuffle
LC676	0.255051	shuffle
LC676	0.385057	shuffle
LC676	0.280749	shuffle
LC676	0.288212	shuffle
LC676	0.168364	shuffle
LC676	0.275253	shuffle
LC676	0.341492	shuffle
LC676	0.340909	shuffle
LC676	0.257717	shuffle
LC676	0.271453	shuffle
LC676	0.26912	shuffle
LC676	0.17184	shuffle
LC676	0.247191	shuffle
LC676	0.251109	shuffle
LC676	0.207219	shuffle
LC676	0.273427	shuffle
LC676	0.278375	shuffle
LC676	0.224518	shuffle
LC676	0.242829	shuffle
LC676	0.366477	shuffle
LC676	0.222681	shuffle
LC676	0.261006	shuffle
LC676	0.412427	shuffle
LC676	0.346228	shuffle
LC676	0.232254	shuffle
LC676	0.212121	shuffle
LC676	0.434018	shuffle
LC676	0.24359	shuffle
LC676	0.319897	shuffle
LC676	0.298545	shuffle
LC676	0.250239	shuffle
LC676	0.227875	shuffle
LC676	0.244589	shuffle
LC676	0.34507	shuffle
LC676	0.305556	shuffle
LC676	0.240098	shuffle
LC676	0.27451	shuffle
LC676	0.265152	shuffle
LC676	0.248663	shuffle
LC676	0.320493	shuffle
LC676	0.2669	shuffle
LC676	0.261212	shuffle
LC676	0.251578	shuffle
LC676	0.423833	shuffle
LC676	0.289474	shuffle
LC676	0.246387	shuffle
LC676	0.314751	shuffle
LC676	0.276515	shuffle
LC676	0.225696	shuffle
LC676	0.292683	shuffle
LC676	0.352385	shuffle
LC676	0.271465	shuffle
LC676	0.347458	shuffle
LC676	0.303215	shuffle
LC676	0.330986	shuffle
LC676	0.320076	shuffle
LC676	0.372136	shuffle
LC676	0.209315	shuffle
LC676	0.347363	shuffle
LC676	0.310535	shuffle
LC676	0.293651	shuffle
LC676	0.223776	shuffle
LC676	0.242015	shuffle
LC676	0.250484	shuffle
LC676	0.352273	shuffle
LC676	0.233533	shuffle
LC676	0.464912	shuffle
LC676	0.267798	shuffle
LC676	0.196314	shuffle
LC676	0.323864	shuffle
LC676	0.282076	shuffle
LC676	0.231187	shuffle
LC676	0.254961	shuffle
LC676	0.202037	shuffle
LC676	0.27013	shuffle
LC676	0.27907	shuffle
LC676	0.330508	shuffle
LC676	0.253623	shuffle
LC676	0.213227	shuffle
LC676	0.233396	shuffle
LC676	0.247986	shuffle
LC676	0.201665	shuffle
LC676	0.257675	shuffle
LC676	0.278362	shuffle
LC676	0.285315	shuffle
LC676	0.331743	shuffle
LC676	0.286031	shuffle
LC676	0.304813	shuffle
LC676	0.202882	shuffle
LC676	0.302424	shuffle
LC676	0.230381	shuffle
LC676	0.280354	shuffle
LC676	0.360029	shuffle
LC676	0.250505	shuffle
LC676	0.299335	shuffle
LC676	0.278155	shuffle
LC676	0.196059	shuffle
LC676	0.261685	shuffle
LC676	0.212766	shuffle
LC676	0.257576	shuffle
LC676	0.398465	shuffle
LC676	0.299522	shuffle
LC676	0.253247	shuffle
LC676	0.232089	shuffle
LC676	0.19697	shuffle
LC676	0.317631	shuffle
LC676	0.281525	shuffle
LC676	0.193758	shuffle
LC676	0.292208	shuffle
LC676	0.286932	shuffle
LC676	0.341212	shuffle
LC676	0.36746	shuffle
LC676	0.243559	shuffle
LC676	0.265104	shuffle
LC676	0.240642	shuffle
LC676	0.258754	shuffle
LC676	0.350097	shuffle
LC676	0.350467	shuffle
LC676	0.222704	shuffle
LC676	0.338017	shuffle
LC676	0.293887	shuffle
LC676	0.235033	shuffle
LC676	0.197426	shuffle
LC676	0.251976	shuffle
LC676	0.197531	shuffle
LC676	0.229927	shuffle
LC676	0.270674	shuffle
LC676	0.287402	shuffle
LC676	0.363061	shuffle
LC676	0.353147	shuffle
LC676	0.311802	shuffle
LC676	0.262749	shuffle
LC676	0.304259	shuffle
LC676	0.293226	shuffle
LC676	0.256512	shuffle
LC676	0.186732	shuffle
LC676	0.361325	shuffle
LC676	0.195733	shuffle
LC676	0.17753	shuffle
LC676	0.339394	shuffle
LC676	0.238577	shuffle
LC676	0.302848	shuffle
LC676	0.235162	shuffle
LC676	0.258107	shuffle
LC676	0.159864	shuffle
LC676	0.198565	shuffle
LC676	0.318182	shuffle
LC676	0.271619	shuffle
LC676	0.323427	shuffle
LC676	0.247681	shuffle
LC676	0.232419	shuffle
LC676	0.274793	shuffle
LC676	0.322396	shuffle
LC676	0.214534	shuffle
LC676	0.228423	shuffle
LC676	0.239079	shuffle
LC676	0.261833	shuffle
LC676	0.406494	shuffle
LC676	0.345238	shuffle
LC676	0.20474	shuffle
LC676	0.322563	shuffle
LC676	0.23501	shuffle
LC676	0.296195	shuffle
LC676	0.316614	shuffle
LC676	0.228409	shuffle
LC676	0.304278	shuffle
LC676	0.288676	shuffle
LC676	0.30358	shuffle
LC676	0.386364	shuffle
LC676	0.244093	shuffle
LC676	0.241208	shuffle
LC676	0.277308	shuffle
LC676	0.385552	shuffle
LC676	0.319723	shuffle
LC676	0.22325	shuffle
LC676	0.264935	shuffle
LC676	0.293939	shuffle
LC676	0.266569	shuffle
LC676	0.335017	shuffle
LC676	0.263293	shuffle
LC676	0.296633	shuffle
LC676	0.324618	shuffle
LC676	0.274704	shuffle
LC676	0.322727	shuffle
LC676	0.348485	shuffle
LC676	0.286207	shuffle
LC676	0.311005	shuffle
LC676	0.415702	shuffle
LC676	0.294466	shuffle
LC676	0.325013	shuffle
LC676	0.215205	shuffle
LC676	0.294412	shuffle
LC676	0.210193	shuffle
LC676	0.308442	shuffle
LC676	0.307487	shuffle
LC676	0.213699	shuffle
LC676	0.224654	shuffle
LC676	0.330817	shuffle
LC676	0.244056	shuffle
LC676	0.260435	shuffle
LC676	0.351636	shuffle
LC676	0.250749	shuffle
LC676	0.327191	shuffle
LC676	0.268531	shuffle
LC676	0.215961	shuffle
LC676	0.409091	shuffle
LC676	0.227814	shuffle
LC676	0.27887	shuffle
LC676	0.361244	shuffle
LC676	0.376733	shuffle
LC676	0.21123	shuffle
LC676	0.219251	shuffle
LC676	0.207256	shuffle
LC676	0.238329	shuffle
LC676	0.188727	shuffle
LC676	0.247316	shuffle
LC676	0.397988	shuffle
LC676	0.274963	shuffle
LC676	0.267978	shuffle
LC676	0.247608	shuffle
LC676	0.40303	shuffle
LC676	0.226654	shuffle
LC676	0.286501	shuffle
LC676	0.326923	shuffle
LC676	0.255929	shuffle
LC676	0.326531	shuffle
LC676	0.296888	shuffle
LC676	0.201791	shuffle
LC676	0.331612	shuffle
LC676	0.248145	shuffle
LC676	0.235209	shuffle
LC676	0.252111	shuffle
LC676	0.265577	shuffle
LC676	0.209821	shuffle
LC676	0.188513	shuffle
LC676	0.253002	shuffle
LC676	0.297915	shuffle
LC676	0.303977	shuffle
LC676	0.337662	shuffle
LC676	0.314313	shuffle
LC676	0.21325	shuffle
LC676	0.194731	shuffle
LC676	0.241651	shuffle
LC676	0.273472	shuffle
LC676	0.375552	shuffle
LC676	0.230011	shuffle
LC676	0.210859	shuffle
LC676	0.269513	shuffle
LC676	0.24929	shuffle
LC676	0.270938	shuffle
LC676	0.203576	shuffle
LC676	0.3171	shuffle
LC676	0.355037	shuffle
LC676	0.364782	shuffle
LC676	0.249363	shuffle
LC676	0.199301	shuffle
LC676	0.264753	shuffle
LC676	0.312727	shuffle
LC676	0.262567	shuffle
LC676	0.249601	shuffle
LC676	0.343373	shuffle
LC676	0.242545	shuffle
LC676	0.381607	shuffle
LC676	0.2959	shuffle
LC676	0.323441	shuffle
LC676	0.242857	shuffle
LC676	0.238928	shuffle
LC676	0.338384	shuffle
LC676	0.347167	shuffle
LC676	0.234977	shuffle
LC676	0.206042	shuffle
LC676	0.192149	shuffle
LC676	0.232929	shuffle
LC676	0.291084	shuffle
LC676	0.199335	shuffle
LC676	0.342196	shuffle
LC676	0.36303	shuffle
LC676	0.224181	shuffle
LC676	0.288856	shuffle
LC676	0.245316	shuffle
LC676	0.233471	shuffle
LC676	0.291014	shuffle
LC676	0.325224	shuffle
LC676	0.275465	shuffle
LC676	0.281398	shuffle
LC676	0.204545	shuffle
LC676	0.223524	shuffle
LC676	0.220856	shuffle
LC676	0.280488	shuffle
LC676	0.244854	shuffle
LC676	0.322581	shuffle
LC676	0.316679	shuffle
LC676	0.279904	shuffle
LC676	0.169151	shuffle
LC676	0.299043	shuffle
LC676	0.179558	shuffle
LC676	0.240887	shuffle
LC676	0.254452	shuffle
LC676	0.271717	shuffle
LC676	0.225267	shuffle
LC676	0.300505	shuffle
LC676	0.284787	shuffle
LC676	0.291246	shuffle
LC676	0.273169	shuffle
LC676	0.27811	shuffle
LC676	0.27648	shuffle
LC676	0.318701	shuffle
LC676	0.316628	shuffle
LC676	0.361601	shuffle
LC676	0.309833	shuffle
LC676	0.251611	shuffle
LC676	0.252552	shuffle
LC676	0.254742	shuffle
LC676	0.234481	shuffle
LC676	0.303849	shuffle
LC676	0.319749	shuffle
LC676	0.316835	shuffle
LC676	0.342424	shuffle
LC676	0.21978	shuffle
LC676	0.208817	shuffle
LC676	0.289336	shuffle
LC676	0.226686	shuffle
LC676	0.305031	shuffle
LC676	0.324143	shuffle
LC676	0.181818	shuffle
LC676	0.198612	shuffle
LC676	0.275058	shuffle
LC676	0.232114	shuffle
LC676	0.310744	shuffle
LC676	0.34262	shuffle
LC676	0.326954	shuffle
LC676	0.391121	shuffle
LC676	0.232386	shuffle
LC676	0.246638	shuffle
LC676	0.239669	shuffle
LC676	0.322616	shuffle
LC676	0.209002	shuffle
LC676	0.175398	shuffle
LC676	0.215782	shuffle
LC676	0.211009	shuffle
LC676	0.27735	shuffle
LC676	0.270859	shuffle
LC676	0.243506	shuffle
LC676	0.279689	shuffle
LC676	0.249158	shuffle
LC676	0.232581	shuffle
LC676	0.23775	shuffle
LC676	0.249544	shuffle
LC676	0.226663	shuffle
LC676	0.34814	shuffle
LC676	0.266234	shuffle
LC676	0.240345	shuffle
LC676	0.31734	shuffle
LC676	0.263799	shuffle
LC676	0.294793	shuffle
LC676	0.286127	shuffle
LC676	0.195968	shuffle
LC676	0.304314	shuffle
LC676	0.38915	shuffle
LC676	0.231061	shuffle
LC676	0.276768	shuffle
LC676	0.257225	shuffle
LC676	0.291589	shuffle
LC676	0.231331	shuffle
LC676	0.208689	shuffle
LC676	0.344828	shuffle
LC676	0.267424	shuffle
LC676	0.294737	shuffle
LC676	0.275701	shuffle
LC676	0.206432	shuffle
LC676	0.237864	shuffle
LC676	0.220143	shuffle
LC676	0.261472	shuffle
LC676	0.266667	shuffle
LC676	0.42823	shuffle
LC676	0.24632	shuffle
LC676	0.304128	shuffle
LC676	0.253444	shuffle
LC676	0.377841	shuffle
LC676	0.304364	shuffle
LC676	0.326497	shuffle
LC676	0.224083	shuffle
LC676	0.283292	shuffle
LC676	0.210403	shuffle
LC676	0.177686	shuffle
LC676	0.229091	shuffle
LC676	0.343182	shuffle
LC676	0.276427	shuffle
LC676	0.205605	shuffle
LC676	0.267498	shuffle
LC676	0.479021	shuffle
LC676	0.285366	shuffle
LC676	0.207645	shuffle
LC676	0.255955	shuffle
LC676	0.294168	shuffle
LC676	0.218182	shuffle
LC676	0.257955	shuffle
LC676	0.19062	shuffle
LC676	0.375193	shuffle
LC676	0.168537	shuffle
LC676	0.301752	shuffle
LC676	0.240702	shuffle
LC676	0.235893	shuffle
LC676	0.214671	shuffle
LC676	0.248325	shuffle
LC676	0.246801	shuffle
LC676	0.333107	shuffle
LC676	0.259202	shuffle
LC676	0.301881	shuffle
LC676	0.231636	shuffle
LC676	0.257779	shuffle
LC676	0.272286	shuffle
LC676	0.35258	shuffle
LC676	0.278982	shuffle
LC676	0.344871	shuffle
LC676	0.220621	shuffle
LC676	0.321549	shuffle
LC676	0.290458	shuffle
LC676	0.285525	shuffle
LC676	0.25992	shuffle
LC676	0.243867	shuffle
LC676	0.328337	shuffle
LC676	0.210606	shuffle
LC676	0.462567	shuffle
LC676	0.235729	shuffle
LC676	0.282277	shuffle
LC676	0.16089	shuffle
LC676	0.202674	shuffle
LC676	0.239576	shuffle
LC676	0.292929	shuffle
LC676	0.231744	shuffle
LC676	0.301325	shuffle
LC676	0.233272	shuffle
LC676	0.283217	shuffle
LC676	0.34697	shuffle
LC676	0.225926	shuffle
LC676	0.370909	shuffle
LC676	0.22825	shuffle
LC676	0.233979	shuffle
LC676	0.281818	shuffle
LC676	0.309008	shuffle
LC676	0.237027	shuffle
LC676	0.375223	shuffle
LC676	0.243129	shuffle
LC676	0.295455	shuffle
LC676	0.268765	shuffle
LC676	0.289866	shuffle
LC676	0.193259	shuffle
LC676	0.261282	shuffle
LC676	0.238136	shuffle
LC676	0.194094	shuffle
LC676	0.208625	shuffle
LC676	0.151515	shuffle
LC676	0.195421	shuffle
LC676	0.311621	shuffle
LC676	0.228155	shuffle
LC676	0.354545	shuffle
LC676	0.254209	shuffle
LC676	0.345027	shuffle
LC676	0.302647	shuffle
LC676	0.243345	shuffle
LC676	0.336207	shuffle
LC676	0.196531	shuffle
LC676	0.300929	shuffle
LC676	0.233493	shuffle
LC676	0.269776	shuffle
LC676	0.248574	shuffle
LC676	0.260766	shuffle
LC676	0.309686	shuffle
LC676	0.286195	shuffle
LC676	0.261489	shuffle
LC676	0.294595	shuffle
LC676	0.326872	shuffle
LC676	0.413876	shuffle
LC676	0.363636	shuffle
LC676	0.277232	shuffle
LC676	0.432727	shuffle
LC676	0.233766	shuffle
LC676	0.349956	shuffle
LC676	0.216659	shuffle
LC676	0.183364	shuffle
LC676	0.249345	shuffle
LC676	0.273303	shuffle
LC676	0.209426	shuffle
LC676	0.215043	shuffle
LC676	0.275482	shuffle
LC676	0.374852	shuffle
LC676	0.234604	shuffle
LC676	0.258648	shuffle
LC676	0.381978	shuffle
LC676	0.288312	shuffle
LC676	0.325253	shuffle
LC676	0.320455	shuffle
LC676	0.165204	shuffle
LC676	0.428375	shuffle
LC676	0.230178	shuffle
LC676	0.280519	shuffle
LC676	0.268428	shuffle
LC676	0.220029	shuffle
LC676	0.195992	shuffle
LC676	0.284801	shuffle
LC676	0.369091	shuffle
LC676	0.261012	shuffle
LC676	0.335284	shuffle
LC676	0.336364	shuffle
LC676	0.354724	shuffle
LC676	0.296426	shuffle
LC676	0.321023	shuffle
LC676	0.23064	shuffle
LC676	0.407754	shuffle
LC676	0.247475	shuffle
LC676	0.36077	shuffle
LC676	0.269972	shuffle
LC676	0.200568	shuffle
LC676	0.403636	shuffle
LC676	0.247552	shuffle
LC676	0.270335	shuffle
LC676	0.306612	shuffle
LC676	0.275758	shuffle
LC676	0.274545	shuffle
LC676	0.357008	shuffle
LC676	0.182432	shuffle
LC676	0.316028	shuffle
LC676	0.2853	shuffle
LC676	0.242072	shuffle
LC676	0.219101	shuffle
LC676	0.248855	shuffle
LC676	0.401254	shuffle
LC676	0.254963	shuffle
LC676	0.228056	shuffle
LC676	0.285038	shuffle
LC676	0.244212	shuffle
LC676	0.341675	shuffle
LC676	0.290835	shuffle
LC676	0.215527	shuffle
LC676	0.234357	shuffle
LC676	0.319684	shuffle
LC676	0.242638	shuffle
LC676	0.265432	shuffle
LC676	0.293612	shuffle
LC676	0.243182	shuffle
LC676	0.273836	shuffle
LC676	0.259863	shuffle
LC676	0.185606	shuffle
LC676	0.210683	shuffle
LC676	0.287307	shuffle
LC676	0.236215	shuffle
LC676	0.354798	shuffle
LC676	0.17547	shuffle
LC676	0.237444	shuffle
LC676	0.171329	shuffle
LC676	0.335498	shuffle
LC676	0.301552	shuffle
LC676	0.266008	shuffle
LC676	0.224497	shuffle
LC676	0.325553	shuffle
LC676	0.231534	shuffle
LC676	0.216301	shuffle
LC676	0.272441	shuffle
LC676	0.277324	shuffle
LC676	0.272445	shuffle
LC676	0.272727	shuffle
LC676	0.243802	shuffle
LC676	0.254847	shuffle
LC676	0.262778	shuffle
LC676	0.309313	shuffle
LC676	0.221422	shuffle
LC676	0.30763	shuffle
LC676	0.259814	shuffle
LC676	0.297835	shuffle
LC676	0.342172	shuffle
LC676	0.302289	shuffle
LC676	0.227273	shuffle
LC676	0.249766	shuffle
LC676	0.375598	shuffle
LC676	0.251166	shuffle
LC676	0.377116	shuffle
LC676	0.24904	shuffle
LC676	0.230372	shuffle
LC676	0.38984	shuffle
LC676	0.218404	shuffle
LC676	0.224911	shuffle
LC676	0.235769	shuffle
LC676	0.257807	shuffle
LC676	0.244692	shuffle
LC676	0.222628	shuffle
LC676	0.294872	shuffle
LC676	0.330867	shuffle
LC676	0.279512	shuffle
LC676	0.29021	shuffle
LC676	0.325428	shuffle
LC676	0.311983	shuffle
LC676	0.291342	shuffle
LC676	0.642857	shuffle
LC676	0.310606	shuffle
LC676	0.27313	shuffle
LC676	0.256789	shuffle
LC676	0.305101	shuffle
LC676	0.321612	shuffle
LC676	0.22028	shuffle
LC676	0.401818	shuffle
LC676	0.310782	shuffle
LC676	0.346448	shuffle
LC676	0.182359	shuffle
LC676	0.260069	shuffle
LC676	0.255608	shuffle
LC676	0.344444	shuffle
LC676	0.36532	shuffle
LC676	0.240477	shuffle
LC676	0.251118	shuffle
LC676	0.215302	shuffle
LC676	0.23704	shuffle
LC676	0.300247	shuffle
LC676	0.345558	shuffle
LC676	0.187991	shuffle
LC676	0.348794	shuffle
LC676	0.304668	shuffle
LC676	0.258828	shuffle
LC676	0.257253	shuffle
LC676	0.322134	shuffle
LC676	0.257348	shuffle
LC676	0.229167	shuffle
LC676	0.166551	shuffle
LC676	0.334091	shuffle
LC676	0.271878	shuffle
LC676	0.218098	shuffle
LC676	0.274583	shuffle
LC676	0.249761	shuffle
LC676	0.200737	shuffle
LC676	0.293792	shuffle
LC676	0.331169	shuffle
LC676	0.282197	shuffle
LC676	0.193116	shuffle
LC676	0.374414	shuffle
LC676	0.254545	shuffle
LC676	0.270563	shuffle
LC676	0.191342	shuffle
LC676	0.266887	shuffle
LC676	0.298574	shuffle
LC676	0.318757	shuffle
LC676	0.270186	shuffle
LC676	0.257319	shuffle
LC676	0.233906	shuffle
LC676	0.262238	shuffle
LC676	0.29704	shuffle
LC676	0.315831	shuffle
LC676	0.331262	shuffle
LC676	0.303769	shuffle
LC676	0.368922	shuffle
LC676	0.288596	shuffle
LC676	0.332004	shuffle
LC676	0.245265	shuffle
LC676	0.224535	shuffle
LC676	0.253569	shuffle
LC676	0.214152	shuffle
LC676	0.217703	shuffle
LC676	0.235043	shuffle
LC676	0.21805	shuffle
LC676	0.371717	shuffle
LC676	0.3	shuffle
LC676	0.311379	shuffle
LC676	0.405724	shuffle
LC676	0.324561	shuffle
LC676	0.207918	shuffle
LC676	0.302139	shuffle
LC676	0.336088	shuffle
LC676	0.370748	shuffle
LC676	0.407576	shuffle
LC676	0.250703	shuffle
LC676	0.276738	shuffle
LC676	0.390646	shuffle
LC676	0.236727	shuffle
LC676	0.310515	shuffle
LC676	0.33859	shuffle
LC676	0.284585	shuffle
LC676	0.306974	shuffle
LC676	0.279738	shuffle
LC676	0.268212	shuffle
LC676	0.267677	shuffle
LC676	0.23262	shuffle
LC676	0.225318	shuffle
LC676	0.275584	shuffle
LC676	0.343434	shuffle
LC676	0.285585	shuffle
LC676	0.228067	shuffle
LC676	0.209548	shuffle
LC676	0.255717	shuffle
LC676	0.231895	shuffle
LC676	0.257102	shuffle
LC676	0.218519	shuffle
LC676	0.263946	shuffle
LC676	0.258373	shuffle
LC676	0.3557	shuffle
LC676	0.328512	shuffle
LC676	0.337745	shuffle
LC676	0.2313	shuffle
LC676	0.299078	shuffle
LC676	0.267363	shuffle
LC676	0.206566	shuffle
LC676	0.255556	shuffle
LC676	0.347962	shuffle
LC676	0.404863	shuffle
LC676	0.309026	shuffle
LC676	0.304359	shuffle
LC676	0.268514	shuffle
LC676	0.244425	shuffle
LC676	0.340389	shuffle
LC676	0.276596	shuffle
LC676	0.28506	shuffle
LC676	0.291103	shuffle
LC676	0.273152	shuffle
LC676	0.207131	shuffle
LC676	0.284568	shuffle
LC676	0.415493	shuffle
LC676	0.293388	shuffle
LC676	0.201149	shuffle
LC676	0.225955	shuffle
LC676	0.376526	shuffle
LC676	0.381119	shuffle
LC676	0.225108	shuffle
LC676	0.516043	shuffle
LC676	0.277273	shuffle
LC676	0.224747	shuffle
LC676	0.399449	shuffle
LC676	0.322023	shuffle
LC676	0.244318	shuffle
LC676	0.298526	shuffle
LC676	0.240935	shuffle
LC676	0.285906	shuffle
LC676	0.357576	shuffle
LC676	0.229697	shuffle
LC676	0.375152	shuffle
LC676	0.242813	shuffle
LC676	0.296402	shuffle
LC676	0.286364	shuffle
LC676	0.233701	shuffle
LC676	0.281566	shuffle
LC676	0.251688	shuffle
LC676	0.320483	shuffle
LC676	0.275401	shuffle
LC676	0.226565	shuffle
LC676	0.269784	shuffle
LC676	0.215455	shuffle
LC676	0.23007	shuffle
LC676	0.353071	shuffle
LC676	0.228868	shuffle
LC676	0.289562	shuffle
LC676	0.36014	shuffle
LC676	0.201968	shuffle
LC676	0.240077	shuffle
LC676	0.364171	shuffle
LC676	0.237461	shuffle
LC676	0.34911	shuffle
LC676	0.383916	shuffle
LC676	0.189807	shuffle
LC676	0.240655	shuffle
LC676	0.225678	shuffle
LC676	0.233276	shuffle
LC676	0.369809	shuffle
LC676	0.240958	shuffle
LC676	0.35124	shuffle
LC676	0.362338	shuffle
LC676	0.277699	shuffle
LC676	0.397415	shuffle
LC676	0.282498	shuffle
LC676	0.232536	shuffle
LC676	0.267844	shuffle
LC676	0.184003	shuffle
LC676	0.255152	shuffle
LC676	0.335361	shuffle
LC676	0.198752	shuffle
LC676	0.276929	shuffle
LC676	0.275724	shuffle
LC676	0.301948	shuffle
LC676	0.329545	shuffle
LC676	0.174104	shuffle
LC676	0.231576	shuffle
LC676	0.225852	shuffle
LC676	0.249872	shuffle
LC676	0.260532	shuffle
LC676	0.311812	shuffle
LC676	0.286014	shuffle
LC676	0.239352	shuffle
LC676	0.31321	shuffle
LC676	0.320606	shuffle
LC676	0.249012	shuffle
LC676	0.279412	shuffle
LC676	0.199926	shuffle
LC676	0.36166	shuffle
LC676	0.462451	shuffle
LC676	0.22393	shuffle
LC676	0.204395	shuffle
LC676	0.355944	shuffle
LC676	0.260033	shuffle
LC676	0.340326	shuffle
LC676	0.230682	shuffle
LC676	0.285903	shuffle
LC676	0.388112	shuffle
LC676	0.258089	shuffle
LC676	0.192383	shuffle
LC676	0.431982	shuffle
LC676	0.351082	shuffle
LC676	0.317624	shuffle
LC676	0.293052	shuffle
LC676	0.265734	shuffle
LC676	0.252066	shuffle
LC676	0.252727	shuffle
LC676	0.306114	shuffle
LC676	0.324511	shuffle
LC676	0.25388	shuffle
LC676	0.272473	shuffle
LC676	0.185197	shuffle
LC676	0.289022	shuffle
LC676	0.375	shuffle
LC676	0.214185	shuffle
LC676	0.264947	shuffle
LC676	0.238095	shuffle
LC676	0.371007	shuffle
LC676	0.250668	shuffle
LC676	0.246814	shuffle
LC676	0.281022	shuffle
LC676	0.261297	shuffle
LC676	0.19324	shuffle
LC676	0.229512	shuffle
LC676	0.255909	shuffle
LC676	0.338235	shuffle
LC676	0.172873	shuffle
LC676	0.305085	shuffle
LC676	0.226725	shuffle
LC676	0.414657	shuffle
LC676	0.311912	shuffle
LC676	0.233365	shuffle
LC676	0.291217	shuffle
LC676	0.400606	shuffle
LC676	0.322967	shuffle
LC676	0.284946	shuffle
LC676	0.407157	shuffle
LC676	0.327566	shuffle
LC676	0.287978	shuffle
LC676	0.320979	shuffle
LC676	0.257192	shuffle
LC676	0.326312	shuffle
LC676	0.260727	shuffle
LC676	0.372491	shuffle
LC676	0.233035	shuffle
LC676	0.178409	shuffle
LC676	0.242877	shuffle
LC676	0.219821	shuffle
LC676	0.217532	shuffle
LC676	0.25487	shuffle
LC676	0.224675	shuffle
LC676	0.22023	shuffle
LC676	0.238985	shuffle
LC676	0.217657	shuffle
LC676	0.289969	shuffle
LC676	0.245989	shuffle
LC676	0.432031	shuffle
LC676	0.313268	shuffle
LC676	0.30622	shuffle
LC676	0.312896	shuffle
LC676	0.191041	shuffle
LC676	0.381494	shuffle
LC676	0.188615	shuffle
LC676	0.251438	shuffle
LC676	0.204272	shuffle
LC676	0.254844	shuffle
LC676	0.278626	shuffle
LC676	0.195147	shuffle
LC676	0.172501	shuffle
LC676	0.319073	shuffle
LC676	0.292727	shuffle
LC676	0.229746	shuffle
LC676	0.211376	shuffle
LC676	0.271044	shuffle
LC676	0.333792	shuffle
LC676	0.250541	shuffle
LC676	0.334305	shuffle
LC676	0.314651	shuffle
LC676	0.303788	shuffle
LC676	0.364039	shuffle
LC676	0.218894	shuffle
LC676	0.280909	shuffle
LC676	0.165775	shuffle
LC676	0.311688	shuffle
LC676	0.289813	shuffle
LC676	0.20134	shuffle
LC676	0.25356	shuffle
LC676	0.2718	shuffle
LC676	0.296364	shuffle
LC676	0.283366	shuffle
LC676	0.254918	shuffle
LC676	0.209248	shuffle
LC676	0.262846	shuffle
LC676	0.236166	shuffle
LC676	0.411067	shuffle
LC676	0.22332	shuffle
LC676	0.34058	shuffle
LC676	0.301268	shuffle
LC676	0.241627	shuffle
LC676	0.330377	shuffle
LC676	0.299091	shuffle
LC676	0.238292	shuffle
LC676	0.366093	shuffle
LC676	0.295234	shuffle
LC676	0.270053	shuffle
LC676	0.238829	shuffle
LC676	0.219739	shuffle
LC676	0.390063	shuffle
LC676	0.32981	shuffle
LC676	0.21028	shuffle
LC676	0.370947	shuffle
LC676	0.317363	shuffle
LC676	0.234225	shuffle
LC676	0.243636	shuffle
LC676	0.25915	shuffle
LC676	0.200498	shuffle
LC676	0.273923	shuffle
LC676	0.240591	shuffle
LC676	0.206182	shuffle
LC676	0.362216	shuffle
LC676	0.297654	shuffle
LC676	0.262436	shuffle
LC676	0.356198	shuffle
LC676	0.184848	shuffle
LC676	0.26404	shuffle
LC676	0.284479	shuffle
LC676	0.251938	shuffle
LC676	0.248834	shuffle
LC676	0.339827	shuffle
LC676	0.29458	shuffle
LC676	0.326656	shuffle
LC676	0.384615	shuffle
LC676	0.289157	shuffle
LC676	0.302571	shuffle
LC676	0.298401	shuffle
LC676	0.280303	shuffle
LC676	0.260382	shuffle
LC676	0.283666	shuffle
LC676	0.14881	shuffle
LC676	0.304997	shuffle
LC676	0.252525	shuffle
LC676	0.281972	shuffle
LC676	0.249459	shuffle
LC676	0.386003	shuffle
LC676	0.3411	shuffle
LC676	0.239037	shuffle
LC676	0.392809	shuffle
LC676	0.282398	shuffle
LC676	0.230408	shuffle
LC676	0.222884	shuffle
LC676	0.266472	shuffle
LC676	0.278222	shuffle
LC676	0.302249	shuffle
LC676	0.272422	shuffle
LC676	0.419481	shuffle
LC676	0.261476	shuffle
LC676	0.222581	shuffle
LC676	0.21546	shuffle
LC676	0.198644	shuffle
LC676	0.192065	shuffle
LC676	0.263531	shuffle
LC676	0.214677	shuffle
LC676	0.411888	shuffle
LC676	0.361953	shuffle
LC676	0.334711	shuffle
LC676	0.211189	shuffle
LC676	0.408333	shuffle
LC676	0.204866	shuffle
LC676	0.308579	shuffle
LC676	0.244495	shuffle
LC676	0.258769	shuffle
LC676	0.244997	shuffle
LC676	0.330104	shuffle
LC676	0.346281	shuffle
LC676	0.255682	shuffle
LC676	0.28843	shuffle
LC676	0.179861	shuffle
LC676	0.191866	shuffle
LC676	0.238519	shuffle
LC676	0.289748	shuffle
LC676	0.290634	shuffle
LC676	0.308081	shuffle
LC676	0.218294	shuffle
LC676	0.291831	shuffle
LC676	0.260852	shuffle
LC676	0.323725	shuffle
LC676	0.251225	shuffle
LC676	0.288552	shuffle
LC676	0.254745	shuffle
LC676	0.282161	shuffle
LC676	0.265866	shuffle
LC676	0.24965	shuffle
LC676	0.245275	shuffle
LC676	0.358852	shuffle
LC676	0.236842	shuffle
LC676	0.301136	shuffle
LC676	0.277957	shuffle
LC676	0.198829	shuffle
LC676	0.325758	shuffle
LC676	0.387987	shuffle
LC676	0.314593	shuffle
LC676	0.300211	shuffle
LC676	0.324476	shuffle
LC676	0.27438	shuffle
LC676	0.174411	shuffle
LC676	0.290785	shuffle
LC676	0.314026	shuffle
LC676	0.267476	shuffle
LC676	0.208514	shuffle
LC676	0.429091	shuffle
LC676	0.233813	shuffle
LC676	0.33439	shuffle
LC676	0.28714	shuffle
LC676	0.304054	shuffle
LC676	0.253589	shuffle
LC676	0.348912	shuffle
LC676	0.325108	shuffle
LC676	0.273441	shuffle
LC676	0.252964	shuffle
LC676	0.178322	shuffle
LC676	0.331579	shuffle
LC676	0.217868	shuffle
LC676	0.250603	shuffle
LC676	0.259604	shuffle
LC676	0.292966	shuffle
LC676	0.330527	shuffle
LC676	0.235811	shuffle
LC676	0.364295	shuffle
LC676	0.246289	shuffle
LC676	0.316632	shuffle
LC676	0.332625	shuffle
LC676	0.242757	shuffle
LC676	0.26936	shuffle
LC676	0.215285	shuffle
LC676	0.399522	shuffle
LC676	0.238496	shuffle
LC676	0.265794	shuffle
LC676	0.233838	shuffle
LC676	0.377193	shuffle
LC676	0.359883	shuffle
LC676	0.261735	shuffle
LC676	0.321317	shuffle
LC676	0.290514	shuffle
LC676	0.335131	shuffle
LC676	0.22629	shuffle
LC676	0.337945	shuffle
LC676	0.293275	shuffle
LC676	0.193182	shuffle
LC676	0.216804	shuffle
LC676	0.237737	shuffle
LC676	0.264158	shuffle
LC676	0.320474	shuffle
LC676	0.214685	shuffle
LC676	0.260462	shuffle
LC676	0.272345	shuffle
LC676	0.267123	shuffle
LC676	0.252949	shuffle
LC676	0.214614	shuffle
LC676	0.273013	shuffle
LC676	0.311739	shuffle
LC676	0.39081	shuffle
LC676	0.243648	shuffle
LC676	0.299102	shuffle
LC676	0.257468	shuffle
LC676	0.164657	shuffle
LC676	0.31224	shuffle
LC676	0.258042	shuffle
LC676	0.372054	shuffle
LC676	0.264236	shuffle
LC676	0.239973	shuffle
LC676	0.235085	shuffle
LC676	0.164109	shuffle
LC676	0.214694	shuffle
LC676	0.229545	shuffle
LC676	0.343537	shuffle
LC676	0.228381	shuffle
LC676	0.291988	shuffle
LC676	0.297203	shuffle
LC676	0.25	shuffle
LC676	0.242761	shuffle
LC676	0.283471	shuffle
LC676	0.26144	shuffle
LC676	0.234307	shuffle
LC676	0.338765	shuffle
LC676	0.253038	shuffle
LC676	0.26025	shuffle
LC676	0.267742	shuffle
LC676	0.30323	shuffle
LC676	0.333333	shuffle
LC676	0.392229	shuffle
LC676	0.28376	shuffle
LC676	0.321001	shuffle
LC676	0.228277	shuffle
LC676	0.240423	shuffle
LC676	0.285124	shuffle
LC676	0.205628	shuffle
LC676	0.25729	shuffle
LC676	0.401876	shuffle
LC676	0.334225	shuffle
LC676	0.346154	shuffle
LC676	0.427807	shuffle
LC676	0.240544	shuffle
LC676	0.201889	shuffle
LC676	0.258643	shuffle
LC676	0.288352	shuffle
LC676	0.402098	shuffle
LC676	0.271499	shuffle
LC676	0.191622	shuffle
LC676	0.326384	shuffle
LC676	0.250385	shuffle
LC676	0.200601	shuffle
LC676	0.250675	shuffle
LC676	0.21685	shuffle
LC676	0.248571	shuffle
LC676	0.226444	shuffle
LC676	0.412879	shuffle
LC676	0.279461	shuffle
LC676	0.289006	shuffle
LC676	0.341308	shuffle
LC676	0.22067	shuffle
LC676	0.231773	shuffle
LC676	0.254435	shuffle
LC676	0.291273	shuffle
LC676	0.222708	shuffle
LC676	0.25143	shuffle
LC676	0.260739	shuffle
LC676	0.301797	shuffle
LC676	0.292637	shuffle
LC676	0.290651	shuffle
LC676	0.187646	shuffle
LC676	0.220339	shuffle
LC676	0.382883	shuffle
LC676	0.297078	shuffle
LC676	0.304581	shuffle
LC676	0.243062	shuffle
LC676	0.20202	shuffle
LC676	0.257015	shuffle
LC676	0.351806	shuffle
LC676	0.192778	shuffle
LC676	0.318986	shuffle
LC676	0.263806	shuffle
LC676	0.265775	shuffle
LC676	0.269455	shuffle
LC676	0.246686	shuffle
LC676	0.191116	shuffle
LC676	0.296905	shuffle
LC676	0.382698	shuffle
LC676	0.215436	shuffle
LC676	0.215618	shuffle
LC676	0.275524	shuffle
LC676	0.178397	shuffle
LC676	0.304837	shuffle
LC676	0.300983	shuffle
LC676	0.297806	shuffle
LC676	0.269902	shuffle
LC676	0.251678	shuffle
LC676	0.341727	shuffle
LC676	0.21576	shuffle
LC676	0.228099	shuffle
LC676	0.20444	shuffle
LC676	0.332762	shuffle
LC676	0.228664	shuffle
LC676	0.13563	shuffle
LC676	0.260563	shuffle
LC676	0.212382	shuffle
LC676	0.191827	shuffle
LC676	0.367067	shuffle
LC676	0.302597	shuffle
LC676	0.305959	shuffle
LC676	0.248609	shuffle
LC676	0.22851	shuffle
LC676	0.190669	shuffle
LC676	0.240711	shuffle
LC676	0.315074	shuffle
LC676	0.402307	shuffle
LC676	0.279974	shuffle
LC676	0.265276	shuffle
LC676	0.195391	shuffle
LC676	0.233094	shuffle
LC676	0.215653	shuffle
LC676	0.351159	shuffle
LC676	0.219886	shuffle
LC676	0.286267	shuffle
LC676	0.217346	shuffle
LC676	0.307245	shuffle
LC676	0.270785	shuffle
LC676	0.248292	shuffle
LC676	0.360465	shuffle
LC676	0.286002	shuffle
LC676	0.245573	shuffle
LC676	0.332323	shuffle
LC676	0.241414	shuffle
LC676	0.19828	shuffle
LC676	0.224449	shuffle
LC676	0.252787	shuffle
LC676	0.30303	shuffle
LC676	0.295868	shuffle
LC676	0.241302	shuffle
LC676	0.340665	shuffle
LC676	0.283416	shuffle
LC676	0.296591	shuffle
LC676	0.376883	shuffle
LC676	0.262175	shuffle
LC676	0.215983	shuffle
LC676	0.280942	shuffle
LC676	0.2941	shuffle
LC676	0.242947	shuffle
LC676	0.328926	shuffle
LC676	0.283377	shuffle
LC676	0.21134	shuffle
LC676	0.206152	shuffle
LC676	0.375758	shuffle
LC676	0.258776	shuffle
LC676	0.267072	shuffle
LC676	0.261424	shuffle
LC676	0.371319	shuffle
LC676	0.249423	shuffle
LC676	0.258333	shuffle
LC676	0.181006	shuffle
LC676	0.195088	shuffle
LC676	0.301002	shuffle
LC676	0.33353	shuffle
LC676	0.274733	shuffle
LC676	0.255119	shuffle
LC676	0.264706	shuffle
LC676	0.256286	shuffle
LC676	0.327696	shuffle
LC676	0.247914	shuffle
LC676	0.266951	shuffle
LC676	0.317405	shuffle
LC676	0.315725	shuffle
LC676	0.263136	shuffle
LC676	0.270692	shuffle
LC676	0.33531	shuffle
LC676	0.209091	shuffle
LC676	0.251478	shuffle
LC676	0.297011	shuffle
LC676	0.376033	shuffle
LC676	0.228431	shuffle
LC676	0.258442	shuffle
LC676	0.222874	shuffle
LC676	0.238404	shuffle
LC676	0.246984	shuffle
LC676	0.323186	shuffle
LC676	0.398734	shuffle
LC676	0.296537	shuffle
LC676	0.377946	shuffle
LC676	0.364463	shuffle
LC676	0.266093	shuffle
LC676	0.343498	shuffle
LC676	0.306818	shuffle
LC676	0.193048	shuffle
LC676	0.173383	shuffle
LC676	0.213209	shuffle
LC676	0.202945	shuffle
LC676	0.163252	shuffle
LC676	0.338068	shuffle
LC676	0.213623	shuffle
LC676	0.294351	shuffle
LC676	0.239538	shuffle
LC676	0.194639	shuffle
LC676	0.259671	shuffle
LC676	0.229339	shuffle
LC676	0.286384	shuffle
LC676	0.246001	shuffle
LC676	0.270833	shuffle
LC676	0.237531	shuffle
LC676	0.226534	shuffle
LC676	0.218577	shuffle
LC676	0.186009	shuffle
LC676	0.262055	shuffle
LC676	0.235958	shuffle
LC676	0.260606	shuffle
LC676	0.282684	shuffle
LC676	0.293844	shuffle
LC676	0.226001	shuffle
LC676	0.197536	shuffle
LC676	0.354185	shuffle
LC676	0.552786	shuffle
LC676	0.203861	shuffle
LC676	0.245455	shuffle
LC676	0.274226	shuffle
LC676	0.267511	shuffle
LC676	0.329091	shuffle
LC676	0.333916	shuffle
LC676	0.263986	shuffle
LC676	0.289205	shuffle
LC676	0.254315	shuffle
LC676	0.343926	shuffle
LC676	0.336601	shuffle
LC676	0.407236	shuffle
LC676	0.254805	shuffle
LC676	0.280207	shuffle
LC676	0.239543	shuffle
LC676	0.262727	shuffle
LC676	0.275928	shuffle
LC676	0.299727	shuffle
LC676	0.314738	shuffle
LC676	0.30094	shuffle
LC676	0.280792	shuffle
LC677	0.341751	shuffle
LC677	0.38947	shuffle
LC677	0.396879	shuffle
LC677	0.412554	shuffle
LC677	0.383362	shuffle
LC677	0.459893	shuffle
LC677	0.412483	shuffle
LC677	0.312727	shuffle
LC677	0.292088	shuffle
LC677	0.392562	shuffle
LC677	0.382483	shuffle
LC677	0.304314	shuffle
LC677	0.391644	shuffle
LC677	0.446429	shuffle
LC677	0.459381	shuffle
LC677	0.330909	shuffle
LC677	0.324675	shuffle
LC677	0.33705	shuffle
LC677	0.397023	shuffle
LC677	0.373737	shuffle
LC677	0.458333	shuffle
LC677	0.308392	shuffle
LC677	0.397959	shuffle
LC677	0.379273	shuffle
LC677	0.426768	shuffle
LC677	0.331038	shuffle
LC677	0.242558	shuffle
LC677	0.362554	shuffle
LC677	0.390909	shuffle
LC677	0.371658	shuffle
LC677	0.367133	shuffle
LC677	0.37334	shuffle
LC677	0.323377	shuffle
LC677	0.455923	shuffle
LC677	0.415152	shuffle
LC677	0.294372	shuffle
LC677	0.5	shuffle
LC677	0.403548	shuffle
LC677	0.320076	shuffle
LC677	0.322874	shuffle
LC677	0.401933	shuffle
LC677	0.370023	shuffle
LC677	0.406699	shuffle
LC677	0.389666	shuffle
LC677	0.438272	shuffle
LC677	0.384925	shuffle
LC677	0.332702	shuffle
LC677	0.406518	shuffle
LC677	0.362408	shuffle
LC677	0.361083	shuffle
LC677	0.281818	shuffle
LC677	0.425541	shuffle
LC677	0.438995	shuffle
LC677	0.418463	shuffle
LC677	0.380878	shuffle
LC677	0.423351	shuffle
LC677	0.412879	shuffle
LC677	0.411664	shuffle
LC677	0.449495	shuffle
LC677	0.278148	shuffle
LC677	0.376263	shuffle
LC677	0.412226	shuffle
LC677	0.367555	shuffle
LC677	0.348837	shuffle
LC677	0.393743	shuffle
LC677	0.357955	shuffle
LC677	0.344037	shuffle
LC677	0.403085	shuffle
LC677	0.424242	shuffle
LC677	0.39852	shuffle
LC677	0.424051	shuffle
LC677	0.341139	shuffle
LC677	0.360447	shuffle
LC677	0.406126	shuffle
LC677	0.355037	shuffle
LC677	0.369697	shuffle
LC677	0.422488	shuffle
LC677	0.369318	shuffle
LC677	0.313459	shuffle
LC677	0.411791	shuffle
LC677	0.497475	shuffle
LC677	0.403969	shuffle
LC677	0.273427	shuffle
LC677	0.339099	shuffle
LC677	0.401593	shuffle
LC677	0.400731	shuffle
LC677	0.31405	shuffle
LC677	0.397485	shuffle
LC677	0.328877	shuffle
LC677	0.467742	shuffle
LC677	0.336088	shuffle
LC677	0.167614	shuffle
LC677	0.426829	shuffle
LC677	0.357025	shuffle
LC677	0.423077	shuffle
LC677	0.465368	shuffle
LC677	0.423933	shuffle
LC677	0.426114	shuffle
LC677	0.256757	shuffle
LC677	0.438312	shuffle
LC677	0.436364	shuffle
LC677	0.402689	shuffle
LC677	0.482375	shuffle
LC677	0.364494	shuffle
LC677	0.443434	shuffle
LC677	0.400491	shuffle
LC677	0.417355	shuffle
LC677	0.328283	shuffle
LC677	0.414361	shuffle
LC677	0.461538	shuffle
LC677	0.346228	shuffle
LC677	0.402007	shuffle
LC677	0.328491	shuffle
LC677	0.340097	shuffle
LC677	0.50202	shuffle
LC677	0.244186	shuffle
LC677	0.354701	shuffle
LC677	0.444904	shuffle
LC677	0.328947	shuffle
LC677	0.30094	shuffle
LC677	0.280632	shuffle
LC677	0.445774	shuffle
LC677	0.416773	shuffle
LC677	0.436826	shuffle
LC677	0.424765	shuffle
LC677	0.386134	shuffle
LC677	0.42562	shuffle
LC677	0.304813	shuffle
LC677	0.391234	shuffle
LC677	0.312004	shuffle
LC677	0.395678	shuffle
LC677	0.350852	shuffle
LC677	0.312449	shuffle
LC677	0.316558	shuffle
LC677	0.428977	shuffle
LC677	0.39798	shuffle
LC677	0.290404	shuffle
LC677	0.339572	shuffle
LC677	0.375921	shuffle
LC677	0.308696	shuffle
LC677	0.374693	shuffle
LC677	0.363636	shuffle
LC677	0.569091	shuffle
LC677	0.518573	shuffle
LC677	0.352008	shuffle
LC677	0.385027	shuffle
LC677	0.509569	shuffle
LC677	0.454545	shuffle
LC677	0.407955	shuffle
LC677	0.426244	shuffle
LC677	0.292663	shuffle
LC677	0.416765	shuffle
LC677	0.408208	shuffle
LC677	0.3791	shuffle
LC677	0.453437	shuffle
LC677	0.304973	shuffle
LC677	0.305195	shuffle
LC677	0.333856	shuffle
LC677	0.356836	shuffle
LC677	0.36532	shuffle
LC677	0.306194	shuffle
LC677	0.34492	shuffle
LC677	0.443057	shuffle
LC677	0.417221	shuffle
LC677	0.315821	shuffle
LC677	0.486486	shuffle
LC677	0.40107	shuffle
LC677	0.313783	shuffle
LC677	0.275253	shuffle
LC677	0.306018	shuffle
LC677	0.552247	shuffle
LC677	0.301029	shuffle
LC677	0.431069	shuffle
LC677	0.374506	shuffle
LC677	0.435537	shuffle
LC677	0.332811	shuffle
LC677	0.443182	shuffle
LC677	0.423503	shuffle
LC677	0.417464	shuffle
LC677	0.307535	shuffle
LC677	0.357754	shuffle
LC677	0.298213	shuffle
LC677	0.344988	shuffle
LC677	0.400515	shuffle
LC677	0.382102	shuffle
LC677	0.491087	shuffle
LC677	0.363335	shuffle
LC677	0.372021	shuffle
LC677	0.318959	shuffle
LC677	0.331956	shuffle
LC677	0.297118	shuffle
LC677	0.319024	shuffle
LC677	0.466507	shuffle
LC677	0.255396	shuffle
LC677	0.393939	shuffle
LC677	0.409091	shuffle
LC677	0.415584	shuffle
LC677	0.339867	shuffle
LC677	0.367003	shuffle
LC677	0.438476	shuffle
LC677	0.349174	shuffle
LC677	0.299134	shuffle
LC677	0.447299	shuffle
LC677	0.382155	shuffle
LC677	0.411111	shuffle
LC677	0.395168	shuffle
LC677	0.414316	shuffle
LC677	0.39048	shuffle
LC677	0.415966	shuffle
LC677	0.361341	shuffle
LC677	0.337321	shuffle
LC677	0.548485	shuffle
LC677	0.364061	shuffle
LC677	0.321918	shuffle
LC677	0.29331	shuffle
LC677	0.351604	shuffle
LC677	0.277126	shuffle
LC677	0.38951	shuffle
LC677	0.313241	shuffle
LC677	0.329545	shuffle
LC677	0.531042	shuffle
LC677	0.54095	shuffle
LC677	0.371074	shuffle
LC677	0.467914	shuffle
LC677	0.364478	shuffle
LC677	0.453247	shuffle
LC677	0.354106	shuffle
LC677	0.383229	shuffle
LC677	0.335821	shuffle
LC677	0.343373	shuffle
LC677	0.422559	shuffle
LC677	0.373824	shuffle
LC677	0.483871	shuffle
LC677	0.37384	shuffle
LC677	0.326522	shuffle
LC677	0.34051	shuffle
LC677	0.431818	shuffle
LC677	0.295455	shuffle
LC677	0.325513	shuffle
LC677	0.328753	shuffle
LC677	0.487196	shuffle
LC677	0.426855	shuffle
LC677	0.436639	shuffle
LC677	0.593506	shuffle
LC677	0.391496	shuffle
LC677	0.356594	shuffle
LC677	0.388459	shuffle
LC677	0.361888	shuffle
LC677	0.424545	shuffle
LC677	0.300638	shuffle
LC677	0.365042	shuffle
LC677	0.308407	shuffle
LC677	0.427644	shuffle
LC677	0.518717	shuffle
LC677	0.420574	shuffle
LC677	0.369383	shuffle
LC677	0.318182	shuffle
LC677	0.349838	shuffle
LC677	0.263986	shuffle
LC677	0.437916	shuffle
LC677	0.352998	shuffle
LC677	0.43482	shuffle
LC677	0.410946	shuffle
LC677	0.426635	shuffle
LC677	0.338169	shuffle
LC677	0.396104	shuffle
LC677	0.334711	shuffle
LC677	0.352665	shuffle
LC677	0.314646	shuffle
LC677	0.396853	shuffle
LC677	0.279974	shuffle
LC677	0.348485	shuffle
LC677	0.415934	shuffle
LC677	0.334028	shuffle
LC677	0.429499	shuffle
LC677	0.37911	shuffle
LC677	0.347273	shuffle
LC677	0.392483	shuffle
LC677	0.284891	shuffle
LC677	0.397463	shuffle
LC677	0.327173	shuffle
LC677	0.361742	shuffle
LC677	0.365072	shuffle
LC677	0.422727	shuffle
LC677	0.519284	shuffle
LC677	0.433333	shuffle
LC677	0.370942	shuffle
LC677	0.381818	shuffle
LC677	0.38595	shuffle
LC677	0.354146	shuffle
LC677	0.354839	shuffle
LC677	0.355954	shuffle
LC677	0.416221	shuffle
LC677	0.432031	shuffle
LC677	0.332845	shuffle
LC677	0.30053	shuffle
LC677	0.316314	shuffle
LC677	0.383117	shuffle
LC677	0.371861	shuffle
LC677	0.333475	shuffle
LC677	0.483718	shuffle
LC677	0.468288	shuffle
LC677	0.325758	shuffle
LC677	0.38834	shuffle
LC677	0.442989	shuffle
LC677	0.543887	shuffle
LC677	0.304581	shuffle
LC677	0.18006	shuffle
LC677	0.412801	shuffle
LC677	0.440909	shuffle
LC677	0.422078	shuffle
LC677	0.36576	shuffle
LC677	0.269697	shuffle
LC677	0.392344	shuffle
LC677	0.406061	shuffle
LC677	0.392473	shuffle
LC677	0.406294	shuffle
LC677	0.364259	shuffle
LC677	0.350182	shuffle
LC677	0.247036	shuffle
LC677	0.40101	shuffle
LC677	0.295009	shuffle
LC677	0.358586	shuffle
LC677	0.323967	shuffle
LC677	0.456061	shuffle
LC677	0.602273	shuffle
LC677	0.337945	shuffle
LC677	0.447043	shuffle
LC677	0.270629	shuffle
LC677	0.360294	shuffle
LC677	0.360963	shuffle
LC677	0.288129	shuffle
LC677	0.517316	shuffle
LC677	0.411713	shuffle
LC677	0.263858	shuffle
LC677	0.352525	shuffle
LC677	0.391249	shuffle
LC677	0.37395	shuffle
LC677	0.430909	shuffle
LC677	0.428498	shuffle
LC677	0.322378	shuffle
LC677	0.315341	shuffle
LC677	0.352782	shuffle
LC677	0.276569	shuffle
LC677	0.420455	shuffle
LC677	0.439669	shuffle
LC677	0.364336	shuffle
LC677	0.349685	shuffle
LC677	0.33683	shuffle
LC677	0.273636	shuffle
LC677	0.324524	shuffle
LC677	0.277086	shuffle
LC677	0.435285	shuffle
LC677	0.268065	shuffle
LC677	0.375696	shuffle
LC677	0.533395	shuffle
LC677	0.455093	shuffle
LC677	0.280087	shuffle
LC677	0.660173	shuffle
LC677	0.527972	shuffle
LC677	0.391353	shuffle
LC677	0.322868	shuffle
LC677	0.402875	shuffle
LC677	0.327273	shuffle
LC677	0.394737	shuffle
LC677	0.350816	shuffle
LC677	0.280207	shuffle
LC677	0.391656	shuffle
LC677	0.402273	shuffle
LC677	0.326446	shuffle
LC677	0.346395	shuffle
LC677	0.338068	shuffle
LC677	0.39899	shuffle
LC677	0.466741	shuffle
LC677	0.322193	shuffle
LC677	0.504399	shuffle
LC677	0.408375	shuffle
LC677	0.401387	shuffle
LC677	0.391327	shuffle
LC677	0.37987	shuffle
LC677	0.387578	shuffle
LC677	0.294521	shuffle
LC677	0.504329	shuffle
LC677	0.365014	shuffle
LC677	0.442918	shuffle
LC677	0.383946	shuffle
LC677	0.446387	shuffle
LC677	0.40794	shuffle
LC677	0.384013	shuffle
LC677	0.494097	shuffle
LC677	0.46325	shuffle
LC677	0.307381	shuffle
LC677	0.38906	shuffle
LC677	0.405491	shuffle
LC677	0.368093	shuffle
LC677	0.495868	shuffle
LC677	0.510626	shuffle
LC677	0.33559	shuffle
LC677	0.285896	shuffle
LC677	0.399316	shuffle
LC677	0.489429	shuffle
LC677	0.375	shuffle
LC677	0.388258	shuffle
LC677	0.38792	shuffle
LC677	0.397583	shuffle
LC677	0.50404	shuffle
LC677	0.395916	shuffle
LC677	0.437166	shuffle
LC677	0.426136	shuffle
LC677	0.37013	shuffle
LC677	0.386659	shuffle
LC677	0.340355	shuffle
LC677	0.358482	shuffle
LC677	0.507241	shuffle
LC677	0.320965	shuffle
LC677	0.410079	shuffle
LC677	0.317443	shuffle
LC677	0.393281	shuffle
LC677	0.32801	shuffle
LC677	0.427828	shuffle
LC677	0.366134	shuffle
LC677	0.421925	shuffle
LC677	0.371937	shuffle
LC677	0.425788	shuffle
LC677	0.380231	shuffle
LC677	0.456012	shuffle
LC677	0.535768	shuffle
LC677	0.329091	shuffle
LC677	0.489899	shuffle
LC677	0.348688	shuffle
LC677	0.407236	shuffle
LC677	0.382867	shuffle
LC677	0.400478	shuffle
LC677	0.269107	shuffle
LC677	0.305423	shuffle
LC677	0.291536	shuffle
LC677	0.26761	shuffle
LC677	0.448542	shuffle
LC677	0.433404	shuffle
LC677	0.42185	shuffle
LC677	0.34528	shuffle
LC677	0.371397	shuffle
LC677	0.34439	shuffle
LC677	0.325942	shuffle
LC677	0.296651	shuffle
LC677	0.387626	shuffle
LC677	0.370321	shuffle
LC677	0.410581	shuffle
LC677	0.480973	shuffle
LC677	0.365872	shuffle
LC677	0.369835	shuffle
LC677	0.365135	shuffle
LC677	0.40404	shuffle
LC677	0.51697	shuffle
LC677	0.376289	shuffle
LC677	0.284242	shuffle
LC677	0.316248	shuffle
LC677	0.491979	shuffle
LC677	0.315702	shuffle
LC677	0.357633	shuffle
LC677	0.395722	shuffle
LC677	0.491131	shuffle
LC677	0.385496	shuffle
LC677	0.636364	shuffle
LC677	0.360606	shuffle
LC677	0.36117	shuffle
LC677	0.38619	shuffle
LC677	0.378182	shuffle
LC677	0.392889	shuffle
LC677	0.380214	shuffle
LC677	0.411157	shuffle
LC677	0.402479	shuffle
LC677	0.494071	shuffle
LC677	0.455603	shuffle
LC677	0.395833	shuffle
LC677	0.414657	shuffle
LC677	0.423232	shuffle
LC677	0.441176	shuffle
LC677	0.37787	shuffle
LC677	0.276655	shuffle
LC677	0.162638	shuffle
LC677	0.387971	shuffle
LC677	0.463384	shuffle
LC677	0.377005	shuffle
LC677	0.477273	shuffle
LC677	0.29928	shuffle
LC677	0.356643	shuffle
LC677	0.445205	shuffle
LC677	0.346041	shuffle
LC677	0.418762	shuffle
LC677	0.509091	shuffle
LC677	0.319749	shuffle
LC677	0.414863	shuffle
LC677	0.391148	shuffle
LC677	0.350505	shuffle
LC677	0.394118	shuffle
LC677	0.544814	shuffle
LC677	0.298574	shuffle
LC677	0.449907	shuffle
LC677	0.511086	shuffle
LC677	0.328989	shuffle
LC677	0.497835	shuffle
LC677	0.431563	shuffle
LC677	0.407254	shuffle
LC677	0.513304	shuffle
LC677	0.443513	shuffle
LC677	0.226482	shuffle
LC677	0.45231	shuffle
LC677	0.372727	shuffle
LC677	0.392857	shuffle
LC677	0.31016	shuffle
LC677	0.277429	shuffle
LC677	0.422592	shuffle
LC677	0.395652	shuffle
LC677	0.445995	shuffle
LC677	0.276768	shuffle
LC677	0.332168	shuffle
LC677	0.436593	shuffle
LC677	0.308556	shuffle
LC677	0.381512	shuffle
LC677	0.378216	shuffle
LC677	0.434732	shuffle
LC677	0.389135	shuffle
LC677	0.455267	shuffle
LC677	0.424086	shuffle
LC677	0.403319	shuffle
LC677	0.429482	shuffle
LC677	0.359684	shuffle
LC677	0.294697	shuffle
LC677	0.425234	shuffle
LC677	0.389683	shuffle
LC677	0.443723	shuffle
LC677	0.310016	shuffle
LC677	0.258315	shuffle
LC677	0.311497	shuffle
LC677	0.354545	shuffle
LC677	0.334175	shuffle
LC677	0.397892	shuffle
LC677	0.441627	shuffle
LC677	0.298976	shuffle
LC677	0.471925	shuffle
LC677	0.446733	shuffle
LC677	0.287443	shuffle
LC677	0.375956	shuffle
LC677	0.372159	shuffle
LC677	0.428342	shuffle
LC677	0.405992	shuffle
LC677	0.469388	shuffle
LC677	0.321138	shuffle
LC677	0.308081	shuffle
LC677	0.369501	shuffle
LC677	0.353535	shuffle
LC677	0.541322	shuffle
LC677	0.388112	shuffle
LC677	0.438735	shuffle
LC677	0.456294	shuffle
LC677	0.297431	shuffle
LC677	0.316034	shuffle
LC677	0.357257	shuffle
LC677	0.386364	shuffle
LC677	0.443347	shuffle
LC677	0.37307	shuffle
LC677	0.484416	shuffle
LC677	0.309854	shuffle
LC677	0.478306	shuffle
LC677	0.402248	shuffle
LC677	0.301287	shuffle
LC677	0.291003	shuffle
LC677	0.270563	shuffle
LC677	0.296266	shuffle
LC677	0.45269	shuffle
LC677	0.350951	shuffle
LC677	0.355932	shuffle
LC677	0.418415	shuffle
LC677	0.368472	shuffle
LC677	0.584848	shuffle
LC677	0.38369	shuffle
LC677	0.444755	shuffle
LC677	0.384545	shuffle
LC677	0.345917	shuffle
LC677	0.542975	shuffle
LC677	0.236495	shuffle
LC677	0.512357	shuffle
LC677	0.362013	shuffle
LC677	0.329947	shuffle
LC677	0.271186	shuffle
LC677	0.326954	shuffle
LC677	0.346931	shuffle
LC677	0.339646	shuffle
LC677	0.439703	shuffle
LC677	0.430195	shuffle
LC677	0.336755	shuffle
LC677	0.48646	shuffle
LC677	0.374852	shuffle
LC677	0.447684	shuffle
LC677	0.408052	shuffle
LC677	0.476285	shuffle
LC677	0.335706	shuffle
LC677	0.342572	shuffle
LC677	0.331991	shuffle
LC677	0.525145	shuffle
LC677	0.253147	shuffle
LC677	0.426573	shuffle
LC677	0.450617	shuffle
LC677	0.378247	shuffle
LC677	0.31153	shuffle
LC677	0.236518	shuffle
LC677	0.414518	shuffle
LC677	0.360221	shuffle
LC677	0.337433	shuffle
LC677	0.345007	shuffle
LC677	0.337838	shuffle
LC677	0.461212	shuffle
LC677	0.316587	shuffle
LC677	0.350039	shuffle
LC677	0.364295	shuffle
LC677	0.383741	shuffle
LC677	0.352511	shuffle
LC677	0.508373	shuffle
LC677	0.300921	shuffle
LC677	0.426004	shuffle
LC677	0.40483	shuffle
LC677	0.390462	shuffle
LC677	0.390663	shuffle
LC677	0.312743	shuffle
LC677	0.416337	shuffle
LC677	0.279113	shuffle
LC677	0.316068	shuffle
LC677	0.376623	shuffle
LC677	0.410985	shuffle
LC677	0.39312	shuffle
LC677	0.32634	shuffle
LC677	0.397868	shuffle
LC677	0.42233	shuffle
LC677	0.292929	shuffle
LC677	0.38172	shuffle
LC677	0.495619	shuffle
LC677	0.382812	shuffle
LC677	0.344364	shuffle
LC677	0.448052	shuffle
[truncated: 3,452 more rows]
