# Supplementary material for: Droplet Hi-C enables scalable, single-cell profiling of chromatin architecture in heterogeneous tissues
Source: Nat Biotechnol. 2024 Oct 18;43(10):1694–707. doi: 10.1038/s41587-024-02447-1 (PMC12520981; doi:10.1038/s41587-024-02447-1)
Supplement: Supplementary file 19 — Statistical source data. [file 41587_2024_2447_MOESM19_ESM.xlsx]

## Sheet: extd_fig7b
bc	cnv	group
AAACGAAAGGGTTCTT	6.67381	tumor
AAACGAAAGTACAACA	5.11258	tumor
AAACGAAAGTCAACTC	8.68589	tumor
AAACGAACAAACGTTC	7.41466	tumor
AAACGAACAACGACAG	2.25855	tumor
AAACGAACACAGCCAC	5.30566	tumor
AAACGAACATACTGCA	2.19672	tumor
AAACTCGAGTGTGTAA	3.19339	tumor
AAACTCGCAAAGCTGG	6.4118	tumor
AAACTCGGTAATGTAG	2.59593	non tumor
AAACTCGGTGACAAGC	1.56217	tumor
AAACTCGGTTGCTTGA	9.74855	tumor
AAACTGCCACAGTTAC	0.728301	tumor
AAACTGCCAGCAACCC	10.7244	tumor
AAACTGCCATTACACG	16	tumor
AAACTGCGTTTGTAGC	0.807378	tumor
AAACTGCTCCACACCT	6.11762	tumor
AAACTGCTCTGTGTGA	3.99694	non tumor
AAAGATGAGTAGGAAG	4.53711	tumor
AAAGATGCACGCGTTG	15.5302	tumor
AAAGATGCACTACACA	14.4186	tumor
AAAGATGCATATAGAG	9.73061	non tumor
AAAGATGGTAACTGAA	6.21786	tumor
AAAGATGGTGCATTGT	4.07473	tumor
AAAGATGGTGCGTAGA	3.13092	non tumor
AAAGATGTCCACGCTT	1.42333	tumor
AAAGATGTCCAGTTAG	16	tumor
AAAGGATCACCATTCC	5.44869	non tumor
AAAGGATCAGGATGTG	3.31044	tumor
AAAGGATGTAATGTGA	1.7718	non tumor
AAAGGATGTATTCTCT	9.09054	tumor
AAAGGATGTCGAGAAC	0.954455	non tumor
AAAGGATGTGCTGTCG	3.29212	non tumor
AAAGGATTCAGATACC	4.77738	tumor
AAAGGGCAGCAGGAGG	4.59657	tumor
AAAGGGCAGGCGTCCT	4.65449	tumor
AAAGGGCCACCATTCC	7.97464	tumor
AAAGGGCCAGCAAACG	4.2768	tumor
AAAGGGCGTGGACCAA	2.85708	tumor
AAAGGGCGTGTGCTTA	1.39694	non tumor
AAAGGGCGTTTGTCTT	5.25118	non tumor
AAAGGGCTCAACTTGG	8.30854	non tumor
AAAGGGCTCAGGTCTA	2.29814	tumor
AAAGGGCTCGATGTGT	5.40541	tumor
AAAGGGCTCGTTCCGT	13.4234	tumor
AAATGAGAGAAAGCAG	16	tumor
AAATGAGAGAGCTGTG	2.18673	non tumor
AAATGAGAGGGTAATT	1.77393	tumor
AAATGAGAGGTTCTCA	3.22328	tumor
AAATGAGAGTCATACC	2.19445	non tumor
AAATGAGAGTGAAACT	1.55142	tumor
AAATGAGCAAGTCCTA	2.82325	tumor
AAATGAGCAGCACATT	0.780629	tumor
AAATGAGCAGCCGAAA	16	tumor
AAATGAGCAGTAGGCA	11.822	tumor
AAATGAGGTGCATTGT	5.27047	non tumor
AAATGCCAGCTCGGCT	5.34375	tumor
AAATGCCGTATTCACG	10.688	tumor
AAATGCCGTCCAGACC	16	tumor
AAATGCCTCGAGGTCC	4.36919	tumor
AACAAAGCACAAACGG	4.62742	tumor
AACAAAGCATGCCCTT	14.6313	tumor
AACAAAGGTACTTCGA	2.86424	tumor
AACAAAGGTCATTGCA	7.96043	tumor
AACAAAGGTCTCAAAC	8.74151	tumor
AACAAAGGTCTGCACG	12.9794	tumor
AACAAAGTCCAGGCCA	4.42994	tumor
AACAAAGTCCTCCAGT	1.21952	non tumor
AACAAAGTCGGACGAA	16	tumor
AACAGTCAGGGATCCA	1.55471	non tumor
AACAGTCCAGTAGTCT	3.83519	tumor
AACAGTCGTACAAATG	3.35479	tumor
AACAGTCGTATGTTCG	1.64502	tumor
AACAGTCGTTCACGTA	1.11171	non tumor
AACAGTCGTTCTTTCA	5.34536	tumor
AACAGTCTCGTGATAC	8.18676	tumor
AACATCGAGCCATGGA	3.8109	tumor
AACATCGAGTTCGCGC	4.11436	non tumor
AACATCGCAGCAGGTA	0.896045	non tumor
AACATCGGTAAAGGCC	9.9834	tumor
AACATCGGTCTCAAAC	6.44131	tumor
AACATCGTCATACTTC	1.78746	tumor
AACCAACCAAGGAAGA	3.87866	non tumor
AACCAACCAAGTTCGT	7.47194	tumor
AACCAACCAGGACTGA	1.20115	non tumor
AACCAACGTACGAGAC	9.66505	tumor
AACCAACGTCAAGACG	1.08575	non tumor
AACCAACGTTAGGAGC	2.91183	tumor
AACCAACTCGATCGCG	16	tumor
AACCAACTCGCATAAC	6.14533	tumor
AACCAACTCTAAACGC	9.87919	tumor
AACCAACTCTATGAGC	1.9668	non tumor
AACCAACTCTGACTTT	16	tumor
AACCGATAGAGAGTAG	6.22258	tumor
AACCGATAGGGTCTGA	1.47336	non tumor
AACCGATAGTAACATG	12.4849	tumor
AACCGATAGTTGACAA	2.29487	tumor
AACCGATCACTGTCGG	6.05166	tumor
AACCGATGTTCCAGTA	1.72433	non tumor
AACCGATTCTGTTTAC	1.72054	non tumor
AACCTGAAGAAATACC	6.1314	tumor
AACCTGACAACTCGAT	6.58818	tumor
AACCTGACAGCTGATT	2.25591	tumor
AACCTGAGTTTCACCC	2.99179	tumor
AACCTGATCCATACCC	1.28507	non tumor
AACCTGATCCCTACCA	5.38016	tumor
AACCTGATCGATCGCG	7.95327	tumor
AACCTTTAGAGAACCC	1.69767	non tumor
AACCTTTAGCAGGAGG	16	tumor
AACCTTTAGTGCACAG	3.68359	tumor
AACCTTTCACGTTAGT	16	tumor
AACCTTTCATCGTGAT	3.99884	non tumor
AACCTTTGTTCTACGA	16	tumor
AACCTTTTCAAGAGAT	8.52584	tumor
AACCTTTTCGCTATTT	1.99033	non tumor
AACCTTTTCTTCCACG	1.34903	tumor
AACGAGGCACACTAGT	1.92251	tumor
AACGAGGCATCAGAAA	16	tumor
AACGAGGGTAACGGTG	1.84501	tumor
AACGAGGTCAGTGGTT	3.19172	tumor
AACGAGGTCCGAGAGA	0.908372	tumor
AACGAGGTCCTCCAGT	0.744048	non tumor
AACGAGGTCTCGGCGA	2.24066	tumor
AACGAGGTCTTGTCGC	2.25769	non tumor
AACGGGAAGGACCGAT	6.19097	tumor
AACGGGAAGGTAAGCC	4.04964	non tumor
AACGGGACACAACGGA	15.0856	tumor
AACGGGAGTATTGTGC	0.510007	tumor
AACGGGATCCAGGCCA	2.93928	non tumor
AACGTACAGCATTGGG	2.64104	tumor
AACGTACAGTTGAATG	2.64967	tumor
AACGTACCATCATCGA	2.45633	non tumor
AACGTACCATTCACGA	0.623814	non tumor
AACGTACGTTCTACGA	15.5726	tumor
AACGTACTCCACACCT	2.47588	tumor
AACTGGTAGCGTTAGG	3.07708	tumor
AACTGGTCAAGCCTTA	11.1692	tumor
AACTGGTCAATAGCGG	4.35738	tumor
AACTGGTCAATGCATC	3.41231	non tumor
AACTGGTCACACATTG	8.12281	tumor
AACTGGTTCACCCGGA	1.31885	non tumor
AACTGGTTCCATCATT	4.8602	tumor
AACTGGTTCTTCACTA	0.741145	non tumor
AACTGTGCAACGACAG	4.59221	tumor
AACTGTGCAAGGCTTT	11.0606	tumor
AACTGTGCAAGGGTAC	16	tumor
AACTGTGCAGTTGGAG	2.79365	non tumor
AACTGTGTCCAAGAGG	12.7782	tumor
AACTGTGTCCAATAGC	15.8009	tumor
AACTGTGTCGTCGCAG	1.98872	non tumor
AACTTGGGTAGCGAGT	1.24241	non tumor
AACTTGGGTGAGGGTT	1.14157	tumor
AACTTGGGTTGGACGA	6.3846	tumor
AACTTGGTCCCAGCAG	5.05371	tumor
AACTTGGTCTCCACTG	7.31102	tumor
AAGATAGAGCTCCGGT	1.69296	non tumor
AAGATAGAGTCTCGAT	1.23478	tumor
AAGATAGCAAGTAATG	13.0365	tumor
AAGATAGCACAGAAGC	6.36346	tumor
AAGATAGTCAGTTGAC	11.3265	tumor
AAGGAGCCAAAGACGC	1.58274	non tumor
AAGGAGCCACTCGCAG	16	tumor
AAGGAGCCAGGATAGC	9.52189	tumor
AAGGAGCGTACGCAAG	2.50784	tumor
AAGGAGCTCATCGCTC	6.10473	tumor
AAGGAGCTCGGATAGG	16	tumor
AAGGAGCTCGTGGTAT	1.79942	tumor
AAGGAGCTCTATTTCG	4.16423	tumor
AAGGTTCAGACTAATG	3.12281	tumor
AAGGTTCAGATTACGA	10.8688	tumor
AAGGTTCAGGGAGTTC	0.83571	non tumor
AAGGTTCAGTCGAGCA	3.398	tumor
AAGGTTCCAATCAGGG	5.9829	tumor
AAGGTTCCAGATGGCA	3.37725	tumor
AAGGTTCCAGTCAGAG	13.8897	tumor
AAGGTTCGTTTCCTAT	3.71296	tumor
AAGGTTCTCACATCCC	5.30491	tumor
AAGGTTCTCCGGACTG	1.85202	non tumor
AAGGTTCTCTCCAACC	5.46286	tumor
AATACGCAGAGCCACA	0.782652	non tumor
AATACGCAGGGACGTT	0.653469	non tumor
AATACGCAGTCCCTCT	1.84772	tumor
AATACGCCACAGAAGC	1.69323	tumor
AATACGCCAGACCTGC	6.12806	tumor
AATACGCCAGCAATGG	4.4303	tumor
AATACGCCAGGGTAAC	4.94845	tumor
AATACGCCATCGCTAA	5.81379	tumor
AATACGCGTACGGAGT	11.9331	tumor
AATACGCGTAGAATAC	7.1611	tumor
AATACGCGTAGCATGG	2.39656	tumor
AATACGCGTATCCTTT	1.04892	tumor
AATACGCGTATCGCGC	1.67592	non tumor
AATACGCGTCACTCTC	6.28153	tumor
AATACGCGTCGAGGTA	10.1117	tumor
AATACGCTCACGTCAA	16	tumor
AATACGCTCGGATAGG	1.05309	non tumor
AATACGCTCGGTACTA	3.67853	non tumor
AATACGCTCGGTCTAA	8.16056	tumor
AATACGCTCTCGACAA	16	tumor
AATGCCAAGAATGCTA	8.11545	tumor
AATGCCAAGTATACCC	16	tumor
AATGCCACAATGTGCT	16	tumor
AATGCCACAATTCTCT	9.88147	tumor
AATGCCACACCGAAAG	2.17531	tumor
AATGCCACACGAACGA	2.34147	non tumor
AATGCCAGTCCGTCGA	5.49683	tumor
AATGCCAGTTTCTTAC	5.60786	tumor
AATGCCATCTTATCAC	6.03947	non tumor
AATGCCATCTTCCAGC	9.29453	tumor
AATGGAACAAGTCTCA	4.81956	tumor
AATGGAACACAGCCAC	3.33932	tumor
AATGGAACACGCTAAT	0.97497	non tumor
AATGGAAGTAGTTTGC	2.5026	tumor
AATGGAAGTGAGTAAT	2.43504	tumor
AATGGAAGTTACCCAA	7.30577	tumor
AATGGAATCCACGAGC	8.34141	tumor
AATGGAATCTTCATAC	16	tumor
AATGGCTCAGAGCCAA	16	tumor
AATGGCTCAGTTAAAG	1.10487	tumor
AATGGCTGTTGCCTGG	4.95398	tumor
AATGGCTTCAGTGTGT	16	tumor
AATGTCGCAAGAAACT	16	tumor
AATGTCGCACATCATG	2.77812	non tumor
AATGTCGCATAGGCGA	1.45309	non tumor
AATGTCGTCTTCGTTA	9.6674	tumor
ACAAACCAGTTTGGAA	6.96822	tumor
ACAAACCCACCACGAC	13.2722	tumor
ACAAACCCAGAAGTGC	4.01433	tumor
ACAAACCCATATACGC	3.71184	tumor
ACAAACCGTGATCAGG	16	tumor
ACAAACCTCGTGCTGG	16	tumor
ACAAAGAAGTAATCAG	2.60958	non tumor
ACAAAGAAGTCAACTC	16	tumor
ACAAAGAGTCAAACAA	2.63802	non tumor
ACAAAGAGTCTGTCCT	5.7578	tumor
ACAAGCTCAAGCTTTG	3.70995	tumor
ACAAGCTCACAGTAGG	16	tumor
ACAAGCTCACTTATGG	4.07961	tumor
ACAAGCTCATCCCGGA	5.06172	tumor
ACAAGCTGTTGGGAAC	6.10175	tumor
ACAAGCTTCGATGCAT	12.1634	tumor
ACAAGCTTCGGATGTT	12.0756	tumor
ACAATCGAGGGTTCTT	3.14034	tumor
ACAATCGAGTCAGCCC	2.32681	tumor
ACAATCGCAAGATGCG	5.7906	tumor
ACAATCGTCCTCCCAA	1.85424	non tumor
ACAATCGTCGGTCCGA	5.28758	non tumor
ACAGAAAAGATGTTCC	2.54897	tumor
ACAGAAAAGTAGAAGG	5.64498	tumor
ACAGAAAAGTCTCGAT	1.24858	non tumor
ACAGAAACAAGATTAG	8.1561	tumor
ACAGAAACACACACAT	2.61064	tumor
ACAGAAACACTAAACC	3.78122	tumor
ACAGAAACATTTGGTG	1.15192	non tumor
ACAGAAAGTAACCGAG	3.85729	tumor
ACAGAAAGTCTGGTTA	16	tumor
ACAGACTAGTCTTAGC	1.41832	non tumor
ACAGACTAGTGATAAC	1.92504	tumor
ACAGACTCAATGGCTT	9.96413	tumor
ACAGACTCAATGGTAA	16	tumor
ACAGACTCAGATTAAG	4.02727	tumor
ACAGACTGTAATGCCT	1.89083	non tumor
ACAGACTTCAGTCACA	0.863051	tumor
ACAGCGCAGTAATCAG	1.60899	tumor
ACAGCGCCACATAAAG	2.00182	tumor
ACAGCGCGTACTTCGA	16	tumor
ACAGCGCGTTCGGGAA	4.81057	tumor
ACAGGCCAGCATTCCA	1.32477	tumor
ACAGGCCAGTACCTCA	0.857713	non tumor
ACAGGCCAGTAGCAAT	14.7001	tumor
ACAGGCCCAATACTGC	5.64083	tumor
ACAGGCCGTCCGCTTT	10.2891	tumor
ACAGGCCGTGAGTCGA	5.25616	tumor
ACAGGCCTCAGGGTTT	16	tumor
ACAGGCCTCCAGAGAG	0.46873	non tumor
ACAGGCCTCTGATCTT	6.18348	tumor
ACAGGCCTCTTCCGTG	1.1575	tumor
ACATGCACAATGGCAG	5.17715	tumor
ACATGCACAGCTTACA	5.18405	tumor
ACATGCACATCCGTGG	1.73885	non tumor
ACATGCAGTAGCAGGT	10.1265	tumor
ACATGCAGTGCATTGT	14.4583	tumor
ACATGCATCACGTCAA	3.01176	tumor
ACATGCATCCAATCCC	0.849476	tumor
ACATGGTAGCGTAGCA	1.56736	tumor
ACATGGTAGTGTCACT	0.990291	non tumor
ACATGGTCATATTGGC	16	tumor
ACATGGTGTTCAGTTG	1.37969	non tumor
ACATGGTTCTGAACGT	4.45943	tumor
ACCAAACAGTAGGTCG	4.91582	tumor
ACCAAACCATGTGAGG	7.47195	tumor
ACCAAACGTGCAGACA	16	tumor
ACCAAACTCGCTACCT	4.04416	tumor
ACCAAACTCTCGACAA	3.91394	non tumor
ACCATCCAGACCCATT	2.3379	non tumor
ACCATCCAGCACGTAG	1.54836	non tumor
ACCATCCAGTCCGGAA	16	tumor
ACCATCCAGTCTGGGA	16	tumor
ACCATCCAGTTCCAGT	1.55675	tumor
ACCATCCCATTTCACT	10.2261	tumor
ACCATCCCATTTGTTC	3.82211	tumor
ACCATCCGTACTTCAG	16	tumor
ACCATCCTCCATGACA	14.5103	tumor
ACCATCCTCTTCCGTG	0.936283	non tumor
ACCCAAAAGAACCCGA	12.0552	tumor
ACCCAAAAGAGGAAGT	4.66464	tumor
ACCCAAAAGGGACGTT	4.72707	tumor
ACCCAAAGTCTAAAGA	1.05746	non tumor
ACCCAAAGTTGGAGGT	10.7571	tumor
ACCCAAATCTCATATC	1.42575	non tumor
ACCCAAATCTTATCAC	4.29054	tumor
ACCGAATAGACCATAA	10.7265	tumor
ACCGAATAGGTCTTTG	1.32733	tumor
ACCGAATCATTGCACA	7.83168	tumor
ACCGAATGTGATTCCA	16	tumor
ACCGCAGCACTCAGCG	3.02575	tumor
ACCGCAGCATTGTGAC	16	tumor
ACCGCAGGTGGAAAGA	3.10686	tumor
ACCGCAGGTGGACCAA	1.85994	non tumor
ACCGCAGTCACAAGCT	6.94758	tumor
ACCGCAGTCTACTGCC	4.34531	non tumor
ACCGCAGTCTCAGATG	6.76283	tumor
ACCGCAGTCTCGCGTT	8.06984	tumor
ACCGCAGTCTGCTACC	5.882	tumor
ACCGGGTAGAAATCTG	1.4394	tumor
ACCGGGTCAAAGCTTC	12.5172	tumor
ACCGGGTCAACGGACA	5.07902	tumor
ACCGGGTCAAGCCTTA	10.7822	tumor
ACCGGGTCAGGTGTCC	1.25136	non tumor
ACCGGGTGTTTGTGAC	2.77832	tumor
ACCGGGTTCATACTTC	1.67356	tumor
ACCGGGTTCCCTACCA	14.3949	tumor
ACCTGCTAGATTCCGT	0.623421	tumor
ACCTGCTAGCGCAATG	3.38616	tumor
ACCTGCTAGGGTTCCC	4.72178	tumor
ACCTGCTAGTGATAAC	1.12566	non tumor
ACCTGCTCAAAGGTCG	5.85007	tumor
ACCTGCTCACACACCG	11.5065	tumor
ACCTGCTCACATTGCA	2.19118	tumor
ACCTGCTCAGGCAAGT	5.63707	tumor
ACCTGCTCATTCTTTG	16	tumor
ACCTGCTGTGAGTCGA	15.2592	tumor
ACCTGCTGTTAGGAAT	10.0095	tumor
ACGGATTAGATGTTCC	15.6922	tumor
ACGGATTAGCTATCGT	6.67146	tumor
ACGGATTAGTCTAGAA	1.62859	non tumor
ACGGATTCACCCATCT	5.88625	tumor
ACGGATTGTAGAAGCC	0.293703	tumor
ACGGATTGTAGTATCC	0.994145	non tumor
ACGGATTGTCCGCTTT	8.96798	tumor
ACGGATTGTCTGTTGA	4.37775	tumor
ACGGATTGTTGTGACT	16	tumor
ACGGATTTCCCAGCAG	8.08226	non tumor
ACGTGGCCAACGTAGG	9.79265	non tumor
ACGTGGCCATCGACGC	6.8226	tumor
ACGTGGCCATTAGCAC	7.01311	tumor
ACGTGGCGTGTCGTCG	7.36422	tumor
ACGTGGCTCGATAGGG	1.69427	non tumor
ACGTGGCTCTCCTTGG	16	tumor
ACGTTAGAGCACCATT	3.07092	tumor
ACGTTAGAGTCGAGCA	1.98674	tumor
ACGTTAGCATACTGCA	10.0632	tumor
ACGTTAGGTGCATCAT	16	tumor
ACGTTAGGTGCATTGT	16	tumor
ACGTTAGTCTCTCAAT	3.23008	tumor
ACTAACGCAATCAGGG	1.58647	non tumor
ACTAACGCAATGTAAG	0.396499	tumor
ACTAACGCACATCATG	9.52811	tumor
ACTAACGCATACCCGG	16	tumor
ACTAACGCATCAGCTA	16	tumor
ACTAACGGTAGATGAT	16	tumor
ACTAACGGTGGTAGAC	1.89102	tumor
ACTAACGGTTCGGGAA	0.813796	non tumor
ACTACCCAGAATACTG	6.88944	tumor
ACTACCCAGCATACCT	1.47429	non tumor
ACTACCCCATGACTGT	2.85146	tumor
ACTACCCGTAGCTGTT	16	tumor
ACTACCCGTCTAACCA	4.35444	tumor
ACTACCCGTGCAACAG	4.50891	tumor
ACTACCCTCGAACCGC	11.0073	tumor
ACTACGAAGCTGAATA	6.67779	tumor
ACTACGACAATTGTGC	4.16146	tumor
ACTACGACATGATTGC	14.0281	tumor
ACTACGATCCCACTAC	3.96981	tumor
ACTACGATCGACTTAG	2.57977	non tumor
ACTACGATCGGTTGTA	13.7647	tumor
ACTAGGTAGCGAATAT	1.21374	non tumor
ACTAGGTAGGGATCCA	0.863319	non tumor
ACTAGGTAGTCAACTC	4.4102	tumor
ACTAGGTAGTTGAATG	16	tumor
ACTAGGTCAAACCGAG	16	tumor
ACTAGGTCAACGTACT	16	tumor
ACTAGGTCACTCCCAT	6.96665	tumor
ACTAGGTCATAGATAG	3.02925	tumor
ACTAGGTGTAGTCCAT	4.44345	tumor
ACTAGGTTCGCTCGGA	1.46645	non tumor
ACTAGGTTCGGAGTTT	13.9883	tumor
ACTATTCAGCGATACG	4.22429	tumor
ACTATTCAGTCTGTGT	3.16242	tumor
ACTATTCCATGGCCGT	1.74454	non tumor
ACTATTCGTAAGTGCG	6.64051	tumor
ACTATTCGTGGAAGCT	1.24405	non tumor
ACTATTCTCCAGTTAG	2.64177	tumor
ACTCGGGAGAATCAAC	2.43241	tumor
ACTCGGGAGCCTCGCA	3.39708	tumor
ACTCGGGAGTACAGTA	9.39233	tumor
ACTCGGGGTATCCCTC	8.12922	non tumor
ACTCGGGGTGGATTCT	14.3223	tumor
ACTCGGGTCCACCTAC	1.47449	tumor
ACTCGGGTCCCTAAAG	3.90373	tumor
ACTCGGGTCGGGCTCA	1.49965	non tumor
ACTCGGGTCTATACCT	14.9059	tumor
ACTGCAAAGAGTCCGA	1.13162	non tumor
ACTGCAAAGCCGCAAA	5.17162	tumor
ACTGCAAAGTGAAGGA	4.12511	tumor
ACTGCAAAGTTAGAGT	9.42484	tumor
ACTGCAAGTACGGATG	3.34343	tumor
ACTGCAAGTAGCAGCA	2.70124	tumor
ACTGCAAGTAGGGTTG	16	tumor
ACTGCAAGTTGCCTGG	16	tumor
ACTGCAATCAAACCAC	12.7847	tumor
ACTGCAATCGCTATTT	1.47116	non tumor
ACTGCGGAGGCAGTAC	2.1275	non tumor
ACTGCGGAGGGTCTGA	6.89561	tumor
ACTGCGGAGGGTGTTG	3.51773	tumor
ACTGCGGGTGTCTACA	1.88084	non tumor
ACTGCGGGTTCTCGAA	16	tumor
ACTGCGGGTTGGTAAA	6.94459	tumor
ACTGCGGTCATCGCCT	15.4329	tumor
ACTGTCCAGAATCAAC	16	tumor
ACTGTCCAGACGACTG	1.55227	non tumor
ACTGTCCAGTTCAGGG	3.62551	tumor
ACTGTCCCACTGAAGG	2.88102	tumor
ACTGTCCCAGACCTGC	1.67579	non tumor
ACTGTCCCATCGGCTG	4.83954	tumor
ACTGTCCTCTCTTCCT	1.37051	tumor
ACTTCCGAGGACTTTC	7.58567	tumor
ACTTCCGGTCACTCTC	9.15899	tumor
ACTTCCGGTGGCCTTG	2.85519	non tumor
ACTTCCGTCCAGTTAG	4.94458	tumor
ACTTCCGTCCTGGAAT	2.75286	non tumor
ACTTTCAAGATGCGCA	2.50074	tumor
ACTTTCACAATCAGGG	9.31364	tumor
ACTTTCACACTGATTG	2.3626	non tumor
ACTTTCAGTCAATACC	0.597456	non tumor
ACTTTCAGTTTGTAGC	16	tumor
ACTTTCATCAGTCACA	1.4595	non tumor
ACTTTCATCGAGGCTC	10.1314	tumor
ACTTTCATCGCTATAG	10.8607	tumor
AGACAAAAGAGATTAC	0.782945	non tumor
AGACAAAAGTGGACGT	4.25166	tumor
AGACAAAAGTTCAGGG	13.2113	tumor
AGACAAACACGCGCAT	2.88611	non tumor
AGACAAAGTCACCCGA	10.762	tumor
AGACAAAGTGGAAGCT	1.49493	non tumor
AGACAAAGTTTGTCTT	16	tumor
AGACAAATCAATGCAC	2.65089	tumor
AGACAAATCGGTGATT	3.01048	tumor
AGATAGAAGCGATACG	1.48736	tumor
AGATAGAGTGGTAGAC	12.2431	tumor
AGATAGATCAATGCAC	3.51537	tumor
AGATAGATCCTCCCAA	2.1362	non tumor
AGATAGATCGACTATG	16	tumor
AGATAGATCGGTCTAA	1.4655	non tumor
AGATTCGAGACCAATA	3.03827	tumor
AGATTCGCACCAAGGA	1.5845	tumor
AGATTCGCAGGAGCAT	6.68805	non tumor
AGATTCGGTATTCACG	0.960721	tumor
AGATTCGGTGCGTCCA	1.26565	non tumor
AGATTCGTCAGGCCGT	1.52778	non tumor
AGATTCGTCTTACCTA	1.98158	non tumor
AGCCAGCAGAATACTG	9.74238	tumor
AGCCAGCAGGTCACTT	1.8206	tumor
AGCCAGCAGGTCCTCG	3.32875	tumor
AGCCAGCAGTGTCGCC	3.00775	tumor
AGCCAGCGTACGAGAC	1.20441	non tumor
AGCCAGCGTCACATTG	16	tumor
AGCCAGCGTTGGAGGT	0.898981	non tumor
AGCCAGCTCCATCTAT	9.72176	tumor
AGCCAGCTCCCACTAC	12.4809	tumor
AGCCAGCTCGGGACAA	7.1236	tumor
AGCCAGCTCGTGTGCG	1.0773	tumor
AGCCAGCTCTGGGCGT	16	tumor
AGCCCGAAGCTGAAAT	1.2393	tumor
AGCCCGATCCAGGTAT	5.08624	tumor
AGCCGCAAGGTCACTT	1.43867	non tumor
AGCCGCAAGTCCGGAA	16	tumor
AGCCGCAAGTGTCACT	1.06838	tumor
AGCCGCACAAGAGATT	3.56876	tumor
AGCCGCACATTGTTCT	2.31877	tumor
AGCCGCAGTTACACTG	14.8091	tumor
AGCCGCATCCATGTTT	16	tumor
AGCCGCATCTGGCACG	9.62062	tumor
AGCCTCTCAATGATGA	3.30531	tumor
AGCCTCTCACTGATTG	5.48332	tumor
AGCCTCTCATGCCCTT	11.6457	tumor
AGCCTCTGTCAAATCC	16	tumor
AGCCTCTGTGGTCGAA	1.52878	non tumor
AGCCTCTTCGTTCAGA	1.4919	tumor
AGCCTGGGTCAATCCA	12.7535	tumor
AGCCTGGGTGAATACA	0.938791	non tumor
AGCCTGGGTGATAACA	7.13248	tumor
AGCCTGGGTTTGCATG	8.49708	tumor
AGCCTGGTCCTAAGTG	9.20183	tumor
AGCCTTCAGCAGGAGG	1.51992	non tumor
AGCCTTCCACCTGGTG	1.77885	non tumor
AGCCTTCCACGCGACT	12.0123	tumor
AGCCTTCCAGGTGTGA	1.78467	non tumor
AGCCTTCTCCAACAAC	1.75984	tumor
AGCGATTAGAATACTG	10.902	tumor
AGCGATTAGACCCTAT	1.19102	tumor
AGCGATTAGAGGCGGA	10.3814	tumor
AGCGATTAGCTGGAGT	1.45543	tumor
AGCGATTAGGCAAGCT	1.76687	tumor
AGCGATTAGGTACACG	1.98367	tumor
AGCGATTGTCTGTTGA	4.76471	tumor
AGCGATTTCCTAGAGT	0.804639	tumor
AGCGATTTCGCAGATT	14.8452	tumor
AGCGTATAGATGAGGA	3.51977	non tumor
AGCGTATAGTTAGCAA	2.35322	tumor
AGCGTATCACATTGCA	7.04153	tumor
AGCGTATGTACCCATA	7.12981	tumor
AGCGTATGTCCACCAG	16	tumor
AGCGTATGTTACCCAA	8.3945	tumor
AGCGTGCAGAGAGTAG	16	tumor
AGCGTGCAGAGTTTGA	3.46096	tumor
AGCGTGCAGCCTGTAT	8.59094	tumor
AGCGTGCAGCTGCCAC	1.30456	non tumor
AGCGTGCCACCACCAG	5.39697	tumor
AGCTATGAGGCCAATG	6.28131	tumor
AGCTATGCAAGTTCGT	14.0879	tumor
AGCTATGTCTTGTACT	2.45891	tumor
AGCTGATAGCTGAATA	16	tumor
AGCTGATCAACGTAGG	16	tumor
AGCTGATGTACAAGCG	1.87678	non tumor
AGCTGGCAGAAGCCTG	4.15333	tumor
AGCTGGCAGGATGTAT	3.1506	tumor
AGCTGGCCATTTCACT	7.48965	tumor
AGCTGGCGTGAATGGC	0.95373	non tumor
AGCTGTAGTCTGGTTA	13.5085	tumor
AGGACGAAGTCCAGAG	6.13694	tumor
AGGACGAAGTCGTGAG	5.75819	tumor
AGGACGAGTAGCAGCA	8.13421	tumor
AGGCCCATCCCGCAAG	2.95446	tumor
AGGCCTGGTCTAAAGA	4.35731	tumor
AGGCGTCCATCCTCGT	16	tumor
AGTGCCGCAACGTAGG	2.96024	tumor
ATATTCCGTCTGGGAA	5.84709	tumor
ATGTACGCAAGGAACC	4.07479	tumor
CAACCAAAGACAGTGC	1.73772	tumor
CACAACATCTCATCCG	1.34896	tumor
CAGTGCGTCCCAGTAA	7.4222	tumor
CAGTGTACACCCTTAC	1.96718	non tumor
CATTCATCAGTAACCT	1.92865	non tumor
CATTGGAAGAGAAGCA	2.78915	tumor
CCAATGAGTCTGTGTA	6.91109	tumor
CCACAGGCAACGTACT	3.2041	tumor
CCAGATAAGCTGAAAT	2.45221	tumor
CCATACCAGGTACACG	1.41354	non tumor
CCATACCCAGAGTCGA	7.28925	tumor
CCATACCGTAACGTAA	6.82868	tumor
CCATACCGTGCGCTCA	10.8715	tumor
CCCACATCAAGACACG	3.50589	tumor
CCCACATGTAGCTGTT	4.79539	tumor
CCCACATGTGGACGAT	6.52845	non tumor
CCCACATGTTCCGCGA	16	tumor
CCCACATGTTTAAGGA	16	tumor
CCCACATTCTGGCCAG	4.51686	tumor
CCCAGAGAGCCGCAAA	11.3646	tumor
CCCAGAGCACGATTAC	2.26622	tumor
CCCAGAGGTCAGCAAG	4.5792	tumor
CCCAGAGGTGATTCCA	16	tumor
CCCAGAGTCCACCTAC	3.72613	tumor
CCCAGAGTCCGGCTGA	16	tumor
CCCGTTAGTAAGTCTC	1.6954	tumor
CCCGTTAGTACAAGCG	1.56316	tumor
CCCGTTAGTCCACCAG	15.3149	tumor
CCCGTTATCGCAAACT	3.48537	tumor
CCCGTTATCTTGTCAT	1.82815	non tumor
CCCTAACAGGCTCCTG	1.43782	non tumor
CCCTAACAGGTCTTGT	1.23688	non tumor
CCCTAACCACTCAAGT	1.35115	tumor
CCCTAACCAGAGTCGA	4.36864	tumor
CCCTAACCAGCTTACA	5.29948	tumor
CCCTAACGTGACAAGC	16	tumor
CCCTAACGTTTGCCCT	16	tumor
CCCTAACTCAGTCTTT	10.2143	tumor
CCCTAGTCACTAGCCG	0.701537	tumor
GCCCGAATCATTCTCA	6.76434	tumor
GCCCGAATCGTGGCGT	12.6106	tumor
GCCCGAATCTATCCTA	10.7905	tumor
GCCTACTAGCCAGAAC	1.31926	non tumor
GCCTACTCATGGGAAC	10.0976	tumor
GCCTACTGTATCAGCT	4.56182	tumor
GCCTAGGAGCAACGGT	11.9504	tumor
GCCTAGGAGTATGCTC	9.1587	tumor
GCCTAGGCAACGCAAG	7.62508	tumor
GCCTAGGCAAGGACCA	1.92771	non tumor
GCCTAGGCAAGTCCTA	2.80459	tumor
GCCTAGGCAGGTCCTG	1.44004	tumor
GCCTAGGCATCACAAC	8.05279	tumor
GCCTAGGGTCAAATCC	12.883	tumor
GCCTAGGGTCACTCTC	2.53581	non tumor
GCCTAGGGTGAGCTAG	3.86467	tumor
GCCTAGGGTGCACATT	3.48687	tumor
GCCTAGGGTTCATTTC	1.69316	non tumor
GCCTAGGTCATCGCAA	0.936827	non tumor
GCCTAGGTCGACTTAG	1.14319	non tumor
GCCTAGGTCGCAGATT	1.69293	tumor
GCCTAGGTCTCAGATG	2.05235	non tumor
GCGAGAAAGGATGTAT	3.37415	tumor
GCGAGAAAGGATTTGA	9.51036	non tumor
GCGAGAAAGTTGAATG	16	tumor
GCGAGAACAAGTGGCA	2.25926	tumor
GCGAGAACACGCTGTG	2.14813	non tumor
GCGAGAACATAAAGTG	16	tumor
GCGAGAACATTTCTTG	1.52365	tumor
GCGAGAATCCAGGTCG	16	tumor
GCGAGTCAGCTATCGT	3.04646	tumor
GCGAGTCAGGGATCCA	11.1979	tumor
GCGAGTCAGTATGCTC	2.96545	tumor
GCGAGTCGTAGCAGGT	8.48256	tumor
GCGAGTCGTCATTGGT	2.69527	tumor
GCGAGTCGTTCATTTC	3.34448	tumor
GCGAGTCGTTCCGGCA	1.73856	non tumor
GCGAGTCGTTTAAGGA	12.2159	tumor
GCGATCGAGAGTGGAA	6.44676	tumor
GCGATCGAGGCAAGGG	1.61109	tumor
GCGATCGCAAGACACG	10.901	tumor
GCGATCGTCATTCTCA	14.1789	tumor
GCGATCGTCGCCGAAC	1.63432	non tumor
GCGATCGTCGTGAGTT	3.12317	non tumor
GCGATTAAGGCAGTAC	6.69184	tumor
GCGATTAAGGTAAGCC	2.18748	tumor
GCGATTAAGTACAGAT	7.89559	tumor
GCGATTACAATCACTG	0.770066	non tumor
GCGATTAGTCAGTGTT	6.28667	tumor
GCGATTATCAGTCTTT	4.67422	tumor
GCGATTATCATCGCAA	11.3407	tumor
GCGCATGGTAGGTCTT	16	tumor
GCGCATGGTAGTCTGT	0.699748	non tumor
GCGCATGGTCACCCGA	16	tumor
GCGCATGGTCTCTAAG	5.04964	tumor
GCGCATGGTTTGAAGA	16	tumor
GCGCATGTCGGTTAGT	5.09029	tumor
GCGCCAAAGAGCAGCT	1.17873	non tumor
GCGCCAAAGATGGGAA	9.34165	tumor
GCGCCAACAAGATGCG	16	tumor
GCGCCAACACCGTTGG	2.29114	tumor
GCGCCAACATGGTTTG	11.2438	tumor
GCGCCAAGTGATAGAT	1.53554	tumor
GCGGAAAAGCCCATGC	0.710867	non tumor
GCGGAAAAGGTGAACC	16	tumor
GCGGAAAAGTGGTGTG	3.20606	tumor
GCGGAAACACTCCACT	1.13137	non tumor
GCGGAAACACTTGCGG	16	tumor
GCGGAAACAGCAGGTA	2.05516	tumor
GCGGAAAGTAATGCAA	13.0717	tumor
GCGGAAAGTGACCAGA	10.7327	tumor
GCGGAAAGTGTCGTGC	4.30316	tumor
GCGGAAAGTTGGCTAT	3.59239	tumor
GCGGAAATCGAAGCCC	14.3514	tumor
GCGGGTTAGCTAGCAG	13.6603	tumor
GCGGGTTAGGTACTCT	2.32988	non tumor
GCGGGTTAGTCGAGCA	5.3644	tumor
GCGGGTTCAATGACTC	2.48298	non tumor
GCGGGTTTCGCCACTT	3.86709	non tumor
GCGGGTTTCGCGCCAA	2.4969	tumor
GCGGGTTTCGCTACCT	1.13523	non tumor
GCGGTGTAGGAGTAGA	7.01734	tumor
GCGGTGTAGTAGTTCC	12.7047	tumor
GCGGTGTCAATGCACT	1.59707	non tumor
GCGGTGTCAGTATCTG	16	tumor
GCGGTGTGTCTGCACG	16	tumor
GCGGTGTGTTCCCGGA	16	tumor
GCGGTGTGTTTGCCCT	1.17136	tumor
GCGGTGTTCGAGGTCC	4.60226	tumor
GCGTAGCCACAGGAAC	1.35331	non tumor
GCGTAGCCAGGATAGC	6.04741	tumor
GCGTAGCCATGTATCG	2.33933	tumor
GCGTAGCCATTCTCGC	1.4574	non tumor
GCGTAGCTCCCGAAGC	16	tumor
GCGTAGCTCGTTACAG	2.12765	tumor
GCGTTGGAGACTAGCG	1.90179	tumor
GCGTTGGAGTGAGTTA	8.69546	tumor
GCGTTGGCAGGGTAAC	10.7606	tumor
GCGTTGGGTATTCTTC	1.23614	non tumor
GCGTTGGGTTACGAAA	1.849	tumor
GCGTTGGTCGGTCCGA	1.99753	non tumor
GCTCACTAGGAATGGA	16	tumor
GCTCACTAGGATATCA	14.5961	tumor
GCTCACTCAGAACAGC	16	tumor
GCTCACTCAGGGAGTT	1.32178	non tumor
GCTCACTCATCACAAC	14.3331	tumor
GCTCACTGTCAAACAA	16	tumor
GCTCACTGTCATCGTA	16	tumor
GCTCACTGTGCTGAAG	1.84583	tumor
GCTCACTTCGGAGTTT	16	tumor
GCTCAGGAGAACTAAC	1.85697	tumor
GCTCAGGAGGCTCCTG	16	tumor
GCTCAGGAGGTACACG	2.19895	tumor
GCTCAGGAGTCTGTGT	7.05679	tumor
GCTCAGGGTCCAAGAG	16	tumor
GCTCAGGGTGAAACAT	16	tumor
GCTCAGGTCCGTTTCG	2.09541	tumor
GCTCAGGTCTGGCACG	6.85526	tumor
GCTCCTAAGCCGCAAA	0.523868	non tumor
GCTCCTAAGGCAAGCT	1.09972	tumor
GCTCCTACACCTCGTT	1.81078	non tumor
GCTCCTAGTAGTAACA	0.993701	non tumor
GCTCCTAGTATGCTAC	2.47742	non tumor
GCTCCTAGTTACGGAG	3.7721	tumor
GCTCCTAGTTGGAGGT	9.69363	tumor
GCTCCTATCCTGTAGA	3.26311	tumor
GCTCGAGAGCATGATA	4.28716	tumor
GCTCGAGCACATAAAG	16	tumor
GCTCGAGGTCAGTGTT	12.2118	tumor
GCTCGAGGTCGTAGTT	6.47446	tumor
GCTCGAGGTGCACATT	8.65694	tumor
GCTCGAGTCCGTTTCG	1.23058	non tumor
GCTCGAGTCTTGTACT	5.53437	tumor
GCTGAGCAGGGTGTTG	2.14726	tumor
GCTGAGCCACAAGGGT	4.4824	tumor
GCTGAGCCAGTGGTCC	1.40724	non tumor
GCTGAGCGTTAGGAAT	0.726009	tumor
GCTGCGAGTAGCGTTT	1.34308	non tumor
GCTGCGAGTAGTCTGT	13.4602	tumor
GCTGTTCAGATCGAGC	16	tumor
GCTGTTCAGTAACTCC	5.15415	tumor
GCTGTTCAGTCTGCTA	16	tumor
GCTGTTCAGTGAAACT	7.36577	tumor
GCTGTTCAGTTCGACT	11.7875	tumor
GCTGTTCCAATTCAGC	6.34105	non tumor
GCTGTTCTCCTTTGAT	12.8295	tumor
GCTGTTCTCTGTAGAC	1.03506	non tumor
GCTTAAGAGTCCGTGC	15.2988	tumor
GCTTAAGGTAATGTAG	3.28615	tumor
GCTTAAGGTGAATGTA	1.22072	non tumor
GCTTAAGGTGTCTACA	2.29836	non tumor
GCTTAAGTCTGTTTAC	1.59726	tumor
GCTTGCTCATGGTTTG	10.9874	tumor
GCTTGCTCATTAACGC	2.97049	non tumor
GCTTGCTGTACCTATG	6.5682	tumor
GCTTGCTGTCCCTAAA	6.90427	tumor
GCTTGCTGTGAATCGG	5.08588	tumor
GCTTGCTTCCTGGAAT	1.49798	tumor
GCTTGCTTCGTGATAC	3.89825	tumor
GCTTGCTTCTCTTAAC	10.3499	tumor
GCTTTCGAGAACCCGA	0.721022	non tumor
GCTTTCGCAAAGGTCG	16	tumor
GCTTTCGGTAGCTGTT	5.90471	tumor
GCTTTCGGTCCGGTAC	2.29292	non tumor
GCTTTCGGTCCTATTT	5.77362	tumor
GCTTTCGGTTGTGAGG	1.5052	non tumor
GCTTTCGGTTTGGATC	2.12086	tumor
GCTTTCGTCAACGTGT	7.64135	tumor
GCTTTCGTCTACTGCC	0.952472	tumor
GGAACCCAGAACAGGA	2.43175	non tumor
GGAACCCAGAGGCCTA	1.815	non tumor
GGAACCCAGATCTCAC	2.12807	tumor
GGAACCCAGCTTACCA	3.73573	tumor
GGAACCCAGTAACATG	3.96419	tumor
GGAACCCCAATACTGC	3.17004	tumor
GGAACCCTCAGGGTTT	2.68646	non tumor
GGAACCCTCCAGGTAT	1.49003	non tumor
GGAACTTAGGGCATTG	7.28689	tumor
GGAACTTCAAAGAAGG	16	tumor
GGAACTTCACCGTCTT	3.19847	tumor
GGAACTTCACTAAACC	1.77958	tumor
GGAACTTCAGGTGTCC	2.25059	non tumor
GGAACTTCATCGGCCA	16	tumor
GGAACTTCATCTCTCG	1.62087	tumor
GGAACTTCATGGATGG	3.70239	tumor
GGAACTTGTACCCATA	2.78102	tumor
GGAACTTGTAGGGTTG	4.18066	non tumor
GGAACTTTCGGATAAA	8.50279	tumor
GGAATCTAGACTCGGA	1.1675	tumor
GGAATCTAGATTCCGT	4.6337	tumor
GGAATCTAGCAACTGG	2.45033	non tumor
GGAATCTAGGGACGTT	16	tumor
GGAATCTCAAGATGCG	16	tumor
GGAATCTCAAGGTTCT	5.15965	tumor
GGAATCTCACTCAGCG	2.7091	tumor
GGAATCTGTTCCGGCA	1.14396	non tumor
GGACACCCACTGATTG	5.21599	tumor
GGACACCCATCATGTG	1.30679	tumor
GGACACCGTTAAGGGC	16	tumor
GGACACCTCTCTGACC	3.5988	tumor
GGAGAACAGCGAGAAA	16	tumor
GGAGAACAGGTCCTCG	7.19964	tumor
GGAGAACCAAGATGCG	16	tumor
GGAGAACGTAGATGAT	8.88879	tumor
GGAGAACGTTGGTAAA	1.69203	non tumor
GGAGAACTCCTTACGC	10.8653	tumor
GGAGAACTCGTGTGCG	2.15807	tumor
GGAGGATAGAGGTCCA	12.8166	tumor
GGAGGATAGATCCGAG	4.0401	tumor
GGAGGATAGATCTCAC	16	tumor
GGAGGATAGGATTTGA	16	tumor
GGAGGATAGTAGACCG	10.9826	tumor
GGAGGATCATGGGAAC	16	tumor
GGAGGATGTTCCTATT	0.588887	non tumor
GGAGGATTCAACTTGG	16	tumor
GGAGGATTCCACGCTT	1.91447	tumor
GGAGGATTCCCACGGA	1.90462	non tumor
GGAGGATTCGGATCGC	4.91451	tumor
GGAGGATTCTGAGTCA	2.58396	non tumor
GGAGTAGAGATGCGCA	10.7199	tumor
GGAGTAGAGTAGTTCC	7.76902	tumor
GGAGTAGCAATTCGTG	7.14922	tumor
GGAGTAGCACGCGACT	4.22384	tumor
GGAGTAGTCAGGCCGT	2.71488	non tumor
GGAGTAGTCGGTTAGT	3.42039	tumor
GGAGTAGTCTTATCAC	3.78519	tumor
GGATAGGAGAGCAGCT	1.61155	non tumor
GGATAGGAGCTCCATA	6.72135	tumor
GGATAGGGTATCATGC	6.96276	tumor
GGATAGGGTGGGTAGT	12.0395	tumor
GGATAGGTCCCGATTC	1.43422	non tumor
GGATAGGTCCTGTAGA	4.40117	tumor
GGATGAGAGATCCGAG	0.930429	tumor
GGATGAGAGGGTAATT	4.27714	tumor
GGATGAGAGTAATGTG	1.14054	tumor
GGATGAGCAAGGAACC	2.23177	tumor
GGATGAGCAGGTAACG	4.70155	tumor
GGATGAGGTGCTTTGA	0.328802	tumor
GGATGAGGTGGCATAG	12.7329	tumor
GGATGAGGTGGTGGTA	1.41978	non tumor
GGATGAGGTTCAGTTG	7.48196	tumor
GGCACGTAGAAATGGG	12.3393	tumor
GGCACGTAGGTTCGAG	15.2018	tumor
GGCACGTAGTCACACT	16	tumor
GGCACGTCAACTGCGC	1.5254	tumor
GGCACGTGTCTGTCCT	7.6217	tumor
GGCACGTTCACAACAC	16	tumor
GGCATTAAGTCGAGCA	8.23643	tumor
GGCATTACAAGGCGTA	3.29697	tumor
GGCATTACAGGTGTGA	2.49793	non tumor
GGCATTATCAGATACC	1.62572	non tumor
GGCGAAAAGACGTCAG	5.11022	tumor
GGCGAAAAGCTCCGGT	5.88703	tumor
GGCGAAAAGGTCTTTG	3.28554	tumor
GGCGAAAAGTGAGTTA	2.87158	tumor
GGCGAAACAACGGGTA	3.58195	tumor
GGCGAAACAAGTCTCA	4.53441	tumor
GGCGAAACATCCCTCA	7.40549	tumor
GGCGAAAGTGTGTGTT	0.919469	non tumor
GGCGTTGAGAGGCCTA	6.1937	tumor
GGCGTTGCAATGGTCT	4.82968	tumor
GGCGTTGGTTCTGATG	16	tumor
GGCGTTGGTTTAAGCC	3.34452	tumor
GGCGTTGTCCCTAAAG	6.65047	tumor
GGCGTTGTCGAGTTAC	1.94477	non tumor
GGCGTTGTCGCGTGAC	3.93675	tumor
GGCGTTGTCTAAACGC	2.31033	tumor
GGGAACAAGACTCTTG	7.79119	tumor
GGGAACAAGTCCCGCA	1.30838	tumor
GGGAACAAGTTACCAC	16	tumor
GGGAACAAGTTCCAGT	5.92665	tumor
GGGAACACAAGCCAGA	10.6622	tumor
GGGAACACACTCAAGT	10.0059	tumor
GGGAACACAGTAGGCA	16	tumor
GGGAACACATCGAGTT	16	tumor
GGGAACAGTAAACGAT	3.78525	tumor
GGGAACATCAGAGTGG	16	tumor
GGGAACATCCCACTTG	3.83753	non tumor
GGGAACATCCTGTGGG	1.33868	non tumor
GGGAACATCGGATCGC	1.27214	non tumor
GGGACCTAGGGTTCCC	16	tumor
GGGACCTAGTCCGGAA	1.70977	tumor
GGGACCTCACCTATTT	1.44006	non tumor
GGGACCTCAGGCAGAT	3.49143	tumor
GGGACCTCAGGCATCC	2.07688	non tumor
GGGACCTGTCCAGACC	16	tumor
GGGACCTGTCCGTGCA	3.25327	tumor
GGGACCTTCGACTATG	1.76112	tumor
GGGACCTTCTCTGTTA	1.7302	tumor
GGGCCATAGAGGAATG	16	tumor
GGGCCATAGCTTTCCC	1.89489	tumor
GGGCCATAGGAGACTC	9.5537	tumor
GGGCCATAGGCTAAAT	7.47303	tumor
GGGCCATAGTTGGAAT	16	tumor
GGGCCATCAAGTCCTA	9.68479	tumor
GGGCCATCACACACCG	0.985675	tumor
GGGCCATCAGCGTAGA	7.46672	tumor
GGGCCATCATACAACC	16	tumor
GGGCCATGTAACATAG	2.08663	tumor
GGGCCATGTAATGCCT	16	tumor
GGGCCATGTTACTTTC	11.1461	tumor
GGGCCATGTTGGCGAA	15.3882	tumor
GGGCCATTCCCAGCGA	3.30621	tumor
GGGCCATTCGGGTCCA	1.84724	non tumor
GGGTCTGAGAACTAAC	16	tumor
GGGTCTGAGAACTCCT	6.67337	tumor
GGGTCTGAGAGCAGCT	12.9714	tumor
GGGTCTGCACATATCG	4.31583	tumor
GGGTCTGCATTGTGAC	2.46698	non tumor
GGGTCTGTCAAGTTGC	1.18322	non tumor
GGGTCTGTCCAAACCA	1.28732	non tumor
GGGTGTCAGAGCTACG	4.17876	tumor
GGGTGTCAGCGATACG	2.88231	tumor
GGGTGTCAGGTAAGCC	4.36225	tumor
GGGTGTCAGTATGCTC	13.0694	tumor
GGGTGTCAGTGAATAC	5.01086	tumor
GGGTGTCAGTTAGCAA	4.79603	tumor
GGGTGTCGTTTAAGCC	1.04594	non tumor
GGGTGTCTCCGAGAGA	1.16194	non tumor
GGGTTATAGACTCTTG	2.12422	tumor
GGGTTATAGATAGGTT	2.40047	tumor
GGGTTATAGTAGGAAG	2.43642	tumor
GGGTTATCACGCTAAT	7.80098	tumor
GGGTTATCATGTGGGA	16	tumor
GGGTTATGTAGGTAAT	0.898319	tumor
GGGTTATGTTCCTATT	6.76982	tumor
GGGTTATTCACTAGCA	3.85374	non tumor
GGGTTATTCGAGGTAG	9.84279	tumor
GGTACCGAGAGCGAAA	7.28	tumor
GGTACCGCAAGACTAA	2.16803	non tumor
GGTACCGCAGTTGGAG	10.4095	tumor
GGTACCGCATGGGAAC	16	tumor
GGTACCGGTAATGTGA	4.95713	tumor
GGTACCGGTACCCACG	1.7094	tumor
GGTACCGGTCAATCCA	16	tumor
GGTACCGGTGATGCGA	1.2339	non tumor
GGTACCGTCCAGTACA	2.87945	tumor
GGTACCGTCTACTGCC	1.90771	tumor
GGTAGGAAGCAACTGG	1.04476	tumor
GGTAGGAAGTGAAGGA	0.622639	tumor
GGTAGGACAAGCACTT	16	tumor
GGTAGGACATTACTCT	1.50485	tumor
GGTAGGAGTCAATCCA	1.8683	tumor
GGTAGGATCCCAGCGA	13.2918	tumor
GGTCATACACTGAAGG	16	tumor
GGTCATAGTGATGCGA	16	tumor
GGTCATAGTGCAACAG	5.83323	tumor
GGTCATAGTGTCTACA	13.2992	tumor
GGTCATATCTCCAACC	11.1001	tumor
GGTGAAGAGAAGCCGT	6.2191	tumor
GGTGAAGTCGGATGTT	7.65943	tumor
GGTGCTGGTTCAGAAA	2.48745	tumor
GGTGTCGAGAGGCAGG	12.5083	tumor
GGTGTCGAGTAGACCG	16	tumor
GGTGTCGCAACGAGGT	16	tumor
GGTGTCGCACAGAAGC	12.8536	tumor
GGTGTCGCACCTGGTG	16	tumor
GGTGTCGCATCACAGT	1.71791	non tumor
GGTGTCGGTGCATTGT	16	tumor
GGTGTCGTCCATTGAG	2.15282	tumor
GGTGTCGTCGGTCTAA	2.05958	tumor
GGTGTCGTCTCATATC	11.298	tumor
GGTTGCGAGGAGTCTG	1.54645	non tumor
GGTTGCGAGGCTAAAT	2.86957	tumor
GGTTGCGAGTATCTGC	4.6062	non tumor
GGTTGCGCAAGGTTCT	3.67435	tumor
GGTTGCGCAAGTGGCA	3.85446	tumor
GGTTGCGCAAGTTCGT	2.65035	non tumor
GGTTGCGCACGCGACT	8.28906	tumor
GGTTGCGGTACGCAAG	6.31765	non tumor
GGTTGCGGTAGAAGCC	1.34952	non tumor
GGTTGCGGTCTCTGGG	2.0622	tumor
GGTTGCGGTTGCCTGG	1.69833	non tumor
GGTTGCGTCCATATCT	1.84701	tumor
GGTTGCGTCTGAACGT	1.39083	non tumor
GTAATCGAGGTAAGCC	1.47722	non tumor
GTAATCGAGTGGGACT	9.16091	tumor
GTAATCGAGTGTGTAA	5.2956	tumor
GTAATCGCAAGCAATA	4.61907	tumor
GTAATCGCAGTATACC	1.38186	non tumor
GTAATCGGTACCGGCT	16	tumor
GTAATCGTCGCAGATT	7.62205	tumor
GTAATCGTCGTCCCTA	0.997908	non tumor
GTACTTTAGCACGTAG	4.73109	tumor
GTACTTTCATGGATGG	3.82579	tumor
GTACTTTGTCCGTCGA	11.5507	tumor
GTACTTTTCAAGTTGC	11.6322	tumor
GTAGACTAGGGTATCG	7.66023	tumor
GTAGACTAGTACAACA	6.44792	tumor
GTAGACTAGTGCAACG	16	tumor
GTAGACTGTAGCCATT	16	tumor
GTAGACTGTTGCTTGA	2.42389	tumor
GTAGACTTCCAGGGAA	5.67491	tumor
GTAGACTTCCCGTAGG	16	tumor
GTAGGAGAGAATATCG	16	tumor
GTAGGAGAGAGAGTTT	1.45504	tumor
GTAGGAGCAATGGTAA	11.9789	tumor
GTAGGAGCATTGAACC	16	tumor
GTAGGAGGTACGTAGG	1.51174	non tumor
GTAGGAGTCCTGGGAC	7.29667	tumor
GTAGGAGTCTGGAAGG	8.79287	tumor
GTAGTACAGGCTGGAT	6.60924	non tumor
GTAGTACCAACGCAAG	6.38413	tumor
GTAGTACCAAGGCTTT	2.86929	tumor
GTAGTACCAATAGTGA	1.49768	non tumor
GTAGTACCACAGGTAG	4.68096	tumor
GTAGTACGTACGTAAA	11.0363	tumor
GTAGTACTCAGTGTAC	8.5158	tumor
GTAGTACTCCAGGCCA	9.90439	tumor
GTCACAAAGAAATGGG	6.19261	non tumor
GTCACAAAGAACAGGA	3.03701	tumor
GTCACAAAGCTTCAAC	9.42863	tumor
GTCACAAAGTCGCCTG	6.42106	tumor
GTCACAACAACGTAGG	16	tumor
GTCACAACAAGTCTGT	13.0858	non tumor
GTCACAACACCGAAAG	3.84813	tumor
GTCACAACAGAGCCAA	2.04638	tumor
GTCACAAGTACTTGAC	1.94123	non tumor
GTCACAAGTTATGCAC	2.52261	non tumor
GTCACAATCCGGACTG	1.92838	non tumor
GTCACAATCGACCCGA	3.43193	tumor
GTCACCTCAACGGACA	3.83022	tumor
GTCACCTCAAGCGTCC	3.01405	tumor
GTCACCTCACTAGGAG	1.3633	non tumor
GTCACCTCACTGTTAG	16	tumor
GTCACCTCAGGTAACG	2.24093	tumor
GTCACCTCATCGCTAA	4.16653	non tumor
GTCACCTCATGTCCCT	13.5319	tumor
GTCACCTGTACAACGG	3.56884	non tumor
GTCACCTTCGTGGAAG	8.14142	tumor
GTCACGGAGCTACGTT	4.12983	tumor
GTCACGGAGCTATCGT	16	tumor
GTCACGGCAGAACTTC	16	tumor
GTCACGGGTACGTAGG	5.20028	tumor
GTCACGGGTCCCTTTG	5.46318	tumor
GTCACGGGTCCGGTAC	6.57061	tumor
GTCACGGGTGAAACAT	0.954962	non tumor
GTCACGGTCCCAATGA	3.66812	tumor
GTCACGGTCGATGCAT	4.64082	tumor
GTCACTCAGAGGAATG	1.99512	tumor
GTCACTCAGGTTCTCA	16	non tumor
GTCACTCCACCTATTT	3.96396	tumor
GTCACTCCACCTGTGG	14.5803	tumor
GTCACTCGTAACCGAG	7.50221	tumor
GTCACTCGTGAGTAAT	7.08215	tumor
GTCACTCGTTTGGATC	16	tumor
GTCACTCTCAGCCGGT	1.8696	non tumor
GTCACTCTCCAGGCCA	16	tumor
GTCACTCTCCGAATTG	8.61891	tumor
GTCACTCTCCTGTGGG	2.26324	non tumor
GTCCATCAGGCACTAG	12.9115	tumor
GTCCATCCAAGGAACC	1.80769	tumor
GTCCATCCACAAGGGT	5.47952	tumor
GTCGTAAAGCTGATTC	1.78779	non tumor
GTCGTAACACCAAGGA	11.3958	tumor
GTCGTAAGTGGAGTGT	1.29294	tumor
GTCGTAAGTTCCTATT	2.63442	tumor
GTCGTAATCCCACTAC	3.89498	tumor
GTCTACCAGACGCCAA	5.0247	tumor
GTCTACCAGAGAGGTA	14.0016	tumor
GTCTACCAGCTGCCAC	5.75043	tumor
GTCTACCAGGATGCCA	9.22137	tumor
GTCTACCAGTCTCCAA	4.32118	tumor
GTCTACCCATTCGTCC	4.86968	tumor
GTCTACCGTCTTAGCA	6.93782	tumor
GTCTACCGTGGCATAG	16	tumor
GTCTACCGTTAGGCTT	3.5658	non tumor
GTCTACCTCACCGCGA	4.21072	non tumor
GTCTACCTCCCGAAGC	5.6365	tumor
GTCTACCTCTATTTCG	1.25217	tumor
GTGACATAGAGCGGTT	16	tumor
GTGACATAGTCCCGCA	1.06236	non tumor
GTGACATCAAGGGTAC	1.4595	non tumor
GTGACATCACAATAAG	8.52578	tumor
GTGACATCAGTAGGCA	1.33781	non tumor
GTGACATCATCAACTG	6.4762	tumor
GTGACATGTCAACTGT	16	tumor
GTGACATGTTTGCCCT	14.3372	tumor
GTGACATTCATTCATC	8.33505	tumor
GTGACATTCGAGTTAC	4.31234	tumor
GTGATCACAACGTACT	4.55823	tumor
GTGATCACAAGGTCGA	1.65798	non tumor
GTGATCACATCATAGC	1.84043	tumor
GTGATCAGTGTCCCAG	1.43029	tumor
GTGATCAGTTCGGGAA	7.87736	tumor
GTGATCAGTTTGCCCT	1.97859	non tumor
GTGATCATCCAAGTCA	2.3881	tumor
GTGATCATCTCGACCT	4.06862	non tumor
GTGCACGAGAAATGGG	1.68456	non tumor
GTGCACGAGCTTCAAC	1.79986	tumor
GTGCACGAGTGAGTGC	2.78851	non tumor
GTGCACGTCAAACCAC	4.63898	tumor
GTGCACGTCACTGGTA	1.32592	non tumor
GTGCACGTCTTGTCGC	1.91846	tumor
GTGCCAGAGCTTACCA	1.30297	non tumor
GTGCCAGAGGTGTTGG	7.44283	tumor
GTGCCAGAGTGAGTGC	1.51905	tumor
GTGCCAGCAAACCGAG	14.4651	tumor
GTGCCAGCAAATTCCG	3.82329	tumor
GTGCCAGCAAGGAGGG	6.97677	tumor
GTGCCAGGTAGAAAGG	2.26622	non tumor
GTGCCAGGTATCAGCT	3.28689	tumor
GTGCCAGGTATTCGCA	3.56912	tumor
GTGCCAGGTCCTCAGG	6.4984	non tumor
GTGCTGGAGAAATCTG	1.98181	tumor
GTGCTGGAGACACGGT	3.21527	non tumor
GTGCTGGAGTCCAGAG	13.7517	tumor
GTGCTGGAGTGGTGTG	1.317	non tumor
GTGCTGGCAAACCCTA	8.54743	tumor
GTGCTGGCAATTCTCT	5.12325	tumor
GTGCTGGCACTCAGCG	2.80005	non tumor
GTGCTGGCATGGGACA	3.27981	tumor
GTGCTGGGTACGGATG	1.78745	non tumor
GTGCTGGTCCTATCAT	4.20694	tumor
GTGCTGGTCGGACGAA	3.08402	tumor
GTGCTGGTCGGTTCCT	16	tumor
GTGGATTAGAGCCTGA	16	tumor
GTGGATTCACAGCCAC	1.01572	non tumor
GTGGATTCAGTCCTGG	2.38265	tumor
GTGGATTGTAACATAG	4.97729	tumor
GTGGATTGTTAACCAC	16	tumor
GTGGATTGTTCTGATG	1.45902	non tumor
GTGGATTTCAAGGCCC	0.938746	non tumor
GTGGATTTCTTAACGG	3.1925	tumor
GTGGCGTAGCGTCAAG	10.7959	tumor
GTGGCGTCAAGCTTTG	6.57617	tumor
GTGGCGTCAAGGAGGG	1.46678	tumor
GTGGCGTGTACCGGCT	4.02977	tumor
GTGGCGTTCTTGGCCT	6.63422	tumor
GTGTCAACAGCAACAG	4.1382	non tumor
GTGTCAACAGCGTCGT	4.14233	non tumor
GTGTCAACAGTCAGCC	3.92947	non tumor
GTGTCAAGTAAACCCT	4.28673	tumor
GTGTCAAGTAGTCTGT	1.47863	non tumor
GTGTCAATCAAAGTAG	3.37369	tumor
GTGTCAATCTTCTCTC	2.18681	tumor
GTGTCCTAGAACGCCA	2.77984	non tumor
GTGTCCTAGCGTTAGG	3.56549	non tumor
GTGTCCTAGTTTGGAA	3.33291	non tumor
GTGTCCTGTTTAGAAG	11.4576	tumor
GTGTGATAGGAAACTT	3.66044	non tumor
GTGTGATCAAATGTCC	15.7768	tumor
GTGTGATCAAGCTTTG	2.53607	non tumor
GTGTGATCAAGGGTAC	1.75534	non tumor
GTGTGATGTTCCCGGA	0.787038	non tumor
GTGTGATGTTGTATCG	0.388062	non tumor
GTGTGATTCACGTCAA	1.52953	non tumor
GTGTGATTCCCAGTAA	6.68348	tumor
GTGTGATTCCTCTCTT	3.75911	tumor
GTGTGATTCTCCTTAA	3.15845	tumor
GTTACGAAGAGAGGTA	13.5309	tumor
GTTACGAAGCAGGACT	3.70632	tumor
GTTACGAAGCTGGAGT	10.6951	tumor
GTTACGACAACTTGGT	1.97835	tumor
GTTACGACAAGTAACA	5.93511	tumor
GTTACGACAGTAGTCT	9.51562	tumor
GTTACGACATCCCTCA	10.7672	tumor
GTTACGAGTATGGGTG	14.4353	tumor
GTTACGAGTCGACTGC	1.4346	non tumor
GTTACGAGTTAGAGAT	2.18538	tumor
GTTACGAGTTTGTAGC	1.13673	tumor
GTTACTTAGCGATACG	7.6956	tumor
GTTACTTAGTCAGCCC	1.80257	tumor
GTTACTTCAACGTCCG	3.49827	tumor
GTTACTTCACGCGTTG	4.02298	tumor
GTTACTTCACGTACAT	1.9244	tumor
GTTACTTCATGCGCTG	9.93397	tumor
GTTACTTGTAGGGTTG	16	tumor
GTTACTTTCCGTGCGA	4.13356	tumor
GTTACTTTCTGGCGCA	1.51266	non tumor
GTTATGGAGACCCTAT	7.05005	tumor
GTTATGGAGTAGGAAG	1.60765	tumor
GTTATGGAGTTCCAGT	4.69759	non tumor
GTTATGGCACTGCTTC	0.80898	non tumor
GTTATGGGTCACCCGA	8.41631	tumor
GTTATTCAGAAGAGTG	1.34588	tumor
GTTATTCCAAAGGCCA	14.3755	tumor
GTTATTCGTACGGTTT	16	tumor
GTTATTCGTCATAGCT	16	tumor
GTTCAAGCAACTGCGC	1.52746	tumor
GTTCAAGGTAGTAACA	2.3863	non tumor
GTTGGGCCATTGCCTC	1.21324	non tumor
GTTGGGCGTCTCGGGT	2.15686	non tumor
GTTGGGCGTGTGAGGT	7.56377	tumor
GTTGGTAAGCAGAATT	9.73657	tumor
GTTGGTACATGTGAGG	1.18411	non tumor
GTTGGTAGTCCAAGAG	3.14929	tumor
GTTGGTAGTCCATTGA	5.04892	non tumor
GTTGGTAGTGCTAGTT	8.48018	tumor
GTTGGTATCCCACTAC	1.5257	non tumor
GTTGGTATCCGAGAGA	15.2006	tumor
TAAACCGAGCCGCAAA	12.0383	tumor
TAAACCGAGGCCTCGT	1.84395	tumor
TAAACCGAGTTCAACC	4.61105	tumor
TAAACCGAGTTGTCCA	2.5119	tumor
TAAACCGCAACGAGGT	1.1284	non tumor
TAAACCGCAAGGAACC	8.98509	tumor
TAAACCGCATGTGGGA	12.0049	tumor
TAAACCGGTGAATCAA	15.73	non tumor
TAAACCGGTGGTTCTA	1.66929	non tumor
TAACAGCCAACATAAG	16	tumor
TAACAGCCATTAGCAC	14.2752	tumor
TAACAGCGTAACGGTG	0.810946	non tumor
TAACGGTAGCACCATT	2.49359	tumor
TAACGGTAGGCTAAAT	6.71996	tumor
TAACGGTTCAGTGTGT	6.60417	tumor
TAACGGTTCATTCATC	6.37585	tumor
TAACGGTTCTGTGTGA	15.5222	tumor
TAACGGTTCTGTTGCC	16	tumor
TAACTTCAGCCCATGC	12.2001	tumor
TAACTTCAGCGATACG	1.31401	non tumor
TAACTTCAGCTCCATA	10.0231	tumor
TAACTTCAGTAACTCC	4.51268	tumor
TAACTTCAGTACAGAT	1.41249	non tumor
TAACTTCAGTATGGGC	16	tumor
TAACTTCCAAGGCTTT	11.6266	tumor
TAACTTCCAGTTGCAT	16	tumor
TAACTTCCATTGTTCT	12.4645	tumor
TAACTTCGTAGACACG	2.69413	tumor
TAAGCCAAGATCTCAC	5.36094	tumor
TAAGCCAAGATGCGAC	2.26305	tumor
TAAGCCAAGGGTATCG	1.39988	tumor
TAAGCCACATTACCTT	14.31	tumor
TAAGCCAGTAGCTGTT	4.72891	tumor
TAAGCCAGTATTCTGG	16	tumor
TAAGCCAGTGTAGGAC	9.94298	non tumor
TAAGCCATCGGCATAT	1.61171	tumor
TAAGCCATCTCGGCGA	16	tumor
TAAGCCATCTCGTGAA	3.75283	tumor
TAAGTGCAGCTGGAGT	14.135	tumor
TAAGTGCAGGCTGGAT	3.0259	tumor
TAAGTGCAGTCCCGCA	1.3822	non tumor
TAAGTGCCAACGTAGG	0.941165	non tumor
TAAGTGCCAAGCGGTA	0.289475	non tumor
TAAGTGCCACAAGGGT	8.46541	tumor
TAAGTGCCATAGCCAT	3.42895	non tumor
TAAGTGCCATCGTGAT	1.9152	non tumor
TAAGTGCCATGCTATG	2.65534	tumor
TAAGTGCGTCTCGGGT	0.667521	tumor
TAAGTGCGTGCACTTA	1.33664	non tumor
TAATCGGAGATCGAGC	7.42526	tumor
TAATCGGAGCCATCAT	1.67271	non tumor
TAATCGGAGGGAAGCG	5.01738	non tumor
TAATCGGAGTGATTAG	16	tumor
TAATCGGGTCATAAGA	16	tumor
TAATTCCCAACGTCCG	1.76116	tumor
TAATTCCCAATGTGCT	16	tumor
TAATTCCCAATTGTGC	3.92479	non tumor
TAATTCCCATCTCACC	1.60283	non tumor
TAATTCCTCGACGGAA	1.34794	non tumor
TAATTCCTCTATAGGC	4.89776	tumor
TACAGCAAGACAACGC	4.30579	tumor
TACAGCAAGTCGAGCA	1.34516	non tumor
TACAGCACAAATAGTG	11.625	tumor
TACAGCACAAATTGAG	3.46083	non tumor
TACAGCACACTCCACT	16	tumor
TACAGCAGTGGCCTTG	10.2198	tumor
TACAGCATCCCTAAAG	10.8115	tumor
TACATGGAGCAACGGT	3.6865	non tumor
TACATGGCAATAGTGA	4.2088	tumor
TACATGGGTATGTTCG	6.48591	tumor
TACATGGGTCATCGTA	16	tumor
TACATGGGTCCTATTT	16	tumor
TACATGGTCCCAGTAA	11.3219	tumor
TACATGGTCTAGCAGT	10.8263	tumor
TACATGGTCTTTGCAT	16	tumor
TACATTCAGTCCTTCC	13.8021	tumor
TACATTCGTAAGTCTC	16	tumor
TACATTCGTAGGTAAT	2.30237	non tumor
TACATTCGTCTTAGCA	2.46112	tumor
TACATTCGTTAACCGT	4.73001	non tumor
TACATTCTCAACACGT	1.19192	non tumor
TACATTCTCAGGCCGT	3.77114	tumor
TACATTCTCAGGTCTA	4.91992	tumor
TACATTCTCTGGCACG	12.8435	tumor
TACATTCTCTGGCCAG	5.69552	tumor
TACCCTGAGATCACCT	16	tumor
TACCCTGAGGAAGACA	9.74039	tumor
TACCCTGAGGATGCCA	3.09693	non tumor
TACCCTGGTGGTACTT	1.28968	tumor
TACCCTGGTTCCCAAA	16	tumor
TACCCTGTCACAGGGA	12.3002	tumor
TACCCTGTCAGGTCTA	7.57379	tumor
TACCCTGTCGCATACA	1.75151	non tumor
TACCTATAGAGGAAGT	2.6806	non tumor
TACCTATAGGGTTCTT	8.02964	tumor
TACCTATAGTCGAAAT	5.02681	tumor
TACCTATAGTTATGAG	7.069	tumor
TACCTATCATTGAACC	6.79864	tumor
TACCTATGTCAGTGCC	1.17823	tumor
TACCTATGTCTCTGCT	2.58975	tumor
TACCTATGTGATTCCA	1.72004	non tumor
TACCTATGTTCACGTA	1.19926	non tumor
TACCTATTCCGGCTGA	2.93282	tumor
TACCTCGAGTAGCAAT	4.02363	tumor
TACCTCGCAGCAACGA	4.31279	tumor
TACCTCGCAGTAACCT	7.99946	tumor
TACCTCGCATCCCTCA	1.77481	non tumor
TACCTCGTCCCTACGT	1.02747	non tumor
TACGCAAAGGGCTTCC	1.70945	tumor
TACGCAAAGGTCTTTG	7.97657	tumor
TACGCAACAAACGACG	2.05642	non tumor
TACGCAAGTAGTTTGC	0.664549	non tumor
TACGCAAGTCTGTCCT	11.3831	tumor
TACGCAAGTGTTTCTT	16	tumor
TACGCAATCGTATAGC	5.85298	tumor
TACGCCTAGAGGTACC	9.18036	tumor
TACGCCTAGGCGTCCT	3.71925	tumor
TACGCCTCAAGCCCTG	6.73258	tumor
TACGCCTCAAGTTCGT	16	tumor
TACGCCTCAGCACATT	16	tumor
TACGCCTCAGTATCTG	16	tumor
TACGCCTCATTGCGAT	3.34819	non tumor
TACGCCTGTCGAGAAC	4.25052	tumor
TACGCCTGTGATGCGA	2.17816	tumor
TACGCCTTCGACTTAG	12.0368	tumor
TACGCCTTCTTAAGCG	1.15716	non tumor
TACGGATAGACGTCAG	4.71498	non tumor
TACGGATCAAGCGGTA	5.16975	tumor
TACGGATTCGCTATTT	1.38075	non tumor
TACTAGGCATATAGAG	9.09634	tumor
TACTAGGCATTCACGA	4.35825	tumor
TACTAGGGTCAAACAA	10.4233	tumor
TACTAGGGTCGTAGTT	7.48696	tumor
TACTAGGGTTTGTAGC	2.58261	tumor
TACTCGCAGGTTAGTA	1.64596	non tumor
TACTCGCCAGGTTATC	0.987434	non tumor
TACTCGCGTCAACGGA	4.11018	tumor
TACTCGCGTGAATGGC	5.46718	tumor
TACTGCCAGTCGCCTG	1.58662	non tumor
TACTGCCCACATAAAG	1.36092	non tumor
TACTGCCCAGCGTCGT	2.53798	non tumor
TACTGCCCATCGGCCA	16	tumor
TACTGCCCATGGCCCA	1.53234	tumor
TACTGCCGTTAGCTCA	1.24684	non tumor
TACTGCCGTTCCTATT	7.55391	tumor
TACTGCCTCACAGGGA	5.1868	tumor
TAGACTGCAATGGCAG	6.91885	tumor
TAGACTGGTAACATAG	1.71869	non tumor
TAGACTGGTACTATGC	16	tumor
TAGACTGGTGGACGAT	1.27098	non tumor
TAGACTGGTGGCCTTG	9.38723	tumor
TAGCACAAGCTATCGT	5.00436	tumor
TAGCACAAGGATGTAT	7.79833	tumor
TAGCACACAATGGCAG	14.1211	tumor
TAGCACACACTACACA	3.19236	tumor
TAGCATGAGTGCCCTG	7.65942	tumor
TAGCATGAGTGCTGAG	11.4033	tumor
TAGCATGCAAGCAATA	2.79475	tumor
TAGCATGCAGTAACGG	16	tumor
TAGCATGCATTTGTTC	2.56922	tumor
TAGCATGGTGTCGTCG	3.30909	non tumor
TAGCATGGTTTCACCC	5.12461	tumor
TAGCATGTCCGTACGG	2.19617	non tumor
TAGCCCTAGATGTTCC	9.00399	tumor
TAGCCCTCAACATAAG	7.21106	tumor
TAGCCCTCACAGCTTA	3.2252	tumor
TAGCCCTCATACTGCA	3.17165	tumor
TAGCCCTCATCACAGT	14.9513	tumor
TAGCCCTGTGCACATT	10.7054	tumor
TAGCCCTGTGCGTTTA	6.4459	tumor
TAGCCCTTCAATTCCT	16	tumor
TAGCCCTTCCCTATTA	9.62532	tumor
TAGCCCTTCGCCTTAC	5.94583	tumor
TAGCCCTTCGGACGAA	16	tumor
TAGCCCTTCGGGAATG	10.5396	tumor
TAGCCCTTCGGTTGTA	4.56384	tumor
TAGCCGGCAAGTAACA	6.51647	tumor
TAGCCGGCACTCAAGT	1.68913	non tumor
TAGCCGGGTCCCTAAA	8.10617	tumor
TAGCCGGGTTACGAAA	16	tumor
TAGCCGGTCGTGATAC	4.85128	tumor
TAGCGGCAGTTGCCGC	1.5414	non tumor
TAGCGGCCAATTCTCT	16	tumor
TAGCGGCCATAAAGTG	1.29942	non tumor
TAGCGGCGTGGATTTC	2.89357	non tumor
TAGCTTTAGACTAATG	1.9348	non tumor
TAGCTTTAGCATACCT	1.25651	tumor
TAGCTTTGTCCCTAAA	16	tumor
TAGCTTTGTGCAAAGC	5.59262	tumor
TAGCTTTGTGGACAGT	4.47341	tumor
TAGCTTTTCCGGCTGA	11.4306	tumor
TAGCTTTTCGGACGAA	10.9441	tumor
TAGGAGGCAAACGACG	2.5175	tumor
TAGGAGGCAATGCACT	10.8021	tumor
TAGGAGGCAGATACAA	10.5571	tumor
TAGGAGGCAGCACATT	2.21286	non tumor
TAGGAGGCATTTCACT	1.57574	tumor
TAGGAGGGTATGGTTC	0.86514	tumor
TAGGAGGGTTCAGTTG	1.29031	non tumor
TAGGAGGTCCACCTAC	2.84557	tumor
TAGGAGGTCCCGTATC	0.894308	non tumor
TAGGAGGTCGGTACTA	1.37189	tumor
TAGGAGGTCTGGCTAA	3.12797	tumor
TAGGTCAAGACAGCTG	3.25619	tumor
TAGGTCAAGAGGAAGT	16	tumor
TAGGTCAAGGCTTTAC	4.89252	tumor
TAGGTCAAGTAGAAGG	5.86977	tumor
TAGGTCACAAACGACG	1.5931	non tumor
TAGGTCACACTGAAGG	2.08902	non tumor
TAGGTCAGTAATGTAG	16	tumor
TAGGTCAGTACGGAGT	11.4208	tumor
TAGGTCATCATTCGGA	11.2744	tumor
TAGGTCATCCGAGAGA	13.2823	tumor
TAGGTCATCGATGAAA	1.91446	non tumor
TAGGTGTAGGATGCCA	1.54136	tumor
TAGGTGTAGGGTATCG	1.86201	non tumor
TAGGTGTAGTTCTCCC	1.97387	non tumor
TAGGTGTGTCTGTGTA	9.86418	tumor
TAGGTGTGTGGACCAA	5.11964	tumor
TAGGTGTTCGCATACA	12.0798	tumor
TAGGTGTTCTCGCGTT	12.6203	tumor
TAGTCCCAGATGTTCC	6.92703	tumor
TAGTCCCAGTCTTAGC	2.61711	tumor
TAGTCCCCATGTCCCT	5.92227	tumor
TAGTCCCGTACCAAGG	13.0546	tumor
TAGTCCCGTCAACAGG	3.71083	tumor
TAGTCCCGTTGAATAG	16	tumor
TAGTCCCTCCGTTAGA	16	tumor
TATCGAGAGACCCATT	4.97868	tumor
TATCGAGAGCAATAAC	16	tumor
TATCGAGAGGCTCCTG	2.76827	non tumor
TATCGAGAGTAATCAG	1.99516	tumor
TATCGAGAGTTCGTTG	6.52068	tumor
TATCGAGCAGATAAGT	11.8929	tumor
TATCGAGCATAGAATG	8.35306	tumor
TATCGAGCATCACAAC	9.80256	tumor
TATCGAGGTAAGCCGA	1.29728	non tumor
TATCGAGGTAGAATAC	15.1471	tumor
TATCGAGGTGTGAGGT	9.5349	tumor
TATCTGTAGTTGTCCA	0.746132	tumor
TATCTGTCAGAAAGAG	2.82447	tumor
TATCTGTCATGATCGT	16	tumor
TATCTGTGTACAAATG	1.75179	tumor
TATCTGTTCGATATGC	3.74061	tumor
TATGTGGCACTTTGGA	1.48491	tumor
TATGTGGGTAATGTAG	1.15374	non tumor
TATGTGGGTATTCACG	2.41073	tumor
TATGTGGGTGACGCAA	13.2979	tumor
TATGTGGGTGTCCCAG	3.99489	tumor
TATGTGGTCCATATCT	9.70698	tumor
TATGTTCAGCAGGAGG	6.72918	tumor
TATGTTCAGTACGACG	1.81033	non tumor
TATGTTCAGTCAGGAC	4.84488	non tumor
TATGTTCGTATGAAGT	16	tumor
TATGTTCGTCTCAAAC	1.96384	tumor
TATGTTCGTGCCAAGA	10.7977	tumor
TATGTTCTCCATACCC	8.3082	tumor
TATTGCTAGAAAGGGT	13.0074	tumor
TATTGCTAGAGAATTC	16	tumor
TATTGCTAGTTGCTTG	5.19654	non tumor
TATTGCTCAATTGCCA	0.992297	non tumor
TATTGCTGTGAATGTA	10.1043	tumor
TATTGCTTCCTTTGAT	2.51811	tumor
TATTGCTTCGGTCGAC	13.9167	tumor
TCAAAGCAGGGTATCG	7.05623	tumor
TCAAAGCCAACTCAAC	1.63727	non tumor
TCAAAGCCACAGCCAC	14.3872	tumor
TCAAAGCGTCATCGTA	13.7485	tumor
TCAAAGCGTTATCGAC	9.72906	tumor
TCAAAGCGTTCTTTCA	4.57972	non tumor
TCAAAGCTCACTAGGT	10.8099	tumor
TCAAAGCTCCGTTTCG	2.8596	tumor
TCAAAGCTCGGTACTA	5.72252	tumor
TCAAAGCTCTACTTTG	3.33227	non tumor
TCAAGACAGAACGACC	1.37659	tumor
TCAAGACAGCGCATTT	1.4557	non tumor
TCAAGACGTCCAGACC	2.41234	non tumor
TCAAGACGTTGTGAGG	6.58044	tumor
TCAAGACTCATCATGG	10.6149	tumor
TCAAGACTCCTCTCTT	7.63462	tumor
TCAAGACTCGGAGTTT	16	tumor
TCAAGACTCTACATCT	0.956247	non tumor
TCAAGCAAGAATATCG	2.64206	tumor
TCAAGCAAGAGAATTC	13.3438	tumor
TCAAGCAAGGACTTTC	2.45339	non tumor
TCAAGCACACTGCTTC	16	tumor
TCAAGCAGTAGAACGC	4.96162	tumor
TCAAGCAGTAGCAGGT	6.08522	non tumor
TCAAGCAGTGTGCTTA	1.07623	non tumor
TCAAGCAGTTGGACGA	1.39233	tumor
TCAAGCATCCAATAGC	1.72923	non tumor
TCAAGCATCGAGTGTT	7.45852	tumor
TCAAGCATCGGCTATA	6.97332	tumor
TCAAGCATCTTAACGG	3.68055	tumor
TCAAGGTAGACCGCAA	1.08005	tumor
TCAAGGTAGATTCCGT	13.4201	tumor
TCAAGGTAGGAGTACC	7.88237	tumor
TCAAGGTCAAGCGTCC	1.31197	non tumor
TCAAGGTCACGTGAAG	5.18314	tumor
TCAAGGTCAGATACAA	3.03421	tumor
TCAAGGTCATTACTCT	2.42928	tumor
TCAAGGTGTACCCACG	1.75637	non tumor
TCAAGGTGTGTGAGGT	7.9295	tumor
TCAAGGTTCCGCCTAT	3.59365	tumor
TCAATTCAGACGCCAA	14.0263	tumor
TCAATTCAGAGGTACC	16	tumor
TCAATTCAGGATGTAT	6.16073	tumor
TCAATTCAGGGTGTTG	14.9065	tumor
TCAATTCAGTCGAGCA	1.27964	non tumor
TCAATTCAGTGAGCTG	1.24067	non tumor
TCAATTCCAAGCCTTA	1.94648	non tumor
TCAATTCCATCCCAAA	4.77513	non tumor
TCAATTCCATCTCTCG	5.2203	tumor
TCAATTCTCTGTGTCC	1.36906	non tumor
TCAATTCTCTTGCGCT	11.8633	tumor
TCACAAGCAATGCCAT	11.1532	tumor
TCACAAGCACCTGAAT	16	tumor
TCACAAGCAGTAACTC	6.17958	tumor
TCACAAGGTAACGTAA	15.1365	tumor
TCACAAGGTGTTGGTT	1.49347	non tumor
TCACAAGGTTTAGACC	10.0993	tumor
TCACAAGTCCGTGCGA	5.78457	tumor
TCACAAGTCCGTTAGA	11.742	tumor
TCACAGAAGGGCTTCC	2.70171	tumor
TCACAGAAGTCAGCCC	10.9734	tumor
TCACAGACAACGCAAG	1.8697	non tumor
TCACAGACAAGGTTCT	8.79324	tumor
TCACAGACAGGGCTTC	15.6785	tumor
TCACAGAGTAACTGAA	10.8937	tumor
TCACAGAGTAAGCCTT	1.89676	non tumor
TCACAGAGTAGCAGCA	5.39919	tumor
TCACAGAGTCTAAAGA	3.12281	tumor
TCACAGATCCCTATTA	2.08465	tumor
TCACAGATCGAACCGC	1.37902	non tumor
TCACAGATCTTTCGAT	1.57066	non tumor
TCACCACAGAAAGCAG	1.46023	non tumor
TCACCACAGTGGACGT	2.08856	non tumor
TCACCACCACATAAAG	6.76275	tumor
TCACCACCAGGACTGA	3.72052	tumor
TCACCACGTATCCCTC	16	tumor
TCACCACGTGCATCAT	16	tumor
TCACCACGTTACTACG	3.65896	tumor
TCACCACTCCATACCC	16	tumor
TCACCACTCGCTTGAA	8.395	non tumor
TCACCACTCTCTGCGT	1.27645	non tumor
TCACCTGAGATGTTCC	5.22203	tumor
TCACCTGAGTCGGGAT	5.38022	tumor
TCACCTGCATTGAACC	6.43166	tumor
TCACCTGGTACCCACG	4.2342	tumor
TCACCTGTCGCAGATT	8.15024	tumor
TCACCTGTCTTCGTTA	10.9872	tumor
TCACTCGAGATGGGAA	9.49267	tumor
TCACTCGCAAGCGTCC	11.1817	non tumor
TCACTCGCACCGAAAG	2.26304	tumor
TCACTCGCACTGAAGG	1.58983	non tumor
TCACTCGGTAAAGCTA	11.9066	tumor
TCACTCGGTCAAGACG	15.8665	tumor
TCACTCGTCCAGGTAT	1.49632	non tumor
TCAGCTCAGGGCATTG	16	tumor
TCAGCTCAGGTACTCT	4.42047	tumor
TCAGCTCAGTAGTTCC	1.35647	non tumor
TCAGCTCAGTGAACCG	1.1293	non tumor
TCAGCTCGTATGCTAC	15.361	tumor
TCAGCTCTCGAACACT	3.03069	non tumor
TCAGGGCAGCTTCAAC	16	tumor
TCAGGGCAGGGTAATT	0.6459	non tumor
TCAGGGCAGGTACTCT	2.2155	tumor
TCAGGGCAGTATACGA	1.32658	non tumor
TCAGGGCAGTTAGAGT	2.6169	tumor
TCAGGGCCACACACAT	1.32515	non tumor
TCAGGGCCACCCTTAC	10.1109	tumor
TCAGGGCCACGTTGTA	2.08638	tumor
TCAGGGCCAGGCACAA	16	tumor
TCAGGGCCATTAGCCA	6.75881	tumor
TCAGGGCGTGCAACAG	16	tumor
TCAGGGCTCTAGCTGA	7.55559	tumor
TCAGGGCTCTGACATG	0.821652	non tumor
TCAGGTAAGAACGTCG	1.58412	non tumor
TCAGGTAAGACCCATT	2.01472	tumor
TCAGGTAAGGGCATTG	1.98575	non tumor
TCAGGTACAACGTAGG	16	tumor
TCAGGTAGTAAGTCTC	1.12926	non tumor
TCAGGTAGTTTGATCG	11.3821	tumor
TCAGGTATCACATCCC	1.06385	non tumor
TCAGGTATCGTGAGTT	16	tumor
TCAGTCCCAAGCGGTA	6.46296	tumor
TCAGTCCCATAGCCAT	5.66691	tumor
TCAGTCCGTGAATGTA	16	tumor
TCAGTCCGTGGTACTT	16	tumor
TCAGTCCTCCACACCT	4.37137	tumor
TCAGTTTAGAAATACC	0.89646	non tumor
TCAGTTTAGTCTGCTA	2.94088	tumor
TCAGTTTCAAGCACTT	16	tumor
TCAGTTTCACGGCCAT	1.73626	tumor
TCAGTTTGTGACCAGA	10.8202	tumor
TCAGTTTGTGCGTAGA	1.37401	tumor
TCAGTTTTCGTGGTAT	9.25222	tumor
TCAGTTTTCTCGCGTT	0.957487	non tumor
TCCAGAAAGTCACACT	8.37459	non tumor
TCCAGAAAGTTGTCCA	9.56172	tumor
TCCAGAATCAGGAATA	3.40612	tumor
TCCAGAATCCACGAGC	9.33909	non tumor
TCCATCGAGAACTAAC	3.0917	tumor
TCCATCGAGTCCGGAA	2.34389	non tumor
TCCATCGCAACGCACC	5.65515	tumor
TCCATCGCATCACAAC	1.51945	tumor
TCCATCGGTTAAGGGC	16	tumor
TCCATCGGTTTAGAAG	1.19743	non tumor
TCCATCGTCCATGACA	1.13405	tumor
TCCCACACAACGGACA	2.16235	tumor
TCCCACATCCTGTAGA	16	tumor
TCCGACTAGCGTTGCC	4.60461	tumor
TCCGACTAGGCCTCGT	8.91031	tumor
TCCGACTAGTATGGGC	4.17849	tumor
TCCGACTAGTGGACGT	4.91669	non tumor
TCCGACTCACTCCACT	16	tumor
TCCGACTCAGAACAGC	4.31631	tumor
TCCGACTCAGGGAGTT	1.67651	non tumor
TCCGACTGTCCAAGAG	16	tumor
TCCGACTGTCTGATTG	1.41965	tumor
TCCGACTGTTGCTTGA	1.2599	non tumor
TCCGACTTCATCATGG	2.13408	tumor
TCCGACTTCATCGCCT	16	tumor
TCCGACTTCGAGTTAC	5.1626	tumor
TCCGACTTCGATGCAT	3.41302	non tumor
TCCGACTTCGGACGAA	1.66552	non tumor
TCGAGCGAGAGGAATG	15.5121	tumor
TCGAGCGAGGTCGGTA	11.4443	tumor
TCGAGCGGTAGCATGG	1.88497	non tumor
TCGAGCGGTGAATCGG	16	tumor
TCGAGCGGTTCTTTCA	2.05554	non tumor
TCGAGCGTCTGGCTAA	6.10828	tumor
TCGATTTCAACCTCCT	1.15227	non tumor
TCGATTTCAAGTTCGT	5.17012	tumor
TCGATTTCACACATGT	2.71484	tumor
TCGATTTGTAGTCCAT	1.67401	tumor
TCGATTTTCTCTGCAC	9.8977	non tumor
TCGCAGGAGGTTAACA	10.1967	tumor
TCGCAGGAGTCGTGAG	16	tumor
TCGCAGGAGTCTAGAA	16	tumor
TCGCAGGCAATTCGTG	1.28014	non tumor
TCGCAGGGTGATGCTT	16	tumor
TCGCAGGTCTATTTCG	10.9827	tumor
TCGCCTAAGCACACCC	1.80329	non tumor
TCGCCTACAACCTCTC	1.46513	non tumor
TCGCCTAGTATCATGC	0.757061	tumor
TCGCCTAGTCTAACCA	1.03347	non tumor
TCGCCTAGTGTCCCAG	0.990862	tumor
TCGCCTAGTTCCAGTA	2.51527	non tumor
TCGCCTATCTAGCTGA	16	non tumor
TCGGGACAGGATGCCA	10.2171	tumor
TCGGGACAGGCACTAG	1.08836	tumor
TCGGGACAGGTCTTTG	5.22604	tumor
TCGGGACAGGTGTCGA	13.1152	tumor
TCGGGACAGTGCACAG	1.75408	tumor
TCGGGACAGTGTCGGA	1.58112	non tumor
TCGGGACCAAACCTAC	1.97381	non tumor
TCGGGACCAAGGATGC	13.948	tumor
TCGGGACCAGGTCTGC	16	tumor
TCGGGACGTAGTGATA	8.00208	tumor
TCGGGACGTATCTCAG	7.13578	tumor
TCGGGACGTTTCTCTA	16	tumor
TCGGGACTCCCAGCAG	4.44313	tumor
TCGGGACTCTATATCC	11.9886	tumor
TCGGGACTCTTTGCAT	16	tumor
TCGTTCGAGTACTCTG	5.44081	tumor
TCGTTCGCAGGCACAA	2.38832	non tumor
TCGTTCGCAGGCATCC	14.0542	tumor
TCGTTCGGTCTGGATT	4.67562	tumor
TCGTTCGGTTGCCGCA	4.87515	tumor
TCGTTCGTCGGAGTTT	12.5042	tumor
TCGTTCGTCTTAATCC	6.3212	tumor
TCTAGTTAGGTGAACC	1.90697	tumor
TCTAGTTCAACGGACA	2.91771	non tumor
TCTAGTTCAAGCACTT	3.69548	non tumor
TCTAGTTCACGCGACT	0.967474	non tumor
TCTAGTTCATGGTTTG	13.4678	tumor
TCTAGTTGTACTTGAC	2.40924	tumor
TCTAGTTGTTTCAGCA	7.36401	tumor
TCTAGTTTCCCACTAC	1.46354	tumor
TCTAGTTTCTTCTTCC	1.35906	tumor
TCTATTGAGAACGTTA	2.17046	non tumor
TCTATTGCACCGAAAG	5.55736	tumor
TCTATTGCACTCGTGG	11.0336	tumor
TCTATTGCAGTAAGAT	3.8079	tumor
TCTATTGGTCAGTGTT	6.02092	tumor
TCTATTGGTTCTGAAC	16	tumor
TCTATTGTCACTCGGG	16	tumor
TCTATTGTCTTCTCTC	2.16661	tumor
TCTCAGCCAGTCCTGG	2.05545	non tumor
TCTCAGCGTCTCTAAG	1.20274	tumor
TCTCTGGAGCCGCAAA	0.461401	non tumor
TCTCTGGAGGGCATTG	1.24884	non tumor
TCTCTGGAGTAGACCG	1.401	tumor
TCTCTGGAGTTAGCAA	6.60785	tumor
TCTCTGGCACCTGTGG	6.3399	tumor
TCTCTGGCAGTGCTCG	4.21735	tumor
TCTCTGGGTAGGTCTT	2.63479	tumor
TCTCTGGTCAGCCGGT	16	tumor
TCTCTGGTCCAAGAGG	4.38388	tumor
TCTCTGGTCGAAGCCC	16	tumor
TGAATCGAGTCTCGAT	11.6774	tumor
TGAATCGCACGGTTAT	1.38578	non tumor
TGAATCGCAGAATGCG	7.15774	tumor
TGAATCGCATGATTGC	2.4141	non tumor
TGAATCGGTAGTGATA	1.29533	non tumor
TGAATCGTCGACTCGG	15.4133	tumor
TGAATCGTCGCGCCAA	11.4272	tumor
TGAATCGTCTTCACTA	4.84923	tumor
TGAATCGTCTTGTCGC	5.36194	tumor
TGACAACAGACGCCAA	3.17779	non tumor
TGACAACAGGTTAACA	16	tumor
TGACAACCAAGACTAA	16	tumor
TGACAACCACCGAAAG	2.86875	tumor
TGACAACCATCATCGA	1.14111	non tumor
TGACAACCATCCGTAA	14.3802	tumor
TGACAACGTACAAATG	16	tumor
TGACAACGTGCACCCA	1.24415	non tumor
TGACAACTCCCAGCAG	1.92367	tumor
TGACTCCAGGTAGGCT	3.21423	tumor
TGACTCCCAGGATGTG	16	tumor
TGACTCCCATTCACCC	6.70276	tumor
TGACTCCGTAGTGATA	1.86281	non tumor
TGACTCCGTATCTCAG	2.30093	tumor
TGACTCCGTATGTTCG	5.83236	non tumor
TGACTCCGTCACTCTC	4.92916	tumor
TGACTCCGTCGATTAC	3.6684	non tumor
TGACTCCGTGCATTCA	10.6854	tumor
TGACTCCTCACTACCC	1.43126	tumor
TGACTCCTCCACGAGC	3.62481	tumor
TGAGCCGAGCCTCGCA	16	tumor
TGAGCCGAGCTCGTTA	4.4977	tumor
TGAGCCGGTGGTGGTA	16	tumor
TGAGCCGTCGGCATAT	0.912886	non tumor
TGAGTCAAGGCGTCCT	11.8795	tumor
TGAGTCAAGGGCATTG	16	tumor
TGAGTCACAGTAACTC	1.42325	non tumor
TGAGTCAGTGCAAGCA	1.47991	tumor
TGAGTCAGTTAACTCG	3.30316	tumor
TGAGTCATCAGGCGCT	9.37554	tumor
TGAGTCATCGTCAACA	0.920243	tumor
TGATCAGAGCGTTAGG	8.41725	tumor
TGATCAGAGTCGTACT	6.91907	tumor
TGATCAGCAAAGGAAG	1.64068	tumor
TGATCAGCAGTTGCAT	11.9331	tumor
TGATCAGGTGCAAGCA	6.15382	tumor
TGATCAGTCACATTCT	16	tumor
TGATCAGTCACTACCC	8.43184	tumor
TGATCAGTCGTGCTGG	3.11643	tumor
TGATGCAAGACTTCCA	13.5578	tumor
TGATGCAAGAGCGAAA	1.52265	non tumor
TGATGCAAGAGGAACA	2.55938	tumor
TGATGCAAGTCGACCC	3.89411	non tumor
TGATGCACAGTTAAAG	13.2847	tumor
TGATGCACATCATAGC	4.60776	tumor
TGATGCAGTTATGCAC	2.38741	non tumor
TGATGCATCCGTACGG	0.631447	tumor
TGATGCATCTCGGCGA	2.48101	tumor
TGATGCATCTTAAGCG	3.20556	tumor
TGATTTCCACAAGTGG	7.09252	tumor
TGATTTCCAGAACTTC	2.12139	non tumor
TGATTTCCAGGGTAAC	7.96625	tumor
TGATTTCCATGGCCGT	1.07737	non tumor
TGATTTCTCCCAGCGA	2.62081	tumor
TGATTTCTCGCGCCAA	1.55168	non tumor
TGCACCTGTAGACACG	12.3499	tumor
TGCACCTTCGAGCGCT	4.83834	non tumor
TGCACCTTCGATCTTT	16	tumor
TGCACCTTCTCTGAGA	1.86686	non tumor
TGCATGAAGTACCACT	2.14378	tumor
TGCATGACAAGTTGCT	4.04461	tumor
TGCATGAGTAGCATGG	0.79912	non tumor
TGCATGAGTATCTGCA	4.0745	tumor
TGCATGAGTGTGCTTA	6.73874	tumor
TGCATGAGTTCCCGGA	1.68923	non tumor
TGCATGAGTTCCCTTG	16	tumor
TGCATGAGTTGGCTAT	4.8011	non tumor
TGCATGATCAGGGTTT	4.3662	tumor
TGCATGATCCCATAGA	1.90362	tumor
TGCATGATCTTCCAGC	16	tumor
TGCATTTAGAGCTGTG	10.0787	tumor
TGCATTTAGGATCCTT	2.23688	tumor
TGCATTTAGTCGTGAG	1.88949	non tumor
TGCATTTAGTTGGAAT	3.49409	non tumor
TGCATTTCACAAACGG	7.54256	tumor
TGCATTTCATACTGCA	13.3261	tumor
TGCATTTCATATACGC	12.1782	tumor
TGCATTTCATGGTTTG	2.03815	non tumor
TGCATTTGTAGAAAGG	5.39895	tumor
TGCATTTGTAGTTTGC	3.43857	tumor
TGCATTTGTCCCGAGT	16	tumor
TGCATTTGTCTGCGCA	3.00532	tumor
TGCATTTGTGCATTGT	15.9917	tumor
TGCATTTGTTCACGTA	8.75325	tumor
TGCATTTGTTTCCGGG	8.67615	tumor
TGCATTTTCCTAAGTG	4.20076	tumor
TGCCTCAAGTGTCGGA	1.77673	non tumor
TGCCTCACAAACCGAG	5.98184	tumor
TGCCTCACAACGGACA	6.92368	tumor
TGCCTCACAATGGCAG	11.4606	tumor
TGCCTCACACAAACGG	2.65052	tumor
TGCCTCAGTGCTGGCT	2.3817	tumor
TGCCTCAGTGTTTCTT	16	tumor
TGCCTCATCTCGTGAA	7.80959	tumor
TGCCTCATCTGCGTCT	4.01542	tumor
TGCCTGTCATTACTCT	5.18356	tumor
TGCCTGTCATTGCCTC	8.80565	tumor
TGCCTGTGTACGCCCA	5.32493	tumor
TGCCTGTGTCAGAGTG	2.22485	non tumor
TGCCTGTTCCAGGCCA	16	tumor
TGCCTGTTCTCCTTAA	1.49432	tumor
TGCGTAAAGGTCACTT	16	tumor
TGCGTAAAGGTCGGTA	2.0798	non tumor
TGCGTAAAGTCGCCTG	5.14082	tumor
TGCGTAACAAGGGTAC	4.51412	tumor
TGCGTAACAGTTGGAG	3.68898	tumor
TGCGTAAGTCAACAGG	8.84967	tumor
TGCGTAATCTTGGCCT	1.15813	tumor
TGCTATTAGGAGTACC	16	tumor
TGCTATTCAAGCTTTG	9.24382	tumor
TGCTATTCATCTCACC	4.36604	tumor
TGCTATTGTAAGCCTT	3.95467	tumor
TGCTTTAAGGGTCCCT	1.16999	tumor
TGCTTTAAGTGCTAGG	15.0756	tumor
TGCTTTAGTTGCCTGG	16	tumor
TGCTTTATCGCAGATT	0.662936	tumor
TGGAAGGAGATTGACA	7.52204	tumor
TGGAAGGCAAGGAGGG	1.41096	tumor
TGGAAGGCAATGGTCT	3.1097	tumor
TGGAAGGCAGAACGAC	7.72834	tumor
TGGAAGGGTGCTTGAT	4.78074	tumor
TGGAAGGGTTCTCGAA	3.74733	tumor
TGGAAGGTCACCCGGA	7.0215	tumor
TGGAAGGTCACGTGTA	5.12362	tumor
TGGAAGGTCCGTTAGA	14.5805	tumor
TGGAAGGTCCTAAAGC	6.99724	tumor
TGGAAGGTCGGGTCCA	16	tumor
TGGACATAGCGTTGCC	5.5913	tumor
TGGACATAGGATATCA	16	tumor
TGGACATAGGCTTAAA	0.939626	tumor
TGGACATAGGGAAATG	12.6647	tumor
TGGACATCAGCAGGTA	8.5693	tumor
TGGACATGTATGTCCA	2.61302	non tumor
TGGACATGTCAAATCC	1.6158	non tumor
TGGACATGTCACAGTT	1.92203	non tumor
TGGACATTCAGTGTGT	16	tumor
TGGCAATAGGAGTCTG	6.76075	tumor
TGGCAATAGGGACGTT	16	tumor
TGGCAATAGGTAGGCT	1.23349	non tumor
TGGCAATAGTGAGCTG	1.11642	non tumor
TGGCAATCAAACGACG	8.79356	tumor
TGGCAATCATAGTCCA	6.1168	tumor
TGGCAATGTCGTAATC	1.01186	non tumor
TGGCAATGTGCGACCT	2.26183	tumor
TGGCAATGTTACCACA	11.3104	tumor
TGGCAATGTTCTCGAA	5.05463	tumor
TGGCAATGTTGGCTTA	2.17178	tumor
TGGCAATTCCAGCACG	3.13222	tumor
TGGCAATTCGTGGCGT	1.73619	tumor
TGGCAATTCTGTTGCC	16	tumor
TGGCCTTAGAAGGGCG	16	tumor
TGGCCTTCAAGCCTTA	2.04838	non tumor
TGGCCTTCACAAGTGG	16	tumor
TGGCCTTGTCAAACAA	7.62869	tumor
TGGCCTTTCCATGACA	3.83111	tumor
TGGCCTTTCGATTACG	3.04964	tumor
TGGCGCAAGTACCTCA	6.29159	tumor
TGGCGCACACGATTAC	2.02534	tumor
TGGCGCACAGCTGATT	9.05549	tumor
TGGCGCAGTATCACAC	11.2902	tumor
TGGCGCAGTCAGAGTG	3.00968	tumor
TGGCGCATCAACACGT	1.17259	non tumor
TGGGTGCAGCCATCAT	2.8596	tumor
TGGGTGCAGGGAAGCG	1.0687	non tumor
TGGGTGCAGGGTAATT	8.97217	tumor
TGGGTGCGTAACCCAT	6.28761	tumor
TGGGTGCGTCTCGGGT	2.83771	non tumor
TGGGTGCGTGCATTGT	5.64593	tumor
TGGGTGCGTGGCATAG	3.77139	non tumor
TGGGTGCTCATCGCAA	2.12327	non tumor
TGGGTGCTCCTCCATG	6.79028	tumor
TGGGTTAAGGCTTCGC	3.65206	tumor
TGGGTTAAGTAGCAAT	6.89469	tumor
TGGGTTACAAGGGAGG	1.61626	non tumor
TGGGTTACAGCTTACA	5.71163	tumor
TGGGTTACATCGCTAA	2.5061	tumor
TGGGTTAGTCGACTGC	4.34389	tumor
TGGGTTAGTGTCCTTC	1.55529	non tumor
TGGGTTAGTTGCCGCA	6.89548	non tumor
TGGGTTATCCAACAAC	16	tumor
TGGGTTATCGGTCTAA	4.45591	tumor
TGGGTTATCTTCCGTG	1.42998	non tumor
TGGTCAAAGTGGACGT	16	tumor
TGGTCAACAGCAACCC	5.5218	tumor
TGGTCAAGTACTATGC	9.08671	tumor
TGGTCAAGTCTAAGAA	0.964156	non tumor
TGGTCAATCACGATTG	1.09135	non tumor
TGGTCAATCTCGACCT	15.9732	tumor
TGGTCCTAGGCATGCA	0.923521	tumor
TGGTCCTCAATCAGGG	6.78717	tumor
TGGTCCTCAATGCATC	9.29288	tumor
TGGTCCTCACCACAGC	16	tumor
TGGTCCTCAGGGTAAC	3.35191	tumor
TGGTCCTCATCACAAC	2.15653	non tumor
TGGTCCTGTACGCAAG	16	tumor
TGGTCCTGTAGATGAT	5.88116	tumor
TGGTCCTGTCAAACAA	10.6088	tumor
TGGTCCTGTGCCCGAT	1.17976	tumor
TGGTCCTGTGCGTCCA	1.48642	non tumor
TGGTCCTTCACTAGCA	4.59541	tumor
TGGTCCTTCTTAACGG	5.56468	tumor
TGTAAGCAGGTTCGAG	10.7814	tumor
TGTAAGCAGTCCGGAA	5.4986	tumor
TGTAAGCCAGCTATAC	1.72306	tumor
TGTAAGCGTTCTGATG	3.60576	tumor
TGTAAGCTCGCACCGA	2.13911	tumor
TGTAAGCTCTTCAGAG	5.82141	tumor
TGTACAGAGACTAATG	1.8044	non tumor
TGTACAGAGCATGTGG	1.85615	tumor
TGTACAGAGCTTCAAC	9.86365	tumor
TGTACAGAGTAGTTCC	10.1945	tumor
TGTACAGCACAATAAG	4.87434	tumor
TGTACAGCACAGTTAC	6.79531	tumor
TGTACAGCATCATCGA	1.21949	non tumor
TGTACAGTCCTGAAAC	2.28305	tumor
TGTACAGTCGATAGGG	1.51722	non tumor
TGTACAGTCGGAAAGC	3.6618	tumor
TGTACAGTCGGGAATG	16	tumor
TGTACAGTCGTCTTAT	6.38623	tumor
TGTACGAAGATCTAAG	3.9857	tumor
TGTACGAAGGCCAGTA	5.89769	tumor
TGTACGAAGGTCTTTG	1.97646	non tumor
TGTACGACAATTGGCT	1.28327	non tumor
TGTACGACAGCACATT	2.92069	tumor
TGTACGACATGGGAAC	1.41586	non tumor
TGTACGAGTCACAGGA	2.61265	tumor
TGTACGAGTGGAAGCT	0.967091	tumor
TGTACGAGTTAGGAGC	1.05032	non tumor
TGTAGCAAGGCTTTAC	16	tumor
TGTAGCACAACGCAAG	0.953338	non tumor
TGTAGCAGTTACGAAA	2.46225	tumor
TGTAGCAGTTAGCTCA	1.78988	tumor
TGTAGCATCAGTGTGT	12.7227	tumor
TGTAGCATCCCAGCAG	1.20925	non tumor
TGTGACAAGGGAAATG	3.47326	tumor
TGTGACAAGTAGCAAT	2.62105	tumor
TGTGACACAATGATGA	2.12908	tumor
TGTGACACACCGTCTT	8.07086	tumor
TGTGACAGTAGAAGCC	0.595902	non tumor
TGTGACAGTGAGTTGG	1.67801	non tumor
TGTGACAGTGTCGTCG	10.3256	tumor
TGTGACAGTTCTTTGT	3.72611	tumor
TGTGACATCTCATCCG	16	tumor
TGTGGCGAGGCCTAAG	5.84794	tumor
TGTGGCGAGGTGATGC	6.33117	tumor
TGTGGCGCACTCGCAG	11.3317	tumor
TGTGGCGCATACCCGG	2.01044	non tumor
TGTGGCGGTAACCATC	2.15821	non tumor
TGTGGCGGTAATGTGA	9.36657	tumor
TGTGGCGGTTTCTACT	2.56267	tumor
TGTGTCCCACTGTAAC	8.31493	tumor
TGTGTCCTCGAGTGTT	4.46539	tumor
TGTGTCCTCGCGTTCT	4.9597	non tumor
TGTTAGGAGTTGACAA	7.05477	tumor
TGTTAGGCAACAAACA	10.8816	tumor
TGTTAGGCATCCGTGG	5.03673	tumor
TGTTAGGGTGGTAAGC	5.37716	non tumor
TGTTAGGGTTCGGGAA	10.5089	tumor
TGTTAGGTCGGATCGC	5.3592	tumor
TTAACGGAGATTACGA	14.5866	tumor
TTAACGGAGTGAGCTG	1.73091	tumor
TTAACGGCACACACCG	6.70209	tumor
TTAACGGCAGCTTACA	1.31874	non tumor
TTAACGGCATAGTCCA	8.7875	tumor
TTAACGGGTCAACAGG	6.69539	tumor
TTAACGGGTGGCCTCA	7.53892	tumor
TTAACGGGTTACCACA	2.41435	non tumor
TTAACGGGTTACGCTA	2.49892	tumor
TTAACGGTCGAGAAGC	4.7525	tumor
TTAACGGTCGTGAGTT	10.6806	tumor
TTACCCGCAAAGCTGG	4.99004	tumor
TTACCCGCAACCTCTC	2.35088	non tumor
TTACCCGCACCGTTGG	15.3325	tumor
TTACCCGCAGCGTAGA	16	tumor
TTACCCGCATCCCTTG	4.10712	tumor
TTACCCGCATTACACG	2.43846	non tumor
TTACCCGGTCCATTGA	16	tumor
TTACCCGTCCCGATTC	9.90349	tumor
TTACCCGTCGTGGTAT	9.03154	tumor
TTACCGCCAAACCTAC	2.10875	tumor
TTACCGCCAATAGTGA	16	tumor
TTACCGCGTACAACGG	11.6703	tumor
TTACCGCGTCTGTTGA	1.37261	tumor
TTACCGCGTGCTAGTT	1.15356	tumor
TTACCGCTCAGAACGG	1.53366	non tumor
TTACGGAAGAGAATTC	4.74906	tumor
TTACGGAAGGCAGATC	1.77581	tumor
TTACGGACAAACTACC	16	tumor
TTACGGACAAGCCTTA	3.07058	non tumor
TTACGGACACATCATG	6.25268	tumor
TTACGGACACGTTACA	5.36807	tumor
TTACGGACAGGACTGA	16	tumor
TTACGGAGTATATGGA	7.90216	tumor
TTACGGAGTATCACAC	9.78548	tumor
TTACGGAGTATTGTCG	4.74085	tumor
TTACGTTAGAGAAGCA	7.79305	tumor
TTACGTTAGGCGTAGT	2.96306	non tumor
TTACGTTAGTCAGCCC	1.85883	non tumor
TTACGTTCAATCAGGG	16	tumor
TTACGTTGTGTACGCC	1.42184	non tumor
TTACGTTTCCACGGCA	1.00496	non tumor
TTACGTTTCCAGAGAG	3.92697	tumor
TTACGTTTCGCACCGA	1.30897	non tumor
TTACGTTTCGCTTGAA	15.8641	tumor
TTACTCAAGTCTGTGT	1.72742	tumor
TTACTCACAAGTAACA	15.5693	tumor
TTACTCACAATGTAAG	12.2796	tumor
TTACTCACAATTGGCT	1.85083	tumor
TTACTCAGTGAATCAA	8.63244	non tumor
TTACTCAGTTTGCCAA	3.31255	tumor
[truncated: 286 more rows]

## Sheet: extd_fig7e_1
MES-like	AC-like	OPC-like	NPC-like
1	0.898115	0.80183	0.874456
0.898115	1	0.913183	0.915913
0.80183	0.913183	1	0.949359
0.874456	0.915913	0.949359	1

## Sheet: extd_fig7e_2
NPC.like	AC.like	OPC.like	MES.like
1	0.891887	0.913343	0.895132
0.891887	1	0.929592	0.93033
0.913343	0.929592	1	0.924367
0.895132	0.93033	0.924367	1

## Sheet: extd_fig7h
MES_like	OPC_like
-0.3624	0.46257
-0.09073	0.31374
0.24017	-0.10946
0.57014	-0.10326
0.33473	-0.15255
0.44587	-0.03339
0.14345	-0.33337
0.21069	-0.27545
0.23658	-0.21955
-0.08877	0.24176
0.46143	-0.08877
-0.37806	0.01821
-0.41821	0.35982
0.05505	-0.31931
0.23088	-0.69407
0.47035	-0.1607
0.36242	-0.13053
0.56716	-0.09073
0.12195	-0.33829
-0.19721	0.41682
-0.07224	0.60765
-0.44597	0.11222
-0.44806	0.01331
0.10115	-0.23157
-0.23945	0.17614
-0.24971	0.30148
-0.3576	0.22956
-0.18202	0.37715
-0.02605	0.39988
0.37232	-0.09002
-0.36898	0.54169
0.52808	-0.0514
0.46777	-0.00277
-0.15706	0.17938
-0.27338	0.36689
0.40111	-0.00792
-0.01664	0.38561
-0.04495	0.37451
0.36518	-0.28919
-0.00904	0.41429
-0.14738	0.56413
0.44615	-0.05591
-0.09002	0.50765
-0.22831	0.25213
-0.12658	0.47609
-0.1932	0.45148
0.20113	-0.15706
-0.11469	0.42884
-0.00085	0.30511
0.33444	-0.14738
-0.21288	0.15904
-0.53087	0.42216
0.4233	-0.07746
0.19694	-0.11469
0.30285	-0.18202
-0.0974	0.37158
-0.1672	0.54256
0.54384	-0.13683
0.31374	-0.23945
0.43431	-0.38984
-0.06342	0.28555
0.30267	-0.06342
0.46164	-0.00085
0.29135	-0.01087
0.53336	-0.17704
-0.468	0.27187
0.39804	-0.04819
-0.13053	0.80545
-0.04819	0.79407
-0.13683	0.47124
-0.1537	0.35851
-0.10946	0.52723
-0.48492	0.73579
0.93901	-0.01544
-0.07473	0.57013
0.11005	-0.39958
0.32502	-0.91635
0.31351	-0.89865
-0.04684	0.95765
-0.16083	0.55831
-0.24118	0.40429
0.13836	-0.29616
0.49066	-0.07744
-0.46063	0.00178
-0.12842	0.21958
0.02836	-0.50547
0.218	-0.16655
0.28347	-0.04684
0.00178	-0.45869
0.31059	-0.04749
0.22255	-0.26641
-0.08621	0.37186
-0.14135	0.31775
-0.30993	0.81891
-0.11875	0.24281
0.52091	-0.23701
0.20116	-0.59806
-0.45366	0.06244
0.24712	-0.21303
-0.18723	0.17455
-0.3761	0.03545
-0.17822	0.218
-0.18036	0.21392
-0.16655	0.13774
0.10077	-0.41875
0.19721	-0.11729
-0.10026	0.3448
-0.00938	0.30825
-0.20683	0.78449
0.30493	-0.13134
0.07905	-1.08438
0.20018	-0.2565
0.55647	-0.49572
0.28641	-0.03079
0.11245	-0.54411
0.20805	-0.86106
-0.45591	0.22779
0.40288	-0.47332
-0.51245	0.75726
-0.00418	0.53105
-0.14532	0.22646
0.46214	-0.19056
0.24772	-0.5649
-0.54411	0.23043
-0.24965	0.08944
-0.02442	0.64456
0.00982	-0.46757
0.65716	-0.48005
-0.57362	0.5928
0.3448	-0.63658
0.03879	-0.56632
0.29637	-1.22393
-0.71788	0.07952
-0.29301	0.14365
7e-05	-0.35432
-0.41125	0.24545
-0.29969	0.06108
0.06914	-0.67928
-0.02863	0.68588
0.20371	-0.20064
0.27691	-0.30267
0.18924	-0.4205
-0.09255	0.43293
-0.06933	0.82511
-0.23873	0.10592
0.08463	-0.71201
-0.03079	0.52091
-0.17362	0.57865
0.50088	-0.32266
-0.24612	0.21496
0.61675	-0.28635
0.14959	-0.38168
-0.11444	0.26706
0.47743	-0.14135
1.38892	-0.10026
0.27356	-0.09119
0.33357	-0.64607
-0.21912	0.19721
0.21496	-0.10276
0.14027	-0.87042
-0.78001	0.05098
-0.32266	0.3585
-0.26084	0.15857
-0.07271	0.29637
-0.27621	0.39651
-0.20905	0.35295
0.26706	-0.08771
-0.38513	0.2708
-0.44542	0.01737
0.53836	-0.13717
0.52628	-0.25909
-0.48203	0.37857
0.13313	-0.6653
-0.39958	0.32222
-0.30675	0.04203
-0.59071	0.16844
-0.40682	0.02603
0.26801	-0.39003
-0.62112	0.28848
-0.479	0.24712
-0.65337	0.43842
-0.27863	0.4843
-0.38168	0.16525
0.03094	-0.48757
-0.50308	0.06914
0.12499	-0.41399
0.16071	-1.15132
-0.55294	0.22255
0.97862	-0.00418
0.3585	-0.15584
-0.02713	0.41783
-0.21337	0.15855
0.76892	-0.09656
0.25269	-0.42914
0.29592	-0.12861
0.20784	-0.2094
-0.38457	0.06919
0.11473	-0.2303
0.33409	-0.07817
0.64357	-0.44197
0.48024	-0.28295
0.64789	-0.08448
0.72088	-0.02193
0.15515	-0.40042
0.0574	-0.70113
0.31264	-0.25447
0.03568	-0.4804
0.50874	-0.05379
-0.39314	0.02247
0.44039	-0.3087
0.28721	-0.3536
0.31497	-0.29995
-0.22841	0.74302
0.02247	-0.31543
0.5536	-0.34525
-0.00491	0.84812
-0.5473	0.10088
0.21761	-0.15337
-0.50932	0.32558
0.22687	-0.17282
0.46211	-0.06073
-0.30679	0.09259
-0.00939	0.32302
0.47301	-0.39778
-0.03705	0.37143
-0.20384	0.1097
-0.29785	0.01073
-0.63683	0.06115
-0.10218	0.3426
-0.13532	0.50539
-0.48945	0.17071
0.1488	-0.19618
0.25097	-0.0748
0.01903	-0.39137
-0.33184	0.51437
0.21866	-0.16262
0.05259	-0.30217
0.30046	-0.0958
-0.0885	0.25097
0.31991	-0.13289
-0.16662	0.29592
-0.31044	0.18574
-0.28051	0.04809
-0.23796	0.07449
-0.04631	0.3395
-0.0858	0.29793
-0.59951	0.02396
0.1895	-0.26324
-0.33009	0.55309
-0.33859	0.06974
-0.43719	0.28158
-0.49369	0.44992
0.65288	-0.29025
-0.26262	0.06383
-0.1193	0.26636
-0.10068	0.35702
-0.4413	0.14133
0.09368	-0.31193
0.19061	-0.47795
-0.11181	0.51141
0.31757	-0.08314
-0.26771	0.13705
-0.19203	0.6956
0.26968	-0.33926
-0.36549	0.30783
-0.05542	0.31429
-0.11763	0.34307
0.44992	-0.10068
-0.3361	0.00264
-0.21803	0.45709
-0.33334	0.53036
0.21604	-0.10219
-0.65662	0.03175
0.63878	-0.06487
0.24445	-0.27906
0.1032	-0.52632
-0.40418	0.07007
0.30155	-0.15996
0.1189	-0.35839
0.07592	-0.39973
-0.19965	0.4209
-0.32764	0.18118
0.21171	-0.49607
0.27641	-0.17654
0.1175	-0.23892
-0.29405	0.18905
-0.17472	0.27192
-0.08314	0.54764
0.198	-0.13687
0.28216	-0.32643
-0.29914	0.17876
-0.60636	0.3602
-0.29679	0.06127
0.23607	-0.35419
0.07916	-0.38944
0.33661	-0.19965
0.27733	-0.31941
0.28088	-0.46729
0.00632	-0.70589
0.25788	-0.15717
0.29787	-0.87503
-0.31332	0.20251
-0.17654	0.20424
0.03175	-0.73654
0.13884	-0.32764
0.52127	-0.4239
0.41698	-0.10736
0.43326	-0.23657
0.26088	-1.1046
0.82591	-0.35165
0.56394	-0.19041
0.15343	-0.29228
0.811	-0.40599
0.01316	-0.36235
-0.21048	0.1032
1.32203	-0.03099
0.67625	-0.17789
0.2002	-0.28871
0.0871	-0.68476
0.14718	-0.25197
0.3833	-0.18154
0.74203	-0.16593
0.48935	-0.05758
-0.54169	0.23607
0.00941	-0.57086
-0.83127	0.12546
-0.63975	0.27641
-0.27906	0.29015
-0.0794	0.75914
-0.05333	0.36426
0.06383	-0.39632
-0.16413	0.21604
-0.40665	0.05083
0.67978	-0.17006
0.62526	-0.05542
-0.37478	0.10746
-0.4994	0.08341
-0.13687	0.33456
-0.3719	0.00941
-0.0896	0.29495
-0.0201	0.40372
0.15724	-0.61687
0.40209	-0.23394
-0.72384	0.16293
-0.07823	0.9566
-3e-05	0.8524
-0.10531	0.58881
-0.06602	1.04302
-0.56831	0.09229
-0.42314	0.26355
-0.1175	0.76738
0.19639	-0.1175
0.06895	-0.39794
-0.38032	0.43737
-0.35039	0.66694
-0.51805	0.00187
-0.01954	0.39873
-0.84983	0.19032
0.50972	-0.48524
1.32825	-0.28428
0.23809	-0.38032
0.3863	-0.06259
0.25356	-0.14657
0.28916	-0.28314
-0.27438	0.82491
-0.24939	0.56663
-0.25019	0.23809
0.17715	-0.12778
-0.53784	0.48488
-0.2914	0.27406
-0.00979	0.29784
0.3236	-0.20719
-0.73978	0.27547
-0.31361	0.04757
0.38927	-0.35622
0.08539	-0.56577
-0.29271	0.04354
-0.05901	0.47168
0.43737	-0.10661
0.76196	-0.04814
0.29435	-0.44513
-0.33493	0.44751
0.39873	-0.1222
-0.1101	0.61082
-5e-05	0.82971
-0.45725	0.54254
0.84472	-0.08968
0.79271	-0.09273
0.12881	-0.77543
0.09229	-0.62366
0.21189	-0.43919
0.37062	-0.2718
0.21641	-0.26413
0.99395	-0.16582
0.52395	-0.03421
0.33463	-0.10166
0.4143	-0.11132
0.47168	-0.11949
0.2556	-0.16926
0.22932	-0.15216
-0.2024	0.47542
1.16192	-0.02865
1.05859	-0.43373
0.42381	-0.30884
0.0049	-0.55757
-1.31037	0.04377
-0.54892	0.11972
-0.10661	0.40444
0.0099	-0.53921
-0.34576	0.15182
0.1043	-0.51805
0.13893	-0.66433
0.17439	-0.50535
0.12088	-0.2914
-0.03778	0.29435
0.27406	-0.25521
-0.05416	0.35703
-0.00395	0.29714
-0.35316	0.37607
-0.16582	0.18709
0.48891	-0.26886
-1.12604	0.0425
-0.59612	0.43261
-0.22564	0.6224
-0.17962	0.1427
-0.03232	0.91074
-0.29582	0.77947
-1.19851	0.02073
0.1427	-0.19644
0.16587	-0.3242
-0.22951	0.48045
-0.35801	0.17991
0.44572	-0.13478
0.00334	-0.9208
0.36751	-0.08972
-0.00492	0.49586
0.15193	-0.20691
0.12125	-0.49865
0.34961	-0.07776
0.58341	-0.0555
0.53093	-0.10259
0.39211	-0.02197
0.49527	-0.16304
-0.17151	0.31695
-0.11245	0.3208
-0.40788	0.72788
-0.46411	0.21243
0.10806	-0.2554
-0.36308	0.53221
-0.18509	0.21619
-0.20691	0.54659
0.59534	-0.17151
0.15023	-0.79315
-0.43938	0.74455
-0.31963	0.00845
-0.38029	0.09707
0.8449	-0.01184
0.63708	-0.29582
0.32807	-0.01378
0.28467	-0.22362
0.18555	-0.15386
-0.09536	0.36983
0.13059	-0.26765
-0.06446	0.24815
-0.05985	0.43909
0.76394	-0.03232
-0.42588	0.10693
0.63493	-0.20952
-0.07943	0.41959
-0.01976	0.30185
-0.37577	0.36608
-0.07537	0.25023
0.51773	-0.14577
0.37767	-0.13918
-0.23604	0.1467
0.79944	-0.5025
-0.52041	0.16743
0.20441	-0.30079
0.64661	-0.2002
0.55789	-0.01161
0.02712	-0.57497
0.39389	-0.46344
-0.24537	0.41033
0.41033	-0.02699
0.34522	-0.26797
0.00535	-0.71063
0.22133	-0.44798
-0.31423	0.03603
0.2363	-0.0708
-0.09073	0.4513
-0.53532	0.18134
0.78658	-0.20386
0.25558	-0.10935
-0.40945	0.27502
-0.18693	0.24237
-0.13918	0.29029
-0.4356	0.07977
-0.32405	0.09789
-0.02982	0.45643
-0.37804	0.57611
-0.13464	0.52215
-0.34558	0.28635
-0.01054	0.31444
-0.06178	0.69609
0.11729	-0.30952
0.24237	-0.27374
0.10693	-0.646
0.27502	-0.28619
0.26987	-0.66011
0.15176	-0.16406
0.49112	-0.24537
0.01276	-0.9325
-0.37486	0.27326
-0.25874	0.22009
0.40127	-0.04178
0.29786	-0.05584
0.31298	-0.02641
-0.2625	0.34454
0.30481	-0.6315
-0.10655	0.21823
0.05573	-0.36486
-0.40115	0.01535
-0.78701	0.2094
0.64279	-0.23142
-0.86369	0.04256
-0.28055	0.32576
-0.04178	0.98165
-0.36486	0.19215
0.27326	-0.42043
0.01879	-0.51512
0.0731	-0.35555
0.04761	-0.49675
0.48347	-0.49355
-0.96912	0.07927
0.57954	-0.15133
-0.15394	0.30154
0.4995	-0.2738
-0.30779	0.15923
-0.00328	0.49405
0.14932	-0.15394
-0.05757	0.31298
0.01535	-0.79689
0.79257	-0.2169
0.34454	-0.31166
0.28553	-0.06432
0.13461	-0.53105
0.13929	-0.23859
-0.56912	0.0705
-0.06761	0.51071
-0.06432	0.80679
-1.37478	0.2722
-1.44474	0.26438
0.74944	-0.06268
0.65115	-0.00267
-0.22013	0.57739
-0.43935	0.39203
-0.33419	0.04732
-0.24856	0.32918
-0.32913	0.10356
-0.08114	0.45093
-0.24195	0.29779
-0.17203	0.63877
0.2722	-0.52766
0.36771	-0.03084
-0.62665	0.29197
0.15396	-0.20505
0.19542	-0.14158
0.25551	-0.53581
0.41143	-0.28852
-0.64835	0.44377
0.30582	-0.40525
0.32918	-0.15193
-0.02821	0.32441
-0.29218	0.15396
-0.49818	0.05551
-1.07192	0.07454
0.24176	-0.34467
0.60196	-0.09844
0.2076	-0.14778
0.23206	-0.27007
0.14389	-0.81049
0.82709	-0.0497
0.52787	-0.50471
-0.31126	0.24511
0.35712	-0.4143
0.55472	-0.19726
0.2105	-0.4314
0.12085	-0.60935
0.81903	-0.18681
0.02323	-0.65279
0.22101	-0.20881
0.54052	-0.11531
-0.00455	0.5263
0.57141	-0.02821
-0.22961	0.19542
-0.74625	0.17265
-0.3729	0.07012
0.07012	-0.49396
0.08125	-0.22013
-0.53656	0.53416
-0.28852	0.37254
-0.36512	0.07772
0.30199	-0.38636
0.1355	-0.3977
-0.25421	0.34012
-0.30211	0.05377
-0.11531	0.2105
0.5919	-0.15932
-0.29662	0.14813
-0.32261	0.255
0.50766	-0.15526
0.12194	-0.71228
-0.27168	0.49066
0.45971	-0.51764
0.84185	-0.22888
0.44996	-0.59767
0.08277	-0.31833
0.06377	-0.48786
-0.59058	0.85155
1.05466	-0.06514
0.80644	-0.06674
-0.24291	0.20813
0.09231	-0.40883
0.42645	-0.49504
0.54458	-0.07804
0.47657	-0.69454
0.65576	-0.20755
-0.23357	0.87793
-0.04503	0.26207
-0.11914	0.6859
0.38067	-0.42141
0.96015	-0.5119
-0.34004	0.21737
0.37727	-0.23723
1.18484	-0.12606
0.35768	-0.50566
0.48481	-0.01442
0.26207	-0.25051
0.255	-0.59569
0.07362	-0.59058
0.38614	-1.66103
0.21737	-0.11556
0.60607	-0.44821
0.21903	-0.1684
-0.36405	0.29294
1.09503	-0.14768
0.30239	-0.33656
0.82245	-0.53179
0.21479	-0.72507
0.09707	-0.52422
0.34947	-0.69276
-0.24869	0.43503
-0.44821	0.21903
-0.34543	0.50401
-0.38538	0.82785
-0.23723	0.54458
-0.25541	0.34314
-1.03131	0.23956
-0.45264	0.28078
-0.78653	0.63835
-0.25051	0.28795
-0.17275	0.40904
-0.22888	0.80961
0.49066	-0.13948
0.12714	-0.18296
-0.39216	0.00829
-0.05491	0.78262
0.52947	-0.12209
-0.01585	0.55505
-0.22443	0.38614
-0.23178	0.30239
-0.69856	0.47657
-0.37618	0.04134
-0.94462	0.80197
0.17115	-0.1912
-0.62011	0.44376
-0.14768	0.30834
-0.02273	0.76436
0.42429	-0.19292
0.1649	-1.25012
0.10374	-0.20417
-0.07618	0.46809
0.33286	-0.89069
0.24763	-0.15709
0.1361	-0.77606
0.29798	-0.24869
-0.71993	0.73182
-0.32665	0.71582
0.52508	-0.50774
-0.67009	0.59916
-0.96497	0.9241
-0.15709	0.33286
-0.31833	0.00478
-0.56436	0.05861
0.55505	-0.27854
0.44376	-0.02273
0.71582	-0.48034
-0.02613	0.69815
0.81821	-0.10368
0.5876	-0.25875
0.27195	-0.43173
-0.10868	0.67426
-0.18296	0.42645
2.20921	-0.02613
0.44927	-0.08715
-0.41377	0.47076
0.15588	-0.31215
-0.39541	0.63653
0.08589	-0.81347
-0.00796	0.46434
0.79299	-0.02494
-0.0634	0.82334
0.22756	-0.39541
0.36791	-0.13784
-0.79368	0.00446
-0.37158	0.14213
0.01351	-0.65631
-0.20103	0.10369
0.48872	-0.32761
0.90041	-0.15135
0.12809	-0.77851
0.13419	-0.49169
0.31775	-0.24084
-0.28772	0.33083
-0.09241	0.21516
0.42511	-0.32149
0.82969	-0.15316
-0.12262	0.23184
0.33083	-0.04807
0.50169	-0.10031
-0.37682	0.03156
-0.13516	0.19418
0.48141	-0.0548
-0.37447	0.01351
-0.14229	0.34498
-0.10383	0.38376
-0.5557	0.08589
-0.21732	0.32438
0.02321	-0.5904
-0.64159	0.16145
-0.4323	0.33423
-0.09125	0.45103
-0.02299	0.9537
-0.23484	1.07185
-0.49515	0.54759
-0.26083	0.80408
-0.19631	0.71809
-0.20481	0.31203
-0.39035	0.6255
-0.21306	0.46669
-0.46568	0.00338
0.03704	-0.6656
-0.95122	0.11451
0.16145	-0.16264
-0.51177	0.01309
-0.23811	0.08295
-0.60136	0.1588
-0.07805	1.24546
-0.05697	0.4314
0.2469	-0.10411
-0.31565	0.23402
-0.42452	0.28743
0.14501	-0.29768
-0.08446	0.27364
-0.36823	0.02
0.16784	-0.53456
-0.10411	0.20516
0.69387	-0.4381
0.27863	-0.19719
-0.27622	0.37262
0.34739	-0.0642
-0.15975	0.22672
-0.90374	0.00196
0.50822	-0.05801
-0.12416	0.61906
0.65221	-0.25637
0.29966	-0.01219
-0.17581	0.30263
0.04189	-0.30123
-0.54492	0.21755
0.39438	-0.42393
-0.01372	0.4454
-0.42878	0.07002
-0.26384	0.31358
-0.2363	0.39942
-0.12575	0.41056
-0.86802	0.13564
0.02	-0.36271
0.3491	-0.63436
0.0557	-0.54492
0.12571	-0.3792
0.51558	-0.81542
0.0854	-0.36697
-0.81322	0.06862
-0.0607	0.5451
0.27573	-0.03811
-0.53285	0.42085
-0.29641	0.05209
-0.32169	0.06242
0.12724	-0.53501
-0.02174	0.37527
0.20088	-0.39035
0.1629	-0.14383
-0.10596	0.36354
0.28112	-0.14758
0.46104	-0.34385
0.03531	-0.32485
0.56508	-0.21142
-0.01914	0.38963
-0.66288	0.01073
0.1742	-0.41168
0.58178	-0.09278
-0.03741	0.29
-0.21917	0.26305
0.65325	-0.09125
1.14846	-0.14445
0.37315	-0.27622
0.6058	-0.60522
0.1588	-0.40265
0.1671	-0.85189
0.22672	-0.25868
0.59691	-0.23038
0.32101	-0.13083
0.08654	-0.56679
-0.39627	0.10903
0.35066	-0.0071
0.34305	-0.6565
0.21277	-0.90899
0.08136	-0.57003
0.2828	-0.29947
0.21077	-0.77478
0.10903	-0.74382
0.0075	-0.33936
-0.62699	0.05645
0.58253	-0.53992
0.5946	-0.02597
0.74976	-0.82666
0.10417	-0.88676
0.58764	-0.20674
0.47651	-0.04094
0.84516	-0.82788
0.06242	-0.88483
0.2081	-0.25249
0.15306	-0.63141
0.14314	-0.44742
0.14113	-0.39627
0.27181	-0.2334
-0.08084	0.29751
-0.28504	0.35679
0.1481	-0.18172
-0.71346	0.19118
0.15665	-0.17462
0.57212	-0.0607
0.46799	-0.04931
0.4517	-0.08938
0.52861	-0.17932
-0.04013	0.35483
-0.30639	0.04763
0.30263	-0.20123
0.30209	-0.30639
-0.29173	0.49488
0.0771	-0.4535
0.41273	-0.08084
0.32292	-0.43045
0.08776	-0.21917
-0.22488	0.44941
-0.66191	0.08654
-0.23145	0.13765
-0.58483	0.25919
-0.39471	0.24369
0.19562	-1.01357
0.09626	-0.29573
-0.0658	0.31049
-0.0466	0.38781
-0.34644	0.37315
-0.25584	0.21077
-0.26736	0.0771
0.23093	-0.20769
-0.38629	0.25461
-0.77293	0.11089
0.56614	-0.49728
0.06166	-0.27454
-0.50954	0.01874
-0.11	0.61757
-0.14445	0.49644
-0.05172	0.27863
-0.44224	0.05453
-0.5182	0.15185
0.14004	-0.16706
-0.35174	0.15553
-0.41168	0.13301
0.13301	-0.62455
-0.12982	0.20357
-0.46722	0.06166
-0.26601	0.2485
0.64597	-0.01372
0.1281	-0.24099
-0.11916	0.99547
-0.27355	0.5674
0.34633	-0.2036
0.31861	-0.46364
-0.13422	0.39438
-0.3792	0.39849
-0.15359	0.15306
0.56835	-0.01008
0.31358	-0.14237
-0.02574	1.27441
-0.16838	0.42654
0.69423	-0.03889
-0.16143	0.41755
0.27736	-0.02631
-0.06518	0.43571
0.35433	-0.19065
0.45993	-0.4288
0.12627	-0.17984
0.67138	-0.6656
0.26601	-0.27999
0.48305	-0.11616
0.28784	-0.05772
0.16516	-0.20981
0.66762	-0.00605
0.03844	-0.48379
0.158	-0.35733
0.26371	-0.19741
0.17681	-0.1682
-0.11398	0.42518
-0.08558	0.76481
-0.07131	0.54313
-0.56944	0.25738
-0.36785	0.38527
-0.40758	0.07496
-0.4288	0.06762
-0.17431	0.25279
-0.19741	0.50413
-0.12387	0.58334
-0.01195	0.65384
-0.68101	0.02839
-0.32456	0.29954
-0.60157	0.016
-0.37252	0.16431
0.37555	-0.39312
0.0868	-0.29659
0.11357	-0.54277
0.12607	-0.27886
0.16431	-0.26333
0.11081	-0.21599
-0.37951	0.22958
0.51476	-0.0669
-0.53496	0.15758
-0.2054	0.5423
0.91641	-0.0367
0.44362	-0.36286
-0.04305	0.48464
0.04246	-0.73589
-0.06	0.34312
0.13608	-0.46209
-0.09476	0.4042
-0.21733	0.41633
-0.17041	0.13408
-0.47602	0.27927
-0.43162	0.22347
-0.24581	0.2879
-0.2337	0.2137
0.39132	-0.0974
0.13887	-0.42602
0.03796	-0.5811
0.00887	-0.36751
0.09044	-0.22628
0.38854	-0.11166
0.4657	-0.13962
-0.28821	0.11853
-0.37822	0.42337
-0.25788	0.04677
-0.19762	0.17156
-0.42252	0.01511
0.20561	-0.12705
0.47702	-0.13663
0.61175	-0.18471
0.2751	-0.06046
-0.41444	0.24945
-0.38712	0.52945
0.22679	-0.11937
0.42135	-0.10228
-0.13663	0.74775
0.94365	-0.12487
-0.40999	0.11258
0.28024	-0.1127
-0.35097	0.10228
-0.28669	0.28609
0.44075	-0.13576
-0.05776	0.45543
-0.04442	0.35856
0.371	-0.0715
0.81397	-0.03344
0.09152	-0.60712
0.0567	-0.62105
0.2137	-0.33666
0.31199	-0.79416
0.46152	-0.00659
0.58188	-0.06399
0.10952	-0.84486
0.01599	-0.47957
-0.17169	0.28294
0.62612	-0.02481
0.06602	-0.40704
0.70733	-0.17692
0.25858	-0.47602
0.6452	-0.08549
-0.2427	0.35502
-0.1453	0.19669
0.14896	-0.32393
0.57911	-0.23256
0.65372	-0.70058
0.04506	-0.28821
-0.1945	0.10557
0.1943	-0.73088
1.06583	-0.37635
0.54929	-0.3975
0.30939	-0.15566
0.61588	-0.51872
0.34312	-0.05682
0.2072	-0.61663
0.22119	-0.83949
0.29417	-0.35446
0.3358	-0.07388
-0.4594	0.11353
0.06783	-0.43162
0.10371	-0.47167
0.24333	-0.33867
0.5423	-0.28131
0.01807	-0.50742
-0.15328	0.39876
0.05309	-0.39471
-0.22468	0.49993
0.16214	-0.1945
-0.41514	0.50842
-0.06399	0.28024
0.0014	-0.30929
0.21876	-0.18988
-0.60382	0.02989
-0.11937	0.25099
0.003	-0.38712
-0.46507	0.05061
-0.3291	0.70733
0.29459	-0.2554
-0.06883	0.24656
-0.02311	0.58612
0.42337	-0.45283
0.21322	-0.51392
0.21997	-0.32192
0.23878	-0.2054
-0.78092	0.08033
-0.48136	0.30623
0.23195	-0.08456
-0.36393	0.27175
-0.23256	0.38019
0.16852	-0.47699
0.23728	-0.10084
0.11515	-0.23571
-0.38364	0.04506
-0.25332	0.49331
0.62175	-0.56889
0.69445	-0.06257
-0.04217	0.42978
0.28946	-0.22344
0.1546	-0.49005
0.09476	-0.65219
0.34006	-0.1453
-0.70058	0.15079
-0.35897	0.09476
-0.22157	0.22886
-0.65965	0.0359
-0.73352	0.29072
-0.13756	0.29772
0.6751	-0.06953
-0.37184	0.16398
-0.2742	0.45708
-0.2554	0.50955
-0.0974	0.44584
-0.08549	1.02456
-0.47957	0.25756
-0.0503	0.53591
-0.10835	0.61588
-0.07522	0.71894
-0.09132	0.35676
-0.49005	0.38666
-0.0715	0.90046
-0.4167	0.36704
-0.11788	1.21197
-0.21231	0.63798
-0.03344	0.93223
-0.2204	0.31199
-0.20315	0.95576
-0.06125	0.61311
-0.07388	0.25858
-0.3975	0.64069
-0.51392	0.37581
-0.26634	0.21593
0.26333	-0.26879
-0.21339	0.13608
-0.20879	0.33439
-0.14656	0.41073
0.18483	-0.19762
-0.00462	0.63044
-0.01623	0.70042
0.82011	-0.0853
0.76792	-0.45396
0.82091	-0.13192
0.75671	-0.02435
1.0129	-0.05267
0.96522	-0.53673
0.97678	-0.24347
0.7172	-0.24021
0.83208	-0.50322
0.75172	-0.00602
1.23835	-0.07431
0.92449	-0.66994
0.82357	-0.30576
0.98897	-0.34928
0.6139	-0.14061
1.00368	-0.236
0.47648	-0.05132
0.32007	-0.03952
0.3258	-0.04144
0.55006	-0.00271
0.29877	-0.02024
0.2665	-0.1919
0.17528	-0.12988
0.3626	-0.43718
-0.03321	0.57931
0.39044	-0.09742
-0.0804	0.27069
-0.0786	0.43107
-0.09742	0.32376
0.03721	-0.27635
0.32376	-0.01826
0.19027	-0.16834
0.27693	-0.14189
0.56817	-0.22666
0.28857	-0.32869
0.23234	-0.11629
0.1328	-0.20561
0.21927	-0.13452
-0.02711	0.30405
-0.03731	0.43795
0.29336	-0.02888
-0.03152	0.40843
-0.04882	0.28214
-0.08949	0.69834
-0.07431	0.37807
-0.14423	0.47768
-0.06827	0.31772
-0.33309	0.23077
-0.26071	0.24049
-0.28828	0.24586
-0.11814	0.68479
-0.08993	0.2434
-0.03492	0.31558
-0.236	0.573
-0.05267	0.48435
-0.24598	0.18308
-0.29239	0.04187
-0.11466	0.3476
-0.43312	0.36986
-0.18876	0.50226
-0.26576	0.17983
-0.43199	0.52828
-0.25824	0.38909
-0.25272	0.15206
0.14735	-0.17164
0.07455	-0.69922
-0.25769	0.1689
-0.35866	0.01954
-0.45396	0.00012
0.10395	-0.48238
-0.9918	0.12556
-0.82456	0.05317
-0.36136	0.10359
-0.3809	0.15894
-0.22403	0.10013
-0.2589	0.07974
-0.31384	0.06797
-0.41056	0.12143
0.00121	-0.44038
0.07734	-0.50225
0.05586	-0.38401
-0.4301	0.02451
-0.39453	0.04202
0.02109	-0.53862
0.1486	-0.28516
0.17289	-0.22657
-0.30364	0.08549
0.23601	-0.41876
-0.35672	0.12277
-0.24583	0.09097
-0.37425	0.2284
-0.63262	0.03571
-0.33152	0.14296
-0.43153	0.27693
-0.43768	0.1249
-0.41876	0.00079
-0.43596	0.08793
-0.592	0.1801
-0.31824	0.16718
0.06516	-0.30973
-0.34665	0.09228
-0.15245	0.18674
0.18674	-0.16259
-0.27828	0.07175
-0.47359	0.28718
-0.12293	0.37271
-0.38807	0.42105
-0.03398	0.33188
-0.30075	0.36775
-0.25289	0.23864
-0.04188	0.40978
-0.16829	0.20486
-0.04705	0.34368
-0.0682	0.28941
0.33825	-0.18686
0.1249	-0.35672
-0.07954	0.44715
0.27939	-0.1725
0.25284	-0.07384
-0.15869	0.28482
0.30134	-0.13086
0.70503	-0.18015
1.20669	-0.04448
0.49922	-0.17362
0.82736	-0.09682
1.0651	-0.2589
0.62386	-0.23891
0.78193	-0.13521
0.31146	-0.26611
0.28482	-0.39218
0.49502	-0.10174
0.98569	-0.18829
0.58844	-0.30364
0.85126	-0.21205
0.75142	-0.16454
0.86195	-0.51123
0.83541	-0.38807
0.29612	-0.21361
0.92508	-0.1377
0.42888	-0.17651
0.37271	-0.66839
0.23864	-0.22403
0.39883	-0.65046
0.82889	-0.25078
0.37864	-0.62062
0.90479	-0.74409
0.70346	-0.47935
0.30531	-0.52645
0.03943	-0.38475
-0.11135	0.30918
0.38808	-0.14158
-0.16288	0.42122
-0.14386	0.31555
-0.66944	0.02276
-0.71928	0.00577
0.43606	-0.47789
-0.40739	0.14212
-0.14024	0.23804
-0.70464	0.40053
0.16716	-0.49778
-0.2611	0.35014
-0.18322	0.32654
0.66675	-0.04022
-0.04265	0.57423
-0.0045	0.96425
-0.24472	0.09097
0.05371	-0.24785
-0.32546	0.24417
0.5316	-0.24213
-0.07161	0.5397
0.68759	-0.40035
-0.08039	0.41758
0.2435	-0.15809
0.10951	-0.2611
0.33742	-0.02502
-0.10404	0.42804
-0.58372	0.28164
0.32277	-0.44963
0.73007	-0.0907
-0.27585	0.17378
0.07066	-0.53666
-0.72471	0.17624
0.32856	-0.24472
0.40053	-0.12195
0.63826	-0.3492
0.31171	-0.13033
-0.3372	0.2218
-0.54043	0.22757
0.1387	-0.16288
0.27003	-0.58372
0.056	-0.76071
0.43788	-0.99451
0.42316	-0.88857
0.48885	-0.74673
0.04488	-0.52179
0.47901	-0.88327
0.07494	-0.3595
1.12461	-0.42976
-0.6484	0.12012
0.45295	-0.20651
0.05137	-0.29284
0.2919	-0.22685
-0.85602	0.57584
0.09601	-0.31389
0.00918	-0.43338
0.08558	-0.31149
0.59248	-0.38087
0.69499	-0.088
1.00464	-0.17218
1.09671	-0.05293
0.19406	-0.45086
0.57423	-0.23887
-0.05021	0.4406
0.17624	-0.75456
-0.2509	0.2061
0.03041	-0.39071
-1.28261	0.15631
0.10838	-0.80899
-0.79717	0.2085
-0.21744	0.20259
-0.06938	0.36106
-0.74085	0.314
-0.24644	0.10951
-0.52969	0.1899
-0.56149	0.08066
-0.28015	0.18301
-0.1615	0.88673
0.14212	-0.32712
-0.35516	0.32064
-0.48052	0.01311
-0.01145	0.46788
-0.44116	0.45295
0.01976	-0.33596
-0.14293	0.33742
-0.54979	0.05802
-0.2683	0.12934
-0.19222	0.33535
-0.17101	0.69499
-0.12379	0.27868
-0.27296	0.5342
0.13077	-0.56149
-0.02951	0.53571
-0.21155	1.00464
-0.05682	1.11792
-0.16505	0.55842
-0.1155	0.70574
-0.05176	0.59248
0.20662	-0.33782
-0.38302	0.564
-0.64257	0.01788
-0.47354	0.34452
-0.09748	0.62918
0.18764	-0.56301
-0.45245	0.28751
0.36948	-0.28015
-0.38087	0.3464
-0.29658	0.02597
0.30286	-0.40432
0.19095	-0.11885
-0.21912	0.54835
0.23614	-0.07241
1.15973	-0.10404
-0.3449	0.30056
0.43135	-0.15244
0.21961	-0.18446
0.03259	-0.3372
0.19759	-0.16505
-0.18873	0.20662
0.35319	-0.24644
0.4455	-0.52515
0.06175	-0.29909
-0.21644	0.29079
-0.24785	0.62704
0.30956	-0.29658
-0.15458	0.54066
-0.07796	0.57714
0.88492	-0.20967
0.33895	-0.08142
0.08597	-0.23157
-0.22288	0.22058
0.03721	-0.68631
0.47377	-0.63005
0.38674	-0.6944
0.48144	-0.36858
0.20104	-0.34554
-0.27731	0.27792
-0.49574	0.17941
0.31461	-0.10442
0.21219	-0.28403
0.35758	-0.19866
0.03561	-0.95659
0.15833	-0.86008
-0.39896	0.37612
-0.43866	0.12561
-0.25371	0.05166
-0.36566	0.00384
0.30693	-0.75763
0.58317	-0.56476
0.09257	-0.47189
0.22746	-0.10871
-0.44409	0.20223
0.3999	-0.62675
-0.06687	0.34756
0.00681	-0.67941
0.0727	-0.62085
0.62256	-0.667
0.84699	-0.02307
0.16396	-0.38222
-0.37959	0.04711
-0.43372	0.3002
0.11772	-0.22288
0.58677	-0.06934
0.3805	-0.02491
0.50829	-0.11611
-0.39987	0.00628
-0.44745	0.22964
0.36869	-0.04997
0.98284	-0.26367
0.58934	-0.15818
0.96201	-0.39168
0.44388	-0.03969
0.43746	-0.00742
0.4728	-0.47549
-0.39412	0.23769
0.05384	-0.47672
0.93705	-0.12885
0.19616	-0.35208
0.01915	-0.82611
-0.32294	0.11422
0.06188	-0.7227
0.12232	-0.29401
0.87469	-0.20399
0.07873	-0.45874
0.78473	-0.5073
0.1325	-0.57395
0.08824	-0.2999
-0.02491	0.51062
-0.19306	0.15833
-0.89392	0.45387
0.15569	-0.49755
0.102	-0.8351
0.08373	-0.64179
-0.36028	0.15569
0.45387	-0.22615
0.25753	-0.0933
0.37782	-0.55066
0.20223	-0.76653
0.01366	-0.36766
0.00838	-0.87847
-0.37743	0.16396
0.29169	-1.08199
0.19	-0.70984
-0.05758	0.40568
0.64717	-0.07472
0.4839	-0.48012
0.23769	-0.60608
0.37612	-0.09769
0.10081	-0.70032
0.04381	-0.27527
-1.15851	0.01676
-0.49867	0.00681
0.32873	-0.64585
-0.77577	0.12389
0.83507	-0.25059
0.02358	-0.92692
-0.11735	0.28918
0.00628	-0.82755
-0.45139	0.05983
0.42138	-0.51707
0.3002	-0.14718
0.76087	-0.84319
0.60917	-0.13331
-0.57726	0.15812
0.81015	-0.66903
-0.35016	0.17378
-0.03866	0.30231
-0.10871	0.24936
0.18573	-0.49867
-0.32066	0.102
-1.10474	0.04897
0.02158	-0.77297
-0.28659	0.98519
-0.42103	0.06188
0.0585	-0.3077
-0.03192	0.43258
-0.14418	0.16659
-0.78115	0.19616
-0.57136	0.09103
0.27498	-0.11195
0.20996	-0.18855
0.00384	-0.37221
1.19101	-0.12498
-0.50417	1.05073
-0.28403	1.04469
-0.34463	0.68081
-0.55958	0.08933
-0.84781	0.18573
-1.11104	0.32873
-0.74929	0.85296
-0.00314	0.57287
-0.24072	0.08824
-0.09464	0.5849
-0.01859	0.51946
-0.76506	0.0349
-0.54956	0.12922
-0.23551	0.1699
0.56695	-0.20145
-0.19783	0.38431
-1.0407	0.0585
-0.16076	0.44388
-0.22441	0.55892
-0.15155	0.86422
-0.33211	0.26868
-0.15625	0.3805
-0.09705	0.59818
-0.02875	0.71147
-0.64087	0.03561
-0.41937	0.36278
-0.48447	0.61326
-0.2898	0.25934
-0.2999	0.77005
-0.48267	0.33183
-0.17673	0.17158
-0.36766	0.28744
-1.20072	0.11185
-0.32691	0.05384
-0.36141	0.22746
-0.38511	0.49181
-0.03697	0.68612
-0.16505	0.40897
-0.08413	0.38172
-0.08945	0.38991
-0.0933	0.77267
-0.26971	0.40973
-0.27151	0.13729
-0.39334	0.76125
-0.15391	0.28991
-0.66706	0.44971
-0.00356	0.31743
-0.74171	0.51268
-0.45612	0.07523
-0.53254	0.28726
-0.51292	0.24249
-0.30278	0.31593
-0.37082	0.20008
-0.76807	0.33552
-0.23323	0.09539
-0.15832	0.3495
-0.01465	0.3655
-0.67794	0.10316
0.84155	-0.13979
-0.14498	0.29238
-0.40586	0.17751
0.64217	-0.09221
-0.10254	0.48316
-0.06286	0.62006
-0.61384	0.11303
-0.14276	0.4042
-0.16207	0.18905
0.1499	-0.53538
0.0317	-0.37742
0.03688	-0.51689
-0.50576	0.1484
0.39509	-0.77929
-0.46651	0.26343
0.53483	-0.05668
-0.33135	0.20673
0.12209	-0.86729
0.10702	-0.6233
0.09486	-0.75788
-0.56299	0.03045
0.22127	-0.41023
0.40068	-0.16665
0.01719	-0.76149
0.02083	-0.40844
0.03344	-1.02077
0.47014	-0.2017
0.5252	-0.23231
0.28855	-0.31026
0.54966	-0.31934
0.99147	-0.24225
0.29753	-0.1632
0.0255	-0.84422
0.01237	-1.03366
0.17097	-0.14903
0.23954	-0.51292
0.73581	-0.66307
0.47674	-0.70052
0.05859	-0.90322
0.55455	-0.41951
0.34633	-0.6791
0.28991	-0.04887
0.01117	-0.40426
0.35493	-0.27735
-0.24395	0.17198
0.36233	-0.0737
0.27125	-0.07145
0.31081	-0.32707
0.44971	-0.13297
0.02256	-0.52462
-0.40426	0.54871
1.22768	-0.2646
0.32216	-0.59189
0.18354	-0.54948
0.3655	-0.17171
0.07321	-0.64108
0.38808	-0.52359
1.08387	-0.44999
0.34482	-0.16609
0.14207	-0.33135
0.24323	-0.19027
-0.2054	0.42778
-0.04493	0.87631
-0.93538	0.02722
-0.43984	0.27351
-0.00076	0.63266
-0.34426	0.19784
-0.41284	0.03344
-0.78408	0.30526
0.18905	-0.41284
-0.16609	0.26941
-0.33703	0.10702
-1.00053	0.32216
0.51682	-0.06698
-0.26236	0.2025
-0.10937	0.41185
-0.26033	0.37758
0.20008	-0.27151
0.41611	-0.33332
-0.86103	0.05001
-0.60007	0.27125
-0.25276	0.06719
-0.07673	0.78896
0.42534	-0.14742
0.29405	-0.24585
-0.03251	0.43006
-0.30991	0.11973
0.41542	-0.02703
-0.55781	0.15856
0.2204	-0.15832
0.48514	-0.09491
0.36035	-0.0513
0.23515	-0.26578
-0.42855	1.12972
-0.41951	0.96684
-0.10419	0.26717
-0.11226	0.89887
-0.00474	0.4373
-0.2796	0.46756
-0.36509	0.78004
0.31593	-0.10642
-0.09718	0.54102
-0.76306	0.2204
-0.52921	0.25767
-0.32837	0.22796
-0.46124	0.02364
-0.44845	0.15623
-0.06833	0.34698
-0.27617	0.25599
0.11973	-0.32431
0.07523	-0.28651
0.12553	-0.18737
-0.35465	0.48633
0.44369	-0.04493
0.75127	-0.14833
-0.00548	0.9914
-0.17873	0.58481
-0.08957	0.76524
-0.51076	0.35915
-0.50873	0.83803
-0.05266	0.82746
-0.2939	0.18537
-0.1302	0.23429
-0.12056	0.32528
-0.21601	0.53164
-0.07683	0.7313
-0.13189	0.3538
-0.21006	0.42338
-0.27104	0.84996
-0.0926	0.32575
-0.12491	0.58765
-0.26685	0.08061
-0.54754	0.31489
-0.10531	0.38425
-0.20612	0.23002
-0.58185	0.37942
-0.54043	0.14478
-0.26017	0.43919
-0.2994	0.23912
-0.43406	0.21315
-0.37449	0.30198
-0.02839	0.56675
0.12295	-0.19921
-0.11583	0.52082
-0.42588	0.42664
-0.28326	0.2096
0.28088	-0.04008
-0.35791	0.10498
-0.41248	0.24714
-0.15716	0.47586
-0.18477	0.31797
0.28669	-0.16761
-0.23456	0.29685
-0.18747	0.15633
-0.28741	0.18309
-0.23591	0.09594
-0.30571	0.11409
-0.36621	0.21073
-0.38001	0.14371
-0.26567	0.10157
-0.27217	0.26558
0.48892	-0.17021
0.34451	-0.02381
-0.29018	0.11777
-0.05061	0.3409
-0.04008	0.45154
-0.49699	0.26939
-0.76815	0.20234
0.21315	-0.21006
0.34947	-0.05975
-0.71334	0.01419
-0.5789	0.08996
0.29147	-0.0419
-0.13482	0.20031
-0.33891	0.05124
0.4835	-0.13832
0.35915	-0.13189
-0.20296	0.41673
-0.17021	0.34947
0.0607	-0.33158
0.04397	-0.43406
0.13714	-0.51076
0.80772	-0.21062
0.52844	-0.1659
0.33018	-0.07214
0.1204	-0.19233
0.33205	-0.40627
0.44937	-0.32124
0.23489	-0.20742
0.47889	-0.08957
0.71021	-0.01597
0.79887	-0.13482
0.62669	-0.26505
0.65648	-0.01838
-0.29114	0.01076
0.20234	-0.33485
0.28923	-0.20612
0.41332	-0.11286
0.01594	-0.69226
0.44588	-0.46666
0.12535	-0.46549
0.53164	-0.17873
0.13197	-0.41982
0.21759	-0.38001
0.39212	-0.53686
0.21073	-0.89852
0.15633	-0.38403
0.19359	-0.37449
0.28216	-0.35791
0.31489	-0.08722
0.41673	-0.00346
0.29303	-0.10432
0.26294	-0.75867
0.45154	-0.04888
0.16702	-0.46913
0.133	-0.4976
0.10036	-0.46192
0.21377	-0.54263
0.15248	-0.60928
0.44317	-0.50873
0.37321	-0.58977
0.32298	-0.32696
0.1417	-0.42588
0.01832	-0.31464
0.44159	-0.08517
-0.04743	0.48482
-0.58977	0.0286
