# Supplementary material for: Droplet Hi-C enables scalable, single-cell profiling of chromatin architecture in heterogeneous tissues
Source: Nat Biotechnol. 2024 Oct 18;43(10):1694–707. doi: 10.1038/s41587-024-02447-1 (PMC12520981; doi:10.1038/s41587-024-02447-1)
Supplement: Supplementary file 20 — Statistical source data. [file 41587_2024_2447_MOESM20_ESM.xlsx]

## Sheet: extd_fig9a
GRCh38	mm10	mix	mm10_ratio	GRCh38_ratio
CATTTAGGTTTACCGG	58	2659	0	0.978653	0.0213471
CATTTAGGTTAGCTAC	9935	85	0	0.00848303	0.991517
CATTTAGGTACCGGCT	3067	21	0	0.00680052	0.993199
CATTTAGGTAGCCTTG	12911	64	0	0.00493256	0.995067
CATTTAGGTAAACCAG	5474	75	0	0.0135159	0.986484
CATTTAGGTAGGTTTC	39	2568	0	0.98504	0.0149597
CTTTATCGTTAGTTGC	68	7920	1	0.991487	0.00851277
CTTTATCGTCAATTCA	84	11829	3	0.992949	0.00705112
CTTTATCGTAGAGGGA	16651	51	0	0.00305353	0.996946
CTTTATCGTCCAGCAC	13365	59	0	0.00439511	0.995605
CTTTATCGTATTTGGC	21868	53	0	0.00241777	0.997582
CTTTATCGTTGAGGTA	9344	75	0	0.00796263	0.992037
CTTTATCGTTGACCAT	15380	83	0	0.00536765	0.994632
CTTTATCGTCACGATT	4616	6913	0	0.599618	0.400382
CTTTATCGTGCCTTTC	73	4879	2	0.985258	0.0147415
TGACTATTCACTATGT	87	6924	3	0.987591	0.0124091
TGACTATTCACGAATA	236	19702	3	0.988163	0.0118367
TGACTATTCCGCTAAC	7505	60	0	0.00793126	0.992069
TGACTATTCCGGGTTT	2	1017	0	0.998037	0.00196271
TGACTATTCAATAACG	1600	22	0	0.0135635	0.986436
TGACTATTCAAACCTT	41	1618	0	0.975286	0.0247137
TGACTATTCATTGCGC	1215	26	1	0.0209508	0.979049
TGACTATTCGTCCTAA	99	10814	1	0.990928	0.00907175
AATAGCTCAGAGAGGC	46	3377	0	0.986561	0.0134385
AATAGCTCATCCTGGC	11684	134	0	0.0113386	0.988661
ATTGACCGTGTAACAG	37	2313	0	0.984255	0.0157447
ATTGACCGTAAACCGA	14242	125	0	0.00870049	0.9913
ATTGACCGTGTGATTC	2727	12	0	0.00438116	0.995619
ATAACCCGTTCCATTT	11578	72	0	0.00618026	0.99382
ATAACCCGTCAACCGC	27387	46	0	0.00167681	0.998323
ATAACCCGTTAGCTAC	63	7099	2	0.991204	0.00879643
ATAACCCGTGCACGCT	15	1442	0	0.989705	0.0102951
ATAACCCGTTAATCGC	36053	99	2	0.00273844	0.997262
ATAACCCGTGCATTTA	45	5757	1	0.992244	0.00775595
GAGGCCTAGGCCTAAG	82	3800	0	0.978877	0.0211231
GAGGCCTAGGATTATG	16071	85	1	0.0052612	0.994739
GAGGCCTAGCTCATGC	96	6441	0	0.985314	0.0146856
GAGGCCTAGGCTAAAC	12428	59	1	0.00472491	0.995275
GAGGCCTAGTGGCGTA	7397	86	2	0.0114927	0.988507
GAGGCCTAGATATTGG	16120	68	0	0.00420064	0.995799
GAGGCCTAGCTAAGCG	61	2067	0	0.971335	0.0286654
GAGGCCTAGATTCGTT	17012	74	1	0.00433103	0.995669
GAGGCCTAGATTGAGC	5669	89	0	0.0154568	0.984543
GCGCTTAGTTTCCTCA	12895	95	0	0.00731332	0.992687
GCGCTTAGTTTCACCC	103	15875	4	0.993554	0.00644636
GCGCTTAGTTAACCAC	21114	230	1	0.0107759	0.989224
GCGCTTAGTATAGTGG	4636	8	0	0.00172265	0.998277
TTGTGTCCATCCCTCT	3644	42	0	0.0113945	0.988606
TTGTGTCCAACCTCGC	24217	80	0	0.00329259	0.996707
TTGTGTCCAACAGAGG	2898	66	0	0.0222672	0.977733
TTGTGTCCATTCAGGA	31383	9811	3	0.238166	0.761834
TCCTCAGCACAAAGCC	9194	55	0	0.00594659	0.994053
TCCTCAGCAGTTCCTG	32827	142	0	0.00430708	0.995693
TCCTCAGCAACCGCCT	67	3849	1	0.982891	0.0171093
TCCTCAGCAGGTTCCC	4099	68	0	0.0163187	0.983681
TCCTCAGCAGGATCAC	53	3252	0	0.983964	0.0160363
AATTAGCCACAACATG	51	4115	0	0.987758	0.012242
GAACGGTGTGCTGTTG	26673	199	0	0.00740548	0.992595
GAACGGTGTGGGTAAC	94	7664	2	0.987883	0.0121165
GAACGGTGTAATCACC	30033	76	0	0.00252416	0.997476
GAACGGTGTGGTGCAG	4691	78	0	0.0163556	0.983644
GAACGGTGTTACGCCA	8534	84	0	0.00974704	0.990253
GAACGGTGTCATGCCA	94	14653	1	0.993626	0.00637418
GAACGGTGTTAGGCTT	53605	136	0	0.00253066	0.997469
GAACGGTGTGATGGAC	44	2571	0	0.983174	0.016826
GGATTAGGTGAGCATA	118	11474	0	0.989821	0.0101794
GGATTAGGTTTGCAGT	100	13137	2	0.992445	0.00755458
GGATTAGGTCACCATG	83	8754	1	0.990608	0.00939233
GGATTAGGTTAAGTCC	17041	63	1	0.00368335	0.996317
GGATTAGGTGTCCGGT	3040	90	0	0.028754	0.971246
GTTTAGTTCTAGGAAC	67	6463	1	0.98974	0.0102603
GTTTAGTTCTTGTTCC	5900	59	0	0.00990099	0.990099
GTTTAGTTCGAGCAAT	3083	92	0	0.0289764	0.971024
GTTTAGTTCAGCGATG	9529	59	0	0.00615353	0.993846
GTTTAGTTCACGAATA	69	3063	1	0.977969	0.0220307
GTTTAGTTCAAGCGCA	48	4122	1	0.988489	0.0115108
CATGCAACAATTGACG	25	1201	1	0.979608	0.0203915
CATGCAACAAATACCG	237	7109	1	0.967738	0.0322625
CATGCAACAGCATTAG	78	3290	0	0.976841	0.0231591
GATTCTTAGCAGCTCT	18	1536	0	0.988417	0.011583
GATTCTTAGGCGCAGT	25	1409	2	0.982566	0.0174338
GATTCTTAGCAAATTG	7604	20	0	0.00262329	0.997377
TAGTGTGCAGTTCCCA	77	4391	0	0.982766	0.0172337
TAGTGTGCAAGGGCTT	11240	57	1	0.00504559	0.994954
TAGTGTGCATTCCTGG	6506	46	1	0.00702076	0.992979
TAGTGTGCAGCCGGTA	43	4885	1	0.991274	0.00872565
TAGTGTGCAAGCTATG	78	4311	1	0.982228	0.0177717
TAGTGTGCAAGTGGCT	7531	64	0	0.0084266	0.991573
CAACTACGTGGTTAAG	2252	1146	0	0.337257	0.662743
CAACTACGTGTGATGA	1077	7	0	0.00645756	0.993542
CAACTACGTTGCGAGG	22623	112	0	0.00492633	0.995074
GTCACACTCTTGCTGA	12	1408	0	0.991549	0.0084507
GTCACACTCCAATATC	41519	4277	2	0.0933924	0.906608
GTCACACTCGCTCAAC	12263	95	0	0.00768733	0.992313
GTCACACTCCTTGAGC	273	43159	4	0.993714	0.00628569
GTCACACTCCGCAATC	77	10278	1	0.992564	0.00743602
GTCACACTCTTGACCA	4118	69	0	0.0164796	0.98352
GCCTCATAGTCCTTGA	22409	120	0	0.00532647	0.994674
GCCTCATAGTGGCGGT	1033	14	0	0.0133715	0.986628
GCCTCATAGATTCAAG	9543	95	0	0.00985682	0.990143
GCCTCATAGGTATAGC	46	4690	0	0.990287	0.00971284
GCCTCATAGCTTAGTT	6289	17	0	0.00269585	0.997304
GCCTCATAGGGATTTA	7157	70	0	0.0096859	0.990314
AACAAGTGTTAACGGA	29	3590	0	0.991987	0.00801326
AACAAGTGTCATGAAG	2014	15	0	0.0073928	0.992607
AACAAGTGTACAATGG	1687	32	0	0.0186155	0.981385
AACAAGTGTTAAAGCG	3102	34	0	0.0108418	0.989158
AACGCGCAGTGTCCAC	15465	24	1	0.00154949	0.998451
AACGCGCAGTTGCAGG	13	2104	0	0.993859	0.00614077
AACGCGCAGTACTGAA	4238	53	0	0.0123514	0.987649
AACGCGCAGCACTAAA	25561	132	0	0.00513759	0.994862
AACGCGCAGGTGGAAA	85	1584	0	0.949071	0.0509287
CTATTACAGCCTGTCG	36	2008	0	0.982387	0.0176125
CTATTACAGAAACCTA	16832	53	0	0.00313888	0.996861
CTATTACAGGAGGGTG	16577	86	0	0.00516114	0.994839
CTATTACAGGGATTTA	30	1970	1	0.985	0.015
CGTAACCTCCCACCCT	20	1754	1	0.988726	0.011274
CGTAACCTCCTAAGCC	3291	60	0	0.0179051	0.982095
CGTAACCTCAGCGGGT	90	7407	0	0.987995	0.0120048
CGTAACCTCTATGCAT	24	1693	0	0.986022	0.0139779
CGTAACCTCTAACTAC	10334	59	0	0.0056769	0.994323
CGTAACCTCCGTCCAG	365	63468	7	0.994282	0.00571805
CGTAACCTCCACCCTC	10468	81	1	0.00767845	0.992322
CGTAACCTCATAGCCC	50	4665	0	0.989396	0.0106045
CGTAACCTCAATCGTT	74	6984	1	0.989515	0.0104846
CGTAACCTCGATTAAG	55	2265	0	0.976293	0.0237069
CGTAACCTCGACAAGT	25673	87	0	0.00337733	0.996623
GCTACTGGTTGCTCCT	12073	121	0	0.00992291	0.990077
GCTACTGGTCATCACG	9124	135	1	0.0145804	0.98542
GCTACTGGTATAGCTC	137	28622	3	0.995236	0.00476373
GCTACTGGTGGATGCG	3857	5952	0	0.60679	0.39321
GCTACTGGTATAGTGG	3493	234	0	0.0627851	0.937215
GCTACTGGTTAAGTCC	33211	80	0	0.00240305	0.997597
GCTACTGGTTATTGTG	74	2901	0	0.975126	0.0248739
GCTAAGTAGTCCTCCC	217	47689	6	0.99547	0.0045297
CTTAGCGGTTCCCGTT	8044	84	0	0.0103346	0.989665
CTTAGCGGTGCCTTTC	17883	65	2	0.00362157	0.996378
CTTAGCGGTTATCCGG	81	7968	1	0.989937	0.0100634
CTTAGCGGTCCAAGTT	8933	49	1	0.00545536	0.994545
CTTAGCGGTGAGGTAC	6079	60	0	0.00977358	0.990226
CTTAGCGGTGCTCCTT	77	1557	0	0.952876	0.0471236
AATCATGAGCTTGCAC	72	6274	1	0.988654	0.0113457
AATCATGAGTAAAGGG	7316	119	0	0.0160054	0.983995
AATCATGAGAAGGACA	46	4052	2	0.988775	0.011225
GTTAATCTCACTCGCG	10160	118	0	0.0114808	0.988519
GTTAATCTCAGGAGGG	5661	27	0	0.00474684	0.995253
GTTAATCTCGAAGCAT	80	9686	1	0.991808	0.00819169
GTTAATCTCCATCAGC	11091	114	0	0.010174	0.989826
GCACAAAGTCCTCCAT	84	7453	1	0.988855	0.011145
GCACAAAGTACTGGCC	169	19662	1	0.991478	0.00852201
GCACAAAGTCACGATT	7986	173	1	0.0212036	0.978796
GCACAAAGTTTATGTG	3107	13	0	0.00416667	0.995833
CAAGGTGTCCTACTAG	11048	2496	3	0.184288	0.815712
CAAGGTGTCAGCCATC	15058	65	0	0.00429809	0.995702
CAAGGTGTCCTGTTAG	8913	51	0	0.00568942	0.994311
TTGCCTTTCCTAACCA	137	16202	3	0.991615	0.00838485
TTGCCTTTCATTATGC	49	7967	3	0.993887	0.00611277
TTGCCTTTCCGGGTTT	3595	21	0	0.00580752	0.994192
TTGCCTTTCACAGCAG	14846	243	0	0.0161044	0.983896
TTGCCTTTCAATAGCA	84	7299	1	0.988623	0.0113775
TTGCCTTTCCTCAAGC	17557	80	2	0.00453592	0.995464
TTGCCTTTCCGCAATC	130	23571	3	0.994515	0.005485
GGCCTTCCACGCAATA	8031	84	0	0.0103512	0.989649
GGCCTTCCAAGCCTGG	6137	34	0	0.00550964	0.99449
GCCATCAGTTGTTCTT	2477	15	0	0.00601926	0.993981
GCCATCAGTTCAATTG	60	8585	0	0.99306	0.00694043
GCCATCAGTTGAAGCA	93	3522	0	0.974274	0.0257261
GCCATCAGTAAGTGGC	14552	76	0	0.00519552	0.994804
GACGAGGAGTACTGAA	2247	23	0	0.0101322	0.989868
GACGAGGAGAAACCTA	30	2127	0	0.986092	0.0139082
GACGAGGAGGGACTTG	19631	120	1	0.00607564	0.993924
CAACGGTCAGCATTAG	60	6142	0	0.990326	0.0096743
CAACGGTCAAAGGTAA	4585	37	0	0.00800519	0.991995
CAACGGTCACAGCACG	72	5171	0	0.986267	0.0137326
GCTTCAATCTAATCGT	10062	59	1	0.00582946	0.994171
GCTTCAATCAGTATAG	2502	370	0	0.12883	0.87117
TCTAGCCAGTCATGAA	1079	1466	0	0.576031	0.423969
AAACGGGCATGCTGGG	3234	26	0	0.00797546	0.992025
AAACGGGCATCAGTAG	1162	6	0	0.00513699	0.994863
TAATCCGTCTAGGAAC	37645	104	1	0.00275504	0.997245
TAATCCGTCGCTTGTA	9080	73	0	0.00797553	0.992024
TAATCCGTCAGCCATC	10397	82	0	0.00782517	0.992175
TAATCCGTCTATATGC	79	9267	0	0.991547	0.00845281
TAATCCGTCATAGCCC	78	11729	0	0.993394	0.00660625
TAATCCGTCAGCTACC	39	975	0	0.961538	0.0384615
TAATCCGTCGTGCTTA	1804	37	0	0.0200978	0.979902
TAATCCGTCAAATCCT	43	2684	0	0.984232	0.0157682
GTTGCTTCACTCCCTT	133	1299	0	0.907123	0.0928771
GTTGCTTCATATTGCC	124	6024	0	0.979831	0.0201692
GTTGCTTCAGCAAATT	100	2453	0	0.96083	0.0391696
AACGGTGTCGACAAAC	92	10403	0	0.991234	0.00876608
AACGGTGTCGGTTCAC	199	25170	2	0.992156	0.00784422
AACGGTGTCAAGGTCG	21937	55	0	0.00250091	0.997499
GATGGATTCCCACCCT	4220	45	0	0.010551	0.989449
GATGGATTCCTACTAG	8845	73	0	0.00818569	0.991814
GATGGATTCGCGCTCA	34725	96	1	0.00275696	0.997243
GATGGATTCGCAATCC	64	4063	0	0.984492	0.0155076
GATGGATTCCCTGATA	57	1355	0	0.959632	0.0403683
CGACCTTAGCTCAAGG	13018	6662	1	0.338516	0.661484
CGACCTTAGTTACCGC	69	5856	0	0.988354	0.0116456
CGACCTTAGCCTAGTC	52	2910	0	0.982444	0.0175557
CGACCTTAGCCTGGTT	6579	8824	0	0.572875	0.427125
CGACCTTAGCGATGCA	10267	77	0	0.00744393	0.992556
CGACCTTAGTCCTGCG	99	4282	0	0.977402	0.0225976
ACCTGGTTCTCCATGA	46	1771	1	0.974684	0.0253165
ACCTGGTTCGCTTCTT	7824	72	0	0.00911854	0.990881
ACCTGGTTCTCACTTC	9107	99	0	0.0107539	0.989246
ACCAAATCAATTTGGG	5583	52	0	0.00922804	0.990772
ACCAAATCAGCTACCC	29	1481	0	0.980795	0.0192053
ACCAAATCACGGTAAC	23981	185	0	0.00765538	0.992345
ACCAAATCATTACAGG	2428	35	0	0.0142103	0.98579
TGAAGGAAGTAACGTA	207	3434	0	0.943147	0.0568525
TGAAGGAAGCTAACGG	290	10646	0	0.973482	0.0265179
TGAAGGAAGTTACCCA	6735	134	0	0.0195079	0.980492
TGAAGGAAGTCCTTAG	105	5896	0	0.982503	0.0174971
TGAAGGAAGTCAATCT	48	2130	0	0.977961	0.0220386
TGAAGGAAGCGCAAAT	137	2680	0	0.951367	0.0486333
TGAAGGAAGGCTAGCA	5564	109	1	0.0192138	0.980786
TGAAGGAAGCATCTAT	1928	88	0	0.0436508	0.956349
TGAAGGAAGACATAGC	188	10931	0	0.983092	0.016908
TGCTAATTCGATATGA	88	997	0	0.918894	0.081106
TGCTAATTCATTTAGC	25	1754	0	0.985947	0.0140528
TGCTAATTCACACCGT	416	3115	0	0.882186	0.117814
TGCTAATTCCTGAAGG	240	6224	0	0.962871	0.0371287
GGTTGCAAGAGGCTAT	1318	13	0	0.00976709	0.990233
GGTTGCAAGGAACCTG	54	1864	0	0.971846	0.0281543
GGTTGCAAGCTATATC	63	1507	0	0.959873	0.0401274
GGTTGCAAGATATTCC	18438	89	0	0.0048038	0.995196
GGTTGCAAGCCAAACG	1627	22	0	0.0133414	0.986659
GGTTGCAAGCGCAAAT	7587	41	0	0.00537493	0.994625
GGTTGCAAGTAAGTCA	158	19417	2	0.991928	0.00807152
GGTTGCAAGCGCTAAG	48	8547	0	0.994415	0.00558464
CAAGGCTCACTAGTAG	5233	35	0	0.00664389	0.993356
CAAGGCTCAACAGAGG	15662	58	0	0.00368957	0.99631
CAAGGCTCAAGTGCAC	175	14140	0	0.987775	0.0122249
CAAGGCTCATCACAGA	30	3487	0	0.99147	0.00853
GGTTGCGCAGGTATAT	31	1860	0	0.983607	0.0163934
GGTTGCGCATGACAGC	1633	56	0	0.0331557	0.966844
GGTTGCGCAAGTTAGT	4575	80	0	0.0171858	0.982814
GGTTGCGCACCTGGTC	107	14703	1	0.992775	0.00722485
GGTTGCGCACCAAAGC	17364	116	0	0.00663616	0.993364
GTCCGTTAGATTCTGT	3628	60	0	0.016269	0.983731
GTCCGTTAGCATGAGT	2643	22	0	0.00825516	0.991745
GTCCGTTAGCGGTTAG	10132	41	1	0.00403028	0.99597
GGGATGGAGAGAGGCG	33782	135	0	0.0039803	0.99602
GGGATGGAGTCACTCA	130	4031	0	0.968758	0.0312425
GGGATGGAGATTAGCA	19442	101	1	0.00516809	0.994832
GGGATGGAGCTGCTAC	14237	124	0	0.0086345	0.991366
CGTTACATCCGTCCCT	3987	42	0	0.0104244	0.989576
CGTTACATCGCAATCC	70	6026	0	0.988517	0.0114829
CGTTACATCAAGGTGT	5423	46	0	0.00841104	0.991589
TGTGCAACATTAGTGG	10428	63	1	0.00600515	0.993995
TGTGCAACAAACAAAG	1969	83	0	0.0404483	0.959552
TGTGCAACATTTGTCA	3735	25	0	0.00664894	0.993351
CGCTAAACAGCTCGAG	11093	75	0	0.00671562	0.993284
CGCTAAACATAGCTAG	5179	48	0	0.00918309	0.990817
CGCTAAACATTAGCAG	77	9894	0	0.992278	0.00772239
CGCTAAACAAGGCTTA	68	4914	0	0.986351	0.0136491
CGCTAAACACACAAGC	3564	24	0	0.00668896	0.993311
CGATTACGTTCCATTT	8906	69	0	0.00768802	0.992312
CGATTACGTTTATGGC	10290	76	1	0.00733166	0.992668
CGATTACGTAGCTGTT	73	3524	1	0.979705	0.0202947
CGATTACGTGTAACCT	1232	8	0	0.00645161	0.993548
TCCTTAGAGGAGTATC	1179	12	0	0.0100756	0.989924
ACGTCACTCGCATTGC	144	22500	4	0.993641	0.0063593
ACGTCACTCTTGTTGG	52	5697	0	0.990955	0.00904505
ACGTCACTCGAGCAAT	9813	53	0	0.00537198	0.994628
ACGTCACTCGGTTAGG	66	5898	1	0.988934	0.0110664
ACGTCACTCCGTTATG	43	2900	0	0.985389	0.0146109
ACGTCACTCAGGATCG	1646	39	0	0.0231454	0.976855
ACGTCACTCATAGCGG	35	2041	0	0.983141	0.0168593
CTCAATGTCTAGCCAC	281013	329	6	0.0011694	0.998831
CTCAATGTCGCTTCTT	9156	16388	2	0.64156	0.35844
CTCAATGTCCAAACTT	2021	28	0	0.0136652	0.986335
CTCAATGTCATTCAGT	15391	86	0	0.00555663	0.994443
CTCAATGTCGAGGAGG	52	7857	5	0.993425	0.00657479
CTCAATGTCCTTCGGG	6952	50	0	0.00714082	0.992859
CTCAATGTCCATCAGC	9053	73	1	0.00799912	0.992001
ACCGAAGTCACACAAA	88	8167	3	0.98934	0.0106602
ACCGAAGTCTTGTTGG	5550	35	1	0.00626679	0.993733
ACCGAAGTCCTACTAG	119	7722	1	0.984823	0.0151766
ACCGAAGTCGTTAAAG	1421	30	0	0.0206754	0.979325
ACCGAAGTCCGTTAGC	17838	83	0	0.00463144	0.995369
ACCGAAGTCTAGTTGT	38	4785	2	0.992121	0.00787891
ACCGAAGTCCTAAATC	65	2885	1	0.977966	0.0220339
ACCGAAGTCAAGGTCG	62	6037	1	0.989834	0.0101656
TCCTGAATCGTCCTTT	70	3693	1	0.981398	0.0186022
TCCTGAATCATGGTCC	19512	111	1	0.00565663	0.994343
TCCTGAATCGAAGCAT	21168	106	0	0.00498261	0.995017
TCCTGAATCTAGTTGT	58	2983	1	0.980927	0.0190727
TCCTGAATCAGGATTA	14596	86	0	0.00585751	0.994142
TCCTGAATCGCTAGCT	1380	25	0	0.0177936	0.982206
TCCTGAATCACTTGCA	55	1780	1	0.970027	0.0299728
TCCTGAATCGCTTTAG	13844	96	0	0.00688666	0.993113
TCCTGAATCTACCTGA	3425	32	0	0.00925658	0.990743
TCCTGAATCGCTTCGG	5639	40	0	0.00704349	0.992957
CTTTGTTGTAACAGGC	36476	95	0	0.00259769	0.997402
CTTTGTTGTGACGTAA	1724	15	0	0.00862565	0.991374
CTTTGTTGTTCGCTTC	8538	46	0	0.00535881	0.994641
CTTTGTTGTTGCGTGC	6332	62	0	0.00969659	0.990303
CTTTGTTGTCACGATT	54	3068	1	0.982703	0.0172966
CTTTGTTGTAAGGCCG	47	4051	1	0.988531	0.011469
CTTTGTTGTGTCCACA	46	9546	0	0.995204	0.00479566
CAAAGTCAGCTCAAGG	96	3485	0	0.973192	0.0268082
CAAAGTCAGCATAGCG	68	6620	2	0.989833	0.0101675
CAAAGTCAGCATCCTA	12519	58	1	0.00461159	0.995388
CAAAGTCAGGTCATTT	5244	37	1	0.00700625	0.992994
CAAAGTCAGAGCCGGT	7184	5766	2	0.445251	0.554749
CAAAGTCAGTCATAAG	57	1927	1	0.97127	0.0287298
CAAAGTCAGCAATTGA	12383	72	0	0.00578081	0.994219
CTCTAACCAACAAAGA	55	4456	0	0.987808	0.0121924
CTCTAACCAAGTGGCT	10	1568	0	0.993663	0.00633714
CTCTAACCAAGGATGG	44	3599	1	0.987922	0.012078
GCGCAAATCATGGATA	36	3440	0	0.989643	0.0103567
GCGCAAATCGCATTAT	84	11332	0	0.992642	0.00735809
GCGCAAATCGACATTT	2479	1683	1	0.404373	0.595627
GCGCAAATCGGGATGC	8102	43	0	0.00527931	0.994721
GCGCAAATCCGGGTTT	42	3048	0	0.986408	0.0135922
GCGCAAATCCTAGGTC	2051	5648	2	0.733602	0.266398
GCGCAAATCCCAGTAC	20	2909	0	0.993172	0.00682827
TGCGCCTCACATAACG	7236	128	0	0.0173819	0.982618
TGCGCCTCACTTAGGA	209	9226	0	0.977848	0.0221516
TGCGCCTCACTAGCGG	141	2370	1	0.943847	0.0561529
TGCGCCTCAATCATGG	4056	141	0	0.0335954	0.966405
TCGCTCACATTGAGGC	14819	69	0	0.00463461	0.995365
TCGCTCACAGTTAAAC	89	7196	1	0.987783	0.0122169
TCGCTCACACTAAGGC	153	4387	1	0.9663	0.0337004
TCGCTCACACGCTAGG	1502	34	0	0.0221354	0.977865
TCGCTCACAATCCTAC	15420	93	2	0.00599497	0.994005
TCGCTCACACATAGCA	23020	110	0	0.00475573	0.995244
CCTGTGAGTTAACACC	19067	103	2	0.00537298	0.994627
CCTGTGAGTTTACTAG	70	5592	2	0.987637	0.0123631
CCTGTGAGTGCTTCGA	23174	190	0	0.00813217	0.991868
ACGCACGCATGGTTAG	46	1038	0	0.957565	0.0424354
TGATGGCCACCACAAA	196	20075	1	0.990331	0.00966899
TGATGGCCATGAGGAG	1590	37	0	0.0227412	0.977259
TCCATTACATTAGCCT	114	12277	2	0.9908	0.00920023
TCCATTACAAGCGCAT	5714	46	0	0.00798611	0.992014
TCCATTACACTTGCTG	3718	86	0	0.0226078	0.977392
TCCATTACATTTGGCT	3243	22	1	0.00673813	0.993262
TACCGAACACCTTCCT	27	1665	0	0.984043	0.0159574
TACCGAACAGCTCGAG	7642	55	0	0.00714564	0.992854
TACCGAACAGGATGGA	80	4610	0	0.982942	0.0170576
TACCGAACATAGCATG	145	15642	3	0.990815	0.00918477
GTAGGCGGTTGCTCCT	85	7371	0	0.9886	0.0114002
GTAGGCGGTTGTTGTA	40516	113	0	0.00278126	0.997219
GTAGGCGGTTAAAGAC	83	5147	1	0.98413	0.01587
GTAGGCGGTTAAACGG	95	7561	0	0.987591	0.0124086
GTAGGCGGTTTGGTTA	124	10795	0	0.988644	0.0113564
CTGAGTCTCGCATTAT	10430	77	0	0.00732845	0.992672
CTGAGTCTCGTGATGG	53997	231	1	0.00425979	0.99574
CTGAGTCTCTCGACTA	4893	41	0	0.00830969	0.99169
CTGAGTCTCCGGCTAT	12406	48	0	0.00385418	0.996146
CTGAGTCTCAAACTGA	47	3606	1	0.987134	0.0128661
ACCTTAAGTTAAGTGG	26975	57	2	0.00210861	0.997891
ACCTTAAGTCACCAGC	4467	33	0	0.00733333	0.992667
ATCGCCTAGCATAGCG	8621	2602	0	0.231845	0.768155
ATCGCCTAGTCATGAA	7987	102	0	0.0126097	0.98739
GAATCAGGTATGGTCT	22	2064	0	0.989453	0.0105465
GGCTTAACATTTCGCG	150	5311	1	0.972533	0.0274675
GGCTTAACATTGCCCA	168	8779	0	0.981223	0.0187772
GGCTTAACATAGTCAG	135	4587	1	0.97141	0.0285896
GGCTTAACAGAAATGA	116	4604	0	0.975424	0.0245763
GGCTTAACAAGCTCAA	14459	110	0	0.00755028	0.99245
GGCTTAACATAAGCAT	9516	59	0	0.00616188	0.993838
GGCTTAACACGCTAGG	12656	103	0	0.00807273	0.991927
GGCTTAACAGCACTAA	144	14893	4	0.990424	0.00957638
TGGCGAATCGATATGA	86	11307	1	0.992452	0.00754849
TGGCGAATCATGTTGT	16488	24	1	0.00145349	0.998547
TGGCGAATCTTGCATG	84	7627	1	0.989106	0.0108935
TGGCGAATCTAACCCA	6000	13821	3	0.697291	0.302709
CGCCTAGTCGACCTTA	11358	76	0	0.00664684	0.993353
CGCCTAGTCAAGGGTT	1676	30	0	0.017585	0.982415
CGCCTAGTCCCTGTGG	18519	103	0	0.00553109	0.994469
CGCCTAGTCACGAATA	57	12005	1	0.995274	0.00472558
CGCCTAGTCTTGTCGA	38	1556	1	0.976161	0.0238394
CGCCTAGTCTGTTGGC	2313	75	0	0.031407	0.968593
CGCCTAGTCATAGCCC	63	5049	1	0.987676	0.0123239
CGCCTAGTCCGGTACT	1226	4	0	0.00325203	0.996748
CATAGCTGTTGACTAC	3113	67	0	0.0210692	0.978931
CATAGCTGTATGGTCT	3218	7	0	0.00217054	0.997829
CATAGCTGTTGACCAT	96	2616	3	0.964602	0.0353982
CATAGCTGTGAACGGT	8325	52	0	0.00620747	0.993793
CATAGCTGTTTGAGGA	2866	32	0	0.0110421	0.988958
CATAGCTGTTTAACCA	11228	76	0	0.00672328	0.993277
TTCCGGGTCAGCGGGT	65	7103	0	0.990932	0.00906808
TTCCGGGTCGACCTTA	80	8645	1	0.990831	0.00916905
TTCCGGGTCGAAGCAT	41	2013	0	0.980039	0.0199611
TTCCGGGTCTAAGCGG	109	19558	3	0.994458	0.00554228
AACGTAATCTTGCATG	7145	62	0	0.00860275	0.991397
AACGTAATCGTCCTAA	123	5123	1	0.976554	0.0234464
AACGTAATCCTTCAAG	6317	57	0	0.00894258	0.991057
GCTTAGTGTCGCATAT	2929	34	0	0.0114749	0.988525
GCTTAGTGTACCGTTG	51	6723	1	0.992471	0.00752879
GCTTAGTGTTAGGTTC	1943	12	0	0.00613811	0.993862
GCTTAGTGTAGCAGGT	16	1553	0	0.989802	0.0101976
TAGCTAGCAGGTGACT	9	1834	0	0.995117	0.00488334
ATGTTCCCACCATGCC	1273	594	0	0.318157	0.681843
ATGTTCCCAGAGAGGC	7156	35	0	0.0048672	0.995133
ATGTTCCCACACTAAG	66	7870	1	0.991683	0.00831653
ATGTTCCCACTAAGGC	95	9211	4	0.989792	0.0102085
ATGTTCCCAGCAAGTC	3120	51	0	0.0160833	0.983917
CTGTTGCAGTTATTGC	10122	66	1	0.00647821	0.993522
TACCTAGTCACACAAA	12503	88	0	0.00698912	0.993011
CCGGTTAGTTATGGGA	18000	79	0	0.00436971	0.99563
CCGGTTAGTTTAGCGT	49	3275	0	0.985259	0.0147413
CCGGTTAGTAATCCAC	101	6683	0	0.985112	0.014888
AAGCTTGCATCAGGAC	10192	69	0	0.00672449	0.993276
AAGCTTGCATTCCTGG	20331	101	0	0.00494323	0.995057
AAGCTTGCATAGACTG	1838	76	0	0.0397074	0.960293
AAGCTTGCATCCCAAT	64	2006	0	0.969082	0.0309179
AAGCTTGCAGCTAGCG	5773	102	1	0.0173617	0.982638
AAGCTTGCATAGACGC	94	11810	2	0.992103	0.00789651
GGGCAATGTATCGGCC	611	2244	0	0.785989	0.214011
GGGCAATGTCACACCA	134	3032	0	0.957675	0.0423247
GGGCAATGTCTAACCG	112	8038	0	0.986258	0.0137423
GGGCAATGTTCCTGGA	70	4592	0	0.984985	0.015015
GGGCAATGTTGCGAGG	13075	80	0	0.00608134	0.993919
CTTACCGCAAAGAAGC	75	7315	1	0.989851	0.0101488
CTTACCGCATAAGCCA	21768	83	0	0.00379845	0.996202
CTTACCGCATGCTTTA	52	1437	1	0.965077	0.0349228
GGATCAGTCAACAACA	5663	41	0	0.00718794	0.992812
GGATCAGTCGCAACTC	23	1046	0	0.978485	0.0215154
GGATCAGTCCAAGTGG	37	1676	0	0.9784	0.0215995
GGATCAGTCCTAGTGC	11308	76	0	0.00667604	0.993324
AAGGTATGTTCCCGTT	75	8873	1	0.991618	0.00838176
AAGGTATGTTTGCTCC	67	7578	3	0.991236	0.0087639
AAGGTATGTGTCACGC	21392	82	0	0.00381857	0.996181
AAGGTATGTTGCTTCC	112	12985	3	0.991448	0.00855158
AAGGTATGTCTAATCA	57	3736	0	0.984972	0.0150277
AAGGTATGTCGGTTAT	14839	72	1	0.00482865	0.995171
AAGGTATGTCTAACCG	91	7533	0	0.988064	0.011936
TAGTTTGGTTCTCACC	18715	69	0	0.00367334	0.996327
TAGTTTGGTTGTTTGA	114	6131	0	0.981745	0.0182546
TAGTTTGGTTAGTACC	25	1012	0	0.975892	0.024108
TAGTTTGGTATGTTGC	44	2760	0	0.984308	0.0156919
TAGTTTGGTGCCTTTC	6109	54	1	0.00876197	0.991238
AACATGATCGACAAAC	13832	24340	2	0.63764	0.36236
AACATGATCGGCTATC	17066	66	1	0.00385244	0.996148
AACATGATCGCTATGC	69	15003	2	0.995422	0.00457803
AACATGATCTACTACG	1736	35	0	0.0197628	0.980237
AACATGATCCTGCAAC	89	6171	1	0.985783	0.0142173
AACATGATCAATAACG	8335	64	1	0.00761995	0.99238
AACATGATCTCAAACT	11705	52	0	0.0044229	0.995577
ACTCAGGAGTCTTGCA	61	2070	0	0.971375	0.0286251
ACTCAGGAGTAAACTG	84	5796	0	0.985714	0.0142857
ACTCAGGAGCTTGAAA	1992	22	0	0.0109235	0.989076
ACTCAGGAGGTGGCTA	16493	94	0	0.00566709	0.994333
TTTAAGGAGTAACACA	18548	66	1	0.00354572	0.996454
TTTAAGGAGGGCTTTC	41625	10778	5	0.205675	0.794325
TTTAAGGAGCCATAAA	4535	44	0	0.00960908	0.990391
TTTAAGGAGTATTGGA	3700	1	0	0.000270197	0.99973
TTTAAGGAGTCCTCCC	102	17338	0	0.994151	0.00584862
TTTAAGGAGCGCTAAG	2790	11	0	0.00392717	0.996073
CGTAAAGGTTAACCAC	8578	55	0	0.0063709	0.993629
CGTAAAGGTCCTGAGC	5497	5449	0	0.497807	0.502193
CGTAAAGGTATTCGGT	69	5485	1	0.987577	0.0124235
CGTAAAGGTTGCTGGC	72	9005	0	0.992068	0.00793214
CGTAAAGGTTAGTTTG	11268	35	0	0.00309652	0.996903
TAGTAGCAGCTTGGTC	21427	87	0	0.00404388	0.995956
TAGTAGCAGCTTGCAC	14352	61	0	0.00423229	0.995768
TAGTAGCAGCGGGACT	1301	9	0	0.00687023	0.99313
TAGTAGCAGTTTGAGA	26	3890	0	0.993361	0.00663943
GATGCACCAGAGAGGC	642	602	0	0.483923	0.516077
GATGCACCATCAATCC	235	1332	1	0.850032	0.149968
CTGGCTTAGCAAGTCG	72	3140	0	0.977584	0.0224159
CTGGCTTAGGATCCAG	3838	86	0	0.0219164	0.978084
CTGGCTTAGTGGCTTC	15892	94	0	0.00588015	0.99412
TATGTCAGTACTAGGA	56	3390	1	0.983749	0.0162507
TATGTCAGTAAGTCCT	24	2650	1	0.991025	0.00897532
TATGTCAGTTTAGCGT	11843	35	0	0.00294662	0.997053
TATGTCAGTTTGTCTT	1752	21	0	0.0118443	0.988156
TATGTCAGTACTTACA	1589	37	0	0.0227552	0.977245
GGGTTGCAGCGGTCAA	10418	63	0	0.00601088	0.993989
GGGTTGCAGCTTGCAC	81	4331	0	0.981641	0.018359
GGGTTGCAGCGCTCCA	3521	48	0	0.0134491	0.986551
GGGTTGCAGCACCTTA	14617	70	0	0.00476612	0.995234
GGGTTGCAGGAGCTAT	62	1565	0	0.961893	0.0381069
ATAAGCATCCCGCAAT	53575	8400	1	0.135539	0.864461
ATAAGCATCCCAAAGG	19231	87	0	0.00450357	0.995496
ATAAGCATCTTAAGGA	59	6631	0	0.991181	0.00881913
ATAAGCATCAGTTTAC	10763	3418	1	0.241027	0.758973
ATAAGCATCAATAGCA	2824	3418	1	0.547581	0.452419
ATAAGCATCTATATGC	85	8963	0	0.990606	0.00939434
CATGAATCAGTTCCTG	13031	82	0	0.00625334	0.993747
CATGAATCACTCGCAC	8258	41	0	0.00494035	0.99506
CATGAATCATTAGCCT	9418	77	0	0.00810953	0.99189
CATGAATCATACTTGC	4901	46	0	0.00929856	0.990701
CATGAATCAACAACAT	13	1344	0	0.99042	0.00957996
TTCGTTACAGTGTGCG	5124	23	0	0.00446862	0.995531
TTCGTTACATGGTGAC	189	1532	0	0.89018	0.10982
TTCGTTACACTAAGGC	13329	74	0	0.00552115	0.994479
TTCGTTACATGAAGCC	70	2098	1	0.967712	0.0322878
TTCGTTACACCTGGTC	98	8559	0	0.98868	0.0113203
ATACCTAGTAACCTCG	1133	341	0	0.231343	0.768657
ATACCTAGTCGGTTTG	19935	77	1	0.00384769	0.996152
ATACCTAGTGGTTCTG	7014	110	0	0.0154408	0.984559
ATACCTAGTTATTGTG	3823	58	0	0.0149446	0.985055
TCACATTAGCGGTCAA	11952	64	0	0.00532623	0.994674
TCACATTAGATTCAAG	250897	339	11	0.00134933	0.998651
TCACATTAGGCTAGCA	90	15742	3	0.994315	0.00568469
TCACATTAGAATGACC	43	2722	0	0.984448	0.0155515
TCACATTAGCGGTTAG	4988	77	0	0.0152024	0.984798
GCTTCATCACAAAGCC	12908	83	0	0.00638904	0.993611
GCTTCATCAAGGAAGT	1640	17	0	0.0102595	0.98974
GCTTCATCAGGAGGGT	3828	57	0	0.0146718	0.985328
GCTTCATCACTAGCGG	5463	48	0	0.00870985	0.99129
CGAATAATCAGCATTT	6486	54	0	0.00825688	0.991743
CGAATAATCTACTAAC	35	1432	0	0.976142	0.0238582
CGAATAATCGCAACTC	1054	12	0	0.011257	0.988743
CGAATAATCGCGAAAT	121	8801	2	0.986438	0.013562
CGAATAATCTAACTCG	38689	2814	0	0.0678023	0.932198
CGAATAATCGTCCTTT	1809	46	0	0.0247978	0.975202
CGAATAATCGCGTTAC	154	21894	1	0.993015	0.00698476
CGAATAATCCCTGTGG	77	11673	2	0.993447	0.00655319
CGAATAATCCTTCGGG	17107	116	2	0.00673518	0.993265
CGAATAATCCGTAATT	17030	57	1	0.00333587	0.996664
CGAATAATCTAGTTAC	6198	65	0	0.0103784	0.989622
CGAATAATCACGGATG	5167	42	0	0.00806297	0.991937
TAGTGAGGTGCAAGGT	7021	76	1	0.0107088	0.989291
TAGTGAGGTAACCGTT	76	13098	1	0.994231	0.00576894
TAGTGAGGTCCAAATC	1851	47	0	0.0247629	0.975237
TAGTGAGGTTCCTCAC	6789	42	0	0.00614844	0.993852
TAGTGAGGTAATCCAC	2490	2448	0	0.495747	0.504253
TAGTGAGGTGTGATGA	14213	132	0	0.00920181	0.990798
TAGTGAGGTGTTAACC	238364	293	4	0.0012277	0.998772
TAGTGAGGTGTAATGG	16091	79	1	0.00488559	0.995114
CGGCCAACACGCGCAA	91	8896	0	0.989874	0.0101257
CGGCCAACAGCTCATT	8207	53	1	0.00641646	0.993584
CGGCCAACATCTATGC	61	4310	0	0.986044	0.0139556
CGGCCAACAAGGTCAC	65	3791	1	0.983143	0.0168568
CGGCCAACATTACAGG	61	2750	0	0.9783	0.0217005
GCACCTTAGGCCAACA	17154	118	0	0.00683187	0.993168
GCACCTTAGCGCTAGA	4806	2744	1	0.363444	0.636556
GCACCTTAGAAACCTA	118	16922	0	0.993075	0.00692488
GCACCTTAGGATTGGT	996	16	0	0.0158103	0.98419
GAAGTGAAGATTCTGT	3419	11895	4	0.77674	0.22326
GAAGTGAAGAAGGACA	56	7168	0	0.992248	0.00775194
GAAGTGAAGTTACGAA	1313	26	0	0.0194175	0.980583
TGTGCTGGTACGGTTT	25472	8332	4	0.24648	0.75352
TGTGCTGGTTGCTGGC	26290	106	0	0.00401576	0.995984
CCTAATCCAACCTCGC	75	7745	0	0.990409	0.00959079
GCCTTAATCATTAGTC	7758	5308	2	0.406245	0.593755
GCCTTAATCTGTTGGC	13493	78	0	0.00574755	0.994252
GCCTTAATCGCTTCAA	75	10760	1	0.993078	0.00692201
GCCTTAATCTGCAACC	28499	203	2	0.00707268	0.992927
GCCTTAATCGCTTCGG	120	28920	1	0.995868	0.00413223
GCCTTAATCCTCATGA	3552	41	0	0.0114111	0.988589
ACCAGGTCACCTAAAG	58	1026	0	0.946494	0.0535055
ACCAGGTCAACAAGTT	2934	59	0	0.0197127	0.980287
ACCAGGTCAAACAAAG	69	4874	3	0.986041	0.0139591
ACCAGGTCAGAGAGCA	17610	52	0	0.00294417	0.997056
ACCAGGTCATAGACGC	64	7230	0	0.991226	0.00877434
TTGATGAAGCTAACTT	603	1699	0	0.738054	0.261946
TTGATGAAGTTATGGA	82	14280	2	0.99429	0.00570951
TTGATGAAGATAGCTA	81	4508	0	0.982349	0.0176509
TTGATGAAGATAACCA	110	11343	0	0.990396	0.00960447
TTGATGAAGGACTTAA	70	5976	0	0.988422	0.0115779
TTGATGAAGACATAGC	111	14387	2	0.992344	0.00765623
CGTAAACAGTCATGAA	53906	73	1	0.00135238	0.998648
TTACCGGGTAGCTTAC	142	29669	5	0.995237	0.00476334
TTACCGGGTTAGTTGC	6871	70	1	0.010085	0.989915
TTACCGGGTTTGGCTG	5399	81	1	0.014781	0.985219
TTACCGGGTATCGCTG	69	3209	0	0.978951	0.0210494
TTACCGGGTTAAAGGT	10524	31	0	0.002937	0.997063
TTACCGGGTGTCCGTA	75	7266	0	0.989783	0.0102166
TTACCGGGTTTGTAGC	125	2334	0	0.949166	0.0508337
CGTACCTAGGAGCCGT	1208	6930	3	0.851561	0.148439
CGTACCTAGGCAGGTC	39	2749	3	0.986011	0.0139885
AACCTGCTCCGTTAGC	11654	41	0	0.00350577	0.996494
AACCTGCTCCAGCTAC	13676	87	0	0.0063213	0.993679
AACCTGCTCAATCGTT	101	2520	0	0.961465	0.0385349
AACCTGCTCACCTGGT	17779	128	0	0.00714804	0.992852
TGCTCCACATAAACCG	6402	216	0	0.0326383	0.967362
TGCTCCACAACCGTAA	2855	196	0	0.0642412	0.935759
TGCTCCACAGCAAGCT	14155	45	0	0.00316901	0.996831
GGCACTAAGTGTCCAC	48	1975	0	0.976273	0.0237271
GGCACTAAGGTATGGT	15	2451	1	0.993917	0.00608273
GGCACTAAGGGTTGGC	35	2881	1	0.987997	0.0120027
GGCACTAAGTTCGCGT	14371	70	0	0.00484731	0.995153
GGCACTAAGGTTGCGA	59	5287	1	0.988964	0.0110363
GGCACTAAGGCATGGC	46	3345	0	0.986435	0.0135653
GGCACTAAGCAATTGA	12750	70	0	0.00546022	0.99454
AATCCTAGTTTGAGTC	85	13056	1	0.993532	0.00646831
AATCCTAGTTAAACGG	32	1058	0	0.970642	0.0293578
AATCCTAGTTAATCGC	14487	88	0	0.00603774	0.993962
AATCCTAGTACGGTTT	33	1972	0	0.983541	0.0164589
AATCCTAGTTGAGGTA	210	29391	1	0.992906	0.00709435
GGTTACCTCTAACTCG	84	4193	0	0.98036	0.0196399
GGTTACCTCGTGATAA	1230	25	0	0.0199203	0.98008
GGTTACCTCAAATCGA	7877	60	0	0.00755953	0.99244
GGTTACCTCGATATAG	21298	79	0	0.00369556	0.996304
GGTTACCTCGAAGCAT	53	8658	4	0.993916	0.00608426
GGTTACCTCATAGCCC	61	3754	0	0.98401	0.0159895
GGTTACCTCTAAGTCT	3703	27	0	0.00723861	0.992761
GGTTACCTCAACCGGA	2327	21	0	0.00894378	0.991056
GCGTGCTGTAGGTGAC	14011	75	0	0.00532444	0.994676
GCGTGCTGTAACGATG	76	6642	2	0.988687	0.0113129
GCGTGCTGTCTTGACG	6135	31	0	0.00502757	0.994972
TCGCAATGTGTGTTAC	1489	6	0	0.00401338	0.995987
TCGCAATGTCTTAGCG	45	1404	0	0.968944	0.0310559
CGTCAAGAGTAACACA	3662	65	0	0.0174403	0.98256
CGTCAAGAGTTACTAC	6782	77	1	0.0112261	0.988774
CGTCAAGAGATTCATC	121	3816	0	0.969266	0.0307341
CGTCAAGAGCAGGTTG	48761	105	0	0.00214873	0.997851
CGTCAAGAGAGATTCA	5645	49	1	0.00860555	0.991394
GACATCCTCTAGGAAC	2234	30	0	0.0132509	0.986749
GACATCCTCCCTCGTC	50	4669	0	0.989405	0.0105955
GACATCCTCAATCGGG	26419	109	0	0.00410887	0.995891
GACATCCTCTATATGC	33	2040	2	0.984081	0.015919
GACATCCTCTAGGCGA	34	1465	1	0.977318	0.0226818
GACATCCTCCCGGATT	1535	10	0	0.00647249	0.993528
GTACTAAAGTGGCGGT	1402	6	0	0.00426136	0.995739
GTACTAAAGTGCTCCG	77	4809	0	0.984241	0.0157593
GTACTAAAGCAACAAC	125	10967	0	0.988731	0.0112694
GTACTAAAGAAGCTAC	22018	96	0	0.00434114	0.995659
CATGTCATCCGCTAGT	2884	5200	0	0.643246	0.356754
CATGTCATCACACAAA	3832	34	0	0.00879462	0.991205
CATGTCATCGCGACTT	1151	20	0	0.0170794	0.982921
CATGTCATCGATTAAG	30	993	0	0.970674	0.0293255
TTGGTTAGTATCGGCC	8968	84	1	0.00927972	0.99072
TTGGTTAGTTACTAGC	93	10362	0	0.991105	0.00889527
TTGGTTAGTTGCTTCC	82	8884	3	0.990854	0.00914566
TTGGTTAGTATTTACG	3187	36	0	0.0111697	0.98883
TTGGTTAGTTGCAAGA	52	2414	0	0.978913	0.0210868
TTGGTTAGTGGATGCG	4656	31	0	0.00661404	0.993386
TTGGTTAGTCCTAAGT	12903	161	0	0.0123239	0.987676
GCCGCAACAGAGAGGC	57	3507	0	0.984007	0.0159933
GCCGCAACACTTGCTG	54	2241	0	0.976471	0.0235294
ATTGTCCCACCTGGTC	108	9176	1	0.988367	0.0116329
CTCCAAATCTTTAGGT	70	7947	1	0.991269	0.00873145
CTCCAAATCAATCGTT	17273	59	0	0.00340411	0.996596
ACATTCAGTGCAAGGT	5900	90	0	0.015025	0.984975
ACATTCAGTGTTACTA	1149	9	0	0.00777202	0.992228
ACATTCAGTCCTTAGG	47	6675	0	0.993008	0.00699197
TTTGGTTAGCTAATAG	84	7172	0	0.988423	0.0115766
TTTGGTTAGCATATAG	56	2923	0	0.981202	0.0187983
TTTGGTTAGCATGAGT	11	1041	0	0.989544	0.0104563
TTTGGTTAGTATTGGA	35	1041	0	0.967472	0.0325279
TTTGGTTAGTTACAAG	66	3679	0	0.982377	0.0176235
TTTGGTTAGCCATCAC	45591	117	1	0.00255973	0.99744
TTCATGAGTAGCTTAC	30	1788	0	0.983498	0.0165017
TTCATGAGTGGTTAAG	10051	40	1	0.00396393	0.996036
TTCATGAGTTGCGTGC	7373	66	1	0.00887216	0.991128
TTCATGAGTTATGTTG	15056	72	0	0.00475939	0.995241
TTCATGAGTATAGTGG	3975	34	0	0.00848092	0.991519
TTCATGAGTAAATAGC	73	7294	0	0.990091	0.00990905
TTCATGAGTTAGCTCG	6291	39	1	0.00616114	0.993839
TTCATGAGTTCCGGAC	89	1206	0	0.931274	0.0687259
ACCTTGCAGATTCCGC	3373	36	0	0.0105603	0.98944
ACCTTGCAGTTAACGA	18	1113	0	0.984085	0.0159151
ACCTTGCAGAGCAATC	23	1116	0	0.979807	0.0201932
ACGCCACGTCGCATTG	17	1081	2	0.984517	0.0154827
ACGCCACGTGAGTCCC	5098	49	0	0.00952011	0.99048
ACGCCACGTCCTTGAG	1399	24	0	0.0168658	0.983134
GGTTCCTAGCGGTCAA	47	5634	0	0.991727	0.00827319
GGTTCCTAGGTCACGA	1042	33	0	0.0306977	0.969302
GGTTCCTAGAAGCTAC	997	7	0	0.00697211	0.993028
CTAGTAGCATAGCGAC	3843	66	0	0.0168841	0.983116
CTAGTAGCATGACAGC	10978	76	2	0.00687534	0.993125
CTAGTAGCATGATCGA	18	1134	0	0.984375	0.015625
CTAGTAGCATAGCTTC	6002	164	1	0.0265975	0.973403
CTAGTAGCAAGGATGG	16211	58	1	0.00356506	0.996435
CTAGTAGCAATTACCC	4478	654	0	0.127436	0.872564
CTCATCAAGTTGCAAA	18977	117	0	0.00612758	0.993872
CTCATCAAGTTAGTAG	40	3084	1	0.987196	0.0128041
CGGGACTAGGTATGGT	1660	9	0	0.00539245	0.994608
CGGGACTAGGAGCTTG	93	6346	0	0.985557	0.0144432
CGGGACTAGGCAGGTC	81	8836	0	0.990916	0.00908377
CGGGACTAGGGAGTAA	47	2804	0	0.983515	0.0164854
ACAAACGGTTCACCTC	6656	82	0	0.0121698	0.98783
ACAAACGGTACCTTGG	55	1273	0	0.958584	0.0414157
ACAAACGGTCGCAACC	10936	125	0	0.011301	0.988699
ACAAACGGTCAGTAAG	39	999	0	0.962428	0.0375723
ACAAACGGTAACCTAC	116	12823	0	0.991035	0.00896514
ACAAACGGTTTGGTGT	13093	52	0	0.00395588	0.996044
ACAAACGGTCACCAGC	2260	47	0	0.0203728	0.979627
TTACGTCCAGCTAGAC	9457	51	2	0.0053639	0.994636
TTACGTCCATACTTGC	1584	18730	5	0.922024	0.0779758
TTACGTCCACCTTGCA	54	2284	0	0.976903	0.0230967
TTCTGTGAGACAAACC	17799	128	0	0.00714007	0.99286
TTCTGTGAGACTTAGA	2115	21	0	0.00983146	0.990169
TTCTGTGAGGCGATAT	25	2075	0	0.988095	0.0119048
TTCTGTGAGCTTGCTA	229	28474	1	0.992022	0.00797826
TTCTGTGAGTTATTGC	20437	64	1	0.0031218	0.996878
TTCTGTGAGCTGCATC	52	3395	0	0.984914	0.0150856
TTCTGTGAGTCAACAA	3242	61	0	0.0184681	0.981532
CCATGACTCTTGGACC	81	3054	0	0.974163	0.0258373
CCATGACTCATTAAGG	173	1124	1	0.866615	0.133385
GTGCTAGAGCAATTGA	6835	58	1	0.00841433	0.991586
GATTCGCTCTAGTTAC	12518	60	0	0.00477023	0.99523
AAGGCTAGTACAAACG	104	2544	0	0.960725	0.0392749
AAGGCTAGTAGCTGTT	29518	73	0	0.00246697	0.997533
AAGGCTAGTCACTATA	54	3819	0	0.986057	0.0139427
GGAACTTAGACTTAGA	1623	2206	0	0.57613	0.42387
GGAACTTAGTTAGGCG	17171	58	0	0.00336642	0.996634
GGAACTTAGCGCAAAT	25121	88	2	0.00349082	0.996509
GGAACTTAGTCATAAG	63	5219	1	0.988073	0.0119273
GGAACTTAGCAACCCT	101	10912	1	0.990829	0.00917098
GGAACTTAGTCACCTA	74	4551	0	0.984	0.016
TGATTACTCTAGCCAC	193	15059	3	0.987346	0.0126541
TGATTACTCCGGCTAT	138	11904	2	0.98854	0.0114599
TGATTACTCCATCATG	1153	32	0	0.0270042	0.972996
AAGGTTATCAGCGGGT	234938	249	7	0.00105873	0.998941
AAGGTTATCAAACCTT	7428	50	0	0.00668628	0.993314
AAGGTTATCCAACCTA	83	6587	1	0.987556	0.0124438
ATGCAAATCCTTCATC	65	3700	0	0.982736	0.0172643
ATGCAAATCTAGTTGT	6824	60	0	0.00871586	0.991284
ATGCAAATCAAGCTTT	11302	55	0	0.00484283	0.995157
ATGCAAATCGCTAATT	1708	47	0	0.0267806	0.973219
CGAGCGAGTGTGTTAC	165	15963	1	0.989769	0.0102307
CGAGCGAGTCCCTCTG	16081	22492	1	0.583102	0.416898
CGAGCGAGTCCTCCCA	30610	85	0	0.00276918	0.997231
CGAGCGAGTACTGACT	1388	26	0	0.0183876	0.981612
CGAGCGAGTTCCGGAC	3520	55	0	0.0153846	0.984615
CGAGCGAGTGAGACTA	26160	76	0	0.00289678	0.997103
TAGCGCGCATGATGGC	1329	44	0	0.0320466	0.967953
TAGCGCGCAGGATCAC	1483	704	0	0.321902	0.678098
TAGCGCGCAGGCATTA	71	4967	0	0.985907	0.0140929
TAGCGCGCAAACATGT	45	1202	0	0.963913	0.0360866
TAGCGCGCACTGTCAT	2171	53	0	0.0238309	0.976169
TCCAAATTCGCATTGC	150	30236	4	0.995064	0.00493648
TCCAAATTCGACCTTA	7545	70	1	0.00919238	0.990808
TCCAAATTCAGCCATC	2229	35	0	0.0154594	0.984541
TCCAAATTCATGCGGA	15	2498	0	0.994031	0.00596896
ACATGAATCTTAGGTT	35621	120	1	0.00335749	0.996643
ACATGAATCACTATGT	82	1797	0	0.95636	0.0436402
ACATGAATCTGTTGCA	1044	43	0	0.0395584	0.960442
TCTAATCAGGTTATAG	3953	37	0	0.00927318	0.990727
AAAGGCTTCAGCATTT	474	727	0	0.605329	0.394671
AAAGGCTTCGCAACTC	1877	676	0	0.264787	0.735213
AAAGGCTTCAAATCAG	10047	100	0	0.00985513	0.990145
AAAGGCTTCAGCTAGG	7719	57	1	0.00733025	0.99267
AAAGGCTTCTTTGGTG	22786	91	1	0.00397779	0.996022
AAAGGCTTCGTACAAA	40	2297	0	0.982884	0.017116
CTGCAAACAACCTGCC	272	11848	1	0.977558	0.0224422
CTGCAAACAACGGGAA	119	2524	1	0.954975	0.0450246
CTGCAAACAGTATGTG	3612	50	0	0.0136537	0.986346
CTGCAAACATAGGTGC	62	11778	3	0.994764	0.00523649
CTGCAAACAAGCCTCC	163	12666	1	0.987294	0.0127056
CTGCAAACAGCACTAA	63	2488	0	0.975304	0.0246962
CTGCAAACATTAGCGA	85	7851	1	0.989289	0.0107107
CGCATTTCATGACAGC	6121	40	0	0.00649245	0.993508
CGCATTTCAGCTCAAA	2732	32	0	0.0115774	0.988423
CGCATTTCAACCAACA	81	4121	0	0.980723	0.0192765
CGCATTTCATTCAGGA	39	3355	0	0.988509	0.0114909
GAACCTTGTTTCCTCA	49	3556	0	0.986408	0.0135922
GAACCTTGTACCGTGC	4180	18	0	0.00428776	0.995712
GAACCTTGTAACCTAC	36	1074	0	0.967568	0.0324324
GAACCTTGTTGACCAT	16988	74	0	0.00433712	0.995663
GAACCTTGTGTGAGTA	80	1001	0	0.925994	0.0740056
GATTAACCAAGGTGGA	2335	17	0	0.00722789	0.992772
GATTAACCAACCTCGC	131	10420	1	0.987584	0.0124159
GATTAACCAAACTAGT	45	1913	0	0.977017	0.0229826
GATTAACCAATCATGG	123	4679	1	0.974386	0.0256143
GATTAACCAAATAAGG	280	40897	3	0.9932	0.00679991
GATTAACCATAGACGC	1374	6442	1	0.824207	0.175793
GATTAACCACCAAAGC	198	10278	1	0.9811	0.0189003
TGTGGCTTCTCCTCAT	15645	66	1	0.00420088	0.995799
TGTGGCTTCGGTCCAT	11350	79	0	0.00691224	0.993088
TGTGGCTTCACAAATG	88	2235	0	0.962118	0.037882
GTTCTTGAGTGTCCAC	20753	76	0	0.00364876	0.996351
GTTCTTGAGAAACCGT	77	8999	1	0.991516	0.00848391
GTTCTTGAGTATAGTG	9133	58	0	0.00631052	0.993689
ACCTAGCTCCTTTGAG	43	1851	0	0.977297	0.0227033
ACCTAGCTCCGTCCAG	36162	153	2	0.00421314	0.995787
ACCTAGCTCAGCCTGT	73	3913	0	0.981686	0.0183141
ACCTAGCTCAAATCCT	32	1094	0	0.971581	0.0284192
CCCATAATCTGTTGGC	9856	113	3	0.0113351	0.988665
CCCATAATCGTTGTCA	180	5735	1	0.969569	0.0304311
GAAGTATGTCAATACC	12233	122	0	0.00987454	0.990125
GAAGTATGTTCACGCA	12876	86	1	0.00663478	0.993365
GAAGTATGTTGCGTGC	87	6208	1	0.98618	0.0138205
GAAGTATGTCCGTTAG	14769	114	0	0.00765975	0.99234
GAAGTATGTGGACATA	61	4752	2	0.987326	0.012674
TCCGGATTCTTTAGCG	6936	47	0	0.00673063	0.993269
TCCGGATTCAAGGGTT	69	1770	0	0.96248	0.0375204
TCCGGATTCCTTGCAA	104	9079	2	0.988675	0.0113253
GACTCAACACCTTCCT	2560	16	0	0.00621118	0.993789
GACTCAACAAAGGCCT	3374	53	0	0.0154654	0.984535
GAGGTACGTTCTCACC	124	22987	1	0.994635	0.00536541
GAGGTACGTAAACCAG	7717	58	0	0.00745981	0.99254
GAGGTACGTCCCAGAC	1441	2	1	0.001386	0.998614
GAGGTACGTTTGGTTA	12192	60	1	0.00489716	0.995103
CGCTAATGTGGGTAAC	5105	15	0	0.00292969	0.99707
CGCTAATGTATTTGGC	73	9077	2	0.992022	0.00797814
CGCTAATGTAACCTAC	3056	25	0	0.00811425	0.991886
CGCTAATGTAAAGGTT	73	5376	0	0.986603	0.013397
TCACGCCCAAACCAGC	1086	47	0	0.0414828	0.958517
TCACGCCCAGCCAATA	1365	356	0	0.206856	0.793144
TCACGCCCAATCTGGA	4799	37	0	0.00765095	0.992349
TCACGCCCACTTCAAC	105	4884	0	0.978954	0.0210463
TCACGCCCAAATGCGC	5366	37	0	0.00684805	0.993152
TCACGCCCATCCTGCA	34	1020	0	0.967742	0.0322581
TTTCCGGCACTCAATC	17321	128	0	0.00733566	0.992664
TTTCCGGCAACCTCGC	98	10683	4	0.99091	0.00909007
TTTCCGGCAATAAAGG	17842	3008	1	0.144269	0.855731
TTTCCGGCAAGGTCAC	37916	102	2	0.00268294	0.997317
TTTCCGGCATAGCATG	82	10522	3	0.992267	0.00773293
TTTCCGGCATACTGAG	54	2785	0	0.980979	0.0190208
TTTCCGGCACTAGCGG	14392	78	0	0.00539046	0.99461
ATCGTTAGTCCTCCTG	8180	86	0	0.0104041	0.989596
ATCGTTAGTTAGTGCT	10	1147	0	0.991357	0.00864304
ATCGTTAGTCCTCCCA	56	15620	3	0.996428	0.00357234
TAGGGTTAGCAATACA	58235	175	2	0.00299606	0.997004
TAGGGTTAGGTAGCTG	6018	81	0	0.0132809	0.986719
TAGGGTTAGCGAAGCC	78	3323	0	0.977066	0.0229344
TAGGGTTAGGATTGCG	3682	14	0	0.00378788	0.996212
TAGGGTTAGGCTAATA	8639	70	0	0.00803766	0.991962
TGGTTCTCACTCGCAC	6811	53	0	0.00772145	0.992279
TGGTTCTCAGGGAGTA	51	3873	0	0.987003	0.0129969
TGGTTCTCAGGACTAC	6422	674	0	0.0949831	0.905017
TGGTTCTCATACTGAG	3362	48	0	0.0140762	0.985924
TGGTTCTCATCCTGGC	287	6273	1	0.95625	0.04375
TGGTTCTCATCCTGCA	127	2510	0	0.951839	0.0481608
TAGGATATCTCAATAC	29111	93	0	0.0031845	0.996816
TAGGATATCAGTGAAC	110160	1446	4	0.0129563	0.987044
CAAGCCTTCTTGCTGA	58	6665	0	0.991373	0.0086271
CAAGCCTTCCTAATCG	56305	141	0	0.00249796	0.997502
CAAGCCTTCCAGGATG	48	2003	0	0.976597	0.0234032
CAAGCCTTCCGCTGTG	79	4576	1	0.983029	0.016971
CTGCAATGTTTACTGA	24	1302	0	0.9819	0.0180995
CTGCAATGTCTATCTT	9871	2756	2	0.218262	0.781738
CTGCAATGTCCTCCCA	189	6767	1	0.972829	0.0271708
CGTCCATAGGAACCTG	38201	146	0	0.00380734	0.996193
CGTCCATAGTCAAGAC	12475	73	0	0.00581766	0.994182
CGTCCATAGATTCGTT	7103	7362	2	0.508953	0.491047
TAACCGTGTTCAATTG	63	4258	1	0.98542	0.01458
TAACCGTGTTGTCATA	46001	118	1	0.0025586	0.997441
TAACCGTGTATTGCGT	6721	96	0	0.0140824	0.985918
TAACCGTGTCCGGTTA	4926	54	0	0.0108434	0.989157
TAAAGGACATGGTGAC	2839	76	1	0.026072	0.973928
TAAAGGACAAGTGCCG	248	63002	8	0.996079	0.00392095
TAAAGGACATAGCTAG	170	28153	5	0.993998	0.00600219
TAAAGGACAAGGATTT	83	2569	1	0.968703	0.0312971
TAAAGGACAAACAAAG	164	2576	1	0.940146	0.059854
TAAAGGACAGCACTAA	94	4243	0	0.978326	0.021674
TAAAGGACAAGTCCTT	5913	60	0	0.0100452	0.989955
TTTCTCATCGGTTAGG	19435	3547	2	0.154338	0.845662
TTTCTCATCATAGCGG	43	4477	0	0.990487	0.00951327
CGCAGGTAGCGATGCA	101	7108	0	0.98599	0.0140103
CGCAGGTAGACAACGT	31	1291	1	0.976551	0.0234493
CGCAGGTAGTGCAACG	5348	38	0	0.00705533	0.992945
CGCAGGTAGTATTTGC	2667	7394	1	0.734917	0.265083
TCCTTAACAGGAGCTT	2061	13	0	0.00626808	0.993732
TCCTTAACACTCGCTA	106	4576	1	0.97736	0.0226399
TCCTTAACAGGATGTC	7701	41	0	0.00529579	0.994704
TCCTTAACATAGACTG	1157	58	0	0.0477366	0.952263
TCCTTAACATATGGTG	100	14860	1	0.993316	0.00668449
TGCGCGTGTTCTCACC	10133	158	0	0.0153532	0.984647
TGCGCGTGTTGAGGTA	326	23348	2	0.98623	0.0137704
TGCGCGTGTAACCGGG	49	1159	0	0.959437	0.0405629
GTGAGGGAGGTTATAG	155	16956	4	0.990941	0.0090585
GTGAGGGAGCCAAACG	5870	104	0	0.0174088	0.982591
GTGAGGGAGTCCTCCC	13883	121	0	0.00864039	0.99136
GTGAGGGAGCAATTGA	91	8604	1	0.989534	0.0104658
GTGAGGGAGTTAACCT	15553	107	0	0.00683269	0.993167
GAAGCTTAGCTCAAGG	5919	107	0	0.0177564	0.982244
GAAGCTTAGCTCCCTC	117	19495	1	0.994034	0.00596574
GAAGCTTAGGAGCTTG	2695	21	0	0.00773196	0.992268
GAAGCTTAGGATTTGA	3620	52	0	0.0141612	0.985839
GAAGCTTAGTAGTTAG	23	1999	0	0.988625	0.0113749
GAAGCTTAGGATTGCG	13404	95	0	0.00703756	0.992962
GAAGCTTAGAAACCGT	185	4043	2	0.956244	0.0437559
TCCTAATAGGAGTCGC	9938	65	0	0.00649805	0.993502
TCCTAATAGGACACGC	7591	61	0	0.00797177	0.992028
TCCTAATAGCTACCTA	14336	87	0	0.00603203	0.993968
TCCTAATAGCAATTGA	121	21916	2	0.994509	0.00549077
TCGGTATGTAACCGCC	30668	68	1	0.00221239	0.997788
TCGGTATGTTACAACC	16603	66	0	0.00395945	0.996041
TCGGTATGTCATCACG	148	25891	6	0.994316	0.00568378
TCGGTATGTATTGCGT	4990	23546	4	0.825133	0.174867
TCGGTATGTAACGAGC	66	7452	0	0.991221	0.00877893
TCGGTATGTGAGTTTC	41	2047	0	0.980364	0.019636
TCGGTATGTTTACTGA	51	6455	0	0.992161	0.00783892
TCGGTATGTAATGGTG	78	10177	0	0.992394	0.00760605
TCGGTATGTTAGCCAT	92	18077	2	0.994936	0.00506357
GGCTTGTTCGCGAAAT	1200	14	0	0.0115321	0.988468
GGCTTGTTCCTACTAG	89	5272	0	0.983399	0.0166014
GGCTTGTTCTAATCAC	54	1493	0	0.965094	0.0349063
CCAAGGTCACTGGCAG	10413	59	0	0.00563407	0.994366
CCAAGGTCACCAACAA	73	4807	0	0.985041	0.014959
CCAAGGTCATCCGGGA	3615	37	0	0.0101314	0.989869
CCAAGGTCACGCAATA	93	8745	0	0.989477	0.0105227
CCAAGGTCAGTTTCCG	99	6120	1	0.984081	0.015919
ATGCTAAAGTACCGGA	1791	33	0	0.0180921	0.981908
ATGCTAAAGTCAAGAC	148	17979	1	0.991835	0.00816462
ATGCTAAAGCCTAGTC	26415	6686	3	0.201988	0.798012
ATGCTAAAGTAACCGG	37203	172	1	0.00460201	0.995398
ATGCTAAAGATTCATC	5621	50	0	0.00881679	0.991183
ATGCTAAAGGCTCACT	1210	12	0	0.00981997	0.99018
GGCTGAGGTAATCGCT	74279	170	1	0.00228344	0.997717
GGCTGAGGTAATCCCG	87	4731	0	0.981943	0.0180573
GGCTGAGGTTTGCTGG	6082	74	1	0.0120208	0.987979
GGCTGAGGTGAAACAT	9279	39	0	0.00418545	0.995815
GGCTGAGGTGAGGAAG	3544	34	0	0.00950252	0.990497
GGCTGAGGTGAACGGT	182	11714	2	0.984701	0.0152993
TATAGCTTCAGCAATA	43	5634	3	0.992426	0.00757442
TATAGCTTCCCTCATT	38	1416	0	0.973865	0.0261348
GATGAGGCATAATCGG	12601	76	0	0.00599511	0.994005
GATGAGGCATTTCGCG	109	2621	0	0.960073	0.0399267
GATGAGGCAACATAGT	10912	66	0	0.00601202	0.993988
GATGAGGCATGAGCTA	6821	42	0	0.00611977	0.99388
GATGAGGCAGCCAATA	139	21603	3	0.993607	0.00639316
GATGAGGCATTGACTC	2184	25	0	0.0113173	0.988683
GATGAGGCAGTTTCCG	20894	151	0	0.0071751	0.992825
GATGAGGCACCTCACA	11313	8917	0	0.440781	0.559219
GATGAGGCAGGCATTA	3110	30	0	0.00955414	0.990446
GATGAGGCAAATCCCT	50783	138	0	0.00271008	0.99729
GATGAGGCAAGGCCAT	2740	1974	1	0.418753	0.581247
GCATCTATCATTAGTC	22	1974	0	0.988978	0.011022
GCATCTATCATGCGGA	16	1754	0	0.99096	0.00903955
TGTGATGCAACATAGT	13805	74	0	0.0053318	0.994668
TGTGATGCATGCTCCA	184	2524	0	0.932053	0.0679468
TGTGATGCAGCCAAAC	9784	290	1	0.028787	0.971213
TGTGATGCAAGTATCG	2687	41	0	0.0150293	0.984971
TGTGATGCAAGCGAAG	5820	28	0	0.00478796	0.995212
TGTGATGCACACAAGC	13942	140	0	0.00994177	0.990058
ATGTGCCTCTTGTTGG	29	1479	0	0.980769	0.0192308
ATGTGCCTCTTTGGGC	7407	88	0	0.0117412	0.988259
ATGTGCCTCCACTAAT	4407	49	0	0.0109964	0.989004
ATGTGCCTCCGGCTAT	9707	77	0	0.00786999	0.99213
ATGTGCCTCGATTAAG	4247	72	0	0.0166705	0.983329
ATGTGCCTCACAAAGC	30008	91	0	0.00302336	0.996977
CCGAAGTCACTCGCAC	55	1715	0	0.968927	0.0310734
CCGAAGTCAAGCTCAA	15485	63	0	0.00405197	0.995948
CCGAAGTCATGCATTC	10175	21	0	0.00205963	0.99794
CCGAAGTCAAACATGT	10066	87	0	0.0085689	0.991431
CCGAAGTCATTTGTCA	38	2936	1	0.987223	0.0127774
ACCATATTCAAGGGTT	39	6565	1	0.994094	0.00590551
ACCATATTCGTTAAAG	14009	27	0	0.00192362	0.998076
ACCATATTCCTCTCGC	40103	150	1	0.00372643	0.996274
ACCATATTCACGGATG	1198	19	0	0.0156122	0.984388
CGACTTGGTACTAACC	9016	41	0	0.00452689	0.995473
CGACTTGGTTTCCGGA	7596	97	0	0.0126089	0.987391
CGACTTGGTTAGGCTT	45	1386	0	0.968553	0.0314465
CGACTTGGTGAGTTAG	10106	54	0	0.00531496	0.994685
GGATGGACAGTACCGG	31	2150	0	0.985786	0.0142137
GGATGGACACCTTCTC	28	1063	0	0.974335	0.0256645
GGATGGACATGCTGGG	63	1525	0	0.960327	0.0396725
GGATGGACAACGGTAC	32987	105	1	0.00317297	0.996827
TTGCAGCTCAAACTGA	113	21127	0	0.99468	0.00532015
TTGCAGCTCGCAATTT	1126	10	0	0.00880282	0.991197
TTGCAGCTCACGGATG	71	2328	0	0.970404	0.0295957
GATTACTTCCAATTGT	77	2645	0	0.971712	0.028288
GATTACTTCTTTAGGT	3327	25	0	0.00745823	0.992542
GAACAATGTCCTAACG	39	1862	0	0.979484	0.0205155
GAACAATGTTGAGTCT	7	1042	2	0.993327	0.00667302
GAACAATGTCCAATTA	8629	55	0	0.00633349	0.993667
GAACAATGTACAATGG	417	2218	0	0.841746	0.158254
GAACAATGTCTAACCG	88	5388	0	0.98393	0.0160701
GAACAATGTGATCCTG	1665	24	0	0.0142096	0.98579
GCTCAAACAGGGAGTA	2914	25	0	0.00850629	0.991494
GCTCAAACAATGAGCC	26389	109	0	0.00411352	0.995886
GCTCAAACAGCCGGTA	51	4561	0	0.988942	0.0110581
GCTCAAACAAAGGTAA	3230	51	0	0.015544	0.984456
GCCCGAACACCTTAGT	5304	17	0	0.00319489	0.996805
GCCCGAACATGCAACA	2704	46	0	0.0167273	0.983273
GCCCGAACAGCTAGAC	118	6905	0	0.983198	0.0168019
GACTTAAAGCAAGGAA	92	6355	1	0.98573	0.0142702
GACTTAAAGGTAAGCT	1571	14	0	0.00883281	0.991167
GACTTAAAGTTAGCTT	113	9593	1	0.988358	0.0116423
GACTTAAAGGATTGAC	3947	9708	0	0.710948	0.289052
GACTTAAAGTCCTCCC	21803	2322	1	0.0962487	0.903751
CATAATCTCTTAAGGA	32	1412	0	0.977839	0.0221607
CATAATCTCCCTCACC	2870	52	0	0.017796	0.982204
CATAATCTCAGGATCG	37	2383	0	0.984711	0.0152893
CATAATCTCGCTATAT	69	4515	0	0.984948	0.0150524
CATAATCTCCTTAGTG	11374	54	1	0.00472524	0.995275
CCAAACCTCTAGGAAC	4296	40	0	0.00922509	0.990775
CCAAACCTCGCGACTT	13658	80	0	0.00582326	0.994177
CCAAACCTCTAATCCG	186	24360	1	0.992422	0.00757761
CCAAACCTCTATCGGC	3673	86	0	0.0228784	0.977122
CCAAACCTCTGCAACC	5920	144	0	0.0237467	0.976253
TGCCTCACAAGGTGGA	8697	15	0	0.00172176	0.998278
TGCCTCACAAACAAAG	8947	182	0	0.0199365	0.980064
AAGACCAGTAGGTGAC	4978	1641	0	0.247923	0.752077
AAGACCAGTGACGTAA	769	319	0	0.293199	0.706801
AAGACCAGTTATGTTG	54	2662	0	0.980118	0.0198822
GTTCCAGGTTCGGTAT	3582	16	0	0.00444691	0.995553
GTTCCAGGTTCGCTTC	1697	23	0	0.0133721	0.986628
CCGCCATCAATAGAAG	2780	64	0	0.0225035	0.977496
CCGCCATCATCAAGCA	160	12084	0	0.986932	0.0130676
AACATAGTCCCTCGTC	12821	4519	5	0.260611	0.739389
AACATAGTCTATGCAT	1980	19	0	0.00950475	0.990495
AACATAGTCCGCAATC	26580	2396	1	0.0826891	0.917311
GTTGTCATCCAATTGT	28049	86	1	0.00305669	0.996943
GTTGTCATCCGGTTTA	7751	52	0	0.0066641	0.993336
GTTGTCATCCCAATTG	7343	63	0	0.00850662	0.991493
GTTGTCATCCGTCCAG	88	7616	0	0.988577	0.0114226
GTTGTCATCATAGCGG	105	4559	0	0.977487	0.0225129
GGCTTGCGTAGCTTAC	3645	7936	0	0.68526	0.31474
GGCTTGCGTATTGCGT	254	22335	6	0.988756	0.0112444
GGCTTGCGTTACTCCC	4649	144	0	0.0300438	0.969956
CCTTAGGGTGAGTCAA	21028	70	0	0.00331785	0.996682
CCTTAGGGTATTACTG	6464	53	0	0.00813258	0.991867
CCTTAGGGTCATCACG	7439	73	0	0.00971778	0.990282
CCTTAGGGTATCGGCC	160	7060	0	0.977839	0.0221607
CCTTAGGGTATTGAGG	10134	30	0	0.00295159	0.997048
CCTTAGGGTTTATGGC	23334	83	1	0.00354443	0.996456
CCTTAGGGTCCTTTAT	1328	20	0	0.0148368	0.985163
CTAGGACCAAACCCAA	2746	42	0	0.0150646	0.984935
CTAGGACCAACATAGT	14788	134	2	0.00898003	0.99102
CTAGTTGTCAGCGGGT	37	1902	1	0.980918	0.019082
CTAGTTGTCGCACACT	45	1985	0	0.977833	0.0221675
CTAGTTGTCAGCTACC	2858	33	0	0.0114147	0.988585
CTACATCCACCTCGAC	67	4409	1	0.985031	0.0149687
CTACATCCATTAGCAG	4764	59	0	0.012233	0.987767
CTTGCTGCAAGGTGGA	13	2536	0	0.9949	0.00510004
CTTGCTGCAATTAGCG	9036	61	0	0.00670551	0.993294
ATGTTGTTCATCCTCT	2763	20	1	0.00718649	0.992814
ATGTTGTTCAACCGGA	4018	82	0	0.02	0.98
GCTCAGTTCTAGCCTA	5211	61	0	0.0115706	0.988429
GCTCAGTTCAATCCAT	2293	48	0	0.0205041	0.979496
CGATTTAGTCCTGAGC	137	32072	8	0.995747	0.00425347
CCTTGTTTCACTCGCG	1964	875	0	0.308207	0.691793
CCTTGTTTCATCAGCC	3015	37	0	0.0121232	0.987877
CCTTGTTTCGCTTGAC	78	1422	1	0.948	0.052
CCTTGTTTCGCTCAAC	7483	123	0	0.0161714	0.983829
CCTTGTTTCCGGGTTT	14	1206	0	0.988525	0.0114754
CCTTGTTTCAAACTGA	27	1000	0	0.97371	0.0262902
GCTTATTAGCAGCCAA	71	3273	0	0.978768	0.0212321
GCTTATTAGCCTTAAT	5609	46	0	0.00813439	0.991866
GCTTATTAGGCCAACA	7409	110	0	0.0146296	0.98537
GCTTATTAGAATCTAG	2514	36	0	0.0141176	0.985882
GCTTATTAGTAAAGGG	82	11015	1	0.992611	0.00738938
GCTTATTAGATTCCTG	98	6554	0	0.985268	0.0147324
CTTCATTGTGCATTTA	1187	25	1	0.0206271	0.979373
CTGAGTGAGTGTCCAC	88	2492	1	0.965891	0.0341085
CTGAGTGAGATGGAGA	80	3068	0	0.974587	0.025413
CTGAGTGAGTTGCAGG	123	3147	0	0.962385	0.0376147
CTGAGTGAGGCACAAT	24652	114	0	0.00460308	0.995397
CTGAGTGAGGTCCCTG	14762	70	1	0.00471953	0.99528
CTGAGTGAGTGGACCA	1807	50	0	0.0269251	0.973075
ATAATCGAGCTAACTT	137	7971	4	0.983103	0.0168969
ATAATCGAGGTCCCTG	158	2738	2	0.945442	0.054558
ATAATCGAGATTCAAG	19342	115	1	0.00591047	0.99409
ATAATCGAGTAGAGGA	57	5003	0	0.988735	0.0112648
ATAATCGAGGAGGGTG	48	4106	0	0.988445	0.0115551
AATTGGATCGATATGA	5358	45	0	0.00832871	0.991671
AATTGGATCATTTAGC	86	9971	0	0.991449	0.00855126
AATTGGATCGTGCTGT	8531	92	0	0.0106691	0.989331
AATTGGATCTACTACG	1099	42	0	0.0368098	0.96319
AATTGGATCACGCCCA	102	15748	3	0.993565	0.00643533
TTTAACCAGCTATATC	37	1159	0	0.969064	0.0309365
TTTAACCAGGAGGTAA	9	1338	0	0.993318	0.00668151
TTTAACCAGGATCCAG	1562	46	0	0.028607	0.971393
TCAATGAAGCACCTTA	54	3398	0	0.984357	0.0156431
TCAATGAAGCCTTTCT	4735	21	0	0.00441548	0.995585
TCAATGAAGTCAACAA	12951	108	0	0.00827016	0.99173
TCAATGAAGACATAGC	6619	63	0	0.00942831	0.990572
TAGCTGCTCCGCTAGT	10233	66	0	0.00640839	0.993592
TAGCTGCTCGGCTATC	20062	102	0	0.00505852	0.994941
TAGCTGCTCGCCTAAC	23160	8622	1	0.271286	0.728714
TAGCTGCTCTTTGGGC	22636	151	0	0.00662659	0.993373
TAGCTGCTCCTGCCAG	81	6982	2	0.988532	0.0114682
TAGCTGCTCGTTAAAG	7335	54	0	0.00730816	0.992692
TAGCTGCTCCTAACCA	6130	53	0	0.00857189	0.991428
TAGCTGCTCCGTCCCT	87	2027	0	0.958846	0.0411542
TAGCTGCTCGCTTCAA	73	4527	0	0.98413	0.0158696
CCAGTATGTCCTCCAT	1139	19	0	0.0164076	0.983592
CCAGTATGTCGATTAC	1539	42	0	0.0265655	0.973435
CCAGTATGTAACAGCA	3720	33	0	0.00879297	0.991207
CCAGTATGTTAAAGAC	70	5349	1	0.987082	0.0129175
CCAGTATGTAAACCAG	4835	36	0	0.00739068	0.992609
CCAGTATGTGAACGGT	10615	56	0	0.00524787	0.994752
TCGAAGTAGGCCTAAG	87	3341	0	0.974621	0.0253792
TCGAAGTAGACTTAGA	12	1930	0	0.993821	0.0061792
TCGAAGTAGGATTTGA	2678	29	0	0.010713	0.989287
TCGAAGTAGATTCATC	4247	71	0	0.0164428	0.983557
TCGAAGTAGAGATTCA	97	13039	3	0.992616	0.00738429
TCGAAGTAGCGGGAAG	57	1960	0	0.97174	0.0282598
TTGTCCAAGTAACACA	48	4441	2	0.989307	0.0106928
TTGTCCAAGTCAATCT	459	1193	0	0.722155	0.277845
TTGTCCAAGGATCCAG	63	3016	0	0.979539	0.0204612
TTGTCCAAGATTCTGT	8242	88	1	0.0105642	0.989436
TAGGCGCAGGTTGGTG	4158	48	0	0.0114123	0.988588
TAGGCGCAGGAGCAGG	1445	23	0	0.0156676	0.984332
ATTCCTCTCTTAGGTT	24628	109	1	0.00440635	0.995594
ATTCCTCTCTAGGAAC	75	8302	2	0.991047	0.00895309
ATTCCTCTCCCTCACC	2146	23	0	0.010604	0.989396
ATTCCTCTCCGGCTAT	72	5099	0	0.986076	0.0139238
ATTCCTCTCGCTAGAG	1185	21	0	0.0174129	0.982587
ATTCCTCTCCTAATGT	21431	80	0	0.00371903	0.996281
TAAGGCCCAAAGGAAC	27	3544	1	0.992439	0.00756091
TAAGGCCCAAGGCTTA	2212	19	0	0.00851636	0.991484
TAAGGCCCAATCGTGA	88	2192	0	0.961404	0.0385965
ACGGTTCTCTTGAATC	6458	51	0	0.0078353	0.992165
ATCATCCCATGCTGGG	1517	13	0	0.00849673	0.991503
ATCATCCCACACAAGC	5974	114	0	0.0187254	0.981275
ATCATCCCATCCTTAA	2663	24	0	0.00893189	0.991068
GTCAGGATCCCACCTC	50	3595	0	0.986283	0.0137174
GTCAGGATCGAAGTTA	102	4331	0	0.976991	0.0230092
GTCAGGATCGTGATGG	4595	63	0	0.0135251	0.986475
GTCAGGATCGTTAAAG	50	3686	0	0.986617	0.0133833
GTCAGGATCCGCCTAG	4783	113	1	0.0230801	0.97692
GTCAGGATCCTTATGG	117	12405	4	0.990656	0.00934356
GTCAGGATCAAGGTGT	28	2176	0	0.987296	0.0127042
AACAACATCTTGTTCC	846	1068	0	0.557994	0.442006
AACAACATCGACATTT	11560	63	0	0.00542029	0.99458
AACAACATCACACCGT	74	4358	0	0.983303	0.0166968
AACAACATCAAGGTTA	9479	62	0	0.00649827	0.993502
AACAACATCTAATCCG	56	2971	0	0.9815	0.0185002
TAGCGAGTCGATATGA	7841	36	0	0.00457027	0.99543
TAGCGAGTCAGGAGGG	1638	4	0	0.00243605	0.997564
TAGCGAGTCAGGCTAG	3070	22	0	0.00711514	0.992885
TAGCGAGTCGCCTAAC	75	6206	2	0.988059	0.0119408
TAGCGAGTCCAGGATG	139	14354	2	0.990409	0.00959084
TAGCGAGTCTATGCAT	66	5052	0	0.987104	0.0128957
TAGCGAGTCCGTAAGG	20925	73	0	0.00347652	0.996523
TAGCGAGTCCCTCATT	108	9856	2	0.989161	0.010839
TAGCGAGTCTAGGCGA	53	1671	0	0.969258	0.0307425
TGAGGTCCATAAAGGA	1510	3168	0	0.677212	0.322788
TGAGGTCCATGATCGA	684	500	1	0.422297	0.577703
TGAGGTCCACTTAGCT	192	10868	3	0.98264	0.0173599
TGAGGTCCAGGACCTG	2249	17	0	0.00750221	0.992498
TGAGGTCCAACAAGTT	149	21549	1	0.993133	0.00686699
TGAGGTCCAACGGTGT	18	2774	0	0.993553	0.00644699
TGAGGTCCATCAATCC	72	3781	1	0.981313	0.0186867
GCAAATATCGAGGAGG	1615	12	0	0.00737554	0.992624
GCAAATATCCGTAATT	52	2900	0	0.982385	0.0176152
GCAAATATCGCTAATT	11668	92	0	0.00782313	0.992177
GAAATACGTGAACCGG	40644	106	0	0.00260123	0.997399
GAAATACGTCATGCCA	59	6250	1	0.990648	0.00935172
CATGGCTTCACAGCCT	1576	21	0	0.0131497	0.98685
CTGGTCAGTTAACTGC	131	13312	1	0.990255	0.00974485
CTGGTCAGTTGTTGTA	1408	25	0	0.0174459	0.982554
CTGGTCAGTTATGGCT	433	567	0	0.567	0.433
CTGGTCAGTCAATTCA	2003	60	0	0.0290839	0.970916
CTGGTCAGTCGGTTAT	49	7110	0	0.993155	0.00684453
CTGGTCAGTCCTCCCA	3917	21	0	0.00533266	0.994667
TGCAATAAGCCTAGTC	178	6044	0	0.971392	0.0286082
TGCAATAAGAACCTGG	1324	2704	2	0.671301	0.328699
TGCAATAAGTATCCGC	213	9446	0	0.977948	0.022052
TGCAATAAGGCCTTGT	46911	230	1	0.00487898	0.995121
TGCAATAAGGACACGC	36598	299	3	0.00810364	0.991896
TGCAATAAGCGGTTCT	35	1653	0	0.979265	0.0207346
CCCTCAACAATAAACC	8452	102	0	0.0119242	0.988076
CCCTCAACATCCGGGA	9222	198	0	0.0210191	0.978981
CCCTCAACATAGTCAG	16658	71	0	0.00424413	0.995756
CCCTCAACAGTTAAAC	7242	46	1	0.00631175	0.993688
CCCTCAACATAAGCCA	73018	4132	4	0.053558	0.946442
CCCTCAACACCTCGAC	20440	11496	1	0.35997	0.64003
CCCTCAACAACAACAT	65	2882	0	0.977944	0.0220563
GGTCAATAGCTTACTG	104	8932	0	0.98849	0.0115095
GGTCAATAGGCCAACA	8672	8596	1	0.497799	0.502201
GGTCAATAGTCCTTAG	9647	70	0	0.00720387	0.992796
GGTCAATAGAGCTGCA	107	11419	1	0.990717	0.00928336
GGTCAATAGGTGGGAG	4075	111	0	0.026517	0.973483
GGTCAATAGACCAGGC	2676	56	0	0.0204978	0.979502
GGTCAATAGGGTTATA	1968	19	0	0.00956215	0.990438
GGTCAATAGGAACAAG	59	3417	0	0.983026	0.0169735
GGTCAATAGGGTCTAG	5272	3595	0	0.405436	0.594564
TACCCGGTCGCAACTC	18	1078	1	0.983577	0.0164234
TACCCGGTCTAAGCTT	118	15233	0	0.992313	0.0076868
TACCCGGTCAGCATGG	20	1225	0	0.983936	0.0160643
GTCGCTAGTGCAATAG	9239	37	0	0.00398879	0.996011
GTCGCTAGTTCGCTTC	24476	117	0	0.00475745	0.995243
GTCGCTAGTGAGTAGC	67	4916	0	0.986554	0.0134457
GTCGCTAGTTAAAGGT	101	7037	0	0.98585	0.0141496
GTCGCTAGTGCATTTA	51	1743	0	0.971572	0.0284281
GTCGCTAGTTAGGCTT	2007	30	0	0.0147275	0.985272
GTCGCTAGTTTAACCA	2222	31	0	0.0137594	0.986241
CACCTTAAGTCATGCC	44	3893	3	0.988824	0.011176
CACCTTAAGGTGGATT	5162	8	0	0.00154739	0.998453
CACCTTAAGCCGGTAA	14533	122	0	0.0083248	0.991675
CACCTTAAGTTACTAC	67	2132	0	0.969532	0.0304684
CACCTTAAGTAGAGGA	7344	37	0	0.00501287	0.994987
TGTTCCCGTTACCCAG	52	989	0	0.950048	0.049952
TGTTCCCGTATGGTGA	44	4164	0	0.989544	0.0104563
TGTTCCCGTTCGCTTC	70	2184	1	0.968944	0.0310559
TGTTCCCGTTATGGGA	35	3242	0	0.989319	0.0106805
TGTTCCCGTTTCTAAG	5843	48	1	0.00814802	0.991852
TGTTCCCGTTAGCTCG	82	5364	0	0.984943	0.0150569
TGTTCCCGTTGGTTTA	46	3331	0	0.986378	0.0136216
CATTATGGTAACAGCA	48391	77	3	0.00158868	0.998411
CATTATGGTTTGGCTG	100	9579	0	0.989668	0.0103316
CATTATGGTTTGGTGT	18	1158	1	0.984694	0.0153061
ACCGCTAGTCGGTTCA	5122	62	0	0.0119599	0.98804
ACCGCTAGTCACTCAG	7689	12	0	0.00155824	0.998442
ATGCAAGGTTGTCAGT	78	2194	0	0.965669	0.034331
GTTCCCACATAAGCAT	136	12485	1	0.989224	0.0107757
GTTCCCACAAGGCCAT	79	5251	1	0.985178	0.0148218
CCTCACCTCGATCCGT	21011	142	1	0.006713	0.993287
CCTCACCTCTTCAAGT	13610	81	0	0.0059163	0.994084
CCTCACCTCCAAACCC	52	1007	0	0.950897	0.0491029
CCTCACCTCCCGCACA	10156	123	1	0.0119661	0.988034
ACTCGCTAGTAAGCGT	43	5034	0	0.99153	0.00846957
ACTCGCTAGGCTAGCA	72	4547	1	0.984412	0.0155878
ACTCGCTAGGATTGAC	4215	63	0	0.0147265	0.985273
ACTCGCTAGGACTTAA	53	1970	0	0.973801	0.0261987
ACGTTTCCAACCAAAT	4162	173	1	0.0399077	0.960092
ACGTTTCCAAGGGAGC	3732	42	0	0.0111288	0.988871
ACGTTTCCATAAACCG	7942	93	0	0.0115744	0.988426
CCCAATATCACTATGT	7258	65	0	0.00887614	0.991124
CCCAATATCTAACTCG	7276	13	0	0.00178351	0.998216
CCCAATATCATTTGGT	21	1154	0	0.982128	0.0178723
CCCAATATCCGGCTAT	5474	72	0	0.0129823	0.987018
CCCAATATCTAGTTAC	66	2623	1	0.975456	0.0245444
AACGCTTGTCGCAATT	56238	143	2	0.00253632	0.997464
AACGCTTGTTAAAGGT	66	12636	1	0.994804	0.00519603
AACGCTTGTCCCTCTG	6249	113	0	0.0177617	0.982238
GCTACCTAGATAGACC	12483	80	0	0.00636791	0.993632
GCTACCTAGATTAGGC	7701	12	0	0.00155581	0.998444
GCTACCTAGCTATTGT	69	7568	0	0.990965	0.00903496
GATTGCCTCCAAATTC	46	5844	0	0.99219	0.00780985
GATTGCCTCCCTGTGG	101	14835	3	0.993238	0.00676219
GATTGCCTCCGCTGTG	99	3293	0	0.970814	0.0291863
GATTGCCTCTATATGC	846	11586	2	0.93195	0.0680502
GATTGCCTCCCTCATT	2497	18	0	0.00715706	0.992843
GATTGCCTCAAACTGA	53	3175	1	0.983581	0.0164188
GGATTATCAAGTAAAG	21	2551	0	0.991835	0.00816485
GGATTATCAGTTTCTA	30	2256	0	0.986877	0.0131234
GGATTATCATCCTAGT	3492	70	0	0.0196519	0.980348
AATGACTCATCATCAC	74	7529	3	0.990267	0.009733
AATGACTCATTTCGCG	2994	63	0	0.0206084	0.979392
AATGACTCAAAGGAAC	39	1056	0	0.964384	0.0356164
GCTATTAGTCTTAGCG	8870	85	0	0.0094919	0.990508
GCTATTAGTAGCCTTG	14237	76	0	0.00530986	0.99469
GCTATTAGTTTGTAGC	1443	15	0	0.0102881	0.989712
TAGATTGAGCCTAGTC	127	28168	5	0.995512	0.00448843
TAGATTGAGGATCCAG	86	3287	0	0.974503	0.0254966
TAGATTGAGATTCGTT	6142	3907	1	0.388795	0.611205
TAGATTGAGGCAGGTC	97	2463	0	0.962109	0.0378906
TAGATTGAGGGAGTAA	190	12495	2	0.985022	0.0149783
TAGATTGAGTCACCTA	12023	85	1	0.00702015	0.99298
GGTTGCTTCGTTATGT	8343	97	0	0.0114929	0.988507
GGTTGCTTCCGCCATG	9026	61	0	0.00671289	0.993287
GGTTGCTTCGATATAG	85	5848	0	0.985673	0.0143266
GGTTGCTTCGCTATGC	63	12303	0	0.994905	0.00509461
GGTTGCTTCGCTCAAC	6988	22	0	0.00313837	0.996862
ATGCGGATCACAAGCG	11678	132	0	0.011177	0.988823
ATGCGGATCCTTAACG	72	2859	2	0.975435	0.024565
ATGCGGATCTCAGCTA	154	19601	2	0.992205	0.00779549
ATGCGGATCATGAGGT	84	20062	5	0.99583	0.00416956
TCACTCGCATTTCGCG	7574	53	0	0.006949	0.993051
TCACTCGCAGTTTCCG	7074	43	0	0.00604187	0.993958
TCACTCGCATTACCCG	2852	6791	0	0.704241	0.295759
TCACTCGCAATCATGG	2964	39	0	0.012987	0.987013
TCACTCGCAAATGCGC	10328	63	0	0.00606294	0.993937
TCACTCGCATAGACGC	28223	110	1	0.0038824	0.996118
TAGGTAGGTTAACTGC	78	3284	0	0.9768	0.0232005
TAGGTAGGTGAGCATA	11773	68	0	0.00574276	0.994257
CCTGGTCCACCACAAA	94	8118	0	0.988553	0.0114467
CCTGGTCCAGTATTGG	11675	65	2	0.00553663	0.994463
CACAGTGAGTAAGCGT	18	1110	0	0.984043	0.0159574
CACAGTGAGCTTGCAC	90	6041	1	0.985321	0.0146795
CACAGTGAGTCAATCT	2817	31	0	0.0108848	0.989115
TGGACATAGGTGGAAA	6955	8992	0	0.563868	0.436132
TCATGGTGTCCTCCAT	6540	45	0	0.00683371	0.993166
TCATGGTGTAGTCCTG	14356	88	0	0.0060925	0.993908
TCATGGTGTTGGTTTA	36	2773	0	0.987184	0.0128159
CTACTGATCCTTCATC	65	8478	1	0.992391	0.00760857
CTACTGATCCTAGTGC	3075	50	0	0.016	0.984
CTACTGATCGCTCAAC	73	4553	0	0.98422	0.0157804
CTACTGATCTGGGAAT	2598	41	0	0.0155362	0.984464
CTACTGATCCATCAGC	73	2128	0	0.966833	0.0331667
CTACTGATCTAATCGT	28579	126	2	0.00438948	0.995611
CTACTGATCCCGGATT	167	35708	1	0.995345	0.00465505
GATCCAACACTAATCC	4553	47	1	0.0102174	0.989783
GATCCAACAGGAGGAC	20039	65	1	0.00323319	0.996767
GATCCAACAATTGAGT	4925	41	0	0.00825614	0.991744
GATCCAACAACGGTTA	19831	75	0	0.00376771	0.996232
TCTATGAGTCGCATTG	18737	119	0	0.00631099	0.993689
TCTATGAGTAACCTCG	67	2347	1	0.972245	0.0277548
TCTATGAGTGGGTGTG	60	2919	1	0.979859	0.020141
TCTATGAGTCTAATCA	18668	97	0	0.0051692	0.994831
TCTATGAGTCCGTTAG	143	35721	1	0.996013	0.00398729
TCTATGAGTTAAAGCG	69	7345	0	0.990693	0.00930672
GGTTATTTCATTCAGT	72	5744	1	0.98762	0.0123796
GGTTATTTCAATACAG	68	12970	1	0.994784	0.00521552
GGTTATTTCACAGCAG	115	20230	2	0.994348	0.00565249
GGAGCAACAGGAAGCA	90	4436	2	0.980115	0.0198851
GGAGCAACAATTGACG	1685	31	0	0.0180653	0.981935
GGAGCAACAGAGAGGC	99	7080	1	0.98621	0.0137902
GGAGCAACAACAGGGA	102	1545	0	0.938069	0.0619308
GGAGCAACAGGAATAA	148	4288	0	0.966637	0.0333634
GGAGCAACAGGTCAAC	172	26773	2	0.993617	0.00638337
GGAGCAACATCCTGCA	85	1934	0	0.9579	0.0421
GTGTGCAAGTCCCGCA	4582	46	0	0.0099395	0.990061
GTGTGCAAGACTTAGA	3854	25	0	0.00644496	0.993555
GTGTGCAAGTTATGAG	10827	9396	3	0.464619	0.535381
GTGTGCAAGATTCCGC	4760	75	0	0.0155119	0.984488
GTGTGCAAGAATCTAG	28	1653	0	0.983343	0.0166568
GTGTGCAAGTCAATCT	61	7959	0	0.992394	0.00760599
GTGTGCAAGGGAGTAA	8714	1908	1	0.179627	0.820373
CTAACCGGTGCTCATG	1386	25	0	0.0177179	0.982282
CTAACCGGTGATTCTA	12067	59	0	0.00486558	0.995134
CTAACCGGTTGGTGAA	27	4553	0	0.994105	0.0058952
GCTGTTGGTATGGTGA	102	5302	2	0.981125	0.0188749
GCTGTTGGTGCTGTTG	105	8463	1	0.987745	0.0122549
GCTGTTGGTGAGTTTC	4559	14128	4	0.756034	0.243966
GCTGTTGGTTGCTCTC	96	15188	1	0.993719	0.00628108
GCTGTTGGTCATAACC	20108	76	1	0.00376536	0.996235
GCTGTTGGTTGCGAGG	79	7840	2	0.990024	0.00997601
GCTGTTGGTACTGATC	19729	123	0	0.00619585	0.993804
GCTGTTGGTGCGGTAG	53	1047	1	0.951818	0.0481818
GCATTGTGTAACCGGG	3289	11542	3	0.778235	0.221765
GCATTGTGTGGACATA	1185	11	0	0.00919732	0.990803
GCTTAGCTCTAGCCAC	8804	51	0	0.00575946	0.994241
GCTTAGCTCGCGAGGT	8	1343	0	0.994078	0.00592154
GCTTAGCTCGATAAGC	3605	112	0	0.0301318	0.969868
GCTTAGCTCTATCGGC	5434	59	0	0.0107409	0.989259
TGGATCACACATGCCC	7114	39	0	0.00545226	0.994548
TGGATCACAAGCCTCC	80	10522	1	0.992454	0.00754575
TGGATCACATGCCTGC	19540	76	1	0.00387439	0.996126
TGGATCACACACAAGC	7182	48	0	0.006639	0.993361
TGGATCACATCCTTAA	102	11586	1	0.991273	0.0087269
TCTAGCTCATCAGGAC	70	4657	1	0.985191	0.0148085
TCTAGCTCATCTATGC	216	39643	3	0.994581	0.0054191
TCTAGCTCATCACAGA	2962	22	1	0.00737265	0.992627
TCTAGCTCATTGTGGA	31986	75	0	0.00233929	0.997661
GTTGTTGTCAGCGGGT	64	13249	1	0.995193	0.00480733
GTTGTTGTCTATATGC	28699	78	0	0.0027105	0.99729
GTTGTTGTCACAAGCG	210	5773	1	0.964901	0.0350994
GTTGTTGTCTGGATCC	87	9850	0	0.991245	0.00875516
GTTGTTGTCCTTATGG	191	23917	3	0.992077	0.00792268
GGTTGGATCAGTGAAC	3011	28	0	0.00921356	0.990786
GGTTGGATCGCACACT	2185	44	0	0.0197398	0.98026
GGTTGGATCAATGAGC	129	8239	1	0.984584	0.0154159
GGTTGGATCTATATGC	62	6158	0	0.990032	0.00996785
GGTTGGATCAGCCTGT	10191	72	0	0.00701549	0.992985
GGTTGGATCATGATGA	40	1344	0	0.971098	0.0289017
GGTTGGATCCTCATGA	41	2307	1	0.982538	0.0174617
GCATTTAGTATTGCGT	61	3099	1	0.980696	0.0193038
GCATTTAGTTTGACTA	13881	71	1	0.00508888	0.994911
GCATTTAGTCACCAGC	5072	7798	1	0.605905	0.394095
TTACCTTGTCTTGAAC	3803	35	0	0.00911933	0.990881
TTACCTTGTTTAGCGT	10058	32	0	0.00317146	0.996829
GTGGACCAGCTAAATG	3638	83	0	0.0223058	0.977694
GTGGACCAGTATCCGC	18700	62	0	0.00330455	0.996695
GTGGACCAGGAACAAG	12304	73	0	0.00589804	0.994102
CATCCAGGTAACGTGA	17	1694	0	0.990064	0.00993571
CATCCAGGTAAGTGGC	49	6444	0	0.992453	0.00754659
CATCCAGGTTAATCGC	13366	60	0	0.00446894	0.995531
CATCCAGGTAGGTTTC	86	9667	0	0.991182	0.0088178
CATCCAGGTTATGTCA	1516	28	0	0.0181347	0.981865
CACGGTAAGCACCTTA	93	13612	2	0.993214	0.00678584
CACGGTAAGATGCAAC	10386	59	0	0.00564864	0.994351
CACGGTAAGCGGTTCT	2096	50	0	0.0232992	0.976701
GATTGATCAAAGAAGC	12131	145	1	0.0118117	0.988188
GATTGATCATAGACTG	130	4889	0	0.974098	0.0259016
GATTGATCAGTGCACG	34	2332	0	0.98563	0.0143702
GATTGATCATGCTGGG	98	9707	1	0.990005	0.0099949
GATTGATCATACTGAG	5184	2053	0	0.283681	0.716319
CGGTAATAGTAAGCTA	44	1964	0	0.978088	0.0219124
CGGTAATAGCTTTACG	209	3518	0	0.943923	0.0560773
CGGTAATAGCGTGCTT	4921	56	0	0.0112518	0.988748
CGGTAATAGCAAGGAA	73	4943	2	0.985447	0.0145534
CGGTAATAGTCAATCT	3773	45	0	0.0117863	0.988214
GCCTTCCTCGCTTGAC	182	21440	2	0.991583	0.00841735
GCCTTCCTCGCTAGAG	11827	43	1	0.00362258	0.996377
GCCTTCCTCTTCAAGT	120	17561	2	0.993213	0.00678695
ATTACGAAGTTACTAC	78	12167	0	0.99363	0.00636995
ATTACGAAGAACCTGG	10126	72	0	0.00706021	0.99294
ATTACGAAGCAATAGC	181	28040	10	0.993586	0.00641366
ATTACGAAGAGGGACG	3162	19	0	0.00597296	0.994027
ATTACGAAGGGTCTAG	101	16573	1	0.993943	0.00605733
CTGGCCATCGCATTAT	896	5826	1	0.866706	0.133294
CTGGCCATCACACCGT	84	2578	0	0.968445	0.0315552
CTGGCCATCCTTTGAG	71	2647	0	0.973878	0.0261221
CTGGCCATCTCAAATC	24702	96	0	0.00387128	0.996129
CTGGCCATCACAGATA	3083	38	0	0.0121756	0.987824
TTCGCCTGTTTCCTCA	83	7721	0	0.989364	0.0106356
TTCGCCTGTAACGAGC	19101	63	0	0.00328741	0.996713
TTCGCCTGTACACCGC	78	5560	0	0.986165	0.0138347
TTCGCCTGTCGGTTAT	10458	38	0	0.00362043	0.99638
TTCGCCTGTCATTACA	11802	47	0	0.00396658	0.996033
ATGTTTCAGGGTCCAA	12406	67	0	0.0053716	0.994628
GAGGCTTCATCAATCC	130	4987	0	0.974594	0.0254055
GGACCAGGTTAGCGTT	32	2162	0	0.985415	0.0145852
GGACCAGGTTTGAGGA	69	1259	0	0.948042	0.0519578
GGACCAGGTTAGCTCG	1056	34	0	0.0311927	0.968807
ATTTACCAGCGAAGCC	85	10961	1	0.992305	0.00769509
ATTTACCAGTTAACCT	1791	1457	0	0.448584	0.551416
CCTGTTCGTTAAGTGG	119	19826	1	0.994034	0.00596641
CCTGTTCGTTACTTAG	3089	58	1	0.0184303	0.98157
CCTGTTCGTAATAAGC	108	12724	5	0.991584	0.00841646
CCTGTTCGTAATGGTG	13342	81	1	0.00603442	0.993966
CGTAGTTGTTGTGACT	15	2043	1	0.992711	0.00728863
CGTAGTTGTTAGTGCT	32	1168	0	0.973333	0.0266667
CGTAGTTGTCACAGGG	85	13475	2	0.993732	0.00626844
CGGTGCACAAGGTGGA	5357	36	0	0.00667532	0.993325
CGGTGCACATATTGCC	3808	27	0	0.00704042	0.99296
CGGTGCACAATTGCCT	20836	114	1	0.00544153	0.994558
CGGTGCACAAAGAAGC	101	4273	0	0.976909	0.023091
CGGTGCACAGCTAGAC	13212	73	0	0.00549492	0.994505
CGGTGCACACTTCAAC	119	6382	0	0.981695	0.0183049
CGGTGCACAAGCGCAT	15766	59	1	0.00372828	0.996272
CGGTGCACATCCTTAA	4023	43	0	0.0105755	0.989424
TCCTGAGGTGTTACAC	84	3915	0	0.978995	0.0210053
TCCTGAGGTCCGGTTA	106	12079	3	0.991301	0.00869922
TCCTGAGGTTAAACGG	6325	63	0	0.00986224	0.990138
TCCTGAGGTTATGGGA	131	10656	1	0.987856	0.0121442
TCCTGAGGTAATCCAC	253	14489	2	0.982838	0.0171619
TCCTGAGGTCACCATG	50	1419	0	0.965963	0.0340368
TCCTGAGGTTTGTCTT	23	1805	0	0.987418	0.0125821
TCCTGAGGTCCTTAGG	87142	175	4	0.00200419	0.997996
CCCACTTGTTCCATTT	1505	9	0	0.00594452	0.994055
CCCACTTGTGAGTCCC	174	26472	3	0.99347	0.00653006
CCCACTTGTCGGTTCA	5660	36	0	0.00632022	0.99368
CCCACTTGTGGTTCTG	6068	82	0	0.0133333	0.986667
CCCACTTGTTGCTCAG	51	1388	0	0.964559	0.0354413
CCCACTTGTGATCCTG	4578	58	0	0.0125108	0.987489
CCCACTTGTCACAGGG	20299	72	0	0.00353444	0.996466
CCCACTTGTTGGGCCT	3928	38	0	0.00958144	0.990419
CTGTTCAAGCTCAAGG	16408	89	0	0.00539492	0.994605
CTGTTCAAGCTAAATG	5646	67	0	0.0117276	0.988272
CTGTTCAAGCATATAG	56344	112	0	0.00198385	0.998016
CTGTTCAAGACAACGT	73	5591	1	0.987112	0.0128884
CTGTTCAAGCTAGTTT	99	8621	0	0.988647	0.0113532
CTGTTCAAGATAGACC	9528	87	0	0.00904836	0.990952
CTGTTCAAGTCATTAC	21	1865	0	0.988865	0.0111347
CTGTTCAAGATGCAAC	1357	12	0	0.00876552	0.991234
CTGTTCAAGAAGGACA	3352	35	0	0.0103336	0.989666
CTGTTCAAGTCACCTA	43	2854	0	0.985157	0.0148429
CCAACTGGTCTATGAC	1018	13	0	0.0126091	0.987391
CCAACTGGTACTGGCC	2626	20	0	0.00755858	0.992441
CCAACTGGTCTTGAAC	33	1045	0	0.969388	0.0306122
CCAACTGGTTGGGTAA	18656	36	1	0.00192596	0.998074
CGGGCTACATCCGGGA	5286	34	0	0.00639098	0.993609
CGGGCTACAAGCCATA	45	1458	0	0.97006	0.0299401
CGGGCTACAGCCAAAC	11247	58	0	0.00513047	0.99487
CGGGCTACAGCTAACA	26	2454	1	0.989516	0.0104839
GACTAAGGTGCAAGGT	1242	27	0	0.0212766	0.978723
GACTAAGGTCAATTCA	3224	32	0	0.00982801	0.990172
GACTAAGGTAGGCGCA	68	6444	0	0.989558	0.0104423
GACTAAGGTATAGCGA	20	4102	1	0.995148	0.00485201
GACTAAGGTAGGATCA	32	1680	0	0.981308	0.0186916
GACTAAGGTCACCAAT	4748	47	0	0.00980188	0.990198
CTCACCTGTTGACCGC	87	10090	0	0.991451	0.00854869
CTCACCTGTAATTGGG	4913	29	0	0.00586807	0.994132
CTCACCTGTAGAGGCT	120	2189	1	0.948029	0.0519706
CTCACCTGTGCACCAC	5282	47	0	0.00881967	0.99118
CTCACCTGTAATAAGC	2921	53	0	0.0178211	0.982179
AATGACCAGCATCCTA	6918	40	1	0.00574878	0.994251
CTAGAAGGTCAGTGCC	5500	16	0	0.00290065	0.997099
CTAGAAGGTTACAGCT	17	1311	0	0.987199	0.0128012
GCCCTTGAGGGACTTG	1125	11	0	0.0096831	0.990317
GCCCTTGAGATTAGGC	88	13332	1	0.993443	0.00655738
GCCCTTGAGCAATAGC	5563	63	0	0.011198	0.988802
GCCCTTGAGTTAACCT	108	18171	1	0.994092	0.00590842
ACCTCCCTCAAACCAA	2049	48	0	0.0228898	0.97711
ACCTCCCTCGGTTAGG	121	11921	1	0.989952	0.0100482
ACCTCCCTCTCAAATC	160	27466	1	0.994208	0.00579165
ACCTCCCTCTTTGTGG	5383	40	0	0.00737599	0.992624
TGAGCATAGCGAGTTG	85	11505	2	0.992666	0.00733391
TGAGCATAGTTTGACT	1463	9	0	0.00611413	0.993886
TGAGCATAGCATTAAG	6333	96	0	0.0149323	0.985068
GTCTAATTCCAGGTGA	1293	16	0	0.0122231	0.987777
GTCTAATTCGCGAGTA	8152	86	1	0.0104394	0.989561
GTCTAATTCGCGATAG	2498	53	0	0.0207762	0.979224
GTCTAATTCATGAGGT	28	2220	0	0.987544	0.0124555
ATTAGTGAGTTGCAAA	9046	71	1	0.00778765	0.992212
ATTAGTGAGAAGGGTA	70	4039	1	0.982964	0.0170358
ATTAGTGAGATTCATC	71046	153	1	0.00214891	0.997851
ATTAGTGAGTGAGGAA	42	7568	0	0.994481	0.00551905
ATTAGTGAGTTCGCGT	85	4508	2	0.981494	0.0185064
TTGCGACTCAGTCTAT	26	4664	1	0.994456	0.00554371
TTGCGACTCAAACTAG	182	5040	0	0.965147	0.0348525
TTGCGACTCAATCGTT	96	6042	3	0.98436	0.0156403
TTGCGACTCTAGTTAC	15009	86	0	0.00569725	0.994303
TTGCGACTCGTGCTTA	7560	149	0	0.0193281	0.980672
AATACCCGTCCAAATC	13390	53	1	0.00394257	0.996057
AATACCCGTTGAGGGT	14141	80	0	0.00562548	0.994375
AATACCCGTCACTATA	3510	53	0	0.0148751	0.985125
AATACCCGTACAATGG	26908	115	0	0.00425563	0.995744
AATACCCGTTAGGCTT	9796	54	0	0.00548223	0.994518
GTAACCCTCGGTTAGG	13389	115	2	0.008516	0.991484
AACGGATTCATTAACC	4243	52	0	0.0121071	0.987893
AACGGATTCCAAGTGG	105	12162	1	0.99144	0.00855955
AACGGATTCTTAAGGA	31	2226	0	0.986265	0.013735
AACGGATTCAGTGAAC	43	2367	0	0.982158	0.0178423
AACGGATTCTATTGAC	31028	89	0	0.00286017	0.99714
AACGGATTCATTGCGC	4846	31	1	0.00635637	0.993644
AACGGATTCCGGGTAA	47	4122	0	0.988726	0.0112737
AACGGATTCATCACAT	12909	55	0	0.00424252	0.995757
AACGGATTCCCGCACA	64	2925	1	0.978588	0.0214118
GGATCCGCAGCTCATT	149	8441	1	0.982654	0.0173458
GGATCCGCAAACTAGT	35671	154	0	0.00429867	0.995701
GGATCCGCAAGGTGCT	1238	17	0	0.0135458	0.986454
GGATCCGCATTGTCCG	6746	44	0	0.00648012	0.99352
GGATCCGCAATCCTAC	58	2886	0	0.980299	0.0197011
GGATCCGCAAGGCCAT	1481	47	0	0.0307592	0.969241
CTCCTCATCTAGTTGT	80	14317	0	0.994443	0.00555671
CTCCTCATCGCTTTAG	64	6927	2	0.990845	0.00915463
CTCCTCATCCCTGATA	11264	652	0	0.0547163	0.945284
GATAACGGTCACTATA	74	4928	0	0.985206	0.0147941
GATAACGGTCTAACCG	184	5957	1	0.970037	0.0299625
GATAACGGTAGCAGGT	58	8751	1	0.993416	0.00658418
TCAGGACCACATAACG	2114	23	0	0.0107628	0.989237
TCAGGACCATAAAGGA	1662	16	0	0.00953516	0.990465
TCAGGACCAATTACCC	19	2157	0	0.991268	0.00873162
CTAGGTTGTAGTTACC	9063	48	0	0.00526836	0.994732
CTAGGTTGTGCGTAAA	19064	64	0	0.00334588	0.996654
CTAGGTTGTAACGTGA	7720	34	0	0.00438483	0.995615
CTAGGTTGTATTGCGT	87	6269	3	0.986312	0.0136879
CTAGGTTGTTCGCTTC	1319	31	0	0.022963	0.977037
CTAGGTTGTACCGTTG	22479	82	0	0.00363459	0.996365
CTAGGTTGTGGTTCTG	11913	70	0	0.00584161	0.994158
CTAGGTTGTTGGCGGA	79	10215	1	0.992326	0.00767437
CTAGGTTGTCCATTAA	9936	48	0	0.00480769	0.995192
GTAAGAACATAAGTCG	186	33715	2	0.994513	0.00548656
GTAAGAACAATATCCC	18074	74	0	0.00407758	0.995922
GTAAGAACAACGGTAC	3279	49	1	0.0147236	0.985276
GTAAGAACAAGGAATA	4315	76	0	0.0173081	0.982692
ATCAGGCCATAAGCCA	1418	4	0	0.00281294	0.997187
GCAATAATCTTGTTGG	2095	37	0	0.0173546	0.982645
GCAATAATCCAAACTT	13444	60	1	0.00444313	0.995557
GCAATAATCTAGTTCG	5563	46	0	0.00820111	0.991799
GCAATAATCATAGCCC	18824	105	0	0.00554704	0.994453
TTTCTTGTCGTTAGTT	4765	4351	0	0.477293	0.522707
TTTCTTGTCCTTAACG	10901	57	0	0.00520168	0.994798
TTTCTTGTCAAGCTCC	175	8616	0	0.980093	0.0199067
ACTTAGCGTGCTCATG	105	14455	2	0.992788	0.00721154
ACTTAGCGTATATTCG	232	10748	1	0.978871	0.0211293
ACTTAGCGTTATTTGG	105	14271	1	0.992696	0.00730384
ACTTAGCGTTTGTCTT	9280	81	0	0.00865292	0.991347
ACTTAGCGTGCTCCTT	12689	76	2	0.00595378	0.994046
GTGCTTATCAGCATTT	15015	58	1	0.00384794	0.996152
GTGCTTATCTTGCTGA	101	12047	2	0.991686	0.00831413
GTGCTTATCAATTAGG	61	7997	0	0.99243	0.00757012
GTGCTTATCTGGTCTA	1414	81	0	0.0541806	0.945819
GTGCTTATCACAGCCT	79	3478	1	0.97779	0.0222097
GTGCTTATCCGAAACG	21839	82	0	0.00374071	0.996259
GTGCTTATCCAGCTAC	5250	53	0	0.00999434	0.990006
GTGCTTATCGCCCGTA	11204	46	0	0.00408889	0.995911
GTGCTTATCGCTTTAG	10957	75	0	0.0067984	0.993202
GTGCTTATCCTAATGT	21300	108	0	0.00504484	0.994955
GGAGTCGGTGGGTGAT	71	2927	0	0.976318	0.0236825
GGAGTCGGTAACCTTA	11792	89	0	0.00749095	0.992509
GGAGTCGGTTATCCGG	10184	113	0	0.0109741	0.989026
GGAGTCGGTTAAAGCG	90	11185	1	0.992018	0.00798226
GGAGTCGGTTCACTTT	85	14788	1	0.994285	0.00571505
GCTTAACGTCAGTGCC	2125	36	0	0.016659	0.983341
GCTTAACGTTTCTCAT	37	2693	0	0.986447	0.0135531
GCTTAACGTGGTTCTG	76	4161	0	0.982063	0.0179372
ATTGTGGCATTGTTTG	69	6129	0	0.988867	0.0111326
ATTGTGGCACTAGCGG	157	5056	1	0.969883	0.030117
ATTGTGGCATGCCTGC	9455	54	0	0.00567883	0.994321
ATTGTGGCACCGTTCA	17317	41	0	0.00236202	0.997638
AATTCGTTCACGCCCA	44443	128	2	0.00287182	0.997128
AATTCGTTCTAATCAC	115	2286	0	0.952103	0.0478967
AATTCGTTCTCTCGCC	9693	60	0	0.00615195	0.993848
GAGGCTATCGCATTGC	75	16575	3	0.995495	0.0045045
GAGGCTATCACCTATG	2233	25	0	0.0110717	0.988928
GAGGCTATCTTGCAGC	112	18558	2	0.994001	0.00599893
GAGGCTATCATTGCGC	177	8221	0	0.978924	0.0210764
GAGGCTATCTCAATCG	15846	135	1	0.00844753	0.991552
GAGGCTATCTGTCAGC	10869	88	0	0.0080314	0.991969
GAGGCTATCCCGCTGA	7520	71	0	0.00935318	0.990647
GGGAACACACTAGCTT	659	21753	1	0.970596	0.0294039
GGGAACACACTAGTCT	5954	117	0	0.0192719	0.980728
GGGAACACAAATAAGG	15734	142	1	0.00894432	0.991056
CCTTTGTTCTTAAGGA	61	6316	2	0.990434	0.00956563
CCTTTGTTCGCGAAGC	70	10308	0	0.993255	0.00674504
CCTTTGTTCAATAGCA	72	4013	0	0.982375	0.0176255
CCTTTGTTCAGCCTTA	1087	17	0	0.0153986	0.984601
TTATCGAGTGTGCGGA	5032	39	0	0.00769079	0.992309
TTATCGAGTGAACGGT	15905	49	0	0.00307133	0.996929
TTATCGAGTTGTGCGC	2834	35	0	0.0121994	0.987801
TTATCGAGTTTAACCA	53050	108	3	0.00203168	0.997968
GAAGTCAGTGGATTAG	1717	22	0	0.0126509	0.987349
GAAGTCAGTCGAGGCA	78	2174	1	0.965364	0.0346359
GAAGTCAGTAGTCCTG	3720	25	0	0.00667557	0.993324
GAAGTCAGTCCAGCAC	2348	36	0	0.0151007	0.984899
GAAGTCAGTAATCACC	64	6700	1	0.990538	0.00946186
GAAGTCAGTTTATTCC	73	8918	4	0.991881	0.00811923
GAAGTCAGTCCTAAGT	13454	65	0	0.00480805	0.995192
GAAGTCAGTTAGCTCG	9789	59	0	0.00599106	0.994009
GCGTGTTTCCCACCCT	4282	76	0	0.0174392	0.982561
GCGTGTTTCTAGTTGT	7681	78	0	0.0100528	0.989947
GCGTGTTTCTGTGCTA	3836	30	0	0.00775996	0.99224
GCGTGTTTCTTTAAGC	9200	70	0	0.00755124	0.992449
GCGTGTTTCCTCTCGC	18234	9073	0	0.332259	0.667741
GCGTGTTTCGCGCAAA	65	2543	0	0.975077	0.0249233
TAATGCAAGGGTTAAC	130	6713	0	0.981002	0.0189975
TAATGCAAGATATTCC	18663	80	0	0.00426826	0.995732
TAATGCAAGATTCAAG	103	8221	1	0.987626	0.0123739
TAATGCAAGCATATAG	25682	84	1	0.00326011	0.99674
TAATGCAAGCTTGAAA	38693	114	1	0.00293761	0.997062
TAATGCAAGTTACTAC	62	3779	2	0.983858	0.0161416
TAATGCAAGCTACCTA	96	9707	0	0.990207	0.00979292
CATTAGTTCTAACTGT	69	9472	1	0.992768	0.00723195
CATTAGTTCCTTCATC	81	2097	0	0.96281	0.0371901
CATTAGTTCTCACAGC	9989	6538	3	0.395595	0.604405
CATTAGTTCATGAGGT	6330	107	0	0.0166227	0.983377
CATTAGTTCTTGACCA	77	4571	0	0.983434	0.0165663
TGATGAATCACTATGT	59555	33116	4	0.35735	0.64265
TGATGAATCGGTAATA	37263	110	0	0.0029433	0.997057
TGATGAATCTTAGCCA	98	7927	2	0.987788	0.0122118
TGATGAATCGCTAGCT	55	3255	2	0.983384	0.0166163
TGATGAATCATGCAAA	958	323	0	0.252147	0.747853
CCATAGCTCTAGTTCG	49	2807	0	0.982843	0.0171569
CCATAGCTCAACCGGA	96	1962	1	0.953353	0.0466472
CCATAGCTCATGAAGC	34	1480	0	0.977543	0.0224571
CCATAGCTCAAGCGCA	99	1946	0	0.951589	0.0484108
GGCAATCCATTGAGGC	35611	3623	3	0.0923434	0.907657
GGCAATCCAGCCTGAG	2361	19	0	0.00798319	0.992017
GGCAATCCAGTTCCTG	1358	22	0	0.015942	0.984058
GGCAATCCATGGTTAG	39	2554	0	0.98496	0.0150405
GGCAATCCAATCTGGA	50	1556	0	0.968867	0.0311333
CGCATGAAGTCCCGCA	128	11261	0	0.988761	0.0112389
CGCATGAAGCTTACTG	6076	6756	2	0.526496	0.473504
CGCATGAAGCCTTAAT	3915	55	0	0.0138539	0.986146
CGCATGAAGCCAATCC	83	7067	0	0.988392	0.0116084
CGCATGAAGGCAACAT	3849	48	0	0.0123172	0.987683
CGGTTTATCACTAAGA	7643	81	0	0.0104868	0.989513
CGGTTTATCCCAATTG	191	29747	2	0.99362	0.00637985
CGGTTTATCAATTAGG	7404	58	0	0.00777272	0.992227
CGGTTTATCCGGATTC	71	12575	2	0.994386	0.00561442
CGGTTTATCCACAATT	5299	2100	0	0.283822	0.716178
CGGTTTATCGATTAAG	5627	42	0	0.00740871	0.992591
CGTTATGTCGTTATGT	114	12986	0	0.991298	0.00870229
CGTTATGTCCGCTAAC	16926	76	0	0.00447006	0.99553
CGTTATGTCCTAATCG	8387	75	1	0.00886315	0.991137
CGTTATGTCGCTAGCT	86	1068	0	0.925477	0.0745234
CGTTATGTCTAACCGC	87	19413	2	0.995538	0.00446154
CGTTATGTCGCGATAG	4065	2	0	0.000491763	0.999508
CGTTATGTCGCTTTAG	112	15335	0	0.992749	0.0072506
CGTTATGTCCTGAAGG	21695	88	0	0.00403985	0.99596
TAAGACTCAAACCAGC	85	4973	0	0.983195	0.0168051
TAAGACTCAATAAACC	66	3970	2	0.983647	0.0163528
TAAGACTCACCTTAGT	113	34617	4	0.996746	0.00325367
TAAGACTCAGCTCATT	248	42522	4	0.994202	0.00579846
TAAGACTCAGTTAAAC	8882	57	0	0.00637655	0.993623
TAAGACTCAAAGGAAC	154	14801	5	0.989702	0.0102976
GCAACATAGGCACTAG	13528	76	0	0.00558659	0.994413
GCAACATAGATTCAAG	3014	23	0	0.00757326	0.992427
GCAACATAGTCCTGCG	3768	60	0	0.015674	0.984326
GCAACATAGTTTGAGA	4518	1275	0	0.220093	0.779907
GAAGGTGCAAACCAGC	88	11536	0	0.992429	0.00757054
GAAGGTGCAGGAGGAC	160	21118	3	0.99248	0.0075195
GAAGGTGCAACCAAAT	6292	54	0	0.0085093	0.991491
GAAGGTGCATGAATCG	8075	143	0	0.0174008	0.982599
GAAGGTGCAGCTCGCT	17772	3564	1	0.167042	0.832958
ACGCCTAGTTTCCTCA	1018	13	0	0.0126091	0.987391
ACGCCTAGTATTTGGC	54	8068	0	0.993351	0.00664861
ACGCCTAGTTATTTGG	15827	6632	3	0.295294	0.704706
TGCATTTAGCTTGAAA	56049	9585	2	0.146037	0.853963
TGCATTTAGCCGCAAA	4735	73	0	0.015183	0.984817
TGCATTTAGAAACCTA	8335	255	0	0.0296857	0.970314
GAGCTGGGTCGCATTG	10733	40	0	0.00371299	0.996287
GAGCTGGGTATTGCGT	78	7161	2	0.989225	0.010775
GAGCTGGGTAAGGCCG	61	3811	0	0.984246	0.0157541
TACTACGTCTGGAAAC	37	1913	1	0.981026	0.0189744
TACTACGTCCGTAATT	4042	23	1	0.00565806	0.994342
TACTACGTCAGCTAAA	9412	54	0	0.00570463	0.994295
AAACTAGTCGCGAAAT	1230	68	0	0.0523883	0.947612
AAACTAGTCGCGAAGC	6562	48	0	0.00726172	0.992738
AAACTAGTCGCTCAGT	1254	30	0	0.0233645	0.976636
TACCGGCGTAAGTACG	22	2886	0	0.992435	0.00756534
TACCGGCGTATTGAGG	56932	196	0	0.00343089	0.996569
TACCGGCGTTATTGTG	11932	54	0	0.00450526	0.995495
TACCGGCGTCATTGAC	67	4611	0	0.985678	0.0143224
TCCACAATCAGTTTAC	1617	16	0	0.00979792	0.990202
TCCACAATCAAACCGG	6156	35	0	0.00565337	0.994347
TCCACAATCACGAATA	19253	81	0	0.00418951	0.99581
CCTATTTGTGCGCGAA	95	4762	1	0.980441	0.0195594
CCTATTTGTTTGAGTC	70	4354	1	0.984177	0.0158228
CCTATTTGTTAAGTGG	39	1366	0	0.972242	0.027758
CCTATTTGTCGCAACC	114	12837	2	0.991198	0.00880241
CCTATTTGTGGATTGA	48	5771	0	0.991751	0.00824884
CCTATTTGTTAGGCTT	65	8823	1	0.992687	0.00731323
CCTATTTGTTTATGTG	2895	61	0	0.020636	0.979364
CCACACCCAAACCAGC	69	6630	1	0.9897	0.0103
CCACACCCAACCGTTT	29772	135	0	0.00451399	0.995486
CCACACCCAAGCCTCC	117	22101	4	0.994734	0.005266
CTCATAAGTTGTCAGT	1048	8	0	0.00757576	0.992424
CTCATAAGTTATTTGG	122	15815	0	0.992345	0.00765514
CTCATAAGTGGACAAC	13056	90	0	0.00684619	0.993154
CTCATAAGTAGGTTTC	44	1185	0	0.964199	0.0358015
AACTGAGGTAACAGGC	200	40339	6	0.995066	0.00493352
AACTGAGGTAGTTACC	20672	9143	1	0.306658	0.693342
AACTGAGGTCAACCGC	131	14074	2	0.990778	0.0092221
AACTGAGGTTAAACGG	23955	102	0	0.00423993	0.99576
AACTGAGGTGGACAAC	9310	82	0	0.00873083	0.991269
AACTGAGGTGTAATGG	73	2678	0	0.973464	0.0265358
CTTGATGTCTCACTTC	70	6295	2	0.989002	0.0109976
TTACTTGCAAAGGAAC	4981	86	0	0.0169726	0.983027
TTACTTGCACTAGCTT	24601	122	0	0.00493468	0.995065
GCAGTTTGTAACAGGC	87	3733	0	0.977225	0.0227749
GCAGTTTGTACAAACG	4522	26	0	0.0057168	0.994283
GCAGTTTGTAAGTGGC	3369	18	0	0.00531444	0.994686
GCAGTTTGTGCAACAA	10667	4870	2	0.313445	0.686555
GCAGTTTGTCCTTGAG	53	4181	0	0.987482	0.0125177
GCAGTTTGTGTTAACC	6134	4189	1	0.405793	0.594207
GCAGTTTGTTGGTTTA	17791	48	0	0.00269073	0.997309
GTCCTTGCACTCCCTT	69	7964	0	0.99141	0.00858957
GTCCTTGCACCTCACA	13397	184	0	0.0135483	0.986452
GTCCTTGCATTTGTCA	9	1072	0	0.991674	0.00832562
GTCCTTGCATTGTGGA	30	3805	1	0.992177	0.00782269
GAAGCACGTTCCCGTT	73	2681	2	0.973493	0.0265069
GAAGCACGTTAACTGC	12795	127	0	0.0098282	0.990172
GAAGCACGTGCAAGGT	18	2905	0	0.993842	0.00615806
GAAGCACGTAACCGTT	98	14771	4	0.993409	0.00659089
GAAGCACGTACCGGCT	120	12322	1	0.990355	0.00964475
GAAGCACGTTCATTCT	108	12579	1	0.991487	0.00851265
GAAGCACGTTGCGCGT	8858	57	1	0.00639372	0.993606
GAAGCACGTACTTACA	135	15041	1	0.991104	0.00889562
GAAGCACGTGTCCACA	176	15851	2	0.989019	0.0109815
GGTGTGCAGCTTGCCG	6699	44	0	0.00652529	0.993475
GGTGTGCAGGTGGCTA	105	5071	1	0.979714	0.0202859
CAATTGCGTTCCGGGT	134	4362	0	0.970196	0.0298043
CAATTGCGTGCAAGGT	5502	46	1	0.00829128	0.991709
CAATTGCGTCAATACC	217	9578	2	0.977846	0.0221542
CAATTGCGTATTGCGT	23646	12518	3	0.346145	0.653855
CAATTGCGTTCACGCA	88	9586	0	0.990903	0.00909655
CAATTGCGTTTATGGC	149	2924	0	0.951513	0.0484868
CAATTGCGTGTTACTA	5663	3724	2	0.396719	0.603281
TGCGCTTAGGAGCCGT	8830	100	0	0.0111982	0.988802
TGCGCTTAGGTTGGTG	15783	192	0	0.0120188	0.987981
TGCGCTTAGTGTGGTG	34	5165	0	0.99346	0.00653972
TGCGCTTAGCCGCTAT	104	2785	0	0.964001	0.0359986
TGCGCTTAGCACTTGC	614	18583	0	0.968016	0.0319842
GTCGTTATCAAACCAA	74	3700	0	0.980392	0.0196078
GTCGTTATCCAGGTGA	4418	54	0	0.0120751	0.987925
GTCGTTATCAAGCTTT	12039	54	2	0.00446539	0.995535
GTCGTTATCAATCGTT	119	27266	3	0.995655	0.00434544
GTCGTTATCCGTAATT	5702	59	1	0.0102413	0.989759
TTCCTGTTCACTATGT	24354	201	1	0.00818571	0.991814
TTCCTGTTCCCGGAAA	3053	23	0	0.00747724	0.992523
TTCCTGTTCCTAAATC	60	2360	0	0.975207	0.0247934
TTCCTGTTCCATCAGC	18016	150	0	0.00825718	0.991743
TTCCTGTTCAAACTGA	1911	3840	1	0.66771	0.33229
GTTATCCCACAAAGCC	122	5220	0	0.977162	0.0228379
GTTATCCCAAGGCTGT	7032	99	0	0.013883	0.986117
GTTATCCCACTTCAAC	136	9606	4	0.98604	0.0139602
GTTATCCCAGGTGGAA	1452	15	0	0.0102249	0.989775
CAATGAGGTAGTCCTG	37250	144	0	0.00385089	0.996149
CAATGAGGTCCCTCTG	160	6033	0	0.974164	0.0258356
CAATGAGGTCACGATT	72	4294	0	0.983509	0.0164911
CAATGAGGTGTACCGC	11245	38	0	0.0033679	0.996632
ATCGCTCAGTGTCCAC	19141	5369	1	0.219053	0.780947
ATCGCTCAGTAATGCA	3452	1263	0	0.267869	0.732131
ATCGCTCAGCGTGCTT	2340	30	0	0.0126582	0.987342
ATCGCTCAGGTCATGG	18081	9366	1	0.341239	0.658761
ATCGCTCAGGAGGGTG	76265	178	2	0.00232853	0.997671
GGTTCGCGTGCACGCT	76	3912	0	0.980943	0.0190572
GGTTCGCGTATTTACG	1040	7	0	0.00668577	0.993314
GGTTCGCGTATCCGTG	3200	59	0	0.0181037	0.981896
GGTTCGCGTGGTTAGA	4246	89	0	0.0205306	0.979469
GGTTCGCGTAGCTTTA	2610	18	0	0.00684932	0.993151
GGTTCGCGTGCCTTTC	8356	79	1	0.00936574	0.990634
GGTTCGCGTCATAACC	6376	106	1	0.016353	0.983647
GGTTCGCGTAATGGTG	24072	99	1	0.00409582	0.995904
GGTTCGCGTGCTTCTC	9600	45	1	0.00466563	0.995334
GGTTCGCGTAGCAGGT	16356	9402	2	0.365013	0.634987
TTTAACGGTCCTAACG	1964	38	0	0.018981	0.981019
TTTAACGGTAGACAAT	1096	28	0	0.024911	0.975089
TTTAACGGTTAATCGC	39285	6921	0	0.149786	0.850214
TTTAACGGTGGTTCTG	12047	53	1	0.00438017	0.99562
TTTAACGGTAGAGGCT	6789	151	0	0.0217579	0.978242
TTTAACGGTCATGCCA	95	12124	1	0.992225	0.00777478
TTTAACGGTTTAACCA	40	979	0	0.960746	0.0392542
TTAGCTGTCAAATCAG	180	25796	1	0.993071	0.00692947
TTAGCTGTCCTGCAAC	101	7407	1	0.986548	0.0134523
TTAGCTGTCGCTAGCT	4881	5980	1	0.550594	0.449406
TTAGCTGTCCGCCTAG	145	27070	3	0.994672	0.00532794
TTAGCTGTCTAATCAC	116	24780	3	0.995341	0.00465938
CGGGTTGCATGTTGGA	115	3183	0	0.96513	0.0348696
CGGGTTGCAATAAAGG	27320	119	0	0.00433689	0.995663
CGGGTTGCATTGTCCG	85	4807	2	0.982625	0.0173753
CGGGTTGCAACAACAT	10450	58	0	0.0055196	0.99448
CGGGTTGCAGGTGAGA	1013	13	0	0.0126706	0.987329
GAGTTAGGTCATGATC	46	1067	0	0.95867	0.0413297
GAGTTAGGTAGGTTCT	2887	25	0	0.00858516	0.991415
GAGTTAGGTCATAGAG	4413	40	0	0.00898271	0.991017
GAGTTAGGTTAATCGC	42	3064	1	0.986478	0.0135222
GAGTTAGGTTCACTTT	2083	19177	3	0.902023	0.0979774
TCCAAGACAAGGTGGA	9876	29	0	0.00292781	0.997072
TCCAAGACACGATTCT	11	1383	1	0.992109	0.00789096
TCCAAGACATTGCCCA	4126	63	0	0.0150394	0.984961
TCCAAGACACCAGCTC	8493	52	0	0.00608543	0.993915
ATGTAAGTCGATATGA	28	1761	1	0.984349	0.0156512
ATGTAAGTCGCTTGCG	10261	77	0	0.00744825	0.992552
ATGTAAGTCAGAAAGG	113	10917	2	0.989755	0.0102448
ATGTAAGTCAGCTATT	39	1722	1	0.977853	0.0221465
ATGTAAGTCAATAGGC	68	3508	0	0.980984	0.0190157
ATGTAAGTCTTGGACC	15055	81	1	0.00535148	0.994649
ATGTAAGTCCTAGTGC	73	7312	0	0.990115	0.0098849
ATGTAAGTCCTTTAGG	1549	39	0	0.0245592	0.975441
GTATCCGGTATTCAGC	28569	86	0	0.00300122	0.996999
GTATCCGGTGATTCTA	197	45670	5	0.995705	0.00429503
GTATCCGGTAGACTAG	66	7132	1	0.990831	0.00916921
GTATCCGGTTCTTAAG	8641	56	0	0.006439	0.993561
GTATCCGGTCTAACCG	62	7243	0	0.991513	0.00848734
GTATCCGGTTCCTGGA	23898	76	0	0.0031701	0.99683
GTATCCGGTGTTAACC	4588	77	0	0.0165059	0.983494
CGATATGCATCATCAC	23477	93	1	0.00394569	0.996054
CGATATGCATAAACCG	101	12030	0	0.991674	0.00832578
CGATATGCAACAGGCT	1409	24	0	0.0167481	0.983252
CGATATGCATCACAGA	52	3037	1	0.983166	0.0168339
CGCAACAAGAGAGCAA	9929	50	0	0.00501052	0.994989
CGCAACAAGGCACAAT	1236	654	0	0.346032	0.653968
CGCAACAAGAATCTAG	107	8371	1	0.987379	0.0126209
CGCAACAAGCCAGGAC	10875	91	0	0.00829838	0.991702
CGCAACAAGCAACAAC	100	5081	1	0.980699	0.0193013
CGCAACAAGAAGCTAC	17335	95	0	0.00545037	0.99455
TTTATCCGTGCGATTT	9452	61	1	0.00641228	0.993588
TTTATCCGTTCTTAAG	62	11279	2	0.994533	0.00546689
TTTATCCGTCACCAGC	3196	33	0	0.0102199	0.98978
ATGTCCCAGTATAGCA	1985	5302	1	0.727597	0.272403
ATGTCCCAGTCTTAGT	37	1092	0	0.967228	0.0327724
GAGTAACTCGACAAAC	77	4553	0	0.983369	0.0166307
GAGTAACTCAAACCGG	14488	6199	1	0.299657	0.700343
GAGTAACTCTCGACTA	15639	75	0	0.00477281	0.995227
GAGTAACTCGGTCAAG	31398	119	2	0.00377574	0.996224
GAGTAACTCCTCATGA	3714	55	0	0.0145927	0.985407
GCTTTAAGTTAGCTAC	10343	107	1	0.0102392	0.989761
GCTTTAAGTGCTGTTG	4850	52	0	0.0106079	0.989392
GCTTTAAGTTGTAACC	4239	53	0	0.0123486	0.987651
GCTTTAAGTATTTACG	16587	76	1	0.004561	0.995439
GCTTTAAGTTGCAAGA	8638	86	1	0.00985786	0.990142
GCTTTAAGTTGCGAGG	54	2354	0	0.977575	0.0224252
TAAAGGCTCTAACCCA	98	8946	2	0.989164	0.0108359
TAAAGGCTCATGCGGA	3700	25	0	0.00671141	0.993289
TAAAGGCTCTAACCGC	13307	103	0	0.00768084	0.992319
GCCAATTGTTGCAATC	5834	4416	0	0.430829	0.569171
GCCAATTGTTGACTAC	99	5697	1	0.982919	0.0170807
GCCAATTGTACCGTTG	113	16019	0	0.992995	0.00700471
TGAGACTAGTTAGGAC	142	19486	0	0.992765	0.00723456
TGAGACTAGATTCGTT	8293	90	0	0.010736	0.989264
TGAGACTAGCATCTAT	6386	63	0	0.00976896	0.990231
GAGTGAGCACTAGTCT	2597	58	0	0.0218456	0.978154
GAGTGAGCAAGGTGTC	3863	80	0	0.0202891	0.979711
GGCTAATAGCCGATAG	16	1304	1	0.987879	0.0121212
GGCTAATAGAGATTCA	49	1920	1	0.975114	0.0248857
GGCTAATAGCTTAGGG	88	12578	0	0.993052	0.00694773
GGCTAATAGTATTTGC	1259	5	0	0.0039557	0.996044
GGCTAATAGAGGCTTG	7404	47	0	0.00630788	0.993692
GTTGTTCCACGCCCAT	3942	100	0	0.0247402	0.97526
GTTGTTCCATCCTTAA	216	3317	1	0.938862	0.0611378
GTTGTTCCACTAGTCT	3292	64	0	0.0190703	0.98093
GTTGTTCCATATGGTG	273	12622	2	0.978829	0.021171
TTCCGCACATCCGCTA	2111	80	0	0.036513	0.963487
TTCCGCACAGAGAGGC	6734	56	0	0.00824742	0.991753
TTCCGCACACCTCAGC	112	16243	2	0.993152	0.00684806
TTCCGCACACGCTAGG	8851	2345	0	0.20945	0.79055
ATCACTAGTGCGCAAG	49	2200	1	0.978213	0.0217875
ATCACTAGTACTAACC	39783	1198	0	0.0292331	0.970767
ATCACTAGTCCAGCAC	12289	71	0	0.00574434	0.994256
ATCACTAGTCTATCTT	48	2702	0	0.982545	0.0174545
ATCACTAGTCACGATT	98	7770	3	0.987544	0.0124555
ATCACTAGTTGTGCGC	45	995	0	0.956731	0.0432692
GGCCTTTAGCAAACAC	155	18146	2	0.991531	0.00846948
GGCCTTTAGTGTCCAC	3116	38	0	0.0120482	0.987952
GGCCTTTAGTCACACC	40090	107	2	0.00266189	0.997338
GGCCTTTAGGTAGCTG	16030	60	0	0.00372902	0.996271
GGCCTTTAGTTTACGT	37648	44	0	0.00116736	0.998833
GGCCTTTAGCGCAACA	94	8385	1	0.988914	0.0110862
GGCCTTTAGCAATTGA	6405	2575	0	0.286748	0.713252
GGCCTTTAGGAGCAGG	2520	72	0	0.0277778	0.972222
GATTGAATCAGGAGGG	3126	42	0	0.0132576	0.986742
GATTGAATCGCTTGAC	54	2733	0	0.980624	0.0193757
GATTGAATCCGCTAGT	26585	64	1	0.00240159	0.997598
GATTGAATCCCTCGTC	12720	76	0	0.00593936	0.994061
GATTGAATCCAATATC	11065	67	1	0.00601868	0.993981
GATTGAATCCGGGTTT	1014	20	0	0.0193424	0.980658
GATTGAATCATGCCTA	1098	13	0	0.0117012	0.988299
CTGTTTACAATTGCCT	15	2547	0	0.994145	0.0058548
CTGTTTACAGAAACCC	12712	80	1	0.00625391	0.993746
CTGTTTACACACAAGC	8828	76	0	0.00853549	0.991465
CTGTTTACATCACAGA	3990	40	1	0.00992556	0.990074
TTCAAGCGTCCAAATC	188	36236	4	0.994839	0.00516143
TTCAAGCGTTAATCCA	170	2375	0	0.933202	0.0667976
TTCAAGCGTTAACCAC	330	8130	0	0.960993	0.0390071
TTCAAGCGTGACCTTG	2256	74	0	0.0317597	0.96824
TTCAAGCGTAGCCTTG	6905	55	0	0.0079023	0.992098
TTCAAGCGTTGGGCCT	2919	76	0	0.0253756	0.974624
GGACATAGTTAGGCGG	82	4282	0	0.98121	0.0187901
GGACATAGTAGCTGTT	36	1526	0	0.976953	0.0230474
GGACATAGTGAACCGG	1112	21	0	0.0185349	0.981465
GGACATAGTCACGATT	4610	58	0	0.012425	0.987575
TAGTCAAAGTTAGGAC	99	6374	0	0.984706	0.0152943
TAGTCAAAGAGCTGCA	33356	146	1	0.00435795	0.995642
CTCTATGAGAACAAGG	11941	57	1	0.00475079	0.995249
CTCTATGAGCTTGCTA	13965	147	0	0.0104167	0.989583
CTCTATGAGTGAGCCA	83	12616	1	0.993464	0.00653595
CTCTATGAGCCATAAA	56	4637	2	0.988067	0.0119327
CTCTATGAGTCATTAC	19	1835	1	0.989752	0.0102481
TAAGAAGCACAAAGCC	84	6253	0	0.986745	0.0132555
TAAGAAGCATAAGCCA	129	23633	6	0.994571	0.00542884
TAAGAAGCAAGGACGA	847	190	0	0.183221	0.816779
TAAGAAGCAAGGCTTA	5450	59	0	0.0107097	0.98929
TCTTTGTGTTTCCAGG	58	7074	1	0.991868	0.00813236
TCTTTGTGTTCCATTT	4997	29	0	0.00577	0.99423
TCTTTGTGTCATCACG	6563	70	0	0.0105533	0.989447
TCTTTGTGTTAAGTGG	69	9937	0	0.993104	0.00689586
TCTTTGTGTTAACCAC	5420	12546	2	0.698319	0.301681
TCTTTGTGTGACCTTG	87	11601	1	0.992556	0.00744353
TCTTTGTGTGCAACAA	2738	75	0	0.0266619	0.973338
TCTTTGTGTTTGCAGT	111	14958	0	0.992634	0.00736612
TCTTTGTGTAATAAGC	15827	134	1	0.00839546	0.991605
CCACTAATCATAATGG	5365	24	0	0.00445352	0.995546
CCACTAATCCAATATC	10395	56	0	0.00535834	0.994642
CCACTAATCGGGATGC	100	23778	2	0.995812	0.00418796
CCACTAATCCATCATG	1458	11	0	0.00748809	0.992512
CCACTAATCCTTAACG	89	7117	0	0.987649	0.0123508
CCACTAATCGACAAGT	15366	86	0	0.00556562	0.994434
CTTATTGCATAACCAG	90	11305	0	0.992102	0.0078982
CTTATTGCAACAGGCT	1143	8	0	0.00695048	0.99305
CATTATCAGCTATATC	56	3830	0	0.985589	0.0144107
TATGCTCCAGTATTGG	79	9380	1	0.991648	0.00835183
TATGCTCCATTGCCCA	9859	239	0	0.0236681	0.976332
TATGCTCCAAATCCCT	31	1843	0	0.983458	0.0165422
TAGTACGCAGGAAGCA	36	2093	0	0.983091	0.0169093
TAGTACGCATGCTCCA	9823	809	0	0.076091	0.923909
TAGTACGCAGAAATGA	1542	42	0	0.0265152	0.973485
TCCTTGTTCTTTAGCG	83	7791	2	0.989459	0.010541
TCCTTGTTCCAAATAG	136	4784	0	0.972358	0.0276423
TCCTTGTTCAGCGGGT	4172	55	0	0.0130116	0.986988
TCCTTGTTCTTAAGGA	95	5102	1	0.98172	0.0182798
TCCTTGTTCCGCCATG	4037	38	0	0.00932515	0.990675
TCCTTGTTCCTGCCAG	826	3659	0	0.815831	0.184169
TCCTTGTTCACACCGT	18024	75	0	0.00414388	0.995856
TCCTTGTTCGGTCAAG	7518	99	0	0.0129972	0.987003
TCCTTGTTCGGTTACC	73	4596	0	0.984365	0.015635
TCCTTGTTCCCTCATT	160	7455	0	0.978989	0.0210112
TCCTTGTTCAAACATG	1012	27	0	0.0259865	0.974013
TCCTTGTTCTCACTTC	63	2872	1	0.978535	0.0214651
GCCTACTAGTATAGCA	154	20212	4	0.992438	0.00756162
GCCTACTAGCTTATCG	30990	111	1	0.00356902	0.996431
GCCTACTAGTCACTAT	91	8952	2	0.989937	0.010063
GCCTACTAGAAACCGT	35260	85	2	0.00240487	0.997595
GCCTACTAGTCTTAGT	7207	74	0	0.0101634	0.989837
GCCTACTAGACATAGC	79	5658	1	0.98623	0.0137703
TAACTTGGTTGTCAGT	40166	74	0	0.00183897	0.998161
TAACTTGGTGTTCCTC	70	5209	1	0.98674	0.0132601
TAACTTGGTGCGTACC	29469	84	2	0.00284235	0.997158
TAACTTGGTAGACTAG	25280	88	0	0.00346894	0.996531
TAACTTGGTCGGTTAT	11421	56	0	0.00487932	0.995121
TAACTTGGTTGGGCCT	66	2493	0	0.974209	0.0257913
TAACTTGGTAGCAGGT	42	1374	0	0.970339	0.029661
TAACTTGGTCACCAAT	12753	68	1	0.0053038	0.994696
GATGTCACAACATAGT	13715	60	0	0.00435572	0.995644
GATGTCACATGCAACA	2331	26	0	0.011031	0.988969
GATGTCACAGGGAGTA	40	4387	0	0.990965	0.00903546
GATGTCACAGAATCTG	4334	52	0	0.0118559	0.988144
GATGTCACAAAGGAAC	1542	40	0	0.0252845	0.974716
GATGTCACAGTTTCCG	8896	64	0	0.00714286	0.992857
GATGTCACAGGAACCT	7365	9	0	0.0012205	0.998779
GGGTTTCTCCTCAGTA	3592	96	0	0.0260304	0.97397
GGGTTTCTCTATTGAC	63	1672	0	0.963689	0.0363112
GGGTTTCTCCAGGTGA	4199	37	0	0.00873466	0.991265
GGGTTTCTCCTCACGG	2989	65	0	0.0212836	0.978716
GGGTTTCTCACAGATA	11500	55	0	0.00475984	0.99524
GGGTTTCTCCTTATGG	186	46114	4	0.995983	0.00401728
GGGTTTCTCACCTGGT	41	8272	1	0.995068	0.00493203
TATGATGAGTATAGCA	79	6906	0	0.98869	0.0113099
TATGATGAGTCAAGAC	12029	110	0	0.0090617	0.990938
TATGATGAGGGAGTAA	30387	124	0	0.00406411	0.995936
GTATTGCGTCACACCA	127	3115	0	0.960827	0.0391733
GTATTGCGTTAATCGC	72	2749	0	0.974477	0.0255229
CACAGATAGTGGCGGT	12455	42	0	0.00336081	0.996639
CACAGATAGAGCAATC	90	5471	0	0.983816	0.0161841
CACAGATAGGAGTCGC	46	2395	0	0.981155	0.0188447
CACAGATAGAAGGACA	1372	21	0	0.0150754	0.984925
CACAGATAGTCTTAGT	6431	28	0	0.00433504	0.995665
TGGCTAGAGTATTTGC	6810	55	0	0.00801165	0.991988
TGGCTAGAGACATAGC	2037	29	0	0.0140368	0.985963
GCAGCTAAGTACCGGA	2209	10	0	0.00450653	0.995493
GCAGCTAAGGCGATAT	1026	14	0	0.0134615	0.986538
GCAGCTAAGCTCCCTC	12433	55	1	0.00440423	0.995596
GCAGCTAAGTCAATCT	1260	28	0	0.0217391	0.978261
GCAGCTAAGAGCCGGT	14910	120	0	0.00798403	0.992016
GCAGCTAAGCTTCTCT	86	7579	0	0.98878	0.0112198
GCAGCTAAGGACACGC	8935	67	0	0.00744279	0.992557
TGCAAGCCAAATATGC	129	7234	0	0.98248	0.01752
TGCAAGCCATGATGGC	2223	31	0	0.0137533	0.986247
TGCAAGCCACGGTAAC	3698	130	0	0.0339603	0.96604
TGCAAGCCAACAGAGG	240	7101	1	0.967307	0.0326931
TGCAAGCCAATACCGA	159	4318	0	0.964485	0.0355149
CGAATCTGTCGCATAT	14908	96	0	0.00639829	0.993602
CGAATCTGTATTCGGT	31767	84	1	0.00263728	0.997363
CGAATCTGTCACCAGC	2401	46	0	0.0187985	0.981201
CAATTACTCTAGGAAC	69	3285	0	0.979428	0.0205725
CAATTACTCCGCACAT	96	16532	2	0.994227	0.00577339
CAATTACTCCGGATTC	35	1905	0	0.981959	0.0180412
CAATTACTCCTTTGAG	2142	16	0	0.00741427	0.992586
CAATTACTCCGTCCAG	110	15109	1	0.992772	0.00722781
CAATTACTCCAGCTAC	6522	5184	0	0.44285	0.55715
CAATTACTCGATTATC	6123	59	0	0.00954384	0.990456
CAAGTGAGTTTGGCTG	106	11039	1	0.990489	0.00951099
CAAGTGAGTTGAGTCT	1330	35	0	0.025641	0.974359
CAAGTGAGTTCGGTAT	81	4152	1	0.980865	0.0191354
CAAGTGAGTCTGTGCA	1039	5	0	0.00478927	0.995211
CAAGTGAGTTCATTCT	11460	72	0	0.0062435	0.993757
TCTCAATAGCCAGGAC	2902	22	0	0.00752394	0.992476
CGCACTAGTATTCAGC	26604	81	3	0.00303541	0.996965
CGCACTAGTAAGTGCA	31	3869	0	0.992051	0.00794872
CAACCGTTCGATATGA	712	782	0	0.523427	0.476573
CAACCGTTCAAATCAG	107	13894	1	0.992358	0.00764231
CAACCGTTCAAGCGCA	1577	33	0	0.0204969	0.979503
CGGCTCTCACTATACC	7249	103	0	0.0140098	0.98599
CGGCTCTCAGGTCAAC	4292	63	0	0.0144661	0.985534
GTTCGTTCACGGTAAC	9974	3577	0	0.263966	0.736034
GTTCGTTCATGGTGAC	75	8692	0	0.991445	0.00855481
GTTCGTTCAGCTAGAC	68	4533	0	0.985221	0.0147794
[truncated: 5,678 more rows]

## Sheet: extd_fig9b
mm10	GRCh38	mm10_ratio	GRCh38_ratio
AAACATGCAAGCCACT-1	2394	34	0.985997	0.0140033
AAACATGCAAGGTAAC-1	91	10308	0.00875084	0.991249
AAACATGCACAGACTC-1	192	17992	0.0105587	0.989441
AAACATGCAGCATGGA-1	168	17177	0.00968579	0.990314
AAACATGCAGCCTAAC-1	172	16537	0.0102939	0.989706
AAACATGCAGGCATCT-1	1421	18	0.987491	0.0125087
AAACCAACAACTAGGG-1	1744	37	0.979225	0.0207748
AAACCAACAATAATGG-1	2373	20	0.991642	0.00835771
AAACCAACAATCATGT-1	164	13927	0.0116386	0.988361
AAACCAACACCCACCT-1	169	14052	0.0118838	0.988116
AAACCAACACTTCATC-1	91	7909	0.011375	0.988625
AAACCAACAGGCCAAA-1	136	9411	0.0142453	0.985755
AAACCAACAGTCTATG-1	229	17576	0.0128616	0.987138
AAACCAACAGTTTCTC-1	5063	7893	0.390784	0.609216
AAACCAACATCCAGGT-1	2651	44	0.983673	0.0163265
AAACCGAAGACAGGCG-1	2230	35	0.984547	0.0154525
AAACCGAAGCTCCCTG-1	8484	96	0.988811	0.0111888
AAACCGAAGCTTAGTA-1	183	12605	0.0143103	0.98569
AAACCGAAGGCGTAAA-1	2523	20	0.992135	0.00786473
AAACCGAAGGCTTAAC-1	176	13487	0.0128815	0.987118
AAACCGAAGGCTTAGT-1	1466	18	0.987871	0.0121294
AAACCGAAGGGTGGAT-1	67	6555	0.0101178	0.989882
AAACCGAAGGGTTATC-1	2252	37	0.983836	0.0161643
AAACCGCGTCCTCCAA-1	1256	10	0.992101	0.00789889
AAACCGCGTTATCGAG-1	105	6714	0.0153982	0.984602
AAACCGGCAACAGGTG-1	2522	47	0.981705	0.0182951
AAACCGGCACAGGGAC-1	262	17111	0.0150809	0.984919
AAACCGGCATTGCGTA-1	284	21953	0.0127715	0.987228
AAACGCGCAACCCTCC-1	211	12869	0.0161315	0.983869
AAACGCGCAAGGAATC-1	39	3342	0.011535	0.988465
AAACGCGCAAGGTAAC-1	1367	30	0.978525	0.0214746
AAACGCGCAGAAACGT-1	5028	45	0.99113	0.00887049
AAACGCGCAGAACCGA-1	254	16509	0.0151524	0.984848
AAACGCGCAGGCCATT-1	1880	21	0.988953	0.0110468
AAACGGATCAATCTCT-1	1885	25	0.986911	0.013089
AAACGGATCACGAATC-1	147	9749	0.0148545	0.985146
AAACGGATCCACCCTG-1	3326	35	0.989586	0.0104136
AAACGGATCCATCAGG-1	101	7124	0.0139792	0.986021
AAACGGATCCCTGGAA-1	110	7033	0.0153997	0.9846
AAACGGATCCTAATGA-1	70	7088	0.00977927	0.990221
AAACGGATCCTTCTAG-1	2332	22	0.990654	0.00934579
AAACGGATCGCAACAT-1	92	6842	0.013268	0.986732
AAACGGATCTTAGTCT-1	174	19975	0.00863566	0.991364
AAACGTACAACACCTA-1	130	9165	0.013986	0.986014
AAACGTACAATGCGCT-1	2181	20	0.990913	0.00908678
AAACGTACACTCAACA-1	177	14364	0.0121725	0.987828
AAACGTACAGTCTAGC-1	78	2886	0.0263158	0.973684
AAAGCGGGTAAGCACC-1	80	4187	0.0187485	0.981251
AAAGCGGGTCAGGCAT-1	64	6191	0.0102318	0.989768
AAAGCGGGTCGAAGTC-1	130	8785	0.0145822	0.985418
AAAGCGGGTTATAGCG-1	2591	36264	0.0666838	0.933316
AAAGCTTGTACCGAAC-1	139	13862	0.00992786	0.990072
AAAGCTTGTACTGATG-1	153	17387	0.00872292	0.991277
AAAGCTTGTGATTACG-1	2273	22	0.990414	0.00958606
AAAGCTTGTGGATTCA-1	56	7759	0.00716571	0.992834
AAAGCTTGTGGGAACA-1	831	19	0.977647	0.0223529
AAAGGACGTGCGCATG-1	1310	16	0.987934	0.0120664
AAAGGAGCAATAACGA-1	322	27956	0.0113869	0.988613
AAAGGAGCACAGAAAC-1	2355	32	0.986594	0.0134059
AAAGGAGCAGCACGAA-1	45	2445	0.0180723	0.981928
AAAGGAGCAGGCATGA-1	60	4885	0.0121335	0.987867
AAAGGAGCAGGTATTT-1	71	8286	0.00849587	0.991504
AAAGGAGCATAAGTCT-1	4143	37	0.991148	0.00885167
AAAGGAGCATATAACC-1	729	72617	0.00993919	0.990061
AAAGGAGCATTCCTGT-1	1835	23	0.987621	0.0123789
AAAGGCTCAGGGAGCT-1	3087	39	0.987524	0.012476
AAAGGCTCAGTTATGT-1	2085	16	0.992385	0.00761542
AAAGGCTCATACCCGG-1	6370	70	0.98913	0.0108696
AAAGGCTCATCCCTCA-1	217	19274	0.0111333	0.988867
AAAGGCTCATTAGGCC-1	47	5408	0.00861595	0.991384
AAAGGTTAGAGAGCCG-1	1440	81	0.946746	0.0532544
AAAGGTTAGCACTTGG-1	74	8366	0.00876777	0.991232
AAAGGTTAGCCATCAG-1	83	4985	0.0163773	0.983623
AAAGGTTAGCGGCTGT-1	66	7084	0.00923077	0.990769
AAAGGTTAGCTCCCTG-1	1540	20	0.987179	0.0128205
AAAGGTTAGTTTAACG-1	911	10	0.989142	0.0108578
AAATCCGGTAGCTAGC-1	1206	27	0.978102	0.0218978
AAATCCGGTGAATCGC-1	4818	74	0.984873	0.0151267
AAATCCGGTGGCTTCC-1	1812	16	0.991247	0.00875274
AAATGCCTCAAGTGAG-1	1432	17	0.988268	0.0117322
AAATGCCTCGTAACGT-1	3936	40	0.98994	0.0100604
AAATGCCTCTAACCTT-1	112	4328	0.0252252	0.974775
AACAAAGGTACAAAGA-1	2213	56	0.97532	0.0246805
AACAAAGGTAGTTGGC-1	486	35425	0.0135335	0.986467
AACAAAGGTCATGCCC-1	224	17553	0.0126006	0.987399
AACAAAGGTCGCGCAA-1	1828	37	0.980161	0.0198391
AACAAAGGTCTTACTA-1	2902	20	0.993155	0.00684463
AACAAAGGTGAGCGAA-1	83	7164	0.011453	0.988547
AACAAGCCAATTAGGA-1	3259	721	0.818844	0.181156
AACAAGCCATAGCTTG-1	145	12510	0.0114579	0.988542
AACAAGCCATGTCAAT-1	296	29642	0.0098871	0.990113
AACAGCAAGCAGCTCA-1	1353	14	0.989759	0.0102414
AACAGCAAGCGAGGTG-1	1980	37804	0.0497688	0.950231
AACAGCAAGGCACAGG-1	123	11397	0.0106771	0.989323
AACAGCAAGGCTACTG-1	2728	34	0.98769	0.0123099
AACAGCAAGTGAACAG-1	2845	30	0.989565	0.0104348
AACAGCAAGTTTGCGG-1	80	4493	0.017494	0.982506
AACAGGATCATAGACC-1	490	24842	0.0193431	0.980657
AACAGGATCATGTGGT-1	60	5475	0.0108401	0.98916
AACAGGATCCCGCAAA-1	80	3834	0.0204394	0.979561
AACAGGATCCTGTTCA-1	2047	44	0.978957	0.0210426
AACAGGATCGGGATTT-1	114	5744	0.0194606	0.980539
AACAGGATCTTGTCTG-1	53	6518	0.00806574	0.991934
AACATAGCAATAAGCA-1	1763	24	0.98657	0.0134303
AACATAGCAGGCCTTG-1	246	25198	0.00966829	0.990332
AACATAGCATAAGGAC-1	94	10927	0.00852917	0.991471
AACATAGCATTGTGTG-1	109	12433	0.0086908	0.991309
AACATCATCACTTCAT-1	35	2451	0.0140788	0.985921
AACATCATCATTGACA-1	2498	33	0.986962	0.0130383
AACATCATCCCTGGTT-1	237	16268	0.0143593	0.985641
AACATCATCTAAGTCA-1	367	33879	0.0107166	0.989283
AACATCATCTTTGTAC-1	3816	41	0.98937	0.01063
AACATTGTCAAGCGCC-1	2495	36	0.985776	0.0142236
AACATTGTCGCTCACT-1	413	26747	0.0152062	0.984794
AACATTGTCTAGCTAA-1	119	9830	0.011961	0.988039
AACATTGTCTTGTCTG-1	5181	59	0.98874	0.0112595
AACCCGCAGAATGACG-1	2595	36	0.986317	0.013683
AACCCGCAGACACTTA-1	36	1316	0.0266272	0.973373
AACCCGCAGCAAGGTA-1	3616	22	0.993953	0.00604728
AACCCGCAGGACAACA-1	2776	31	0.988956	0.0110438
AACCCGCAGGCGGATG-1	81	6702	0.0119416	0.988058
AACCCGCAGGCTAATC-1	1766	27	0.984941	0.0150586
AACCCGCAGGGACGCA-1	135	10957	0.0121709	0.987829
AACCCGCAGGTGAAGC-1	1204	17	0.986077	0.013923
AACCCGCAGGTTAGAG-1	1402	15	0.989414	0.0105857
AACCCGCAGGTTTGAC-1	2076	18	0.991404	0.00859599
AACCCGCAGTTATGTG-1	277	3174	0.0802666	0.919733
AACCGCTCAAAGCGCA-1	145	10063	0.0142045	0.985795
AACCGCTCAATGAATG-1	300	23032	0.0128579	0.987142
AACCGCTCAGTACCGT-1	5574	98	0.982722	0.0172779
AACCGCTCAGTAGGAT-1	3296	14905	0.181089	0.818911
AACCGCTCAGTCTAGC-1	2246	13895	0.139149	0.860851
AACCGCTCATCCCTCA-1	281	12629	0.0217661	0.978234
AACCGCTCATCGTTCT-1	962	17	0.982635	0.0173647
AACCGGCTCTCACATT-1	4973	38	0.992417	0.00758332
AACCTCACAACTAACT-1	137	12417	0.0109129	0.989087
AACCTCACATCCAGGT-1	336	32090	0.0103621	0.989638
AACCTCACATGAATAG-1	3823	34	0.991185	0.00881514
AACCTCACATGCTTAG-1	95	8479	0.01108	0.98892
AACCTCACATGGAGGC-1	146	16098	0.00898793	0.991012
AACCTCACATTAAGCT-1	2328	23	0.990217	0.00978307
AACCTCCTCCGCCTAT-1	2702	30	0.989019	0.010981
AACCTCCTCGCCTAAG-1	25	3852	0.00644828	0.993552
AACCTCCTCTACTAAG-1	4126	52	0.987554	0.0124461
AACCTTAAGAAAGGAA-1	308	27621	0.011028	0.988972
AACCTTAAGACACCGC-1	618	29294	0.0206606	0.979339
AACCTTAAGCTCCTTA-1	1580	20	0.9875	0.0125
AACCTTAAGTCGCTAG-1	134	12886	0.0102919	0.989708
AACCTTGCAAACCTTG-1	3536	32	0.991031	0.00896861
AACCTTGCACCAACCG-1	1685	48	0.972302	0.0276976
AACCTTGCAGTTTCTC-1	1393	13795	0.0917171	0.908283
AACCTTGCATGAATCT-1	212	16928	0.0123687	0.987631
AACGACAAGCCGGTAC-1	2461	2348	0.511749	0.488251
AACGACAAGGACACTT-1	64	6643	0.00954227	0.990458
AACGACAAGTGGCGGA-1	50	4520	0.0109409	0.989059
AACGCCCAGGAACCGG-1	3763	29	0.992352	0.00764768
AACGCCCAGGATCACT-1	2084	30	0.985809	0.0141911
AACGCCCAGGCGTAAA-1	239	19302	0.0122307	0.987769
AACGCCCAGGGATGAC-1	648	10507	0.0580905	0.941909
AACGCCCAGGGCTTTG-1	4569	37	0.991967	0.008033
AACGCCCAGGTCCTAG-1	75	6956	0.010667	0.989333
AACGCCCAGTGAACAG-1	2551	38	0.985323	0.0146775
AACGCTAGTCACAGCG-1	76	9065	0.00831419	0.991686
AACGCTAGTCATGCAA-1	213	15389	0.0136521	0.986348
AACTACTCAAACATAG-1	531	4376	0.108213	0.891787
AACTACTCAACAACAA-1	2046	30	0.985549	0.0144509
AACTACTCAATAGCCC-1	726	24	0.968	0.032
AACTACTCACCCTCAC-1	210	17697	0.0117273	0.988273
AACTAGCTCCCTGGTT-1	95	8487	0.0110697	0.98893
AACTAGCTCGCTCACT-1	2296	30	0.987102	0.0128977
AACTAGCTCGTTACTT-1	167	18143	0.0091207	0.990879
AACTAGTGTGGCTTCC-1	636	11	0.982998	0.0170015
AACTAGTGTGTCCAGG-1	53	5414	0.00969453	0.990305
AACTAGTGTTTAGCGA-1	2648	23	0.991389	0.00861101
AACTCACAGTGAGCAA-1	97	8531	0.0112425	0.988758
AACTCACAGTTGGATC-1	1350	19939	0.063413	0.936587
AACTTAGTCGGTTAGT-1	2950	4684	0.386429	0.613571
AAGAACAGTTAATGAC-1	322	25938	0.012262	0.987738
AAGAACAGTTACTTGC-1	228	19578	0.0115117	0.988488
AAGAATCAGAGAGCCG-1	228	19770	0.0114011	0.988599
AAGAATCAGCGCTCAA-1	91	7315	0.0122873	0.987713
AAGAATCAGGACACTT-1	97	8804	0.0108977	0.989102
AAGAATCAGGTCCTGA-1	2639	29	0.98913	0.0108696
AAGAATCAGGTGAAGC-1	1833	12	0.993496	0.00650407
AAGAATCAGTCTTGAA-1	1324	10	0.992504	0.00749625
AAGAATCAGTTAGTGC-1	340	25701	0.0130563	0.986944
AAGAATCAGTTTGAGC-1	2228	46	0.979771	0.0202287
AAGACAAGTAATGGCC-1	1884	17	0.991057	0.00894266
AAGACAAGTAGGATTT-1	5669	61	0.989354	0.0106457
AAGACAAGTTGAGCCG-1	1940	29	0.985272	0.0147283
AAGACATAGAAAGCAT-1	2509	41	0.983922	0.0160784
AAGACATAGCAAACCT-1	6838	43	0.993751	0.00624909
AAGACATAGTCAGGCC-1	155	13927	0.011007	0.988993
AAGACCAAGAATGACG-1	97	8706	0.011019	0.988981
AAGACCAAGCCGGTAC-1	102	9771	0.0103312	0.989669
AAGACCAAGCTAATCA-1	530	39455	0.013255	0.986745
AAGACCAAGGTGTTAC-1	972	13	0.986802	0.013198
AAGACCAAGTTACCGG-1	4165	58	0.986266	0.0137343
AAGCAAGTCATAATCG-1	4397	5023	0.466773	0.533227
AAGCAAGTCATGGTTA-1	968	9	0.990788	0.00921187
AAGCAAGTCCCGCCTA-1	1079	16	0.985388	0.0146119
AAGCAAGTCCGCCAAA-1	1079	6473	0.142876	0.857124
AAGCAAGTCGAGGAAC-1	89	5885	0.0148979	0.985102
AAGCAAGTCGGCTAGC-1	2808	34	0.988037	0.0119634
AAGCATGAGACCATAC-1	1459	19	0.987145	0.0128552
AAGCATGAGCGATAAG-1	124	10939	0.0112085	0.988791
AAGCATGAGTGATTCA-1	32	2929	0.0108072	0.989193
AAGCCACGTAAGGTCC-1	200	11458	0.0171556	0.982844
AAGCCACGTCCTAAGA-1	3421	78	0.977708	0.0222921
AAGCCACGTCCTAATC-1	96	5325	0.0177089	0.982291
AAGCCACGTTTGCGCC-1	106	8508	0.0123055	0.987694
AAGCCTGTCAAACTCA-1	1970	236	0.893019	0.106981
AAGCCTGTCACAAGCT-1	2648	33	0.987691	0.0123088
AAGCCTGTCACGCATG-1	273	3222	0.0781116	0.921888
AAGCCTGTCATTATGG-1	1044	22	0.979362	0.0206379
AAGCCTGTCCTCACTA-1	5463	89	0.98397	0.0160303
AAGCCTGTCCTTTACG-1	1368	20	0.985591	0.0144092
AAGCCTGTCGCACAAT-1	172	15995	0.010639	0.989361
AAGCCTGTCTACCTGC-1	198	8492	0.0227848	0.977215
AAGCCTGTCTTTGAGA-1	1213	24	0.980598	0.0194018
AAGCCTTAGAAACTGG-1	2590	19	0.992718	0.00728248
AAGCCTTAGATAACCC-1	929	16	0.983069	0.0169312
AAGCCTTAGCTCGCTT-1	1472	28	0.981333	0.0186667
AAGCCTTAGTTATCCT-1	2656	23	0.991415	0.00858529
AAGCGAATCACGCGGT-1	89	7265	0.0121023	0.987898
AAGCGAATCACTTTAC-1	5227	43	0.991841	0.00815939
AAGCGAATCATTAGCA-1	3478	39	0.988911	0.011089
AAGCGAATCCAAACAC-1	153	11499	0.0131308	0.986869
AAGCGAATCCTTAAGA-1	179	14716	0.0120175	0.987983
AAGCGAATCCTTTACG-1	244	19212	0.0125411	0.987459
AAGCGAATCGAGGTGG-1	1573	22	0.986207	0.0137931
AAGCGAATCTCCTCAA-1	3192	36	0.988848	0.0111524
AAGCGAGGTCCAAGAC-1	106	8612	0.0121588	0.987841
AAGCGAGGTCGAAGTC-1	147	13256	0.0109677	0.989032
AAGCGAGGTGCTGGTG-1	5575	41	0.992699	0.00730057
AAGCGAGGTTGACTTC-1	1271	13	0.989875	0.0101246
AAGCGCTGTAGTCAAT-1	1717	33	0.981143	0.0188571
AAGCGCTGTCAAGTAT-1	81	7163	0.0111817	0.988818
AAGCGCTGTGTTAGCA-1	61	4391	0.0137017	0.986298
AAGCGCTGTTTCGCGC-1	2288	30	0.987058	0.0129422
AAGCGCTGTTTGAGGC-1	74	8947	0.00820308	0.991797
AAGCGGGTCGATATTG-1	98	5673	0.0169815	0.983019
AAGCGGGTCGTTTCTG-1	53	4474	0.0117075	0.988292
AAGCGGGTCTGTGCAG-1	63	6137	0.0101613	0.989839
AAGCGTTTCAGGAACA-1	508	35132	0.0142536	0.985746
AAGCGTTTCCTGGCTT-1	2392	32	0.986799	0.0132013
AAGCGTTTCGAGCAAA-1	154	14406	0.0105769	0.989423
AAGCGTTTCTTGTTCG-1	80	7001	0.0112978	0.988702
AAGCTAGAGGATGATG-1	68	5952	0.0112957	0.988704
AAGCTAGAGGTGTTAC-1	1864	27	0.985722	0.0142782
AAGCTAGAGTTGTCTT-1	129	9984	0.0127559	0.987244
AAGCTATGTATTGTCC-1	124	10820	0.0113304	0.98867
AAGCTATGTTCGGTAA-1	138	12380	0.0110241	0.988976
AAGCTATGTTTAACGG-1	87	6821	0.0125941	0.987406
AAGCTTGGTAACTACG-1	306	29989	0.0101007	0.989899
AAGCTTGGTGTCACGG-1	144	14913	0.00956366	0.990436
AAGCTTGGTTACAAAC-1	4250	31	0.992759	0.0072413
AAGCTTGGTTCATTTG-1	1920	32	0.983607	0.0163934
AAGCTTGGTTGAAGCC-1	67	4601	0.014353	0.985647
AAGGATCCAACCCTCC-1	127	8146	0.0153511	0.984649
AAGGATCCACCTGTAA-1	70	7118	0.00973845	0.990262
AAGGATCCAGAGAGCC-1	892	12	0.986726	0.0132743
AAGGATCCATCAATCG-1	83	6907	0.0118741	0.988126
AAGGATGTCCGCAACA-1	172	14024	0.0121161	0.987884
AAGGATTAGAGGAAGG-1	1426	20	0.986169	0.0138313
AAGGATTAGCCACATG-1	1418	27	0.981315	0.0186851
AAGGATTAGCCATCAG-1	69	7016	0.00973888	0.990261
AAGGATTAGGACCTGC-1	1794	17	0.990613	0.00938708
AAGGATTAGGGACCTC-1	1855	11	0.994105	0.00589496
AAGGATTAGTGAGGTA-1	70	5405	0.0127854	0.987215
AAGGATTAGTTGCGTG-1	3450	28	0.991949	0.0080506
AAGGTATAGAGGAGGA-1	187	16075	0.0114992	0.988501
AAGGTATAGCGATAAG-1	1139	342	0.769075	0.230925
AAGGTATAGCGGATTT-1	129	13237	0.00965135	0.990349
AAGGTATAGCTTCCCG-1	104	7579	0.0135364	0.986464
AAGGTATAGGACAATG-1	2241	49	0.978603	0.0213974
AAGGTATAGGCATTGT-1	144	10803	0.0131543	0.986846
AAGGTATAGTCGCTAG-1	167	14956	0.0110428	0.988957
AAGGTCAAGCAAGATG-1	1483	23	0.984728	0.0152722
AAGGTCAAGCCACATG-1	121	11641	0.0102874	0.989713
AAGGTCAAGCCGGTAC-1	4016	45	0.988919	0.011081
AAGGTCAAGCTATATG-1	122	14592	0.00829142	0.991709
AAGGTCAAGCTTAACA-1	178	16350	0.0107696	0.98923
AAGGTCAAGGAATAAC-1	1918	20	0.98968	0.0103199
AAGGTCAAGGAGCAAC-1	1957	23	0.988384	0.0116162
AAGGTCAAGTCAGGCC-1	2737	38	0.986306	0.0136937
AAGGTGCAGCCTAACG-1	2162	40	0.981835	0.0181653
AAGGTGCAGCTCAATA-1	316	12900	0.0239104	0.97609
AAGGTGCAGCTCCTTA-1	161	13233	0.0120203	0.98798
AAGGTGCAGGAATAAC-1	2792	25	0.991125	0.00887469
AAGGTGCAGGCGCATC-1	442	44047	0.00993504	0.990065
AAGGTGCAGGCGCTAC-1	127	10609	0.0118294	0.988171
AAGGTGCAGTATTGGC-1	2543	33	0.987189	0.0128106
AAGGTGCAGTGTGATC-1	109	8292	0.0129746	0.987025
AAGGTGCAGTTAGTTG-1	133	10891	0.0120646	0.987935
AAGGTGCAGTTTGGTA-1	92	11196	0.00815025	0.99185
AAGTAGCCAAACCCTA-1	589	49629	0.0117289	0.988271
AAGTAGCCACAAAGAC-1	109	7704	0.0139511	0.986049
AAGTAGCCACGGTTTA-1	88	8468	0.0102852	0.989715
AAGTAGCCAGCAAATA-1	122	9896	0.0121781	0.987822
AAGTAGCCAGTTTCTC-1	1760	40	0.977778	0.0222222
AAGTAGCCATAAGCAA-1	1813	16	0.991252	0.00874795
AAGTAGCCATTGGGAG-1	517	5	0.990421	0.00957854
AAGTCTATCATAATCG-1	2794	25	0.991132	0.00886839
AAGTCTATCCACCTTA-1	2442	30	0.987864	0.0121359
AAGTCTATCCTTAGGG-1	90	9244	0.00964217	0.990358
AAGTCTATCGCAGGCT-1	44	6946	0.00629471	0.993705
AAGTCTATCGCTTGCT-1	2679	14449	0.156411	0.843589
AAGTCTATCGTGCTTC-1	1469	17	0.98856	0.0114401
AAGTCTATCTCCATAT-1	96	9114	0.0104235	0.989577
AAGTGAAGTCTCAGCC-1	2155	28	0.987174	0.0128264
AAGTGAAGTGAGCGAA-1	1007	19	0.981481	0.0185185
AAGTGAAGTTAGAGGG-1	1641	28	0.983223	0.0167765
AAGTGCAAGAGCCGGA-1	1141	20	0.982773	0.0172265
AAGTGCAAGCAAGACA-1	4731	48	0.989956	0.0100439
AAGTGCAAGCCTGTTC-1	971	6768	0.125468	0.874532
AAGTGCAAGGCAGGTG-1	95	9446	0.00995703	0.990043
AAGTGCAAGGCGTAAA-1	2526	29	0.98865	0.0113503
AAGTGCAAGTAAGTCC-1	3168	246	0.927944	0.0720562
AAGTGCAAGTCTGGGC-1	2683	14	0.994809	0.00519095
AAGTGTTGTAATCGTG-1	227	16229	0.0137944	0.986206
AAGTGTTGTTAACGGC-1	2707	31	0.988678	0.0113221
AAGTGTTGTTAGTGAT-1	1288	11	0.991532	0.00846805
AAGTGTTGTTCGCGCT-1	102	10009	0.010088	0.989912
AAGTTACGTAACGTGC-1	114	9223	0.0122095	0.987791
AAGTTACGTGATGAGG-1	1587	12	0.992495	0.00750469
AAGTTACGTGATTTGG-1	2424	32	0.986971	0.0130293
AAGTTACGTTAGGACC-1	186	15330	0.0119876	0.988012
AAGTTACGTTCCGGGA-1	241	22018	0.0108271	0.989173
AAGTTACGTTTGGGTA-1	290	30182	0.00951693	0.990483
AAGTTAGCAGGTTAAA-1	173	18985	0.00903017	0.99097
AAGTTAGCAGTAAAGC-1	1898	28	0.985462	0.0145379
AAGTTAGCATTGTGGC-1	527	51830	0.0100655	0.989934
AATAACCGTCCGTGAG-1	1712	27	0.984474	0.0155262
AATACCGGTACGCGCA-1	2287	34	0.985351	0.0146489
AATACCGGTCACGAAC-1	166	18055	0.00911037	0.99089
AATAGAGGTGATGAAA-1	3251	36	0.989048	0.0109522
AATAGAGGTTCCAGGG-1	50	4077	0.0121153	0.987885
AATAGAGGTTCGCTTG-1	117	12787	0.00906696	0.990933
AATAGAGGTTCTTTAG-1	103	10298	0.00990289	0.990097
AATAGCTGTAAATTGC-1	3195	41	0.98733	0.01267
AATAGCTGTAACTACG-1	76	6803	0.0110481	0.988952
AATAGCTGTATTCGCT-1	1832	23	0.987601	0.0123989
AATAGCTGTGTAACCA-1	1947	38	0.980856	0.0191436
AATATCCCAAAGCGCA-1	1774	13	0.992725	0.00727476
AATATCCCAACTAGCC-1	105	10188	0.0102011	0.989799
AATATCCCACAATGTT-1	1496	30	0.980341	0.0196592
AATATCCCACTGACTA-1	946	12	0.987474	0.0125261
AATATCCCATGTTGCA-1	3899	35	0.991103	0.0088968
AATCAGGAGCAAGACA-1	66	6242	0.0104629	0.989537
AATCAGGAGCTACTGG-1	1127	104751	0.0106443	0.989356
AATCAGGAGCTGTAAC-1	59	8837	0.00663219	0.993368
AATCAGGAGGCCGGAA-1	137	12355	0.010967	0.989033
AATCAGGAGTTAGGCT-1	2157	13	0.994009	0.00599078
AATCATCCACATTGCA-1	257	21561	0.0117793	0.988221
AATCATCCATGCTATG-1	213	21042	0.0100212	0.989979
AATCATGTCCACCTTA-1	2921	18192	0.138351	0.861649
AATCATGTCGGTTAGT-1	59	5995	0.00974562	0.990254
AATCCATCAGCTAACC-1	2618	23	0.991291	0.00870882
AATCCCTGTACCTTAC-1	1793	28	0.984624	0.0153762
AATCCCTGTCATCATC-1	3353	28	0.991718	0.00828157
AATCCCTGTCCCGAAG-1	1926	16	0.991761	0.00823893
AATCCCTGTCCTTTAA-1	3025	42	0.986306	0.0136942
AATCCCTGTGAGGTGA-1	553	25987	0.0208365	0.979164
AATCCCTGTGCACGCA-1	109	9329	0.0115491	0.988451
AATCCCTGTTAGGACC-1	149	15787	0.0093499	0.99065
AATCCCTGTTGTCATC-1	3600	82	0.977729	0.0222705
AATCCGTAGAAACTGG-1	9850	96	0.990348	0.00965212
AATCCGTAGAGAGGCT-1	25	1522	0.0161603	0.98384
AATCCGTAGCGTGCGT-1	1225	9	0.992707	0.00729335
AATCCGTAGCTATGAC-1	2714	9974	0.213903	0.786097
AATCCTAAGCCTGACA-1	181	17045	0.0105074	0.989493
AATCCTAAGCGATAGA-1	156	8025	0.0190686	0.980931
AATCCTAAGCTCATAA-1	261	23203	0.0111234	0.988877
AATCCTAAGCTCCCTG-1	5547	74	0.986835	0.0131649
AATCCTAAGGAGGCAT-1	1339	18	0.986735	0.0132646
AATCCTAAGGTCTTGG-1	244	13914	0.0172341	0.982766
AATCCTAAGGTGAAGC-1	1426	12	0.991655	0.00834492
AATCCTAAGTATGTGC-1	1406	123612	0.0112464	0.988754
AATCGCCCAGCACCAT-1	128	13760	0.00921659	0.990783
AATCGCCCAGCTAACC-1	100	5268	0.0186289	0.981371
AATCGCCCAGTCTATG-1	2836	49	0.983016	0.0169844
AATCGCCCAGTTGCGT-1	107	7644	0.0138047	0.986195
AATCGCCCATCAGTAT-1	112	10706	0.0103531	0.989647
AATCGCCCATCTAGCA-1	126	12220	0.0102057	0.989794
AATCTCAAGCAAGGTA-1	2961	22	0.992625	0.00737513
AATCTCAAGCCTGACA-1	2309	16	0.993118	0.00688172
AATCTCAAGCTCCTTA-1	2260	24	0.989492	0.0105079
AATCTCAAGTAAAGGT-1	2797	33	0.988339	0.0116608
AATCTTGAGCGTGCGT-1	40	5324	0.00745712	0.992543
AATCTTGAGGGTTATC-1	3608	38	0.989578	0.0104224
AATCTTGAGTAAGAAC-1	95	9209	0.0102107	0.989789
AATGCAACAGCAAGGC-1	156	13143	0.0117302	0.98827
AATGCAACAGCAGGTA-1	2222	26	0.988434	0.0115658
AATGCAACAGCTTACA-1	142	14190	0.0099079	0.990092
AATGCAACATTGCGAC-1	3356	40	0.988221	0.0117786
AATGCATGTTAGGTGC-1	2786	40	0.985846	0.0141543
AATGCGCGTCATAGAT-1	1964	13266	0.128956	0.871044
AATGCGCGTCCTCCAA-1	230	7303	0.0305323	0.969468
AATGCGCGTGAAACAA-1	1597	16	0.990081	0.0099194
AATGCGCGTGATTTGG-1	2431	29	0.988211	0.0117886
AATGCGCGTTTACCGT-1	222	15473	0.0141446	0.985855
AATGTCATCCAGGGAG-1	82	10011	0.00812444	0.991876
AATGTCCAGCAAGATG-1	69	8754	0.00782047	0.99218
AATTACCCAGAAATGC-1	91	8448	0.010657	0.989343
AATTACCCAGAAATTG-1	1984	17	0.991504	0.00849575
AATTACCCAGCAACAG-1	2606	21	0.992006	0.00799391
AATTAGCGTCACCTAT-1	46	3240	0.0139988	0.986001
AATTAGCGTCATGCCC-1	141	7936	0.017457	0.982543
AATTAGCGTGTTTGAG-1	120	8708	0.0135931	0.986407
AATTAGCGTTGCGGAT-1	2241	30	0.98679	0.01321
AATTAGCGTTGGTTAG-1	54	3928	0.013561	0.986439
AATTAGCGTTTGAGCA-1	1909	31	0.984021	0.0159794
AATTAGGCAATTAACC-1	3673	7778	0.320758	0.679242
AATTAGGCACAAAGGT-1	2344	42	0.982397	0.0176027
AATTAGGCATAGCGAG-1	2708	25	0.990853	0.00914746
AATTAGGCATCACAGC-1	16871	119	0.992996	0.00700412
AATTAGGCATGTCAAT-1	170	13400	0.0125276	0.987472
AATTGACGTGAGACTC-1	1220	10	0.99187	0.00813008
AATTGACGTGCGCAAT-1	93	9354	0.0098444	0.990156
AATTGACGTGCTCCAC-1	2054	33	0.984188	0.0158122
AATTGCCAGACAACAG-1	81	5732	0.0139343	0.986066
AATTGCCAGATGGAGC-1	6745	56	0.991766	0.00823408
AATTGCCAGCAACATC-1	2200	52	0.976909	0.0230906
AATTGCCAGCTAATTG-1	82	9051	0.00897843	0.991022
AATTGCTCAACTAACT-1	1896	19	0.990078	0.00992167
AATTGCTCACAGGATG-1	1875	38	0.980136	0.0198641
AATTGCTCACTAAGAA-1	136	13533	0.00994952	0.99005
AATTGCTCACTAAGTT-1	1455	120	0.92381	0.0761905
AATTGCTCAGCAAGTG-1	707	8	0.988811	0.0111888
AATTGCTCAGTTTGGC-1	180	15631	0.0113845	0.988616
AATTGCTCATAGCGAG-1	3218	34	0.989545	0.0104551
AATTGGACAACGTGCT-1	137	11059	0.0122365	0.987763
AATTGGACAGGATGGC-1	1808	42	0.977297	0.0227027
AATTGGACAGTCTAAT-1	2524	30	0.988254	0.0117463
AATTGGACAGTGAACG-1	1730	17	0.990269	0.00973097
AATTGGACATCCAGGT-1	407	23716	0.0168719	0.983128
AATTGGGAGAAAGCAT-1	1794	8188	0.179724	0.820276
AATTGGGAGCACGTTG-1	171	16547	0.0102285	0.989772
AATTGGGAGGAGGGTT-1	2991	24	0.99204	0.0079602
AATTGGGAGGATAAAC-1	140	2047	0.0640146	0.935985
AATTGGGAGGCGAATA-1	563	16	0.972366	0.0276339
AATTGGGAGGCTTAAC-1	89	7231	0.0121585	0.987842
AATTGGGAGTAACCAC-1	114	10369	0.0108747	0.989125
AATTGTGTCAACCAAC-1	2384	22	0.990856	0.00914381
AATTGTGTCCGCACAA-1	1673	19	0.988771	0.0112293
AATTGTGTCCTAATTC-1	118	9931	0.0117425	0.988258
AATTGTGTCGATTTGA-1	116	12600	0.00912237	0.990878
AATTTCCTCACAGCCA-1	373	19938	0.0183644	0.981636
AATTTCCTCAGGATGA-1	1464	9757	0.13047	0.86953
AATTTCCTCGGTACGC-1	139	8246	0.0165772	0.983423
AATTTCCTCTAATCAG-1	253	9784	0.0252067	0.974793
AATTTCCTCTCACATT-1	5056	51	0.990014	0.00998629
AATTTCCTCTCCTCAA-1	202	15540	0.0128319	0.987168
AATTTGCCACTCAACA-1	194	11751	0.0162411	0.983759
AATTTGCCACTGGCCA-1	3409	11520	0.228348	0.771652
AATTTGCCAGGACCAA-1	2298	23	0.99009	0.00990952
AATTTGCCATCGCTTT-1	2077	26	0.987637	0.0123633
AATTTGCCATGTCAGC-1	250	13937	0.0176218	0.982378
AATTTGGTCCATTACT-1	164	11440	0.0141331	0.985867
AATTTGGTCCGCCTAT-1	165	11600	0.0140246	0.985975
AATTTGGTCCTGCGAA-1	478	20906	0.0223532	0.977647
AATTTGGTCTGCAAGT-1	2853	25	0.991313	0.00868659
ACAAACTGTCCTCCAA-1	517	10623	0.0464093	0.953591
ACAAACTGTTTACTTG-1	4547	10171	0.308941	0.691059
ACAAAGGTCAAGTGTC-1	1611	15	0.990775	0.00922509
ACAAAGGTCCTCATCA-1	148	13415	0.010912	0.989088
ACAAAGGTCGGCTATG-1	273	17027	0.0157803	0.98422
ACAACAACACTATGGC-1	1921	54	0.972658	0.0273418
ACAACAACACTTAACG-1	2376	39	0.983851	0.0161491
ACAACAACAGAAATTG-1	374	32867	0.0112512	0.988749
ACAACAACATCCTAGA-1	142	13667	0.0102831	0.989717
ACAACAACATTATGGT-1	254	22358	0.011233	0.988767
ACAACACTCATGGTGT-1	128	11679	0.010841	0.989159
ACAACACTCCGCCTAT-1	4499	55	0.987923	0.0120773
ACAACACTCCGTAAAC-1	190	15008	0.0125016	0.987498
ACAACACTCCTCACAC-1	271	21938	0.0122023	0.987798
ACAACACTCCTTAATC-1	1549	25	0.984117	0.0158831
ACAACAGAGACAAACG-1	474	9042	0.0498108	0.950189
ACAACAGAGAGAAGGG-1	160	16264	0.00974184	0.990258
ACAACAGAGCACAGAA-1	2811	42	0.985279	0.0147213
ACAACAGAGCCGCTAA-1	1968	9039	0.178795	0.821205
ACAACAGAGGGCTTTG-1	2560	10843	0.191002	0.808998
ACAACAGAGGTCCTGA-1	3410	19	0.994459	0.00554097
ACACAATGTACTGATG-1	343	32870	0.0103273	0.989673
ACACAATGTATTGAGT-1	579	38563	0.0147923	0.985208
ACACAATGTGATGAAA-1	127	11496	0.0109266	0.989073
ACACAATGTGTTGCTT-1	162	15537	0.0103191	0.989681
ACACAATGTTACATCC-1	2004	15	0.992571	0.00742942
ACACCTTGTCTTTGAC-1	394	38993	0.0100033	0.989997
ACACCTTGTGACATAT-1	1568	27	0.983072	0.0169279
ACACCTTGTGATTTGG-1	131	12388	0.0104641	0.989536
ACACCTTGTGTTGTGA-1	2358	29	0.987851	0.0121491
ACACCTTGTTTCGCGC-1	1900	100	0.95	0.05
ACACGGACACAACCTA-1	2193	11340	0.162048	0.837952
ACACGGACACACAATT-1	113	8658	0.0128834	0.987117
ACACGGACAGCCAGAA-1	119	10400	0.0113129	0.988687
ACACGGACATCGTTCT-1	98	8259	0.0117267	0.988273
ACACTAATCATGGTGT-1	92	8807	0.0103382	0.989662
ACACTAATCCCGCAAA-1	178	1561	0.102358	0.897642
ACACTAATCGCACAAT-1	2121	28	0.986971	0.0130293
ACACTAATCGCTAGAT-1	2092	50	0.976657	0.0233427
ACACTAATCTGTGCAG-1	121	10422	0.0114768	0.988523
ACACTAGGTACCGAAC-1	123	9410	0.0129025	0.987097
ACACTAGGTATTGCAG-1	447	35605	0.0123988	0.987601
ACACTAGGTGGAAACG-1	73	7982	0.00906269	0.990937
ACACTAGGTTAGTGAT-1	72	5562	0.0127796	0.98722
ACACTTAAGAGAGGAG-1	47	3996	0.011625	0.988375
ACACTTAAGAGGAGTC-1	1498	11	0.99271	0.0072896
ACACTTAAGATGGAGC-1	227	16210	0.0138103	0.98619
ACACTTAAGCAAGGAC-1	2603	23	0.991241	0.00875857
ACACTTAAGCACGATT-1	676	5633	0.107149	0.892851
ACACTTAAGCCTAACG-1	233	6828	0.0329982	0.967002
ACACTTAAGCCTCTGT-1	3603	29	0.992015	0.00798458
ACACTTAAGCTCATAA-1	5639	75	0.986874	0.0131257
ACACTTAAGGCATTGT-1	284	19145	0.0146173	0.985383
ACACTTAAGTAACCCG-1	936	22201	0.0404547	0.959545
ACACTTAAGTAGGATG-1	108	11200	0.00955076	0.990449
ACACTTAAGTTTCCTG-1	277	16995	0.0160375	0.983962
ACACTTGCAAGCTTTG-1	149	13639	0.0108065	0.989194
ACACTTGCAATGCCTA-1	1435	13	0.991022	0.0089779
ACACTTGCAATTAGCT-1	114	11181	0.010093	0.989907
ACACTTGCACGTAATT-1	133	10806	0.0121583	0.987842
ACACTTGCAGCAACAG-1	626	12999	0.045945	0.954055
ACACTTGCATAGCTTG-1	89	7789	0.0112973	0.988703
ACACTTGCATTATGCG-1	17	790	0.0210657	0.978934
ACACTTGCATTGTGAT-1	281	22930	0.0121063	0.987894
ACAGCCGGTCAATACG-1	2033	30	0.985458	0.0145419
ACAGCCGGTCCGCTGT-1	28	6098	0.00457068	0.995429
ACAGCCGGTGAGCAAG-1	918	10	0.989224	0.0107759
ACAGCCGGTGCCGCAA-1	2478	44	0.982554	0.0174465
ACAGCCGGTTTGCGCC-1	2854	41	0.985838	0.0141623
ACAGCGCTCACTAGGT-1	132	14181	0.00922239	0.990778
ACAGCGCTCGCGCTAA-1	6244	27026	0.187677	0.812323
ACAGCGCTCGCTCACT-1	2384	29	0.987982	0.0120182
ACAGCGCTCGCTTCTA-1	102	8324	0.0121054	0.987895
ACAGGAATCGATATTG-1	1993	84	0.959557	0.0404429
ACAGGAATCTACTAAG-1	3715	28	0.992519	0.00748063
ACAGGAATCTATGACA-1	74	8584	0.00854701	0.991453
ACAGGATCAGCCAGTT-1	1645	20909	0.0729361	0.927064
ACAGGATCATCGCTTT-1	103	9974	0.0102213	0.989779
ACAGGCTGTCAGGCAT-1	3231	19	0.994154	0.00584615
ACAGGTAAGGCTAAGA-1	3031	6044	0.333994	0.666006
ACAGGTAAGGTCTTGG-1	99	7661	0.0127577	0.987242
ACAGGTAAGTAACAGG-1	3191	55	0.983056	0.0169439
ACAGGTAAGTCAGTAC-1	251	22046	0.0112571	0.988743
ACAGGTAAGTTTGGTA-1	1298	14	0.989329	0.0106707
ACAGGTAAGTTTGTCT-1	87	7170	0.0119884	0.988012
ACAGTATGTAAGCTTG-1	2733	10	0.996354	0.00364564
ACAGTATGTGCTCCGT-1	112	10224	0.0108359	0.989164
ACAGTATGTTCGGTAA-1	1893	34	0.982356	0.017644
ACAGTATGTTGCTTCG-1	425	21252	0.019606	0.980394
ACAGTATGTTTGAGCA-1	6034	67	0.989018	0.0109818
ACATAGCTCAAACCGT-1	1757	85	0.953855	0.0461455
ACATAGCTCAGCACGC-1	2420	42	0.982941	0.0170593
ACATAGCTCCGGCTAA-1	2283	28	0.987884	0.012116
ACATAGCTCCTAAATG-1	559	13	0.977273	0.0227273
ACATAGCTCGGTTACG-1	1080	7	0.99356	0.00643974
ACATAGCTCTTTGAGA-1	2689	51	0.981387	0.0186131
ACATCAATCGGTTAGT-1	42	1330	0.0306122	0.969388
ACATCATCAACCTAAT-1	7182	54	0.992537	0.00746269
ACATCATCAACTAGGG-1	113	8985	0.0124203	0.98758
ACATCATCAAGGTCCT-1	140	15895	0.0087309	0.991269
ACATCATCACCTAAGC-1	2355	46	0.980841	0.0191587
ACATCATCAGATAGAC-1	167	8205	0.0199474	0.980053
ACATCATCAGCCGCTA-1	2231	40	0.982387	0.0176134
ACATCATCAGGCTACT-1	2105	27	0.987336	0.0126642
ACATTAGTCAAAGGCA-1	2118	15	0.992968	0.00703235
ACATTAGTCTAGCGAT-1	2461	26	0.989546	0.0104544
ACATTGCAGCTTAACA-1	26	1833	0.013986	0.986014
ACATTGCAGGGTTAGA-1	246	22739	0.0107026	0.989297
ACATTGCAGGTTAGAG-1	1443	41	0.972372	0.027628
ACATTGCAGTTGTCAA-1	544	30839	0.0173342	0.982666
ACCAAGCGTTACTTCA-1	14	1368	0.0101302	0.98987
ACCAAGCGTTGCAATG-1	88	9532	0.00914761	0.990852
ACCAAGCGTTTAGCTC-1	66	4072	0.0159497	0.98405
ACCAATATCACTTCAT-1	1387	17	0.987892	0.0121083
ACCAATATCATGGCCA-1	4848	34	0.993036	0.00696436
ACCAATATCCATAATG-1	1169	23	0.980705	0.0192953
ACCAATATCGAGGAGT-1	81	7506	0.0106762	0.989324
ACCAATATCGTAATCA-1	2203	20	0.991003	0.00899685
ACCAATATCTCACAAA-1	2747	32	0.988485	0.0115149
ACCAATATCTCCATAT-1	140	11241	0.0123012	0.987699
ACCACACCAATTTGGT-1	2787	38	0.986549	0.0134513
ACCACACCACTGACTA-1	3164	50	0.984443	0.0155569
ACCACACCAGAACCGA-1	181	16556	0.0108144	0.989186
ACCACACCAGCCAGTT-1	3339	43	0.987286	0.0127144
ACCACACCAGGCCAAA-1	6118	474	0.928095	0.0719053
ACCACATAGCACGATT-1	2690	53	0.980678	0.0193219
ACCACATAGCATTAGC-1	149	10861	0.0135332	0.986467
ACCACATAGCGAAGTA-1	187	11078	0.0166001	0.9834
ACCACATAGCGAGCGA-1	281	24791	0.0112077	0.988792
ACCACATAGCTCCTTA-1	2416	31	0.987331	0.0126686
ACCACATAGGTGAAGC-1	3018	35	0.988536	0.0114641
ACCACATAGTGCACGC-1	287	27195	0.0104432	0.989557
ACCACATAGTGCTGTG-1	233	12432	0.0183972	0.981603
ACCAGCTCAAACGGGC-1	168	8558	0.0192528	0.980747
ACCAGCTCAACATAAG-1	1466	22	0.985215	0.0147849
ACCAGCTCAACTGGCT-1	191	15511	0.0121641	0.987836
ACCAGGACAAACAACA-1	500	38043	0.0129725	0.987027
ACCAGGACAGAATGAC-1	1924	32	0.98364	0.0163599
ACCAGGCTCACAGCCA-1	133	14980	0.00880037	0.9912
ACCAGGCTCCTACCTA-1	224	16154	0.0136769	0.986323
ACCAGGCTCCTTGCGT-1	2801	24	0.991504	0.00849558
ACCAGGCTCGCGACAC-1	425	37457	0.011219	0.988781
ACCAGGCTCGGCCAGT-1	277	14240	0.0190811	0.980919
ACCAGGGAGAGAGCCG-1	106	8232	0.0127129	0.987287
ACCAGGGAGCATGTCG-1	1480	32	0.978836	0.021164
ACCAGGGAGGAGTCGG-1	186	13741	0.0133554	0.986645
ACCAGGGAGGTCCTGA-1	3123	32	0.989857	0.0101426
ACCAGGGAGTGACCTG-1	2364	25	0.989535	0.0104646
ACCAGGGAGTTAGACC-1	106	9341	0.0112205	0.98878
ACCATAATCATGTGGT-1	217	21343	0.0100649	0.989935
ACCATAATCCTAGTAA-1	2230	19	0.991552	0.0084482
ACCATAATCGTTCACC-1	3963	43	0.989266	0.0107339
ACCATAATCTTCAATC-1	136	10807	0.012428	0.987572
ACCATTAAGAGCCGCT-1	1548	6117	0.201957	0.798043
ACCATTAAGCAAGATG-1	99	9189	0.0106589	0.989341
ACCATTAAGCAGGTGG-1	92	11565	0.00789225	0.992108
ACCATTAAGGTTTGAC-1	2548	31	0.98798	0.0120202
ACCCAACCAATTAACC-1	143	11598	0.0121795	0.98782
ACCCAACCACCTAATG-1	4340	29	0.993362	0.00663767
ACCCAACCACTAAGTT-1	1957	14	0.992897	0.00710299
ACCCAACCAGCTAATT-1	101	9499	0.0105208	0.989479
ACCCAACCAGGCTTGT-1	3789	38	0.990071	0.00992945
ACCCAACCAGTAGGAT-1	99	8890	0.0110135	0.988987
ACCCAACCATCATGGC-1	126	8941	0.0138965	0.986103
ACCCAGGGTCCTCCAA-1	5740	42	0.992736	0.00726392
ACCCAGGGTTCGCTTG-1	1484	24	0.984085	0.0159151
ACCCGCTGTTTCGCGC-1	1697	24	0.986055	0.0139454
ACCCGTAAGCTTCTCA-1	6120	65	0.989491	0.0105093
ACCCGTAAGGTTAGAG-1	307	28679	0.0105913	0.989409
ACCCTCCCAAGCTTTG-1	434	36183	0.0118524	0.988148
ACCCTCCCAGTTTGTG-1	214	12258	0.0171584	0.982842
ACCCTCCCATTGTCCT-1	5518	37	0.993339	0.00666067
ACCCTGTTCCAAGTTA-1	1669	28	0.9835	0.0164997
ACCCTGTTCCCTGATC-1	2057	20	0.990371	0.00962927
ACCCTGTTCGTTTCTG-1	1146	13	0.988783	0.0112166
ACCCTGTTCTAATCAG-1	2357	21	0.991169	0.00883095
ACCCTGTTCTGCAAAC-1	2331	21	0.991071	0.00892857
ACCCTGTTCTTGCTAT-1	111	7624	0.0143504	0.98565
ACCGAAGCAACCTAAT-1	2721	21	0.992341	0.00765864
ACCGAAGCAATTAGGA-1	124	11812	0.0103887	0.989611
ACCGAAGCAGCAAATA-1	149	14455	0.0102027	0.989797
ACCGAAGCAGGAACCA-1	88	8750	0.009957	0.990043
ACCGAAGCAGTCTAGC-1	132	10813	0.0120603	0.98794
ACCGAAGCAGTTAAAG-1	2930	38	0.987197	0.0128032
ACCGAAGCATGACTAT-1	95	10756	0.00875495	0.991245
ACCGAAGCATGGCCTG-1	823	13	0.98445	0.0155502
ACCGCAATCCGCAAGC-1	281	25409	0.0109381	0.989062
ACCGCAATCCGGTATG-1	1275	18	0.986079	0.0139211
ACCGCAATCCTTGCAC-1	6233	42	0.993307	0.00669323
ACCGGTTCAAGCCAGA-1	2628	42	0.98427	0.0157303
ACCGGTTCAAGCGAGC-1	95	6236	0.0150055	0.984994
ACCGGTTCATTAGGTT-1	116	12619	0.00910876	0.990891
ACCTAAATCATGGTGT-1	3133	18	0.994288	0.00571247
ACCTAAATCCTAATAG-1	127	12255	0.0102568	0.989743
ACCTAAATCTTCAATC-1	225	3293	0.0639568	0.936043
ACCTAAGGTAAGCTCA-1	95	8629	0.0108895	0.98911
ACCTAAGGTCAAGTAT-1	313	26274	0.0117727	0.988227
ACCTAAGGTCCACAAA-1	11540	65	0.994399	0.00560103
ACCTAAGGTGACCTGG-1	75	6575	0.0112782	0.988722
ACCTAAGGTTAGAGGG-1	39	4848	0.00798036	0.99202
ACCTAAGGTTCAAGAT-1	87	8306	0.0103658	0.989634
ACCTACCTCAATGAGG-1	715	22230	0.0311615	0.968839
ACCTACCTCTGTTCAT-1	3895	69	0.982593	0.0174067
ACCTCACTCATGGCCA-1	185	12394	0.0147071	0.985293
ACCTCACTCCATAAGC-1	2624	30	0.988696	0.0113037
ACCTCACTCTAGCGAT-1	907	12	0.986942	0.0130577
ACCTCACTCTAGCTTT-1	2703	47	0.982909	0.0170909
ACCTGGTCACACTAAT-1	151	10362	0.0143632	0.985637
ACCTGGTCACAGCCAT-1	2484	21	0.991617	0.00838323
ACCTGGTCACCCACAG-1	121	8831	0.0135165	0.986483
ACCTGGTCAGCACGTT-1	1604	25	0.984653	0.0153468
ACCTGGTCAGGCGAGT-1	3378	36	0.989455	0.0105448
ACCTGGTCAGGTTATT-1	418	40217	0.0102867	0.989713
ACCTGGTCATGCTATG-1	94	2234	0.040378	0.959622
ACCTGTTGTGGATGTC-1	98	7275	0.0132917	0.986708
ACCTGTTGTGTTGCTT-1	1928	158	0.924257	0.075743
ACCTGTTGTTAGCGTA-1	820	24	0.971564	0.028436
ACCTTCATCACGCCAA-1	154	11321	0.0134205	0.98658
ACCTTCATCACTCGCT-1	112	8915	0.0124072	0.987593
ACCTTCATCATAAGCC-1	2479	57	0.977524	0.0224763
ACCTTCATCATTAGGC-1	4884	50	0.989866	0.0101338
ACCTTCATCCAGGGAG-1	143	11633	0.0121433	0.987857
ACCTTCATCTCCTCTT-1	1803	16	0.991204	0.00879604
ACCTTCATCTGGTCCT-1	57	1034	0.0522456	0.947754
ACCTTCCAGCGCCTAA-1	1335	9	0.993304	0.00669643
ACCTTCCAGTCATTAG-1	4713	12895	0.267662	0.732338
ACCTTGCTCTCCATAT-1	136	9764	0.0137374	0.986263
ACGAACAAGTAGGATG-1	146	14375	0.0100544	0.989946
ACGAAGTCACAAAGCG-1	810	9	0.989011	0.010989
ACGAAGTCAGAGAGCC-1	257	23675	0.0107388	0.989261
ACGAAGTCAGCTCAAC-1	3940	28	0.992944	0.00705645
ACGAATCTCACTCGCT-1	3243	6839	0.321662	0.678338
ACGAATCTCCCGCATT-1	255	16217	0.0154808	0.984519
ACGAATCTCCTTTACG-1	277	6243	0.0424847	0.957515
ACGAATCTCGTGCTTC-1	1037	17	0.983871	0.016129
ACGAATCTCTATTGTC-1	9955	82	0.99183	0.00816977
ACGAATCTCTTGAGCG-1	1038	22	0.979245	0.0207547
ACGACTTAGAGGAGGA-1	1397	28	0.980351	0.0196491
ACGACTTAGGCCGGAA-1	2168	34	0.984559	0.0154405
ACGACTTAGGCCTTAG-1	257	13124	0.0192063	0.980794
ACGAGTAAGCAAGGTA-1	77	5222	0.014531	0.985469
ACGAGTAAGGCTTAGT-1	439	28549	0.0151442	0.984856
ACGAGTAAGGGCCACT-1	4200	28	0.993377	0.00662252
ACGATTCAGCCTGAGC-1	2437	42	0.983058	0.0169423
ACGATTCAGGAATAAC-1	109	12168	0.00887839	0.991122
ACGATTCAGGTACCGC-1	253	12888	0.0192527	0.980747
ACGATTCAGTGTTGCG-1	119	8791	0.0133558	0.986644
ACGCAAGCAAACAACA-1	2315	30	0.987207	0.0127932
ACGCAAGCAGTTAGCC-1	3352	9092	0.269367	0.730633
ACGCAAGCATAACGGG-1	182	12697	0.0141315	0.985868
ACGCAAGCATGAAATG-1	116	11424	0.010052	0.989948
ACGCAAGCATGGCCTG-1	106	9722	0.0107855	0.989214
ACGCAAGCATTAAGTC-1	153	12916	0.0117071	0.988293
ACGCACGGTAGTAAGA-1	120	14609	0.00814719	0.991853
ACGCACGGTGGGAACA-1	276	14278	0.0189639	0.981036
ACGCACGGTTATCCTA-1	2619	53	0.980165	0.0198353
ACGCACGGTTCCTGTG-1	1537	22	0.985888	0.0141116
ACGCACGGTTTATGGG-1	137	13572	0.00999343	0.990007
ACGCCACAGAGGAAGG-1	4086	24	0.994161	0.00583942
ACGCCACAGCCTGACA-1	58	3471	0.0164353	0.983565
ACGCCACAGGACACTT-1	143	14652	0.00966543	0.990335
ACGCCACAGGTAACGA-1	1603	19	0.988286	0.0117139
ACGCCTAAGAATCTCA-1	343	27867	0.0121588	0.987841
ACGCCTAAGACAGGCG-1	1269	15	0.988318	0.0116822
ACGCCTAAGAGGCTAA-1	126	10818	0.0115132	0.988487
ACGCCTTTCATTGCAA-1	210	16680	0.0124334	0.987567
ACGCTTGAGAGAGGAG-1	1146	6637	0.147244	0.852756
ACGCTTGAGATGGAGC-1	3137	7838	0.285831	0.714169
ACGCTTGAGCTTTGTT-1	80	8637	0.00917747	0.990823
ACGCTTGAGGCATGAA-1	79	6765	0.011543	0.988457
ACGCTTGAGTCAATTG-1	192	16863	0.0112577	0.988742
ACGCTTGAGTTGTCCC-1	2103	13	0.993856	0.00614367
ACGGGAAGTAACCTAG-1	4213	52	0.987808	0.0121923
ACGGGAAGTAATCGCA-1	1072	8	0.992593	0.00740741
ACGGGAAGTGCAACTA-1	51	4868	0.010368	0.989632
ACGGGAAGTGTCCTGC-1	1250	14	0.988924	0.0110759
ACGGGAAGTTCAAGCA-1	1095	12	0.98916	0.0108401
ACGGGAAGTTGTCATC-1	1104	8	0.992806	0.00719424
ACGGGAAGTTTAACCC-1	3348	34	0.989947	0.0100532
ACGGTTAGTCAAGTAT-1	78	8310	0.009299	0.990701
ACGGTTAGTCATCAAG-1	72	5831	0.0121972	0.987803
ACGGTTAGTGCATTAG-1	2530	15	0.994106	0.00589391
ACGGTTAGTTATAGCG-1	2176	33	0.985061	0.0149389
ACGTACCCAACACCTA-1	3710	19	0.994905	0.0050952
ACGTACCCACGAATTT-1	156	14692	0.0105065	0.989494
ACGTACCCAGGCGAGT-1	1412	8	0.994366	0.0056338
ACGTACCCAGTCTATG-1	152	14063	0.0106929	0.989307
ACGTACCCATCCCGCT-1	1994	109	0.948169	0.0518307
ACGTCAAGTAAGGTTT-1	114	11273	0.0100114	0.989989
ACGTCAAGTCAGGCAT-1	1958	35	0.982439	0.0175615
ACGTCAAGTCTAACCT-1	1528	22	0.985806	0.0141935
ACGTCAAGTTCGCGCT-1	1986	42	0.97929	0.0207101
ACGTCAAGTTGTTCAC-1	16138	108	0.993352	0.00664779
ACGTCAAGTTTGAGCA-1	2570	433	0.855811	0.144189
ACGTCAAGTTTGAGGC-1	1300	15	0.988593	0.0114068
ACGTCCAAGCATTATG-1	181	17050	0.0105043	0.989496
ACGTCCAAGCGAGTAA-1	81	6997	0.0114439	0.988556
ACGTCCAAGTCACCAG-1	2807	21	0.992574	0.00742574
ACGTCCTTCACTTCAT-1	164	13742	0.0117935	0.988207
ACGTCCTTCGTTAACA-1	2236	12	0.994662	0.00533808
ACGTCCTTCTGGCATG-1	123	10230	0.0118806	0.988119
ACGTTACAGGAAGCTA-1	3042	53	0.982876	0.0171244
ACGTTACAGGCTAATC-1	105	3942	0.0259451	0.974055
ACGTTACAGGTCGAGG-1	2892	25	0.99143	0.00857045
ACGTTACAGTTTGAGC-1	1883	9	0.995243	0.00475687
ACGTTGTAGGTCTTGG-1	82	8282	0.00980392	0.990196
ACGTTGTAGTACCGCA-1	1991	15	0.992522	0.00747757
ACTAAAGCACAAACTT-1	369	12054	0.029703	0.970297
ACTAAAGCACATTAAC-1	467	21970	0.0208138	0.979186
ACTAAAGCAGCAAATA-1	3085	66	0.979054	0.0209457
ACTAAAGCAGGAACTG-1	95	7454	0.0125844	0.987416
ACTAAAGCATAAGTTC-1	1782	31	0.982901	0.0170987
ACTAACCAGACAACGA-1	163	11229	0.0143083	0.985692
ACTAACCAGCGATAGA-1	1621	26	0.984214	0.0157863
ACTAACCAGGCCTGGT-1	2352	30	0.987406	0.0125945
ACTAACGGTAAATTGC-1	185	15091	0.0121105	0.987889
ACTAACGGTGTGTGGT-1	70	5926	0.0116744	0.988326
ACTAACTCAACGTGCT-1	3472	46	0.986924	0.0130756
ACTAACTCAGCCTAAC-1	197	11069	0.0174862	0.982514
ACTAACTCATAATGAG-1	158	8324	0.0186277	0.981372
ACTAACTCATGTTGCA-1	92	9072	0.0100393	0.989961
ACTAATCCACAGAAAC-1	116	9029	0.0126845	0.987315
ACTAATCCACTTCATC-1	2127	20	0.990685	0.00931532
ACTAATCCAGGCGAGT-1	363	31244	0.0114848	0.988515
ACTAATCCATAGACCC-1	2635	28	0.989486	0.0105145
ACTAGGCGTACTGAAT-1	107	7795	0.0135409	0.986459
ACTAGGCGTCACAGAC-1	909	6292	0.126232	0.873768
ACTAGGCGTTAAGCCA-1	58	5311	0.0108028	0.989197
ACTAGGCGTTACCGGG-1	1579	11	0.993082	0.00691824
ACTAGGCGTTGTTGTC-1	258	23497	0.0108609	0.989139
ACTAGGCGTTTCCTCC-1	1364	24	0.982709	0.0172911
ACTATCCGTACAATGT-1	119	13160	0.00896152	0.991038
ACTATCCGTCAGGCAT-1	1913	25	0.9871	0.0128999
ACTATCCGTCATCCTG-1	3247	17438	0.156974	0.843026
ACTATCCGTGCCGCAA-1	241	14086	0.0168214	0.983179
ACTATCCGTGTAACCA-1	3262	33	0.989985	0.0100152
ACTATCCGTTAGGCGT-1	2847	35	0.987856	0.0121443
ACTATCCGTTAGTGAT-1	76	8557	0.00880343	0.991197
ACTATGTCAAGGGTTG-1	101	13307	0.00753282	0.992467
ACTATGTCACCGTTCC-1	2733	33	0.988069	0.0119306
ACTATGTCATAACGGG-1	525	4	0.992439	0.00756144
ACTCACCTCATCACTT-1	727	64000	0.0112318	0.988768
ACTCACCTCCCGTTGT-1	153	14944	0.0101345	0.989866
ACTCACCTCCTAGTCC-1	2822	46	0.983961	0.0160391
ACTCACCTCGAAGTGA-1	56	2489	0.0220039	0.977996
ACTCACCTCTATCGCC-1	203	13291	0.0150437	0.984956
ACTCACTGTATTGAGT-1	87	6487	0.013234	0.986766
ACTCACTGTCAATAGT-1	2001	47	0.977051	0.0229492
ACTCACTGTGCAATGC-1	3343	43063	0.0720381	0.927962
ACTCACTGTTAGGCGT-1	73	13373	0.00542912	0.994571
ACTCACTGTTATCGAG-1	3777	80	0.979258	0.0207415
ACTCACTGTTTCCTCC-1	2194	35	0.984298	0.0157021
ACTCAGTAGAAGCTAG-1	314	25041	0.0123841	0.987616
ACTCAGTAGCATGAAG-1	1915	2378	0.446075	0.553925
ACTCCTCAGCAGCTCA-1	1005	31	0.970077	0.0299228
ACTCCTCAGCTTGCTC-1	192	11562	0.0163349	0.983665
ACTCCTCAGGAACGCG-1	982	15	0.984955	0.0150451
ACTCCTCAGGCTGTGC-1	1532	25	0.983943	0.0160565
ACTCGCGCAGCAAGAT-1	3099	31	0.990096	0.00990415
ACTCGCGCAGCTTAGC-1	2784	6722	0.292868	0.707132
ACTCGCGCATAACGGG-1	1742	34	0.980856	0.0191441
ACTCGCTTCACTTTAC-1	549	51236	0.0106015	0.989398
ACTCGCTTCATGACCG-1	131	11739	0.0110362	0.988964
ACTCGCTTCGCAACAT-1	2586	12886	0.167141	0.832859
ACTGAAACAACAACAA-1	1223	19	0.984702	0.0152979
ACTGAAACAATTATGC-1	467	40560	0.0113827	0.988617
ACTGAAACACAACAGG-1	197	14429	0.0134692	0.986531
ACTGAAACACGTAAGG-1	130	14688	0.00877311	0.991227
ACTGAATGTGACATAT-1	125	11381	0.0108639	0.989136
ACTGAATGTGCGCGTA-1	1537	21	0.986521	0.0134788
ACTGAATGTGTCACGG-1	1903	43	0.977903	0.0220966
ACTGAATGTGTTTCAC-1	2756	26	0.990654	0.00934579
ACTGAATGTTCGGTAA-1	1521	43	0.972506	0.0274936
ACTGAATGTTGTCATC-1	1939	6	0.996915	0.00308483
ACTGAATGTTGTGATG-1	66	6374	0.0102484	0.989752
ACTTACAAGGACCTGC-1	3446	12787	0.212284	0.787716
ACTTACAAGTTGCGTG-1	2498	33	0.986962	0.0130383
ACTTACTTCGAGGAAC-1	2193	39	0.982527	0.0174731
ACTTACTTCGATTTAG-1	2395	31	0.987222	0.0127782
ACTTACTTCGTTACAA-1	87	9531	0.00904554	0.990954
ACTTACTTCTCGACCT-1	1002	11481	0.0802692	0.919731
ACTTAGGGTAACCAGC-1	150	12823	0.0115625	0.988438
ACTTAGGGTACTTAGG-1	2769	43	0.984708	0.0152916
ACTTAGGGTCTAACAG-1	321	26270	0.0120718	0.987928
ACTTAGGGTGTTTGAG-1	158	8268	0.0187515	0.981249
ACTTAGGGTTTATTCG-1	1055	19	0.982309	0.0176909
ACTTAGTCAACGTGCT-1	195	19027	0.0101446	0.989855
ACTTAGTCAGGCCAAA-1	2618	23	0.991291	0.00870882
ACTTAGTCAGGCTTCG-1	2651	32	0.988073	0.0119269
ACTTATCTCATTGCAA-1	3406	48	0.986103	0.0138969
ACTTATCTCCTTAAGA-1	256	23609	0.010727	0.989273
ACTTATCTCTCACATT-1	355	3811	0.0852136	0.914786
ACTTATCTCTCCATAT-1	1733	23	0.986902	0.0130979
ACTTATCTCTGTAAGC-1	185	18686	0.0098034	0.990197
ACTTCGCTCATAATCG-1	113	10166	0.0109933	0.989007
ACTTCGCTCATGCTCC-1	10818	69	0.993662	0.00633783
ACTTCGCTCCATAAGC-1	408	28792	0.0139726	0.986027
ACTTCGCTCCGGAACC-1	201	12230	0.0161693	0.983831
ACTTCGCTCCTGATGG-1	3588	21	0.994181	0.00581879
ACTTCGCTCGAAGTGA-1	85	9572	0.00880191	0.991198
ACTTCGCTCGTTAACA-1	2015	38	0.981491	0.0185095
ACTTGAATCGCTATGG-1	122	11336	0.0106476	0.989352
ACTTGAATCGTGCCTT-1	43	6604	0.00646908	0.993531
ACTTGAATCTAATCTC-1	92	6869	0.0132165	0.986784
ACTTGAATCTCCATAT-1	2642	17	0.993607	0.00639338
ACTTGCACAAGGACCA-1	163	10265	0.015631	0.984369
ACTTGCACAATCGCAC-1	96	6603	0.0143305	0.98567
ACTTGCACAATGAATG-1	5421	106	0.980821	0.0191786
ACTTGCACACAACAGG-1	1724	9249	0.157113	0.842887
ACTTGCACACCTATAG-1	9331	72	0.992343	0.00765713
ACTTGCACACCTCAGG-1	1820	26	0.985915	0.0140845
ACTTGCACAGCAAGAT-1	2003	47	0.977073	0.0229268
ACTTGCACATGCATAT-1	1217	30	0.975942	0.0240577
ACTTGCACATTGTGCA-1	3526	27	0.992401	0.00759921
ACTTGTAAGCAAGGAC-1	89	8079	0.0108962	0.989104
ACTTGTAAGCCGGTAC-1	719	21	0.971622	0.0283784
ACTTGTAAGGTCCGTA-1	2487	40	0.984171	0.015829
ACTTGTCGTAACGGGA-1	119	12746	0.0092499	0.99075
ACTTGTCGTAGGTTTG-1	2382	47	0.98065	0.0193495
ACTTGTCGTAGTTAAC-1	12	645	0.0182648	0.981735
ACTTGTCGTCACAGCG-1	1533	12	0.992233	0.00776699
ACTTGTCGTTAACGAT-1	3148	42	0.986834	0.0131661
ACTTTGTTCAATCATG-1	505	27750	0.0178729	0.982127
ACTTTGTTCATGACCG-1	2797	30	0.989388	0.010612
ACTTTGTTCCCGCCTA-1	2874	33562	0.078878	0.921122
ACTTTGTTCCGTTAAA-1	468	37706	0.0122597	0.98774
ACTTTGTTCCTTGCGT-1	209	20463	0.0101103	0.98989
ACTTTGTTCGGCCATA-1	299	24471	0.0120711	0.987929
AGAAACCCAAGCTAAA-1	359	34157	0.010401	0.989599
AGAAACCCACATAGCC-1	2198	26	0.988309	0.0116906
AGAAACCCACCAGGTT-1	96	9565	0.00993686	0.990063
AGAAACCCAGCTACGT-1	352	19798	0.017469	0.982531
AGAAACCCAGGATAAC-1	121	10068	0.0118756	0.988124
AGAAACCCAGTTGCGT-1	955	15	0.984536	0.0154639
AGAAACTAGGAACACA-1	1852	52	0.972689	0.0273109
AGAAACTAGTAGCCAT-1	2711	21	0.992313	0.00768668
AGAACAAGTACCAGGT-1	242	20123	0.0118831	0.988117
AGAACAAGTACCTTAC-1	2484	28	0.988854	0.0111465
AGAACAAGTACTTCAC-1	94	7890	0.0117735	0.988226
AGAACAAGTAGCCTCC-1	225	17482	0.0127068	0.987293
AGAACAAGTCACAGAC-1	3536	38	0.989368	0.0106323
AGAACAAGTCACGGAT-1	113	10103	0.0110611	0.988939
AGAACAAGTTAACGAT-1	295	28015	0.0104203	0.98958
AGAACAAGTTAGAGCC-1	3716	11349	0.246664	0.753336
AGAACAAGTTATCCTA-1	168	15458	0.0107513	0.989249
AGAACAAGTTGTAAAC-1	192	9783	0.0192481	0.980752
AGAACAAGTTTATCGC-1	4183	9285	0.310588	0.689412
AGAACCAAGGCTAAGA-1	4320	24	0.994475	0.00552486
AGAACCAAGGTAACGA-1	1416	13	0.990903	0.00909727
AGAAGGTGTACTTCAC-1	100	10720	0.00924214	0.990758
AGAAGGTGTCATTGAG-1	810	11	0.986602	0.0133983
AGAAGGTGTGATCAGC-1	91	7191	0.0124966	0.987503
AGAAGGTGTGGGTGAA-1	142	7848	0.0177722	0.982228
AGAAGGTGTTAGGATT-1	57	5035	0.011194	0.988806
AGAAGGTGTTGAAGCC-1	80	6759	0.0116976	0.988302
AGAATCGAGCCACATG-1	4579	26	0.994354	0.00564604
AGAATCGAGCCGCAAC-1	154	15766	0.00967337	0.990327
AGAATCGAGGACCTTG-1	105	9981	0.0104105	0.98959
AGAATCGAGGCCGGAA-1	108	8875	0.0120227	0.987977
AGAATCGAGGTTTGAC-1	119	12781	0.00922481	0.990775
AGAATCGAGTCATGCG-1	113	9519	0.0117317	0.988268
AGAATCTGTATTGAGT-1	2319	12	0.994852	0.00514801
AGAATCTGTGAGGTGA-1	68	7410	0.00909334	0.990907
AGAATCTGTTAGCATG-1	103	3059	0.0325743	0.967426
AGAATCTGTTCCTGTG-1	290	24644	0.0116307	0.988369
AGAATCTGTTTAACGG-1	2095	21	0.990076	0.00992439
AGACAATAGCGATAGA-1	1805	21	0.988499	0.0115005
AGACAATAGCTATATG-1	126	4189	0.0292005	0.9708
AGACAATAGGTTACAC-1	499	29467	0.0166522	0.983348
AGACAATAGTTTCCTG-1	164	13801	0.0117436	0.988256
AGACACGCAATTGCGC-1	171	15316	0.0110415	0.988958
AGACACGCACATAACT-1	128	9693	0.0130333	0.986967
AGACACGCATATAACC-1	2361	43	0.982113	0.0178869
AGACACGCATGTCGCG-1	295	29985	0.0097424	0.990258
AGACCCGGTAAGTCGC-1	1826	14	0.992391	0.0076087
AGACCCGGTACCCACC-1	3779	24	0.993689	0.00631081
AGACCCGGTTAATGAC-1	1756	19	0.989296	0.0107042
AGACCCGGTTAGCTGA-1	260	23948	0.0107403	0.98926
AGAGAGGAGTTAGGCT-1	963	5	0.994835	0.00516529
AGAGAGGAGTTATCTC-1	23	3717	0.00614973	0.99385
AGAGAGGAGTTTCCTG-1	1090	21	0.981098	0.0189019
AGAGATTAGCACAGGG-1	2308	28	0.988014	0.0119863
AGAGATTAGCTTCTCA-1	115	15137	0.00753999	0.99246
AGAGGAACAAGCTTAT-1	1423	17	0.988194	0.0118056
AGAGGAACAATGCCCG-1	2479	43	0.98295	0.01705
AGAGGAACACAATGCC-1	112	8386	0.0131796	0.98682
AGAGGAACATAAGGAC-1	6630	13347	0.331882	0.668118
AGAGGAACATAGCGAG-1	2538	24	0.990632	0.00936768
AGAGGAACATCTTGAG-1	121	9387	0.0127261	0.987274
AGAGGATGTCAATAGT-1	100	10132	0.00977326	0.990227
AGAGGATGTCACCAAA-1	85	6992	0.0120107	0.987989
AGAGGATGTCGCGCAA-1	2097	24	0.988685	0.0113154
AGAGGATGTGTCCAGG-1	75	6330	0.0117096	0.98829
AGATGAAGTATTACCC-1	80	7911	0.0100113	0.989989
AGATGAAGTCAAAGGG-1	123	5620	0.0214174	0.978583
AGATGAAGTGGATGTC-1	2316	24	0.989744	0.0102564
AGATGCTTCCCGTTTA-1	2096	28	0.986817	0.0131827
AGATGCTTCCTTGTTG-1	271	27980	0.00959258	0.990407
AGATGCTTCGCAAACT-1	2351	44	0.981628	0.0183716
AGATGCTTCGCTATAA-1	2363	12303	0.161121	0.838879
AGATGCTTCTCACATT-1	6052	35712	0.144909	0.855091
AGCAAATAGCACAGAA-1	1895	77	0.960953	0.0390467
AGCAAATAGCGGGCAA-1	120	12594	0.00943841	0.990562
AGCAAATAGTGAGGTA-1	1755	26	0.985401	0.0145985
AGCAAATAGTTAACCA-1	900	11	0.987925	0.0120746
AGCAAATAGTTCCTCA-1	87	7834	0.0109835	0.989017
AGCAACAAGAGAGCCG-1	112	11736	0.00945307	0.990547
AGCAACAAGCAGGTGG-1	72	6884	0.0103508	0.989649
AGCAACAAGGTTACGT-1	6118	77	0.987571	0.0124294
AGCAACAAGTAACGAG-1	153	11968	0.0126227	0.987377
AGCAACAAGTCAGTAC-1	81	7878	0.0101772	0.989823
AGCAAGGGTAAGGTTT-1	28	2159	0.0128029	0.987197
AGCAAGGGTTCGGTAA-1	23	1609	0.0140931	0.985907
AGCAATACAAACGGGC-1	1898	6256	0.232769	0.767231
AGCAATACACAAAGAC-1	266	11680	0.0222669	0.977733
AGCAATACAGGAACCA-1	2190	30	0.986486	0.0135135
AGCACAGCACCAGCAT-1	177	12184	0.0143192	0.985681
AGCACAGCACGGTTTA-1	80	10416	0.00762195	0.992378
AGCACTAGTGAGCACT-1	193	13869	0.0137249	0.986275
AGCACTAGTTGGTGAC-1	1472	29	0.98068	0.0193205
AGCACTTAGCATGTCG-1	2445	13517	0.153176	0.846824
AGCACTTAGGACAACA-1	127	9898	0.0126683	0.987332
AGCACTTAGTGAACAG-1	2571	9899	0.206175	0.793825
AGCAGGTAGCACAGGG-1	155	15098	0.0101619	0.989838
AGCAGGTAGCAGGCCT-1	113	7083	0.0157032	0.984297
AGCAGGTAGCATGCAT-1	145	15710	0.00914538	0.990855
AGCAGGTAGGCTAATC-1	1523	11	0.992829	0.0071708
AGCAGGTAGTTGCGTG-1	1995	23	0.988603	0.0113974
AGCATCCCAACCTAAT-1	537	1967	0.214457	0.785543
AGCATCCCACAACAGG-1	6232	73	0.988422	0.0115781
AGCATCCCAGCATGAG-1	93	8413	0.0109335	0.989067
AGCATTTCAAAGGCCA-1	721	55454	0.0128349	0.987165
AGCATTTCAAATGCCC-1	114	10444	0.0107975	0.989203
AGCATTTCAATGAATG-1	271	12386	0.0214111	0.978589
AGCATTTCAATTAACC-1	4247	39	0.990901	0.00909939
AGCATTTCACAGCCTG-1	167	12768	0.0129107	0.987089
AGCATTTCACCTGTAA-1	279	16288	0.0168407	0.983159
AGCATTTCACTAGGTC-1	62	7565	0.00812902	0.991871
AGCCAGTGTAACAGGG-1	37	2578	0.0141491	0.985851
AGCCAGTGTACTTCAC-1	84	8027	0.0103563	0.989644
AGCCGCTAGCAAGGTA-1	2176	31	0.985954	0.0140462
AGCCGCTAGCTTACTT-1	3370	49	0.985668	0.0143317
AGCCGCTAGTCTTGAA-1	51	3152	0.0159226	0.984077
AGCCTAAGTTAATGCG-1	3169	21	0.993417	0.00658307
AGCCTAAGTTACAAAC-1	106	10795	0.00972388	0.990276
AGCCTCCGTAAGGTTT-1	3663	38	0.989733	0.0102675
AGCCTCCGTCCTTCTC-1	160	7445	0.0210388	0.978961
AGCGCCTAGCATGGTT-1	121	9299	0.012845	0.987155
AGCGCCTAGTGCTGTG-1	50	7025	0.00706714	0.992933
AGCGCTCAGGAAGCAC-1	244	8471	0.0279977	0.972002
AGCGCTCAGGCCCAGT-1	129	8268	0.0153626	0.984637
AGCGGACCACTGGCCA-1	1725	25	0.985714	0.0142857
AGCGGATAGAAAGGAA-1	776	4930	0.135997	0.864003
AGCGGATAGACAGGTA-1	70	5968	0.0115932	0.988407
AGCGGATAGACTTATG-1	1550	28	0.982256	0.017744
AGCGGATAGGCACAGG-1	110	8665	0.0125356	0.987464
AGCGGATAGGCGTAAA-1	1124	11	0.990308	0.00969163
AGCGGATAGTTAGGCT-1	2050	16	0.992256	0.00774443
AGCGTGCTCAAGCTTA-1	1337	6	0.995532	0.00446761
AGCGTGCTCACCGGTA-1	89	6051	0.0144951	0.985505
AGCGTGCTCACTAGGT-1	59	6850	0.00853959	0.99146
AGCGTGCTCCGGGACT-1	122	8885	0.013545	0.986455
AGCGTGCTCGCCTAAG-1	2215	15	0.993274	0.00672646
AGCGTGCTCTCTAGCC-1	1718	20	0.988493	0.0115075
AGCTAAACAGGCCATT-1	261	20171	0.0127741	0.987226
AGCTAACTCACTTCAT-1	2383	16	0.993331	0.00666945
AGCTAACTCATCGTTT-1	3738	35	0.990724	0.00927644
AGCTAACTCATTGACA-1	2325	327	0.876697	0.123303
AGCTAACTCCCAGTAG-1	251	24367	0.0101958	0.989804
AGCTAACTCCCGAACA-1	90	6358	0.0139578	0.986042
AGCTAACTCTTAGTGA-1	86	8187	0.0103953	0.989605
AGCTACGTCAAACCGT-1	3074	24	0.992253	0.00774693
AGCTACGTCCCGAACA-1	1247	13	0.989683	0.0103175
AGCTACGTCCCGCAAA-1	244	18193	0.0132343	0.986766
AGCTACGTCGCACACA-1	2263	39	0.983058	0.0169418
AGCTACGTCTAGCTAA-1	1434	36	0.97551	0.0244898
AGCTACTAGAAACTGG-1	66	4591	0.0141722	0.985828
AGCTACTAGATAACCC-1	972	22	0.977867	0.0221328
AGCTACTAGCATGACT-1	128	11028	0.0114736	0.988526
AGCTACTAGGATAAAC-1	118	15534	0.00753897	0.992461
AGCTACTAGGCGAAAC-1	1545	21	0.98659	0.01341
AGCTAGTTCATTAGCA-1	1426	15	0.989591	0.0104094
AGCTAGTTCATTGTTC-1	11124	66	0.994102	0.00589812
AGCTAGTTCCTCATCA-1	67	8688	0.00765277	0.992347
AGCTATATCCTCACAC-1	2523	44	0.982859	0.0171406
AGCTATATCTCACTCA-1	321	24849	0.0127533	0.987247
AGCTATATCTGGTCCT-1	142	11650	0.0120421	0.987958
AGCTATATCTTTGAGA-1	95	9426	0.00997794	0.990022
AGCTCATAGAGCCGCT-1	89	8796	0.0100169	0.989983
AGCTCATAGCACGTTG-1	164	17081	0.00951	0.99049
AGCTCATAGCAGGTTT-1	2229	28651	0.0721826	0.927817
AGCTCATAGCCGCAAC-1	453	28717	0.0155297	0.98447
AGCTCATAGCCTCTCG-1	1924	20	0.989712	0.0102881
AGCTCATAGCTATATG-1	536	39932	0.013245	0.986755
AGCTCATAGGAACCGG-1	75	5285	0.0139925	0.986007
AGCTCATAGGATGATG-1	1496	13	0.991385	0.00861498
AGCTCATAGTAACAGG-1	2644	39	0.985464	0.014536
AGCTGCTCAAACCTTG-1	545	31170	0.0171843	0.982816
AGCTGCTCAACAGCCT-1	249	10791	0.0225543	0.977446
AGCTGCTCAAGGATTA-1	280	4725	0.0559441	0.944056
AGCTGCTCACAATGTT-1	3231	23	0.992932	0.00706822
AGCTGCTCAGCCTAAC-1	85	9242	0.00911333	0.990887
AGCTGCTCAGTTGCGT-1	176	15316	0.0113607	0.988639
AGCTTAATCAATCTCT-1	1739	14	0.992014	0.00798631
AGCTTAATCACTCGCT-1	3749	23	0.993902	0.00609756
AGCTTAATCCGGAACC-1	119	8462	0.0138678	0.986132
AGCTTAATCCTTGCGT-1	185	13479	0.0135392	0.986461
AGCTTAATCGGCCAGT-1	3367	35	0.989712	0.0102881
AGCTTAATCGTCCTTA-1	3143	53	0.983417	0.0165832
AGCTTCCTCACAGCCA-1	1835	23	0.987621	0.0123789
AGCTTCCTCCTCACTA-1	3563	503	0.876291	0.123709
AGCTTCCTCCTCATCA-1	2684	23	0.991504	0.00849649
AGCTTCCTCGATATTG-1	144	12082	0.0117782	0.988222
AGCTTGGTCAATGTGC-1	110	11100	0.00981267	0.990187
AGCTTGGTCTTGACCC-1	132	10176	0.0128056	0.987194
AGCTTTAAGAATCTCA-1	183	16680	0.0108522	0.989148
AGCTTTAAGAGAGCCG-1	2550	22	0.991446	0.00855365
AGCTTTAAGCGGGCAA-1	167	10664	0.0154187	0.984581
AGCTTTAAGGCCGGAA-1	1223	31	0.975279	0.0247209
AGCTTTAAGGGCTAAA-1	115	11363	0.0100192	0.989981
AGCTTTAAGTTCCCGT-1	164	14088	0.0115072	0.988493
AGGAAACGTGGTTATG-1	1893	12	0.993701	0.00629921
AGGAAACGTTCATTTG-1	100	8992	0.0109987	0.989001
AGGAAACGTTTACGTC-1	2175	14	0.993604	0.00639561
AGGAACCAGGCAAGTA-1	169	11770	0.0141553	0.985845
AGGAACGGTTAATGAC-1	130	12104	0.0106261	0.989374
AGGAACGGTTGAAGCC-1	296	5423	0.0517573	0.948243
AGGAACGGTTGGATCA-1	73	6968	0.0103678	0.989632
AGGACGTAGAGGGACT-1	2230	21	0.990671	0.00932919
AGGACGTAGCCTGGTA-1	1400	29	0.979706	0.0202939
AGGACGTAGCTACTGG-1	229	15379	0.014672	0.985328
AGGACGTAGCTATATG-1	1950	34	0.982863	0.0171371
AGGACGTAGGGACTAA-1	110	11268	0.00966778	0.990332
AGGACGTAGTTGGCCA-1	6727	68	0.989993	0.0100074
AGGACGTAGTTGTCTT-1	2390	33	0.986381	0.0136195
AGGACTAAGCACTTGG-1	2737	13708	0.166434	0.833566
AGGACTAAGCCTGTTC-1	83	5871	0.0139402	0.98606
AGGACTAAGCTCGCTT-1	2009	20	0.990143	0.00985707
AGGACTAAGGAACCAA-1	116	10544	0.0108818	0.989118
AGGACTAAGGTTACGT-1	1211	19	0.984553	0.0154472
AGGAGCTAGAAACTGG-1	132	8821	0.0147437	0.985256
AGGAGCTAGACACCGC-1	80	2964	0.0262812	0.973719
AGGAGCTAGAGCAAGC-1	99	8193	0.0119392	0.988061
AGGAGCTAGCAGGTTT-1	2080	42	0.980207	0.0197926
AGGAGCTAGGAACGCG-1	1152	12	0.989691	0.0103093
AGGAGCTAGGACAACA-1	1519	32	0.979368	0.0206319
AGGAGCTAGGAGCATA-1	75	7174	0.0103463	0.989654
AGGAGCTAGTAGCCAT-1	1163	15	0.987267	0.0127334
AGGAGCTAGTGACCTG-1	1744	24	0.986425	0.0135747
AGGATCCGTACGGTAC-1	2522	8934	0.220147	0.779853
AGGATCCGTCCACAAA-1	1448	8706	0.142604	0.857396
AGGATCCGTCCTTAGT-1	1633	37	0.977844	0.0221557
AGGATCCGTGAGGTAG-1	260	17776	0.0144156	0.985584
AGGATCCGTGCTCCGT-1	1894	28	0.985432	0.0145682
AGGATCCGTTATTGCC-1	5566	39	0.993042	0.00695807
AGGATCCGTTTACTTG-1	2968	18	0.993972	0.00602813
AGGATGCAGGACAATG-1	108	11283	0.00948117	0.990519
AGGATGCAGTAACCCG-1	1839	24	0.987118	0.0128824
AGGATGCAGTGTTGCG-1	130	12196	0.0105468	0.989453
AGGATGTCAGTAAGTA-1	213	13530	0.0154988	0.984501
AGGATGTCATAAGTCT-1	2212	33	0.985301	0.0146993
AGGATTGAGGCTAGAA-1	156	10824	0.0142077	0.985792
AGGCAATCAACTAGAA-1	6420	61	0.990588	0.00941213
AGGCAATCAACTAGCC-1	155	10376	0.0147185	0.985282
AGGCAATCAAGTCGCT-1	3437	10317	0.249891	0.750109
AGGCAATCAATAATGG-1	172	9595	0.0176103	0.98239
AGGCAATCAGTTTGGC-1	5001	48	0.990493	0.00950683
AGGCAATCATAACGGG-1	189	18460	0.0101346	0.989865
AGGCAGGTCCCGCCTA-1	1727	23	0.986857	0.0131429
AGGCAGGTCCTCGATC-1	1488	43	0.971914	0.0280862
AGGCAGGTCCTTGAGG-1	1802	36	0.980413	0.0195865
AGGCAGGTCGATAACC-1	441	35356	0.0123195	0.987681
AGGCAGGTCGTGCCTT-1	102	15443	0.0065616	0.993438
AGGCAGGTCTCACACC-1	3472	423	0.891399	0.108601
AGGCCCAGTAGGTTGC-1	161	9176	0.0172432	0.982757
AGGCCCAGTAGTTAAC-1	74	3605	0.0201142	0.979886
AGGCCCAGTCCCGAAG-1	139	13475	0.0102101	0.98979
AGGCCCAGTGATGAGG-1	66	5925	0.0110165	0.988983
AGGCCCAGTGCGCAAT-1	3199	93176	0.0331933	0.966807
AGGCCCAGTTAATGCG-1	8246	21190	0.280133	0.719867
AGGCCCAGTTACATCC-1	1762	24	0.986562	0.0134378
AGGCGGATCACAGACT-1	2171	28	0.987267	0.0127331
AGGCGGATCACTAGGT-1	2314	6048	0.276728	0.723272
AGGCGGATCATTATGG-1	96	8625	0.0110079	0.988992
AGGCGGATCCCTCAGT-1	1927	42	0.978669	0.0213306
AGGCGGATCCCTGACT-1	783	13676	0.0541531	0.945847
AGGCGGATCCGCAAAT-1	141	7866	0.0176096	0.98239
AGGCGGATCCTGAGTG-1	104	9543	0.0107806	0.989219
AGGCGGATCGATTATG-1	1993	24	0.988101	0.0118989
AGGCGGATCTTAGCGG-1	1720	59	0.966835	0.0331647
AGGCTAAAGATGGAGC-1	1752	24	0.986486	0.0135135
AGGCTAAAGTTAGAGG-1	1432	18	0.987586	0.0124138
AGGCTAAAGTTCCCAC-1	2704	35	0.987222	0.0127784
AGGCTAGCAATATGGA-1	117	10250	0.0112858	0.988714
AGGCTAGCACGGTTTA-1	182	15607	0.011527	0.988473
AGGCTAGCACTGACCG-1	2277	35	0.984862	0.0151384
AGGCTAGCAGATAGAC-1	1271	29	0.977692	0.0223077
AGGCTAGCAGGCCATT-1	2147	24	0.988945	0.0110548
AGGCTAGCATATAACC-1	96	10686	0.00890373	0.991096
AGGCTAGCATCTAGCA-1	63	4058	0.0152876	0.984712
AGGGCCTTCCAGGTTG-1	2040	18	0.991254	0.00874636
AGGGCCTTCCCGAAGC-1	63	5158	0.0120667	0.987933
AGGGCCTTCCCTCGCA-1	151	10068	0.0147764	0.985224
AGGGCCTTCCTACCTA-1	1900	50	0.974359	0.025641
AGGGCCTTCGCACACA-1	150	10958	0.0135038	0.986496
AGGGCTACAAACTAAG-1	562	21	0.963979	0.0360206
AGGGCTACAAGACTCC-1	2109	30	0.985975	0.0140252
AGGGCTACACGGTTTA-1	2724	24	0.991266	0.00873362
AGGGCTACAGAAATGC-1	2028	19	0.990718	0.00928188
AGGGCTACAGCCTGCA-1	163	9335	0.0171615	0.982838
AGGGCTACATGACTAT-1	2752	16	0.99422	0.00578035
AGGGCTACATTGCAGC-1	1427	7	0.995119	0.00488145
AGGGTTGCAAGGATTA-1	971	63032	0.0151712	0.984829
AGGGTTGCAAGGTCCT-1	1555	20	0.987302	0.0126984
AGGGTTGCAGGTTATT-1	2635	38	0.985784	0.0142162
AGGTAACCACATACTG-1	261	3854	0.0634265	0.936574
AGGTAACCATCCATCT-1	277	12622	0.0214745	0.978525
AGGTACGCACAGGAAT-1	2567	37	0.985791	0.0142089
AGGTATTGTGCACGCA-1	4610	76	0.983781	0.0162185
AGGTATTGTTTATCGC-1	6444	54	0.99169	0.00831025
AGGTCAAAGCCACAAT-1	172	15804	0.0107661	0.989234
AGGTCAAAGGTTTACA-1	117	10420	0.0111037	0.988896
AGGTCAAAGTGTTGTA-1	1422	21	0.985447	0.014553
AGGTCAAAGTTTCCGC-1	178	13271	0.0132352	0.986765
AGGTCATTCATGAAGG-1	3054	41	0.986753	0.0132472
AGGTCATTCGCACAAT-1	6952	68	0.990313	0.00968661
AGGTCATTCGCTATAA-1	170	15677	0.0107276	0.989272
AGGTCATTCGGTTACG-1	3072	31	0.99001	0.00999033
AGGTCCGGTCAGTAAT-1	132	3048	0.0415094	0.958491
AGGTCCGGTCTCACTG-1	233	20993	0.0109771	0.989023
AGGTCCGGTTACTTCA-1	282	19355	0.0143606	0.985639
AGGTCTTAGACAGGCG-1	95	6620	0.0141474	0.985853
AGGTCTTAGCACGATT-1	15	1604	0.00926498	0.990735
AGGTCTTAGCTATTAG-1	1725	15	0.991379	0.00862069
AGGTCTTAGGCCGGAA-1	54	6095	0.00878192	0.991218
AGGTCTTAGTAGGATG-1	4167	37	0.991199	0.00880114
AGGTTAACAATGAGGT-1	100	9851	0.0100492	0.989951
AGGTTAACAGATAGAC-1	1989	31	0.984653	0.0153465
AGGTTAACAGTTAGCC-1	238	13722	0.0170487	0.982951
AGGTTACTCGCTCCAT-1	323	23652	0.0134724	0.986528
AGGTTACTCGTTAGTA-1	78	8838	0.00874832	0.991252
AGGTTACTCTAAATCG-1	1294	40	0.970015	0.029985
AGGTTAGAGCATTTCT-1	628	5	0.992101	0.00789889
AGGTTAGAGCTCATAA-1	956	15	0.984552	0.015448
AGGTTAGAGGCTGTGC-1	1957	21	0.989383	0.0106168
AGGTTAGAGGTCCTGA-1	3145	44	0.986203	0.0137974
AGGTTAGAGTAGCCAT-1	83	7731	0.010622	0.989378
AGGTTAGAGTTAGGCT-1	4460	24	0.994648	0.00535236
AGGTTGCGTCCGGTTC-1	7251	69	0.990574	0.00942623
AGGTTGCGTCGACTAA-1	777	14	0.982301	0.0176991
AGGTTGCGTGTTTGCT-1	84	7136	0.0116343	0.988366
AGGTTTGGTAACCACA-1	3248	28	0.991453	0.00854701
AGGTTTGGTACCTTAC-1	264	27052	0.00966467	0.990335
AGGTTTGGTGGTTATG-1	1202	39	0.968574	0.0314263
AGTAACACAGAATGAC-1	70	5881	0.0117627	0.988237
AGTAACACAGCATGGA-1	153	14097	0.0107368	0.989263
AGTAACACAGGCTACT-1	95	8678	0.0108287	0.989171
AGTAACCTCCCGCCTA-1	1960	14	0.992908	0.0070922
AGTAACCTCCTCATCA-1	2872	42	0.985587	0.0144132
AGTAACCTCGCAACAT-1	2736	10557	0.205823	0.794177
AGTAACCTCTAGCGAT-1	1417	12	0.991603	0.00839748
AGTAACCTCTAGCTTT-1	4087	50	0.987914	0.0120861
AGTAACCTCTTGAGCG-1	66	7948	0.00823559	0.991764
AGTAACGAGAACCTGT-1	185	14704	0.0124253	0.987575
AGTAACGAGCACTAGT-1	84	9930	0.00838826	0.991612
AGTAACGAGCGAGCGA-1	1897	31	0.983921	0.0160788
AGTAACGAGGAGGGTT-1	1101	8	0.992786	0.00721371
AGTAACGAGGCACAGG-1	936	65798	0.0140258	0.985974
AGTAAGTAGTAACGGA-1	107	9533	0.0110996	0.9889
AGTAAGTAGTCATCCC-1	1573	18	0.988686	0.0113136
AGTAAGTAGTCCTTCA-1	1615	23	0.985958	0.0140415
AGTAAGTAGTTAGCCG-1	1958	22	0.988889	0.0111111
AGTAATCGTACCTTAC-1	173	14067	0.0121489	0.987851
AGTAATCGTTAACGAT-1	110	10651	0.0102221	0.989778
AGTAATCGTTAGGCTA-1	1771	22277	0.0736444	0.926356
AGTAATCGTTCGCGCT-1	153	13014	0.01162	0.98838
AGTAATCGTTGTTGTC-1	110	11150	0.00976909	0.990231
AGTAATCGTTTGAGCA-1	366	30371	0.0119075	0.988093
AGTAATGCAACTAGAA-1	3324	42	0.987522	0.0124777
AGTAATGCAGGGAGCT-1	124	9977	0.012276	0.987724
AGTACGCGTACGCGCA-1	2652	44	0.98368	0.0163205
AGTACGCGTATGGTGC-1	114	9586	0.0117526	0.988247
AGTAGCTTCATGAAGG-1	2078	23	0.989053	0.0109472
AGTAGCTTCCGCCTAT-1	7508	50	0.993384	0.00661551
AGTAGCTTCCTCACTA-1	118	9879	0.0118035	0.988196
AGTAGGATCTTTGTAC-1	2356	11724	0.16733	0.83267
AGTATAGCAAACCTTG-1	199	17130	0.0114836	0.988516
AGTATAGCAATTGAAG-1	136	14687	0.00917493	0.990825
AGTATAGCATTGCAGC-1	728	25	0.966799	0.0332005
AGTCAAGAGCCTGAGC-1	1792	18	0.990055	0.00994475
AGTCAAGAGCTAATTG-1	86	5448	0.0155403	0.98446
AGTCAAGAGGCACAGG-1	1308	17	0.98717	0.0128302
AGTCAAGAGTCACCTC-1	122	9663	0.0124681	0.987532
AGTCAAGAGTCGCTAG-1	2218	21	0.990621	0.00937919
AGTCAAGAGTGAGCAA-1	121	11270	0.0106224	0.989378
AGTCAAGAGTTAGACC-1	2830	19	0.993331	0.00666901
AGTCAATGTATTCGTC-1	89	11577	0.00762901	0.992371
AGTCAATGTCACAAAT-1	100	8953	0.0110461	0.988954
AGTCAATGTGGTGAGA-1	136	11024	0.0121864	0.987814
AGTCAATGTTACGCGG-1	117	9352	0.0123561	0.987644
AGTCAGGCAAGCCAGA-1	350	22033	0.0156369	0.984363
AGTCAGGCACAACCTA-1	2568	44	0.983155	0.0168453
AGTCAGGCACAATTAC-1	5682	65	0.98869	0.0113102
AGTCAGGCAGCAAGTG-1	44	4092	0.0106383	0.989362
AGTCAGGCAGGAACTG-1	9605	99	0.989798	0.010202
AGTCAGGCATTGTGTG-1	1496	25	0.983563	0.0164366
AGTCCTGAGCTTCCCG-1	2587	26	0.99005	0.00995025
AGTCCTGAGGCGGGTA-1	1113	9	0.991979	0.00802139
AGTCCTGAGGGATGAC-1	2319	41	0.982627	0.0173729
AGTCCTTGTAGCAGCT-1	2161	29	0.986758	0.013242
AGTCCTTGTAGCTAGC-1	133	11534	0.0113997	0.9886
AGTCCTTGTCCTCCAA-1	2588	26	0.990054	0.00994644
AGTCCTTGTGACATGC-1	1168	35	0.970906	0.0290939
AGTCCTTGTGCTTTAC-1	1547	21	0.986607	0.0133929
AGTCCTTGTTGCACGG-1	1231	9	0.992742	0.00725806
AGTCCTTGTTTCCTCC-1	2684	13	0.99518	0.00482017
AGTCGCATCACACAGT-1	242	17681	0.0135022	0.986498
AGTCGCATCACTCGCT-1	280	21398	0.0129163	0.987084
AGTCGCATCATCCTGC-1	5030	12310	0.290081	0.709919
AGTCGCATCCGCAAGC-1	122	6705	0.0178702	0.98213
AGTCGCATCCGGGACT-1	1456	13	0.99115	0.00884956
AGTCGCATCCTCACTA-1	2315	49	0.979272	0.0207276
AGTCGCATCTAGCTTT-1	4700	9218	0.337692	0.662308
AGTCTTGCAACTGGGA-1	72	6464	0.0110159	0.988984
AGTCTTGCAGTAATAG-1	119	13064	0.00902678	0.990973
AGTCTTGCATTCCTCG-1	1378	12	0.991367	0.00863309
AGTGAACCAAGACTCC-1	3346	35	0.989648	0.010352
AGTGAACCAATAACGA-1	1974	13	0.993457	0.00654253
AGTGAACCACCTCAGG-1	1341	7129	0.158323	0.841677
AGTGAACCAGGACCTT-1	2586	40	0.984768	0.0152323
AGTGAACCATGAGCAG-1	92	8749	0.0104061	0.989594
AGTGAACCATGTCAAT-1	3573	51	0.985927	0.0140728
AGTGAACCATTAGCGC-1	639	63310	0.00999234	0.990008
AGTGAACCATTTGCTC-1	2989	25	0.991705	0.00829463
AGTGAGTCAGGCTTCG-1	1212	6546	0.156226	0.843774
AGTGAGTCATAAGTTC-1	80	8672	0.00914077	0.990859
AGTGATGAGAGGAGGA-1	68	7219	0.00933169	0.990668
AGTGATGAGCACTAAC-1	1287	22	0.983193	0.0168067
AGTGATGAGGAGTCTT-1	348	10936	0.0308401	0.96916
AGTGATGAGTAACGAG-1	62	5122	0.0119599	0.98804
AGTGCACGTTAGCAGC-1	524	40167	0.0128775	0.987122
AGTGCACGTTCAAGCA-1	1958	31	0.984414	0.0155857
AGTGCACGTTCCGGCT-1	138	11568	0.0117888	0.988211
AGTGCACGTTGAAGCC-1	132	12391	0.0105406	0.989459
AGTGCACGTTGGATCA-1	3234	69	0.97911	0.0208901
AGTGCCGGTCACCTAT-1	2052	40	0.98088	0.0191205
AGTGCCGGTGAGCAAG-1	3175	42	0.986944	0.0130556
AGTGCCGGTTGACTTC-1	277	20536	0.013309	0.986691
AGTGCCGGTTTGCTGT-1	456	30413	0.0147721	0.985228
AGTGCGGAGCAAGGTA-1	1114	13	0.988465	0.011535
AGTGCGGAGGTCCTGA-1	113	9795	0.0114049	0.988595
AGTGCGGAGTAACGGA-1	1322	19	0.985831	0.0141685
AGTGCGGAGTGAACGA-1	1096	17	0.984726	0.015274
AGTGCGGAGTTGGCCA-1	2549	27	0.989519	0.0104814
AGTGGACAGCATGAAG-1	105	10601	0.00980758	0.990192
AGTGGACAGCTTACTT-1	71	5737	0.0122245	0.987775
AGTGGACAGGTAGCTT-1	4453	63	0.98605	0.0139504
AGTGGACAGGTCCTGA-1	2104	32	0.985019	0.0149813
AGTGGACAGGTCGAGG-1	64	7031	0.00902044	0.99098
AGTGGACAGTCATTGA-1	1685	14	0.99176	0.00824014
AGTGGACAGTTTGTCT-1	992	30	0.970646	0.0293542
AGTGTGGCACAACAGG-1	1754	23	0.987057	0.0129432
AGTGTGGCACATGCTA-1	99	6790	0.0143707	0.985629
AGTGTGGCATGCTATG-1	4456	4169	0.516638	0.483362
AGTGTTTCACCGGTAT-1	71	7741	0.00908858	0.990911
AGTGTTTCAGAAATTG-1	166	13314	0.0123145	0.987685
AGTTACATCCCGTTAC-1	146	12366	0.0116688	0.988331
AGTTACATCCTTGAGG-1	109	9373	0.0114955	0.988505
AGTTACATCGATTATG-1	235	21086	0.011022	0.988978
AGTTACTCAATCCCTT-1	4648	31	0.993375	0.00662535
AGTTACTCACCCTCAC-1	4016	65	0.984073	0.0159275
AGTTACTCAGAACCGA-1	111	10542	0.0104196	0.98958
AGTTACTCAGGCATCT-1	2377	33	0.986307	0.0136929
AGTTACTCATTAAACC-1	105	8559	0.0121191	0.987881
AGTTATGTCCTCACAC-1	2526	29	0.98865	0.0113503
AGTTATGTCTAAGGTC-1	193	16501	0.011561	0.988439
AGTTATGTCTCACACC-1	110	10157	0.0107139	0.989286
AGTTGCAGTGAGACTC-1	156	21686	0.0071422	0.992858
AGTTGCAGTGTTTGAG-1	4002	26	0.993545	0.00645482
AGTTGCAGTTAATCGG-1	1729	11	0.993678	0.00632184
AGTTGCAGTTAATGAC-1	4294	49	0.988717	0.0112825
AGTTGCAGTTAGGCGT-1	2630	4404	0.373898	0.626102
AGTTGCGTCAATCTAG-1	1929	19	0.990246	0.00975359
AGTTGCGTCAATGTCA-1	1427	8	0.994425	0.00557491
AGTTGCGTCAGGAAGC-1	65	6868	0.00937545	0.990625
AGTTGCGTCCCGTTTA-1	2004	20	0.990119	0.00988142
AGTTGCGTCCTCACTA-1	118	9918	0.0117577	0.988242
AGTTGTCAGACTTATG-1	4281	57	0.98686	0.0131397
AGTTGTCAGGGCTAAA-1	408	16499	0.024132	0.975868
AGTTGTCAGGTTTACA-1	2525	35	0.986328	0.0136719
AGTTTGATCCTACCTA-1	1893	27	0.985938	0.0140625
AGTTTGATCCTCGATC-1	79	7748	0.0100933	0.989907
AGTTTGATCTAAGTGC-1	11078	69	0.99381	0.00619001
AGTTTGATCTTACTCG-1	131	15681	0.00828485	0.991715
AGTTTGATCTTAGCGG-1	1541	11	0.992912	0.00708763
AGTTTGCAGCAAGACA-1	6720	10638	0.387141	0.612859
AGTTTGCAGCTCGCTT-1	3921	48	0.987906	0.0120937
AGTTTGCAGGAAGCTA-1	1710	19	0.989011	0.010989
AGTTTGCAGGGTCTAT-1	246	24840	0.00980627	0.990194
AGTTTGCAGTACTGGT-1	80	5653	0.0139543	0.986046
ATAACGACAACACCTA-1	854	24	0.972665	0.0273349
ATAACGACACCTATAG-1	124	11549	0.0106228	0.989377
ATAACGACACCTGCTC-1	3161	38	0.988121	0.0118787
ATAACGACAGTTTGGC-1	140	11253	0.0122882	0.987712
ATAACGACATTAAAGG-1	89	7419	0.011854	0.988146
ATAAGCCTCCGGTTAG-1	279	18692	0.0147067	0.985293
ATAAGTCGTTTACTTG-1	3558	44	0.987785	0.0122154
ATAATGGCAAGTAAGC-1	1567	23	0.985535	0.0144654
ATAATGGCATCAGTAT-1	4462	36	0.991996	0.00800356
ATAATGGCATGACTAT-1	116	15312	0.0075188	0.992481
ATACCGGTCCTAGTCC-1	3210	38	0.9883	0.0116995
ATACCGGTCTGTAAGC-1	2258	19120	0.105623	0.894377
ATACCTGCACATTGCA-1	3496	49	0.986178	0.0138223
ATACCTGCAGCATGTC-1	158	12570	0.0124136	0.987586
ATACCTGCATAAAGCA-1	1522	24	0.984476	0.0155239
ATACCTGCATGCATAT-1	128	16655	0.00762677	0.992373
ATAGATGCAAATATCC-1	2250	24	0.989446	0.0105541
ATAGATGCACCGTTCC-1	3503	56	0.984265	0.0157348
ATAGATGCATGAGTTT-1	3387	50	0.985452	0.0145476
ATAGCATGTAAGGTTT-1	95	7842	0.0119693	0.988031
ATAGCATGTAGGATTT-1	130	14226	0.00905545	0.990945
ATAGCATGTCATTGTC-1	600	44579	0.0132805	0.986719
ATAGCATGTGAGACTC-1	1419	11	0.992308	0.00769231
ATAGCATGTGGATGTC-1	236	19447	0.01199	0.98801
ATAGCATGTTACCGGG-1	2689	19	0.992984	0.00701625
ATAGCATGTTCCAGGG-1	509	38824	0.0129408	0.987059
ATAGCATGTTGGATCA-1	132	13354	0.00978793	0.990212
ATAGGTACAACACTTG-1	3844	39	0.989956	0.0100438
ATAGGTACACGTAAGG-1	1783	306	0.853518	0.146482
ATAGGTACACTGACTA-1	132	9196	0.0141509	0.985849
ATAGGTACAGAAATGC-1	2625	39	0.98536	0.0146396
ATAGGTACAGCAACAG-1	961	40	0.96004	0.03996
ATAGGTACATACCCGG-1	3373	64	0.981379	0.0186209
ATAGGTACATCCTAGA-1	5188	42	0.991969	0.00803059
ATAGGTACATTGTCCT-1	1227	149877	0.00812024	0.99188
ATATAGGCAACCCTCC-1	217	17812	0.0120362	0.987964
ATATAGGCAAGCGAGC-1	2619	17	0.993551	0.00644917
ATATAGGCACATACTG-1	256	26416	0.00959808	0.990402
ATATAGGCAGCCAGAA-1	176	16696	0.0104315	0.989569
ATATAGGCAGTAGCCT-1	4882	43	0.991269	0.00873096
ATATAGGCATCTTGAG-1	190	16743	0.0112207	0.988779
ATATAGGCATGAGTTT-1	96	10212	0.00931315	0.990687
ATATAGGCATGCAACC-1	102	8010	0.012574	0.987426
ATATGCATCATAATCG-1	116	10760	0.0106657	0.989334
ATATGCATCCCGTTAC-1	235	12548	0.0183838	0.981616
ATATGCATCCCTGATC-1	1074	86387	0.0122798	0.98772
ATATGCATCGATTTAG-1	3094	42	0.986607	0.0133929
ATATGCATCGCATTAA-1	1380	35	0.975265	0.024735
ATATGCATCGCTCCAT-1	81	5566	0.0143439	0.985656
ATATGCATCGGTTTGG-1	3314	31	0.990732	0.00926756
ATATGCATCTAAGGTC-1	176	10178	0.0169983	0.983002
ATATGCATCTACTAAG-1	113	11494	0.0097355	0.990264
ATATGCATCTTGAGCG-1	2027	31	0.984937	0.0150632
ATATGCTCAAGCGATG-1	97	8602	0.0111507	0.988849
ATATGCTCACCAACCG-1	117	8851	0.0130464	0.986954
ATATGCTCACCGGTAT-1	2603	46	0.982635	0.017365
ATATGCTCATTATGAC-1	191	5522	0.0334325	0.966567
ATATGGTGTAGTTAAC-1	175	17990	0.00963391	0.990366
ATATGGTGTCACACCC-1	977	11	0.988866	0.0111336
ATATGGTGTGATCAGC-1	105	8327	0.0124526	0.987547
ATATGGTGTTCACCCA-1	1964	26	0.986935	0.0130653
ATATGTCCAAGCTTTG-1	186	8672	0.020998	0.979002
ATATGTCCAATAATGG-1	107	9377	0.0112822	0.988718
ATATGTCCAATATACC-1	2596	16	0.993874	0.00612557
ATATGTCCAATGAAGC-1	1209	45	0.964115	0.0358852
ATATGTCCACTGGCTG-1	3080	15	0.995153	0.00484653
ATATGTCCATTGTTGG-1	144	10617	0.0133817	0.986618
ATCAAGACAACCGCCA-1	2493	54	0.978799	0.0212014
ATCAAGACACCATATG-1	80	8191	0.00967235	0.990328
ATCAAGACAGGATTAA-1	1254	11072	0.101736	0.898264
ATCAAGACATAAACCT-1	152	16024	0.00939664	0.990603
ATCAAGACATAAAGCA-1	54	8508	0.00630694	0.993693
ATCAAGCTCCTTAGGG-1	322	25472	0.0124835	0.987516
ATCAATCCAAACTCAT-1	348	32717	0.0105247	0.989475
ATCAATCCACGTTACA-1	1904	37	0.980938	0.0190623
ATCACAATCGTTACTT-1	249	22930	0.0107425	0.989258
ATCACAATCGTTAGTA-1	2354	34	0.985762	0.0142379
ATCACAATCTAAGTGC-1	166	10248	0.0159401	0.98406
ATCACAATCTGTAAGC-1	3966	60	0.985097	0.0149031
ATCACACAGCCTAATA-1	140	11442	0.0120877	0.987912
ATCACACAGGACCTGC-1	3381	47	0.986289	0.0137106
ATCACACAGGGTCTAT-1	6716	56	0.991731	0.00826934
ATCACACAGTTGGGCC-1	215	19229	0.0110574	0.988943
ATCACCCTCAAATCGC-1	763	7	0.990909	0.00909091
ATCACCCTCGACCTGA-1	151	9855	0.0150909	0.984909
ATCACCCTCTTAGGGT-1	125	12939	0.00956828	0.990432
ATCACTAAGCTATTGA-1	88	8181	0.0106422	0.989358
ATCACTAAGCTGTCAG-1	132	9563	0.0136153	0.986385
ATCACTAAGTCACTCC-1	126	11470	0.0108658	0.989134
ATCACTAAGTTAGCCG-1	2383	57	0.976639	0.0233607
ATCAGGTTCAATGAGG-1	108	8148	0.0130814	0.986919
ATCAGGTTCCTCCTAA-1	1139	17	0.985294	0.0147059
ATCAGGTTCCTTGCGT-1	172	13015	0.0130431	0.986957
ATCAGGTTCGAAGCGG-1	2058	39	0.981402	0.018598
ATCAGGTTCGAGGAGT-1	1265	62	0.953278	0.0467219
ATCATCAAGCCAGGTC-1	4043	52	0.987302	0.0126984
ATCATCAAGGTGCTGC-1	2205	26	0.988346	0.011654
ATCATCAAGGTTAGAG-1	1905	13	0.993222	0.00677789
ATCATCAAGTAGGATG-1	68	6666	0.010098	0.989902
ATCATCAAGTTAGTGC-1	69	6400	0.0106663	0.989334
ATCATGTCAATTAGCT-1	146	12385	0.0116511	0.988349
ATCATGTCAGCATTAT-1	134	14564	0.00911689	0.990883
ATCATGTCAGCTCAAC-1	422	19562	0.0211169	0.978883
ATCATGTCATAAGGAC-1	144	12158	0.0117054	0.988295
ATCATGTCATATAACC-1	42	1649	0.0248374	0.975163
ATCCAACAGGACCTGC-1	554	8919	0.058482	0.941518
ATCCATAAGAACCTAC-1	311	9257	0.0325042	0.967496
ATCCATAAGCAACATC-1	5368	30	0.994442	0.00555761
ATCCATAAGCACAGAA-1	1982	43	0.978765	0.0212346
ATCCATAAGCATGAAG-1	1462	6	0.995913	0.00408719
ATCCATAAGCGCCTTT-1	128	12368	0.0102433	0.989757
ATCCATAAGGGTGGAT-1	65	6477	0.0099358	0.990064
ATCCATAAGTGAGAGC-1	1654	20	0.988053	0.0119474
ATCCATAAGTGAGCGG-1	470	37211	0.0124731	0.987527
ATCCATAAGTTTCCGC-1	3391	20	0.994137	0.00586338
ATCCCGCGTCCGCTGT-1	2664	20	0.992548	0.00745156
ATCCCGCGTCTAACCT-1	382	28841	0.0130719	0.986928
ATCCCGCGTGCTTAGA-1	151	13298	0.0112276	0.988772
ATCCCGCGTTAAGGTT-1	268	24775	0.0107016	0.989298
ATCCCGCGTTCCGGGA-1	2698	22	0.991912	0.00808824
ATCCCGCGTTTATCGC-1	91	8893	0.0101291	0.989871
ATCCGTGAGGAATAAC-1	3234	42	0.987179	0.0128205
ATCCGTGAGTGTGATC-1	824	10	0.98801	0.0119904
ATCCGTGAGTTACCGG-1	1714	6118	0.218846	0.781154
ATCCTGACAGCTCAAC-1	2874	31	0.989329	0.0106713
ATCCTGACATAGCGAG-1	3080	78	0.975301	0.0246992
ATCCTGACATTGCGAC-1	3793	35	0.990857	0.00914316
ATCCTTAGTAATCGTG-1	259	28081	0.00913903	0.990861
ATCCTTAGTACGGTAC-1	171	16141	0.0104831	0.989517
ATCCTTAGTTCAAGAT-1	4022	23	0.994314	0.00568603
ATCGAGGCAACAGGAT-1	395	34968	0.0111699	0.98883
ATCGAGGCAAGGTGCA-1	141	12129	0.0114914	0.988509
ATCGAGGCAATCCCTT-1	182	12416	0.0144467	0.985553
ATCGAGGCACAACAGG-1	2129	16	0.992541	0.00745921
ATCGAGGCACGGTTTA-1	80	4203	0.0186785	0.981322
ATCGAGGCAGCAGGTA-1	104	9852	0.010446	0.989554
ATCGAGGCAGCCAGAA-1	191	17553	0.0107642	0.989236
ATCGAGGCAGGCTAGA-1	1499	31	0.979739	0.0202614
ATCGAGGCATTAGCCA-1	120	11716	0.0101386	0.989861
ATCGCCCGTCCTTCAG-1	5244	41	0.992242	0.00775781
ATCGCCCGTGGGTACT-1	212	16995	0.0123206	0.987679
ATCGCCCGTTAGCTGA-1	98	7236	0.0133624	0.986638
ATCGCCCGTTTGCAGA-1	79	6263	0.0124566	0.987543
ATCGCTTGTGCGCAAT-1	490	29125	0.0165457	0.983454
ATCGGCCAGCCACATG-1	147	8541	0.0169199	0.98308
ATCGGCCAGCGGATTT-1	113	8954	0.0124628	0.987537
ATCGGCCAGGAGCACG-1	96	6424	0.0147239	0.985276
ATCGGCCAGGTGAAGC-1	214	10871	0.0193054	0.980695
ATCTATGAGTCACGAT-1	805	10061	0.0740843	0.925916
ATCTATGAGTCATCCC-1	129	10313	0.012354	0.987646
ATCTATGAGTCATTTC-1	3660	64	0.982814	0.0171858
ATGAAGCCAACTGGGA-1	2309	32	0.986331	0.0136694
ATGAAGCCACCTGCCT-1	5498	80	0.985658	0.0143421
ATGAAGCCAGATTCAT-1	2874	23	0.992061	0.00793925
ATGAAGCCATCCTAGA-1	96	6845	0.0138309	0.986169
ATGAAGCCATTAAGCT-1	159	14664	0.0107266	0.989273
ATGAAGTAGAGAGGAG-1	567	41286	0.0135474	0.986453
ATGAAGTAGCAGCTCA-1	1499	30	0.980379	0.0196207
ATGAAGTAGCCGCAGT-1	1712	31	0.982215	0.0177854
ATGAAGTAGCCTTAAA-1	155	8428	0.018059	0.981941
ATGAAGTAGGCTAGAA-1	1635	28	0.983163	0.016837
ATGAAGTAGGGATGCG-1	121	10737	0.0111439	0.988856
ATGAAGTAGGGTTAGA-1	111	10912	0.0100699	0.98993
ATGAAGTAGTATCGCG-1	151	9498	0.0156493	0.984351
ATGAAGTAGTGTGATC-1	135	12187	0.010956	0.989044
ATGAAGTAGTTCCCGT-1	90	10019	0.00890296	0.991097
ATGAATGCAAAGCCTC-1	5641	64	0.988782	0.0112182
ATGAATGCACGAATCC-1	137	10149	0.0133191	0.986681
ATGAATGCATGAATAG-1	344	11186	0.0298352	0.970165
ATGAATGCATTGTGTG-1	1214	8	0.993453	0.00654664
ATGAATGCATTTAAGC-1	2008	31	0.984796	0.0152035
ATGACAACAAACTCAT-1	131	9017	0.0143201	0.98568
ATGACAACACAATACT-1	5723	51	0.991167	0.0088327
ATGACAACAGCCAGAA-1	4538	50	0.989102	0.010898
ATGACCAGTGTCCAAA-1	3990	21	0.994764	0.0052356
ATGACCAGTTAGTGAT-1	1799	20	0.989005	0.0109951
ATGACCAGTTCCGGCT-1	234	11414	0.0200893	0.979911
ATGACCAGTTTCCGGC-1	257	9987	0.0250879	0.974912
ATGACGAAGGCGAAAC-1	183	6452	0.027581	0.972419
ATGACGAAGGTCCGTA-1	1668	28	0.983491	0.0165094
ATGACGAAGGTCGATT-1	88	7005	0.0124066	0.987593
ATGACTCAGAGGAAGG-1	1887	24	0.987441	0.0125589
ATGACTCAGGCATGTT-1	146	12427	0.0116122	0.988388
ATGACTCAGGCTGTCA-1	2022	36	0.982507	0.0174927
ATGACTCAGGGTGGAT-1	4343	75	0.983024	0.016976
ATGACTCAGGTGAAAT-1	109	12492	0.00865011	0.99135
ATGACTCAGTAGCGCC-1	110	7720	0.0140485	0.985951
ATGACTCAGTAGGCGG-1	42	6158	0.00677419	0.993226
ATGAGCCGTTGCGCGA-1	1443	23	0.984311	0.0156889
ATGAGCCGTTGGCGTG-1	59	5909	0.00988606	0.990114
ATGAGCCGTTGTTCAC-1	64	5372	0.0117734	0.988227
ATGATGGAGCACAGAA-1	1935	40	0.979747	0.0202532
ATGATGGAGCGGTTAT-1	1449	14	0.990431	0.00956938
ATGATGGAGGGCTTTG-1	1513	11	0.992782	0.00721785
ATGATGGAGGTTTGCG-1	48	5995	0.00794307	0.992057
ATGCAAACAATCCTAG-1	121	10789	0.0110907	0.988909
ATGCAAACAGTTGCGT-1	351	17825	0.0193112	0.980689
ATGCAAACATCAGCAC-1	159	15235	0.0103287	0.989671
ATGCAAACATCTAGCA-1	479	35345	0.0133709	0.986629
ATGCATTCAAAGCGGC-1	46	4191	0.0108567	0.989143
ATGCATTCAATAACCT-1	1750	14	0.992063	0.00793651
ATGCATTCAATTGAAG-1	94	8074	0.0115083	0.988492
ATGCATTCACCCACCT-1	108	7716	0.0138037	0.986196
ATGCATTCAGCACGAA-1	1498	13	0.991396	0.00860357
ATGCATTCAGTTATCG-1	2222	26	0.988434	0.0115658
ATGCATTCATCATGGC-1	174	15768	0.0109146	0.989085
ATGCATTCATGACTAT-1	144	15455	0.00923136	0.990769
ATGCCTGAGAATGACG-1	131	8535	0.0151165	0.984883
ATGCCTGAGGAATAAC-1	141	13953	0.0100043	0.989996
ATGCCTGAGGACCAGG-1	90	7496	0.011864	0.988136
ATGCCTGAGGCTACAT-1	218	14472	0.01484	0.98516
ATGCCTGAGGTTACAC-1	4290	11199	0.276971	0.723029
ATGCCTGAGTCTCACC-1	1447	21	0.985695	0.0143052
ATGCGATTCATTACTC-1	2835	60	0.979275	0.0207254
ATGCGATTCCAAACAC-1	130	12749	0.010094	0.989906
ATGCGATTCCCGCAAA-1	3948	32	0.99196	0.0080402
ATGCGATTCCCTGATC-1	333	21809	0.0150393	0.984961
ATGCGATTCCTAATTC-1	81	4589	0.0173448	0.982655
ATGCGATTCCTACCTA-1	3426	20	0.994196	0.00580383
ATGCGATTCTAATCTC-1	1868	20	0.989407	0.0105932
ATGCTTAAGCACCACA-1	1610	34	0.979319	0.0206813
ATGCTTAAGCCTGAGC-1	3341	45	0.98671	0.01329
ATGCTTAAGGCTGGCT-1	434	4099	0.0957423	0.904258
ATGCTTAAGTTAGCCG-1	148	10509	0.0138876	0.986112
ATGCTTAAGTTTGCGG-1	714	11	0.984828	0.0151724
ATGGACAAGACAGGCG-1	3393	18438	0.155421	0.844579
ATGGACAAGCTCAAAC-1	326	24630	0.013063	0.986937
ATGGACAAGCTCCTAC-1	2664	43	0.984115	0.0158847
ATGGACAAGGCGCTAC-1	904	126	0.87767	0.12233
ATGGACAAGTAGAGGC-1	3329	6580	0.335957	0.664043
ATGGCCCAGGAGCACG-1	3948	23	0.994208	0.00579199
ATGGCCCAGTGCTGTG-1	1249	29	0.977308	0.0226917
ATGGCCCAGTTATTCC-1	4110	37	0.991078	0.00892211
ATGGCCCAGTTTAACG-1	3224	43	0.986838	0.0131619
ATGGCTAGTAACGTGC-1	2554	66038	0.0372347	0.962765
ATGGCTAGTAATCCCT-1	336	31481	0.0105604	0.98944
ATGGCTAGTACTGATG-1	100	8880	0.0111359	0.988864
ATGGCTAGTCCGTGAG-1	1111	20	0.982317	0.0176835
ATGGCTAGTTAAGCCA-1	1302	19	0.985617	0.014383
ATGGCTGTCACACAGT-1	2614	29	0.989028	0.0109724
ATGGCTGTCACAGACT-1	1525	16305	0.08553	0.91447
ATGGCTGTCACCGGTA-1	162	14869	0.0107777	0.989222
ATGGCTGTCAGTGAAG-1	1419	22	0.984733	0.0152672
ATGGCTGTCCGTCCAT-1	54	5376	0.00994475	0.990055
ATGGCTTAGCAATAGG-1	99	7386	0.0132265	0.986774
ATGGCTTAGCATGCAT-1	6834	71	0.989718	0.0102824
ATGGCTTAGCCGCAGT-1	144	10725	0.0132487	0.986751
ATGGCTTAGCTGAGGG-1	4316	31	0.992869	0.00713135
ATGGCTTAGGTCCAAT-1	2648	9164	0.224179	0.775821
ATGGCTTAGGTTTGAC-1	93	11661	0.0079122	0.992088
ATGGTCTAGAACCTGT-1	3134	48	0.984915	0.0150849
ATGGTCTAGCTTAGTA-1	197	16703	0.0116568	0.988343
ATGGTCTAGCTTGCTC-1	143	10317	0.0136711	0.986329
ATGGTCTAGGCGCTAC-1	1158	26	0.978041	0.0219595
ATGGTCTAGTAGCGGG-1	1625	19	0.988443	0.0115572
ATGGTCTAGTCACTCC-1	90	5248	0.0168602	0.98314
ATGGTCTAGTGTGATC-1	1861	16	0.991476	0.00852424
ATGGTCTAGTTATCCT-1	153	13931	0.0108634	0.989137
ATGGTGCGTACTGAAT-1	2644	30	0.988781	0.0112191
ATGGTGCGTAGGTTGC-1	2671	21	0.992199	0.00780089
ATGGTGCGTATTACCC-1	1236	20	0.984076	0.0159236
ATGGTGCGTCCGCTGT-1	6095	47	0.992348	0.00765223
ATGGTGCGTGATGAGG-1	188	13858	0.0133846	0.986615
ATGGTGCGTGGTTATG-1	1228	14	0.988728	0.0112721
ATGGTTATCATTACGA-1	183	13303	0.0135696	0.98643
ATGGTTATCCCGCAAA-1	252	3382	0.0693451	0.930655
ATGGTTATCGGCTAGC-1	99	12591	0.00780142	0.992199
ATGGTTATCTGCAAGT-1	1646	12769	0.114187	0.885813
ATGTAACGTACTGAAT-1	2711	33	0.987974	0.0120262
ATGTAACGTCACAAAT-1	2112	25	0.988301	0.0116986
ATGTAACGTCAGTAAT-1	169	16065	0.0104103	0.98959
ATGTAACGTTACCTGT-1	140	13395	0.0103436	0.989656
ATGTAACGTTTGTTGC-1	1246	10595	0.105228	0.894772
ATGTAAGCAACACCTA-1	180	14172	0.0125418	0.987458
ATGTAAGCACTTCATC-1	4182	52	0.987718	0.0122815
ATGTAAGCAGATTCAT-1	2773	12215	0.185015	0.814985
ATGTCAATCCTAATTC-1	2884	564	0.836427	0.163573
ATGTCAATCGCAATCG-1	111	3079	0.0347962	0.965204
ATGTCAATCGCTCACT-1	141	11720	0.0118877	0.988112
ATGTCATCAAGCCAGA-1	114	7937	0.0141597	0.98584
ATGTCATCACAACAGG-1	4658	43	0.990853	0.00914699
ATGTCATCATAAGCAA-1	1274	26	0.98	0.02
ATGTGAGAGCTGGCTA-1	1533	21	0.986486	0.0135135
ATGTGAGAGTAACCCG-1	140	12779	0.0108368	0.989163
ATGTGAGAGTAATCCA-1	119	11841	0.00994983	0.99005
ATGTTCAAGCAAGGAC-1	122	10078	0.0119608	0.988039
ATGTTCAAGCGGTTAT-1	138	10091	0.0134911	0.986509
ATGTTCAAGCTAAAGG-1	39	3673	0.0105065	0.989494
ATGTTGTCAAATTGCT-1	5328	45	0.991625	0.00837521
ATGTTGTCACAGCCTG-1	94	4030	0.0227934	0.977207
ATGTTGTCATCGTTCT-1	179	13479	0.0131059	0.986894
ATGTTGTCATTGCGGT-1	1954	9	0.995415	0.00458482
ATGTTTGAGCCGCTAA-1	86	8823	0.00965316	0.990347
ATGTTTGAGCGCATTG-1	77	9831	0.0077715	0.992229
ATGTTTGAGCTCCCTG-1	171	14757	0.011455	0.988545
ATTAACCCAAACCTAT-1	1910	164	0.920926	0.0790743
ATTAACCCAATTTGGT-1	3916	19	0.995172	0.00482846
ATTAACCCACATTGCA-1	3685	42	0.988731	0.0112691
ATTAACCCACCCACAG-1	1676	21	0.987625	0.0123748
ATTAACCCAGGCGATA-1	1810	24	0.986914	0.0130862
ATTAACCCATATAACC-1	1720	10	0.99422	0.00578035
ATTAACCCATGAATCT-1	131	7673	0.0167863	0.983214
ATTACCCGTACTGAAT-1	7022	66	0.990688	0.00931151
ATTACCCGTGGTTAGC-1	928	66752	0.0137116	0.986288
ATTACCCGTTCAAGCA-1	3273	44	0.986735	0.013265
ATTACCGCACAGGAAT-1	663	54493	0.0120205	0.98798
ATTACCGCAGATTCAT-1	3886	52	0.986795	0.0132047
ATTACCGCAGCGCTTG-1	377	31221	0.0119311	0.988069
ATTACCGCAGGCATCT-1	1932	13	0.993316	0.0066838
ATTACGTCAAACCCTA-1	1057	18	0.983256	0.0167442
ATTACGTCAACAGGAT-1	1856	20874	0.0816542	0.918346
ATTACGTCAAGGAATC-1	2253	37	0.983843	0.0161572
ATTACGTCACTGACTA-1	115	11175	0.010186	0.989814
ATTACGTCAGCGCTTG-1	188	9961	0.018524	0.981476
ATTACGTCATTGTGAT-1	3204	30	0.990724	0.00927644
ATTACTGAGTGATTCA-1	2719	26	0.990528	0.00947177
ATTAGCGGTGGTTATG-1	82	7936	0.010227	0.989773
ATTAGCGGTTGCGCGA-1	100	10052	0.00985028	0.99015
ATTAGCTCAAACCCTA-1	2321	22	0.99061	0.00938967
ATTAGCTCACAAAGCG-1	206	17685	0.0115142	0.988486
ATTAGCTCACCCTCAC-1	128	9481	0.0133208	0.986679
ATTAGCTCAGAGGGAG-1	491	12086	0.0390395	0.96096
ATTAGCTCATTAGGTT-1	2462	26	0.98955	0.0104502
ATTAGCTCATTATGCG-1	3469	11325	0.234487	0.765513
ATTAGCTCATTGCAGC-1	212	17073	0.012265	0.987735
ATTAGGTGTAATGGCC-1	1603	26	0.984039	0.0159607
ATTAGGTGTTAGAGCC-1	208	9558	0.0212984	0.978702
ATTAGGTGTTTAACGG-1	3212	22	0.993197	0.00680272
ATTAGGTGTTTGCTGT-1	9222	90	0.990335	0.00966495
ATTAGTCCAACTAACT-1	2048	20	0.990329	0.00967118
ATTAGTCCAACTAGAA-1	156	15144	0.0101961	0.989804
ATTAGTCCAAGCTTTG-1	2428	40	0.983793	0.0162075
ATTAGTCCAATGCCTA-1	3219	38	0.988333	0.0116672
ATTAGTCCACAGACTC-1	7763	95	0.98791	0.0120896
ATTAGTCCAGGCTGTT-1	5189	43	0.991781	0.00821865
ATTAGTCCATAGACTT-1	113	8467	0.0131702	0.98683
ATTAGTCCATTATGGT-1	9160	121	0.986963	0.0130374
ATTAGTCCATTGGGAG-1	1678	27	0.984164	0.0158358
ATTATCCTCCAAATCA-1	137	12039	0.0112516	0.988748
ATTATCCTCGATTTGA-1	2178	33	0.985075	0.0149254
ATTCAACCAACCCTAA-1	5792	31	0.994676	0.00532372
ATTCAACCAAGCTTTG-1	135	3802	0.0342901	0.96571
ATTCAACCACAAACTT-1	4279	65	0.985037	0.0149632
ATTCAACCACAACAGG-1	3202	31858	0.0913292	0.908671
ATTCAACCACATTAAC-1	1093	38	0.966401	0.0335986
ATTCAACCACCTGTAA-1	1749	18	0.989813	0.0101868
ATTCAACCAGTTTGTG-1	2636	10744	0.19701	0.80299
ATTCACTTCAAAGGCA-1	239	11254	0.0207953	0.979205
ATTCACTTCAATGTGC-1	188	18531	0.0100433	0.989957
ATTCACTTCACCTGTC-1	743	10	0.98672	0.0132802
ATTCACTTCGTTTCCA-1	3032	14	0.995404	0.00459619
ATTCACTTCGTTTCGC-1	2531	43	0.983294	0.0167055
ATTCATGAGCCTAATA-1	2482	25	0.990028	0.00997208
ATTCATGAGCTATTGA-1	115	10344	0.0109953	0.989005
ATTCATGAGGTACCGC-1	162	15053	0.0106474	0.989353
ATTCATGAGGTTAGAG-1	1469	23	0.984584	0.0154155
ATTCATGAGTAACCCG-1	154	13481	0.0112945	0.988706
ATTCCGGAGACAGGCG-1	335	23764	0.013901	0.986099
ATTCCGGAGCCAGTAT-1	333	29760	0.0110657	0.988934
ATTCCGGAGGAGCAAC-1	1747	29	0.983671	0.0163288
ATTCCGGAGTCGCTAG-1	176	15217	0.0114338	0.988566
ATTCCGGAGTTAGGCT-1	3923	8448	0.317113	0.682887
ATTCCTAGTACCGAAC-1	2837	40	0.986097	0.0139034
ATTCCTAGTAGGATCC-1	138	10853	0.0125557	0.987444
ATTCCTAGTTACCGGG-1	1759	20	0.988758	0.0112423
ATTCCTAGTTGCACAA-1	153	9520	0.0158172	0.984183
ATTCCTCCAATTGAAG-1	162	10382	0.0153642	0.984636
ATTCCTCCAGTTAGCC-1	3272	27	0.991816	0.0081843
ATTCCTCCAGTTTCTC-1	1806	24	0.986885	0.0131148
ATTCCTCCATAGTCAT-1	173	6506	0.0259021	0.974098
ATTCGTTTCACTTCAT-1	1836	31436	0.0551815	0.944818
ATTCGTTTCAGCAAAG-1	380	8460	0.0429864	0.957014
ATTCGTTTCAGGAAGC-1	53	6014	0.00873578	0.991264
ATTCGTTTCATGCAAC-1	2795	7932	0.260557	0.739443
ATTCGTTTCTAGCTAA-1	659	60308	0.0108091	0.989191
ATTGAAGCAGAAACGT-1	2753	30	0.98922	0.0107797
ATTGAAGCAGCTAATT-1	203	16753	0.0119722	0.988028
ATTGAAGCAGGAATCG-1	91	12308	0.0073393	0.992661
ATTGAAGCAGGCTAAG-1	73	9264	0.00781836	0.992182
ATTGAAGCATAGCGGA-1	214	20600	0.0102815	0.989718
ATTGAAGCATCCAGGT-1	98	8783	0.0110348	0.988965
ATTGAAGCATGAGCAG-1	140	4923	0.0276516	0.972348
ATTGAAGCATGCATAT-1	178	15813	0.0111313	0.988869
ATTGAAGCATGTGGGA-1	61	5497	0.0109752	0.989025
ATTGAAGCATTGCGAC-1	2409	11444	0.173897	0.826103
ATTGACTCAAGCTTAT-1	198	26253	0.00748554	0.992514
ATTGACTCAATCCTGA-1	142	15620	0.00900901	0.990991
ATTGACTCAGAACCGA-1	2024	38119	0.0504197	0.94958
ATTGACTCAGCCAGAA-1	109	10675	0.0101076	0.989892
ATTGACTCAGGATTAA-1	1522	17340	0.0806913	0.919309
ATTGACTCATAAGTCT-1	3665	35	0.990541	0.00945946
ATTGACTCATCTAGCA-1	573	9	0.984536	0.0154639
ATTGCACAGCTTTGTT-1	9618	94	0.990321	0.00967875
ATTGCACAGGCGAATA-1	2553	24	0.990687	0.00931315
ATTGCACAGGCGCTAC-1	3965	11901	0.249905	0.750095
ATTGCACAGGGACTAA-1	2219	41	0.981858	0.0181416
ATTGCACAGGTCCGTA-1	2330	34	0.985618	0.0143824
ATTGCAGGTCAAAGAA-1	2902	26	0.99112	0.00887978
ATTGCAGGTCATCCTG-1	180	11923	0.0148723	0.985128
ATTGCAGGTTAAGGTT-1	2803	49	0.982819	0.0171809
ATTGCAGGTTACATCC-1	104	9827	0.0104723	0.989528
ATTGCAGGTTCGCTCA-1	326	26859	0.0119919	0.988008
ATTGCGCCAAAGCTCC-1	1832	27	0.985476	0.0145239
ATTGCGCCAATAATCC-1	565	44215	0.0126172	0.987383
ATTGCGCCACACCAAC-1	148	12625	0.0115869	0.988413
ATTGCGCCAGAACCGA-1	1697	42	0.975848	0.0241518
ATTGCGCCATTTAAGC-1	3971	15114	0.208069	0.791931
ATTGCTCGTAAGGTTT-1	211	20828	0.010029	0.989971
ATTGCTCGTACCGGAT-1	1735	33	0.981335	0.0186652
ATTGCTCGTCATCATC-1	97	8501	0.0112817	0.988718
ATTGCTCGTGCATTTC-1	169	16528	0.0101216	0.989878
ATTGGCTAGAAACTGG-1	2278	28	0.987858	0.0121422
ATTGGCTAGACTTACA-1	253	28540	0.00878686	0.991213
ATTGGCTAGCAAGGGT-1	3561	31	0.99137	0.00863029
ATTGGCTAGCGATACT-1	1171	16	0.986521	0.0134794
ATTGGCTAGCGCAATT-1	1877	32	0.983237	0.0167627
ATTGGCTAGCGCCTAA-1	104	9784	0.0105178	0.989482
ATTGGCTAGCTAATTG-1	1703	24	0.986103	0.0138969
ATTGGCTAGGTCAAAG-1	133	11438	0.0114943	0.988506
ATTGGTTCACAGAACG-1	183	16798	0.0107768	0.989223
ATTGGTTCAGTAATAG-1	2197	33	0.985202	0.0147982
ATTGGTTCAGTTTACG-1	2091	35	0.983537	0.0164628
ATTGGTTCATAATTGC-1	128	9639	0.0131054	0.986895
ATTGGTTCATAGCGAG-1	1948	12	0.993878	0.00612245
ATTGGTTCATCACAGC-1	135	10280	0.0129621	0.987038
ATTGGTTCATTATGCG-1	249	13825	0.0176922	0.982308
ATTGTCCGTAACCACA-1	673	55157	0.0120545	0.987946
ATTGTCCGTTACTTCA-1	1993	40	0.980325	0.0196754
ATTGTCCGTTAGTACG-1	89	2021	0.0421801	0.95782
ATTGTCCGTTGACTTC-1	3322	46	0.986342	0.013658
ATTGTGATCACATTGA-1	225	26778	0.00833241	0.991668
ATTGTGATCCCAGTAG-1	2725	9660	0.220024	0.779976
ATTGTGATCCGGGACT-1	1923	30	0.984639	0.015361
ATTGTGATCGCTAGCA-1	242	17694	0.0134924	0.986508
ATTGTGATCGTTCACC-1	1523	28	0.981947	0.0180529
ATTGTGATCTTCAATC-1	192	15364	0.0123425	0.987657
ATTTAGCCAGGAAGCC-1	190	14331	0.0130845	0.986916
ATTTAGCCATAATTGC-1	1795	15	0.991713	0.00828729
ATTTAGCCATGCTATG-1	178	15910	0.0110641	0.988936
ATTTAGGTCAGCTAAC-1	9755	8198	0.543363	0.456637
ATTTAGGTCTTAGCCC-1	2034	24	0.988338	0.0116618
ATTTGCAAGAAAGCAT-1	964	19	0.980671	0.0193286
ATTTGCAAGCGCATTG-1	2695	22101	0.108687	0.891313
ATTTGCAAGCTGTAAC-1	157	16191	0.00960362	0.990396
ATTTGCAAGGCCATCA-1	408	32187	0.0125173	0.987483
ATTTGCAAGTTTGTCT-1	147	12920	0.0112497	0.98875
ATTTGCGCAAGGTAAC-1	213	18329	0.0114874	0.988513
ATTTGCGCAATAACGA-1	296	22832	0.0127983	0.987202
ATTTGCGCAATACTGT-1	55	7589	0.00719519	0.992805
ATTTGCGCAGCTAATT-1	245	20776	0.011655	0.988345
ATTTGCGCAGGCTTGT-1	99	8389	0.0116635	0.988336
ATTTGCGCATGTCAAT-1	2717	16	0.994146	0.00585437
ATTTGTGAGCTATGAC-1	4191	20	0.995251	0.00474947
ATTTGTGAGGTAACGA-1	193	14917	0.012773	0.987227
ATTTGTGAGTAGCGGG-1	86	6449	0.0131599	0.98684
CAAACAACAATTAAGG-1	2459	10086	0.196014	0.803986
CAAACAACAGCACCAT-1	4364	40	0.990917	0.00908265
CAAACAACAGCAGGTA-1	1926	25	0.987186	0.0128139
CAAACACTCCCATAAA-1	2621	11	0.995821	0.00417933
CAAACACTCGCAACAT-1	122	10024	0.0120244	0.987976
CAAACACTCTACCTGC-1	227	16242	0.0137835	0.986217
CAAACATGTTGGCGTG-1	61	6696	0.00902768	0.990972
CAAACATGTTTGGGCG-1	291	9462	0.029837	0.970163
CAAACCGTCAGGGCCT-1	807	11	0.986553	0.0134474
CAAACCGTCGGCCAGT-1	964	10	0.989733	0.0102669
CAAACCGTCTCAATTC-1	2070	28	0.986654	0.013346
CAAACCGTCTCGACCT-1	186	14216	0.0129149	0.987085
CAAACCGTCTGTGCCT-1	80	7036	0.0112423	0.988758
CAAACGCGTAGGTGTC-1	66	7438	0.00879531	0.991205
CAAACGCGTTGGATCA-1	1253	61	0.953577	0.0464231
CAAACGCGTTGGCGTG-1	90	6682	0.01329	0.98671
CAAACGCGTTTATTCG-1	4166	28	0.993324	0.0066762
CAAACTGGTCAAGTGC-1	195	9113	0.0209497	0.97905
CAAACTGGTCCTCCAA-1	204	14815	0.0135828	0.986417
CAAACTGGTGAAGCCT-1	1972	30	0.985015	0.014985
CAAACTGGTTAGGACC-1	731	3054	0.193131	0.806869
CAAAGCGCAACTCGCG-1	1494	24	0.98419	0.0158103
CAAAGCGCAATTGCGC-1	2182	1091	0.666667	0.333333
CAAAGCGCACCCACCT-1	150	16550	0.00898204	0.991018
CAAAGCGCAGCTTAGC-1	2549	33	0.987219	0.0127808
CAAAGCGCAGTTTCTC-1	1472	23	0.984615	0.0153846
CAAAGCGCATCAGCAC-1	2221	35	0.984486	0.0155142
CAAAGGATCACCAATA-1	2227	30	0.986708	0.013292
CAAAGGATCACTTCAT-1	62	6935	0.00886094	0.991139
CAAAGGATCCAAGTGT-1	404	37563	0.0106408	0.989359
CAAAGGATCCCGTTGT-1	140	10896	0.0126858	0.987314
CAAAGGATCGGTCAAT-1	77	5836	0.0130222	0.986978
CAAAGGATCTAGCGTG-1	2573	19	0.99267	0.00733025
CAAAGGATCTCCATAT-1	2125	8853	0.193569	0.806431
CAAAGGATCTTGACCC-1	299	15932	0.0184215	0.981578
CAAAGTGAGACACCGC-1	131	6659	0.0192931	0.980707
CAAAGTGAGACTTATG-1	1665	39	0.977113	0.0228873
CAAAGTGAGAGCCGCT-1	118	10960	0.0106517	0.989348
CAAAGTGAGCATGTCG-1	54	5454	0.00980392	0.990196
CAAAGTGAGCGAGGTG-1	52	5863	0.00879121	0.991209
CAAAGTGAGGCGTAAA-1	149	12384	0.0118886	0.988111
CAAAGTGAGGTGCGGA-1	65	6565	0.00980392	0.990196
CAACAATGTCATTGTC-1	5970	31	0.994834	0.00516581
CAACAATGTGGTTCTT-1	155	16994	0.00903843	0.990962
CAACAATGTTGAAGCC-1	130	11064	0.0116134	0.988387
CAACAATGTTGACTTC-1	121	9300	0.0128436	0.987156
CAACAGGCAATTAGCT-1	2205	33	0.985255	0.0147453
CAACAGGCACCTGGTG-1	1426	22	0.984807	0.0151934
CAACAGGCACTCAACA-1	1377	18	0.987097	0.0129032
CAACAGGCACTTACAG-1	107	11276	0.00939998	0.9906
CAACAGGCAGCATGGA-1	124	11232	0.0109193	0.989081
CAACAGGCATGCAACC-1	178	8096	0.0215132	0.978487
CAACCCGCACTAAGCC-1	1933	23	0.988241	0.0117587
CAACCCGCAGAGAGCC-1	1451	28	0.981068	0.0189317
CAACCCGCAGTAAGTA-1	105	11573	0.00899127	0.991009
CAACCCGCAGTTTCTC-1	416	30749	0.0133483	0.986652
CAACCCTTCCCATAAA-1	1864	25	0.986765	0.0132345
CAACCCTTCCCTCAGT-1	273	21314	0.0126465	0.987353
CAACTAATCATCCTCA-1	167	13529	0.0121933	0.987807
CAACTAATCATTAGGC-1	144	17219	0.0082935	0.991707
CAACTAATCGATTCTT-1	1727	25	0.985731	0.0142694
CAACTAATCGGTACGC-1	2639	26	0.990244	0.0097561
CAACTAATCGGTTTGG-1	3476	24	0.993143	0.00685714
CAACTAGGTACCGAAC-1	2318	20	0.991446	0.00855432
CAACTAGGTGCGCAAT-1	4076	35	0.991486	0.00851374
CAACTAGGTGTGAGGA-1	3133	37409	0.0772779	0.922722
CAACTAGGTTCATTTG-1	117	11094	0.0104362	0.989564
CAAGAACCAAAGCTAA-1	1750	23	0.987028	0.0129724
CAAGAACCAACCCTCC-1	175	14039	0.0123118	0.987688
CAAGAACCAATGAATG-1	186	14255	0.01288	0.98712
CAAGAACCACATTGCA-1	1649	20	0.988017	0.0119832
CAAGAACCACTCAACA-1	2173	8577	0.20214	0.79786
CAAGAACCACTTACAG-1	1588	17	0.989408	0.0105919
CAAGAACCAGAGGGAG-1	139	6951	0.0196051	0.980395
CAAGAACCAGTTATGT-1	4994	51	0.989891	0.010109
CAAGAACCATAAAGCA-1	153	10608	0.014218	0.985782
CAAGACAAGATAGACG-1	115	7821	0.0144909	0.985509
CAAGACAAGCGAGGTG-1	66	5083	0.012818	0.987182
CAAGACAAGGCAGGTG-1	3130	26	0.991762	0.00823828
CAAGACAAGGCCTTAG-1	124	10267	0.0119334	0.988067
CAAGACAAGTCATCCC-1	1103	37	0.967544	0.0324561
CAAGACAAGTTATGTG-1	60	6676	0.00890736	0.991093
CAAGCTAGTGCTGTAA-1	2487	30	0.988081	0.011919
CAAGCTAGTTAGTACG-1	128	8323	0.0151461	0.984854
CAAGGCCTCATTAGCA-1	1042	18	0.983019	0.0169811
CAAGGCTGTATGGTGC-1	1486	19	0.987375	0.0126246
CAAGGCTGTCATCATC-1	150	15696	0.00946611	0.990534
CAAGGCTGTTGTAAAC-1	2019	27	0.986804	0.0131965
CAAGGGAGTAGCAGCT-1	1141	7	0.993902	0.00609756
CAAGGGAGTCATTGAG-1	770	6092	0.112212	0.887788
CAAGGGAGTCCTTTAA-1	161	16186	0.0098489	0.990151
CAAGGTAAGACAACGA-1	1875	22	0.988403	0.0115973
CAAGGTAAGATGCCTG-1	3184	81	0.975191	0.0248086
CAAGGTAAGCAAGGTA-1	60	6131	0.00969149	0.990309
CAAGGTAAGCACAGAA-1	2104	43	0.979972	0.0200279
CAAGGTAAGCACTAGT-1	115	9252	0.0122771	0.987723
CAAGGTAAGCCTCTCG-1	2317	49	0.97929	0.0207101
CAAGGTAAGCTCGCTT-1	90	7173	0.0123916	0.987608
CAAGGTAAGGCCATCA-1	170	7455	0.0222951	0.977705
CAAGGTAAGTAAGGGC-1	1651	15	0.990996	0.0090036
CAAGGTAAGTAGCCAT-1	5912	67	0.988794	0.0112059
CAAGGTAAGTCCTGAG-1	107	9222	0.0114696	0.98853
CAAGGTAAGTGATTCA-1	2128	38	0.982456	0.0175439
CAAGGTTTCAGCTAAC-1	5016	56	0.988959	0.011041
CAAGGTTTCCCATAGG-1	96	12014	0.00792733	0.992073
CAAGGTTTCCGCATGA-1	3333	48	0.985803	0.014197
CAAGGTTTCGTTAACA-1	153	13353	0.0113283	0.988672
CAAGGTTTCTTAGCCC-1	145	11797	0.012142	0.987858
CAAGGTTTCTTTGAGA-1	2210	36	0.983972	0.0160285
CAAGTAACACAGGAAT-1	180	10431	0.0169635	0.983036
CAAGTAACACCACAAC-1	1563	18	0.988615	0.0113852
CAAGTAACACTTCACT-1	170	14298	0.0117501	0.98825
CAAGTAACAGTTTACG-1	510	50449	0.010008	0.989992
CAAGTAACAGTTTGGC-1	90	9534	0.00935162	0.990648
CAAGTAACATGCAACC-1	2595	33	0.987443	0.0125571
CAAGTAACATTGCGAC-1	1438	21	0.985607	0.0143934
CAAGTAACATTGTTGG-1	112	9949	0.0111321	0.988868
CAAGTATGTACTTCAC-1	72	7852	0.00908632	0.990914
CAAGTATGTCAAAGGG-1	344	35394	0.00962561	0.990374
CAAGTATGTCAATAGT-1	2233	36	0.984134	0.015866
CAAGTATGTCTTGCAT-1	134	12424	0.0106705	0.98933
CAAGTATGTGGTTATG-1	89	8371	0.0105201	0.98948
CAAGTATGTTAACGAT-1	151	11101	0.0134198	0.98658
CAAGTATGTTAAGTGT-1	48	2762	0.0170819	0.982918
CAAGTGAAGCACAGCC-1	118	8944	0.0130214	0.986979
CAAGTGAAGCGCCTTT-1	2014	22	0.989194	0.0108055
CAAGTGAAGCTATTGA-1	82	8147	0.00996476	0.990035
CAAGTGAAGGTGTCCA-1	66	6878	0.00950461	0.990495
CAAGTGAAGTACTGGT-1	462	33784	0.0134906	0.986509
CAAGTGAAGTTGGCCA-1	1492	15	0.990046	0.00995355
CAAGTGAAGTTGTCAA-1	1752	8	0.995455	0.00454545
CAAGTTATCAGCTAAC-1	4358	57	0.987089	0.0129105
CAAGTTATCATGACCG-1	122	9966	0.0120936	0.987906
CAAGTTATCTAGCTTT-1	424	38721	0.0108315	0.989168
CAATAAGCACAAAGGT-1	1560	25	0.984227	0.0157729
CAATAAGCAGAACCGA-1	3222	28	0.991385	0.00861538
CAATAGCTCATGTGGT-1	553	60309	0.00908613	0.990914
CAATAGCTCCTTGCAC-1	4865	45	0.990835	0.00916497
CAATAGCTCGCTATGG-1	3324	46	0.98635	0.0136499
CAATAGCTCTACTAAG-1	163	14159	0.0113811	0.988619
CAATAGCTCTTAGCCC-1	86	5300	0.0159673	0.984033
CAATATGTCTCGACCT-1	79	9224	0.00849188	0.991508
CAATATGTCTTTGAGA-1	85	9332	0.00902623	0.990974
CAATCCCTCAATCATG-1	629	44166	0.0140417	0.985958
CAATCCCTCATAAGCC-1	640	5160	0.110345	0.889655
CAATCCCTCATGCTCC-1	146	11310	0.0127444	0.987256
CAATCCCTCCTCACTA-1	361	16683	0.0211805	0.97882
CAATCCCTCGCTTGCT-1	178	15850	0.0111056	0.988894
CAATCCCTCGTCAAGT-1	3700	58	0.984566	0.0154337
CAATCCCTCGTGCCTT-1	51	6259	0.00808241	0.991918
CAATCCTGTAAACAAG-1	2385	28	0.988396	0.0116038
CAATCCTGTAGTAAGA-1	259	27446	0.00934849	0.990652
CAATCCTGTCCTAATC-1	264	18710	0.0139138	0.986086
CAATCCTGTCGAAGTC-1	2808	31	0.989081	0.0109193
CAATCCTGTTTAGTCC-1	4514	18	0.996028	0.00397176
CAATCGCCAGCAAGGC-1	116	10889	0.0105407	0.989459
CAATCGCCAGGACCAA-1	849	68372	0.0122651	0.987735
CAATCGCCATGCTATG-1	97	9717	0.00988384	0.990116
CAATCTAAGAGAGCCG-1	1286	13	0.989992	0.0100077
CAATCTAAGCCTGTGA-1	2225	24	0.989329	0.0106714
CAATCTAAGCTGAGGG-1	1612	14	0.99139	0.00861009
CAATCTAAGGAAGCTA-1	108	8965	0.0119034	0.988097
CAATCTAAGGCTAATC-1	2322	25	0.989348	0.0106519
CAATCTAAGGGTTAGA-1	1495	7211	0.171721	0.828279
CAATCTAAGTCACTAA-1	106	7600	0.0137555	0.986244
CAATGAACAAGGTCCT-1	9317	56	0.994025	0.00597461
CAATGAACAATGCCCG-1	133	11735	0.0112066	0.988793
CAATGAACACCAGCAT-1	3559	52	0.9856	0.0144004
CAATGAACACCGGCTA-1	155	13541	0.0113172	0.988683
CAATGAACAGGCTGTT-1	102	8486	0.011877	0.988123
CAATGACTCGCTAGCA-1	129	10661	0.0119555	0.988044
CAATGCCCACAGAACG-1	69	2259	0.0296392	0.970361
CAATGCCCAGAGGCTA-1	2266	25	0.989088	0.0109123
CAATGTCAGAAACTGG-1	2329	12763	0.15432	0.84568
CAATGTCAGCTTTGTT-1	1936	26	0.986748	0.0132518
CAATGTCAGTTTAACG-1	107	6403	0.0164363	0.983564
CAATGTGGTGTTGTAG-1	63	6567	0.00950226	0.990498
CAATGTGGTTGCACGG-1	124	7670	0.0159097	0.98409
CACAAGCGTCCTAATC-1	550	6750	0.0753425	0.924658
CACAAGCGTGACATAT-1	2080	20	0.990476	0.00952381
CACAAGCGTGGATGTC-1	2421	25	0.989779	0.0102208
[truncated: 5,678 more rows]

## Sheet: extd_fig9c
nCount_RNA	nFeature_RNA	total	cis_1kb.
8722	2833	15789	1363
4646	1746	26631	1779
1900	1078	29104	2016
6625	2269	17009	1255
5003	1938	20117	1742
3732	1708	81595	6064
7002	2450	31875	2607
5123	1834	20504	1580
4551	1863	19474	1389
2088	1125	29236	1606
3081	1518	24924	2202
1433	783	46874	3306
2583	1310	84399	5678
9143	2821	59942	4418
3592	1682	41730	3523
3040	1511	25510	1859
3605	1553	44828	3049
11499	3007	38621	3254
2208	1064	18769	1410
1172	702	29472	1592
2457	1285	57464	4112
8300	3097	57826	4224
5482	2295	19232	1275
949	597	22306	1334
2919	1462	16019	1273
9045	2675	31916	2483
4242	1754	29517	2214
2557	1233	39802	3210
1660	996	51200	3114
5772	2166	128913	8671
4083	1717	50068	3891
1293	796	30214	2282
2343	1240	84137	6618
7128	2547	43796	3497
2637	1287	15235	1227
6922	2580	138872	9809
2867	1438	30701	2476
2836	1368	23533	1765
4485	1867	19899	1248
5466	1952	19834	1558
5826	2096	17050	1289
1780	988	16243	832
14577	4032	39772	2748
3360	1547	17661	1370
2906	1405	70261	4776
3248	1591	62055	4149
1272	794	56567	3462
2851	1434	36690	2796
9647	3049	16991	1496
2076	1126	16666	1223
2031	1100	26717	2068
4953	1898	19319	1514
2287	1197	67877	5051
4147	1740	34258	2846
5326	1984	47421	3700
4194	1752	54229	3655
11022	3040	43462	3996
3650	1714	74320	5008
5952	2091	20085	1493
4791	1890	22690	1793
5358	2088	36811	2754
4604	1982	57807	4072
6089	1967	46640	3544
2317	1189	87192	6201
6364	2299	22758	1631
4599	1878	93495	7032
6311	2162	17374	1471
12893	3565	113731	7564
4857	2020	62688	5005
3848	1868	173101	12059
7769	2727	80784	6446
7761	2712	56325	4917
2590	1261	27811	1872
13650	3585	22616	1874
6850	2334	22036	1629
4872	2106	15463	1095
3170	1533	33082	2795
1129	756	36834	2700
2280	1205	73773	4500
8703	3011	17983	1371
1458	908	22066	1696
5701	2170	50372	3384
9508	2734	31991	2273
8142	2476	17614	1325
1010	631	34900	1800
4685	1900	31641	2283
6544	2286	16240	1266
2870	1507	26991	2025
3621	1611	54690	3952
3313	1501	28369	2297
1772	1045	48536	4158
5586	2251	77497	5594
3801	1593	42703	3040
863	591	15291	1218
2801	1414	93034	6652
641	472	15138	1193
1319	919	53395	3607
3443	1603	17570	1375
4317	1725	89568	5770
1238	810	19172	1023
2447	1270	112013	8163
3983	1891	95956	6184
1859	1065	16306	1081
1234	773	18412	1306
7860	2620	17167	1511
1918	1073	19501	1316
2021	1050	26126	1886
1868	1089	78652	5117
1646	981	59462	4347
3507	1556	16806	1478
3000	1378	35292	2955
3870	1739	28795	2270
4879	1852	42291	3115
2178	1233	73320	4544
1985	1126	28528	2119
8231	2974	133980	11485
3599	1563	29372	2230
16581	3875	131241	10002
7255	2365	63747	5143
3330	1517	24589	1703
1930	1082	75239	4937
1287	815	73115	3936
5135	2001	34913	2612
10046	3018	60300	4836
1648	967	18842	1451
5415	2315	48777	3013
691	504	19130	1439
4085	1955	243170	3715
3939	1696	98261	6115
709	427	23340	1422
8441	2764	20018	1354
3366	1709	39695	2645
695	510	51493	3029
2591	1337	55401	3243
2637	1247	33548	2381
5859	2180	25665	2088
3138	1507	32470	2792
9827	3083	34662	2745
3570	1725	26276	2149
9713	3176	29886	2559
4132	1771	15300	979
2467	1280	41207	2303
2390	1217	50264	3483
5207	1894	23596	1851
3511	1508	100616	6518
2472	1255	62137	4078
2922	1361	21604	1762
13103	3623	50037	4204
3455	1611	33534	2207
2761	1309	34072	2214
2243	1110	33766	2459
5561	2247	126179	8096
2981	1490	66167	4782
4699	1845	18799	1505
1169	704	34331	2391
8109	2654	22018	1850
5322	1975	38868	2327
2608	1354	31253	1960
1767	986	45584	2711
8474	2596	85477	5898
4427	1693	48128	4080
2889	1386	21771	1305
4088	1894	73361	4674
5259	1991	18269	1403
2280	1210	18310	1392
1898	1115	25137	1587
3830	1941	78198	5780
7525	2443	27040	2367
6582	2338	30843	2447
4558	1826	26669	2107
6307	2298	37303	3067
11216	3229	20971	1537
6785	2470	126686	7532
3462	1563	61795	3719
3777	1721	47914	3280
3815	1679	22157	1788
1998	1106	18138	1604
2677	1268	36177	3161
5178	1869	15051	992
1844	1027	23994	1621
1991	1131	22704	1400
2557	1466	15842	1056
3429	1590	32713	2021
3407	1692	34682	1957
4703	1900	25729	1975
561	363	16366	844
2460	1263	47018	3389
1803	1034	27929	1835
803	538	48493	2591
4670	1861	23238	1519
11478	3396	90644	5996
4904	1909	44239	2738
1855	1042	90434	5411
5453	2006	16123	1257
676	534	18898	1000
3763	1716	23466	1948
7157	2405	40291	3460
8875	3111	22411	1860
3384	1493	37494	2733
2999	1468	86843	5389
4191	1889	55056	3707
5343	2044	93730	5736
6448	2425	68955	4694
6008	2019	15979	1370
6468	2194	27950	2380
6987	2388	18159	1524
3849	1688	26575	1822
5834	2114	113647	7562
6192	2177	65506	5203
4268	1814	41038	2614
1872	959	20623	1790
2930	1333	16368	852
1747	1028	15211	1129
699	451	21696	1249
11810	3161	40788	3174
6852	2208	27109	1980
2906	1382	77381	5433
4860	1873	97213	7150
6439	2350	32243	2497
2900	1429	72807	4938
4286	1746	22798	1725
2542	1302	90825	6117
1105	799	30141	1588
5057	1904	52558	3730
2266	1206	39348	2501
2561	1369	22554	1651
3389	1528	38297	2570
8190	2549	39945	3069
2316	1270	23058	1998
7288	2314	46837	3625
4131	1783	86761	6166
4329	1773	20615	1688
1869	1010	36444	2524
2575	1296	63497	3831
4784	2035	86952	6713
1951	1242	22152	1464
1418	824	55408	3885
12558	3452	78877	5673
1360	847	47872	2939
4517	1873	51992	3295
6364	2338	77677	5620
1707	964	54752	3702
3816	1801	163035	9957
8846	2921	20837	1787
3071	1471	48941	3965
1705	973	58947	3302
2493	1256	32523	2063
2023	1060	64649	3928
4221	1712	21897	1762
4748	2026	102839	7616
13214	3460	37301	2359
1883	1052	15387	1055
3739	1645	45350	3397
4791	1955	57489	4600
2427	1193	40482	2756
6116	2251	74976	5217
4311	1866	94148	5932
5088	2127	88581	6232
2368	1275	95499	6391
5038	1953	63310	4608
6764	2475	34195	2659
8735	2738	43272	3142
4023	1757	42011	3096
5753	2307	139115	11201
5314	2059	69347	4733
2305	1112	44468	3385
5702	1973	23759	1958
2860	1258	30469	2398
1980	1124	19567	1346
3408	1483	35134	2130
4778	1993	63827	4582
5284	1876	25737	1958
3216	1628	26730	2220
6748	2352	29641	2147
2601	1438	71484	4565
5623	2185	39849	3372
3938	1665	26504	2169
3139	1468	60603	3329
8553	3175	98332	6133
3920	1677	68651	4766
2811	1384	48264	3001
2885	1394	54099	3469
13267	3618	22130	1540
2119	1130	29379	1908
4076	1692	51108	3484
7185	2508	128747	9071
1375	874	16563	1258
2231	1159	36701	2550
5158	2098	30973	2663
9807	2939	19272	1434
9724	2772	21803	1676
3154	1416	17453	1412
6218	2207	46049	3800
10054	2996	39784	2569
2890	1393	23214	1689
6956	2405	33979	2484
6501	2255	45143	3474
3108	1488	26140	1761
9346	2758	52178	3934
1612	928	47202	3082
6229	2243	73639	5398
4505	1827	34369	2673
4970	1973	17595	1309
10327	2974	27706	2010
16162	4021	98408	5724
6187	2291	16867	1057
3528	1704	17478	1196
5377	1954	44922	3485
3735	1730	28898	2289
3136	1509	54070	4078
14378	3423	24109	1928
2647	1359	35744	2797
4157	1689	25218	1896
10236	3066	54938	4493
3176	1526	15645	923
1443	765	18684	1382
7797	2668	24538	1877
4101	1770	32393	2693
1935	1086	17799	1375
2655	1342	39788	2328
4323	1933	124772	8173
1821	1002	39192	2150
4761	1976	53180	4235
5001	2031	79400	5943
715	500	19936	1524
927	615	61189	3864
2623	1390	29362	2236
4441	1869	121196	8281
6197	2248	25434	1548
2879	1378	21669	1677
1928	1065	50676	3688
3789	1703	54468	4490
3867	1705	26227	2086
5247	1886	25540	2167
5546	2012	43263	3509
4955	2027	59949	4742
6052	2153	29039	2411
5529	2158	57129	4681
14628	3722	41921	3140
2427	1284	39578	2801
7451	2475	70591	5307
1546	984	61089	4116
900	577	27818	1712
7226	2367	41197	3235
1537	948	71653	5334
4429	1887	89330	6760
4560	1872	44964	3213
4741	2002	81951	5813
3666	1619	27187	1655
1856	1006	47002	3474
3248	1396	28337	2117
4726	1942	30273	2127
2683	1362	44143	3193
1527	909	25729	1725
3696	1663	56605	4094
2349	1233	69939	5345
2961	1368	53893	4078
1596	978	44611	3133
1169	735	38895	2213
5383	2024	56584	4944
5826	2128	60061	4953
3562	1635	75102	4952
5910	2482	34149	2446
8184	2722	22274	1713
3706	1641	27199	1757
3883	1693	18056	1562
4618	2020	48138	3313
4841	2014	15604	1172
3338	1449	22777	1731
3772	1746	77732	5417
5916	2034	15438	1011
3507	1656	79903	5100
2618	1327	17585	1231
10968	3008	29628	2179
4959	2091	25543	1884
2821	1317	22999	1712
1545	918	80278	5486
1611	912	82165	5354
4346	1938	63581	4890
9877	2972	27885	2206
1255	783	30010	1810
3829	1709	28070	2017
549	393	16395	998
2337	1261	22737	1421
6044	2155	22309	1624
3234	1629	131937	8074
2767	1333	38636	2614
9970	3030	24308	1947
8350	2827	113054	8189
8153	2446	38782	3181
1600	910	32919	2033
9150	2840	75988	6761
7707	2489	24128	1869
5205	2225	134891	9257
17682	4674	348730	9277
4105	1651	46542	3661
1116	822	18566	1327
6945	2303	49492	4321
9653	3244	121806	8440
856	556	33039	287
1359	819	19662	1232
3193	1703	31294	2458
2307	1194	78525	4560
2712	1349	29243	2015
2787	1351	27261	2096
1815	1060	61453	4159
1798	1081	17020	1370
3715	1680	63866	5360
2120	1066	52115	3378
3887	1667	45818	3467
1612	1006	38853	3008
1024	655	23527	1766
4987	2055	17758	1434
2104	1124	24190	1851
6061	2284	57109	4464
1195	726	68733	3984
3139	1516	71195	5058
3637	1563	46944	3597
6859	2268	15566	1451
2670	1333	21503	1401
8262	2632	40909	3101
3579	1640	16180	1178
3195	1519	91752	6452
2773	1413	22110	1639
9414	3005	91188	5666
5889	2198	82685	6112
6072	2415	16064	1169
1898	1094	65045	4316
3253	1503	21698	1458
2485	1379	28181	1779
3583	1642	29655	1844
2527	1311	53102	3507
5341	2191	109745	6765
2446	1215	65212	4024
746	511	16485	1127
3983	1622	107446	7138
4405	1757	22409	1796
1654	945	46906	2321
3429	1552	21079	1585
1814	1034	20987	1615
8973	2760	57637	4477
2117	1152	72919	4780
4441	1877	26293	2147
2087	1219	42081	3069
10004	3047	36999	3073
6409	2152	122265	8381
4107	1805	37260	3084
1658	950	17867	1209
4722	1983	62344	4562
4117	1786	46152	3086
1492	894	43481	2349
1486	909	39684	2838
3034	1355	31906	2207
2649	1393	114201	8185
3107	1604	64226	4326
624	445	26014	1658
8549	2658	117454	8678
2743	1383	87880	6629
6564	2585	80579	5052
1980	1095	20067	1615
2312	1272	61442	4747
2962	1465	27912	2134
7778	2774	63363	4978
1064	751	20811	1273
8189	2760	95035	7262
3197	1578	19083	1147
5140	2106	118899	7135
1258	810	16177	1271
3327	1528	75862	5256
4322	1817	19789	1557
2343	1205	28894	1897
8202	2451	36014	2956
4700	2090	81449	6522
3787	1535	43353	3522
2359	1298	46752	3120
2160	1186	16523	1087
1521	1045	15536	873
5350	1958	93962	7085
9756	2779	71914	6135
4551	1830	43707	3475
3078	1477	47654	2916
4675	1919	19838	1374
4534	1813	16590	1395
5948	2031	25704	2250
2005	1091	33027	2367
3238	1559	74205	4603
3294	1630	123631	7999
3717	1633	47875	3873
5713	2138	36625	3072
1826	1152	121308	7919
2076	1129	55489	4444
7744	2637	36604	2858
913	608	32553	2546
3154	1464	36262	2935
3818	1698	19278	1529
5745	2153	48885	3897
3528	1552	60113	4672
5032	2064	30292	2558
1814	1006	17366	1189
2044	1143	68093	4562
1162	735	43045	2831
6069	2659	20812	1287
1988	1114	18834	1237
1569	853	21906	1671
3315	1437	18429	1399
1696	939	17791	1232
7548	2571	45708	3278
2371	1198	27939	2062
1387	873	17596	1126
3892	1690	31015	2312
3813	1625	36561	2432
2087	1113	41991	3089
2788	1291	16346	1195
3874	1807	91612	6027
3461	1522	18919	1035
3352	1513	57325	4309
3607	1607	74658	5315
9420	2818	75132	6637
567	433	34587	2219
3830	1680	25300	1568
6640	2421	78731	6059
5019	1847	22782	1771
5008	2003	16017	1197
2682	1353	90683	6491
522	385	16698	1243
3569	1575	25825	1958
4636	1830	23933	1906
3206	1464	48954	3724
4369	1989	35697	2392
4081	1734	28503	1587
5796	2149	34485	2664
7330	2756	20910	1485
2935	1497	57661	3676
2924	1439	28610	2097
3249	1472	62111	4354
3881	1793	32670	2462
976	611	47340	3377
5782	2122	70345	5860
6257	2377	16334	1277
7698	2830	44354	3760
1320	734	16892	1310
9496	2677	36708	3059
3366	1502	52729	3936
2672	1270	50956	4070
513	368	15349	1115
2059	1176	16014	953
1798	998	20360	1264
3466	1546	57387	4719
2501	1307	44101	2424
6962	2454	64129	5121
1329	826	26291	1832
3704	1995	57500	3439
3073	1401	43664	3427
3600	1552	84236	6226
687	462	46905	2382
2183	1202	29903	2319
871	550	28618	1729
4420	1880	23595	1886
2448	1298	92056	5867
5844	2157	31571	2462
3523	1601	37211	3074
2401	1340	107979	7442
3044	1489	68870	5226
1564	898	59075	4200
2365	1310	35012	2989
3109	1435	74842	5028
3255	1479	91292	6771
2562	1269	28586	2563
8114	2710	86195	6459
3066	1423	24657	1933
2360	1225	86993	6132
2191	1202	74924	4916
2368	1293	40208	2777
3294	1500	17439	1487
3794	1729	99975	7107
8505	2743	26269	1997
4427	1949	93833	6629
3881	1672	23307	1710
2635	1297	27890	2241
4086	1697	21566	1795
1888	1035	33745	1774
6912	2300	31088	2619
2375	1204	26929	2033
1146	713	83898	5490
2302	1238	74292	5351
3389	1592	90409	5693
2642	1402	15670	1159
778	529	23112	1680
3379	1554	17343	1400
3918	1730	41059	2879
1276	786	45098	3327
2501	1269	51791	3688
2098	1179	92865	6648
2211	1230	75187	5418
2776	1298	15601	1207
1761	1050	27165	1564
3645	1536	25673	1855
2617	1277	17108	1155
2501	1445	20886	1316
1458	870	46154	2771
10725	3232	35242	2390
1012	704	41069	2284
1300	818	54069	3205
2853	1405	15260	1061
5867	2420	107328	8305
828	555	21089	979
2685	1406	99054	6431
821	523	23085	1786
3457	1614	51674	3947
2702	1365	100966	5967
1962	1079	96334	6092
894	645	15713	1092
5351	2032	36040	2877
1380	781	19634	1153
4170	1730	38778	2764
1778	1038	45593	2939
4652	1806	31133	2480
539	396	57436	3919
668	447	20448	244
985	590	16523	1389
10038	2961	50604	4055
3209	1410	94414	7535
7979	2621	18669	1433
8874	3036	123460	9237
757	532	16091	910
779	562	30011	2266
9915	2779	26936	2015
8816	2496	32145	2687
6133	2312	17564	1311
1728	1009	19072	770
11011	3245	62307	4845
7391	2597	104337	8058
1066	708	21176	1485
564	411	20246	1152
4010	1798	42471	3733
3212	1478	23705	1885
6435	2188	17449	1365
4647	1825	34433	2850
4087	1800	53042	3479
8671	2604	31237	2632
4198	1761	101282	6078
4921	1855	21946	1820
4900	1796	35922	3021
3153	1562	92601	5709
3001	1484	29330	2404
1112	701	39148	2541
2067	1104	40969	2856
1694	979	43592	3267
2753	1423	97906	7273
3392	1488	87326	6551
4930	1894	24652	1934
3912	1635	17484	1298
4935	1937	70700	5111
10604	3116	26243	2030
2885	1369	29486	2010
7787	2712	98417	7449
3365	1636	31613	1924
3564	1609	76844	5597
6213	2457	29770	2394
4786	1851	19604	1291
3103	1433	34497	2498
2700	1320	36533	3100
4879	1805	15473	1070
2279	1272	34614	2018
15593	3790	71981	6161
2034	1150	56106	3714
3493	1579	15577	1166
4847	2101	111419	7365
3916	1740	96742	6489
3166	1538	15752	829
4193	1691	21858	1604
4326	1755	33858	2896
800	517	35809	1810
5919	2242	15194	1496
4029	1755	55698	4379
5469	2324	106890	6649
4324	1818	68786	5742
7460	2510	42539	3659
3421	1684	33769	2418
4348	1792	26064	2188
11798	3536	154243	11043
4974	1926	30119	2623
777	526	60766	3785
1124	719	26779	1931
3876	1693	15460	1257
17955	4741	208238	13852
3006	1538	113479	7051
2782	1366	25057	1926
3760	1676	68122	5462
966	637	51543	1033
834	580	20345	1560
726	540	20355	1351
5855	2270	28385	2485
3962	1706	15656	1168
24821	4894	177876	13690
1776	1024	28602	1489
4967	2073	19113	1356
6864	2436	63772	5044
3510	1664	28570	2077
4796	1885	92766	6488
1992	1024	33862	2641
4543	1762	17806	1301
2968	1590	30146	2018
1612	938	59468	3813
4510	1871	66644	5146
1117	728	18936	1120
2387	1264	25204	2232
2291	1177	48398	3530
3030	1453	17957	1404
7005	2535	132695	9458
2475	1317	25563	1789
2113	1140	71556	4441
5574	1951	28110	2046
4190	1698	22683	1652
1791	992	55846	2681
2821	1321	59557	4481
5220	1956	29631	2331
4516	1814	20980	1664
2667	1313	26986	2092
1298	750	20862	1081
4419	1826	15436	1084
6438	2404	18080	1088
5134	1912	50964	3476
4246	1641	33017	2572
9633	2911	47077	3338
5726	2109	20990	1797
2821	1382	33980	2803
3456	1527	19613	1514
1589	1098	16992	1341
5007	2114	39258	2696
2169	1215	64614	4409
2851	1361	20870	1651
5084	1957	33571	2636
8050	2527	46772	3946
3806	1730	40309	2813
6176	2239	28070	2428
1365	834	17438	1392
2587	1287	33801	2429
2604	1367	19385	1283
14795	3735	63195	4452
2808	1388	66665	4898
4136	1658	22732	1602
4171	1747	77252	5394
1470	849	34711	2381
4057	1763	34610	2244
2341	1172	31437	2514
2875	1403	78813	5159
1182	704	17266	968
7486	2395	23425	1621
12600	3378	71856	5523
8255	2605	69970	5481
3678	1809	120313	7959
560	409	16939	1115
1818	1049	88042	5450
11122	3511	60685	4640
4832	1779	26816	2126
3586	1579	107229	7124
1659	901	51596	4013
4935	1906	23515	1925
4198	1684	32661	2606
3166	1489	21002	1441
15440	3800	227444	17824
1181	725	31753	2225
3281	1543	28889	1855
2015	1067	37939	2696
5487	2079	35626	2825
4550	1817	15240	1064
5445	2083	46031	3449
5460	1976	22730	1622
6149	2172	76618	5606
5363	2057	18960	1392
1097	694	25865	1363
2792	1392	95237	7051
1815	1062	19158	1315
4459	1871	28920	2161
4385	1810	108180	6536
1425	925	16596	485
2622	1270	70555	5529
922	686	15575	1141
1811	1063	16386	1108
2967	1359	38009	2660
3741	1634	74271	5108
934	694	25120	1056
1782	1004	31975	2293
4875	1972	78897	5110
13694	3703	65171	5139
4395	1744	53007	4278
3226	1484	75114	4698
4452	1813	33916	2209
957	607	23645	1502
2521	1241	40688	2949
2002	1142	120448	3512
2600	1308	19211	1686
10993	3338	41480	3047
10138	2958	32837	2643
5256	2033	15184	1272
2968	1468	96886	6351
4207	1880	106237	6545
5850	2207	41970	2950
3057	1443	33134	2506
12718	3517	130817	9627
7022	2680	173402	11757
2328	1178	54885	4028
1320	805	17175	1133
1365	876	46140	3062
2647	1306	31033	1897
8231	2737	71775	5033
3043	1445	18925	1371
2982	1583	36752	2491
3820	1682	32403	2679
2538	1198	46603	2650
1381	821	33923	2478
3998	1704	23568	1825
2960	1348	22914	1800
2379	1301	15932	1040
8306	2814	55370	4333
5416	2143	90996	6463
6518	2101	21347	1847
2876	1316	36969	2669
7063	2546	38477	2421
920	621	17870	1442
3390	1501	17071	1227
4514	1816	16802	1353
2349	1207	20299	1235
2955	1478	77681	5472
2458	1334	45203	3187
1059	679	38286	2816
2166	1227	15692	911
2631	1318	16384	1210
2275	1131	21404	1498
6520	2389	25442	1618
3020	1532	57188	4444
4300	1906	65773	5012
2366	1284	59582	5034
3650	1577	17381	1168
4733	1891	66524	5379
3533	1666	76212	5509
7202	2562	115354	9081
3612	1583	26961	1790
4870	2150	23965	1637
11693	3346	57424	3567
5409	1965	16909	1319
6744	2527	124465	7877
2794	1487	20327	1673
4153	1794	64657	4662
6122	2137	36797	2788
660	456	34345	316
4803	1966	73597	5093
4042	1730	74386	5573
4160	1727	17409	1399
1322	860	28855	1597
7830	2529	37217	2875
4626	1652	16895	1092
2370	1142	42094	3158
3134	1521	36854	3040
6340	2136	24313	1964
1320	859	15923	974
3525	1558	16890	1220
1110	804	30110	2096
4829	1980	31317	2574
2073	1106	49893	2725
2638	1206	52885	3342
1977	1111	25203	1692
3126	1529	17678	1396
3350	1575	25545	2226
3713	1576	72798	4676
6396	2207	31400	2586
4136	1812	80812	5648
4985	1975	23099	1748
2223	1165	32435	2126
831	549	38578	2415
5088	2076	97633	6593
7058	2709	106289	6873
12086	3390	114769	8651
1351	872	16036	1253
2583	1286	31486	2758
4484	1974	36115	2702
6648	2289	69977	5189
3264	1514	66846	3977
16561	3954	49140	3991
9471	2898	63701	5458
5737	2155	70617	6340
1673	969	102117	6630
2863	1300	57474	4040
2794	1332	73446	5532
4793	1983	32233	2510
3798	1698	88145	6615
4838	2006	69006	5355
3721	1595	22300	1455
1655	942	43408	2559
9539	3065	91259	8141
4305	1894	48303	3191
4656	1950	56961	4195
15677	3898	78566	6673
11371	3253	117506	8989
5382	2022	47913	3824
3622	1608	53236	3677
11156	3254	23181	1569
2125	1095	85679	5759
5215	2048	54506	4007
2685	1261	49216	3532
3948	1769	83003	6270
1089	685	37880	2236
5987	2293	65692	4383
6173	2147	55385	4913
1835	966	32056	1995
6290	2244	61657	4303
3136	1566	57081	4070
3781	1742	122694	7430
3962	1715	94533	6940
8161	2591	27964	2426
5608	2334	91046	6281
3394	1580	62240	4551
3054	1496	78182	4995
1025	699	15316	915
8590	2643	70651	5654
1116	732	32883	2363
2141	1097	55767	3795
4215	1780	27327	2602
2600	1339	27474	1681
5066	2159	68397	3862
2756	1348	18566	1491
1454	905	75704	4961
2495	1251	22250	1693
1380	856	18429	1173
2347	1337	96106	6785
2229	1156	15978	1201
4637	1770	55378	4476
1532	859	23088	1720
2517	1277	64912	3471
2546	1349	112208	8344
14106	3703	70294	5464
9008	2694	34659	2218
3471	1637	69057	4815
7464	2672	19213	1628
6185	2193	47930	3346
3533	1698	30828	2311
2644	1300	23454	1685
2293	1281	25773	2245
1484	887	83386	5485
6222	2236	19844	1650
2855	1458	62849	5455
7678	2783	56361	4310
3867	1716	83562	7197
1745	1069	116803	7534
5487	1978	33303	2785
12401	3240	53292	4686
657	478	24256	1480
8860	2649	20102	1728
9987	3099	54158	4415
1563	889	85585	5445
1887	1035	30181	2278
2607	1359	23204	1841
3848	1602	31768	2577
3028	1384	91696	6325
6882	2422	23698	1842
7395	2591	35447	2860
3439	1587	28654	1819
3998	1735	20271	1225
4879	1818	25877	2158
4833	1992	104175	6556
4475	1805	34758	2345
2722	1412	30024	2117
1194	734	25177	1377
2442	1340	16910	1006
1688	990	16735	1310
8466	2707	23677	2008
4221	1788	28651	1831
3696	1678	25611	2036
4707	1839	60310	5013
5646	2187	107190	8094
7240	2384	41707	2722
734	478	17771	923
5773	2058	22817	2011
3434	1564	20989	1682
4739	1852	33269	2536
10714	3211	38959	2536
5445	2094	96598	7069
3630	1564	15311	1018
4300	1764	96354	7046
2497	1312	100578	6812
6179	2587	62423	3870
603	442	21064	1145
842	580	17628	1046
3550	1620	93447	6695
3326	1534	26636	2011
7724	2465	25277	1847
4497	1984	195031	6174
4454	1887	70179	4651
2302	1148	20779	1652
2300	1116	112570	6044
5289	2190	32331	2839
2804	1469	17188	1191
4660	1948	20271	1388
1507	865	66431	3471
2708	1424	67481	4219
5386	2210	105887	8660
2397	1194	66366	3782
3699	1679	15467	1223
1035	712	44924	3263
757	587	32617	1927
1562	960	28746	1890
3427	1523	45971	3126
11153	3338	84269	6084
3139	1577	24720	1567
2783	1352	99287	6206
6230	2280	67576	5317
7665	2555	121340	8311
13978	3744	23067	1481
5890	2116	73954	5885
2839	1386	34336	2053
7415	2607	21749	1599
3881	1663	47460	3537
1695	991	37064	2214
546	372	15522	344
6969	2553	37012	3104
13871	3521	19654	1511
2406	1209	35636	1991
3284	1501	37570	2961
7759	2794	25811	1682
1163	719	29621	2155
1126	769	19768	1428
6577	2471	122253	8658
3315	1558	21781	1743
6362	2155	20750	1752
3421	1508	20910	1583
7424	2588	54977	4324
4691	1925	24111	1550
1813	1044	32635	2311
3362	1501	46781	3079
1348	820	29558	2204
2293	1262	93974	6184
5107	1997	40743	2747
3965	1769	19018	1248
36628	5667	105838	6745
902	615	22626	1679
27723	5571	49974	3870
3746	1557	35399	2435
20041	4115	24463	1677
5212	2001	31762	2704
13606	3678	58492	4270
684	468	21868	1528
5992	2248	61731	4816
1022	672	16187	1051
3840	1663	34923	2892
2648	1363	68905	4592
1817	1048	16213	1150
1370	853	16108	979
1381	817	49676	3653
11064	3248	68016	4803
1125	701	20858	1349
2582	1233	50126	3704
3101	1427	75959	6004
2808	1342	27160	2032
2874	1337	17359	964
6679	2160	27097	2183
3646	1610	30446	2098
2243	1282	30533	1800
6622	2426	99682	8315
7048	2591	38547	3145
5857	2027	58469	4196
2723	1331	22479	1812
3042	1403	63822	4925
4502	1902	29683	2333
5505	1984	19786	1477
3854	1725	28459	1985
5871	2103	20822	1593
4187	1693	15776	1301
3288	1546	96196	6970
2119	1172	46624	3511
1476	892	33394	2299
2979	1332	61736	3845
4443	1806	15303	1168
8737	2784	50459	3556
3039	1414	24218	1610
1696	1029	85084	6944
10165	3087	68791	4838
3986	1692	70759	4872
2284	1173	19043	1333
2199	1168	62512	3960
14678	3785	28402	1921
4054	1714	37882	2607
2814	1400	79901	5658
3927	1698	49502	4183
4532	1957	105748	7794
861	628	15753	1149
2626	1321	20161	1281
6791	2556	32696	2359
1991	1109	17751	1208
3751	1572	31577	2355
14935	3694	90003	6935
3618	1672	34387	2231
12423	3286	16688	1323
4771	1766	44456	3607
6210	2212	22149	1833
3697	1658	31262	2584
1933	1139	26302	1332
9809	3060	22658	1670
8032	2547	46704	3530
13520	3403	49491	3776
5739	2163	18155	1547
3993	1953	90136	6283
3960	1671	53963	4667
4472	1875	24823	2070
529	379	18444	922
1692	1047	50244	3297
1860	992	44624	2720
3286	1423	21122	1629
918	590	15188	1240
709	497	43783	2736
2008	1089	35015	1992
2918	1406	89033	7323
3496	1654	51661	3720
3305	1416	31888	2513
7728	2456	17538	1444
2128	1046	66358	3701
4502	1762	17301	1228
4576	1798	29717	1713
1276	805	83626	5212
3927	1719	37476	2653
1176	692	31138	2015
4167	1768	40792	2691
13939	4016	26039	1971
1027	686	28801	1495
9507	2921	39919	3316
5183	1809	16968	1249
5026	2143	100852	7068
10446	2827	65984	5435
7388	2401	25728	2140
8858	2701	35721	2277
8635	2565	56370	4443
3758	1651	19623	1737
1686	975	67370	4104
9862	2785	19069	1317
5006	1903	26877	2156
4684	1792	16897	1383
6466	2184	27873	2479
4224	1820	25566	2066
3838	1736	67048	4627
1912	1039	74771	4855
8085	2761	150146	11907
6896	2535	64141	4821
13339	3403	67862	5783
6456	2288	39204	2808
7209	2366	16788	1279
3195	1457	101345	7579
5435	2037	35683	2778
1545	927	46476	3740
1529	936	131376	8900
592	416	81760	5671
6001	2290	32140	2337
520	353	56512	4498
2188	1129	36726	2650
1063	658	47870	2892
1569	930	69483	3950
5415	2085	91429	7082
7578	2466	38973	3019
4975	1961	16918	1553
16785	4088	51151	4172
2633	1372	98018	6846
2617	1217	21927	1141
19591	4470	99784	7015
2705	1363	86438	5997
2452	1338	120822	8105
4810	2053	33804	2878
3880	1647	67843	5197
3144	1391	15706	1196
4124	1947	145032	11013
10094	2925	25836	2197
711	464	18960	1356
4976	1903	16930	1309
2223	1243	41175	3286
7655	2665	83840	6591
1003	659	24558	1527
2032	1145	16926	903
8126	2778	43204	3009
6468	2428	80707	6819
16300	3898	88506	7408
6503	2239	48932	3528
5978	2169	36148	2801
15889	3750	167110	12532
2068	1096	96846	7011
741	487	42844	2660
4088	1705	20815	1651
1603	952	15794	1067
9392	2851	62862	5501
1281	781	76241	839
11558	3250	47543	3921
2239	1199	29586	1682
2049	1163	25253	1520
25356	4762	101288	8384
3771	1755	79699	5671
4986	2161	36045	1948
4566	2232	19725	1175
2092	1133	62268	4123
4251	1813	51207	4553
1740	1026	40630	2890
1717	990	43784	3174
13732	3754	15515	1171
11251	3439	21280	1465
9792	2884	29894	2109
8676	2639	26165	2057
1030	610	18616	1102
7810	2475	28809	2368
2734	1332	66621	5335
4764	1911	62271	5279
3877	1646	47344	3211
1708	925	21995	1823
4042	1830	38307	2707
4732	2106	36947	2510
4549	1925	39150	3494
2588	1384	71165	4973
3516	1646	45386	3218
8131	2596	37314	3274
6572	2552	131342	10288
1618	969	39377	2571
6642	2397	39971	3510
964	654	33200	2080
2982	1465	36204	3036
1751	1000	17218	1189
7189	2679	51198	3972
3982	1851	51378	2925
4994	1992	16314	1180
2468	1318	40092	2875
2183	1080	30305	2012
4768	1941	47409	3955
1851	997	36140	2363
3572	1637	23697	1596
4176	1880	16252	1051
2229	1250	88722	5394
8230	2500	57480	4509
6656	2405	50924	3402
18550	4189	62322	4702
5867	2170	18860	1551
2755	1301	15350	1113
1421	859	21886	1425
817	593	52168	3843
1575	912	53673	3190
4444	1883	23471	1497
4041	1818	30310	2014
2538	1337	19984	1093
3262	1405	57638	4480
4182	1817	41827	2594
11697	3684	59963	3831
1030	690	18496	1391
3883	1762	49132	4326
892	640	15939	969
4954	1861	52904	4194
2807	1415	31893	2580
1702	994	16619	1101
866	569	27729	2051
5594	2063	22785	1983
1795	953	23497	1737
3389	1614	47795	3415
1295	793	32574	2353
1102	743	18106	1078
2186	1285	54024	3698
3849	1634	38429	2423
28736	5185	57635	4148
2864	1303	49103	3469
2088	1177	40076	2715
8010	2636	63890	4977
18771	4295	19994	1510
4517	1846	18311	1549
12868	3513	94613	7341
18607	4062	34551	2741
871	624	27799	1905
4677	1809	35779	2737
1055	684	16976	1234
5879	2019	46321	3925
5273	2169	45838	3132
4500	1817	25650	2125
2862	1419	20238	1567
12822	3327	67432	5270
1893	982	15377	923
1980	1136	45162	2663
5185	2053	20560	1751
1884	1086	36075	2481
3865	1819	41184	2835
3082	1456	42052	3248
1574	975	31401	1810
1545	902	34725	2086
4429	2074	50134	681
2044	1217	58902	3731
3307	1546	71468	5580
4316	1843	83652	6665
3743	1703	41756	2951
2706	1354	79514	6123
558	445	15928	1105
887	632	70619	3512
12678	3913	66541	5081
2618	1307	30568	2520
3448	1498	15608	1288
8777	2672	24733	2048
5213	1982	78223	5784
5886	2208	21834	1805
6565	2338	43993	3948
2860	1326	28138	2115
3580	1723	98409	7843
5746	2232	27973	2000
4005	1703	67968	5165
2304	1313	69239	5163
4772	1979	45328	3457
6400	2274	24286	1964
6325	2197	36689	2893
2497	1294	31957	1858
1527	905	15575	1087
4418	1791	26954	2325
3853	1748	51084	4109
4409	1759	17028	1143
4903	1820	59706	4972
1715	1017	23653	1561
5171	2110	31292	2569
1990	1121	91694	5952
3067	1448	69964	4856
1044	698	22266	1292
3162	1569	29925	1919
2553	1269	16156	1397
2892	1520	35147	2284
3975	1758	88105	6799
3150	1440	17257	1131
1506	937	34985	2147
3136	1478	66753	4993
2661	1355	61552	3803
6548	2431	26253	2145
1191	773	37656	1986
4961	1936	23489	1902
1224	894	27692	1322
3588	1678	78485	5802
9742	3069	49290	4254
1146	721	17110	1136
3469	1582	21972	1684
542	357	36277	928
1141	744	19025	1182
3063	1489	25256	2191
1197	763	54054	3084
5011	2218	19850	1574
1825	1119	18646	1307
5103	1954	27067	2171
5667	1951	16325	1230
3115	1498	119670	9146
2970	1426	16241	1220
780	544	15610	969
4558	1912	46970	3855
3714	1717	24975	2016
2918	1559	91718	6651
6318	2551	64122	5047
2923	1478	34560	2575
1322	748	54231	3396
3947	1657	16095	1284
2476	1274	86130	5350
1315	757	57104	3686
3518	1595	24600	2103
2851	1460	81564	6524
4551	2036	56341	4480
5152	1943	25485	1746
3686	1686	60522	4207
3288	1586	32967	2767
7572	2593	16637	1241
5661	1979	72134	5150
8853	2992	21647	1668
7342	2564	53303	3655
2769	1343	17706	1420
2776	1468	80013	5105
2038	1086	38406	2344
9227	2710	15611	1186
4655	1804	25059	1962
3898	1671	79923	5639
2423	1263	29532	2154
524	330	15877	941
4720	2139	96890	6497
4790	1859	17384	1388
7375	2508	46675	3575
1141	795	15766	1108
2362	1281	76981	5185
3489	1582	81727	5506
1596	957	71214	4396
5511	2094	16195	1296
4333	1792	15145	1206
1866	1057	15811	1109
4107	1799	26987	1886
3175	1448	87493	6149
8107	2721	42246	2729
2595	1285	58100	3289
2817	1366	17801	1261
4245	1853	69043	4665
4837	1808	73614	5052
7759	2570	45643	3373
4780	1966	20972	1511
4023	1721	36094	3030
20262	4462	38983	2441
3705	1641	58591	4352
4039	1652	27145	2033
1247	822	37247	2682
2096	1139	39009	3333
2109	1106	21402	1575
6108	2049	19006	1654
6019	2415	118118	9621
3314	1660	18050	1535
4712	1914	22537	1970
3753	1619	17838	1404
3696	1847	75507	5494
1505	738	24855	1722
2902	1445	99118	7433
2849	1370	27366	1790
975	680	51291	3573
3057	1486	33016	2544
5312	2046	41649	3548
4890	2010	46007	3339
4233	2003	62451	5221
4705	1794	28225	2179
4831	1920	49474	3829
6076	2262	32733	2397
4961	1993	19953	1659
4577	1870	85145	5898
4127	1706	40948	3312
4364	1935	17164	1138
4096	1861	38530	3199
4407	1888	104673	7316
8402	2711	43562	3519
4075	1694	80475	6135
8723	2529	27130	2312
3246	1438	16158	939
4543	1951	16959	1126
2495	1305	19355	1023
13756	3722	24636	1870
2209	1177	17422	1303
2760	1375	15456	961
3866	1607	30892	2062
3580	1687	27669	1904
4832	2220	35059	2064
1611	964	80176	5769
6989	2257	16527	1364
4973	1903	18378	1416
4067	1812	38970	3141
1103	654	22607	1696
1282	807	24466	1730
3214	1411	57659	4224
2419	1333	92573	6275
5654	2204	102989	8746
4038	1698	44674	3390
3242	1543	51000	3073
1459	791	29765	1856
3583	1618	21207	1816
3906	1645	46119	3638
1464	792	18596	1334
4775	1940	90382	6464
4973	2031	73140	4933
3974	1810	54594	4101
15570	4034	80699	5670
2521	1287	17339	1362
3664	1703	91055	5782
20376	4319	113362	9393
8198	2717	100156	7350
1717	879	53357	2243
4810	1822	16121	1264
2007	1039	36997	2244
7229	2452	76422	5411
4366	1775	76333	5717
3074	1464	66221	3948
7097	2227	19000	1537
2598	1344	99090	5696
2257	1169	15631	1075
6215	2230	16377	1203
3393	1648	17315	1152
1365	842	63452	4067
3281	1533	59739	3767
6016	2128	47413	3595
5142	1998	81671	5635
6988	2351	41066	3591
7217	2609	46659	3058
2639	1377	32053	2459
5317	2248	74114	5194
4784	1968	40534	2839
2272	1259	113232	8492
11586	3313	120622	9449
5580	2163	21126	1818
3722	1596	21134	1746
2318	1284	42570	2703
1118	690	26348	1870
4231	1740	15179	1096
3506	1578	49139	2982
3398	1468	17380	1309
4089	1692	43418	3552
2255	1181	28417	2227
3641	1674	41362	3236
2497	1302	46796	3825
2459	1211	38233	2714
5702	1962	17728	1487
4354	1790	49262	3872
6627	2369	15731	1346
4110	1777	16744	1284
1998	1125	22085	1409
569	393	31211	440
1851	1011	48175	3606
3069	1405	73534	4521
4790	1996	41798	3136
11228	3374	55319	4414
6284	2224	72428	5840
5091	1890	16249	1188
894	579	24337	1787
5827	2167	66054	4726
3442	1482	32412	2636
3016	1374	74984	4896
1289	837	28660	1944
2246	1207	33564	2024
1597	951	89810	6556
4265	1866	37904	2738
1509	911	98201	6409
3426	1662	91290	6931
2009	1042	51409	2812
2166	1213	76131	5287
3067	1527	80253	5090
4754	2079	72268	5662
2757	1336	49910	3430
1925	1068	64856	3841
830	581	30410	287
1314	850	34848	2261
4518	1795	16894	1472
3960	1815	31615	2168
5106	2123	28560	1909
1244	719	54257	3394
2245	1134	58770	4234
13960	3729	32234	2525
4661	1869	21700	1696
5268	2192	85159	6438
911	553	36202	2546
5418	2026	53235	4345
7751	2380	20461	1635
3604	1587	23698	1795
1166	748	29411	1968
3827	1625	21050	1716
5388	2071	47371	3701
7863	2774	93568	7407
1761	1155	94790	5723
4648	1805	37183	2688
1524	869	18450	1278
3652	1548	18359	1404
2383	1229	67321	4350
1688	1062	90582	6397
3368	1516	71368	5678
3390	1509	34267	2672
13600	3625	59503	5017
7114	2396	15907	1404
1584	868	30927	1801
1233	796	68892	4678
2319	1210	24744	2166
2530	1292	43633	3088
4580	1955	67739	4304
2940	1333	37641	2930
2371	1251	15952	1156
4265	1879	22094	1641
3615	2026	110078	5370
2195	1205	36268	2534
4973	1944	23389	2002
6472	2234	18457	1537
4765	2031	64350	5264
5285	1895	41115	3427
3021	1418	19955	1753
730	477	23051	1424
1705	940	54504	3364
2968	1525	62305	4379
8221	2551	35073	2562
3390	1500	28050	1871
5313	1934	36260	2604
5479	2036	37883	3092
4947	1867	23592	1607
8924	2905	35824	2860
3526	1561	21777	1603
4727	1872	88828	6894
2169	1208	15180	882
3618	1491	69987	5780
2344	1227	19038	1231
5271	2049	17139	1251
2598	1314	81903	5728
11443	3450	176144	12448
1415	871	37337	2537
3430	1478	26868	1798
4416	2027	92596	7272
3481	1555	67561	4335
650	473	38913	2239
5043	1891	16320	1392
4471	1747	33087	2732
3975	1753	15588	1028
3286	1537	60004	4196
3722	1580	23600	1877
3243	1512	30361	1908
3112	1434	40321	3473
7260	2573	72946	6000
4784	1945	22353	1663
5217	2018	19558	1481
5276	2091	25266	2069
5239	1987	16277	1363
2004	1132	24326	1684
2903	1418	17353	1135
4352	2006	85138	6080
2159	1111	35286	2336
706	508	28525	1970
5593	2065	88097	6376
4634	1813	27076	1997
5322	1956	25732	2185
5974	2130	38535	3317
3908	1756	25875	1746
4343	1773	15997	1196
5149	2039	89787	5817
1816	1019	16268	1213
9025	3054	45038	3575
5689	2189	22201	1836
2440	1347	82453	5722
1896	1079	38737	3012
5297	2055	79127	6444
4844	2120	55115	3225
2222	1148	109148	7289
4358	1815	42785	3692
2660	1287	57432	3627
3724	1673	63642	4904
6902	2376	28118	1900
1746	961	30442	1915
5929	2150	24571	2148
13170	3385	36097	2642
6131	2196	26313	2185
1884	1027	39670	2390
7031	2654	54707	3819
1046	689	31551	2238
10414	2856	31810	2412
5402	1917	24818	2033
2112	1201	24342	1799
2937	1511	41775	3727
7388	2372	38593	2979
1836	1084	51803	3644
5972	2092	56887	4244
3230	1545	80294	5049
2340	1213	29785	2089
4442	2259	42207	2429
6764	2449	53356	3747
11194	3310	62209	4701
2975	1304	28453	2349
7383	2387	43719	3959
4119	1920	28169	2070
3565	1533	82278	5575
4285	1704	46143	3877
851	525	16824	1188
3176	1509	16229	1117
2526	1374	33976	3006
6261	2297	82661	5755
1736	947	15959	828
3780	1727	38783	2505
3168	1467	36063	2424
1338	784	28366	2125
1375	819	81982	4828
4555	1763	52738	3598
1095	752	27845	2219
2568	1392	16410	1299
1811	1100	44697	2954
3836	1727	55217	3796
2909	1391	41939	2787
2630	1336	27634	2175
2595	1309	78440	4716
3378	1521	17367	1377
19479	4722	85619	5870
1538	735	36399	2389
2847	1344	21440	1566
1963	1140	21100	1515
3166	1535	19150	1447
11131	3216	16271	1108
879	579	18177	1354
3995	1658	42407	3027
4034	1754	35576	3180
3216	1436	18302	1685
588	458	17496	1261
4330	1905	25559	2226
5302	2267	72553	5322
1196	727	75474	4953
2312	1164	31736	2689
929	645	16291	1145
5674	2028	19442	1549
2509	1287	71093	5111
3542	1554	49128	3498
1718	998	58070	4139
3505	1659	47200	3570
6015	2352	16962	1338
3089	1514	21348	1515
1554	919	60289	4297
4989	1774	50793	4399
5810	2149	23404	1774
4135	1853	58561	3560
2559	1308	56795	4104
2502	1268	33646	2816
5140	2296	125821	8860
3885	1735	16005	1239
6267	2483	15071	996
3019	1511	98682	6605
1201	705	38090	2340
1461	919	60706	4164
2964	1372	19335	1591
6308	2220	15997	969
1517	882	24230	1814
4659	1945	16040	1211
2519	1205	56572	2626
3191	1486	41916	2541
2186	1189	22687	1469
2674	1276	18536	1440
3734	1824	80514	4662
13418	3872	57755	4787
2022	1150	23446	1769
4376	2017	87142	6861
3683	1706	33186	2748
685	474	89229	2270
5290	2028	32920	2611
2891	1503	106277	7060
2789	1297	23964	1951
10335	3312	106677	7134
1916	1073	31815	2463
2499	1319	93395	7171
7778	2491	61600	4933
4117	1751	59152	4849
4702	1788	64431	4894
3384	1555	22582	1876
2193	1203	60178	3719
3448	1433	64096	4728
8236	2672	29505	2428
6384	2184	26902	2038
2761	1348	23889	1990
965	662	15751	1216
5072	2171	23524	1959
1559	959	61477	4154
7084	2486	54286	4608
8660	2726	16627	1414
5882	2077	27215	2134
3621	1733	17762	1080
1425	798	18653	1264
3020	1405	30078	1995
9536	2739	29199	2234
8088	2510	68614	5320
5615	2054	21197	1769
9242	2810	35839	3328
5361	2056	23633	1946
8518	2829	24363	1763
5592	1985	68018	5025
12523	3701	138924	9623
4849	2068	62364	4400
1418	890	93668	6316
2245	1266	22733	1593
4008	1721	17393	1158
6352	2246	92562	6536
2435	1273	67944	4300
3016	1511	67724	4271
22472	4824	69474	4620
3409	1550	17278	1296
3051	1484	55758	3893
13343	3765	45025	3665
2930	1378	44512	3601
3578	1599	28584	2549
3822	1539	83039	5070
3306	1484	67274	4206
10165	3205	103811	7942
2385	1178	20906	1550
2649	1391	15944	1363
1763	975	74513	5337
1068	672	23569	373
3001	1357	29364	2656
1459	870	17612	1315
10246	3291	24513	1905
4520	1947	44314	3129
3679	1648	17456	1199
2136	1131	57999	4796
5307	1919	19749	1556
3159	1511	36308	2513
2178	1273	44433	3031
8432	2614	59060	4584
2511	1266	32618	1978
4787	2031	101840	5185
2780	1321	54376	3744
16997	4148	158856	10450
1147	740	15358	1042
2624	1351	46083	2992
6252	2387	59147	4008
3451	1477	25878	2040
4668	1827	15465	1290
3420	1490	72489	5614
4874	1805	72883	5330
6841	2172	32424	2631
7012	2410	42307	2904
8163	2592	29083	2204
11619	3124	17135	1341
5578	2107	51554	4117
3234	1546	15129	1238
5884	2149	94628	7538
1666	1000	69438	4616
2028	1138	53062	3970
3306	1482	75030	5414
5788	2080	35270	3067
6726	2154	49663	3688
2666	1322	34251	1956
6304	2256	57512	4149
3048	1426	15633	1244
2036	1189	22263	1382
3858	1748	32563	2153
10269	3069	24308	1906
2075	1096	59454	3808
821	553	27642	1539
3629	1679	56714	5109
5272	2310	53839	4047
4323	1805	25061	2149
1034	658	37336	2479
7419	2561	31256	2672
3224	1604	19829	1663
797	499	42094	2391
5298	2083	32323	2317
5480	2250	34184	2635
4459	1865	30501	2627
2601	1236	19179	1307
6329	2182	38300	2919
6924	2439	68542	6012
1643	946	41537	2344
19788	4341	35382	2974
3486	1608	53012	3264
5811	2040	15031	1265
3299	1527	52768	3799
4783	1942	35685	2924
7027	2656	67294	3818
9829	3013	29568	2251
2909	1315	19870	1258
2720	1282	27112	1821
3684	1702	56005	4296
6486	2246	39976	3434
21728	4885	34230	2653
1893	1140	29156	2010
2792	1353	26573	2493
4016	1784	29528	2564
5359	2017	87685	5791
3485	1627	26858	2203
5448	2073	33484	2729
2286	1265	25532	1660
3451	1582	19671	1469
5296	1986	25106	2100
4658	1970	31729	2529
2889	1336	41813	3402
3139	1491	32268	2420
2873	1457	17645	1279
7067	2351	26206	2210
5868	2200	116868	3916
10420	2974	62441	4964
4446	1771	80959	5302
9847	2766	38276	3084
991	635	31393	1782
3130	1596	24367	1531
2723	1347	40123	3280
16363	4257	127584	8814
2249	1323	30829	2069
536	423	16017	1141
2403	1336	65700	5011
6990	2332	20968	1710
10888	3144	23767	1806
9004	2768	16868	1375
715	425	17672	1045
1836	981	101858	6438
3619	1621	38358	2529
3015	1411	82473	5387
4405	1802	18491	1456
2578	1318	91262	5834
9838	2901	37205	2691
6061	2260	83126	6084
3877	1725	51961	4232
6926	2400	23036	1900
4224	1770	17851	1490
7398	2386	99309	6840
815	569	17051	1195
5008	2027	16679	1076
4478	2015	81305	6526
4408	1914	104139	7492
5434	2115	69529	4626
2911	1458	53389	3607
3972	1598	37456	2412
5595	2037	27231	2292
3396	1523	53270	4224
17843	3935	66893	5728
9984	2922	65881	4764
3220	1438	38926	3011
4972	1953	37157	3293
6118	2098	44547	3335
3397	1601	15831	1237
1416	854	48060	2923
1100	711	26040	1730
10646	3260	199117	14677
2321	1247	83587	6200
1249	845	40165	2496
1867	1090	36721	2356
2207	1181	51933	3079
9277	2697	89154	6864
6160	2159	27871	2143
1886	1065	37614	2338
7319	2753	46986	3456
6679	2512	71620	5304
3015	1508	42887	3009
7602	2631	53514	4204
3961	1716	47666	4012
3819	1691	93318	6619
5738	2035	15536	1193
2069	1062	23163	1458
1305	860	15077	1005
1128	623	25824	1681
10350	2940	48790	4098
2492	1254	22488	1467
3506	1651	18442	1535
2542	1334	24219	2000
4250	1888	133279	9719
5459	2075	57632	4077
768	549	19524	1224
3366	1655	103939	7399
3317	1435	57962	4023
1658	963	38936	2507
2170	1177	47496	3756
905	640	41303	2706
2146	1191	97801	6685
4372	1992	29028	1941
1818	961	70100	4646
2603	1347	116097	6926
7963	2708	69267	4778
2129	1130	50115	3372
1343	804	91542	6303
2671	1425	20071	1348
3107	1499	80892	6241
726	589	18906	756
2355	1232	21097	1181
5893	2106	16198	1326
8804	2792	146911	11746
3105	1470	76770	5567
6483	2361	95463	6731
3514	1662	69477	4606
1997	1171	75359	4734
2565	1394	52576	3215
2582	1310	24073	1735
3058	1576	124633	8035
2923	1382	87891	5561
3017	1483	56793	4890
2194	1213	50631	2980
3872	1786	49008	3489
12251	3501	15140	1138
2468	1293	36456	2939
3607	1897	181734	11604
4042	1798	24493	1913
896	671	56575	3489
3157	1591	97553	5605
2446	1337	50984	3417
4417	1746	44830	3795
3290	1575	27644	1882
10077	3091	68143	5312
1773	1018	36646	2428
5021	2047	78509	5781
2332	1284	37931	2228
3881	1680	15012	1095
1139	710	42763	2818
14917	4176	91345	5724
7946	2416	22011	2012
5784	2132	15833	1133
2492	1295	29584	2498
2122	1168	99629	8127
7576	2727	30992	1833
3272	1485	36132	2551
1291	817	49945	3544
1956	1189	105397	6708
4225	1849	15257	1043
13327	3582	31287	2841
6585	2212	39109	3088
5441	2015	33946	2671
1347	841	41239	2673
1378	847	20893	1540
4658	1874	20631	1620
3563	1642	79742	4894
5477	2145	164580	10774
2822	1410	21671	1404
2688	1315	31738	1922
4917	2054	23081	1832
7416	2642	48426	3690
6883	2348	18932	1472
5829	2072	66021	5041
3785	1684	32426	2738
2563	1283	64964	4017
6679	2454	56849	4560
2599	1323	22629	1301
7918	2665	49657	4314
7137	2792	47847	3618
1883	1067	33706	1902
3870	1722	25052	2300
2104	1144	60150	4787
2235	1163	78302	5585
2604	1278	105056	6220
2053	1084	23366	1815
8501	2676	78757	5754
3408	1574	17767	1430
6033	2381	77670	5966
2703	1300	43799	3392
6020	2345	30671	2535
11127	2942	72942	6184
3087	1379	18700	1539
851	616	32420	1992
3129	1509	40867	3650
4949	1800	66280	4682
[truncated: 10,361 more rows]

## Sheet: extd_fig9e
Astro	Oligo	OPC	Macrophage	Endo	L2/3 IT	L5 IT	L6 IT	L6 CT	L5/6 NP	L5 ET	Sncg	Vip	Pvalb	Sst
ASC	0.997996	0.001002	0.00150301	0	0.001002	0.000994654	0.00119072	0.0014197	0.000628536	0.000665336	0.000501002	0	0	0.00115385	0.00109202
OGC	0.000373832	0.996636	0.0547591	0.00186916	0.0877042	0.000996327	0.000833878	0.000747664	0.00100237	0.00103917	0.0011215	0	0	0.000758447	0.00149533
OPC	0	0.0290844	0.546567	0	0.00111235	0.000248663	8.62143288214501e-05	0	0.000125707	0	0	0	0	0	0
MGL	0	0	0	1	0	0	0	0	0	0.000665336	0	0	0	0	0
VLMC	0.00625	0.009375	0.379261	0	0.919293	0.0114886	0.00935372	0.00321543	0.00576485	0.00445567	0.00321543	0.003125	0.003125	0.00894231	0.0135121
ITL23GL	0	0	0.000858861	0	0	0.984282	0.0217334	0.00114515	0.000984568	0	0.00137643	0	0	0	0.000591017
ITL45GL	0.000313676	0	0.00627353	0	0.000313676	0.0710271	0.548087	0.031323	0.00276556	0.000313676	0.00958679	0.000313676	0.000313676	0.000941029	0.00121837
ITL5GL	0	0	0.00651997	0	0	0.0112166	0.490591	0.196621	0.007027	0.00651997	0.0040527	0	0	0	0.000591017
ITL6GL	0	0	0.00662252	0	0	0.0182817	0.242368	0.966517	0.00421882	0.00220751	0.000803859	0	0	0	0.000591017
CTGL	0	0	0.0274579	0	0	0.000497327	0.00112079	0.00137804	0.948867	0.186294	0.00160772	0	0	0	0.000591017
NPGL	0	0	0	0	0	0.000124332	0.00197301	0.00188679	0.00754717	0.743396	0.000803859	0	0	0	0
PTGL	0	0	0.00257732	0	0	0.00178599	0.00215536	0.00137804	0.00342568	0.00128866	0.995649	0	0	0	0.000591017
VIPGA	0	0	0.00124844	0	0	0.00174064	0.001207	0.00170779	0.00137415	0.00124844	0.00160772	0.576428	0.538081	0.00615385	0.00236407
PVGA	0	0	0	0	0	0.000621659	0.000172429	0	0	0.000665336	0.00160772	0	0	0.978728	0.037097
SSTGA	0	0	0.00137363	0.00274725	0.00137363	0.00186498	0.000344857	0.000459348	0.000377121	0.00133067	0.00321543	0.00412088	0.00412088	0.189451	0.859621

## Sheet: extd_fig9f
avg.exp	pct.exp	features.plot	id	avg.exp.scaled
Gpc5	2.84733	58.516	Gpc5	ITL23GL	-0.417419
Nr4a2	0.155816	5.59303	Nr4a2	ITL23GL	-0.232591
Hs3st4	1.38425	39.9382	Hs3st4	ITL23GL	-0.878778
Rarb	0.242331	10.5396	Rarb	ITL23GL	-0.552109
Hexb	1.22157	40.7813	Hexb	ITL23GL	-0.357391
Pbx3	0.354888	13.6031	Pbx3	ITL23GL	-0.66938
Tafa1	12.9535	88.9545	Tafa1	ITL23GL	1.36104
Hs6st3	29.4246	96.9365	Hs6st3	ITL23GL	1.03408
Il1rapl2	1.12845	36.425	Il1rapl2	ITL23GL	-1.06529
Cdh9	0.37744	14.3058	Cdh9	ITL23GL	-0.740551
Tshz2	1.81573	22.4564	Tshz2	ITL23GL	0.0831787
Ndst4	0.0465587	1.88308	Ndst4	ITL23GL	-0.36689
Plp1	0.775093	29.1737	Plp1	ITL23GL	-0.611638
Lhfpl3	2.30489	54.6374	Lhfpl3	ITL23GL	-0.0158449
Erbb4	3.58033	72.0067	Erbb4	ITL23GL	-0.93198
Sst	0.0179545	0.899382	Sst	ITL23GL	-0.433292
Ntng1	1.03404	32.6307	Ntng1	ITL23GL	-0.200597
Ctss	0.0132035	0.534008	Ctss	ITL23GL	-0.266289
Adarb2	1.32114	40.8094	Adarb2	ITL23GL	-0.705896
Bnc2	0.106545	3.90669	Bnc2	ITL23GL	-0.155791
Cux2	4.63206	79.3985	Cux2	ITL23GL	2.22928
Sp9	0.0031714	0.19674	Sp9	ITL23GL	-0.504914
Gpc51	3.63813	40.9648	Gpc5	CLAGL	-0.220291
Nr4a21	0.824378	14.1455	Nr4a2	CLAGL	2.5
Hs3st41	3.29389	38.2666	Hs3st4	CLAGL	-0.00543366
Rarb1	0.538628	11.0384	Rarb	CLAGL	-0.189816
Hexb1	1.48839	23.5487	Hexb	CLAGL	-0.10254
Pbx31	0.535368	10.2208	Pbx3	CLAGL	-0.470162
Tafa11	6.40037	51.9215	Tafa1	CLAGL	0.345275
Hs6st31	24.81	88.5527	Hs6st3	CLAGL	0.775045
Il1rapl21	3.81839	36.7948	Il1rapl2	CLAGL	0.0968094
Cdh91	1.14162	19.6239	Cdh9	CLAGL	0.223297
Tshz21	10.206	47.8332	Tshz2	CLAGL	1.8787
Ndst41	0.0457143	0.899428	Ndst4	CLAGL	-0.371041
Plp11	1.25283	22.0769	Plp1	CLAGL	-0.207495
Lhfpl31	2.57655	34.4235	Lhfpl3	CLAGL	0.0976498
Erbb41	6.83191	62.5511	Erbb4	CLAGL	-0.431231
Sst1	0.00368342	0.163532	Sst	CLAGL	-0.64376
Ntng11	1.16187	16.1079	Ntng1	CLAGL	-0.0607557
Ctss1	0.02463	0.572363	Ctss	CLAGL	-0.2244
Adarb21	2.61142	33.5241	Adarb2	CLAGL	-0.245105
Bnc21	0.0772491	1.30826	Bnc2	CLAGL	-0.206018
Cux21	2.30714	33.8512	Cux2	CLAGL	1.093
Sp91	0	0	Sp9	CLAGL	-0.580805
Gpc52	2.51401	53.9409	Gpc5	ITL45GL	-0.512985
Nr4a22	0.123136	4.40271	Nr4a2	ITL45GL	-0.455579
Hs3st42	7.06073	79.4951	Hs3st4	ITL45GL	0.929526
Rarb2	0.214523	8.62069	Rarb	ITL45GL	-0.590452
Hexb2	1.20068	37.2229	Hexb	ITL45GL	-0.37862
Pbx32	0.32455	12.3153	Pbx3	ITL45GL	-0.705458
Tafa12	7.09554	74.2303	Tafa1	ITL45GL	0.489076
Hs6st32	48.0723	99.1071	Hs6st3	ITL45GL	1.78687
Il1rapl22	3.87419	51.0468	Il1rapl2	ITL45GL	0.113184
Cdh92	0.244331	9.69828	Cdh9	ITL45GL	-0.9625
Tshz22	1.24776	19.0887	Tshz2	ITL45GL	-0.209683
Ndst42	0.0164756	0.738916	Ndst4	ITL45GL	-0.516891
Plp12	0.862616	29.0025	Plp1	ITL45GL	-0.530025
Lhfpl32	1.31822	37.2537	Lhfpl3	ITL45GL	-0.525315
Erbb42	3.74038	69.9815	Erbb4	ITL45GL	-0.89992
Sst2	0.0194017	0.923645	Sst	ITL45GL	-0.412114
Ntng12	2.4756	49.9692	Ntng1	ITL45GL	1.02858
Ctss2	0.0179726	0.738916	Ctss	ITL45GL	-0.248748
Adarb22	1.33475	37.9618	Adarb2	ITL45GL	-0.6998
Bnc22	0.0380283	1.53941	Bnc2	ITL45GL	-0.275442
Cux22	3.21264	61.2685	Cux2	ITL45GL	1.60951
Sp92	0.000695535	0.0615764	Sp9	ITL45GL	-0.56414
Gpc53	1.61545	49.62	Gpc5	ITL6GL	-0.824412
Nr4a23	0.29252	10.532	Nr4a2	ITL6GL	0.636503
Hs3st43	1.43222	41.8024	Hs3st4	ITL6GL	-0.849206
Rarb3	0.394147	13.5722	Rarb	ITL6GL	-0.356832
Hexb3	1.12836	39.0879	Hexb	ITL6GL	-0.453698
Pbx33	0.261784	10.8578	Pbx3	ITL6GL	-0.782797
Tafa13	2.16521	55.5917	Tafa1	ITL6GL	-1.01502
Hs6st33	11.8542	91.5309	Hs6st3	ITL6GL	-0.322684
Il1rapl23	5.63696	67.4267	Il1rapl2	ITL6GL	0.552256
Cdh93	3.783	68.0782	Cdh9	ITL6GL	1.9781
Tshz23	0.329013	11.835	Tshz2	ITL6GL	-0.892805
Ndst43	0.017905	0.977199	Ndst4	ITL6GL	-0.509664
Plp13	0.800848	29.7503	Plp1	ITL6GL	-0.587212
Lhfpl33	1.62254	45.3855	Lhfpl3	ITL6GL	-0.348104
Erbb43	3.21321	70.3583	Erbb4	ITL6GL	-1.00997
Sst3	0.0232773	1.08578	Sst	ITL6GL	-0.355546
Ntng13	1.77254	45.9283	Ntng1	ITL6GL	0.510055
Ctss3	0.0133155	0.651466	Ctss	ITL6GL	-0.265876
Adarb23	1.4757	42.9967	Adarb2	ITL6GL	-0.638694
Bnc23	0.0257513	1.30293	Bnc2	ITL6GL	-0.297713
Cux23	0.309984	11.4007	Cux2	ITL6GL	-0.883495
Sp93	0	0	Sp9	ITL6GL	-0.580805
Gpc54	3.80209	74.1379	Gpc5	OBGL	-0.183655
Nr4a24	0.142904	10.3448	Nr4a2	OBGL	-0.319929
Hs3st44	2.26551	62.069	Hs3st4	OBGL	-0.411855
Rarb4	1.06923	29.3103	Rarb	OBGL	0.312017
Hexb4	1.09358	39.6552	Hexb	OBGL	-0.490718
Pbx34	0.353517	17.2414	Pbx3	OBGL	-0.670993
Tafa14	16.3287	98.2759	Tafa1	OBGL	1.70801
Hs6st34	14.85	93.1034	Hs6st3	OBGL	0.00721943
Il1rapl24	1.72576	43.1034	Il1rapl2	OBGL	-0.713475
Cdh94	1.63706	46.5517	Cdh9	OBGL	0.677782
Tshz24	0.899009	27.5862	Tshz2	OBGL	-0.428859
Ndst44	0.19244	6.89655	Ndst4	OBGL	0.30425
Plp14	1.20897	41.3793	Plp1	OBGL	-0.240835
Lhfpl34	1.22931	46.5517	Lhfpl3	OBGL	-0.5815
Erbb44	5.56311	93.1034	Erbb4	OBGL	-0.596215
Sst4	0.0541161	1.72414	Sst	OBGL	0.0870787
Ntng14	1.94956	44.8276	Ntng1	OBGL	0.65205
Ctss4	0.083091	1.72414	Ctss	OBGL	-0.0171419
Adarb24	2.59014	56.8966	Adarb2	OBGL	-0.251267
Bnc24	0.0549491	5.17241	Bnc2	OBGL	-0.245174
Cux24	2.31389	62.069	Cux2	OBGL	1.09736
Sp94	0	0	Sp9	OBGL	-0.580805
Gpc55	2.09951	58.132	Gpc5	ITL5GL	-0.645343
Nr4a25	0.139214	7.40741	Nr4a2	ITL5GL	-0.34507
Hs3st45	4.031	69.8873	Hs3st4	ITL5GL	0.22975
Rarb5	0.228956	10.789	Rarb	ITL5GL	-0.570443
Hexb5	1.19948	43.9614	Hexb	ITL5GL	-0.379841
Pbx35	0.360881	16.5056	Pbx3	ITL5GL	-0.662349
Tafa15	6.15902	77.6167	Tafa1	ITL5GL	0.29217
Hs6st35	23.8543	96.2158	Hs6st3	ITL5GL	0.715633
Il1rapl25	26.4939	95.4106	Il1rapl2	ITL5GL	2.5
Cdh95	0.62371	21.9807	Cdh9	ITL5GL	-0.381321
Tshz25	3.34769	27.6973	Tshz2	ITL5GL	0.647906
Ndst45	0.0289811	1.61031	Ndst4	ITL5GL	-0.454004
Plp15	0.84663	33.2528	Plp1	ITL5GL	-0.544642
Lhfpl35	1.31804	42.4316	Lhfpl3	ITL5GL	-0.525423
Erbb45	3.708	76.0064	Erbb4	ITL5GL	-0.906316
Sst5	0.0106446	0.644122	Sst	ITL5GL	-0.540726
Ntng15	1.54907	43.5588	Ntng1	ITL5GL	0.317251
Ctss5	0.0205226	0.966184	Ctss	ITL5GL	-0.239403
Adarb25	1.32143	45.8132	Adarb2	ITL5GL	-0.705764
Bnc25	0.0257779	1.52979	Bnc2	ITL5GL	-0.297665
Cux25	0.328446	13.5266	Cux2	ITL5GL	-0.853625
Sp95	0.00300276	0.161031	Sp9	ITL5GL	-0.508944
Gpc56	1.57501	48.3984	Gpc5	CTGL	-0.840846
Nr4a26	0.290486	9.5656	Nr4a2	CTGL	0.624259
Hs3st46	27.2863	99.1663	Hs3st4	CTGL	2.5
Rarb6	0.160971	7.41553	Rarb	CTGL	-0.666831
Hexb6	1.01257	36.7266	Hexb	CTGL	-0.579396
Pbx36	0.188479	8.51251	Pbx3	CTGL	-0.878146
Tafa16	1.71184	52.6986	Tafa1	CTGL	-1.26262
Hs6st36	3.99855	76.3054	Hs6st3	CTGL	-1.81006
Il1rapl26	1.41991	39.0083	Il1rapl2	CTGL	-0.882755
Cdh96	2.2594	51.6016	Cdh9	CTGL	1.14051
Tshz26	0.889229	17.3322	Tshz2	CTGL	-0.435571
Ndst46	0.0151722	0.921457	Ndst4	CTGL	-0.52349
Plp16	0.809784	30.9785	Plp1	CTGL	-0.578819
Lhfpl36	1.679	43.7911	Lhfpl3	CTGL	-0.3175
Erbb46	3.3181	72.6196	Erbb4	CTGL	-0.987013
Sst6	0.0199776	0.965336	Sst	CTGL	-0.403694
Ntng16	0.317953	13.5147	Ntng1	CTGL	-1.19621
Ctss6	0.016036	0.702062	Ctss	CTGL	-0.255861
Adarb26	1.88141	51.3822	Adarb2	CTGL	-0.480502
Bnc26	0.0248873	1.27249	Bnc2	CTGL	-0.29929
Cux26	0.170117	8.29311	Cux2	CTGL	-1.12448
Sp96	0.00393815	0.219394	Sp9	CTGL	-0.486602
Gpc57	2.62637	50.1866	Gpc5	NPGL	-0.479792
Nr4a27	0.339277	10.8209	Nr4a2	NPGL	0.912776
Hs3st47	18.6532	94.7761	Hs3st4	NPGL	2.25257
Rarb7	0.202977	8.20896	Rarb	NPGL	-0.60663
Hexb7	1.36441	38.6194	Hexb	NPGL	-0.217375
Pbx37	0.201114	6.52985	Pbx3	NPGL	-0.8613
Tafa17	2.61224	57.8358	Tafa1	NPGL	-0.803429
Hs6st37	24.2671	93.2836	Hs6st3	NPGL	0.74157
Il1rapl27	1.74351	38.9925	Il1rapl2	NPGL	-0.704244
Cdh97	0.337666	12.8731	Cdh9	NPGL	-0.80454
Tshz27	26.3748	79.4776	Tshz2	NPGL	2.5
Ndst47	0.0281861	0.932836	Ndst4	NPGL	-0.457979
Plp17	1.08149	32.8358	Plp1	NPGL	-0.341633
Lhfpl37	3.1944	51.4925	Lhfpl3	NPGL	0.326592
Erbb47	4.44644	72.3881	Erbb4	NPGL	-0.770311
Sst7	0.0274807	1.49254	Sst	NPGL	-0.294436
Ntng17	0.61472	18.8433	Ntng1	NPGL	-0.730268
Ctss7	0.0249186	0.932836	Ctss	NPGL	-0.223348
Adarb27	1.41476	40.2985	Adarb2	NPGL	-0.664676
Bnc27	0.0206094	0.932836	Bnc2	NPGL	-0.30712
Cux27	0.209636	7.64925	Cux2	NPGL	-1.05359
Sp97	0	0	Sp9	NPGL	-0.580805
Gpc58	3.63428	64.5202	Gpc5	PTGL	-0.221167
Nr4a28	0.13725	6.69192	Nr4a2	PTGL	-0.358483
Hs3st48	1.65319	48.9899	Hs3st4	PTGL	-0.72012
Rarb8	0.405986	18.1818	Rarb	PTGL	-0.342509
Hexb8	1.638	53.2828	Hexb	PTGL	0.0286468
Pbx38	1.16821	39.5202	Pbx3	PTGL	0.0796618
Tafa18	32.5365	96.5909	Tafa1	PTGL	2.5
Hs6st38	26.7096	96.3384	Hs6st3	PTGL	0.886881
Il1rapl28	1.68185	45.8333	Il1rapl2	PTGL	-0.736574
Cdh98	0.34977	16.0354	Cdh9	PTGL	-0.784868
Tshz28	2.94252	33.4596	Tshz2	PTGL	0.520739
Ndst48	0.103325	3.53535	Ndst4	PTGL	-0.095228
Plp18	0.821633	32.9545	Plp1	PTGL	-0.567753
Lhfpl38	1.03897	38.5101	Lhfpl3	PTGL	-0.709723
Erbb48	3.87495	77.5253	Erbb4	PTGL	-0.87379
Sst8	0.0184674	1.13636	Sst	PTGL	-0.425783
Ntng18	4.43077	75.8838	Ntng1	PTGL	2.05257
Ctss8	0.0101871	1.0101	Ctss	PTGL	-0.277425
Adarb28	1.48908	44.5707	Adarb2	PTGL	-0.633079
Bnc28	0.044502	1.64141	Bnc2	PTGL	-0.263804
Cux28	0.24215	11.7424	Cux2	PTGL	-0.996976
Sp98	0.00230532	0.126263	Sp9	PTGL	-0.525615
Gpc59	2.71343	47.7076	Gpc5	VIPGA	-0.454774
Nr4a29	0.110047	2.60223	Nr4a2	VIPGA	-0.546714
Hs3st49	2.92881	47.2119	Hs3st4	VIPGA	-0.137339
Rarb9	0.368312	10.1611	Rarb	VIPGA	-0.388513
Hexb9	1.16791	27.0136	Hexb	VIPGA	-0.412334
Pbx39	1.52428	22.4287	Pbx3	VIPGA	0.321901
Tafa19	3.20238	53.5316	Tafa1	VIPGA	-0.561063
Hs6st39	21.6759	86.1214	Hs6st3	VIPGA	0.571187
Il1rapl29	2.03403	38.6617	Il1rapl2	VIPGA	-0.561083
Cdh99	1.13634	21.9331	Cdh9	VIPGA	0.21791
Tshz29	0.643961	14.9938	Tshz2	VIPGA	-0.616342
Ndst49	0.46662	7.31103	Ndst4	VIPGA	1.36864
Plp19	1.33039	29.9876	Plp1	VIPGA	-0.150103
Lhfpl39	2.1394	38.7856	Lhfpl3	VIPGA	-0.0896545
Erbb49	81.1689	99.6283	Erbb4	VIPGA	1.76297
Sst9	0.0358131	1.36307	Sst	VIPGA	-0.174034
Ntng19	0.58268	15.6134	Ntng1	VIPGA	-0.77625
Ctss9	0.0410071	1.48699	Ctss	VIPGA	-0.16517
Adarb29	112.851	98.8848	Adarb2	VIPGA	2.5
Bnc29	0.0415755	1.36307	Bnc2	VIPGA	-0.269056
Cux29	1.09838	24.2875	Cux2	VIPGA	0.122075
Sp99	0.0546668	1.85874	Sp9	VIPGA	0.69487
Gpc510	2.93802	51.752	Gpc5	SSTGA	-0.392849
Nr4a210	0.102472	3.77358	Nr4a2	SSTGA	-0.599949
Hs3st410	1.85131	38.814	Hs3st4	SSTGA	-0.613212
Rarb10	0.561325	16.7116	Rarb	SSTGA	-0.165013
Hexb10	1.40478	37.3315	Hexb	SSTGA	-0.179333
Pbx310	0.376287	12.5337	Pbx3	SSTGA	-0.644416
Tafa110	2.32221	52.5606	Tafa1	SSTGA	-0.937483
Hs6st310	13.328	86.5229	Hs6st3	SSTGA	-0.151751
Il1rapl210	11.788	57.2776	Il1rapl2	SSTGA	1.48508
Cdh910	5.00559	52.2911	Cdh9	SSTGA	2.47522
Tshz210	0.559832	16.8464	Tshz2	SSTGA	-0.684629
Ndst410	0.338721	4.58221	Ndst4	SSTGA	0.899364
Plp110	1.02171	31.6712	Plp1	SSTGA	-0.391042
Lhfpl310	2.8609	52.5606	Lhfpl3	SSTGA	0.207562
Erbb410	33.6255	90.2965	Erbb4	SSTGA	0.956271
Sst10	0.37391	11.5903	Sst	SSTGA	2.5
Ntng110	0.624711	18.5984	Ntng1	SSTGA	-0.716115
Ctss10	0.0287993	1.07817	Ctss	SSTGA	-0.209232
Adarb210	1.88171	40.9704	Adarb2	SSTGA	-0.480394
Bnc210	0.0235038	1.07817	Bnc2	SSTGA	-0.301819
Cux210	1.85291	45.5526	Cux2	SSTGA	0.777678
Sp910	0.0737758	2.15633	Sp9	SSTGA	1.12524
Gpc511	8.75739	75.7576	Gpc5	STRGA	0.563989
Nr4a211	0.312142	9.09091	Nr4a2	STRGA	0.753638
Hs3st411	6.16457	51.5152	Hs3st4	STRGA	0.754568
Rarb11	2.2557	36.3636	Rarb	STRGA	1.07966
Hexb11	0.843423	30.303	Hexb	STRGA	-0.776652
Pbx311	7.20792	66.6667	Pbx3	STRGA	2.20038
Tafa111	4.29726	69.697	Tafa1	STRGA	-0.19022
Hs6st311	16.7281	81.8182	Hs6st3	STRGA	0.183558
Il1rapl211	8.42428	63.6364	Il1rapl2	STRGA	1.05097
Cdh911	0.771901	27.2727	Cdh9	STRGA	-0.190577
Tshz211	1.5694	24.2424	Tshz2	STRGA	-0.0358333
Ndst411	1.2903	24.2424	Ndst4	STRGA	2.5
Plp111	0.749318	30.303	Plp1	STRGA	-0.636441
Lhfpl311	5.60143	63.6364	Lhfpl3	STRGA	0.9782
Erbb411	47.3742	96.9697	Erbb4	STRGA	1.2684
Sst11	0.0737839	3.0303	Sst	STRGA	0.362655
Ntng111	6.36788	72.7273	Ntng1	STRGA	2.5
Ctss11	0	0	Ctss	STRGA	-0.315284
Adarb211	13.6141	69.697	Adarb2	STRGA	1.21207
Bnc211	0.383833	6.06061	Bnc2	STRGA	0.262789
Cux211	0.619644	21.2121	Cux2	STRGA	-0.430616
Sp911	0	0	Sp9	STRGA	-0.580805
Gpc512	8.60375	38.2353	Gpc5	OBGA	0.547252
Nr4a212	0.278635	4.0724	Nr4a2	OBGA	0.552529
Hs3st412	2.6516	18.0995	Hs3st4	OBGA	-0.245963
Rarb12	0.567224	4.52489	Rarb	OBGA	-0.158626
Hexb12	5.16086	33.0317	Hexb	OBGA	1.93451
Pbx312	3.69679	16.7421	Pbx3	OBGA	1.31109
Tafa112	4.69868	34.3891	Tafa1	OBGA	-0.0732278
Hs6st312	8.87942	51.5837	Hs6st3	OBGA	-0.737183
Il1rapl212	3.19922	20.362	Il1rapl2	OBGA	-0.0988182
Cdh912	0.373259	4.0724	Cdh9	OBGA	-0.747189
Tshz212	1.43109	12.4434	Tshz2	OBGA	-0.107763
Ndst412	0.0413542	0.452489	Ndst4	OBGA	-0.39253
Plp112	1.70386	15.3846	Plp1	OBGA	0.101958
Lhfpl312	2.32548	18.552	Lhfpl3	OBGA	-0.00692408
Erbb412	21.4092	58.5973	Erbb4	OBGA	0.550096
Sst12	0.020968	0.226244	Sst	OBGA	-0.389227
Ntng112	1.1766	9.27602	Ntng1	OBGA	-0.0451702
Ctss12	0.0348196	0.452489	Ctss	OBGA	-0.187438
Adarb212	8.94542	31.9005	Adarb2	OBGA	0.810869
Bnc212	0.143174	1.80995	Bnc2	OBGA	-0.0948314
Cux212	0.686181	5.88235	Cux2	OBGA	-0.34469
Sp912	0.142284	1.80995	Sp9	OBGA	2.5
Gpc513	2.15038	53.1599	Gpc5	PVGA	-0.628176
Nr4a213	0.0691946	2.85006	Nr4a2	PVGA	-0.838229
Hs3st413	1.42133	42.9988	Hs3st4	PVGA	-0.855871
Rarb13	0.912118	31.1029	Rarb	PVGA	0.178267
Hexb13	1.43645	43.3705	Hexb	PVGA	-0.149934
Pbx313	0.31423	11.8959	Pbx3	PVGA	-0.717919
Tafa113	2.59878	58.9839	Tafa1	PVGA	-0.80941
Hs6st313	10.2913	86.3693	Hs6st3	PVGA	-0.526829
Il1rapl213	15.2057	68.7732	Il1rapl2	PVGA	1.82197
Cdh913	1.34618	35.8116	Cdh9	PVGA	0.422531
Tshz213	0.404237	14.2503	Tshz2	PVGA	-0.821233
Ndst413	0.0609615	2.23048	Ndst4	PVGA	-0.296593
Plp113	1.18244	36.803	Plp1	PVGA	-0.261322
Lhfpl313	1.26384	38.0421	Lhfpl3	PVGA	-0.559414
Erbb413	123.777	99.8761	Erbb4	PVGA	2.15293
Sst13	0.0216657	0.86741	Sst	PVGA	-0.379043
Ntng113	0.874219	25.031	Ntng1	PVGA	-0.388343
Ctss13	0.0347369	1.23916	Ctss	PVGA	-0.187736
Adarb213	1.65481	48.2032	Adarb2	PVGA	-0.565882
Bnc213	0.0247256	1.23916	Bnc2	PVGA	-0.299586
Cux213	2.26955	57.6208	Cux2	PVGA	1.06861
Sp913	0.119812	4.21314	Sp9	PVGA	2.13139
Gpc514	2.81866	50.9202	Gpc5	D12MSN	-0.425306
Nr4a214	0.0445437	1.68712	Nr4a2	D12MSN	-1.01957
Hs3st414	3.75474	61.6564	Hs3st4	D12MSN	0.145912
Rarb14	15.4301	94.6319	Rarb	D12MSN	2.5
Hexb14	1.34048	34.0491	Hexb	D12MSN	-0.240234
Pbx314	2.2059	41.411	Pbx3	D12MSN	0.702707
Tafa114	2.86747	55.8282	Tafa1	D12MSN	-0.69408
Hs6st314	44.3881	98.773	Hs6st3	D12MSN	1.66397
Il1rapl214	1.75443	38.9571	Il1rapl2	D12MSN	-0.698593
Cdh914	2.02506	43.2515	Cdh9	D12MSN	0.977564
Tshz214	0.438698	11.3497	Tshz2	D12MSN	-0.789717
Ndst414	0.0345182	1.22699	Ndst4	D12MSN	-0.426402
Plp114	1.45785	35.4294	Plp1	D12MSN	-0.0598012
Lhfpl314	3.16589	57.6687	Lhfpl3	D12MSN	0.316793
Erbb414	7.98838	80.3681	Erbb4	D12MSN	-0.302668
Sst14	0.0260847	0.766871	Sst	D12MSN	-0.314704
Ntng114	1.22128	26.227	Ntng1	D12MSN	0.00144916
Ctss14	0.0139595	0.766871	Ctss	D12MSN	-0.263503
Adarb214	4.06117	57.8221	Adarb2	D12MSN	0.106706
Bnc214	0.0495494	1.22699	Bnc2	D12MSN	-0.25478
Cux214	0.371608	12.1166	Cux2	D12MSN	-0.785383
Sp914	0.0820079	2.60736	Sp9	D12MSN	1.30829
Gpc515	5.48036	34.5455	Gpc5	VLMC	0.132417
Nr4a215	0.272695	5.15152	Nr4a2	VLMC	0.516328
Hs3st415	2.39093	24.8485	Hs3st4	VLMC	-0.355908
Rarb15	1.31721	15.7576	Rarb	VLMC	0.50372
Hexb15	1.66355	20	Hexb	VLMC	0.050307
Pbx315	8.75279	50.6061	Pbx3	VLMC	2.47512
Tafa115	4.32907	40.9091	Tafa1	VLMC	-0.180631
Hs6st315	7.67896	56.0606	Hs6st3	VLMC	-0.941194
Il1rapl215	2.4285	26.6667	Il1rapl2	VLMC	-0.387231
Cdh915	0.46556	6.06061	Cdh9	VLMC	-0.605123
Tshz215	3.69386	35.1515	Tshz2	VLMC	0.747494
Ndst415	0.0182329	0.30303	Ndst4	VLMC	-0.508008
Plp115	2.14638	24.8485	Plp1	VLMC	0.358974
Lhfpl315	1.39552	18.7879	Lhfpl3	VLMC	-0.478188
Erbb415	8.17959	56.6667	Erbb4	VLMC	-0.283018
Sst15	0.025337	0.30303	Sst	VLMC	-0.325571
Ntng115	0.747191	10.6061	Ntng1	VLMC	-0.549366
Ctss15	0.00836292	0.30303	Ctss	VLMC	-0.284176
Adarb215	2.65866	29.0909	Adarb2	VLMC	-0.231557
Bnc215	10.4249	34.8485	Bnc2	VLMC	2.5
Cux215	0.457331	6.9697	Cux2	VLMC	-0.655996
Sp915	0	0	Sp9	VLMC	-0.580805
Gpc516	3.6559	36.3095	Gpc5	OGC	-0.216259
Nr4a216	0.0840252	1.30208	Nr4a2	OGC	-0.731132
Hs3st416	2.06337	24.0699	Hs3st4	OGC	-0.506718
Rarb16	0.276312	3.60863	Rarb	OGC	-0.506403
Hexb16	1.33285	14.3601	Hexb	OGC	-0.247564
Pbx316	1.02429	11.9048	Pbx3	OGC	-0.0297525
Tafa116	4.04025	39.3973	Tafa1	OGC	-0.269876
Hs6st316	7.82147	59.2262	Hs6st3	OGC	-0.915546
Il1rapl216	2.27233	25.6696	Il1rapl2	OGC	-0.45354
Cdh916	0.435016	5.76637	Cdh9	OGC	-0.65112
Tshz216	0.520492	7.21726	Tshz2	OGC	-0.717835
Ndst416	0.128956	1.6369	Ndst4	OGC	0.0228815
Plp116	22.9829	88.9881	Plp1	OGC	2.5
Lhfpl316	1.29385	15.5134	Lhfpl3	OGC	-0.540494
Erbb416	30.4636	91.4062	Erbb4	OGC	0.866883
Sst16	0.0481025	0.706845	Sst	OGC	0.00179175
Ntng116	0.662606	8.85417	Ntng1	OGC	-0.663217
Ctss16	0.0407477	0.520833	Ctss	OGC	-0.166101
Adarb216	3.21269	33.3705	Adarb2	OGC	-0.0845723
Bnc216	0.049845	0.706845	Bnc2	OGC	-0.254253
Cux216	0.923728	11.4955	Cux2	OGC	-0.0633934
Sp916	0.00839104	0.111607	Sp9	OGC	-0.380531
Gpc517	43.3352	92.1023	Gpc5	OPC	2.16031
Nr4a217	0.0631288	1.44605	Nr4a2	OPC	-0.882462
Hs3st417	2.02742	33.8154	Hs3st4	OPC	-0.52424
Rarb17	0.393669	7.67519	Rarb	OPC	-0.357413
Hexb17	1.13714	19.4661	Hexb	OPC	-0.44445
Pbx317	0.82341	13.6819	Pbx3	OPC	-0.19625
Tafa117	6.45397	63.2925	Tafa1	OPC	0.356834
Hs6st317	7.72302	70.0779	Hs6st3	OPC	-0.93322
Il1rapl217	2.13274	33.0367	Il1rapl2	OPC	-0.515543
Cdh917	0.330675	7.78643	Cdh9	OPC	-0.815983
Tshz217	2.19914	31.0345	Tshz2	OPC	0.24913
Ndst417	0.0644559	1.66852	Ndst4	OPC	-0.279682
Plp117	4.23227	36.485	Plp1	OPC	1.22139
Lhfpl317	47.3572	90.3226	Lhfpl3	OPC	2.5
Erbb417	33.6365	96.663	Erbb4	OPC	0.956566
Sst17	0.0670302	1.33482	Sst	OPC	0.268599
Ntng117	0.707161	13.4594	Ntng1	OPC	-0.602542
Ctss17	0.0240508	0.667408	Ctss	OPC	-0.226512
Adarb217	15.3592	84.0934	Adarb2	OPC	1.32966
Bnc217	0.0454069	1.11235	Bnc2	OPC	-0.262183
Cux217	1.47354	24.5829	Cux2	OPC	0.473137
Sp917	0.00740085	0.111235	Sp9	OPC	-0.404077
Gpc518	115.357	97.9673	Gpc5	ASC	2.5
Nr4a218	0.0533998	1.04115	Nr4a2	ASC	-0.953936
Hs3st418	1.67048	27.0203	Hs3st4	ASC	-0.710474
Rarb18	0.712404	10.8081	Rarb	ASC	-0.00857369
Hexb18	1.39982	21.8146	Hexb	ASC	-0.183973
Pbx318	0.584752	9.7174	Pbx3	ASC	-0.419729
Tafa118	3.32975	43.0838	Tafa1	ASC	-0.513238
Hs6st318	5.52193	58.5027	Hs6st3	ASC	-1.39115
Il1rapl218	1.74845	27.3674	Il1rapl2	ASC	-0.701684
Cdh918	0.342603	6.74269	Cdh9	ASC	-0.796495
Tshz218	0.472503	8.67625	Tshz2	ASC	-0.759525
Ndst418	0.0231221	0.396629	Ndst4	ASC	-0.483372
Plp118	1.46261	24.5414	Plp1	ASC	-0.0565196
Lhfpl318	1.1653	19.7819	Lhfpl3	ASC	-0.623353
Erbb418	6.7581	65.9395	Erbb4	ASC	-0.440071
Sst18	0.0333545	0.594943	Sst	ASC	-0.209459
Ntng118	0.561733	10.3123	Ntng1	ASC	-0.806819
Ctss18	0.0267804	0.545364	Ctss	ASC	-0.216569
Adarb218	2.13377	31.6311	Adarb2	ASC	-0.392984
Bnc218	0.0901145	1.53694	Bnc2	ASC	-0.183795
Cux218	0.434154	8.03173	Cux2	ASC	-0.690212
Sp918	0.00644076	0.148736	Sp9	ASC	-0.42693
Gpc519	4.10803	37.2277	Gpc5	MGL	-0.118525
Nr4a219	0.186585	1.78218	Nr4a2	MGL	-0.028328
Hs3st419	2.54405	25.6436	Hs3st4	MGL	-0.290344
Rarb19	0.331395	3.86139	Rarb	MGL	-0.434838
Hexb19	11.8173	64.1584	Hexb	MGL	2.5
Pbx319	2.03951	16.7327	Pbx3	MGL	0.617798
Tafa119	4.93691	42.3762	Tafa1	MGL	-0.00763413
Hs6st319	9.53244	61.3861	Hs6st3	MGL	-0.63639
Il1rapl219	2.97954	28.0198	Il1rapl2	MGL	-0.175243
Cdh919	0.447205	5.74257	Cdh9	MGL	-0.632648
Tshz219	0.580964	7.0297	Tshz2	MGL	-0.667137
Ndst419	0.00517834	0.0990099	Ndst4	MGL	-0.574372
Plp119	2.00297	20.396	Plp1	MGL	0.279873
Lhfpl319	1.45227	14.4554	Lhfpl3	MGL	-0.444547
Erbb419	10.3901	63.5644	Erbb4	MGL	-0.0816131
Sst19	0.0869556	1.08911	Sst	MGL	0.544404
Ntng119	0.72495	8.21782	Ntng1	MGL	-0.578759
Ctss19	2.38585	21.8812	Ctss	MGL	2.5
Adarb219	3.43419	32.1782	Adarb2	MGL	-0.0311557
Bnc219	0.0757135	0.792079	Bnc2	MGL	-0.208688
Cux219	0.504373	5.54455	Cux2	MGL	-0.588191
Sp919	0	0	Sp9	MGL	-0.580805

## Sheet: extd_fig9g
Var1	Var2	value	match
1	ASC	Astro-Epen	0.817169	TRUE
2	ASC	Astro-TE	0.848085	TRUE
3	ASC	L2_3	0.729146	FALSE
4	ASC	L4_5	0.730064	FALSE
5	ASC	L5	0.728661	FALSE
6	ASC	L6	0.699863	FALSE
7	ASC	L6b	0.674329	FALSE
8	ASC	L6b_CT	0.632923	FALSE
9	ASC	Lamp5	0.720891	FALSE
10	ASC	Microglia	0.681523	FALSE
11	ASC	Oligo	0.786238	FALSE
12	ASC	OPC	0.705166	FALSE
13	ASC	Pvalb	0.717504	FALSE
14	ASC	Sst	0.718432	FALSE
15	ASC	Vip	0.670881	FALSE
16	CLAGL	Astro-Epen	0.70665	FALSE
17	CLAGL	Astro-TE	0.733626	FALSE
18	CLAGL	L2_3	0.779674	FALSE
19	CLAGL	L4_5	0.78676	FALSE
20	CLAGL	L5	0.786835	FALSE
21	CLAGL	L6	0.760282	FALSE
22	CLAGL	L6b	0.72245	FALSE
23	CLAGL	L6b_CT	0.691922	FALSE
24	CLAGL	Lamp5	0.741502	FALSE
25	CLAGL	Microglia	0.639315	FALSE
26	CLAGL	Oligo	0.744957	FALSE
27	CLAGL	OPC	0.677587	FALSE
28	CLAGL	Pvalb	0.75131	FALSE
29	CLAGL	Sst	0.752465	FALSE
30	CLAGL	Vip	0.696098	FALSE
31	CTGL	Astro-Epen	0.698868	FALSE
32	CTGL	Astro-TE	0.727415	FALSE
33	CTGL	L2_3	0.791679	FALSE
34	CTGL	L4_5	0.803213	FALSE
35	CTGL	L5	0.811511	FALSE
36	CTGL	L6	0.807011	FALSE
37	CTGL	L6b	0.750583	TRUE
38	CTGL	L6b_CT	0.730801	TRUE
39	CTGL	Lamp5	0.756222	FALSE
40	CTGL	Microglia	0.616135	FALSE
41	CTGL	Oligo	0.735567	FALSE
42	CTGL	OPC	0.679185	FALSE
43	CTGL	Pvalb	0.765575	FALSE
44	CTGL	Sst	0.759217	FALSE
45	CTGL	Vip	0.704431	FALSE
46	D12MSN	Astro-Epen	0.683949	FALSE
47	D12MSN	Astro-TE	0.71814	FALSE
48	D12MSN	L2_3	0.759136	FALSE
49	D12MSN	L4_5	0.761663	FALSE
50	D12MSN	L5	0.75678	FALSE
51	D12MSN	L6	0.733821	FALSE
52	D12MSN	L6b	0.6965	FALSE
53	D12MSN	L6b_CT	0.664569	FALSE
54	D12MSN	Lamp5	0.721946	FALSE
55	D12MSN	Microglia	0.603235	FALSE
56	D12MSN	Oligo	0.7154	FALSE
57	D12MSN	OPC	0.661544	FALSE
58	D12MSN	Pvalb	0.736563	FALSE
59	D12MSN	Sst	0.732399	FALSE
60	D12MSN	Vip	0.673988	FALSE
61	ITL45GL	Astro-Epen	0.694137	FALSE
62	ITL45GL	Astro-TE	0.727759	FALSE
63	ITL45GL	L2_3	0.803621	FALSE
64	ITL45GL	L4_5	0.825138	TRUE
65	ITL45GL	L5	0.808754	FALSE
66	ITL45GL	L6	0.782649	FALSE
67	ITL45GL	L6b	0.734111	FALSE
68	ITL45GL	L6b_CT	0.709145	FALSE
69	ITL45GL	Lamp5	0.757232	FALSE
70	ITL45GL	Microglia	0.607361	FALSE
71	ITL45GL	Oligo	0.730485	FALSE
72	ITL45GL	OPC	0.674221	FALSE
73	ITL45GL	Pvalb	0.762962	FALSE
74	ITL45GL	Sst	0.759114	FALSE
75	ITL45GL	Vip	0.703805	FALSE
76	ITL5GL	Astro-Epen	0.686306	FALSE
77	ITL5GL	Astro-TE	0.715415	FALSE
78	ITL5GL	L2_3	0.786699	FALSE
79	ITL5GL	L4_5	0.800718	FALSE
80	ITL5GL	L5	0.801731	TRUE
81	ITL5GL	L6	0.773024	FALSE
82	ITL5GL	L6b	0.72953	FALSE
83	ITL5GL	L6b_CT	0.699589	FALSE
84	ITL5GL	Lamp5	0.745381	FALSE
85	ITL5GL	Microglia	0.612738	FALSE
86	ITL5GL	Oligo	0.726427	FALSE
87	ITL5GL	OPC	0.665437	FALSE
88	ITL5GL	Pvalb	0.758828	FALSE
89	ITL5GL	Sst	0.752027	FALSE
90	ITL5GL	Vip	0.694266	FALSE
91	ITL6GL	Astro-Epen	0.691007	FALSE
92	ITL6GL	Astro-TE	0.721442	FALSE
93	ITL6GL	L2_3	0.78057	FALSE
94	ITL6GL	L4_5	0.786882	FALSE
95	ITL6GL	L5	0.785658	FALSE
96	ITL6GL	L6	0.770758	TRUE
97	ITL6GL	L6b	0.724942	FALSE
98	ITL6GL	L6b_CT	0.696003	FALSE
99	ITL6GL	Lamp5	0.73714	FALSE
100	ITL6GL	Microglia	0.614692	FALSE
101	ITL6GL	Oligo	0.725347	FALSE
102	ITL6GL	OPC	0.670349	FALSE
103	ITL6GL	Pvalb	0.747862	FALSE
104	ITL6GL	Sst	0.744944	FALSE
105	ITL6GL	Vip	0.690335	FALSE
106	MGL	Astro-Epen	0.616705	FALSE
107	MGL	Astro-TE	0.617572	FALSE
108	MGL	L2_3	0.591408	FALSE
109	MGL	L4_5	0.595778	FALSE
110	MGL	L5	0.599357	FALSE
111	MGL	L6	0.572436	FALSE
112	MGL	L6b	0.566983	FALSE
113	MGL	L6b_CT	0.518206	FALSE
114	MGL	Lamp5	0.579485	FALSE
115	MGL	Microglia	0.709768	TRUE
116	MGL	Oligo	0.646581	FALSE
117	MGL	OPC	0.54218	FALSE
118	MGL	Pvalb	0.591564	FALSE
119	MGL	Sst	0.576726	FALSE
120	MGL	Vip	0.532175	FALSE
121	NPGL	Astro-Epen	0.689851	FALSE
122	NPGL	Astro-TE	0.712365	FALSE
123	NPGL	L2_3	0.751937	FALSE
124	NPGL	L4_5	0.76023	FALSE
125	NPGL	L5	0.775192	FALSE
126	NPGL	L6	0.742527	FALSE
127	NPGL	L6b	0.717502	FALSE
128	NPGL	L6b_CT	0.679243	FALSE
129	NPGL	Lamp5	0.724701	FALSE
130	NPGL	Microglia	0.633882	FALSE
131	NPGL	Oligo	0.729838	FALSE
132	NPGL	OPC	0.661069	FALSE
133	NPGL	Pvalb	0.74024	FALSE
134	NPGL	Sst	0.737379	FALSE
135	NPGL	Vip	0.675266	FALSE
136	OGC	Astro-Epen	0.769691	FALSE
137	OGC	Astro-TE	0.778755	FALSE
138	OGC	L2_3	0.73629	FALSE
139	OGC	L4_5	0.734177	FALSE
140	OGC	L5	0.742537	FALSE
141	OGC	L6	0.701069	FALSE
142	OGC	L6b	0.682944	FALSE
143	OGC	L6b_CT	0.638146	FALSE
144	OGC	Lamp5	0.721661	FALSE
145	OGC	Microglia	0.714041	FALSE
146	OGC	Oligo	0.887537	TRUE
147	OGC	OPC	0.709914	FALSE
148	OGC	Pvalb	0.737274	FALSE
149	OGC	Sst	0.737911	FALSE
150	OGC	Vip	0.690012	FALSE
151	OPC	Astro-Epen	0.744448	FALSE
152	OPC	Astro-TE	0.76826	FALSE
153	OPC	L2_3	0.733882	FALSE
154	OPC	L4_5	0.731071	FALSE
155	OPC	L5	0.732188	FALSE
156	OPC	L6	0.709378	FALSE
157	OPC	L6b	0.685201	FALSE
158	OPC	L6b_CT	0.64723	FALSE
159	OPC	Lamp5	0.713002	FALSE
160	OPC	Microglia	0.652915	FALSE
161	OPC	Oligo	0.784321	FALSE
162	OPC	OPC	0.732425	TRUE
163	OPC	Pvalb	0.718318	FALSE
164	OPC	Sst	0.722646	FALSE
165	OPC	Vip	0.672261	FALSE
166	PTGL	Astro-Epen	0.683855	FALSE
167	PTGL	Astro-TE	0.711236	FALSE
168	PTGL	L2_3	0.775303	FALSE
169	PTGL	L4_5	0.778475	FALSE
170	PTGL	L5	0.792411	FALSE
171	PTGL	L6	0.757822	FALSE
172	PTGL	L6b	0.720101	FALSE
173	PTGL	L6b_CT	0.689148	FALSE
174	PTGL	Lamp5	0.738587	FALSE
175	PTGL	Microglia	0.616176	FALSE
176	PTGL	Oligo	0.724506	FALSE
177	PTGL	OPC	0.663615	FALSE
178	PTGL	Pvalb	0.758953	FALSE
179	PTGL	Sst	0.748628	FALSE
180	PTGL	Vip	0.692524	FALSE
181	PVGA	Astro-Epen	0.703357	FALSE
182	PVGA	Astro-TE	0.731653	FALSE
183	PVGA	L2_3	0.764887	FALSE
184	PVGA	L4_5	0.766135	FALSE
185	PVGA	L5	0.774828	FALSE
186	PVGA	L6	0.736921	FALSE
187	PVGA	L6b	0.71081	FALSE
188	PVGA	L6b_CT	0.668678	FALSE
189	PVGA	Lamp5	0.750063	FALSE
190	PVGA	Microglia	0.636581	FALSE
191	PVGA	Oligo	0.741632	FALSE
192	PVGA	OPC	0.678482	FALSE
193	PVGA	Pvalb	0.79478	TRUE
194	PVGA	Sst	0.770703	FALSE
195	PVGA	Vip	0.705571	FALSE
196	SSTGA	Astro-Epen	0.700875	FALSE
197	SSTGA	Astro-TE	0.726078	FALSE
198	SSTGA	L2_3	0.75986	FALSE
199	SSTGA	L4_5	0.760687	FALSE
200	SSTGA	L5	0.772135	FALSE
201	SSTGA	L6	0.731533	FALSE
202	SSTGA	L6b	0.706734	FALSE
203	SSTGA	L6b_CT	0.667769	FALSE
204	SSTGA	Lamp5	0.745311	FALSE
205	SSTGA	Microglia	0.638467	FALSE
206	SSTGA	Oligo	0.744481	FALSE
207	SSTGA	OPC	0.674571	FALSE
208	SSTGA	Pvalb	0.775656	FALSE
209	SSTGA	Sst	0.775725	TRUE
210	SSTGA	Vip	0.703916	FALSE
211	VIPGA	Astro-Epen	0.705583	FALSE
212	VIPGA	Astro-TE	0.733341	FALSE
213	VIPGA	L2_3	0.761985	FALSE
214	VIPGA	L4_5	0.763045	FALSE
215	VIPGA	L5	0.768111	FALSE
216	VIPGA	L6	0.737838	FALSE
217	VIPGA	L6b	0.708711	FALSE
218	VIPGA	L6b_CT	0.671817	FALSE
219	VIPGA	Lamp5	0.766032	TRUE
220	VIPGA	Microglia	0.625976	FALSE
221	VIPGA	Oligo	0.744443	FALSE
222	VIPGA	OPC	0.682508	FALSE
223	VIPGA	Pvalb	0.770125	FALSE
224	VIPGA	Sst	0.759482	FALSE
225	VIPGA	Vip	0.71326	TRUE

## Sheet: extd_fig9h
ASC	CLAGL	CTGL	D12MSN	ITL23GL	ITL45GL	ITL5GL	ITL6GL	MGL	NPGL	OBGA	OGC	OPC	PTGL	PVGA	SSTGA	STRGA	VIPGA	VLMC
ASC	0.719854	0.0181872	0.0177303	0.00313635	0.027584	0.0468679	0.0137509	0.0211957	0	0.0128251	0.0931313	0	0.0122603	0.0532944	0.0160012	0.0242941	0.0255804	0.0264639	0.00696209
CLAGL	0	0.108044	0.0292584	0.0062107	0.0546227	0.112145	0.0987086	0.0454701	0	0.055026	0.125407	0.0146483	0	0.0852399	0.0237645	0.0641438	0.0548763	0.0598911	0.0206798
CTGL	0.00369914	0.0156077	0.616231	0.00538304	0.0220936	0.023462	0.0354018	0.0606317	0.00278307	0.165091	0.031969	0	0.00263034	0.0492537	0.0137317	0.00347474	0.0182936	0.0162218	0.0119493
D12MSN	0	0.00547947	0.00534183	0.907131	0.00831058	0.0211807	0.0217503	0.0063859	0	0	0.0101012	0	0.00277035	0.00370538	0	0	0.0385346	0	0
ITL23GL	0.00655122	0.0491401	0.028444	0.00317781	0.620459	0.103879	0.0400564	0.118117	0	0.036818	0.0924751	0.00599605	0.00465836	0.0353069	0.0162126	0.0266665	0.0777554	0.0344748	0.0141082
ITL45GL	0	0.0436638	0.0496615	0.00376488	0.0894021	0.527441	0.138243	0.0445259	0	0.061581	0.0581334	0.0177594	0.00551896	0.0344479	0.0120049	0.0291627	0.0742079	0.00907639	0.0292506
ITL5GL	0.00438445	0.0308319	0.0571091	0.00957046	0.0299277	0.160893	0.255259	0.0431186	0.00659732	0.0521803	0.0265241	0.0120387	0.00311764	0.075058	0.0122067	0.0247108	0.0216826	0.00769083	0.0354076
ITL6GL	0	0.104562	0.0400461	0.00772783	0.043045	0.0168409	0.0719984	0.378633	0	0.0263337	0.00917885	0.00729063	0	0.0656574	0.00492826	0	0.0420192	0.00465757	0.0171543
MGL	0	0	0.0132464	0	0.0313245	0.0192585	0.0215741	0.00633419	0.912945	0.00383268	0	0.00530551	0	0.0330784	0	0.00363006	0	0	0
NPGL	0.00752923	0	0.0464547	0	0.0256968	0.0477546	0.0240189	0.0185115	0	0.231485	0.0455488	0	0.0053538	0.0143216	0.00698737	0.014145	0.0521286	0.0264143	0.0121608
OBGA	0.00890871	0.062647	0.0122147	0	0.00760121	0.024216	0.0071049	0.0219031	0.00670251	0.00883538	0.146284	0.0489226	0.0063347	0.0508365	0.00826757	0.0251048	0.026434	0.0234404	0.0143889
OGC	0	0	0.00945806	0.00501917	0.0882866	0.0390645	0.0275073	0	0	0.0205242	0.0059616	0.783678	0.0122627	0.0131212	0	0.0291588	0.0068228	0.0151253	0
OPC	0	0.00540612	0	0.00279683	0.0163986	0.0156729	0.00613116	0.00630041	0	0.00762449	0.00996595	0.0211088	0.89651	0.0146231	0	0	0.00760374	0.00337131	0
PTGL	0.00465847	0.0393107	0.0383232	0.00338954	0.025836	0.0569828	0.0817353	0.0725381	0	0.0323409	0.0644157	0.00959333	0.00993748	0.256969	0	0.0393829	0.0967588	0.016343	0.0376206
PVGA	0	0.0135616	0.0132209	0	0.014398	0.0109212	0.0038451	0.00790248	0	0.0191265	0.0125001	0	0	0.00458537	0.680098	0.0815189	0.0238431	0.139543	0.00778711
SSTGA	0	0	0.0110343	0.00390375	0.0137333	0.0243065	0	0.00879395	0	0.00532103	0.0463674	0	0	0.00510264	0.069707	0.468694	0.0371459	0.197634	0
STRGA	0	0	0	0	0	0	0	0	0	0	0	0	0	0	0	0.0247537	0.104257	0	0.0425628
VIPGA	0	0.0148997	0.0072627	0	0.022598	0.0239976	0.00844898	0.0347288	0	0.0315205	0.0869786	0.0109083	0.0150662	0.0100756	0.0442422	0.0696595	0.0576303	0.413475	0
VLMC	0.0370828	0.0312925	0.0203376	0.00539635	0.0253123	0.03024	0.0118298	0	0	0.0367776	0.0384576	0.0101821	0.00527369	0.00705363	0.00688282	0	0.0733551	0	0.431238

## Sheet: extd_fig9i
nFeature_RNA	nCount_RNA	sample
1413	2717	Paired-RNA
1852	4238	Paired-RNA
1113	2024	Paired-RNA
1288	2388	Paired-RNA
1455	2861	Paired-RNA
2106	4521	Paired-RNA
1450	2753	Paired-RNA
1191	2051	Paired-RNA
662	903	Paired-RNA
576	784	Paired-RNA
1971	4519	Paired-RNA
1453	3225	Paired-RNA
743	1050	Paired-RNA
941	1463	Paired-RNA
1869	4055	Paired-RNA
1700	3566	Paired-RNA
1098	1851	Paired-RNA
1301	2394	Paired-RNA
1075	1728	Paired-RNA
1573	3452	Paired-RNA
802	1304	Paired-RNA
1074	1771	Paired-RNA
1239	2480	Paired-RNA
1678	3523	Paired-RNA
1421	2701	Paired-RNA
1256	2550	Paired-RNA
1662	3508	Paired-RNA
1268	2378	Paired-RNA
1088	1858	Paired-RNA
2219	5459	Paired-RNA
1085	1738	Paired-RNA
1064	1645	Paired-RNA
929	1418	Paired-RNA
2187	5238	Paired-RNA
535	680	Paired-RNA
1003	1693	Paired-RNA
1951	4791	Paired-RNA
1759	3403	Paired-RNA
1204	2092	Paired-RNA
1260	2300	Paired-RNA
1487	3167	Paired-RNA
1790	4106	Paired-RNA
1420	2530	Paired-RNA
1388	2670	Paired-RNA
697	1006	Paired-RNA
1309	2498	Paired-RNA
1172	2085	Paired-RNA
2610	6935	Paired-RNA
890	1420	Paired-RNA
1296	2265	Paired-RNA
1125	1811	Paired-RNA
1263	2252	Paired-RNA
493	620	Paired-RNA
954	1486	Paired-RNA
805	1150	Paired-RNA
1030	1669	Paired-RNA
1844	3759	Paired-RNA
987	1559	Paired-RNA
1538	3099	Paired-RNA
961	1382	Paired-RNA
1251	2174	Paired-RNA
1047	1512	Paired-RNA
908	1437	Paired-RNA
1481	3061	Paired-RNA
1319	2486	Paired-RNA
1466	3058	Paired-RNA
1899	4332	Paired-RNA
1951	4196	Paired-RNA
803	1233	Paired-RNA
976	1730	Paired-RNA
1163	1905	Paired-RNA
1135	2061	Paired-RNA
847	1276	Paired-RNA
970	1651	Paired-RNA
1145	2053	Paired-RNA
1029	1772	Paired-RNA
1513	2987	Paired-RNA
1358	2751	Paired-RNA
2189	5272	Paired-RNA
929	1397	Paired-RNA
904	1311	Paired-RNA
1771	4206	Paired-RNA
1260	2264	Paired-RNA
1710	3804	Paired-RNA
2448	5615	Paired-RNA
1063	1754	Paired-RNA
890	1385	Paired-RNA
563	710	Paired-RNA
911	1369	Paired-RNA
499	665	Paired-RNA
1325	2530	Paired-RNA
1318	2312	Paired-RNA
710	1033	Paired-RNA
687	1004	Paired-RNA
844	1237	Paired-RNA
1011	1748	Paired-RNA
1335	2454	Paired-RNA
2023	4466	Paired-RNA
748	1056	Paired-RNA
1989	4214	Paired-RNA
1134	1998	Paired-RNA
2148	4802	Paired-RNA
1186	2098	Paired-RNA
1632	3141	Paired-RNA
982	1460	Paired-RNA
1237	2061	Paired-RNA
1081	1799	Paired-RNA
1585	3054	Paired-RNA
1283	2406	Paired-RNA
1649	3833	Paired-RNA
1221	2201	Paired-RNA
1144	1801	Paired-RNA
1020	1638	Paired-RNA
1329	2462	Paired-RNA
1656	3646	Paired-RNA
1107	1844	Paired-RNA
1441	2672	Paired-RNA
1224	2247	Paired-RNA
1288	2501	Paired-RNA
3792	12305	Paired-RNA
1568	3334	Paired-RNA
1256	2242	Paired-RNA
1063	1801	Paired-RNA
1262	2112	Paired-RNA
1471	3149	Paired-RNA
2045	5017	Paired-RNA
1268	2405	Paired-RNA
1276	2441	Paired-RNA
1359	2593	Paired-RNA
1751	3887	Paired-RNA
950	1491	Paired-RNA
1482	2870	Paired-RNA
677	913	Paired-RNA
1085	1922	Paired-RNA
705	965	Paired-RNA
1157	1972	Paired-RNA
1125	1881	Paired-RNA
1402	2948	Paired-RNA
2187	5105	Paired-RNA
1665	3287	Paired-RNA
911	1334	Paired-RNA
1079	1636	Paired-RNA
1498	3047	Paired-RNA
2242	5473	Paired-RNA
1191	2078	Paired-RNA
1142	1977	Paired-RNA
618	858	Paired-RNA
1697	3401	Paired-RNA
2171	4974	Paired-RNA
972	1494	Paired-RNA
867	1218	Paired-RNA
1026	1735	Paired-RNA
1105	1972	Paired-RNA
1943	4524	Paired-RNA
1293	2452	Paired-RNA
1247	2257	Paired-RNA
2011	4326	Paired-RNA
1253	2167	Paired-RNA
1408	3066	Paired-RNA
1047	1792	Paired-RNA
1396	2569	Paired-RNA
841	1314	Paired-RNA
489	611	Paired-RNA
1188	1948	Paired-RNA
1286	2164	Paired-RNA
904	1441	Paired-RNA
828	1230	Paired-RNA
849	1305	Paired-RNA
1934	4216	Paired-RNA
844	1226	Paired-RNA
1423	2625	Paired-RNA
1515	3500	Paired-RNA
1506	3170	Paired-RNA
1288	2146	Paired-RNA
832	1200	Paired-RNA
1496	2931	Paired-RNA
1313	2525	Paired-RNA
1714	4017	Paired-RNA
974	1552	Paired-RNA
1301	2128	Paired-RNA
1072	1743	Paired-RNA
2512	4966	Paired-RNA
2727	8094	Paired-RNA
920	1493	Paired-RNA
1751	3899	Paired-RNA
1748	4069	Paired-RNA
866	1287	Paired-RNA
950	1614	Paired-RNA
865	1245	Paired-RNA
1261	2332	Paired-RNA
890	1291	Paired-RNA
989	1537	Paired-RNA
1333	2030	Paired-RNA
997	1803	Paired-RNA
1476	2811	Paired-RNA
1261	2306	Paired-RNA
1067	1895	Paired-RNA
960	1522	Paired-RNA
1588	2969	Paired-RNA
1209	1963	Paired-RNA
1380	2571	Paired-RNA
1824	4105	Paired-RNA
504	701	Paired-RNA
1160	1943	Paired-RNA
815	1166	Paired-RNA
1006	1668	Paired-RNA
1616	3601	Paired-RNA
1323	2599	Paired-RNA
1702	3900	Paired-RNA
1176	2126	Paired-RNA
1130	2208	Paired-RNA
1239	2226	Paired-RNA
1148	1829	Paired-RNA
1835	3899	Paired-RNA
1835	4138	Paired-RNA
1416	2769	Paired-RNA
511	655	Paired-RNA
1417	2611	Paired-RNA
816	1233	Paired-RNA
1107	1872	Paired-RNA
1016	1661	Paired-RNA
1125	1955	Paired-RNA
970	1506	Paired-RNA
625	831	Paired-RNA
867	1323	Paired-RNA
1147	2050	Paired-RNA
1096	2091	Paired-RNA
1683	3221	Paired-RNA
1111	1939	Paired-RNA
1119	1783	Paired-RNA
939	1478	Paired-RNA
869	1370	Paired-RNA
552	713	Paired-RNA
599	805	Paired-RNA
1664	3309	Paired-RNA
1273	2554	Paired-RNA
1569	2868	Paired-RNA
873	1481	Paired-RNA
1056	1954	Paired-RNA
804	1195	Paired-RNA
1661	3502	Paired-RNA
1020	1682	Paired-RNA
1283	2368	Paired-RNA
2158	4737	Paired-RNA
1906	4469	Paired-RNA
903	1322	Paired-RNA
958	1588	Paired-RNA
902	1401	Paired-RNA
1832	4016	Paired-RNA
1998	4812	Paired-RNA
1817	4188	Paired-RNA
1442	2983	Paired-RNA
1229	1980	Paired-RNA
1205	2742	Paired-RNA
847	1295	Paired-RNA
1768	4157	Paired-RNA
1127	1801	Paired-RNA
2084	5374	Paired-RNA
1721	3156	Paired-RNA
522	677	Paired-RNA
819	1219	Paired-RNA
1027	1657	Paired-RNA
764	1161	Paired-RNA
1484	2465	Paired-RNA
2010	4794	Paired-RNA
918	1462	Paired-RNA
1138	1923	Paired-RNA
1796	4198	Paired-RNA
1509	2652	Paired-RNA
1758	3170	Paired-RNA
1113	1892	Paired-RNA
1602	3487	Paired-RNA
1190	1979	Paired-RNA
480	615	Paired-RNA
1267	2305	Paired-RNA
1212	2139	Paired-RNA
1725	3960	Paired-RNA
1590	3119	Paired-RNA
1052	1777	Paired-RNA
1667	3751	Paired-RNA
2429	5450	Paired-RNA
1695	3893	Paired-RNA
1925	4502	Paired-RNA
848	1250	Paired-RNA
1054	1619	Paired-RNA
669	967	Paired-RNA
931	1430	Paired-RNA
1170	2065	Paired-RNA
701	1195	Paired-RNA
959	1385	Paired-RNA
517	675	Paired-RNA
1043	1730	Paired-RNA
1275	2448	Paired-RNA
1486	3029	Paired-RNA
680	922	Paired-RNA
1915	4495	Paired-RNA
2654	7054	Paired-RNA
1240	2406	Paired-RNA
1027	1624	Paired-RNA
836	1232	Paired-RNA
985	1648	Paired-RNA
2417	5754	Paired-RNA
824	1316	Paired-RNA
1363	2526	Paired-RNA
1328	2886	Paired-RNA
1297	2450	Paired-RNA
778	1064	Paired-RNA
1323	2349	Paired-RNA
570	924	Paired-RNA
682	963	Paired-RNA
713	944	Paired-RNA
2049	5108	Paired-RNA
1228	2183	Paired-RNA
1615	3626	Paired-RNA
1186	2252	Paired-RNA
535	702	Paired-RNA
1096	1853	Paired-RNA
2074	4146	Paired-RNA
1246	2188	Paired-RNA
825	1219	Paired-RNA
2569	6336	Paired-RNA
379	511	Paired-RNA
1149	2058	Paired-RNA
1766	3762	Paired-RNA
1668	3494	Paired-RNA
1091	2034	Paired-RNA
895	1345	Paired-RNA
1783	3556	Paired-RNA
1381	2840	Paired-RNA
1339	2465	Paired-RNA
1546	3227	Paired-RNA
1621	3410	Paired-RNA
1439	3208	Paired-RNA
1925	4160	Paired-RNA
1743	4200	Paired-RNA
1349	2464	Paired-RNA
1666	3883	Paired-RNA
1400	2784	Paired-RNA
973	1559	Paired-RNA
797	1539	Paired-RNA
735	1003	Paired-RNA
1158	2079	Paired-RNA
547	667	Paired-RNA
987	1681	Paired-RNA
1050	1901	Paired-RNA
1025	1677	Paired-RNA
1429	2760	Paired-RNA
878	1425	Paired-RNA
1963	4923	Paired-RNA
1370	2761	Paired-RNA
1140	2026	Paired-RNA
2056	4900	Paired-RNA
586	788	Paired-RNA
1066	1763	Paired-RNA
984	1597	Paired-RNA
1297	2451	Paired-RNA
1444	3133	Paired-RNA
1797	4085	Paired-RNA
987	1537	Paired-RNA
1603	2952	Paired-RNA
1356	2876	Paired-RNA
1410	2930	Paired-RNA
1282	2501	Paired-RNA
2123	4701	Paired-RNA
1607	3537	Paired-RNA
1329	2390	Paired-RNA
1249	2193	Paired-RNA
1208	2081	Paired-RNA
990	1553	Paired-RNA
1440	2881	Paired-RNA
1675	3696	Paired-RNA
2428	5859	Paired-RNA
1055	1711	Paired-RNA
2428	5626	Paired-RNA
1447	2539	Paired-RNA
1254	2141	Paired-RNA
886	1446	Paired-RNA
427	538	Paired-RNA
1459	3035	Paired-RNA
1591	3530	Paired-RNA
1644	3786	Paired-RNA
1830	4171	Paired-RNA
1941	3958	Paired-RNA
1224	2301	Paired-RNA
1115	1771	Paired-RNA
1036	1710	Paired-RNA
1271	2587	Paired-RNA
885	1323	Paired-RNA
1884	4031	Paired-RNA
903	1347	Paired-RNA
1264	2382	Paired-RNA
1137	1960	Paired-RNA
1167	2106	Paired-RNA
1100	1856	Paired-RNA
1286	2310	Paired-RNA
801	1223	Paired-RNA
1408	2593	Paired-RNA
1395	2875	Paired-RNA
1118	2031	Paired-RNA
1155	1877	Paired-RNA
2299	5628	Paired-RNA
1389	2771	Paired-RNA
1580	3622	Paired-RNA
1567	3465	Paired-RNA
1287	2408	Paired-RNA
1319	2559	Paired-RNA
1652	3463	Paired-RNA
1071	1879	Paired-RNA
1295	2175	Paired-RNA
1106	1791	Paired-RNA
1030	1676	Paired-RNA
885	1434	Paired-RNA
1010	1629	Paired-RNA
1512	3237	Paired-RNA
1341	2374	Paired-RNA
1537	3010	Paired-RNA
1169	2164	Paired-RNA
486	652	Paired-RNA
665	926	Paired-RNA
595	808	Paired-RNA
715	979	Paired-RNA
597	823	Paired-RNA
2031	4634	Paired-RNA
1220	2322	Paired-RNA
1320	2439	Paired-RNA
1952	4690	Paired-RNA
1039	1644	Paired-RNA
2026	5081	Paired-RNA
1391	2761	Paired-RNA
1686	3250	Paired-RNA
935	1553	Paired-RNA
1577	3137	Paired-RNA
1830	4424	Paired-RNA
1142	2112	Paired-RNA
527	723	Paired-RNA
1106	1899	Paired-RNA
1132	1936	Paired-RNA
1983	4626	Paired-RNA
1616	2891	Paired-RNA
1260	2180	Paired-RNA
1223	2200	Paired-RNA
2615	6021	Paired-RNA
1090	2034	Paired-RNA
1204	2208	Paired-RNA
1339	2589	Paired-RNA
1404	2789	Paired-RNA
1523	3105	Paired-RNA
1306	2445	Paired-RNA
1207	2190	Paired-RNA
1442	2911	Paired-RNA
1168	2081	Paired-RNA
1706	4015	Paired-RNA
1040	1741	Paired-RNA
1394	2711	Paired-RNA
1324	2294	Paired-RNA
989	1594	Paired-RNA
533	708	Paired-RNA
1529	3035	Paired-RNA
932	1633	Paired-RNA
1566	3046	Paired-RNA
872	1316	Paired-RNA
1579	3686	Paired-RNA
482	633	Paired-RNA
932	1480	Paired-RNA
3825	12284	Paired-RNA
840	1213	Paired-RNA
2092	4871	Paired-RNA
512	698	Paired-RNA
862	1396	Paired-RNA
856	1442	Paired-RNA
657	899	Paired-RNA
743	1092	Paired-RNA
2378	6003	Paired-RNA
1363	2626	Paired-RNA
1010	1485	Paired-RNA
1850	3997	Paired-RNA
960	1528	Paired-RNA
572	822	Paired-RNA
1394	2759	Paired-RNA
743	1080	Paired-RNA
1193	2323	Paired-RNA
1534	2956	Paired-RNA
2149	4551	Paired-RNA
1137	2093	Paired-RNA
1323	2763	Paired-RNA
1643	3719	Paired-RNA
2201	5539	Paired-RNA
1740	3964	Paired-RNA
1205	2057	Paired-RNA
1105	1896	Paired-RNA
788	1148	Paired-RNA
1066	1666	Paired-RNA
1517	3175	Paired-RNA
1574	3487	Paired-RNA
1408	2830	Paired-RNA
1319	2074	Paired-RNA
1349	2380	Paired-RNA
768	991	Paired-RNA
973	1502	Paired-RNA
1532	3092	Paired-RNA
1076	1916	Paired-RNA
949	1414	Paired-RNA
988	1612	Paired-RNA
1136	1989	Paired-RNA
416	523	Paired-RNA
2424	5864	Paired-RNA
624	863	Paired-RNA
1252	2486	Paired-RNA
1965	4214	Paired-RNA
933	1482	Paired-RNA
1457	2895	Paired-RNA
1347	2606	Paired-RNA
2531	7602	Paired-RNA
1474	2885	Paired-RNA
1164	2145	Paired-RNA
1848	4444	Paired-RNA
1254	1995	Paired-RNA
2088	5565	Paired-RNA
1478	2791	Paired-RNA
1268	2592	Paired-RNA
1428	2656	Paired-RNA
1202	2227	Paired-RNA
789	1141	Paired-RNA
1103	1845	Paired-RNA
1201	2055	Paired-RNA
1744	4184	Paired-RNA
1297	2505	Paired-RNA
1247	2051	Paired-RNA
661	983	Paired-RNA
1416	2675	Paired-RNA
553	745	Paired-RNA
1932	4611	Paired-RNA
1476	2836	Paired-RNA
1365	2738	Paired-RNA
1438	3041	Paired-RNA
1141	2217	Paired-RNA
1117	2041	Paired-RNA
942	1482	Paired-RNA
1192	2256	Paired-RNA
579	733	Paired-RNA
1568	3511	Paired-RNA
2191	6391	Paired-RNA
2817	6839	Paired-RNA
2019	4669	Paired-RNA
937	1554	Paired-RNA
1250	2333	Paired-RNA
1000	1509	Paired-RNA
1344	2375	Paired-RNA
1150	2054	Paired-RNA
1301	2380	Paired-RNA
1399	2694	Paired-RNA
1317	2462	Paired-RNA
2019	5272	Paired-RNA
1356	2530	Paired-RNA
1108	1849	Paired-RNA
1446	2734	Paired-RNA
1481	2724	Paired-RNA
846	1361	Paired-RNA
1509	2673	Paired-RNA
1571	3454	Paired-RNA
1856	4292	Paired-RNA
1306	2404	Paired-RNA
1489	3126	Paired-RNA
1035	1549	Paired-RNA
946	1560	Paired-RNA
2019	4409	Paired-RNA
706	929	Paired-RNA
994	1527	Paired-RNA
1340	2568	Paired-RNA
1561	3232	Paired-RNA
855	1258	Paired-RNA
1077	1778	Paired-RNA
1293	2300	Paired-RNA
1440	2829	Paired-RNA
2296	5477	Paired-RNA
1146	1971	Paired-RNA
1887	3861	Paired-RNA
726	986	Paired-RNA
1001	1715	Paired-RNA
1105	1954	Paired-RNA
1474	2831	Paired-RNA
2497	6404	Paired-RNA
1301	2427	Paired-RNA
2375	5832	Paired-RNA
967	1468	Paired-RNA
2241	5999	Paired-RNA
2026	5051	Paired-RNA
969	1553	Paired-RNA
2470	6775	Paired-RNA
1351	2541	Paired-RNA
1340	2637	Paired-RNA
2063	4389	Paired-RNA
1512	3088	Paired-RNA
1487	2768	Paired-RNA
2147	4589	Paired-RNA
1243	2284	Paired-RNA
1314	2434	Paired-RNA
2454	6669	Paired-RNA
1435	3016	Paired-RNA
1357	2683	Paired-RNA
786	1102	Paired-RNA
797	1094	Paired-RNA
1818	4003	Paired-RNA
777	1171	Paired-RNA
1251	2399	Paired-RNA
1780	3874	Paired-RNA
1225	2235	Paired-RNA
1755	3735	Paired-RNA
1732	4097	Paired-RNA
1589	3214	Paired-RNA
1052	1878	Paired-RNA
1511	3302	Paired-RNA
1363	2635	Paired-RNA
1274	2201	Paired-RNA
1478	2996	Paired-RNA
1299	2453	Paired-RNA
1586	3324	Paired-RNA
1684	3168	Paired-RNA
2013	4458	Paired-RNA
1182	2235	Paired-RNA
1198	2150	Paired-RNA
1613	3330	Paired-RNA
1018	1588	Paired-RNA
1435	2719	Paired-RNA
1729	3953	Paired-RNA
1209	2349	Paired-RNA
968	1480	Paired-RNA
1576	3354	Paired-RNA
1450	2835	Paired-RNA
1686	3690	Paired-RNA
1113	1836	Paired-RNA
1102	1872	Paired-RNA
1695	3715	Paired-RNA
1453	2787	Paired-RNA
1549	3056	Paired-RNA
1385	2632	Paired-RNA
1469	2937	Paired-RNA
1903	4307	Paired-RNA
999	1791	Paired-RNA
1032	1722	Paired-RNA
1879	3710	Paired-RNA
1732	3769	Paired-RNA
1535	3277	Paired-RNA
1189	2239	Paired-RNA
1439	2846	Paired-RNA
1325	2636	Paired-RNA
1418	2751	Paired-RNA
925	1333	Paired-RNA
1537	3310	Paired-RNA
1415	2845	Paired-RNA
1891	3816	Paired-RNA
1608	3571	Paired-RNA
1120	2084	Paired-RNA
1375	2395	Paired-RNA
1568	3431	Paired-RNA
1198	2053	Paired-RNA
1664	3577	Paired-RNA
1340	2220	Paired-RNA
2337	5617	Paired-RNA
1274	2044	Paired-RNA
1235	2527	Paired-RNA
1193	2155	Paired-RNA
1307	2397	Paired-RNA
1610	3566	Paired-RNA
1244	2237	Paired-RNA
1389	2595	Paired-RNA
1508	2951	Paired-RNA
1415	2920	Paired-RNA
1607	4136	Paired-RNA
1179	1979	Paired-RNA
1557	3279	Paired-RNA
1313	2765	Paired-RNA
1291	2456	Paired-RNA
2290	5373	Paired-RNA
1055	1717	Paired-RNA
1653	3547	Paired-RNA
1612	3399	Paired-RNA
1897	3814	Paired-RNA
1071	1760	Paired-RNA
676	952	Paired-RNA
1347	2846	Paired-RNA
1704	3709	Paired-RNA
1223	2124	Paired-RNA
960	1672	Paired-RNA
1227	2151	Paired-RNA
1592	2745	Paired-RNA
1016	1632	Paired-RNA
2408	5945	Paired-RNA
630	810	Paired-RNA
1084	1932	Paired-RNA
1272	2286	Paired-RNA
910	1402	Paired-RNA
2188	4765	Paired-RNA
1318	2612	Paired-RNA
2366	5707	Paired-RNA
1919	5043	Paired-RNA
1189	2043	Paired-RNA
750	1076	Paired-RNA
974	1605	Paired-RNA
1269	2356	Paired-RNA
1428	2775	Paired-RNA
1189	2098	Paired-RNA
1271	2611	Paired-RNA
1521	3456	Paired-RNA
1187	2148	Paired-RNA
777	1127	Paired-RNA
1024	1606	Paired-RNA
1277	2330	Paired-RNA
734	1031	Paired-RNA
1356	2530	Paired-RNA
1522	3005	Paired-RNA
1942	4010	Paired-RNA
1371	2450	Paired-RNA
1603	3298	Paired-RNA
1874	3834	Paired-RNA
1157	2074	Paired-RNA
1635	3506	Paired-RNA
2204	5319	Paired-RNA
1865	4703	Paired-RNA
1981	4469	Paired-RNA
1142	1950	Paired-RNA
1252	2131	Paired-RNA
1320	2342	Paired-RNA
1128	1900	Paired-RNA
1030	1724	Paired-RNA
2128	5209	Paired-RNA
1021	1705	Paired-RNA
1015	1657	Paired-RNA
1228	2177	Paired-RNA
1365	2634	Paired-RNA
1168	2137	Paired-RNA
953	1456	Paired-RNA
1306	2415	Paired-RNA
1527	3087	Paired-RNA
1488	2853	Paired-RNA
1718	4271	Paired-RNA
2159	5275	Paired-RNA
1116	1716	Paired-RNA
1367	2539	Paired-RNA
1333	2633	Paired-RNA
1808	4158	Paired-RNA
1509	3064	Paired-RNA
1388	2597	Paired-RNA
968	1503	Paired-RNA
1165	2088	Paired-RNA
1450	2742	Paired-RNA
1151	1974	Paired-RNA
1505	3000	Paired-RNA
2408	5956	Paired-RNA
790	1236	Paired-RNA
945	1396	Paired-RNA
1396	2735	Paired-RNA
1166	2081	Paired-RNA
1641	3649	Paired-RNA
496	603	Paired-RNA
1525	2917	Paired-RNA
1117	2043	Paired-RNA
776	1070	Paired-RNA
1202	2185	Paired-RNA
527	718	Paired-RNA
871	1294	Paired-RNA
705	1006	Paired-RNA
1890	4131	Paired-RNA
1090	1761	Paired-RNA
1034	1693	Paired-RNA
2282	6733	Paired-RNA
1496	3221	Paired-RNA
737	1049	Paired-RNA
1340	2890	Paired-RNA
1366	2686	Paired-RNA
1364	2642	Paired-RNA
991	1621	Paired-RNA
1915	4294	Paired-RNA
1592	2895	Paired-RNA
1559	3286	Paired-RNA
1440	3050	Paired-RNA
1277	2534	Paired-RNA
1957	4790	Paired-RNA
1004	1723	Paired-RNA
1532	2839	Paired-RNA
1732	3661	Paired-RNA
1074	1731	Paired-RNA
949	1461	Paired-RNA
1659	3529	Paired-RNA
1459	2878	Paired-RNA
872	1310	Paired-RNA
1963	4194	Paired-RNA
922	1458	Paired-RNA
1281	2616	Paired-RNA
2180	5603	Paired-RNA
1339	2695	Paired-RNA
551	692	Paired-RNA
1117	1939	Paired-RNA
1584	3488	Paired-RNA
1620	3505	Paired-RNA
830	1351	Paired-RNA
1335	2997	Paired-RNA
1162	2215	Paired-RNA
1374	2636	Paired-RNA
735	1024	Paired-RNA
1634	3664	Paired-RNA
1047	1672	Paired-RNA
1393	2804	Paired-RNA
3006	8216	Paired-RNA
1145	1983	Paired-RNA
1720	4322	Paired-RNA
1242	2488	Paired-RNA
1444	2862	Paired-RNA
1487	3035	Paired-RNA
1148	1728	Paired-RNA
1807	4015	Paired-RNA
3146	12087	Paired-RNA
1782	4164	Paired-RNA
1257	2258	Paired-RNA
1758	3886	Paired-RNA
1010	1559	Paired-RNA
1683	3632	Paired-RNA
428	555	Paired-RNA
662	908	Paired-RNA
808	1225	Paired-RNA
1090	1888	Paired-RNA
2033	4279	Paired-RNA
956	1504	Paired-RNA
1097	1708	Paired-RNA
775	1243	Paired-RNA
1747	3844	Paired-RNA
1716	3775	Paired-RNA
2402	5917	Paired-RNA
1146	2074	Paired-RNA
1771	4025	Paired-RNA
2424	5804	Paired-RNA
1105	1825	Paired-RNA
1202	2086	Paired-RNA
2341	5408	Paired-RNA
1035	1688	Paired-RNA
696	1049	Paired-RNA
3102	9134	Paired-RNA
981	1545	Paired-RNA
1141	1821	Paired-RNA
990	1610	Paired-RNA
878	1310	Paired-RNA
1599	3248	Paired-RNA
922	1591	Paired-RNA
1582	2922	Paired-RNA
1341	2618	Paired-RNA
1956	4901	Paired-RNA
2433	7186	Paired-RNA
1514	3064	Paired-RNA
1214	2211	Paired-RNA
634	827	Paired-RNA
898	1527	Paired-RNA
1788	3253	Paired-RNA
1883	4213	Paired-RNA
1534	3403	Paired-RNA
2360	5213	Paired-RNA
1453	2952	Paired-RNA
1768	3448	Paired-RNA
1027	1923	Paired-RNA
974	1460	Paired-RNA
2088	4456	Paired-RNA
1247	2388	Paired-RNA
858	1248	Paired-RNA
1091	1800	Paired-RNA
1340	2458	Paired-RNA
2250	5350	Paired-RNA
1166	1968	Paired-RNA
1053	1664	Paired-RNA
1138	1815	Paired-RNA
2426	6133	Paired-RNA
1190	2074	Paired-RNA
656	863	Paired-RNA
1233	2089	Paired-RNA
1023	1656	Paired-RNA
1138	1679	Paired-RNA
1058	1652	Paired-RNA
996	1574	Paired-RNA
783	1151	Paired-RNA
1471	2858	Paired-RNA
1759	3598	Paired-RNA
1283	2047	Paired-RNA
2884	9234	Paired-RNA
1130	2076	Paired-RNA
1312	2412	Paired-RNA
943	1650	Paired-RNA
1760	4530	Paired-RNA
1030	1859	Paired-RNA
1302	2410	Paired-RNA
1415	2681	Paired-RNA
960	1631	Paired-RNA
1540	3274	Paired-RNA
468	590	Paired-RNA
1397	2692	Paired-RNA
2886	8487	Paired-RNA
1630	3391	Paired-RNA
1894	4982	Paired-RNA
1125	1928	Paired-RNA
1584	3192	Paired-RNA
1200	2177	Paired-RNA
1336	2573	Paired-RNA
952	1460	Paired-RNA
419	553	Paired-RNA
1610	3502	Paired-RNA
1663	3291	Paired-RNA
810	1181	Paired-RNA
2168	4798	Paired-RNA
1037	1610	Paired-RNA
967	1505	Paired-RNA
918	1381	Paired-RNA
1424	2771	Paired-RNA
1302	2658	Paired-RNA
1303	2312	Paired-RNA
1503	3001	Paired-RNA
936	1398	Paired-RNA
933	1436	Paired-RNA
618	883	Paired-RNA
1491	2665	Paired-RNA
853	1234	Paired-RNA
1382	2429	Paired-RNA
815	1158	Paired-RNA
1188	1928	Paired-RNA
2547	6295	Paired-RNA
669	934	Paired-RNA
1496	2845	Paired-RNA
1338	2635	Paired-RNA
648	911	Paired-RNA
1428	2977	Paired-RNA
999	1628	Paired-RNA
1165	2170	Paired-RNA
1552	2906	Paired-RNA
907	1431	Paired-RNA
1544	2988	Paired-RNA
794	1162	Paired-RNA
1390	2686	Paired-RNA
776	1224	Paired-RNA
984	1631	Paired-RNA
2162	4747	Paired-RNA
1704	3932	Paired-RNA
1473	2764	Paired-RNA
2788	8160	Paired-RNA
962	1562	Paired-RNA
879	1324	Paired-RNA
1025	1677	Paired-RNA
1358	2579	Paired-RNA
758	1158	Paired-RNA
1792	4047	Paired-RNA
1117	1747	Paired-RNA
1299	2350	Paired-RNA
1429	2862	Paired-RNA
927	1538	Paired-RNA
2576	6615	Paired-RNA
1728	4322	Paired-RNA
1252	2115	Paired-RNA
2089	5008	Paired-RNA
1877	3626	Paired-RNA
1214	2054	Paired-RNA
1190	2132	Paired-RNA
1323	2439	Paired-RNA
646	893	Paired-RNA
1620	3463	Paired-RNA
1243	2320	Paired-RNA
1865	3843	Paired-RNA
742	1029	Paired-RNA
2301	5155	Paired-RNA
942	1481	Paired-RNA
1140	1958	Paired-RNA
941	1323	Paired-RNA
1133	2062	Paired-RNA
1480	3138	Paired-RNA
972	1713	Paired-RNA
1185	2044	Paired-RNA
977	1762	Paired-RNA
1706	4180	Paired-RNA
1550	3480	Paired-RNA
1582	3204	Paired-RNA
1281	2103	Paired-RNA
1094	1976	Paired-RNA
1343	2530	Paired-RNA
1843	3991	Paired-RNA
1273	2094	Paired-RNA
1083	1751	Paired-RNA
1472	2879	Paired-RNA
1089	1885	Paired-RNA
1461	2682	Paired-RNA
800	1122	Paired-RNA
773	1061	Paired-RNA
639	907	Paired-RNA
1505	2873	Paired-RNA
1549	2987	Paired-RNA
607	800	Paired-RNA
1502	2996	Paired-RNA
464	580	Paired-RNA
1269	2045	Paired-RNA
1169	1942	Paired-RNA
1247	2021	Paired-RNA
1250	2199	Paired-RNA
1314	2267	Paired-RNA
1180	1836	Paired-RNA
1060	1686	Paired-RNA
2630	6249	Paired-RNA
540	708	Paired-RNA
1210	2334	Paired-RNA
2296	5883	Paired-RNA
2059	4794	Paired-RNA
1581	3347	Paired-RNA
1076	1900	Paired-RNA
1834	4328	Paired-RNA
1180	2187	Paired-RNA
2884	7862	Paired-RNA
1618	3557	Paired-RNA
1220	2097	Paired-RNA
830	1185	Paired-RNA
1146	1809	Paired-RNA
1761	4239	Paired-RNA
1289	2437	Paired-RNA
1494	3113	Paired-RNA
1137	1970	Paired-RNA
1565	3290	Paired-RNA
1195	2191	Paired-RNA
1081	1814	Paired-RNA
1313	2433	Paired-RNA
1056	1725	Paired-RNA
1164	2140	Paired-RNA
1603	3196	Paired-RNA
1213	2235	Paired-RNA
962	1645	Paired-RNA
1652	3722	Paired-RNA
1064	1860	Paired-RNA
1111	1886	Paired-RNA
1705	3877	Paired-RNA
1479	3033	Paired-RNA
465	617	Paired-RNA
1113	1831	Paired-RNA
939	1701	Paired-RNA
2005	5131	Paired-RNA
1492	3011	Paired-RNA
2472	6547	Paired-RNA
1493	3139	Paired-RNA
894	1481	Paired-RNA
987	1559	Paired-RNA
370	507	Paired-RNA
1136	1980	Paired-RNA
2550	6362	Paired-RNA
1067	1763	Paired-RNA
659	871	Paired-RNA
870	1287	Paired-RNA
831	1348	Paired-RNA
697	1006	Paired-RNA
1125	1915	Paired-RNA
1318	2151	Paired-RNA
1237	2081	Paired-RNA
955	1477	Paired-RNA
1935	4203	Paired-RNA
1042	1679	Paired-RNA
976	1750	Paired-RNA
1234	2406	Paired-RNA
1018	1679	Paired-RNA
1105	1640	Paired-RNA
1713	3219	Paired-RNA
2266	5004	Paired-RNA
1404	2619	Paired-RNA
888	1346	Paired-RNA
1083	1739	Paired-RNA
1274	2256	Paired-RNA
1268	2446	Paired-RNA
958	1540	Paired-RNA
1179	1965	Paired-RNA
1229	2135	Paired-RNA
793	1129	Paired-RNA
1009	1530	Paired-RNA
1278	2282	Paired-RNA
1449	2977	Paired-RNA
542	696	Paired-RNA
1325	2656	Paired-RNA
1604	3504	Paired-RNA
1189	2008	Paired-RNA
990	1585	Paired-RNA
1356	2282	Paired-RNA
2057	4896	Paired-RNA
958	1330	Paired-RNA
1041	1611	Paired-RNA
1527	3202	Paired-RNA
958	1481	Paired-RNA
828	1266	Paired-RNA
1170	1995	Paired-RNA
1096	1892	Paired-RNA
866	1396	Paired-RNA
1282	2436	Paired-RNA
787	1091	Paired-RNA
504	667	Paired-RNA
1184	2085	Paired-RNA
953	1418	Paired-RNA
956	1464	Paired-RNA
1080	1702	Paired-RNA
1199	2117	Paired-RNA
800	1260	Paired-RNA
1223	2242	Paired-RNA
825	1234	Paired-RNA
1453	2712	Paired-RNA
1127	1885	Paired-RNA
1543	3332	Paired-RNA
1688	3833	Paired-RNA
1323	2367	Paired-RNA
1495	2717	Paired-RNA
1699	3332	Paired-RNA
1111	1893	Paired-RNA
1189	1984	Paired-RNA
1039	1609	Paired-RNA
1618	3707	Paired-RNA
1363	2595	Paired-RNA
1188	1979	Paired-RNA
1913	4279	Paired-RNA
1402	2375	Paired-RNA
954	1738	Paired-RNA
1275	2209	Paired-RNA
1672	3365	Paired-RNA
989	1682	Paired-RNA
1222	2224	Paired-RNA
894	1432	Paired-RNA
1259	2390	Paired-RNA
768	1130	Paired-RNA
1008	1793	Paired-RNA
1991	4549	Paired-RNA
1418	2252	Paired-RNA
1741	3441	Paired-RNA
721	1131	Paired-RNA
1446	2815	Paired-RNA
1112	2038	Paired-RNA
1391	2648	Paired-RNA
614	830	Paired-RNA
1358	2626	Paired-RNA
1176	2207	Paired-RNA
927	1396	Paired-RNA
1256	2298	Paired-RNA
1058	1845	Paired-RNA
871	1350	Paired-RNA
1146	1787	Paired-RNA
1097	1750	Paired-RNA
882	1313	Paired-RNA
2177	4803	Paired-RNA
650	1003	Paired-RNA
1575	3204	Paired-RNA
1216	2238	Paired-RNA
2820	7541	Paired-RNA
1621	2962	Paired-RNA
1661	3625	Paired-RNA
1707	3954	Paired-RNA
1196	1929	Paired-RNA
786	1195	Paired-RNA
948	1401	Paired-RNA
1520	2880	Paired-RNA
1240	2056	Paired-RNA
849	1250	Paired-RNA
1354	2690	Paired-RNA
1236	2124	Paired-RNA
1469	3146	Paired-RNA
1182	2133	Paired-RNA
742	1117	Paired-RNA
769	1071	Paired-RNA
1906	4180	Paired-RNA
2543	7546	Paired-RNA
731	1046	Paired-RNA
1564	3266	Paired-RNA
1501	3001	Paired-RNA
878	1344	Paired-RNA
1127	2079	Paired-RNA
1181	1895	Paired-RNA
1796	4390	Paired-RNA
1472	3245	Paired-RNA
1080	1917	Paired-RNA
1254	2360	Paired-RNA
1012	1758	Paired-RNA
878	1459	Paired-RNA
1189	1955	Paired-RNA
1134	1702	Paired-RNA
994	1542	Paired-RNA
1336	2553	Paired-RNA
998	1717	Paired-RNA
1121	1921	Paired-RNA
1560	3317	Paired-RNA
736	1110	Paired-RNA
1439	2740	Paired-RNA
2561	7266	Paired-RNA
1099	1841	Paired-RNA
1027	1693	Paired-RNA
1190	2201	Paired-RNA
746	1027	Paired-RNA
959	1385	Paired-RNA
2140	5227	Paired-RNA
1557	2821	Paired-RNA
1464	3006	Paired-RNA
665	917	Paired-RNA
1020	1559	Paired-RNA
752	1116	Paired-RNA
1358	2654	Paired-RNA
1274	2280	Paired-RNA
1244	2341	Paired-RNA
968	1406	Paired-RNA
1449	3005	Paired-RNA
989	1662	Paired-RNA
1494	2817	Paired-RNA
1235	2164	Paired-RNA
1140	1892	Paired-RNA
1113	2130	Paired-RNA
1174	2282	Paired-RNA
1165	1981	Paired-RNA
1599	3362	Paired-RNA
868	1245	Paired-RNA
867	1231	Paired-RNA
1665	4080	Paired-RNA
1896	6182	Paired-RNA
411	535	Paired-RNA
1946	4575	Paired-RNA
739	1036	Paired-RNA
1378	2567	Paired-RNA
992	1626	Paired-RNA
1133	1859	Paired-RNA
760	1073	Paired-RNA
1969	4243	Paired-RNA
1216	2148	Paired-RNA
1413	2615	Paired-RNA
1499	3053	Paired-RNA
1398	2925	Paired-RNA
1566	2780	Paired-RNA
2351	5586	Paired-RNA
1265	2268	Paired-RNA
1447	2911	Paired-RNA
1211	2284	Paired-RNA
1358	2643	Paired-RNA
1332	2371	Paired-RNA
1239	2346	Paired-RNA
832	1382	Paired-RNA
1475	3034	Paired-RNA
1237	2120	Paired-RNA
1599	3281	Paired-RNA
699	936	Paired-RNA
888	1339	Paired-RNA
1778	3440	Paired-RNA
1154	1898	Paired-RNA
1065	1802	Paired-RNA
979	1723	Paired-RNA
977	1507	Paired-RNA
612	817	Paired-RNA
1028	1597	Paired-RNA
736	1238	Paired-RNA
2336	5866	Paired-RNA
1608	3177	Paired-RNA
1369	2631	Paired-RNA
422	505	Paired-RNA
1294	2313	Paired-RNA
1863	3606	Paired-RNA
678	911	Paired-RNA
1307	2315	Paired-RNA
1090	1778	Paired-RNA
1551	2684	Paired-RNA
911	1383	Paired-RNA
1222	2175	Paired-RNA
992	1572	Paired-RNA
1143	2061	Paired-RNA
1103	1843	Paired-RNA
1483	2604	Paired-RNA
770	1154	Paired-RNA
949	1588	Paired-RNA
1793	3389	Paired-RNA
1017	1613	Paired-RNA
1098	1643	Paired-RNA
739	1097	Paired-RNA
1158	1982	Paired-RNA
1863	3670	Paired-RNA
1300	2302	Paired-RNA
868	1410	Paired-RNA
2082	4996	Paired-RNA
1143	1981	Paired-RNA
1458	2776	Paired-RNA
2050	4633	Paired-RNA
1699	3474	Paired-RNA
1286	2341	Paired-RNA
1448	2881	Paired-RNA
1146	2017	Paired-RNA
431	542	Paired-RNA
1368	2607	Paired-RNA
1811	4543	Paired-RNA
927	1423	Paired-RNA
785	1081	Paired-RNA
1589	3257	Paired-RNA
1087	1766	Paired-RNA
1263	2413	Paired-RNA
821	1191	Paired-RNA
1949	3935	Paired-RNA
916	1437	Paired-RNA
2331	5004	Paired-RNA
657	928	Paired-RNA
1006	1645	Paired-RNA
895	1360	Paired-RNA
1167	1954	Paired-RNA
1609	2965	Paired-RNA
768	1147	Paired-RNA
1074	1795	Paired-RNA
843	1224	Paired-RNA
835	1233	Paired-RNA
1254	2264	Paired-RNA
758	1120	Paired-RNA
1590	3552	Paired-RNA
1193	2206	Paired-RNA
1303	2497	Paired-RNA
1568	3543	Paired-RNA
920	1465	Paired-RNA
1052	1782	Paired-RNA
1132	2152	Paired-RNA
1206	2170	Paired-RNA
1659	3091	Paired-RNA
1178	2112	Paired-RNA
524	680	Paired-RNA
1631	3569	Paired-RNA
1884	4485	Paired-RNA
1238	2350	Paired-RNA
2213	5695	Paired-RNA
934	1459	Paired-RNA
1303	2732	Paired-RNA
1554	3125	Paired-RNA
1105	1875	Paired-RNA
1271	2224	Paired-RNA
839	1284	Paired-RNA
1986	4699	Paired-RNA
1036	1743	Paired-RNA
1104	1929	Paired-RNA
1287	2112	Paired-RNA
1601	3428	Paired-RNA
816	1227	Paired-RNA
1554	3331	Paired-RNA
642	926	Paired-RNA
1136	1904	Paired-RNA
2093	4959	Paired-RNA
1143	1854	Paired-RNA
606	810	Paired-RNA
1109	1789	Paired-RNA
821	1213	Paired-RNA
1639	3305	Paired-RNA
1696	3477	Paired-RNA
1901	4542	Paired-RNA
1956	4479	Paired-RNA
2910	8582	Paired-RNA
724	1028	Paired-RNA
1519	3195	Paired-RNA
2031	4922	Paired-RNA
1346	2437	Paired-RNA
1028	1607	Paired-RNA
1358	2640	Paired-RNA
1759	3674	Paired-RNA
719	1003	Paired-RNA
2040	4055	Paired-RNA
1038	1604	Paired-RNA
1277	2376	Paired-RNA
1396	2807	Paired-RNA
1553	3539	Paired-RNA
1178	1949	Paired-RNA
1162	2090	Paired-RNA
1024	1711	Paired-RNA
1143	1718	Paired-RNA
1093	1839	Paired-RNA
2868	9483	Paired-RNA
1450	2771	Paired-RNA
499	639	Paired-RNA
2160	5342	Paired-RNA
979	1710	Paired-RNA
1995	4484	Paired-RNA
1366	2853	Paired-RNA
1278	2330	Paired-RNA
1444	3195	Paired-RNA
2574	6761	Paired-RNA
1173	2079	Paired-RNA
1435	2819	Paired-RNA
3243	10741	Paired-RNA
1830	3913	Paired-RNA
1297	2331	Paired-RNA
2956	8317	Paired-RNA
737	1025	Paired-RNA
1137	1931	Paired-RNA
1493	3220	Paired-RNA
1322	2440	Paired-RNA
1880	4417	Paired-RNA
1292	2366	Paired-RNA
1272	2394	Paired-RNA
603	746	Paired-RNA
1596	3405	Paired-RNA
1299	2518	Paired-RNA
719	984	Paired-RNA
1029	1817	Paired-RNA
813	1114	Paired-RNA
1257	2313	Paired-RNA
1755	4218	Paired-RNA
815	1200	Paired-RNA
1183	2251	Paired-RNA
909	1393	Paired-RNA
1448	2481	Paired-RNA
762	1088	Paired-RNA
1297	2435	Paired-RNA
1060	1707	Paired-RNA
994	1499	Paired-RNA
1575	3486	Paired-RNA
1838	3457	Paired-RNA
1443	3007	Paired-RNA
1286	2617	Paired-RNA
1442	2881	Paired-RNA
996	1601	Paired-RNA
2067	4509	Paired-RNA
1685	3782	Paired-RNA
1657	3201	Paired-RNA
1147	1873	Paired-RNA
1319	2591	Paired-RNA
1438	2799	Paired-RNA
1062	1693	Paired-RNA
2875	8231	Paired-RNA
1789	3521	Paired-RNA
1206	2222	Paired-RNA
1941	4289	Paired-RNA
1206	2095	Paired-RNA
1035	1592	Paired-RNA
1867	4561	Paired-RNA
1691	3626	Paired-RNA
1638	3742	Paired-RNA
1565	3140	Paired-RNA
1689	3414	Paired-RNA
677	1042	Paired-RNA
1221	2314	Paired-RNA
1030	1772	Paired-RNA
453	557	Paired-RNA
1266	2041	Paired-RNA
1162	2014	Paired-RNA
1421	2774	Paired-RNA
1207	2159	Paired-RNA
597	777	Paired-RNA
1534	3041	Paired-RNA
1263	2308	Paired-RNA
1333	2556	Paired-RNA
1021	1850	Paired-RNA
1562	2967	Paired-RNA
1306	2544	Paired-RNA
916	1545	Paired-RNA
1305	2324	Paired-RNA
1199	2146	Paired-RNA
1533	3269	Paired-RNA
1173	2088	Paired-RNA
1210	2181	Paired-RNA
1165	2156	Paired-RNA
958	1587	Paired-RNA
1196	2185	Paired-RNA
2699	7674	Paired-RNA
1004	1716	Paired-RNA
1429	3061	Paired-RNA
1159	2158	Paired-RNA
1463	3087	Paired-RNA
2412	6059	Paired-RNA
1350	2609	Paired-RNA
1113	1749	Paired-RNA
1223	2247	Paired-RNA
726	1034	Paired-RNA
1309	2385	Paired-RNA
1113	1825	Paired-RNA
840	1242	Paired-RNA
1673	3481	Paired-RNA
1173	1993	Paired-RNA
1899	4383	Paired-RNA
1810	3622	Paired-RNA
912	1465	Paired-RNA
963	1517	Paired-RNA
1759	3414	Paired-RNA
1490	3106	Paired-RNA
736	1060	Paired-RNA
1400	2825	Paired-RNA
989	1516	Paired-RNA
817	1215	Paired-RNA
1340	2695	Paired-RNA
1227	2453	Paired-RNA
1198	2030	Paired-RNA
2114	4713	Paired-RNA
1530	3429	Paired-RNA
1144	1713	Paired-RNA
986	1602	Paired-RNA
1348	2389	Paired-RNA
1067	1890	Paired-RNA
886	1358	Paired-RNA
1421	2833	Paired-RNA
893	1320	Paired-RNA
1067	1842	Paired-RNA
1615	3285	Paired-RNA
1820	4139	Paired-RNA
1288	2442	Paired-RNA
1519	2530	Paired-RNA
398	528	Paired-RNA
1379	2800	Paired-RNA
669	915	Paired-RNA
859	1379	Paired-RNA
873	1376	Paired-RNA
704	998	Paired-RNA
761	1066	Paired-RNA
1086	1916	Paired-RNA
1955	4679	Paired-RNA
1931	3873	Paired-RNA
1530	3093	Paired-RNA
1084	1709	Paired-RNA
1273	2356	Paired-RNA
787	1133	Paired-RNA
914	1436	Paired-RNA
1244	2178	Paired-RNA
1120	2129	Paired-RNA
1482	2919	Paired-RNA
1238	2449	Paired-RNA
2573	6234	Paired-RNA
892	1498	Paired-RNA
1193	2093	Paired-RNA
1724	3967	Paired-RNA
3178	8940	Paired-RNA
1409	2655	Paired-RNA
1134	2020	Paired-RNA
2550	6509	Paired-RNA
861	1372	Paired-RNA
1306	2067	Paired-RNA
1320	2493	Paired-RNA
2393	5769	Paired-RNA
1161	2099	Paired-RNA
596	785	Paired-RNA
1783	4134	Paired-RNA
2035	4519	Paired-RNA
1099	1872	Paired-RNA
817	1173	Paired-RNA
1515	3357	Paired-RNA
1427	2886	Paired-RNA
1015	1623	Paired-RNA
1053	1848	Paired-RNA
1475	2810	Paired-RNA
1312	2342	Paired-RNA
1385	2500	Paired-RNA
1010	1574	Paired-RNA
1555	3450	Paired-RNA
1600	2956	Paired-RNA
1618	3410	Paired-RNA
1941	4376	Paired-RNA
1376	2654	Paired-RNA
1868	3689	Paired-RNA
1080	2068	Paired-RNA
1978	4349	Paired-RNA
1351	2541	Paired-RNA
1199	2160	Paired-RNA
1749	4192	Paired-RNA
1179	1932	Paired-RNA
1697	4050	Paired-RNA
1766	4090	Paired-RNA
1566	3340	Paired-RNA
661	877	Paired-RNA
1287	2200	Paired-RNA
648	838	Paired-RNA
929	1357	Paired-RNA
1258	2289	Paired-RNA
1179	2138	Paired-RNA
1443	2473	Paired-RNA
1713	3951	Paired-RNA
477	650	Paired-RNA
1038	1757	Paired-RNA
884	1303	Paired-RNA
913	1442	Paired-RNA
1656	3680	Paired-RNA
3111	10307	Paired-RNA
1126	2021	Paired-RNA
1466	2797	Paired-RNA
1074	1665	Paired-RNA
1678	3431	Paired-RNA
1407	2778	Paired-RNA
2550	6380	Paired-RNA
1058	1662	Paired-RNA
1379	3165	Paired-RNA
823	1227	Paired-RNA
1081	1750	Paired-RNA
1945	4163	Paired-RNA
2026	4494	Paired-RNA
1479	2767	Paired-RNA
1384	2596	Paired-RNA
2351	6566	Paired-RNA
2091	5129	Paired-RNA
1148	1965	Paired-RNA
435	602	Paired-RNA
1398	2888	Paired-RNA
708	1007	Paired-RNA
1750	3357	Paired-RNA
1857	3702	Paired-RNA
969	1519	Paired-RNA
809	1135	Paired-RNA
573	773	Paired-RNA
1427	2631	Paired-RNA
1348	2381	Paired-RNA
1748	3646	Paired-RNA
1118	2208	Paired-RNA
1824	3664	Paired-RNA
1496	2721	Paired-RNA
1331	2728	Paired-RNA
751	1101	Paired-RNA
959	1620	Paired-RNA
1742	3798	Paired-RNA
2410	6221	Paired-RNA
1457	2942	Paired-RNA
1248	2209	Paired-RNA
1719	3744	Paired-RNA
2005	4476	Paired-RNA
1096	1982	Paired-RNA
1393	2911	Paired-RNA
3062	9666	Paired-RNA
729	1016	Paired-RNA
968	1540	Paired-RNA
1343	2700	Paired-RNA
1652	3747	Paired-RNA
1520	3038	Paired-RNA
1084	1750	Paired-RNA
1691	3954	Paired-RNA
2767	7489	Paired-RNA
1260	2473	Paired-RNA
698	1042	Paired-RNA
1480	2964	Paired-RNA
971	1496	Paired-RNA
1167	1776	Paired-RNA
2395	6290	Paired-RNA
714	1033	Paired-RNA
1131	1861	Paired-RNA
872	1417	Paired-RNA
1083	1755	Paired-RNA
747	1056	Paired-RNA
1453	2549	Paired-RNA
1201	2110	Paired-RNA
836	1257	Paired-RNA
1561	3222	Paired-RNA
927	1453	Paired-RNA
2199	6427	Paired-RNA
997	1527	Paired-RNA
1633	3240	Paired-RNA
970	1545	Paired-RNA
1827	3858	Paired-RNA
1427	2266	Paired-RNA
1196	2170	Paired-RNA
794	1131	Paired-RNA
2747	8263	Paired-RNA
1442	2665	Paired-RNA
1453	2673	Paired-RNA
952	1519	Paired-RNA
1320	2472	Paired-RNA
1429	2640	Paired-RNA
1319	2499	Paired-RNA
1818	4034	Paired-RNA
720	1003	Paired-RNA
2096	4913	Paired-RNA
1009	1726	Paired-RNA
839	1290	Paired-RNA
1496	2557	Paired-RNA
1292	2538	Paired-RNA
1177	2129	Paired-RNA
1461	3168	Paired-RNA
1003	1653	Paired-RNA
1941	5550	Paired-RNA
879	1453	Paired-RNA
1176	1977	Paired-RNA
1427	2622	Paired-RNA
1424	2845	Paired-RNA
865	1366	Paired-RNA
919	1465	Paired-RNA
1089	1827	Paired-RNA
1263	2213	Paired-RNA
1809	4223	Paired-RNA
756	995	Paired-RNA
1471	3055	Paired-RNA
1020	1719	Paired-RNA
985	1635	Paired-RNA
1657	3638	Paired-RNA
1409	2795	Paired-RNA
1265	2313	Paired-RNA
1279	2330	Paired-RNA
1493	3207	Paired-RNA
1507	3137	Paired-RNA
1153	1986	Paired-RNA
1054	1591	Paired-RNA
1093	1897	Paired-RNA
1281	2090	Paired-RNA
1238	2291	Paired-RNA
1295	2248	Paired-RNA
1477	2942	Paired-RNA
2112	4987	Paired-RNA
1299	2405	Paired-RNA
1410	3032	Paired-RNA
1574	3426	Paired-RNA
794	1141	Paired-RNA
1059	1713	Paired-RNA
944	1533	Paired-RNA
1464	2944	Paired-RNA
1667	3294	Paired-RNA
655	880	Paired-RNA
1020	1755	Paired-RNA
1334	2615	Paired-RNA
858	1307	Paired-RNA
967	1616	Paired-RNA
1536	2788	Paired-RNA
1362	2662	Paired-RNA
651	912	Paired-RNA
1157	1743	Paired-RNA
1114	1939	Paired-RNA
1681	3313	Paired-RNA
1283	2247	Paired-RNA
1278	2336	Paired-RNA
1061	1764	Paired-RNA
1911	3819	Paired-RNA
2900	7687	Paired-RNA
777	1382	Paired-RNA
2461	6024	Paired-RNA
1533	2978	Paired-RNA
862	1356	Paired-RNA
1063	1651	Paired-RNA
777	1141	Paired-RNA
1403	2698	Paired-RNA
1389	2635	Paired-RNA
1882	3643	Paired-RNA
1446	2884	Paired-RNA
1096	1855	Paired-RNA
759	1160	Paired-RNA
1174	2036	Paired-RNA
539	682	Paired-RNA
1170	2174	Paired-RNA
1299	2481	Paired-RNA
1391	2515	Paired-RNA
1163	1971	Paired-RNA
1869	4520	Paired-RNA
1334	2356	Paired-RNA
1348	2644	Paired-RNA
3202	9128	Paired-RNA
1486	2937	Paired-RNA
2322	5932	Paired-RNA
2008	4842	Paired-RNA
1047	1713	Paired-RNA
1528	3152	Paired-RNA
1804	4106	Paired-RNA
1665	3718	Paired-RNA
1770	3975	Paired-RNA
1454	3106	Paired-RNA
1648	3606	Paired-RNA
1050	1737	Paired-RNA
1185	2166	Paired-RNA
1879	4705	Paired-RNA
2116	4378	Paired-RNA
1360	2519	Paired-RNA
2056	4505	Paired-RNA
1040	1687	Paired-RNA
1927	4085	Paired-RNA
2486	6283	Paired-RNA
1127	1768	Paired-RNA
1517	2959	Paired-RNA
1186	2182	Paired-RNA
1051	1711	Paired-RNA
1515	3178	Paired-RNA
1294	2367	Paired-RNA
1879	3904	Paired-RNA
1767	3513	Paired-RNA
1470	2717	Paired-RNA
1067	1850	Paired-RNA
700	984	Paired-RNA
1134	2096	Paired-RNA
1078	2005	Paired-RNA
1427	2735	Paired-RNA
2284	5675	Paired-RNA
1255	2233	Paired-RNA
1677	4008	Paired-RNA
1963	4631	Paired-RNA
1084	1843	Paired-RNA
962	1629	Paired-RNA
1193	2129	Paired-RNA
1635	3450	Paired-RNA
1024	1668	Paired-RNA
1328	2578	Paired-RNA
960	1481	Paired-RNA
1148	2113	Paired-RNA
510	682	Paired-RNA
777	1113	Paired-RNA
1431	2711	Paired-RNA
1056	1689	Paired-RNA
1147	1943	Paired-RNA
1393	2607	Paired-RNA
1155	2125	Paired-RNA
1543	3142	Paired-RNA
1595	3515	Paired-RNA
852	1261	Paired-RNA
999	1815	Paired-RNA
1247	2347	Paired-RNA
1359	2320	Paired-RNA
1690	3955	Paired-RNA
1190	2112	Paired-RNA
2397	6440	Paired-RNA
1329	2580	Paired-RNA
2141	5216	Paired-RNA
1440	3117	Paired-RNA
2154	5003	Paired-RNA
2413	6012	Paired-RNA
1596	3601	Paired-RNA
1880	4223	Paired-RNA
1939	4220	Paired-RNA
1680	4087	Paired-RNA
1430	3327	Paired-RNA
1020	1733	Paired-RNA
1157	2025	Paired-RNA
2606	6478	Paired-RNA
2161	5262	Paired-RNA
1150	1863	Paired-RNA
1183	2140	Paired-RNA
1050	1700	Paired-RNA
891	1342	Paired-RNA
1085	1777	Paired-RNA
1109	1827	Paired-RNA
527	698	Paired-RNA
639	815	Paired-RNA
803	1140	Paired-RNA
2285	5638	Paired-RNA
1187	2068	Paired-RNA
794	1104	Paired-RNA
674	922	Paired-RNA
391	540	Paired-RNA
1269	2343	Paired-RNA
695	968	Paired-RNA
1036	1570	Paired-RNA
2272	5327	Paired-RNA
514	625	Paired-RNA
1111	1877	Paired-RNA
625	830	Paired-RNA
1040	1809	Paired-RNA
504	647	Paired-RNA
1042	1773	Paired-RNA
1665	3260	Paired-RNA
816	1181	Paired-RNA
1519	3214	Paired-RNA
630	897	Paired-RNA
1082	1756	Paired-RNA
2183	4994	Paired-RNA
1644	3146	Paired-RNA
1187	2028	Paired-RNA
863	1291	Paired-RNA
1089	1738	Paired-RNA
742	1084	Paired-RNA
1764	3872	Paired-RNA
805	1120	Paired-RNA
1794	3452	Paired-RNA
1884	3931	Paired-RNA
669	976	Paired-RNA
3028	8084	Paired-RNA
2104	4922	Paired-RNA
878	1337	Paired-RNA
1930	5169	Paired-RNA
1710	3295	Paired-RNA
1322	2609	Paired-RNA
1711	3742	Paired-RNA
1122	1829	Paired-RNA
1408	2681	Paired-RNA
2019	4284	Paired-RNA
1163	2077	Paired-RNA
1596	2801	Paired-RNA
1789	3984	Paired-RNA
1035	1679	Paired-RNA
2773	7148	Paired-RNA
1012	1552	Paired-RNA
1361	2663	Paired-RNA
1606	3550	Paired-RNA
1505	2835	Paired-RNA
2527	5822	Paired-RNA
1349	2359	Paired-RNA
826	1307	Paired-RNA
1298	2435	Paired-RNA
635	895	Paired-RNA
1414	2769	Paired-RNA
1388	2841	Paired-RNA
1362	2501	Paired-RNA
1161	2135	Paired-RNA
2019	4464	Paired-RNA
1310	2304	Paired-RNA
1406	2603	Paired-RNA
1147	2008	Paired-RNA
846	1234	Paired-RNA
1274	2406	Paired-RNA
681	985	Paired-RNA
1362	2815	Paired-RNA
2044	4933	Paired-RNA
1504	3110	Paired-RNA
594	822	Paired-RNA
1378	2548	Paired-RNA
1176	1946	Paired-RNA
1212	2144	Paired-RNA
1333	2327	Paired-RNA
753	1116	Paired-RNA
2237	4572	Paired-RNA
1051	1652	Paired-RNA
1579	3634	Paired-RNA
1238	2304	Paired-RNA
1024	1666	Paired-RNA
2104	4824	Paired-RNA
745	1036	Paired-RNA
984	1544	Paired-RNA
1629	3720	Paired-RNA
2526	6559	Paired-RNA
1431	2867	Paired-RNA
797	1122	Paired-RNA
1458	2911	Paired-RNA
790	1116	Paired-RNA
1067	1728	Paired-RNA
1156	2216	Paired-RNA
1234	2413	Paired-RNA
1608	3484	Paired-RNA
1016	1588	Paired-RNA
1447	2563	Paired-RNA
1267	2295	Paired-RNA
469	588	Paired-RNA
1713	3697	Paired-RNA
727	1072	Paired-RNA
973	1489	Paired-RNA
738	1174	Paired-RNA
1187	2050	Paired-RNA
1907	3952	Paired-RNA
1139	1838	Paired-RNA
1824	3668	Paired-RNA
1225	2108	Paired-RNA
1083	1866	Paired-RNA
1907	3627	Paired-RNA
621	795	Paired-RNA
1814	3827	Paired-RNA
1048	1821	Paired-RNA
2235	6227	Paired-RNA
1236	2133	Paired-RNA
1473	2916	Paired-RNA
1195	2383	Paired-RNA
1225	2020	Paired-RNA
2677	6525	Paired-RNA
1267	2410	Paired-RNA
647	923	Paired-RNA
1402	3026	Paired-RNA
1331	2455	Paired-RNA
3167	11499	Paired-RNA
929	1406	Paired-RNA
1105	1873	Paired-RNA
1307	2519	Paired-RNA
734	1037	Paired-RNA
1453	3039	Paired-RNA
2066	4816	Paired-RNA
1913	4179	Paired-RNA
1653	3546	Paired-RNA
961	1344	Paired-RNA
1522	3498	Paired-RNA
1459	3270	Paired-RNA
944	1449	Paired-RNA
935	1665	Paired-RNA
891	1344	Paired-RNA
1286	2347	Paired-RNA
3644	11817	Paired-RNA
1473	2972	Paired-RNA
2092	4529	Paired-RNA
1727	4208	Paired-RNA
1427	2785	Paired-RNA
955	1571	Paired-RNA
1476	3259	Paired-RNA
1541	3109	Paired-RNA
1504	3116	Paired-RNA
891	1332	Paired-RNA
1162	2094	Paired-RNA
1477	3113	Paired-RNA
1049	1673	Paired-RNA
1085	1794	Paired-RNA
1334	2394	Paired-RNA
1258	2415	Paired-RNA
1325	2363	Paired-RNA
1807	3964	Paired-RNA
1054	1720	Paired-RNA
1942	4454	Paired-RNA
1290	2348	Paired-RNA
1494	3223	Paired-RNA
813	1220	Paired-RNA
883	1410	Paired-RNA
1208	2128	Paired-RNA
1669	3399	Paired-RNA
1261	2682	Paired-RNA
770	1112	Paired-RNA
2209	5002	Paired-RNA
1440	3249	Paired-RNA
451	557	Paired-RNA
2142	5293	Paired-RNA
1044	1767	Paired-RNA
1330	2561	Paired-RNA
721	1009	Paired-RNA
1061	1699	Paired-RNA
965	1479	Paired-RNA
1977	4942	Paired-RNA
1062	1841	Paired-RNA
1168	1957	Paired-RNA
2403	6117	Paired-RNA
1356	2474	Paired-RNA
1526	2630	Paired-RNA
1605	3542	Paired-RNA
1174	1966	Paired-RNA
1024	1762	Paired-RNA
1164	1885	Paired-RNA
1471	2840	Paired-RNA
1474	2903	Paired-RNA
1535	3103	Paired-RNA
[truncated: 35,525 more rows]

## Sheet: extd_fig9j
nFeature_RNA	nCount_RNA	sample
1413	2717	Paired-RNA
1852	4238	Paired-RNA
1113	2024	Paired-RNA
1288	2388	Paired-RNA
1455	2861	Paired-RNA
2106	4521	Paired-RNA
1450	2753	Paired-RNA
1191	2051	Paired-RNA
662	903	Paired-RNA
576	784	Paired-RNA
1971	4519	Paired-RNA
1453	3225	Paired-RNA
743	1050	Paired-RNA
941	1463	Paired-RNA
1869	4055	Paired-RNA
1700	3566	Paired-RNA
1098	1851	Paired-RNA
1301	2394	Paired-RNA
1075	1728	Paired-RNA
1573	3452	Paired-RNA
802	1304	Paired-RNA
1074	1771	Paired-RNA
1239	2480	Paired-RNA
1678	3523	Paired-RNA
1421	2701	Paired-RNA
1256	2550	Paired-RNA
1662	3508	Paired-RNA
1268	2378	Paired-RNA
1088	1858	Paired-RNA
2219	5459	Paired-RNA
1085	1738	Paired-RNA
1064	1645	Paired-RNA
929	1418	Paired-RNA
2187	5238	Paired-RNA
535	680	Paired-RNA
1003	1693	Paired-RNA
1951	4791	Paired-RNA
1759	3403	Paired-RNA
1204	2092	Paired-RNA
1260	2300	Paired-RNA
1487	3167	Paired-RNA
1790	4106	Paired-RNA
1420	2530	Paired-RNA
1388	2670	Paired-RNA
697	1006	Paired-RNA
1309	2498	Paired-RNA
1172	2085	Paired-RNA
2610	6935	Paired-RNA
890	1420	Paired-RNA
1296	2265	Paired-RNA
1125	1811	Paired-RNA
1263	2252	Paired-RNA
493	620	Paired-RNA
954	1486	Paired-RNA
805	1150	Paired-RNA
1030	1669	Paired-RNA
1844	3759	Paired-RNA
987	1559	Paired-RNA
1538	3099	Paired-RNA
961	1382	Paired-RNA
1251	2174	Paired-RNA
1047	1512	Paired-RNA
908	1437	Paired-RNA
1481	3061	Paired-RNA
1319	2486	Paired-RNA
1466	3058	Paired-RNA
1899	4332	Paired-RNA
1951	4196	Paired-RNA
803	1233	Paired-RNA
976	1730	Paired-RNA
1163	1905	Paired-RNA
1135	2061	Paired-RNA
847	1276	Paired-RNA
970	1651	Paired-RNA
1145	2053	Paired-RNA
1029	1772	Paired-RNA
1513	2987	Paired-RNA
1358	2751	Paired-RNA
2189	5272	Paired-RNA
929	1397	Paired-RNA
904	1311	Paired-RNA
1771	4206	Paired-RNA
1260	2264	Paired-RNA
1710	3804	Paired-RNA
2448	5615	Paired-RNA
1063	1754	Paired-RNA
890	1385	Paired-RNA
563	710	Paired-RNA
911	1369	Paired-RNA
499	665	Paired-RNA
1325	2530	Paired-RNA
1318	2312	Paired-RNA
710	1033	Paired-RNA
687	1004	Paired-RNA
844	1237	Paired-RNA
1011	1748	Paired-RNA
1335	2454	Paired-RNA
2023	4466	Paired-RNA
748	1056	Paired-RNA
1989	4214	Paired-RNA
1134	1998	Paired-RNA
2148	4802	Paired-RNA
1186	2098	Paired-RNA
1632	3141	Paired-RNA
982	1460	Paired-RNA
1237	2061	Paired-RNA
1081	1799	Paired-RNA
1585	3054	Paired-RNA
1283	2406	Paired-RNA
1649	3833	Paired-RNA
1221	2201	Paired-RNA
1144	1801	Paired-RNA
1020	1638	Paired-RNA
1329	2462	Paired-RNA
1656	3646	Paired-RNA
1107	1844	Paired-RNA
1441	2672	Paired-RNA
1224	2247	Paired-RNA
1288	2501	Paired-RNA
3792	12305	Paired-RNA
1568	3334	Paired-RNA
1256	2242	Paired-RNA
1063	1801	Paired-RNA
1262	2112	Paired-RNA
1471	3149	Paired-RNA
2045	5017	Paired-RNA
1268	2405	Paired-RNA
1276	2441	Paired-RNA
1359	2593	Paired-RNA
1751	3887	Paired-RNA
950	1491	Paired-RNA
1482	2870	Paired-RNA
677	913	Paired-RNA
1085	1922	Paired-RNA
705	965	Paired-RNA
1157	1972	Paired-RNA
1125	1881	Paired-RNA
1402	2948	Paired-RNA
2187	5105	Paired-RNA
1665	3287	Paired-RNA
911	1334	Paired-RNA
1079	1636	Paired-RNA
1498	3047	Paired-RNA
2242	5473	Paired-RNA
1191	2078	Paired-RNA
1142	1977	Paired-RNA
618	858	Paired-RNA
1697	3401	Paired-RNA
2171	4974	Paired-RNA
972	1494	Paired-RNA
867	1218	Paired-RNA
1026	1735	Paired-RNA
1105	1972	Paired-RNA
1943	4524	Paired-RNA
1293	2452	Paired-RNA
1247	2257	Paired-RNA
2011	4326	Paired-RNA
1253	2167	Paired-RNA
1408	3066	Paired-RNA
1047	1792	Paired-RNA
1396	2569	Paired-RNA
841	1314	Paired-RNA
489	611	Paired-RNA
1188	1948	Paired-RNA
1286	2164	Paired-RNA
904	1441	Paired-RNA
828	1230	Paired-RNA
849	1305	Paired-RNA
1934	4216	Paired-RNA
844	1226	Paired-RNA
1423	2625	Paired-RNA
1515	3500	Paired-RNA
1506	3170	Paired-RNA
1288	2146	Paired-RNA
832	1200	Paired-RNA
1496	2931	Paired-RNA
1313	2525	Paired-RNA
1714	4017	Paired-RNA
974	1552	Paired-RNA
1301	2128	Paired-RNA
1072	1743	Paired-RNA
2512	4966	Paired-RNA
2727	8094	Paired-RNA
920	1493	Paired-RNA
1751	3899	Paired-RNA
1748	4069	Paired-RNA
866	1287	Paired-RNA
950	1614	Paired-RNA
865	1245	Paired-RNA
1261	2332	Paired-RNA
890	1291	Paired-RNA
989	1537	Paired-RNA
1333	2030	Paired-RNA
997	1803	Paired-RNA
1476	2811	Paired-RNA
1261	2306	Paired-RNA
1067	1895	Paired-RNA
960	1522	Paired-RNA
1588	2969	Paired-RNA
1209	1963	Paired-RNA
1380	2571	Paired-RNA
1824	4105	Paired-RNA
504	701	Paired-RNA
1160	1943	Paired-RNA
815	1166	Paired-RNA
1006	1668	Paired-RNA
1616	3601	Paired-RNA
1323	2599	Paired-RNA
1702	3900	Paired-RNA
1176	2126	Paired-RNA
1130	2208	Paired-RNA
1239	2226	Paired-RNA
1148	1829	Paired-RNA
1835	3899	Paired-RNA
1835	4138	Paired-RNA
1416	2769	Paired-RNA
511	655	Paired-RNA
1417	2611	Paired-RNA
816	1233	Paired-RNA
1107	1872	Paired-RNA
1016	1661	Paired-RNA
1125	1955	Paired-RNA
970	1506	Paired-RNA
625	831	Paired-RNA
867	1323	Paired-RNA
1147	2050	Paired-RNA
1096	2091	Paired-RNA
1683	3221	Paired-RNA
1111	1939	Paired-RNA
1119	1783	Paired-RNA
939	1478	Paired-RNA
869	1370	Paired-RNA
552	713	Paired-RNA
599	805	Paired-RNA
1664	3309	Paired-RNA
1273	2554	Paired-RNA
1569	2868	Paired-RNA
873	1481	Paired-RNA
1056	1954	Paired-RNA
804	1195	Paired-RNA
1661	3502	Paired-RNA
1020	1682	Paired-RNA
1283	2368	Paired-RNA
2158	4737	Paired-RNA
1906	4469	Paired-RNA
903	1322	Paired-RNA
958	1588	Paired-RNA
902	1401	Paired-RNA
1832	4016	Paired-RNA
1998	4812	Paired-RNA
1817	4188	Paired-RNA
1442	2983	Paired-RNA
1229	1980	Paired-RNA
1205	2742	Paired-RNA
847	1295	Paired-RNA
1768	4157	Paired-RNA
1127	1801	Paired-RNA
2084	5374	Paired-RNA
1721	3156	Paired-RNA
522	677	Paired-RNA
819	1219	Paired-RNA
1027	1657	Paired-RNA
764	1161	Paired-RNA
1484	2465	Paired-RNA
2010	4794	Paired-RNA
918	1462	Paired-RNA
1138	1923	Paired-RNA
1796	4198	Paired-RNA
1509	2652	Paired-RNA
1758	3170	Paired-RNA
1113	1892	Paired-RNA
1602	3487	Paired-RNA
1190	1979	Paired-RNA
480	615	Paired-RNA
1267	2305	Paired-RNA
1212	2139	Paired-RNA
1725	3960	Paired-RNA
1590	3119	Paired-RNA
1052	1777	Paired-RNA
1667	3751	Paired-RNA
2429	5450	Paired-RNA
1695	3893	Paired-RNA
1925	4502	Paired-RNA
848	1250	Paired-RNA
1054	1619	Paired-RNA
669	967	Paired-RNA
931	1430	Paired-RNA
1170	2065	Paired-RNA
701	1195	Paired-RNA
959	1385	Paired-RNA
517	675	Paired-RNA
1043	1730	Paired-RNA
1275	2448	Paired-RNA
1486	3029	Paired-RNA
680	922	Paired-RNA
1915	4495	Paired-RNA
2654	7054	Paired-RNA
1240	2406	Paired-RNA
1027	1624	Paired-RNA
836	1232	Paired-RNA
985	1648	Paired-RNA
2417	5754	Paired-RNA
824	1316	Paired-RNA
1363	2526	Paired-RNA
1328	2886	Paired-RNA
1297	2450	Paired-RNA
778	1064	Paired-RNA
1323	2349	Paired-RNA
570	924	Paired-RNA
682	963	Paired-RNA
713	944	Paired-RNA
2049	5108	Paired-RNA
1228	2183	Paired-RNA
1615	3626	Paired-RNA
1186	2252	Paired-RNA
535	702	Paired-RNA
1096	1853	Paired-RNA
2074	4146	Paired-RNA
1246	2188	Paired-RNA
825	1219	Paired-RNA
2569	6336	Paired-RNA
379	511	Paired-RNA
1149	2058	Paired-RNA
1766	3762	Paired-RNA
1668	3494	Paired-RNA
1091	2034	Paired-RNA
895	1345	Paired-RNA
1783	3556	Paired-RNA
1381	2840	Paired-RNA
1339	2465	Paired-RNA
1546	3227	Paired-RNA
1621	3410	Paired-RNA
1439	3208	Paired-RNA
1925	4160	Paired-RNA
1743	4200	Paired-RNA
1349	2464	Paired-RNA
1666	3883	Paired-RNA
1400	2784	Paired-RNA
973	1559	Paired-RNA
797	1539	Paired-RNA
735	1003	Paired-RNA
1158	2079	Paired-RNA
547	667	Paired-RNA
987	1681	Paired-RNA
1050	1901	Paired-RNA
1025	1677	Paired-RNA
1429	2760	Paired-RNA
878	1425	Paired-RNA
1963	4923	Paired-RNA
1370	2761	Paired-RNA
1140	2026	Paired-RNA
2056	4900	Paired-RNA
586	788	Paired-RNA
1066	1763	Paired-RNA
984	1597	Paired-RNA
1297	2451	Paired-RNA
1444	3133	Paired-RNA
1797	4085	Paired-RNA
987	1537	Paired-RNA
1603	2952	Paired-RNA
1356	2876	Paired-RNA
1410	2930	Paired-RNA
1282	2501	Paired-RNA
2123	4701	Paired-RNA
1607	3537	Paired-RNA
1329	2390	Paired-RNA
1249	2193	Paired-RNA
1208	2081	Paired-RNA
990	1553	Paired-RNA
1440	2881	Paired-RNA
1675	3696	Paired-RNA
2428	5859	Paired-RNA
1055	1711	Paired-RNA
2428	5626	Paired-RNA
1447	2539	Paired-RNA
1254	2141	Paired-RNA
886	1446	Paired-RNA
427	538	Paired-RNA
1459	3035	Paired-RNA
1591	3530	Paired-RNA
1644	3786	Paired-RNA
1830	4171	Paired-RNA
1941	3958	Paired-RNA
1224	2301	Paired-RNA
1115	1771	Paired-RNA
1036	1710	Paired-RNA
1271	2587	Paired-RNA
885	1323	Paired-RNA
1884	4031	Paired-RNA
903	1347	Paired-RNA
1264	2382	Paired-RNA
1137	1960	Paired-RNA
1167	2106	Paired-RNA
1100	1856	Paired-RNA
1286	2310	Paired-RNA
801	1223	Paired-RNA
1408	2593	Paired-RNA
1395	2875	Paired-RNA
1118	2031	Paired-RNA
1155	1877	Paired-RNA
2299	5628	Paired-RNA
1389	2771	Paired-RNA
1580	3622	Paired-RNA
1567	3465	Paired-RNA
1287	2408	Paired-RNA
1319	2559	Paired-RNA
1652	3463	Paired-RNA
1071	1879	Paired-RNA
1295	2175	Paired-RNA
1106	1791	Paired-RNA
1030	1676	Paired-RNA
885	1434	Paired-RNA
1010	1629	Paired-RNA
1512	3237	Paired-RNA
1341	2374	Paired-RNA
1537	3010	Paired-RNA
1169	2164	Paired-RNA
486	652	Paired-RNA
665	926	Paired-RNA
595	808	Paired-RNA
715	979	Paired-RNA
597	823	Paired-RNA
2031	4634	Paired-RNA
1220	2322	Paired-RNA
1320	2439	Paired-RNA
1952	4690	Paired-RNA
1039	1644	Paired-RNA
2026	5081	Paired-RNA
1391	2761	Paired-RNA
1686	3250	Paired-RNA
935	1553	Paired-RNA
1577	3137	Paired-RNA
1830	4424	Paired-RNA
1142	2112	Paired-RNA
527	723	Paired-RNA
1106	1899	Paired-RNA
1132	1936	Paired-RNA
1983	4626	Paired-RNA
1616	2891	Paired-RNA
1260	2180	Paired-RNA
1223	2200	Paired-RNA
2615	6021	Paired-RNA
1090	2034	Paired-RNA
1204	2208	Paired-RNA
1339	2589	Paired-RNA
1404	2789	Paired-RNA
1523	3105	Paired-RNA
1306	2445	Paired-RNA
1207	2190	Paired-RNA
1442	2911	Paired-RNA
1168	2081	Paired-RNA
1706	4015	Paired-RNA
1040	1741	Paired-RNA
1394	2711	Paired-RNA
1324	2294	Paired-RNA
989	1594	Paired-RNA
533	708	Paired-RNA
1529	3035	Paired-RNA
932	1633	Paired-RNA
1566	3046	Paired-RNA
872	1316	Paired-RNA
1579	3686	Paired-RNA
482	633	Paired-RNA
932	1480	Paired-RNA
3825	12284	Paired-RNA
840	1213	Paired-RNA
2092	4871	Paired-RNA
512	698	Paired-RNA
862	1396	Paired-RNA
856	1442	Paired-RNA
657	899	Paired-RNA
743	1092	Paired-RNA
2378	6003	Paired-RNA
1363	2626	Paired-RNA
1010	1485	Paired-RNA
1850	3997	Paired-RNA
960	1528	Paired-RNA
572	822	Paired-RNA
1394	2759	Paired-RNA
743	1080	Paired-RNA
1193	2323	Paired-RNA
1534	2956	Paired-RNA
2149	4551	Paired-RNA
1137	2093	Paired-RNA
1323	2763	Paired-RNA
1643	3719	Paired-RNA
2201	5539	Paired-RNA
1740	3964	Paired-RNA
1205	2057	Paired-RNA
1105	1896	Paired-RNA
788	1148	Paired-RNA
1066	1666	Paired-RNA
1517	3175	Paired-RNA
1574	3487	Paired-RNA
1408	2830	Paired-RNA
1319	2074	Paired-RNA
1349	2380	Paired-RNA
768	991	Paired-RNA
973	1502	Paired-RNA
1532	3092	Paired-RNA
1076	1916	Paired-RNA
949	1414	Paired-RNA
988	1612	Paired-RNA
1136	1989	Paired-RNA
416	523	Paired-RNA
2424	5864	Paired-RNA
624	863	Paired-RNA
1252	2486	Paired-RNA
1965	4214	Paired-RNA
933	1482	Paired-RNA
1457	2895	Paired-RNA
1347	2606	Paired-RNA
2531	7602	Paired-RNA
1474	2885	Paired-RNA
1164	2145	Paired-RNA
1848	4444	Paired-RNA
1254	1995	Paired-RNA
2088	5565	Paired-RNA
1478	2791	Paired-RNA
1268	2592	Paired-RNA
1428	2656	Paired-RNA
1202	2227	Paired-RNA
789	1141	Paired-RNA
1103	1845	Paired-RNA
1201	2055	Paired-RNA
1744	4184	Paired-RNA
1297	2505	Paired-RNA
1247	2051	Paired-RNA
661	983	Paired-RNA
1416	2675	Paired-RNA
553	745	Paired-RNA
1932	4611	Paired-RNA
1476	2836	Paired-RNA
1365	2738	Paired-RNA
1438	3041	Paired-RNA
1141	2217	Paired-RNA
1117	2041	Paired-RNA
942	1482	Paired-RNA
1192	2256	Paired-RNA
579	733	Paired-RNA
1568	3511	Paired-RNA
2191	6391	Paired-RNA
2817	6839	Paired-RNA
2019	4669	Paired-RNA
937	1554	Paired-RNA
1250	2333	Paired-RNA
1000	1509	Paired-RNA
1344	2375	Paired-RNA
1150	2054	Paired-RNA
1301	2380	Paired-RNA
1399	2694	Paired-RNA
1317	2462	Paired-RNA
2019	5272	Paired-RNA
1356	2530	Paired-RNA
1108	1849	Paired-RNA
1446	2734	Paired-RNA
1481	2724	Paired-RNA
846	1361	Paired-RNA
1509	2673	Paired-RNA
1571	3454	Paired-RNA
1856	4292	Paired-RNA
1306	2404	Paired-RNA
1489	3126	Paired-RNA
1035	1549	Paired-RNA
946	1560	Paired-RNA
2019	4409	Paired-RNA
706	929	Paired-RNA
994	1527	Paired-RNA
1340	2568	Paired-RNA
1561	3232	Paired-RNA
855	1258	Paired-RNA
1077	1778	Paired-RNA
1293	2300	Paired-RNA
1440	2829	Paired-RNA
2296	5477	Paired-RNA
1146	1971	Paired-RNA
1887	3861	Paired-RNA
726	986	Paired-RNA
1001	1715	Paired-RNA
1105	1954	Paired-RNA
1474	2831	Paired-RNA
2497	6404	Paired-RNA
1301	2427	Paired-RNA
2375	5832	Paired-RNA
967	1468	Paired-RNA
2241	5999	Paired-RNA
2026	5051	Paired-RNA
969	1553	Paired-RNA
2470	6775	Paired-RNA
1351	2541	Paired-RNA
1340	2637	Paired-RNA
2063	4389	Paired-RNA
1512	3088	Paired-RNA
1487	2768	Paired-RNA
2147	4589	Paired-RNA
1243	2284	Paired-RNA
1314	2434	Paired-RNA
2454	6669	Paired-RNA
1435	3016	Paired-RNA
1357	2683	Paired-RNA
786	1102	Paired-RNA
797	1094	Paired-RNA
1818	4003	Paired-RNA
777	1171	Paired-RNA
1251	2399	Paired-RNA
1780	3874	Paired-RNA
1225	2235	Paired-RNA
1755	3735	Paired-RNA
1732	4097	Paired-RNA
1589	3214	Paired-RNA
1052	1878	Paired-RNA
1511	3302	Paired-RNA
1363	2635	Paired-RNA
1274	2201	Paired-RNA
1478	2996	Paired-RNA
1299	2453	Paired-RNA
1586	3324	Paired-RNA
1684	3168	Paired-RNA
2013	4458	Paired-RNA
1182	2235	Paired-RNA
1198	2150	Paired-RNA
1613	3330	Paired-RNA
1018	1588	Paired-RNA
1435	2719	Paired-RNA
1729	3953	Paired-RNA
1209	2349	Paired-RNA
968	1480	Paired-RNA
1576	3354	Paired-RNA
1450	2835	Paired-RNA
1686	3690	Paired-RNA
1113	1836	Paired-RNA
1102	1872	Paired-RNA
1695	3715	Paired-RNA
1453	2787	Paired-RNA
1549	3056	Paired-RNA
1385	2632	Paired-RNA
1469	2937	Paired-RNA
1903	4307	Paired-RNA
999	1791	Paired-RNA
1032	1722	Paired-RNA
1879	3710	Paired-RNA
1732	3769	Paired-RNA
1535	3277	Paired-RNA
1189	2239	Paired-RNA
1439	2846	Paired-RNA
1325	2636	Paired-RNA
1418	2751	Paired-RNA
925	1333	Paired-RNA
1537	3310	Paired-RNA
1415	2845	Paired-RNA
1891	3816	Paired-RNA
1608	3571	Paired-RNA
1120	2084	Paired-RNA
1375	2395	Paired-RNA
1568	3431	Paired-RNA
1198	2053	Paired-RNA
1664	3577	Paired-RNA
1340	2220	Paired-RNA
2337	5617	Paired-RNA
1274	2044	Paired-RNA
1235	2527	Paired-RNA
1193	2155	Paired-RNA
1307	2397	Paired-RNA
1610	3566	Paired-RNA
1244	2237	Paired-RNA
1389	2595	Paired-RNA
1508	2951	Paired-RNA
1415	2920	Paired-RNA
1607	4136	Paired-RNA
1179	1979	Paired-RNA
1557	3279	Paired-RNA
1313	2765	Paired-RNA
1291	2456	Paired-RNA
2290	5373	Paired-RNA
1055	1717	Paired-RNA
1653	3547	Paired-RNA
1612	3399	Paired-RNA
1897	3814	Paired-RNA
1071	1760	Paired-RNA
676	952	Paired-RNA
1347	2846	Paired-RNA
1704	3709	Paired-RNA
1223	2124	Paired-RNA
960	1672	Paired-RNA
1227	2151	Paired-RNA
1592	2745	Paired-RNA
1016	1632	Paired-RNA
2408	5945	Paired-RNA
630	810	Paired-RNA
1084	1932	Paired-RNA
1272	2286	Paired-RNA
910	1402	Paired-RNA
2188	4765	Paired-RNA
1318	2612	Paired-RNA
2366	5707	Paired-RNA
1919	5043	Paired-RNA
1189	2043	Paired-RNA
750	1076	Paired-RNA
974	1605	Paired-RNA
1269	2356	Paired-RNA
1428	2775	Paired-RNA
1189	2098	Paired-RNA
1271	2611	Paired-RNA
1521	3456	Paired-RNA
1187	2148	Paired-RNA
777	1127	Paired-RNA
1024	1606	Paired-RNA
1277	2330	Paired-RNA
734	1031	Paired-RNA
1356	2530	Paired-RNA
1522	3005	Paired-RNA
1942	4010	Paired-RNA
1371	2450	Paired-RNA
1603	3298	Paired-RNA
1874	3834	Paired-RNA
1157	2074	Paired-RNA
1635	3506	Paired-RNA
2204	5319	Paired-RNA
1865	4703	Paired-RNA
1981	4469	Paired-RNA
1142	1950	Paired-RNA
1252	2131	Paired-RNA
1320	2342	Paired-RNA
1128	1900	Paired-RNA
1030	1724	Paired-RNA
2128	5209	Paired-RNA
1021	1705	Paired-RNA
1015	1657	Paired-RNA
1228	2177	Paired-RNA
1365	2634	Paired-RNA
1168	2137	Paired-RNA
953	1456	Paired-RNA
1306	2415	Paired-RNA
1527	3087	Paired-RNA
1488	2853	Paired-RNA
1718	4271	Paired-RNA
2159	5275	Paired-RNA
1116	1716	Paired-RNA
1367	2539	Paired-RNA
1333	2633	Paired-RNA
1808	4158	Paired-RNA
1509	3064	Paired-RNA
1388	2597	Paired-RNA
968	1503	Paired-RNA
1165	2088	Paired-RNA
1450	2742	Paired-RNA
1151	1974	Paired-RNA
1505	3000	Paired-RNA
2408	5956	Paired-RNA
790	1236	Paired-RNA
945	1396	Paired-RNA
1396	2735	Paired-RNA
1166	2081	Paired-RNA
1641	3649	Paired-RNA
496	603	Paired-RNA
1525	2917	Paired-RNA
1117	2043	Paired-RNA
776	1070	Paired-RNA
1202	2185	Paired-RNA
527	718	Paired-RNA
871	1294	Paired-RNA
705	1006	Paired-RNA
1890	4131	Paired-RNA
1090	1761	Paired-RNA
1034	1693	Paired-RNA
2282	6733	Paired-RNA
1496	3221	Paired-RNA
737	1049	Paired-RNA
1340	2890	Paired-RNA
1366	2686	Paired-RNA
1364	2642	Paired-RNA
991	1621	Paired-RNA
1915	4294	Paired-RNA
1592	2895	Paired-RNA
1559	3286	Paired-RNA
1440	3050	Paired-RNA
1277	2534	Paired-RNA
1957	4790	Paired-RNA
1004	1723	Paired-RNA
1532	2839	Paired-RNA
1732	3661	Paired-RNA
1074	1731	Paired-RNA
949	1461	Paired-RNA
1659	3529	Paired-RNA
1459	2878	Paired-RNA
872	1310	Paired-RNA
1963	4194	Paired-RNA
922	1458	Paired-RNA
1281	2616	Paired-RNA
2180	5603	Paired-RNA
1339	2695	Paired-RNA
551	692	Paired-RNA
1117	1939	Paired-RNA
1584	3488	Paired-RNA
1620	3505	Paired-RNA
830	1351	Paired-RNA
1335	2997	Paired-RNA
1162	2215	Paired-RNA
1374	2636	Paired-RNA
735	1024	Paired-RNA
1634	3664	Paired-RNA
1047	1672	Paired-RNA
1393	2804	Paired-RNA
3006	8216	Paired-RNA
1145	1983	Paired-RNA
1720	4322	Paired-RNA
1242	2488	Paired-RNA
1444	2862	Paired-RNA
1487	3035	Paired-RNA
1148	1728	Paired-RNA
1807	4015	Paired-RNA
3146	12087	Paired-RNA
1782	4164	Paired-RNA
1257	2258	Paired-RNA
1758	3886	Paired-RNA
1010	1559	Paired-RNA
1683	3632	Paired-RNA
428	555	Paired-RNA
662	908	Paired-RNA
808	1225	Paired-RNA
1090	1888	Paired-RNA
2033	4279	Paired-RNA
956	1504	Paired-RNA
1097	1708	Paired-RNA
775	1243	Paired-RNA
1747	3844	Paired-RNA
1716	3775	Paired-RNA
2402	5917	Paired-RNA
1146	2074	Paired-RNA
1771	4025	Paired-RNA
2424	5804	Paired-RNA
1105	1825	Paired-RNA
1202	2086	Paired-RNA
2341	5408	Paired-RNA
1035	1688	Paired-RNA
696	1049	Paired-RNA
3102	9134	Paired-RNA
981	1545	Paired-RNA
1141	1821	Paired-RNA
990	1610	Paired-RNA
878	1310	Paired-RNA
1599	3248	Paired-RNA
922	1591	Paired-RNA
1582	2922	Paired-RNA
1341	2618	Paired-RNA
1956	4901	Paired-RNA
2433	7186	Paired-RNA
1514	3064	Paired-RNA
1214	2211	Paired-RNA
634	827	Paired-RNA
898	1527	Paired-RNA
1788	3253	Paired-RNA
1883	4213	Paired-RNA
1534	3403	Paired-RNA
2360	5213	Paired-RNA
1453	2952	Paired-RNA
1768	3448	Paired-RNA
1027	1923	Paired-RNA
974	1460	Paired-RNA
2088	4456	Paired-RNA
1247	2388	Paired-RNA
858	1248	Paired-RNA
1091	1800	Paired-RNA
1340	2458	Paired-RNA
2250	5350	Paired-RNA
1166	1968	Paired-RNA
1053	1664	Paired-RNA
1138	1815	Paired-RNA
2426	6133	Paired-RNA
1190	2074	Paired-RNA
656	863	Paired-RNA
1233	2089	Paired-RNA
1023	1656	Paired-RNA
1138	1679	Paired-RNA
1058	1652	Paired-RNA
996	1574	Paired-RNA
783	1151	Paired-RNA
1471	2858	Paired-RNA
1759	3598	Paired-RNA
1283	2047	Paired-RNA
2884	9234	Paired-RNA
1130	2076	Paired-RNA
1312	2412	Paired-RNA
943	1650	Paired-RNA
1760	4530	Paired-RNA
1030	1859	Paired-RNA
1302	2410	Paired-RNA
1415	2681	Paired-RNA
960	1631	Paired-RNA
1540	3274	Paired-RNA
468	590	Paired-RNA
1397	2692	Paired-RNA
2886	8487	Paired-RNA
1630	3391	Paired-RNA
1894	4982	Paired-RNA
1125	1928	Paired-RNA
1584	3192	Paired-RNA
1200	2177	Paired-RNA
1336	2573	Paired-RNA
952	1460	Paired-RNA
419	553	Paired-RNA
1610	3502	Paired-RNA
1663	3291	Paired-RNA
810	1181	Paired-RNA
2168	4798	Paired-RNA
1037	1610	Paired-RNA
967	1505	Paired-RNA
918	1381	Paired-RNA
1424	2771	Paired-RNA
1302	2658	Paired-RNA
1303	2312	Paired-RNA
1503	3001	Paired-RNA
936	1398	Paired-RNA
933	1436	Paired-RNA
618	883	Paired-RNA
1491	2665	Paired-RNA
853	1234	Paired-RNA
1382	2429	Paired-RNA
815	1158	Paired-RNA
1188	1928	Paired-RNA
2547	6295	Paired-RNA
669	934	Paired-RNA
1496	2845	Paired-RNA
1338	2635	Paired-RNA
648	911	Paired-RNA
1428	2977	Paired-RNA
999	1628	Paired-RNA
1165	2170	Paired-RNA
1552	2906	Paired-RNA
907	1431	Paired-RNA
1544	2988	Paired-RNA
794	1162	Paired-RNA
1390	2686	Paired-RNA
776	1224	Paired-RNA
984	1631	Paired-RNA
2162	4747	Paired-RNA
1704	3932	Paired-RNA
1473	2764	Paired-RNA
2788	8160	Paired-RNA
962	1562	Paired-RNA
879	1324	Paired-RNA
1025	1677	Paired-RNA
1358	2579	Paired-RNA
758	1158	Paired-RNA
1792	4047	Paired-RNA
1117	1747	Paired-RNA
1299	2350	Paired-RNA
1429	2862	Paired-RNA
927	1538	Paired-RNA
2576	6615	Paired-RNA
1728	4322	Paired-RNA
1252	2115	Paired-RNA
2089	5008	Paired-RNA
1877	3626	Paired-RNA
1214	2054	Paired-RNA
1190	2132	Paired-RNA
1323	2439	Paired-RNA
646	893	Paired-RNA
1620	3463	Paired-RNA
1243	2320	Paired-RNA
1865	3843	Paired-RNA
742	1029	Paired-RNA
2301	5155	Paired-RNA
942	1481	Paired-RNA
1140	1958	Paired-RNA
941	1323	Paired-RNA
1133	2062	Paired-RNA
1480	3138	Paired-RNA
972	1713	Paired-RNA
1185	2044	Paired-RNA
977	1762	Paired-RNA
1706	4180	Paired-RNA
1550	3480	Paired-RNA
1582	3204	Paired-RNA
1281	2103	Paired-RNA
1094	1976	Paired-RNA
1343	2530	Paired-RNA
1843	3991	Paired-RNA
1273	2094	Paired-RNA
1083	1751	Paired-RNA
1472	2879	Paired-RNA
1089	1885	Paired-RNA
1461	2682	Paired-RNA
800	1122	Paired-RNA
773	1061	Paired-RNA
639	907	Paired-RNA
1505	2873	Paired-RNA
1549	2987	Paired-RNA
607	800	Paired-RNA
1502	2996	Paired-RNA
464	580	Paired-RNA
1269	2045	Paired-RNA
1169	1942	Paired-RNA
1247	2021	Paired-RNA
1250	2199	Paired-RNA
1314	2267	Paired-RNA
1180	1836	Paired-RNA
1060	1686	Paired-RNA
2630	6249	Paired-RNA
540	708	Paired-RNA
1210	2334	Paired-RNA
2296	5883	Paired-RNA
2059	4794	Paired-RNA
1581	3347	Paired-RNA
1076	1900	Paired-RNA
1834	4328	Paired-RNA
1180	2187	Paired-RNA
2884	7862	Paired-RNA
1618	3557	Paired-RNA
1220	2097	Paired-RNA
830	1185	Paired-RNA
1146	1809	Paired-RNA
1761	4239	Paired-RNA
1289	2437	Paired-RNA
1494	3113	Paired-RNA
1137	1970	Paired-RNA
1565	3290	Paired-RNA
1195	2191	Paired-RNA
1081	1814	Paired-RNA
1313	2433	Paired-RNA
1056	1725	Paired-RNA
1164	2140	Paired-RNA
1603	3196	Paired-RNA
1213	2235	Paired-RNA
962	1645	Paired-RNA
1652	3722	Paired-RNA
1064	1860	Paired-RNA
1111	1886	Paired-RNA
1705	3877	Paired-RNA
1479	3033	Paired-RNA
465	617	Paired-RNA
1113	1831	Paired-RNA
939	1701	Paired-RNA
2005	5131	Paired-RNA
1492	3011	Paired-RNA
2472	6547	Paired-RNA
1493	3139	Paired-RNA
894	1481	Paired-RNA
987	1559	Paired-RNA
370	507	Paired-RNA
1136	1980	Paired-RNA
2550	6362	Paired-RNA
1067	1763	Paired-RNA
659	871	Paired-RNA
870	1287	Paired-RNA
831	1348	Paired-RNA
697	1006	Paired-RNA
1125	1915	Paired-RNA
1318	2151	Paired-RNA
1237	2081	Paired-RNA
955	1477	Paired-RNA
1935	4203	Paired-RNA
1042	1679	Paired-RNA
976	1750	Paired-RNA
1234	2406	Paired-RNA
1018	1679	Paired-RNA
1105	1640	Paired-RNA
1713	3219	Paired-RNA
2266	5004	Paired-RNA
1404	2619	Paired-RNA
888	1346	Paired-RNA
1083	1739	Paired-RNA
1274	2256	Paired-RNA
1268	2446	Paired-RNA
958	1540	Paired-RNA
1179	1965	Paired-RNA
1229	2135	Paired-RNA
793	1129	Paired-RNA
1009	1530	Paired-RNA
1278	2282	Paired-RNA
1449	2977	Paired-RNA
542	696	Paired-RNA
1325	2656	Paired-RNA
1604	3504	Paired-RNA
1189	2008	Paired-RNA
990	1585	Paired-RNA
1356	2282	Paired-RNA
2057	4896	Paired-RNA
958	1330	Paired-RNA
1041	1611	Paired-RNA
1527	3202	Paired-RNA
958	1481	Paired-RNA
828	1266	Paired-RNA
1170	1995	Paired-RNA
1096	1892	Paired-RNA
866	1396	Paired-RNA
1282	2436	Paired-RNA
787	1091	Paired-RNA
504	667	Paired-RNA
1184	2085	Paired-RNA
953	1418	Paired-RNA
956	1464	Paired-RNA
1080	1702	Paired-RNA
1199	2117	Paired-RNA
800	1260	Paired-RNA
1223	2242	Paired-RNA
825	1234	Paired-RNA
1453	2712	Paired-RNA
1127	1885	Paired-RNA
1543	3332	Paired-RNA
1688	3833	Paired-RNA
1323	2367	Paired-RNA
1495	2717	Paired-RNA
1699	3332	Paired-RNA
1111	1893	Paired-RNA
1189	1984	Paired-RNA
1039	1609	Paired-RNA
1618	3707	Paired-RNA
1363	2595	Paired-RNA
1188	1979	Paired-RNA
1913	4279	Paired-RNA
1402	2375	Paired-RNA
954	1738	Paired-RNA
1275	2209	Paired-RNA
1672	3365	Paired-RNA
989	1682	Paired-RNA
1222	2224	Paired-RNA
894	1432	Paired-RNA
1259	2390	Paired-RNA
768	1130	Paired-RNA
1008	1793	Paired-RNA
1991	4549	Paired-RNA
1418	2252	Paired-RNA
1741	3441	Paired-RNA
721	1131	Paired-RNA
1446	2815	Paired-RNA
1112	2038	Paired-RNA
1391	2648	Paired-RNA
614	830	Paired-RNA
1358	2626	Paired-RNA
1176	2207	Paired-RNA
927	1396	Paired-RNA
1256	2298	Paired-RNA
1058	1845	Paired-RNA
871	1350	Paired-RNA
1146	1787	Paired-RNA
1097	1750	Paired-RNA
882	1313	Paired-RNA
2177	4803	Paired-RNA
650	1003	Paired-RNA
1575	3204	Paired-RNA
1216	2238	Paired-RNA
2820	7541	Paired-RNA
1621	2962	Paired-RNA
1661	3625	Paired-RNA
1707	3954	Paired-RNA
1196	1929	Paired-RNA
786	1195	Paired-RNA
948	1401	Paired-RNA
1520	2880	Paired-RNA
1240	2056	Paired-RNA
849	1250	Paired-RNA
1354	2690	Paired-RNA
1236	2124	Paired-RNA
1469	3146	Paired-RNA
1182	2133	Paired-RNA
742	1117	Paired-RNA
769	1071	Paired-RNA
1906	4180	Paired-RNA
2543	7546	Paired-RNA
731	1046	Paired-RNA
1564	3266	Paired-RNA
1501	3001	Paired-RNA
878	1344	Paired-RNA
1127	2079	Paired-RNA
1181	1895	Paired-RNA
1796	4390	Paired-RNA
1472	3245	Paired-RNA
1080	1917	Paired-RNA
1254	2360	Paired-RNA
1012	1758	Paired-RNA
878	1459	Paired-RNA
1189	1955	Paired-RNA
1134	1702	Paired-RNA
994	1542	Paired-RNA
1336	2553	Paired-RNA
998	1717	Paired-RNA
1121	1921	Paired-RNA
1560	3317	Paired-RNA
736	1110	Paired-RNA
1439	2740	Paired-RNA
2561	7266	Paired-RNA
1099	1841	Paired-RNA
1027	1693	Paired-RNA
1190	2201	Paired-RNA
746	1027	Paired-RNA
959	1385	Paired-RNA
2140	5227	Paired-RNA
1557	2821	Paired-RNA
1464	3006	Paired-RNA
665	917	Paired-RNA
1020	1559	Paired-RNA
752	1116	Paired-RNA
1358	2654	Paired-RNA
1274	2280	Paired-RNA
1244	2341	Paired-RNA
968	1406	Paired-RNA
1449	3005	Paired-RNA
989	1662	Paired-RNA
1494	2817	Paired-RNA
1235	2164	Paired-RNA
1140	1892	Paired-RNA
1113	2130	Paired-RNA
1174	2282	Paired-RNA
1165	1981	Paired-RNA
1599	3362	Paired-RNA
868	1245	Paired-RNA
867	1231	Paired-RNA
1665	4080	Paired-RNA
1896	6182	Paired-RNA
411	535	Paired-RNA
1946	4575	Paired-RNA
739	1036	Paired-RNA
1378	2567	Paired-RNA
992	1626	Paired-RNA
1133	1859	Paired-RNA
760	1073	Paired-RNA
1969	4243	Paired-RNA
1216	2148	Paired-RNA
1413	2615	Paired-RNA
1499	3053	Paired-RNA
1398	2925	Paired-RNA
1566	2780	Paired-RNA
2351	5586	Paired-RNA
1265	2268	Paired-RNA
1447	2911	Paired-RNA
1211	2284	Paired-RNA
1358	2643	Paired-RNA
1332	2371	Paired-RNA
1239	2346	Paired-RNA
832	1382	Paired-RNA
1475	3034	Paired-RNA
1237	2120	Paired-RNA
1599	3281	Paired-RNA
699	936	Paired-RNA
888	1339	Paired-RNA
1778	3440	Paired-RNA
1154	1898	Paired-RNA
1065	1802	Paired-RNA
979	1723	Paired-RNA
977	1507	Paired-RNA
612	817	Paired-RNA
1028	1597	Paired-RNA
736	1238	Paired-RNA
2336	5866	Paired-RNA
1608	3177	Paired-RNA
1369	2631	Paired-RNA
422	505	Paired-RNA
1294	2313	Paired-RNA
1863	3606	Paired-RNA
678	911	Paired-RNA
1307	2315	Paired-RNA
1090	1778	Paired-RNA
1551	2684	Paired-RNA
911	1383	Paired-RNA
1222	2175	Paired-RNA
992	1572	Paired-RNA
1143	2061	Paired-RNA
1103	1843	Paired-RNA
1483	2604	Paired-RNA
770	1154	Paired-RNA
949	1588	Paired-RNA
1793	3389	Paired-RNA
1017	1613	Paired-RNA
1098	1643	Paired-RNA
739	1097	Paired-RNA
1158	1982	Paired-RNA
1863	3670	Paired-RNA
1300	2302	Paired-RNA
868	1410	Paired-RNA
2082	4996	Paired-RNA
1143	1981	Paired-RNA
1458	2776	Paired-RNA
2050	4633	Paired-RNA
1699	3474	Paired-RNA
1286	2341	Paired-RNA
1448	2881	Paired-RNA
1146	2017	Paired-RNA
431	542	Paired-RNA
1368	2607	Paired-RNA
1811	4543	Paired-RNA
927	1423	Paired-RNA
785	1081	Paired-RNA
1589	3257	Paired-RNA
1087	1766	Paired-RNA
1263	2413	Paired-RNA
821	1191	Paired-RNA
1949	3935	Paired-RNA
916	1437	Paired-RNA
2331	5004	Paired-RNA
657	928	Paired-RNA
1006	1645	Paired-RNA
895	1360	Paired-RNA
1167	1954	Paired-RNA
1609	2965	Paired-RNA
768	1147	Paired-RNA
1074	1795	Paired-RNA
843	1224	Paired-RNA
835	1233	Paired-RNA
1254	2264	Paired-RNA
758	1120	Paired-RNA
1590	3552	Paired-RNA
1193	2206	Paired-RNA
1303	2497	Paired-RNA
1568	3543	Paired-RNA
920	1465	Paired-RNA
1052	1782	Paired-RNA
1132	2152	Paired-RNA
1206	2170	Paired-RNA
1659	3091	Paired-RNA
1178	2112	Paired-RNA
524	680	Paired-RNA
1631	3569	Paired-RNA
1884	4485	Paired-RNA
1238	2350	Paired-RNA
2213	5695	Paired-RNA
934	1459	Paired-RNA
1303	2732	Paired-RNA
1554	3125	Paired-RNA
1105	1875	Paired-RNA
1271	2224	Paired-RNA
839	1284	Paired-RNA
1986	4699	Paired-RNA
1036	1743	Paired-RNA
1104	1929	Paired-RNA
1287	2112	Paired-RNA
1601	3428	Paired-RNA
816	1227	Paired-RNA
1554	3331	Paired-RNA
642	926	Paired-RNA
1136	1904	Paired-RNA
2093	4959	Paired-RNA
1143	1854	Paired-RNA
606	810	Paired-RNA
1109	1789	Paired-RNA
821	1213	Paired-RNA
1639	3305	Paired-RNA
1696	3477	Paired-RNA
1901	4542	Paired-RNA
1956	4479	Paired-RNA
2910	8582	Paired-RNA
724	1028	Paired-RNA
1519	3195	Paired-RNA
2031	4922	Paired-RNA
1346	2437	Paired-RNA
1028	1607	Paired-RNA
1358	2640	Paired-RNA
1759	3674	Paired-RNA
719	1003	Paired-RNA
2040	4055	Paired-RNA
1038	1604	Paired-RNA
1277	2376	Paired-RNA
1396	2807	Paired-RNA
1553	3539	Paired-RNA
1178	1949	Paired-RNA
1162	2090	Paired-RNA
1024	1711	Paired-RNA
1143	1718	Paired-RNA
1093	1839	Paired-RNA
2868	9483	Paired-RNA
1450	2771	Paired-RNA
499	639	Paired-RNA
2160	5342	Paired-RNA
979	1710	Paired-RNA
1995	4484	Paired-RNA
1366	2853	Paired-RNA
1278	2330	Paired-RNA
1444	3195	Paired-RNA
2574	6761	Paired-RNA
1173	2079	Paired-RNA
1435	2819	Paired-RNA
3243	10741	Paired-RNA
1830	3913	Paired-RNA
1297	2331	Paired-RNA
2956	8317	Paired-RNA
737	1025	Paired-RNA
1137	1931	Paired-RNA
1493	3220	Paired-RNA
1322	2440	Paired-RNA
1880	4417	Paired-RNA
1292	2366	Paired-RNA
1272	2394	Paired-RNA
603	746	Paired-RNA
1596	3405	Paired-RNA
1299	2518	Paired-RNA
719	984	Paired-RNA
1029	1817	Paired-RNA
813	1114	Paired-RNA
1257	2313	Paired-RNA
1755	4218	Paired-RNA
815	1200	Paired-RNA
1183	2251	Paired-RNA
909	1393	Paired-RNA
1448	2481	Paired-RNA
762	1088	Paired-RNA
1297	2435	Paired-RNA
1060	1707	Paired-RNA
994	1499	Paired-RNA
1575	3486	Paired-RNA
1838	3457	Paired-RNA
1443	3007	Paired-RNA
1286	2617	Paired-RNA
1442	2881	Paired-RNA
996	1601	Paired-RNA
2067	4509	Paired-RNA
1685	3782	Paired-RNA
1657	3201	Paired-RNA
1147	1873	Paired-RNA
1319	2591	Paired-RNA
1438	2799	Paired-RNA
1062	1693	Paired-RNA
2875	8231	Paired-RNA
1789	3521	Paired-RNA
1206	2222	Paired-RNA
1941	4289	Paired-RNA
1206	2095	Paired-RNA
1035	1592	Paired-RNA
1867	4561	Paired-RNA
1691	3626	Paired-RNA
1638	3742	Paired-RNA
1565	3140	Paired-RNA
1689	3414	Paired-RNA
677	1042	Paired-RNA
1221	2314	Paired-RNA
1030	1772	Paired-RNA
453	557	Paired-RNA
1266	2041	Paired-RNA
1162	2014	Paired-RNA
1421	2774	Paired-RNA
1207	2159	Paired-RNA
597	777	Paired-RNA
1534	3041	Paired-RNA
1263	2308	Paired-RNA
1333	2556	Paired-RNA
1021	1850	Paired-RNA
1562	2967	Paired-RNA
1306	2544	Paired-RNA
916	1545	Paired-RNA
1305	2324	Paired-RNA
1199	2146	Paired-RNA
1533	3269	Paired-RNA
1173	2088	Paired-RNA
1210	2181	Paired-RNA
1165	2156	Paired-RNA
958	1587	Paired-RNA
1196	2185	Paired-RNA
2699	7674	Paired-RNA
1004	1716	Paired-RNA
1429	3061	Paired-RNA
1159	2158	Paired-RNA
1463	3087	Paired-RNA
2412	6059	Paired-RNA
1350	2609	Paired-RNA
1113	1749	Paired-RNA
1223	2247	Paired-RNA
726	1034	Paired-RNA
1309	2385	Paired-RNA
1113	1825	Paired-RNA
840	1242	Paired-RNA
1673	3481	Paired-RNA
1173	1993	Paired-RNA
1899	4383	Paired-RNA
1810	3622	Paired-RNA
912	1465	Paired-RNA
963	1517	Paired-RNA
1759	3414	Paired-RNA
1490	3106	Paired-RNA
736	1060	Paired-RNA
1400	2825	Paired-RNA
989	1516	Paired-RNA
817	1215	Paired-RNA
1340	2695	Paired-RNA
1227	2453	Paired-RNA
1198	2030	Paired-RNA
2114	4713	Paired-RNA
1530	3429	Paired-RNA
1144	1713	Paired-RNA
986	1602	Paired-RNA
1348	2389	Paired-RNA
1067	1890	Paired-RNA
886	1358	Paired-RNA
1421	2833	Paired-RNA
893	1320	Paired-RNA
1067	1842	Paired-RNA
1615	3285	Paired-RNA
1820	4139	Paired-RNA
1288	2442	Paired-RNA
1519	2530	Paired-RNA
398	528	Paired-RNA
1379	2800	Paired-RNA
669	915	Paired-RNA
859	1379	Paired-RNA
873	1376	Paired-RNA
704	998	Paired-RNA
761	1066	Paired-RNA
1086	1916	Paired-RNA
1955	4679	Paired-RNA
1931	3873	Paired-RNA
1530	3093	Paired-RNA
1084	1709	Paired-RNA
1273	2356	Paired-RNA
787	1133	Paired-RNA
914	1436	Paired-RNA
1244	2178	Paired-RNA
1120	2129	Paired-RNA
1482	2919	Paired-RNA
1238	2449	Paired-RNA
2573	6234	Paired-RNA
892	1498	Paired-RNA
1193	2093	Paired-RNA
1724	3967	Paired-RNA
3178	8940	Paired-RNA
1409	2655	Paired-RNA
1134	2020	Paired-RNA
2550	6509	Paired-RNA
861	1372	Paired-RNA
1306	2067	Paired-RNA
1320	2493	Paired-RNA
2393	5769	Paired-RNA
1161	2099	Paired-RNA
596	785	Paired-RNA
1783	4134	Paired-RNA
2035	4519	Paired-RNA
1099	1872	Paired-RNA
817	1173	Paired-RNA
1515	3357	Paired-RNA
1427	2886	Paired-RNA
1015	1623	Paired-RNA
1053	1848	Paired-RNA
1475	2810	Paired-RNA
1312	2342	Paired-RNA
1385	2500	Paired-RNA
1010	1574	Paired-RNA
1555	3450	Paired-RNA
1600	2956	Paired-RNA
1618	3410	Paired-RNA
1941	4376	Paired-RNA
1376	2654	Paired-RNA
1868	3689	Paired-RNA
1080	2068	Paired-RNA
1978	4349	Paired-RNA
1351	2541	Paired-RNA
1199	2160	Paired-RNA
1749	4192	Paired-RNA
1179	1932	Paired-RNA
1697	4050	Paired-RNA
1766	4090	Paired-RNA
1566	3340	Paired-RNA
661	877	Paired-RNA
1287	2200	Paired-RNA
648	838	Paired-RNA
929	1357	Paired-RNA
1258	2289	Paired-RNA
1179	2138	Paired-RNA
1443	2473	Paired-RNA
1713	3951	Paired-RNA
477	650	Paired-RNA
1038	1757	Paired-RNA
884	1303	Paired-RNA
913	1442	Paired-RNA
1656	3680	Paired-RNA
3111	10307	Paired-RNA
1126	2021	Paired-RNA
1466	2797	Paired-RNA
1074	1665	Paired-RNA
1678	3431	Paired-RNA
1407	2778	Paired-RNA
2550	6380	Paired-RNA
1058	1662	Paired-RNA
1379	3165	Paired-RNA
823	1227	Paired-RNA
1081	1750	Paired-RNA
1945	4163	Paired-RNA
2026	4494	Paired-RNA
1479	2767	Paired-RNA
1384	2596	Paired-RNA
2351	6566	Paired-RNA
2091	5129	Paired-RNA
1148	1965	Paired-RNA
435	602	Paired-RNA
1398	2888	Paired-RNA
708	1007	Paired-RNA
1750	3357	Paired-RNA
1857	3702	Paired-RNA
969	1519	Paired-RNA
809	1135	Paired-RNA
573	773	Paired-RNA
1427	2631	Paired-RNA
1348	2381	Paired-RNA
1748	3646	Paired-RNA
1118	2208	Paired-RNA
1824	3664	Paired-RNA
1496	2721	Paired-RNA
1331	2728	Paired-RNA
751	1101	Paired-RNA
959	1620	Paired-RNA
1742	3798	Paired-RNA
2410	6221	Paired-RNA
1457	2942	Paired-RNA
1248	2209	Paired-RNA
1719	3744	Paired-RNA
2005	4476	Paired-RNA
1096	1982	Paired-RNA
1393	2911	Paired-RNA
3062	9666	Paired-RNA
729	1016	Paired-RNA
968	1540	Paired-RNA
1343	2700	Paired-RNA
1652	3747	Paired-RNA
1520	3038	Paired-RNA
1084	1750	Paired-RNA
1691	3954	Paired-RNA
2767	7489	Paired-RNA
1260	2473	Paired-RNA
698	1042	Paired-RNA
1480	2964	Paired-RNA
971	1496	Paired-RNA
1167	1776	Paired-RNA
2395	6290	Paired-RNA
714	1033	Paired-RNA
1131	1861	Paired-RNA
872	1417	Paired-RNA
1083	1755	Paired-RNA
747	1056	Paired-RNA
1453	2549	Paired-RNA
1201	2110	Paired-RNA
836	1257	Paired-RNA
1561	3222	Paired-RNA
927	1453	Paired-RNA
2199	6427	Paired-RNA
997	1527	Paired-RNA
1633	3240	Paired-RNA
970	1545	Paired-RNA
1827	3858	Paired-RNA
1427	2266	Paired-RNA
1196	2170	Paired-RNA
794	1131	Paired-RNA
2747	8263	Paired-RNA
1442	2665	Paired-RNA
1453	2673	Paired-RNA
952	1519	Paired-RNA
1320	2472	Paired-RNA
1429	2640	Paired-RNA
1319	2499	Paired-RNA
1818	4034	Paired-RNA
720	1003	Paired-RNA
2096	4913	Paired-RNA
1009	1726	Paired-RNA
839	1290	Paired-RNA
1496	2557	Paired-RNA
1292	2538	Paired-RNA
1177	2129	Paired-RNA
1461	3168	Paired-RNA
1003	1653	Paired-RNA
1941	5550	Paired-RNA
879	1453	Paired-RNA
1176	1977	Paired-RNA
1427	2622	Paired-RNA
1424	2845	Paired-RNA
865	1366	Paired-RNA
919	1465	Paired-RNA
1089	1827	Paired-RNA
1263	2213	Paired-RNA
1809	4223	Paired-RNA
756	995	Paired-RNA
1471	3055	Paired-RNA
1020	1719	Paired-RNA
985	1635	Paired-RNA
1657	3638	Paired-RNA
1409	2795	Paired-RNA
1265	2313	Paired-RNA
1279	2330	Paired-RNA
1493	3207	Paired-RNA
1507	3137	Paired-RNA
1153	1986	Paired-RNA
1054	1591	Paired-RNA
1093	1897	Paired-RNA
1281	2090	Paired-RNA
1238	2291	Paired-RNA
1295	2248	Paired-RNA
1477	2942	Paired-RNA
2112	4987	Paired-RNA
1299	2405	Paired-RNA
1410	3032	Paired-RNA
1574	3426	Paired-RNA
794	1141	Paired-RNA
1059	1713	Paired-RNA
944	1533	Paired-RNA
1464	2944	Paired-RNA
1667	3294	Paired-RNA
655	880	Paired-RNA
1020	1755	Paired-RNA
1334	2615	Paired-RNA
858	1307	Paired-RNA
967	1616	Paired-RNA
1536	2788	Paired-RNA
1362	2662	Paired-RNA
651	912	Paired-RNA
1157	1743	Paired-RNA
1114	1939	Paired-RNA
1681	3313	Paired-RNA
1283	2247	Paired-RNA
1278	2336	Paired-RNA
1061	1764	Paired-RNA
1911	3819	Paired-RNA
2900	7687	Paired-RNA
777	1382	Paired-RNA
2461	6024	Paired-RNA
1533	2978	Paired-RNA
862	1356	Paired-RNA
1063	1651	Paired-RNA
777	1141	Paired-RNA
1403	2698	Paired-RNA
1389	2635	Paired-RNA
1882	3643	Paired-RNA
1446	2884	Paired-RNA
1096	1855	Paired-RNA
759	1160	Paired-RNA
1174	2036	Paired-RNA
539	682	Paired-RNA
1170	2174	Paired-RNA
1299	2481	Paired-RNA
1391	2515	Paired-RNA
1163	1971	Paired-RNA
1869	4520	Paired-RNA
1334	2356	Paired-RNA
1348	2644	Paired-RNA
3202	9128	Paired-RNA
1486	2937	Paired-RNA
2322	5932	Paired-RNA
2008	4842	Paired-RNA
1047	1713	Paired-RNA
1528	3152	Paired-RNA
1804	4106	Paired-RNA
1665	3718	Paired-RNA
1770	3975	Paired-RNA
1454	3106	Paired-RNA
1648	3606	Paired-RNA
1050	1737	Paired-RNA
1185	2166	Paired-RNA
1879	4705	Paired-RNA
2116	4378	Paired-RNA
1360	2519	Paired-RNA
2056	4505	Paired-RNA
1040	1687	Paired-RNA
1927	4085	Paired-RNA
2486	6283	Paired-RNA
1127	1768	Paired-RNA
1517	2959	Paired-RNA
1186	2182	Paired-RNA
1051	1711	Paired-RNA
1515	3178	Paired-RNA
1294	2367	Paired-RNA
1879	3904	Paired-RNA
1767	3513	Paired-RNA
1470	2717	Paired-RNA
1067	1850	Paired-RNA
700	984	Paired-RNA
1134	2096	Paired-RNA
1078	2005	Paired-RNA
1427	2735	Paired-RNA
2284	5675	Paired-RNA
1255	2233	Paired-RNA
1677	4008	Paired-RNA
1963	4631	Paired-RNA
1084	1843	Paired-RNA
962	1629	Paired-RNA
1193	2129	Paired-RNA
1635	3450	Paired-RNA
1024	1668	Paired-RNA
1328	2578	Paired-RNA
960	1481	Paired-RNA
1148	2113	Paired-RNA
510	682	Paired-RNA
777	1113	Paired-RNA
1431	2711	Paired-RNA
1056	1689	Paired-RNA
1147	1943	Paired-RNA
1393	2607	Paired-RNA
1155	2125	Paired-RNA
1543	3142	Paired-RNA
1595	3515	Paired-RNA
852	1261	Paired-RNA
999	1815	Paired-RNA
1247	2347	Paired-RNA
1359	2320	Paired-RNA
1690	3955	Paired-RNA
1190	2112	Paired-RNA
2397	6440	Paired-RNA
1329	2580	Paired-RNA
2141	5216	Paired-RNA
1440	3117	Paired-RNA
2154	5003	Paired-RNA
2413	6012	Paired-RNA
1596	3601	Paired-RNA
1880	4223	Paired-RNA
1939	4220	Paired-RNA
1680	4087	Paired-RNA
1430	3327	Paired-RNA
1020	1733	Paired-RNA
1157	2025	Paired-RNA
2606	6478	Paired-RNA
2161	5262	Paired-RNA
1150	1863	Paired-RNA
1183	2140	Paired-RNA
1050	1700	Paired-RNA
891	1342	Paired-RNA
1085	1777	Paired-RNA
1109	1827	Paired-RNA
527	698	Paired-RNA
639	815	Paired-RNA
803	1140	Paired-RNA
2285	5638	Paired-RNA
1187	2068	Paired-RNA
794	1104	Paired-RNA
674	922	Paired-RNA
391	540	Paired-RNA
1269	2343	Paired-RNA
695	968	Paired-RNA
1036	1570	Paired-RNA
2272	5327	Paired-RNA
514	625	Paired-RNA
1111	1877	Paired-RNA
625	830	Paired-RNA
1040	1809	Paired-RNA
504	647	Paired-RNA
1042	1773	Paired-RNA
1665	3260	Paired-RNA
816	1181	Paired-RNA
1519	3214	Paired-RNA
630	897	Paired-RNA
1082	1756	Paired-RNA
2183	4994	Paired-RNA
1644	3146	Paired-RNA
1187	2028	Paired-RNA
863	1291	Paired-RNA
1089	1738	Paired-RNA
742	1084	Paired-RNA
1764	3872	Paired-RNA
805	1120	Paired-RNA
1794	3452	Paired-RNA
1884	3931	Paired-RNA
669	976	Paired-RNA
3028	8084	Paired-RNA
2104	4922	Paired-RNA
878	1337	Paired-RNA
1930	5169	Paired-RNA
1710	3295	Paired-RNA
1322	2609	Paired-RNA
1711	3742	Paired-RNA
1122	1829	Paired-RNA
1408	2681	Paired-RNA
2019	4284	Paired-RNA
1163	2077	Paired-RNA
1596	2801	Paired-RNA
1789	3984	Paired-RNA
1035	1679	Paired-RNA
2773	7148	Paired-RNA
1012	1552	Paired-RNA
1361	2663	Paired-RNA
1606	3550	Paired-RNA
1505	2835	Paired-RNA
2527	5822	Paired-RNA
1349	2359	Paired-RNA
826	1307	Paired-RNA
1298	2435	Paired-RNA
635	895	Paired-RNA
1414	2769	Paired-RNA
1388	2841	Paired-RNA
1362	2501	Paired-RNA
1161	2135	Paired-RNA
2019	4464	Paired-RNA
1310	2304	Paired-RNA
1406	2603	Paired-RNA
1147	2008	Paired-RNA
846	1234	Paired-RNA
1274	2406	Paired-RNA
681	985	Paired-RNA
1362	2815	Paired-RNA
2044	4933	Paired-RNA
1504	3110	Paired-RNA
594	822	Paired-RNA
1378	2548	Paired-RNA
1176	1946	Paired-RNA
1212	2144	Paired-RNA
1333	2327	Paired-RNA
753	1116	Paired-RNA
2237	4572	Paired-RNA
1051	1652	Paired-RNA
1579	3634	Paired-RNA
1238	2304	Paired-RNA
1024	1666	Paired-RNA
2104	4824	Paired-RNA
745	1036	Paired-RNA
984	1544	Paired-RNA
1629	3720	Paired-RNA
2526	6559	Paired-RNA
1431	2867	Paired-RNA
797	1122	Paired-RNA
1458	2911	Paired-RNA
790	1116	Paired-RNA
1067	1728	Paired-RNA
1156	2216	Paired-RNA
1234	2413	Paired-RNA
1608	3484	Paired-RNA
1016	1588	Paired-RNA
1447	2563	Paired-RNA
1267	2295	Paired-RNA
469	588	Paired-RNA
1713	3697	Paired-RNA
727	1072	Paired-RNA
973	1489	Paired-RNA
738	1174	Paired-RNA
1187	2050	Paired-RNA
1907	3952	Paired-RNA
1139	1838	Paired-RNA
1824	3668	Paired-RNA
1225	2108	Paired-RNA
1083	1866	Paired-RNA
1907	3627	Paired-RNA
621	795	Paired-RNA
1814	3827	Paired-RNA
1048	1821	Paired-RNA
2235	6227	Paired-RNA
1236	2133	Paired-RNA
1473	2916	Paired-RNA
1195	2383	Paired-RNA
1225	2020	Paired-RNA
2677	6525	Paired-RNA
1267	2410	Paired-RNA
647	923	Paired-RNA
1402	3026	Paired-RNA
1331	2455	Paired-RNA
3167	11499	Paired-RNA
929	1406	Paired-RNA
1105	1873	Paired-RNA
1307	2519	Paired-RNA
734	1037	Paired-RNA
1453	3039	Paired-RNA
2066	4816	Paired-RNA
1913	4179	Paired-RNA
1653	3546	Paired-RNA
961	1344	Paired-RNA
1522	3498	Paired-RNA
1459	3270	Paired-RNA
944	1449	Paired-RNA
935	1665	Paired-RNA
891	1344	Paired-RNA
1286	2347	Paired-RNA
3644	11817	Paired-RNA
1473	2972	Paired-RNA
2092	4529	Paired-RNA
1727	4208	Paired-RNA
1427	2785	Paired-RNA
955	1571	Paired-RNA
1476	3259	Paired-RNA
1541	3109	Paired-RNA
1504	3116	Paired-RNA
891	1332	Paired-RNA
1162	2094	Paired-RNA
1477	3113	Paired-RNA
1049	1673	Paired-RNA
1085	1794	Paired-RNA
1334	2394	Paired-RNA
1258	2415	Paired-RNA
1325	2363	Paired-RNA
1807	3964	Paired-RNA
1054	1720	Paired-RNA
1942	4454	Paired-RNA
1290	2348	Paired-RNA
1494	3223	Paired-RNA
813	1220	Paired-RNA
883	1410	Paired-RNA
1208	2128	Paired-RNA
1669	3399	Paired-RNA
1261	2682	Paired-RNA
770	1112	Paired-RNA
2209	5002	Paired-RNA
1440	3249	Paired-RNA
451	557	Paired-RNA
2142	5293	Paired-RNA
1044	1767	Paired-RNA
1330	2561	Paired-RNA
721	1009	Paired-RNA
1061	1699	Paired-RNA
965	1479	Paired-RNA
1977	4942	Paired-RNA
1062	1841	Paired-RNA
1168	1957	Paired-RNA
2403	6117	Paired-RNA
1356	2474	Paired-RNA
1526	2630	Paired-RNA
1605	3542	Paired-RNA
1174	1966	Paired-RNA
1024	1762	Paired-RNA
1164	1885	Paired-RNA
1471	2840	Paired-RNA
1474	2903	Paired-RNA
1535	3103	Paired-RNA
[truncated: 35,525 more rows]

## Sheet: extd_fig9k
umap_1	umap_2	predicted.id
AAACAGCCAAACGGGC-1	7.74064	1.79283	CD4 TCM
AAACAGCCAAAGGTAC-1	6.37501	1.13658	CD4 TCM
AAACAGCCAACCCTAA-1	5.1214	4.40416	Treg
AAACAGCCAAGGATTA-1	10.2052	1.26974	MAIT
AAACAGCCAAGGCCAA-1	1.94458	6.88406	CD8 Naive
AAACAGCCACTAAGAA-1	1.24377	-5.8678	NK
AAACAGCCAGACAAAC-1	7.70642	1.56578	CD4 TCM
AAACAGCCAGCAAATA-1	-8.58689	15.715	Naive B
AAACAGCCAGTTTGTG-1	-14.8952	-3.57339	CD16 Mono
AAACATGCAAGTGTTT-1	1.76959	-6.69027	NK
AAACATGCAATATACC-1	-14.8997	0.327126	CD14 Mono
AAACATGCAGCACCAT-1	1.53987	-6.10276	NK
AAACCAACAAACTGTT-1	-13.4642	0.503256	CD14 Mono
AAACCAACAACATAAG-1	1.65044	-6.43986	NK
AAACCAACAAGGTGGC-1	-15.8741	-3.38522	CD16 Mono
AAACCAACAGTAATAG-1	-15.6914	-3.59983	CD16 Mono
AAACCAACATAGTCAT-1	4.87739	4.36042	Treg
AAACCAACATTGTCAG-1	6.99228	-4.16812	CD8 TEM_1
AAACCGAAGATAGACG-1	-14.4974	-0.171481	CD14 Mono
AAACCGAAGATGGACA-1	7.22724	1.93635	CD4 TCM
AAACCGAAGTTGGGCC-1	4.48432	4.85824	CD4 Naive
AAACCGCGTATTGCAG-1	2.22059	5.09459	CD4 Naive
AAACCGCGTTAGCTGA-1	9.39023	1.54326	MAIT
AAACCGCGTTCCTGTG-1	6.79837	-4.50182	CD8 TEM_2
AAACCGCGTTGCATCT-1	-8.35537	15.2507	Intermediate B
AAACCGGCAAACTAAG-1	-7.94799	14.9901	Intermediate B
AAACCGGCAATAAGCA-1	7.322	-3.64487	CD8 TEM_2
AAACCGGCACATACTG-1	6.44568	-5.01485	CD8 TEM_1
AAACCGGCAGCTTAGC-1	4.39093	3.6128	CD4 TCM
AAACCGGCAGGTTACC-1	9.33536	1.6888	MAIT
AAACGCGCAGCAAGGC-1	7.23787	1.36917	CD4 TCM
AAACGCGCAGCAATAA-1	6.6423	-5.14547	CD8 TEM_2
AAACGCGCAGGCGAGT-1	6.6422	0.326919	CD4 TCM
AAACGCGCAGGTTATT-1	-15.8761	-3.24782	CD16 Mono
AAACGGATCATGTTTC-1	5.4549	-4.63771	CD4 TCM
AAACGGATCCTCCTAA-1	4.87954	4.50794	Treg
AAACGGATCCTGAATA-1	4.18349	3.02964	CD4 TCM
AAACGGATCTTGTCTG-1	10.0325	1.39636	MAIT
AAACGTACACACTAAT-1	-14.068	1.45147	CD14 Mono
AAACGTACACAGGGAC-1	5.82382	-1.41966	CD8 TEM_1
AAACGTACACGAATCC-1	7.23706	-5.03904	CD8 TEM_2
AAAGCACCAACCCTCC-1	6.61601	2.80793	CD4 TCM
AAAGCACCACAACAAA-1	-14.2228	0.0892809	CD14 Mono
AAAGCACCACCCTCAC-1	-15.4133	-3.86348	CD16 Mono
AAAGCACCAGAGGGAG-1	4.65684	-4.17259	CD8 TEM_1
AAAGCACCAGTACCGT-1	3.57262	3.59242	CD4 Naive
AAAGCCCGTAGGATTT-1	4.35898	3.45749	CD4 TCM
AAAGCCCGTATTCGCT-1	5.49713	-0.224841	CD4 TCM
AAAGCCCGTGGGTACT-1	3.45869	4.53305	CD4 Naive
AAAGCCCGTGTCCAGG-1	9.96587	1.6438	MAIT
AAAGCCCGTTTAAAGC-1	4.2408	3.06188	CD4 TCM
AAAGCCGCAAGGAATC-1	-14.077	1.27903	CD14 Mono
AAAGCGGGTCCACAAA-1	-12.777	1.07573	CD14 Mono
AAAGCGGGTGTGTGGT-1	5.95503	2.50294	CD4 TCM
AAAGCGGGTGTTTGCT-1	6.37143	0.341652	CD4 TCM
AAAGCTTGTTGTTCAC-1	3.36308	4.44852	CD4 Naive
AAAGGACGTCACAAAT-1	1.53624	6.71119	CD8 Naive
AAAGGACGTTCACTGT-1	-15.0452	-3.89367	CD14 Mono
AAAGGACGTTGCAATG-1	-7.97587	-9.43284	pDC
AAAGGACGTTTACGTC-1	-13.9362	1.06411	CD14 Mono
AAAGGAGCAGGAATCG-1	7.02247	-4.51902	CD8 TEM_1
AAAGGAGCAGTTTGTG-1	-14.4815	0.523357	CD14 Mono
AAAGGCTCACCTGCCT-1	1.6732	-6.5213	NK
AAAGGCTCATAGCTTG-1	5.2411	2.86812	CD4 TCM
AAAGGCTCATTAAGCT-1	6.7509	-5.17789	CD8 TEM_2
AAAGGCTCATTGGGAG-1	9.0864	1.34018	MAIT
AAAGGTTAGGCGCACT-1	6.38428	-2.92734	CD8 TEM_1
AAAGGTTAGTATTGGC-1	1.91987	-5.60747	NK
AAAGGTTAGTCATTTC-1	2.75135	-5.33969	NK
AAAGGTTAGTTAGCTA-1	0.714404	-6.66383	NK
AAATCCGGTGAGAAAC-1	-14.5096	-0.339516	CD14 Mono
AAATGCCTCAACAAGG-1	2.60388	-5.05026	NK
AAATGCCTCATGCGTG-1	2.7216	-5.34141	CD8 TEM_2
AAATGCCTCATGGTTA-1	3.02798	-5.47601	NK
AAATGCCTCCTAAGTA-1	-8.59108	15.7106	Naive B
AAATGCCTCCTTCTAG-1	8.78349	1.18985	MAIT
AAATGGCCAATGCCCG-1	5.73924	-0.642325	CD4 TCM
AAATGGCCAGATAGAC-1	4.5363	3.04328	CD4 TCM
AACAAAGGTACAAAGA-1	5.81119	1.24645	CD4 TCM
AACAAAGGTCAAAGAA-1	2.16513	-6.14201	NK
AACAAAGGTTGGCCGA-1	-13.9226	-0.156778	CD14 Mono
AACAAAGGTTTAACCC-1	1.33463	7.7551	CD8 Naive
AACAAGCCAAGCTACC-1	-15.1728	-3.46764	CD16 Mono
AACAAGCCAAGGTCCT-1	6.91808	-4.5842	CD8 TEM_2
AACAGATAGCATTATG-1	7.41028	-4.96319	CD8 TEM_2
AACAGATAGCTACTGG-1	1.8563	7.29571	CD8 Naive
AACAGATAGGTGAAGC-1	4.05641	4.19488	CD4 Naive
AACAGATAGTGAGCGG-1	-12.0261	-2.07327	CD14 Mono
AACAGATAGTGTTGCG-1	4.22459	-4.50184	CD8 TEM_1
AACAGATAGTTATCTC-1	-12.9852	1.47844	CD14 Mono
AACAGCAAGCCTTAAA-1	2.26252	5.01888	CD4 Naive
AACAGCAAGTAAACCC-1	7.33879	-4.83259	CD8 TEM_2
AACAGCAAGTAGCTTA-1	4.21736	3.85567	CD4 Naive
AACAGCAAGTGATTCA-1	3.08692	5.44384	CD4 Naive
AACAGGATCAGGCTAT-1	-13.8262	0.163015	CD14 Mono
AACAGGATCGCCTAAG-1	7.96256	1.1491	CD4 TCM
AACATAGCACCATATG-1	-14.0795	0.468856	CD14 Mono
AACATAGCACTAAGAA-1	6.25898	0.689757	CD4 TCM
AACATAGCAGCTAATT-1	7.3376	-3.3909	CD4 TCM
AACATAGCAGTAAGTA-1	3.11626	3.72029	CD4 Naive
AACATAGCAGTAATAG-1	-8.18249	15.5382	Intermediate B
AACATAGCATTAGGCC-1	4.28016	-11.2897	CD4 TCM
AACATCATCCTGAGTG-1	2.2257	5.10183	CD4 Naive
AACATCATCGACAAAG-1	5.13151	2.55212	CD4 TCM
AACATCATCGATCAGT-1	-14.4126	-1.46069	CD14 Mono
AACATCATCGTTAAGC-1	-14.6319	-0.365913	CD14 Mono
AACATTGTCCTAATGA-1	-7.89593	14.8916	Intermediate B
AACATTGTCCTGTTCA-1	-14.5709	1.18763	CD14 Mono
AACATTGTCTAATCCT-1	-14.4122	1.20164	CD14 Mono
AACCCGCAGCCGGTAC-1	5.50104	3.12493	CD4 TCM
AACCCGCAGGTCCTAG-1	7.03886	-4.4396	CD8 TEM_2
AACCCGCAGTACCGCA-1	6.78857	-5.43739	CD8 TEM_2
AACCCGCAGTAGCGGG-1	-14.1386	1.02235	CD14 Mono
AACCCGCAGTCATCCC-1	-14.4882	1.0995	CD14 Mono
AACCCGCAGTGATTCA-1	6.36078	-0.245487	CD4 TCM
AACCGCTCAACCCTAA-1	3.18878	4.94458	CD4 Naive
AACCGCTCAGTACCGT-1	2.81055	4.68251	CD4 Naive
AACCGGCTCCATAATG-1	6.01349	-4.02714	CD4 TCM
AACCGGCTCCTCACAC-1	1.32739	-6.22315	NK
AACCGGCTCGATTTGA-1	-15.3634	-2.53395	CD14 Mono
AACCTAATCGCCTGTT-1	5.93412	-1.80323	CD8 TEM_1
AACCTCACAAACATAG-1	0.857848	-6.68098	NK
AACCTCACAATAACCT-1	2.19062	5.75961	CD4 Naive
AACCTCACAATATGGA-1	10.1455	1.41087	MAIT
AACCTCACACAAAGAC-1	6.03459	-2.56168	CD8 TEM_1
AACCTCACACACCAAC-1	-7.94776	-9.46246	pDC
AACCTCACAGCAACCT-1	7.10222	-5.50063	CD8 TEM_2
AACCTCACAGTCTAAT-1	6.08942	-3.1605	CD4 TCM
AACCTCACATAACGGG-1	-14.4493	1.38703	CD14 Mono
AACCTCACATAATTGC-1	6.05699	2.94968	CD4 TCM
AACCTCCTCCAAGTGT-1	6.1048	-4.91053	CD8 TEM_2
AACCTTAAGCAGGCCT-1	1.50393	7.19554	CD8 Naive
AACCTTAAGGGTGAGT-1	-13.1629	0.477533	CD14 Mono
AACCTTAAGGTAAGCA-1	2.86641	4.78716	CD4 Naive
AACCTTAAGTGGCGGA-1	-13.3537	0.522672	CD14 Mono
AACCTTGCAACACTTG-1	3.79031	-4.37691	gdT
AACCTTGCAATATGGA-1	6.06508	-3.39899	CD4 TCM
AACCTTGCAATGCCTA-1	3.33584	3.52731	CD4 Naive
AACCTTGCACCTCACC-1	1.33097	-5.8466	NK
AACCTTGCACGTTACA-1	5.75522	3.11777	CD4 TCM
AACGACAAGCCGGTAC-1	-14.913	-2.16952	CD14 Mono
AACGACAAGGTGAAGC-1	-14.505	0.67533	CD14 Mono
AACGCCCAGACAACGA-1	-8.02847	15.4294	Intermediate B
AACGCCCAGCATGACT-1	-15.8023	-3.1796	CD16 Mono
AACGCCCAGGAACCGG-1	5.65168	2.88936	CD4 TCM
AACGCTAGTTGCACGG-1	6.2621	-3.36495	CD8 TEM_2
AACGCTAGTTGGCGTG-1	2.21154	-5.34075	NK
AACGCTAGTTTCCACG-1	-7.94101	-9.46934	pDC
AACGCTAGTTTGAGGC-1	5.82477	2.53757	CD4 TCM
AACGGTAAGGCATTGT-1	6.2828	-4.53803	CD8 TEM_2
AACGGTAAGTAGCGCC-1	5.35502	-4.04164	CD4 TCM
AACGGTAAGTTAGTTG-1	1.97216	-5.43447	NK
AACGGTAAGTTCCCAC-1	-8.89308	14.292	Memory B
AACTACTCAAATGCCC-1	6.61524	-3.54286	CD8 TEM_1
AACTACTCAAGGCCAA-1	0.531428	-6.13593	NK
AACTACTCAGAAATTG-1	6.53643	-4.58719	CD8 TEM_2
AACTACTCAGGTTCAC-1	-14.7677	0.64294	CD14 Mono
AACTACTCATTTAAGC-1	7.22594	1.62643	CD4 TCM
AACTAGCTCAATCATG-1	-8.43294	15.6813	Intermediate B
AACTAGCTCACGCATG-1	3.63688	5.29015	CD4 Naive
AACTAGCTCCGGTTGA-1	-14.1088	1.11469	CD14 Mono
AACTAGTGTAAGGTCC-1	5.5628	-1.93068	CD8 TEM_1
AACTAGTGTAGGATCC-1	2.6816	-6.28452	NK
AACTAGTGTAGGTTAT-1	-7.92089	-9.49627	pDC
AACTAGTGTCATCATC-1	6.3375	3.01835	CD4 TCM
AACTAGTGTCCTAAGA-1	2.85223	-5.11624	NK
AACTAGTGTCCTTCAG-1	7.27172	1.53456	CD4 TCM
AACTAGTGTTCGGTAA-1	6.29461	-4.89817	CD8 TEM_2
AACTCACAGACCATAC-1	-15.6851	-3.03787	CD16 Mono
AACTCACAGGAGCATA-1	-13.4244	0.845034	CD14 Mono
AACTCACAGGTGTCCA-1	-14.6829	-0.741312	CD14 Mono
AACTCACAGTAACGAG-1	5.8607	3.14209	CD4 TCM
AACTCACAGTAGCGGG-1	6.0835	-3.03639	CD8 TEM_1
AACTCACAGTCAGGCC-1	-15.2486	-2.81553	CD14 Mono
AACTCACAGTTAGAGG-1	2.86925	-5.41452	NK
AACTGTTCATCCTGAA-1	0.747892	-6.40442	NK
AACTGTTCATGTTGTG-1	4.54293	3.2817	CD4 TCM
AACTGTTCATTCAGCA-1	2.56559	-4.91417	NK
AACTTAGTCGGGCCAT-1	3.11818	4.18743	CD4 TCM
AAGAACAGTGCTCCAC-1	5.74925	-1.5005	CD8 TEM_1
AAGAACAGTTTATCTG-1	-13.545	0.512086	CD14 Mono
AAGACAAGTCTATCGT-1	8.10074	1.90622	CD8 TEM_1
AAGACATAGACCATAC-1	4.60218	3.24053	CD4 TCM
AAGACATAGCTGTCAG-1	-8.477	15.5246	Naive B
AAGACATAGCTTACTT-1	-15.7936	-3.39571	CD16 Mono
AAGACCAAGCCGCAAC-1	5.01812	3.19666	CD4 TCM
AAGACCAAGGATAAAC-1	4.3007	-3.9757	CD8 TEM_1
AAGACCAAGGCTGTCA-1	1.43587	-6.61874	NK
AAGACCAAGGGTTAGA-1	2.05134	7.06615	CD8 Naive
AAGACCAAGGTAACGA-1	4.44181	3.38068	CD4 TCM
AAGACCAAGTAACGAG-1	1.98145	-6.4491	NK
AAGCAAGTCGTTTCCA-1	3.17056	5.16607	CD4 Naive
AAGCATGAGAGAGGCT-1	-0.455096	-4.85076	NK
AAGCATGAGCTCAATA-1	2.179	-5.55377	NK
AAGCATGAGGTCCTGA-1	4.39541	2.77399	CD4 TCM
AAGCATGAGTATTGCA-1	6.69745	-4.1541	CD8 TEM_2
AAGCCACGTGCACGCA-1	-14.388	0.380806	CD14 Mono
AAGCCACGTGCGCGTA-1	-14.3214	1.08812	CD14 Mono
AAGCCACGTTGTAACG-1	2.70848	-5.00399	NK
AAGCCACGTTTAACGG-1	-13.725	-0.0761297	CD14 Mono
AAGCCACGTTTACGTC-1	6.85499	-4.50838	CD8 TEM_2
AAGCCACGTTTAGCGA-1	5.64114	3.144	CD4 TCM
AAGCCTCCAGTAGGAT-1	3.6444	5.20547	CD4 Naive
AAGCCTGTCAGGCTAT-1	5.9909	-0.63748	CD4 TCM
AAGCCTGTCGGCCATA-1	2.5604	-5.81325	NK
AAGCCTGTCGTTAAGC-1	5.58759	-2.97859	CD8 TEM_1
AAGCCTGTCTAGCTTT-1	1.22402	-6.35663	NK
AAGCCTGTCTCACAAA-1	10.198	1.62205	MAIT
AAGCCTTAGCGCTCAA-1	0.452894	-6.17904	NK
AAGCCTTAGGAACCAA-1	-7.95768	-9.45731	pDC
AAGCCTTAGGAACGGT-1	-13.8436	1.70448	CD14 Mono
AAGCCTTAGTCATTTC-1	-14.7601	0.346712	CD14 Mono
AAGCGAATCATAACCA-1	-14.3404	-1.50354	CD14 Mono
AAGCGAATCATGCTTT-1	4.53471	-11.0502	CD4 TCM
AAGCGAATCCGCACAA-1	4.8849	3.00575	CD4 TCM
AAGCGAATCGATAACC-1	2.47673	-5.07648	NK
AAGCGAATCGGTACGC-1	-12.9169	0.774352	CD14 Mono
AAGCGAATCTAAATCG-1	5.86332	-0.469086	CD4 TCM
AAGCGAATCTAGCGTG-1	1.59735	-5.62765	NK
AAGCGAATCTATGACA-1	1.55147	-6.46885	NK
AAGCGAATCTGTGCAG-1	1.64808	7.44336	CD8 Naive
AAGCGAATCTTGACCC-1	6.27372	-5.08189	CD8 TEM_2
AAGCGAGGTCAGGAAG-1	3.46115	4.86625	CD4 Naive
AAGCGAGGTGGATGTC-1	6.66895	-3.93424	CD8 TEM_2
AAGCGAGGTGTTTGCT-1	-7.98731	15.3504	Intermediate B
AAGCGAGGTTGACTTC-1	3.29628	4.05975	CD4 TCM
AAGCGCTGTAACAGGG-1	3.98008	4.69827	CD4 Naive
AAGCGCTGTAATCACG-1	-15.7749	-3.15551	CD16 Mono
AAGCGCTGTCATTAGG-1	2.63596	-4.82818	gdT
AAGCGCTGTTCCTGTG-1	3.61933	3.75105	CD4 TCM
AAGCGCTGTTTACTTG-1	-8.57681	15.5968	Naive B
AAGCGCTGTTTAGCTC-1	-15.4978	-3.94045	CD16 Mono
AAGCGGGTCATGCTAA-1	3.20414	5.6231	CD4 Naive
AAGCGGGTCTTTGTAC-1	2.09989	-6.38742	NK
AAGCGTTTCCCTGGAA-1	6.1448	3.53434	CD4 TCM
AAGCGTTTCCGGGACT-1	3.68464	3.22712	CD4 TCM
AAGCGTTTCCGGTATG-1	1.37492	7.47335	CD8 Naive
AAGCGTTTCCGTCCAT-1	2.42575	5.63417	CD8 Naive
AAGCGTTTCGCACACA-1	2.28596	5.92922	CD4 Naive
AAGCGTTTCGCTAGCA-1	-13.5694	0.754277	CD14 Mono
AAGCTAGAGCGATACT-1	5.5058	-0.234115	CD4 TCM
AAGCTAGAGCTCGCTT-1	9.73615	1.16875	MAIT
AAGCTAGAGCTGTAAC-1	5.95226	-0.311833	CD4 TCM
AAGCTAGAGGAAGCAC-1	6.91029	1.74636	CD4 TCM
AAGCTAGAGGACGTAA-1	-15.8863	-3.52919	CD16 Mono
AAGCTAGAGGGATGCG-1	4.72828	4.21828	CD4 TCM
AAGCTATGTGGGAACA-1	7.12449	-5.10201	CD8 TEM_2
AAGCTATGTGTGTCCC-1	3.75125	3.39783	CD4 TCM
AAGCTCCCAAGTGTTT-1	1.39665	-5.81126	NK
AAGCTCCCAATTTGGT-1	6.27586	4.14655	Treg
AAGCTCCCACAGGATG-1	4.37121	3.57375	CD4 TCM
AAGCTCCCAGTGAACG-1	5.86822	1.44622	CD4 TCM
AAGCTCCCATAGACTT-1	-14.1861	-1.26126	CD14 Mono
AAGCTCCCATCAGCAC-1	-14.2494	0.760291	CD14 Mono
AAGCTTGGTCATTACC-1	-13.5433	0.436723	CD14 Mono
AAGCTTGGTTGACTTC-1	-14.6537	-0.240066	CD14 Mono
AAGCTTGGTTTAAAGC-1	-13.9228	1.30451	CD14 Mono
AAGCTTGGTTTAACGG-1	-11.2335	-2.61888	cDC
AAGGAAGCACTAAGAA-1	-11.2503	-2.60176	cDC
AAGGATCCAGGCGAGT-1	-12.9902	0.448463	CD14 Mono
AAGGATGTCATCCTAT-1	-14.9885	-3.28365	CD14 Mono
AAGGATGTCCCTCGCA-1	5.84358	-3.68101	CD8 TEM_1
AAGGATTAGATGGACA-1	5.96874	-4.95998	CD8 TEM_2
AAGGATTAGCCGCTTT-1	-14.2836	-0.101734	CD14 Mono
AAGGATTAGGTGAAAT-1	-14.7423	-1.08726	CD14 Mono
AAGGTATAGCCGCAAC-1	6.15939	-5.32628	CD8 TEM_2
AAGGTATAGCTTGCTC-1	1.58795	-6.05363	NK
AAGGTATAGGCCCAGT-1	5.88221	-0.545661	CD4 TCM
AAGGTATAGGTTAGCT-1	-14.4188	-0.574818	CD14 Mono
AAGGTATAGTGAAGTG-1	4.28202	-11.3484	NK
AAGGTATAGTTAGCTA-1	-15.5602	-3.53033	CD16 Mono
AAGGTCAAGATGGACA-1	-14.86	0.503343	CD14 Mono
AAGGTCAAGGTTTGCG-1	1.35433	7.60335	CD8 Naive
AAGGTGCAGCGGGCAA-1	-12.7973	1.11771	CD14 Mono
AAGGTGCAGGCCCAGT-1	2.10139	-5.73337	NK
AAGGTGCAGGTACCGC-1	3.9015	4.49772	Treg
AAGGTGCAGGTGAAAT-1	6.21217	1.2062	CD4 TCM
AAGTAGCCAAGTTATC-1	6.51922	-4.0454	CD8 TEM_1
AAGTAGCCACCTCACC-1	2.69161	5.36892	CD4 Naive
AAGTAGCCAGCCGCTA-1	5.72275	2.95407	CD4 TCM
AAGTAGCCAGGCCTTG-1	-15.5801	-2.92533	CD16 Mono
AAGTAGCCATCGCTTT-1	5.79193	1.68861	CD4 TCM
AAGTCTATCCGCTAGA-1	7.71583	2.46249	CD4 TCM
AAGTGAAGTAGGTTAT-1	6.24818	-4.50723	CD8 TEM_2
AAGTGAAGTCGTAAAT-1	-13.6542	0.162722	CD14 Mono
AAGTGAAGTTGCGCGA-1	4.86287	3.36957	CD4 TCM
AAGTGCAAGCCGCTTT-1	5.68466	-4.72734	CD8 TEM_1
AAGTGCAAGCTAAGTC-1	3.01571	4.83521	CD4 Naive
AAGTGTTGTCACCTAT-1	-13.7789	-0.00411106	CD14 Mono
AAGTGTTGTGCTAGCG-1	-14.5487	-0.134607	CD14 Mono
AAGTGTTGTGGTTATG-1	5.35933	-4.15859	CD8 TEM_2
AAGTTACGTGCCGCAA-1	2.27262	-5.66963	NK
AAGTTACGTGGATTCA-1	7.63031	1.6412	CD4 TEM
AAGTTACGTTCACTGT-1	5.40775	-1.5317	CD8 TEM_1
AAGTTAGCACGGTTTA-1	-13.525	1.61828	CD14 Mono
AAGTTAGCAGACAAAC-1	-14.7156	0.44464	CD14 Mono
AAGTTTGTCAGGCTAT-1	5.91133	1.25571	CD4 TCM
AAGTTTGTCATCCTCA-1	6.41363	0.269366	CD4 TCM
AAGTTTGTCCAGGGAG-1	5.95547	-4.70427	CD8 TEM_2
AAGTTTGTCGTTAAGC-1	4.67027	3.93712	CD4 Naive
AAGTTTGTCTCACAAA-1	2.56357	4.54033	CD4 Naive
AAGTTTGTCTCACACC-1	4.61813	-10.9609	CD4 TCM
AATAACCGTAACAGGG-1	-14.1345	-0.976502	CD14 Mono
AATAACCGTGTTTCAC-1	5.71047	1.55998	CD4 TCM
AATACCGGTCCTTAGT-1	-8.86643	14.3165	Memory B
AATACCGGTCTCACTG-1	7.1231	1.38838	CD4 TCM
AATACCGGTGGGTACT-1	-13.6298	0.779521	CD14 Mono
AATACCGGTTAGCTGA-1	0.497442	-6.44686	NK
AATAGAGGTCACAAAT-1	-13.8391	-0.31501	CD14 Mono
AATAGAGGTGGAAGGC-1	3.36879	5.5726	CD4 Naive
AATAGAGGTTGTTCAC-1	-13.1214	0.585799	CD14 Mono
AATAGAGGTTTAGTCC-1	-14.5647	-0.320707	CD14 Mono
AATAGCTGTTAAGCCA-1	5.78653	-1.65633	CD8 TEM_1
AATATCCCAAAGCGCA-1	5.91987	1.1559	CD4 TCM
AATATCCCACTAGGTC-1	3.24434	4.70441	CD4 Naive
AATATCCCAGTTTCTC-1	6.01306	2.44975	CD4 TCM
AATATCCCATAAAGCA-1	10.0815	1.58132	MAIT
AATCAGGAGCTAATCA-1	-15.1438	-2.3785	CD14 Mono
AATCAGGAGGTTACAC-1	-8.55243	15.5621	Naive B
AATCAGGAGTGAGCGG-1	2.82381	5.62311	CD4 Naive
AATCATCCAATATGGA-1	5.46741	-1.22233	MAIT
AATCATCCAATTGCGC-1	-12.8269	1.11446	CD14 Mono
AATCATCCACGTAATT-1	2.81273	5.31988	CD4 Naive
AATCATCCAGCATGGA-1	7.34863	-4.50487	CD8 TEM_2
AATCATCCAGTTTACG-1	3.3059	3.38976	CD4 TCM
AATCATGTCAATGTCA-1	2.52411	5.52065	CD4 Naive
AATCATGTCATTAGTG-1	1.91464	-6.29598	NK
AATCATGTCATTGACA-1	-14.629	-0.694972	CD14 Mono
AATCCATCAAGATTCT-1	4.94386	4.31454	Treg
AATCCATCAAGCTTTG-1	2.60193	-4.78528	gdT
AATCCATCAATTAAGG-1	6.86677	-4.41657	CD8 TEM_2
AATCCATCAATTAGGA-1	-7.92315	-9.48118	pDC
AATCCATCAGGTTACC-1	2.17325	-5.50075	NK
AATCCATCATAGCTTG-1	7.60873	1.90366	CD4 TEM
AATCCCTGTAAGCTCA-1	6.11163	1.23871	CD4 TCM
AATCCCTGTATACTGG-1	-14.2558	-0.458033	CD14 Mono
AATCCCTGTATCTGGA-1	3.63262	3.42018	CD4 Naive
AATCCCTGTCCCGGAA-1	6.98516	2.00877	CD4 TCM
AATCCCTGTGCGCGTA-1	7.18035	-4.89249	CD8 TEM_2
AATCCCTGTTTACTTG-1	9.99338	1.62094	CD4 TCM
AATCCGTAGCTGTAAC-1	-13.8548	-0.685733	CD14 Mono
AATCCGTAGGCTTAGT-1	1.83905	-5.24892	NK
AATCCGTAGTGTGATC-1	5.2356	-4.48554	CD8 TEM_2
AATCCTAAGAATGACG-1	3.03001	4.31015	CD4 Naive
AATCCTAAGCACTTGG-1	3.07367	4.73881	CD4 Naive
AATCCTAAGCATTATG-1	2.65394	-4.94058	gdT
AATCCTAAGCTAATCA-1	2.6857	4.39434	CD4 Naive
AATCCTAAGCTATGAC-1	4.2959	-4.09237	CD8 TEM_1
AATCCTAAGTCACTCC-1	6.74935	1.08047	CD4 TCM
AATCGCCCAAACCTAT-1	-8.93379	14.2461	Memory B
AATCGCCCAATGCGCT-1	2.29353	5.24618	CD4 Naive
AATCGCCCAGGCATCT-1	-7.95631	15.1808	Intermediate B
AATCTCAAGCCTGTGA-1	-13.1713	1.33591	CD14 Mono
AATCTCAAGGAGCACG-1	3.0731	-5.28147	NK
AATCTCAAGGCCGGAA-1	7.35157	2.03714	CD4 TCM
AATCTCAAGGCCTAAT-1	-8.00938	14.9762	Intermediate B
AATCTCAAGGCTAATC-1	5.58191	1.77069	CD4 TCM
AATCTCAAGGTTAGCT-1	4.05876	2.9914	CD4 TCM
AATCTCAAGTACCGCA-1	-15.486	-3.82231	CD16 Mono
AATCTCAAGTTCCTCA-1	-0.488765	-4.83301	NK
AATCTTGAGTAACCCG-1	1.48911	7.42155	CD8 Naive
AATCTTGAGTAACTCA-1	2.32972	6.0353	CD4 Naive
AATCTTGAGTAAGAAC-1	6.42417	3.96215	Treg
AATGAAGGTTTAGTCC-1	6.48357	1.21792	CD4 TCM
AATGCAACAACGTGCT-1	-7.80627	14.9044	Intermediate B
AATGCAACAATGCGCT-1	6.36554	1.15265	CD4 TCM
AATGCAACACAACAGG-1	-14.0835	0.138072	CD14 Mono
AATGCAACACAGGAAT-1	0.900525	-6.58698	NK
AATGCAACAGCAAGAT-1	1.18156	-6.08994	NK
AATGCAACAGGTTATT-1	5.04654	4.39406	Treg
AATGCATGTAACTACG-1	6.63564	-4.09795	CD8 TEM_2
AATGCATGTACTGATG-1	-14.83	-0.122522	CD14 Mono
AATGCATGTCCTCCAA-1	2.13939	-5.84655	NK
AATGCATGTTTGGTTC-1	-14.8813	0.989601	CD14 Mono
AATGCGCGTTAAGCCA-1	5.89986	2.53746	CD4 TCM
AATGCGCGTTAGCCAA-1	6.0108	2.48053	CD4 TCM
AATGCGCGTTAGGTTG-1	3.26553	4.69165	CD4 Naive
AATGCGCGTTCCTGTG-1	-12.9113	1.26266	CD14 Mono
AATGTCATCTTTAAGG-1	7.2625	-3.57527	CD8 TEM_2
AATGTCCAGACAAACG-1	6.0495	-0.320512	CD4 TCM
AATGTCCAGCCGCAAC-1	4.06088	3.87448	CD4 Naive
AATGTCCAGCTGTCAG-1	7.40308	-4.38849	CD8 TEM_2
AATGTCCAGTGACCTG-1	4.6883	-10.8773	CD4 TCM
AATTACCCAAAGGTAC-1	7.06916	-4.68802	CD8 TEM_2
AATTACCCAAGGGTTG-1	1.70184	7.11279	CD8 Naive
AATTACCCACTGACTA-1	-13.5667	-0.131789	CD14 Mono
AATTACCCATTGTGGC-1	3.66389	-4.4512	gdT
AATTAGCGTGAAGCCT-1	5.46038	-4.2866	CD8 TEM_2
AATTAGCGTGATCAGC-1	3.89156	-11.0857	NK
AATTAGCGTTAGGCGT-1	6.99129	-4.99732	CD8 TEM_2
AATTAGCGTTAGTACG-1	7.39697	1.88919	CD4 TCM
AATTAGCGTTCACTGT-1	6.27398	0.0531794	CD4 TCM
AATTAGGCACAATTAC-1	3.8832	4.19359	CD4 Naive
AATTAGGCACGGTTTA-1	2.75595	4.5927	CD4 Naive
AATTAGGCAGTACCGT-1	-14.3077	0.0613879	CD14 Mono
AATTCGTCAATTAAGG-1	5.99397	-4.54996	CD8 TEM_2
AATTCGTCACACAATT-1	9.07717	1.2161	MAIT
AATTCGTCATCCCTCA-1	6.05023	-0.250585	CD4 TCM
AATTGACGTTTCAGGA-1	2.86663	4.04638	CD4 Naive
AATTGCCAGAACAAGT-1	6.23649	-1.28597	CD8 TEM_1
AATTGCCAGAGGATAT-1	1.53129	6.94499	CD8 Naive
AATTGCCAGATTGAGG-1	6.07806	1.57889	CD4 TCM
AATTGCCAGGTCTTGG-1	4.07519	3.69537	CD4 TCM
AATTGCCAGTAATCCA-1	4.05365	3.13882	CD4 TCM
AATTGCTCAACTAGAA-1	10.1519	1.42225	MAIT
AATTGCTCAGTATGTT-1	7.11886	-4.6938	CD8 TEM_2
AATTGCTCATTGACAT-1	4.075	3.19609	CD4 TCM
AATTGGACAACTAGCC-1	3.17816	5.44182	CD4 Naive
AATTGGACAAGCGATG-1	-15.1314	-3.12465	CD16 Mono
AATTGGACAAGGTGGC-1	4.00897	-4.36271	CD8 TEM_1
AATTGGACACGAATTT-1	-15.2319	-3.62259	CD16 Mono
AATTGGACAGCAAATA-1	6.60414	-4.87076	CD8 TEM_2
AATTGGACATCCGTAA-1	5.08148	4.38789	Treg
AATTGGACATCGTTCT-1	7.44066	1.27409	CD4 TCM
AATTGGACATCTAGCA-1	-14.7487	-1.83657	CD14 Mono
AATTGGACATGGCCTG-1	-15.5552	-3.47696	CD16 Mono
AATTGGACATGTGGGA-1	3.43287	3.79131	CD4 Naive
AATTGGACATTGCGAC-1	-14.7275	-3.83815	CD14 Mono
AATTGGGAGGAGGGTT-1	1.95134	-6.61592	NK
AATTGGGAGTTGTCTT-1	-13.3865	1.39906	CD14 Mono
AATTGGGAGTTTGCGG-1	-8.58361	15.6861	Naive B
AATTGTGTCAGGATGA-1	5.52554	-4.00561	CD4 TCM
AATTGTGTCATGCAAC-1	-11.5459	-2.40724	cDC
AATTGTGTCCCATAAA-1	1.59198	-6.00176	NK
AATTGTGTCCGCCAAA-1	-15.3496	-3.07802	CD16 Mono
AATTGTGTCCTTAGTT-1	7.48545	2.09618	CD4 TCM
AATTGTGTCGCAACAT-1	6.51489	-4.25468	CD8 TEM_1
AATTTCCTCAGTTCCC-1	5.77562	1.54318	CD4 TCM
AATTTCCTCGCAACAT-1	2.7658	4.55104	CD4 Naive
AATTTGCCAAACTCAT-1	-11.3388	-2.5489	cDC
AATTTGCCAAGACTCC-1	2.35876	-5.69358	NK
AATTTGCCAATAATGG-1	6.28914	-0.12421	CD4 TCM
AATTTGCCAATCATGT-1	6.55424	1.6154	CD4 TCM
AATTTGCCACGAATCC-1	3.2809	4.70907	CD4 Naive
AATTTGCCATTCAGCA-1	-12.8177	1.18347	CD14 Mono
AATTTGGTCACCTGTC-1	6.65074	-4.84644	CD8 TEM_2
AATTTGGTCATAATCG-1	6.59388	-5.14096	CD8 TEM_2
AATTTGGTCCTCACAC-1	6.06616	0.625207	CD4 TCM
AATTTGGTCGAGGAGT-1	6.31932	4.12694	Treg
ACAAAGGTCGTTTCGC-1	-15.3004	-3.61136	CD16 Mono
ACAACAACACCTGGTG-1	3.03316	4.91317	CD4 Naive
ACAACAACAGCAACCT-1	-14.8019	1.08514	CD14 Mono
ACAACAACATAATCGT-1	2.33811	5.68739	CD4 Naive
ACAACACTCACCAATA-1	6.63049	-5.28873	CD8 TEM_2
ACAACACTCACTTTAC-1	-7.99447	15.4089	Intermediate B
ACAACACTCATAGCCG-1	7.40966	-4.79295	CD8 TEM_2
ACAACACTCCCTCTAA-1	4.45571	4.63329	CD8 Naive
ACAACACTCCCTGTTA-1	4.77186	4.57116	Treg
ACAACACTCCGGTTAG-1	0.556663	-6.41428	NK
ACAACACTCGCATTAA-1	7.24141	1.81335	CD4 TCM
ACAACACTCTTAGTCT-1	5.69305	-3.9827	CD8 TEM_2
ACAACACTCTTGATGA-1	8.90612	1.42841	MAIT
ACAACAGAGACTCGCA-1	2.61931	4.24969	CD4 Naive
ACAACAGAGCCTGATG-1	5.3178	2.80402	CD4 TCM
ACAACAGAGGGTCTAT-1	6.84093	-4.39442	CD8 TEM_2
ACAACAGAGGTTAGAG-1	5.88339	-0.624972	CD4 TCM
ACAACAGAGTTCCTGC-1	3.43759	5.60913	CD8 Naive
ACACAATGTAACGGGA-1	-13.9752	1.58127	CD14 Mono
ACACAATGTCTTGCAT-1	3.84477	-4.34726	gdT
ACACAATGTGAGCAAG-1	-14.6386	0.127296	CD14 Mono
ACACAATGTTAAGCGC-1	2.17496	-6.473	NK
ACACAATGTTGTTCAC-1	-8.51031	15.57	Naive B
ACACCTTGTCTAACAG-1	-13.089	1.06797	CD14 Mono
ACACCTTGTGGGTACT-1	2.92937	5.3376	CD4 Naive
ACACCTTGTTTGTTGC-1	4.33897	-11.3468	CD4 TCM
ACACGGACAACGTGCT-1	-14.0992	0.365479	CD14 Mono
ACACGGACAATACTGT-1	-14.7223	0.136269	CD14 Mono
ACACGGACACGTAATT-1	-12.9949	0.792005	CD14 Mono
ACACGGACAGCCAGTT-1	5.92328	-4.37388	CD8 TEM_1
ACACGGACAGGCCAAA-1	5.00155	4.43723	Treg
ACACGGACAGTCTAGC-1	-13.5398	0.312065	CD14 Mono
ACACGGACATCCAGGT-1	1.79324	-5.56263	NK
ACACTAATCACGCATG-1	9.82206	1.59306	MAIT
ACACTAATCTAACTGA-1	7.154	-5.07354	CD8 TEM_2
ACACTAATCTTGGATA-1	-13.7869	0.113888	CD14 Mono
ACACTAGGTCAGTAAT-1	-11.174	-2.6683	cDC
ACACTTAAGGAAGCAC-1	3.34953	5.01283	CD4 Naive
ACACTTAAGGGACCTC-1	-13.0623	1.45359	CD14 Mono
ACACTTAAGGTCCTGA-1	5.93007	1.03657	CD4 TCM
ACACTTAAGTATTGGC-1	1.79131	-6.60456	NK
ACACTTGCACGGTTTA-1	2.09817	-5.72055	NK
ACACTTGCACTAAGTT-1	2.62772	5.99647	CD8 TEM_1
ACACTTGCAGAGAGCC-1	6.18647	1.63039	CD4 TCM
ACACTTGCATAAGTCT-1	6.66442	-5.18694	CD8 TEM_2
ACAGCCGGTGGACCTG-1	6.19973	4.18944	Treg
ACAGCCGGTTGTAAAC-1	2.44773	-4.99542	NK
ACAGCGCTCGATTCTT-1	5.48738	2.90339	CD4 TCM
ACAGCGCTCTAATCCT-1	10.111	1.4073	MAIT
ACAGCGCTCTTAGTCT-1	3.82886	-11.13	NK
ACAGGAATCATGCTAA-1	2.96944	5.42009	CD4 Naive
ACAGGAATCTAAGTCA-1	-13.3537	0.939808	CD14 Mono
ACAGGAATCTATTGTC-1	5.90701	2.58234	CD4 TCM
ACAGGAATCTCAATTC-1	6.5522	-4.33986	CD8 TEM_2
ACAGGAATCTTGTCTG-1	6.1629	1.58255	CD4 TCM
ACAGGATCAAACATAG-1	6.26971	-3.88867	CD8 TEM_2
ACAGGATCAAAGCTAA-1	-11.3684	-2.52312	cDC
ACAGGATCAAGACTCC-1	5.00912	0.848317	CD4 TCM
ACAGGATCAATGAAGC-1	-13.7085	-0.338149	CD14 Mono
ACAGGATCACAATGTT-1	3.41508	4.70645	CD4 Naive
ACAGGATCACATGCTA-1	6.92291	-4.11972	CD8 TEM_2
ACAGGATCACTTCACT-1	5.11841	4.39	Treg
ACAGGATCAGTTTGGC-1	2.81458	5.51305	CD4 Naive
ACAGGATCATAAGTCT-1	-14.47	1.18219	CD14 Mono
ACAGGATCATCAGTAT-1	-14.3706	-0.707613	CD14 Mono
ACAGGATCATGTCGCG-1	-14.5973	-3.83431	CD14 Mono
ACAGGCTGTCAACAAT-1	-15.3991	-2.67146	CD16 Mono
ACAGGTAAGCCATCAG-1	9.7991	1.14414	CD4 TCM
ACAGGTAAGCCTGGTA-1	6.26691	4.15825	Treg
ACAGGTAAGTTGTCTT-1	-14.9407	1.00875	CD14 Mono
ACAGTATGTCATGCCC-1	2.00826	-6.5533	NK
ACAGTATGTTCATCTA-1	6.0435	2.22511	CD4 TCM
ACAGTATGTTTCAGGA-1	4.76672	3.12062	CD4 TCM
ACATAGCTCAATCTCT-1	-15.8795	-3.41778	CD16 Mono
ACATAGCTCATGTCAA-1	2.95535	-4.58915	gdT
ACATAGCTCCCGCAAA-1	6.51096	-4.52165	CD8 TEM_2
ACATCAATCATTGTTC-1	6.89361	-4.56458	CD8 TEM_2
ACATCAATCGGGATTT-1	-14.3152	-1.30757	CD14 Mono
ACATCAATCTCGCCTG-1	4.63992	3.13183	CD4 TCM
ACATCATCACCTGGTG-1	0.595294	-6.27745	gdT
ACATCATCACGTGCTG-1	3.56389	4.27651	CD4 Naive
ACATCATCACTCGCTC-1	1.84847	6.93828	CD8 Naive
ACATCATCAGGCTACT-1	5.42557	1.81826	CD4 TCM
ACATCATCAGTTGCGT-1	5.98762	-4.77294	CD8 TEM_2
ACATCATCATAAACCT-1	5.5425	-3.66861	CD8 TEM_1
ACATCATCATTAGGCC-1	3.71578	-4.40194	gdT
ACATTAGTCCACCTGT-1	2.85324	4.51541	CD4 Naive
ACATTAGTCCTAAGGT-1	4.50856	3.37251	CD4 TCM
ACATTAGTCGAGCAAA-1	1.40816	-6.1642	NK
ACATTAGTCTTGTTCG-1	2.42652	-6.37053	NK
ACATTGCAGGGATGCG-1	-8.60947	15.7147	Naive B
ACATTGCAGGTACCGC-1	2.77799	-6.17098	NK
ACCAAACTCAGTTCCC-1	-14.5806	-0.279165	CD14 Mono
ACCAAACTCATGCTTT-1	3.94095	-4.18246	gdT
ACCAAACTCCGCTAGA-1	6.72321	-4.63717	CD8 TEM_2
ACCAAACTCCGGCTAA-1	9.8736	1.46208	MAIT
ACCAAACTCTTAGCCC-1	2.87413	-5.40514	NK
ACCAAGCGTCAACAAT-1	4.19039	3.64853	CD4 Naive
ACCAAGCGTTGGATCA-1	2.83984	5.28588	CD4 Naive
ACCAAGTTCACGCATG-1	1.95877	7.20082	CD8 Naive
ACCAAGTTCACGCCAA-1	-8.01442	-9.51056	pDC
ACCAAGTTCATTCATC-1	7.09664	-4.06797	CD8 TEM_2
ACCAAGTTCGATTTGA-1	6.59495	3.74284	Treg
ACCAAGTTCTCCATGC-1	-7.99417	-9.42023	pDC
ACCAAGTTCTGTGCAG-1	-14.7588	-0.76341	CD14 Mono
ACCAATATCAGGAACA-1	1.96772	-6.54605	NK
ACCAATATCATAATCG-1	6.86982	-5.12004	CD8 TEM_2
ACCAATATCATTACGA-1	-15.1482	-3.02059	CD14 Mono
ACCAATATCCTAATTC-1	1.57217	7.62392	CD8 Naive
ACCAATATCTTTGTAC-1	-8.91115	14.2702	Memory B
ACCACACCAAATGCCC-1	6.86852	-4.7902	CD8 TEM_2
ACCACATAGGAACCGG-1	-14.7896	-1.91761	CD14 Mono
ACCACATAGGCCTGGT-1	2.13189	5.65089	CD4 Naive
ACCACATAGTTACCGG-1	9.19304	1.55081	CD4 TEM
ACCAGCTCACAGCCAT-1	6.67183	-5.29393	CD8 TEM_2
ACCAGCTCAGTAATAG-1	2.77922	5.1183	CD4 Naive
ACCAGCTCATAATCGT-1	6.74351	1.19692	CD4 TCM
ACCAGCTCATCCAGGT-1	-14.4368	1.39205	CD14 Mono
ACCAGGACAAGGTGGC-1	2.85461	5.47341	CD4 Naive
ACCAGGACACCTAAGC-1	-11.0651	-2.76389	cDC
ACCAGGACATTCCTCG-1	9.58669	1.38515	MAIT
ACCAGGCTCATAGCCG-1	2.65042	4.35508	CD4 Naive
ACCAGGCTCATGTCAA-1	3.1159	4.06058	CD4 Naive
ACCAGGCTCGCTAGAT-1	6.67914	1.93096	CD4 TCM
ACCAGGCTCTAAGGTC-1	-15.0915	-3.53849	CD16 Mono
ACCAGGCTCTAGCGAT-1	1.64844	-6.53465	NK
ACCAGGCTCTTAGCGG-1	-15.1483	-2.16091	CD14 Mono
ACCAGGGAGAAGGTGC-1	-13.4071	0.699955	CD14 Mono
ACCAGGGAGCGCAATT-1	8.28823	1.23479	CD4 TCM
ACCAGGGAGCTCCCTG-1	-8.81868	14.3558	Memory B
ACCAGGGAGCTTACTT-1	3.60285	3.62043	CD4 Naive
ACCAGGGAGCTTAGCG-1	3.70439	5.21752	CD4 Naive
ACCAGGGAGGTCCTGA-1	1.0376	-6.69843	NK
ACCATAATCAATCATG-1	6.22212	-5.10826	CD8 TEM_2
ACCATAATCACAGACT-1	1.25813	-6.15037	NK
ACCATAATCACTCAAA-1	7.21827	2.21574	CD4 TCM
ACCATAATCATGTCAA-1	-15.1982	-3.2688	CD16 Mono
ACCATAATCCGCAAGC-1	6.55823	-3.45927	CD8 TEM_1
ACCATAATCCGGGACT-1	-14.8768	-3.34418	CD14 Mono
ACCATAATCCTAAGTA-1	1.91181	-6.49633	NK
ACCATAATCCTTGAGG-1	2.87306	5.14611	CD8 Naive
ACCATAATCGTTCACC-1	10.0226	1.16685	MAIT
ACCATAATCTAATCAG-1	-15.773	-3.25543	CD16 Mono
ACCATAATCTTGGATA-1	6.70563	-4.65214	CD8 TEM_2
ACCATTAAGCTATTAG-1	5.44487	0.0547701	CD8 TEM_1
ACCATTAAGGAGTCGG-1	6.75941	-4.43974	CD8 TEM_2
ACCCAACCAATAGTCT-1	-7.93486	-9.477	pDC
ACCCAACCAATGCGCT-1	0.245267	-6.2031	NK
ACCCAACCACAATTAC-1	-13.8499	1.17766	CD14 Mono
ACCCAACCAGCTCATA-1	3.61209	3.58192	CD4 TCM
ACCCAACCATGGAGGC-1	3.91797	3.66829	CD4 TCM
ACCCAACCATTGCGAC-1	3.40084	4.48995	CD4 Naive
ACCCAACCATTGTTGG-1	4.89827	3.05904	CD4 TCM
ACCCAGGGTAGGTTTG-1	-15.733	-3.41445	CD16 Mono
ACCCAGGGTCCGTGAG-1	-15.1537	-3.11009	CD16 Mono
ACCCAGGGTGGATTCA-1	-14.515	1.11142	CD14 Mono
ACCCAGGGTTAGGTTG-1	6.29083	-3.33419	CD8 TEM_1
ACCCAGGGTTCGGTAA-1	-8.97749	18.2096	Plasma
ACCCAGGGTTTAGCGA-1	-15.5054	-2.94611	CD16 Mono
ACCCGCTGTATTACCC-1	5.74672	0.904519	CD4 TCM
ACCCGCTGTGCTGTAA-1	5.86199	-1.74804	CD8 TEM_1
ACCCGGTAGATTGAGG-1	-7.94984	15.341	Intermediate B
ACCCGGTAGCTATGAC-1	5.70398	-4.57309	CD8 TEM_2
ACCCGGTAGTTGGCCA-1	-15.2019	-2.68358	CD14 Mono
ACCCGGTAGTTGTCCC-1	-8.78378	14.3943	Memory B
ACCCGTAAGACAGGTA-1	2.42697	5.36742	CD8 Naive
ACCCGTAAGCATCCAG-1	4.19895	2.95732	CD4 TCM
ACCCGTAAGCCTGACA-1	2.56498	5.32839	CD4 Naive
ACCCGTAAGTAGCTTA-1	2.3065	4.69556	CD8 Naive
ACCCTGTTCAGCCAAT-1	5.96883	1.34878	CD4 TCM
ACCCTGTTCAGGGCCT-1	6.6788	0.98153	CD4 TCM
ACCCTGTTCATCAGTA-1	1.44861	-6.20627	NK
ACCCTGTTCGCCTGTT-1	4.21453	3.34645	CD4 TCM
ACCGAAGCAACTGGCT-1	6.27074	-5.08675	CD8 TEM_2
ACCGAAGCATAAACCT-1	7.20324	-5.25614	CD8 TEM_2
ACCGAAGCATCACAGC-1	-7.93351	14.9286	Intermediate B
ACCGAAGCATCGTTCT-1	4.68809	3.3538	CD4 TCM
ACCGCAATCCATAATG-1	6.53655	1.16422	CD4 TCM
ACCGCAATCCCTGTTA-1	-14.3382	-1.20521	CD14 Mono
ACCGCAATCTTGGACG-1	-14.6908	0.950902	CD14 Mono
ACCGGCTAGGCACAGG-1	-7.78677	14.9148	Intermediate B
ACCGGCTAGGCATTAC-1	1.70234	-6.59014	NK
ACCGGTTCAAACCTAT-1	4.39955	5.06198	CD8 TEM_1
ACCTAAATCGACAAAG-1	-14.9874	-3.09496	CD14 Mono
ACCTAAATCGCTCACT-1	0.846702	-6.56666	NK
ACCTAAATCTAGCTAA-1	1.56236	7.49219	CD8 Naive
ACCTAAGGTACGCGCA-1	2.54675	5.09276	CD4 Naive
ACCTAAGGTGAAACAA-1	-13.8792	1.65712	CD14 Mono
ACCTAAGGTGCGCAAT-1	5.54796	0.0695257	CD4 TCM
ACCTAAGGTGCTAGCG-1	6.43428	-5.35311	CD8 TEM_2
ACCTAAGGTTAAATGC-1	-14.7388	-0.739654	CD14 Mono
ACCTAAGGTTGCATCT-1	7.09548	-5.13119	CD8 TEM_2
ACCTAAGGTTTATTCG-1	1.67015	-5.93982	NK
ACCTACCTCCTCAGTC-1	-14.6526	-0.0466702	CD14 Mono
ACCTACCTCGCCTAAG-1	7.05635	1.47458	CD4 TCM
ACCTACCTCTGTGCCT-1	7.99563	1.65263	CD4 TCM
ACCTCACTCATAATCG-1	2.73093	4.45795	CD4 Naive
ACCTCACTCCATAATG-1	4.40975	5.07224	CD8 TEM_1
ACCTCACTCCTAATTC-1	6.24878	-1.12322	CD4 TCM
ACCTCACTCCTTGAGG-1	-8.85499	14.3291	Memory B
ACCTCACTCTTGCAGG-1	-8.00193	14.9653	Intermediate B
ACCTGGATCTCGACCT-1	1.58607	6.72742	CD8 Naive
ACCTGGTCAATTGAAG-1	-15.201	-2.87997	CD16 Mono
ACCTGGTCAGCCGCTA-1	2.6656	4.27278	CD4 Naive
ACCTGGTCAGTAAAGC-1	3.50681	3.75171	CD4 Naive
ACCTGTTGTAGCTAGC-1	7.12001	1.83207	CD4 TEM
ACCTGTTGTCACCTAT-1	9.08557	1.26086	MAIT
ACCTGTTGTGTCCTGC-1	6.10775	2.47212	CD4 TCM
ACCTGTTGTGTGTGGT-1	5.96522	-3.91412	CD8 TEM_1
ACCTGTTGTTCACCAT-1	4.75116	3.88482	CD4 TCM
ACCTGTTGTTCACCCA-1	1.69803	7.34003	CD8 Naive
ACCTGTTGTTGTTGGA-1	7.22593	1.57896	CD4 TCM
ACCTGTTGTTTGGGTA-1	6.27595	1.32992	CD4 TCM
ACCTTCATCATCAGTA-1	4.26733	-3.97701	CD8 TEM_1
ACCTTCATCATGCATA-1	-14.3318	-0.790115	CD14 Mono
ACCTTCATCATGCGTG-1	6.17866	-0.516498	CD4 TCM
ACCTTCATCATTGCGG-1	1.94407	-6.23228	NK
ACCTTCATCGTTATAG-1	6.37207	1.35335	CD4 TCM
ACCTTCCAGCAAGATG-1	-14.706	-0.217288	CD14 Mono
ACCTTCCAGCTTAGCG-1	5.07751	2.71961	CD4 TCM
ACCTTGCTCAGCACGC-1	1.45153	-6.56163	NK
ACCTTGCTCATGCATA-1	2.31869	5.60455	CD4 Naive
ACCTTGCTCGCGCTAA-1	2.65057	5.68007	CD4 Naive
ACCTTGCTCGTTACAA-1	7.67205	2.78987	CD4 TCM
ACCTTGCTCTGTTCAT-1	3.22425	-4.9792	gdT
ACCTTGCTCTTAGTGA-1	1.61712	-6.53236	NK
ACCTTGTGTGGGAACA-1	3.87082	4.20343	CD4 Naive
ACCTTGTGTTACCGGG-1	5.73307	-0.940489	CD4 TCM
ACCTTGTGTTTGGCTT-1	1.33867	-6.07878	NK
ACGAACAAGCTCGCTT-1	-8.97768	18.21	Plasma
ACGAACAAGCTTCTCA-1	6.77521	-4.82714	CD8 TEM_2
ACGAACAAGTACCGCA-1	6.96414	-4.51872	CD8 TEM_2
ACGAACAAGTTATCCT-1	-8.92461	14.2497	Memory B
ACGAATCTCACGTTAA-1	3.74403	4.07859	CD4 Naive
ACGAATCTCGATTATG-1	-14.6365	-0.937704	CD14 Mono
ACGAATCTCGCGACAC-1	6.17003	-5.16001	CD8 TEM_2
ACGAATCTCTAAATCG-1	6.15678	-0.439428	CD4 TCM
ACGACAAAGATTGAGG-1	7.33263	-4.77358	CD8 TEM_2
ACGACAAAGCATGACT-1	-8.92831	14.2524	Memory B
ACGACAAAGTTAGCCG-1	6.73579	-5.35582	CD8 TEM_2
ACGACTTAGAGAGCCG-1	2.65054	5.05277	CD4 Naive
ACGACTTAGGGCTAAA-1	5.69703	0.051197	CD4 TCM
ACGAGTAAGAACCTAC-1	-15.8087	-3.45601	CD16 Mono
ACGAGTAAGTAAAGGT-1	5.8453	-1.46338	CD8 TEM_1
ACGAGTAAGTAACGAG-1	4.18863	3.98064	CD4 TCM
ACGATTCAGTGATTCA-1	-14.349	-0.0101147	CD14 Mono
ACGCAAGCAACCTGGT-1	-11.0695	-2.75619	cDC
ACGCAAGCACAAACTT-1	-14.4463	-1.43723	CD14 Mono
ACGCAAGCAGCTAACC-1	3.49701	-4.42258	gdT
ACGCAAGCAGGGAGGA-1	-13.7603	-0.207122	CD14 Mono
ACGCAAGCATAATCCG-1	2.97096	4.46123	CD4 Naive
ACGCAAGCATGTCAAT-1	1.67339	-6.6992	NK
ACGCACGGTAAGCACC-1	3.91908	4.9582	CD4 Naive
ACGCACGGTCATAACG-1	5.77509	1.82677	CD4 TCM
ACGCACGGTTAGCTGA-1	4.55024	3.17572	CD4 TCM
ACGCCACAGGTCCTAG-1	-14.816	0.157577	CD14 Mono
ACGCCTAAGACACTTA-1	4.03913	-4.01912	CD8 TEM_1
ACGCCTAAGCACAGGG-1	6.07939	-0.598846	CD4 TCM
ACGCCTTTCAACAAGG-1	3.48041	5.56946	CD4 Naive
ACGCCTTTCAAGTGTC-1	8.06899	1.06206	CD4 TCM
ACGCCTTTCATTAGCA-1	10.172	1.32593	MAIT
ACGCCTTTCTTAGTCT-1	1.18203	-6.40238	NK
ACGCTTGAGGCACAGG-1	1.32571	-6.55857	NK
ACGCTTGAGGTAACGA-1	-14.2846	1.14733	CD14 Mono
ACGCTTGAGTCATTTC-1	7.44126	-4.88894	CD8 TEM_2
ACGCTTGAGTTAGAGG-1	6.00631	-4.59866	CD8 TEM_2
ACGGGAAGTCTAACCT-1	6.74279	-5.36449	CD8 TEM_2
ACGGGAAGTGGTGAGA-1	6.0188	2.93793	CD4 TCM
ACGGTACGTCTCACTG-1	2.3539	4.93423	CD4 Naive
ACGGTACGTGACATAT-1	1.79029	-6.4776	NK
ACGGTACGTGCCGCAA-1	6.06742	-1.12166	CD4 TCM
ACGGTACGTGGGTACT-1	-14.3814	1.03129	CD14 Mono
ACGGTACGTGTGAGAG-1	-7.84106	15.1189	Intermediate B
ACGGTACGTTCCGGGA-1	7.58428	1.8478	CD4 TCM
ACGGTTAGTACGTTTC-1	7.48293	1.58657	CD4 TCM
ACGGTTAGTCCTAATC-1	-11.213	-2.6408	cDC
ACGGTTTAGCGATAGA-1	0.66473	-6.55193	NK
ACGGTTTAGTCAGTAC-1	3.7942	3.06166	CD4 TCM
ACGTACCCAAACTAAG-1	0.890314	-6.57317	NK
ACGTACCCAACCTAAT-1	1.544	6.99977	CD8 Naive
ACGTACCCAATATACC-1	3.04178	3.86488	CD4 Naive
ACGTACCCAGGCTAAG-1	6.66337	-4.40368	CD8 TEM_2
ACGTACCCAGTTGCGT-1	3.74521	-4.11645	CD8 TEM_1
ACGTACCCATCCTAGA-1	-14.1404	1.31551	CD14 Mono
ACGTCAAGTAAACAAG-1	5.84017	-0.893463	CD4 TCM
ACGTCAAGTAGGATCC-1	2.9548	-5.29376	NK
ACGTCAAGTGAAGCCT-1	-14.6033	-0.783016	CD14 Mono
ACGTCAAGTTAAGCCA-1	3.00794	5.0652	CD4 Naive
ACGTCAAGTTGCATCT-1	6.13954	-5.03464	CD8 TEM_2
ACGTCCAAGGAAACTG-1	3.76475	-4.36645	gdT
ACGTCCAAGGCATTAC-1	1.6598	7.49404	CD8 Naive
ACGTCCAAGGTAAGCA-1	2.31227	5.23336	CD4 Naive
ACGTCCAAGTGAGCGG-1	1.80153	7.05438	CD8 Naive
ACGTCCTTCACCAATA-1	4.00141	3.72854	CD4 Naive
ACGTCCTTCACTAGGT-1	4.04099	3.13552	CD4 TCM
ACGTCCTTCCATCAGG-1	1.63245	7.0624	CD8 Naive
ACGTCCTTCCCTGTTA-1	6.04534	2.96504	CD4 TCM
ACGTCCTTCCGGTATG-1	-14.867	-0.0158872	CD14 Mono
ACGTCCTTCCTAAATG-1	-15.1133	-3.63971	CD16 Mono
ACGTCCTTCGCAACAT-1	-7.81183	15.1119	Intermediate B
ACGTCCTTCTTAGCGG-1	7.27517	-5.08832	CD8 TEM_2
ACGTTACAGCCGGTAC-1	6.32867	1.53416	CD4 TCM
ACGTTACAGGTTAGAG-1	-15.6123	-3.44638	CD16 Mono
ACGTTACAGTAAGGGC-1	1.48638	7.69095	CD8 Naive
ACGTTGTAGCAAGGAC-1	7.36251	-3.40261	CD8 TEM_2
ACGTTGTAGGGACTAA-1	3.14938	4.85719	CD4 Naive
ACGTTGTAGGTCCTGA-1	9.2988	1.38171	MAIT
ACTAAAGCAATAGCCC-1	5.52436	-3.90318	CD8 TEM_1
ACTAAAGCACCTAATG-1	1.13153	-6.28917	NK
ACTAAAGCAGCTCATA-1	-7.94509	-9.46895	pDC
ACTAAAGCAGTTAAAG-1	5.76685	-4.77417	CD8 TEM_2
ACTAAAGCAGTTATGT-1	-14.0347	0.905888	CD14 Mono
ACTAAAGCATAGACTT-1	7.85623	1.97169	CD4 TEM
ACTAACCAGGACGTAA-1	6.06345	-0.65961	CD4 TCM
ACTAACCAGGTCAAAG-1	3.12626	4.29317	CD4 Naive
ACTAACGGTCATAACG-1	-12.8824	0.528022	CD14 Mono
ACTAACGGTGAAGCCT-1	6.7154	1.57758	CD4 TCM
ACTAACTCAGCAACCT-1	3.76352	5.13648	CD4 Naive
ACTAATCCACTAGGTC-1	-11.108	-2.72752	cDC
ACTAATCCATAAGCAA-1	3.34432	4.17127	CD4 Naive
ACTAGGCGTACGGTAC-1	4.2969	-4.3323	CD8 TEM_1
ACTAGGCGTGGTTATG-1	6.37346	-5.31326	CD8 TEM_2
ACTATCCGTGAGGTAG-1	5.85872	-4.9228	CD8 TEM_2
ACTATCCGTTGTAACG-1	5.35597	3.02531	CD4 TCM
ACTATGTCAACTAGAA-1	9.93913	1.61175	MAIT
ACTATGTCAATTTGGT-1	2.36836	4.89242	CD4 Naive
ACTATGTCATGCTATG-1	-8.97528	18.2086	Plasma
ACTATGTCATTAAGCT-1	5.11972	0.744521	CD8 Naive
ACTATGTCATTGTGGC-1	4.09619	-4.35232	gdT
ACTCACCTCCGGGACT-1	2.7798	5.3136	CD4 Naive
ACTCACCTCCTGATTT-1	-8.02192	14.9806	Intermediate B
ACTCACCTCTTGTTCG-1	7.87271	2.02515	CD4 TEM
ACTCACTGTCAATACG-1	-15.01	-3.46289	CD14 Mono
ACTCACTGTTACTTCA-1	3.40044	3.57128	CD4 Naive
ACTCACTGTTATAGCG-1	4.02047	3.86597	CD4 Naive
ACTCAGTAGCATTTCT-1	0.858875	-6.47947	NK
ACTCAGTAGCTTTGTT-1	-8.49903	15.7227	Naive B
ACTCAGTAGGGACGCA-1	4.32766	3.50293	CD4 TCM
ACTCAGTAGTAAGTCC-1	0.809017	-6.77051	NK
ACTCAGTAGTGCTGTG-1	3.45345	4.46656	CD4 Naive
ACTCCTCAGCGCCTTT-1	0.932646	-6.39687	NK
ACTCCTCAGGGCTAAA-1	10.0597	1.68306	MAIT
ACTCCTCAGTGTGATC-1	1.33978	-6.46644	NK
ACTCGCGCAAAGGCCA-1	3.44948	5.44912	CD4 Naive
ACTCGCGCACCAGCAT-1	-14.4216	0.856932	CD14 Mono
ACTCGCGCACTTCATC-1	1.57692	-6.23182	NK
ACTCGCGCATGACTAT-1	-14.3756	0.546476	CD14 Mono
ACTCGCTTCCCTTGCG-1	6.12623	4.16986	Treg
ACTCGCTTCCGGCTAA-1	-13.7189	1.47177	CD14 Mono
ACTGAAACAACACCTA-1	2.32196	5.04241	CD4 Naive
ACTGAAACAAGTCGCT-1	3.78318	3.13911	CD4 TCM
ACTGAAACAATCCCTT-1	6.70289	-5.30927	CD8 TEM_2
ACTGAAACAGCACGTT-1	5.25271	-4.52062	CD4 TCM
ACTGAATGTAATCGCA-1	2.45358	-6.24415	NK
ACTGAATGTCACAGAC-1	-8.03297	15.4313	Intermediate B
ACTGAATGTGCTCCAC-1	10.0092	1.50806	MAIT
ACTGAATGTTCGCGCT-1	6.0832	-5.36481	CD8 TEM_2
ACTGAATGTTGACTTC-1	7.93462	1.35319	CD4 TCM
ACTTACAAGCTGGACC-1	2.16479	4.98286	CD4 Naive
ACTTACAAGGCACAGG-1	0.917696	-6.73719	NK
ACTTACAAGGCTGTGC-1	4.97095	2.2082	CD4 TCM
ACTTACAAGGGACGCA-1	6.65561	0.79391	CD4 TCM
ACTTACAAGGGATGCG-1	-13.8225	-0.0969099	CD14 Mono
ACTTACAAGTTGGCCA-1	7.28762	-4.99102	CD8 TEM_2
ACTTACTTCGGTCATG-1	5.56147	-0.424398	CD8 TEM_1
ACTTACTTCGTTAGTA-1	6.92957	-5.25672	CD8 TEM_2
ACTTAGGGTAACCACA-1	4.65758	3.25616	CD4 TCM
ACTTAGGGTACCGAAC-1	6.42762	-4.54129	CD8 TEM_2
ACTTAGGGTTGCACGG-1	2.81342	4.7224	CD4 Naive
ACTTAGTCAAATTCGT-1	-14.7422	-0.541554	CD14 Mono
ACTTAGTCATAAGCAA-1	-14.2703	-0.737085	cDC
ACTTAGTCATAGGCGA-1	6.21944	-2.53299	CD8 TEM_1
ACTTAGTCATGCTCCC-1	-11.8344	7.6501	cDC
ACTTATCTCCGCAAGC-1	7.78557	2.4257	CD4 TCM
ACTTATCTCTAATCCT-1	1.22536	-6.17979	NK
ACTTATCTCTGTTCAT-1	-11.1553	-2.68492	cDC
ACTTATGAGCAGGTGG-1	6.34542	-4.49781	CD8 TEM_2
ACTTATGAGCATTTCT-1	0.111103	-6.13679	NK
ACTTATGAGCTAATTG-1	-12.9534	0.54979	CD14 Mono
ACTTATGAGCTTAGTA-1	-0.508568	-6.0291	NK
ACTTATGAGGAGTCTT-1	3.5791	-4.85557	NK
ACTTATGAGGCGCTAC-1	7.22416	1.43897	CD4 TCM
ACTTATGAGGGCTTTG-1	8.56097	1.38702	CD4 TCM
ACTTCGCTCTTGTCCA-1	-8.58144	15.7133	Naive B
ACTTGAATCGGGACTC-1	-14.4832	-1.41877	CD14 Mono
ACTTGAATCTTGGACG-1	-15.4081	-3.95807	CD16 Mono
ACTTGCACAACAACAA-1	-7.9296	-9.48148	pDC
ACTTGCACAGGCTGTT-1	3.49677	-4.43348	gdT
ACTTGCACAGGTCCTG-1	-14.9783	-0.449759	Intermediate B
ACTTGCACAGTAGGAT-1	3.38444	4.92889	CD4 Naive
ACTTGTAAGCATTATG-1	5.99457	-0.262216	CD4 TCM
ACTTGTAAGGGTCTAT-1	6.38268	-1.3482	CD8 TEM_1
ACTTGTAAGTAACAGG-1	7.74791	1.65978	CD4 TCM
ACTTGTAAGTCTTGAA-1	3.83851	4.28017	CD4 Naive
ACTTGTCGTAAATTGC-1	4.53103	-11.0498	CD4 TCM
ACTTGTCGTCACAAAT-1	9.94051	1.09328	MAIT
ACTTGTCGTGGGTACT-1	2.13825	6.92053	CD8 Naive
ACTTTGTTCACGCCAA-1	0.5281	-6.28156	NK
ACTTTGTTCACGTTAA-1	-14.6117	1.17854	CD14 Mono
ACTTTGTTCCAGGGAG-1	-15.0293	-2.92212	CD14 Mono
ACTTTGTTCCCGCAAA-1	6.21015	-4.78349	CD8 TEM_2
ACTTTGTTCCGCTAGA-1	1.53755	-6.4623	NK
ACTTTGTTCGATATTG-1	10.032	1.38601	MAIT
ACTTTGTTCTTGCAAA-1	1.16765	-6.75183	NK
AGAAACCCACATACTG-1	-11.6793	-2.31111	cDC
AGAAACCCACCTCACC-1	8.58503	1.14262	CD4 TCM
AGAAACCCAGCACCAT-1	1.18014	-6.17455	NK
AGAAACCCAGCATGTC-1	-14.8772	0.096926	CD14 Mono
AGAAACCCAGGCGATA-1	3.53141	4.33811	CD4 Naive
AGAAACCCATCATGGC-1	6.59428	-5.13659	CD8 TEM_2
AGAAACCCATCTTGAG-1	-12.9331	1.49144	CD14 Mono
AGAAACTAGACAAAGT-1	3.53474	4.97794	CD4 Naive
AGAAACTAGGCATTGT-1	-14.944	-0.0343688	CD14 Mono
AGAAACTAGGCGTAAA-1	-15.7976	-3.5218	CD16 Mono
AGAAACTAGTCACTAA-1	7.43119	-4.70454	CD8 TEM_2
AGAAAGGCATGATTGT-1	-14.3442	-1.24852	CD14 Mono
AGAACAAGTATTCGCT-1	3.67313	3.28315	CD4 TCM
AGAACAAGTCAAGTGC-1	3.5211	3.58578	CD4 TCM
AGAACAAGTGCGCAAT-1	-8.94739	14.234	Memory B
AGAACAAGTGGATTAT-1	6.16695	-4.33952	CD8 TEM_2
AGAACAAGTTAACGAT-1	-0.400727	-5.9652	NK
AGAACAAGTTACAAAC-1	6.48148	-4.9449	CD8 TEM_2
AGAACAAGTTTATTCG-1	-13.9844	0.158185	CD14 Mono
AGAACCAAGAAACTGG-1	3.83606	3.59332	CD4 Naive
AGAACCAAGTATTGGC-1	-14.5654	0.318551	CD14 Mono
AGAACCAAGTCATGCG-1	3.4715	3.63432	CD4 TCM
AGAACCAAGTCATTGA-1	-13.7912	1.48838	CD14 Mono
AGAACCAAGTTAGGCT-1	2.68584	4.77582	CD4 Naive
AGAACCGCAAACGCGA-1	4.81102	4.54413	Treg
AGAACCGCACCTGCCT-1	-7.95693	-9.46001	pDC
AGAACCGCAGATAGAC-1	9.45108	1.20482	MAIT
AGAAGGTGTAGACAAA-1	-13.2464	0.184453	CD14 Mono
AGAAGGTGTATTACCC-1	6.49115	1.20746	CD4 TCM
AGAAGGTGTATTGAGT-1	6.2848	0.894792	CD4 TCM
AGAAGGTGTTAGGCTA-1	-0.466836	-5.99945	NK
AGAATCGAGGAACCAA-1	4.52122	3.37822	CD4 TCM
AGAATCGAGGACAACA-1	-13.1674	1.53416	CD14 Mono
AGAATCTGTCCTAATC-1	6.63544	-5.29599	CD8 TEM_2
AGAATCTGTTAACGAT-1	8.72606	1.51251	MAIT
AGAATCTGTTCGGTAA-1	-14.7477	-0.858665	CD14 Mono
AGAATCTGTTTGGCGG-1	-11.7715	-2.25294	cDC
AGACAATAGACTTATG-1	1.18751	-5.89078	NK
AGACAATAGGAGCAAC-1	2.36032	4.80892	CD4 Naive
AGACAATAGGGCCACT-1	6.09986	-0.540659	CD4 TCM
AGACAATAGGTTACAC-1	2.40065	-5.13834	NK
AGACAATAGTTCCTCA-1	1.61115	7.0347	CD8 Naive
AGACACGCAACTAGAA-1	1.53964	-6.30015	NK
AGACACGCAAGGTGGC-1	6.78967	-4.90434	CD8 TEM_2
AGACACGCACTAAGCC-1	7.19593	-4.93908	CD8 TEM_2
AGACACGCAGAGGGAG-1	2.92179	5.05762	CD4 Naive
AGACACGCAGCATGAG-1	7.77683	2.65733	CD4 TCM
AGACACGCAGCCAGAA-1	-14.5995	-3.80295	CD14 Mono
AGACCCGGTAAGGTTT-1	1.58827	7.42374	CD8 Naive
AGACCCGGTAATCACG-1	3.33907	3.35209	CD8 Naive
AGACCCGGTCACGAAC-1	-14.5525	1.01103	CD14 Mono
AGACCCGGTCCGGTTC-1	4.06046	4.92564	CD8 Naive
AGACCCGGTGACATGC-1	9.92576	1.42409	MAIT
AGACCCGGTTCATTTG-1	5.8237	2.76704	CD4 TCM
AGACCCGGTTTAGCGA-1	9.88982	1.0858	MAIT
AGACTATGTAACTACG-1	3.30483	3.70702	CD4 TCM
AGACTATGTCATTGTC-1	5.95846	-5.30421	CD8 TEM_2
AGACTATGTCTTTGAC-1	5.11426	-4.41358	CD8 TEM_1
AGAGAAGCAACCTAAT-1	7.32788	-4.35579	CD8 TEM_2
AGAGAAGCAAGACTCC-1	-11.0695	-2.75674	cDC
AGAGAAGCAAGTTATC-1	10.2101	1.35118	MAIT
AGAGAAGCACCTATAG-1	0.860235	-6.35481	NK
AGAGAGGAGGAGGTTA-1	7.59779	2.47839	CD4 TCM
AGAGAGGAGGTCCTAG-1	6.98254	1.41075	CD4 TCM
AGAGATTAGGGATGCG-1	3.69027	-4.5184	NK
AGAGATTAGGTCGATT-1	8.65663	1.34065	CD4 TCM
AGAGGAACAACCTAAT-1	6.34254	4.08627	Treg
AGAGGAACAATTGACT-1	-14.5425	-0.056809	CD14 Mono
AGAGGAACACAATTAC-1	10.0475	1.19686	MAIT
AGAGGAACACGAATCC-1	-14.0201	1.78479	CD14 Mono
AGAGGAACAGGCGATA-1	5.78294	-4.18285	CD4 TCM
AGAGGAACATAAAGCA-1	2.76059	-5.73289	CD8 TEM_2
AGAGGATGTATTGGAT-1	7.0757	-4.28164	CD4 TCM
AGAGGATGTCTTGCAT-1	2.93177	-5.1421	CD8 TEM_2
AGAGGATGTGTCACGG-1	-11.1722	-2.66962	cDC
AGAGGATGTGTGAGAG-1	5.90958	-4.9459	CD8 TEM_2
AGAGGATGTTAAGGTT-1	-11.1075	-2.72774	cDC
AGATGAAGTCTTGCAT-1	-11.2753	-2.59294	cDC
AGATGAAGTGTTTGCT-1	5.49153	-4.13557	CD8 TEM_1
AGATGAAGTTCACCAT-1	1.13849	-6.53806	NK
AGATGAAGTTTAACCC-1	4.79834	4.46664	Treg
AGATGAAGTTTGTCTA-1	-12.9886	1.50398	CD14 Mono
AGATGCTTCATTAGCA-1	5.90487	2.93875	CD4 TCM
AGATGCTTCGCTCCAT-1	7.25385	2.71279	CD4 TCM
AGCAAATAGCCACAAT-1	2.79864	5.35426	CD4 Naive
AGCAAATAGTAGGCGG-1	-14.5965	-0.181911	CD14 Mono
AGCAACAAGCGAGGTG-1	2.23188	-5.90576	NK
AGCAACAAGCTCCTAC-1	6.72855	1.0591	CD4 TCM
AGCAAGGGTACTGATG-1	4.39498	-4.59703	CD8 TEM_2
AGCAAGGGTATACTGG-1	6.21471	-0.0830503	CD4 TCM
AGCAAGGGTCAACAAT-1	3.43107	5.47449	CD4 Naive
AGCAATACACTGGCTG-1	-14.0672	0.451416	CD14 Mono
AGCAATTGTCCGGTTC-1	7.33092	2.14051	CD4 TEM
AGCAATTGTGGACCTG-1	0.890139	-6.47581	NK
AGCACTAGTAAAGCGG-1	-14.7305	0.989577	CD14 Mono
AGCACTAGTAGCCTCC-1	3.64327	3.89073	CD4 TCM
AGCACTAGTCCGCTGT-1	2.35943	5.13497	CD4 Naive
AGCACTAGTGGAGCAA-1	5.32297	-1.62985	CD8 TEM_1
AGCACTAGTTAGACCA-1	5.84862	-4.70593	CD4 TCM
AGCACTAGTTCACTGT-1	2.6442	4.72831	CD4 Naive
AGCACTTAGCTCCTAC-1	-15.021	-3.92019	CD16 Mono
AGCACTTAGTAGCCAT-1	6.0402	3.0758	CD4 TCM
AGCAGGTAGAGAGGAG-1	6.40749	0.0130546	CD4 TCM
AGCAGGTAGCCACATG-1	5.69521	2.81777	CD4 TCM
AGCAGGTAGCGCCTTT-1	7.2953	-5.13421	CD8 TEM_2
AGCAGGTAGTCCTTCA-1	3.65083	3.86434	CD4 TCM
AGCAGGTAGTTATTCC-1	-14.6537	-0.86983	CD14 Mono
AGCAGGTAGTTTGTCT-1	7.13676	1.50098	CD4 TCM
AGCATCCCACACTAAT-1	-14.4531	-0.413735	CD14 Mono
AGCATCCCAGAAATGC-1	-7.95126	-9.4635	pDC
AGCATCCCAGGCGAGT-1	-14.5887	-0.342736	CD14 Mono
AGCATTTCAACTGGCT-1	6.146	-2.61951	CD4 TCM
AGCATTTCACCTGGTG-1	10.1861	1.37022	MAIT
AGCCAGTGTTAAGCCA-1	6.8891	-5.38306	CD8 TEM_2
AGCCAGTGTTAGACCA-1	-12.8562	1.07556	CD14 Mono
AGCCGCTAGACTCGCA-1	9.94251	1.60029	MAIT
AGCCGCTAGCAACATC-1	0.847145	-6.76392	NK
AGCCGCTAGGTGAAAT-1	4.68224	4.27268	CD4 TCM
AGCCGGTTCAGCCAAT-1	5.90365	-4.37665	CD8 TEM_2
AGCCGGTTCAGGATGA-1	2.7035	4.2354	CD4 TCM
AGCCGGTTCATGAAGG-1	-13.9042	1.51054	CD14 Mono
AGCCGGTTCATGCTCC-1	-8.72645	14.4445	Memory B
AGCCTAAGTAAAGCGG-1	-12.0488	-2.05431	CD14 Mono
AGCCTAAGTTCACTGT-1	-14.1716	1.48475	CD14 Mono
AGCCTAGTCACACAGT-1	-8.06541	15.5032	Intermediate B
AGCCTAGTCGATTTGA-1	2.8566	4.95325	CD4 Naive
AGCCTCCGTCCTAATC-1	1.8735	7.58314	CD8 Naive
AGCCTCCGTGTGTGGT-1	2.67674	5.78012	CD4 Naive
AGCCTCCGTTGTAAAC-1	1.57552	7.20998	CD8 Naive
AGCCTGGGTAGGATCC-1	4.42473	3.60374	CD4 Naive
AGCCTGGGTCATTGAG-1	7.74823	2.67761	CD4 TCM
AGCCTGGGTCTCAGCC-1	-14.5292	-0.39399	CD14 Mono
AGCCTGGGTGATCAGC-1	3.23818	4.74448	CD4 Naive
AGCCTGGGTGGTGAGA-1	6.15856	-0.413755	CD4 TCM
AGCCTGGGTTGTTGGA-1	-15.4413	-2.77961	CD16 Mono
AGCCTGGGTTTGCGAA-1	-15.844	-3.54516	CD16 Mono
AGCGATTTCATCAGTA-1	1.60972	-6.62469	NK
AGCGATTTCGCTAGCA-1	6.31926	0.811242	CD4 TCM
AGCGATTTCGTAATCA-1	2.84862	4.77983	CD4 Naive
AGCGCCTAGCTGTACG-1	6.18666	1.15272	CD4 TCM
AGCGCCTAGTAGCGCC-1	9.91971	0.996475	MAIT
AGCGCCTAGTGAGAGC-1	7.06927	2.70507	CD4 TCM
AGCGCCTAGTTTGGTA-1	1.61327	-6.79656	NK
AGCGCTCAGCTCGCTT-1	5.92122	-1.44365	CD8 TEM_1
AGCGCTCAGGGACGCA-1	-8.89952	14.2849	Memory B
AGCGCTCAGTTACCGG-1	-13.5737	0.570243	CD14 Mono
AGCGCTCAGTTGGCCA-1	10.0336	1.66182	MAIT
AGCGGACCAAACCTAT-1	-12.9818	0.751312	CD14 Mono
AGCGGACCAATTAGGA-1	-0.404133	-4.85088	NK
AGCGGACCACTAAGCC-1	-14.2885	-0.533207	cDC
AGCGGACCAGGAAGCC-1	-14.694	-0.797906	CD14 Mono
AGCGGATAGACTTATG-1	10.0098	1.40387	MAIT
AGCGGATAGCTATTAG-1	6.8635	-4.85747	CD8 TEM_2
AGCGGATAGTAACGAG-1	-15.5907	-3.72351	CD16 Mono
AGCGGATAGTAGCGGG-1	6.25982	0.655816	CD4 TCM
AGCGTGCTCGAGCTAT-1	-14.9271	0.0794666	CD14 Mono
AGCTAAACAAGGACCA-1	-14.6996	-3.86187	CD14 Mono
AGCTAAACACAAACTT-1	3.3078	5.1098	CD4 Naive
AGCTAAACAGGTTAAA-1	5.39128	2.80771	NK
AGCTAAACAGTTAGCC-1	4.5173	-11.051	CD4 TCM
AGCTAACTCCGTTAAA-1	7.25471	-3.26118	CD8 TEM_1
AGCTACGTCAGCAAAG-1	5.06796	3.45981	CD4 TCM
AGCTACGTCCATTACT-1	6.05276	2.83312	CD4 TCM
AGCTACGTCCCATAGG-1	6.63564	-5.41025	CD8 TEM_2
AGCTACGTCCTCCTAA-1	-14.9309	-1.78651	CD14 Mono
AGCTACGTCGAGCTAT-1	7.80733	2.66405	CD4 TCM
AGCTACGTCTAGCGAT-1	5.71782	-1.84842	CD8 TEM_1
AGCTACGTCTCATCAT-1	-15.2306	-3.86013	CD16 Mono
AGCTACTAGACAACGA-1	-14.2146	0.680715	CD14 Mono
AGCTACTAGCTTCCCG-1	4.71951	3.89571	CD4 TCM
AGCTACTAGGCGCTTA-1	3.05887	4.54024	CD4 Naive
AGCTACTAGGTAAGGC-1	6.03	2.89028	CD4 TCM
AGCTACTAGTAACGAG-1	2.92119	-5.24657	NK
AGCTACTAGTTCCTCA-1	7.39484	-4.9948	CD8 TEM_2
AGCTATATCATGCATA-1	7.34245	-5.29069	CD8 TEM_2
AGCTATATCATGGTGT-1	6.40987	-4.64531	CD8 TEM_2
AGCTATATCCCGTTGT-1	5.86771	-4.3777	CD8 TEM_2
AGCTATATCCGCAAAT-1	-15.5554	-3.86622	CD16 Mono
AGCTATATCCGCATGA-1	6.82291	-5.34777	CD8 TEM_2
AGCTATATCCGCCAAA-1	5.75763	-0.200779	CD4 TCM
AGCTATATCTAATCCT-1	1.94289	-5.78544	NK
AGCTCATAGACTAAGG-1	3.56346	5.09248	CD4 Naive
AGCTCATAGCACCACA-1	7.57488	1.9454	CD4 TEM
AGCTCATAGCAGCTCA-1	4.68292	4.70537	Treg
AGCTCATAGCTCATAA-1	3.20396	3.80622	CD4 Naive
AGCTCATAGGATAAAC-1	5.50568	3.07436	CD4 TCM
AGCTCATAGTAAGAAC-1	2.32786	4.82627	CD4 Naive
AGCTGCTCAAAGCGCA-1	-12.7841	1.08464	CD14 Mono
AGCTTAATCAAGCTTA-1	6.35438	1.22044	CD4 TCM
AGCTTAATCAATGTGC-1	6.30213	0.279363	CD4 TCM
AGCTTAATCACTTCAT-1	2.26975	4.62355	CD4 Naive
AGCTTCCTCCATTACT-1	7.71388	1.99233	CD4 TCM
AGCTTCCTCCCTGACT-1	7.50746	-4.44892	CD8 TEM_2
AGCTTCCTCTTTGTAC-1	6.18482	-0.302859	CD4 TCM
AGCTTTAAGCAAGATG-1	2.31104	-6.06647	NK
AGCTTTAAGGCATTAC-1	-15.2147	-3.15279	CD14 Mono
AGCTTTAAGGTCCACA-1	5.20135	-4.63816	CD8 TEM_2
AGCTTTAAGTAACGGA-1	0.816348	-6.47612	NK
AGCTTTAAGTGCACGC-1	-14.8795	0.927394	CD14 Mono
AGCTTTAAGTGTGATC-1	10.0805	1.16165	MAIT
AGGAAACGTACCGAAC-1	2.31827	-6.26472	NK
AGGAAACGTCACAGCG-1	6.73098	0.69734	CD4 TCM
AGGAAACGTTGAGCCG-1	7.53299	2.30506	CD4 TCM
AGGAACCAGACAGGCG-1	5.50998	-4.57307	CD8 TEM_2
AGGAACCAGCGATAAG-1	9.92388	1.07597	MAIT
AGGAACCAGGCTGTCA-1	-15.3447	-2.6561	CD14 Mono
AGGAACGGTTCCGGCT-1	5.82493	-1.1282	CD4 TCM
AGGACGTAGCCTAACG-1	-14.3721	-1.74646	CD14 Mono
AGGACGTAGTAAACCC-1	-14.666	-0.689503	CD14 Mono
AGGACTAAGCACTAGT-1	2.47945	5.30968	CD4 Naive
AGGACTAAGGAGGTTA-1	-8.30094	15.4189	Naive B
AGGACTAAGGCTTAGT-1	7.44576	1.13482	CD4 TCM
AGGACTAAGTTTGAGC-1	6.54896	-4.50723	CD8 TEM_2
AGGAGCTAGCCTCTGT-1	-13.8468	0.219715	CD14 Mono
AGGAGCTAGCCTGATG-1	-14.4901	0.358958	CD14 Mono
AGGAGCTAGGCCCAGT-1	4.38089	-11.1817	CD4 TCM
AGGATATAGCATCCAG-1	4.21223	3.26749	CD4 TCM
AGGATATAGGAGGCAT-1	7.0148	-4.91029	CD8 TEM_2
AGGATATAGGCGAATA-1	-14.2399	1.72004	CD14 Mono
AGGATATAGTTAGCTA-1	10.1359	1.23232	MAIT
AGGATCCGTGGATTAT-1	6.92123	-5.40752	CD8 TEM_2
AGGATCCGTTAGGCGT-1	7.35375	-3.55582	CD8 TEM_2
AGGATGCAGATGGAGC-1	2.04815	6.78194	CD8 Naive
AGGATGCAGCAGGTTT-1	7.66959	1.27501	CD4 TCM
AGGATGCAGCCTGTTC-1	6.46527	0.958421	CD4 TCM
AGGATGCAGGTCAAAG-1	5.72429	-4.33238	CD8 TEM_1
AGGATGCAGTGAGGGT-1	-14.5148	0.775494	CD14 Mono
AGGATGTCAACAGGAT-1	2.69266	4.61766	CD4 Naive
AGGATGTCACCGTTCC-1	-14.975	-3.68831	CD16 Mono
AGGATGTCAGGAACTG-1	6.26787	2.33561	CD4 TCM
AGGATGTCAGTCTAAT-1	-14.6404	1.07198	CD14 Mono
AGGATGTCATGAGTTT-1	6.20116	-0.93114	CD4 TCM
AGGATTGAGACAAAGT-1	3.1507	5.06002	CD4 Naive
AGGATTGAGGAAGCAC-1	-14.425	1.26513	CD14 Mono
AGGATTGAGGGCCACT-1	9.16311	1.58187	MAIT
AGGATTGAGTCTTGAA-1	4.38707	-11.2828	CD4 TCM
AGGATTGAGTTCCTCA-1	-15.1156	-3.34515	CD14 Mono
AGGCAGGTCGCATTAA-1	3.36502	3.48382	CD4 Naive
AGGCCCAGTCACAGAC-1	5.53432	-3.91722	CD8 TEM_1
AGGCCCAGTCCGTAGG-1	2.50874	-6.35389	NK
AGGCCCAGTCCTAACT-1	6.87136	1.49981	CD4 TCM
AGGCCCAGTTAGTTGG-1	5.72949	-3.90804	CD8 TEM_1
AGGCGGATCAAACCGT-1	6.28461	-5.26075	CD8 TEM_2
AGGCGGATCAAGCCTG-1	5.99069	3.4077	Treg
AGGCGGATCAATACGC-1	-0.399151	-4.85785	NK
AGGCGGATCGATTTGA-1	-12.8867	1.20359	CD14 Mono
AGGCTAAAGACAACGA-1	6.24616	-2.12357	CD8 TEM_1
AGGCTAAAGCACAGGG-1	2.84417	5.32778	CD4 Naive
AGGCTAAAGCCACAAT-1	-15.0102	-3.06017	CD14 Mono
AGGCTAGCAAGCCAGA-1	1.61181	7.49668	CD8 Naive
AGGCTAGCAGATAGAC-1	-8.31285	15.1637	Intermediate B
AGGCTAGCAGGCCATT-1	2.56735	-4.97336	CD8 TEM_2
AGGCTAGCATGTCGCG-1	1.37727	-6.60164	NK
AGGGCCTTCAGAAACG-1	2.81002	-5.44035	CD8 TEM_2
AGGGCCTTCCTCAGCT-1	1.80677	6.83922	CD8 Naive
AGGGCCTTCGTGCTTC-1	1.74858	7.16694	CD8 Naive
AGGGCTACATAGCTGC-1	5.80551	1.84839	CD4 TCM
AGGGTTGCAATTTAGC-1	3.10338	3.78802	CD4 Naive
AGGGTTGCACGTAAGG-1	-8.93877	14.2375	Memory B
AGGGTTGCAGCGCTTG-1	-14.6204	-0.145248	CD14 Mono
AGGGTTGCAGGCTTCG-1	-15.4381	-3.46685	CD16 Mono
AGGGTTGCAGGTTATT-1	3.87935	4.15554	CD4 Naive
AGGGTTGCAGTAGGAT-1	-14.6235	-0.716798	CD14 Mono
AGGTAACCAACTAACT-1	10.222	1.2704	MAIT
AGGTAACCACATTAAC-1	6.93595	-4.95639	CD8 TEM_2
AGGTAACCACTCAACA-1	0.932621	-6.52995	NK
AGGTAACCAGAGGGAG-1	2.62758	-4.76713	gdT
AGGTAACCAGCCAGTT-1	-14.4509	1.29293	CD14 Mono
AGGTACGCAACAGGAT-1	-14.4295	1.24442	CD14 Mono
AGGTACGCAACCCTCC-1	6.16863	0.219672	CD4 TCM
AGGTACGCACAAAGAC-1	-0.48206	-6.03073	NK
AGGTACGCACAGCCAT-1	-15.3048	-2.51038	CD14 Mono
AGGTACGCAGAACCGA-1	2.77259	4.93985	CD4 Naive
AGGTACGCATGAGCAG-1	-8.4734	15.4797	Naive B
AGGTACGCATTAAGTC-1	-8.0712	15.496	Intermediate B
AGGTATTGTCTTACTA-1	2.11149	-5.93181	NK
AGGTCAAAGGTCGATT-1	1.76367	7.49091	CD8 Naive
AGGTCAAAGTATTGCA-1	1.53778	-6.22615	NK
AGGTCATTCAGTTCCC-1	-14.8298	0.232439	CD14 Mono
AGGTCATTCATTAGTG-1	-11.6889	-2.32456	cDC
AGGTCATTCCTGGTGA-1	5.43421	2.85875	CD4 TCM
AGGTCCGGTAATCCCT-1	-13.6683	1.2272	CD14 Mono
AGGTCCGGTCCGGTTC-1	-15.4824	-3.26772	CD16 Mono
AGGTCCGGTTTGCTGT-1	2.52042	5.01804	CD4 Naive
AGGTCTTAGCGAGTAA-1	1.46617	7.39783	CD8 Naive
AGGTCTTAGCTTGCTC-1	-14.8593	-3.72946	CD16 Mono
AGGTGAATCATTAGGC-1	4.60927	3.51374	CD4 TCM
AGGTGAATCCTAATTC-1	7.21398	-3.19897	CD4 TCM
AGGTGAATCCTAGTCC-1	1.6814	7.33699	CD8 Naive
AGGTGAATCCTGGTCT-1	-15.7808	-3.6412	CD16 Mono
AGGTGAATCGCGACAC-1	2.91581	5.23057	CD4 Naive
AGGTGAATCGCTAGTG-1	3.98282	4.19249	CD4 Naive
AGGTGAATCTGTAAGC-1	1.5399	-6.74477	NK
AGGTGAGGTCACAGCG-1	10.1072	1.38325	MAIT
AGGTGAGGTCACCTAT-1	-14.062	-0.227933	CD14 Mono
AGGTTAACAAACGCGA-1	7.36893	1.79101	CD4 TEM
AGGTTAACAATATACC-1	-13.049	1.45247	CD14 Mono
AGGTTAACAATGAGGT-1	7.44569	-4.78757	CD8 TEM_2
AGGTTACTCACTTTAC-1	6.66589	1.41609	CD4 TCM
AGGTTACTCATCCACC-1	6.22712	3.87503	Treg
AGGTTACTCCTGAGTG-1	1.47453	-5.76196	NK
AGGTTACTCGCTAAGT-1	1.42198	7.59826	CD8 Naive
AGGTTACTCTGGTCCT-1	3.69155	3.31546	CD4 TCM
AGGTTAGAGCCTTAAA-1	3.89663	-4.4001	gdT
AGGTTAGAGGTCCGTA-1	3.22808	5.33193	CD4 Naive
AGGTTAGAGTAAGTGG-1	6.22057	0.353458	CD4 TCM
AGGTTAGAGTTAGCTA-1	-7.95763	-9.45463	pDC
AGGTTGCGTAACCTAG-1	-14.1111	0.0917101	CD14 Mono
AGGTTGCGTTACCTGT-1	-15.0021	-3.41566	CD16 Mono
AGGTTGCGTTCGCTTG-1	5.81984	-0.127771	CD4 TCM
AGGTTGCGTTTGGGTA-1	7.84013	1.59301	CD4 TEM
AGGTTTATCTCACTAT-1	7.56	1.82269	CD4 TEM
AGGTTTGGTACCGTTT-1	6.43348	-5.28275	CD8 TEM_2
AGGTTTGGTGGATGTC-1	6.29214	0.0195619	CD4 TCM
AGGTTTGGTGTCACGG-1	-13.4574	0.476295	CD14 Mono
AGGTTTGGTTGGTTAG-1	2.54418	-4.99663	NK
AGGTTTGGTTGTTGCT-1	-0.559671	-6.04181	NK
AGTAAACAGAGGAAGG-1	3.48498	5.42849	CD4 Naive
AGTAAACAGAGGCTAA-1	1.50622	7.62225	CD8 Naive
AGTAAACAGCGGGCAA-1	6.24316	-0.925116	CD4 TCM
AGTAACACAACAGGAT-1	2.86278	5.07763	CD4 Naive
AGTAACACACCTAAGC-1	6.64403	-5.27073	CD8 TEM_2
AGTAACCTCAATGAGG-1	-0.451217	-6.00631	NK
AGTAACCTCAGGCCTA-1	9.68274	1.46008	MAIT
AGTAACCTCATTGCGG-1	7.46093	2.10344	CD4 TCM
AGTAACCTCTTTGACT-1	1.4138	-6.42986	NK
AGTAACGAGCAAGATG-1	3.72257	3.75308	CD4 TCM
AGTAACGAGCTTCTCA-1	3.20721	5.32365	CD4 Naive
AGTAACGAGGTTAGCT-1	9.87791	1.10458	MAIT
AGTAACGAGTAGGCGG-1	-14.2184	1.45448	CD14 Mono
AGTAACGAGTTCCCGT-1	-14.2652	-1.33832	CD14 Mono
AGTAAGTAGTAGGATG-1	-14.4037	1.13425	CD14 Mono
AGTAAGTAGTTAGAGG-1	-7.83839	15.0905	Intermediate B
AGTAATCGTATTGGAT-1	4.06555	-4.29477	CD8 TEM_1
AGTAATCGTTTGTCTA-1	1.62317	-6.40585	NK
AGTAATGCACGTGCTG-1	7.43533	-4.84043	CD8 TEM_2
AGTAATGCACTGACTA-1	2.06814	-6.41776	NK
AGTAATGCAGGCCTTG-1	1.59474	7.54978	CD8 Naive
AGTAATGCATGGCCTG-1	5.96986	-1.71978	CD8 TEM_1
AGTAATGCATGTCGCG-1	1.6427	7.46314	CD8 Naive
AGTACGCGTAGCTGGT-1	7.4595	1.68974	CD4 TCM
AGTACGCGTTAATGCG-1	2.07171	5.67237	CD8 Naive
AGTACGCGTTGCGGAT-1	5.83304	-4.99556	CD8 TEM_1
AGTACGCGTTTGGGCG-1	-14.4113	-0.249002	CD14 Mono
AGTAGCTTCCCTCAAC-1	6.93653	2.1275	CD4 TCM
AGTAGCTTCGAGGAAC-1	6.89564	2.38172	CD4 TCM
AGTAGGATCATGCATA-1	6.28272	4.15545	Treg
AGTAGGATCCTTAGGG-1	5.39313	-4.45368	CD8 TEM_2
AGTAGGATCGCAAACT-1	6.19002	-0.231814	CD4 TCM
AGTAGGATCGCGCTAA-1	2.39565	-5.89915	NK
AGTAGGATCTAATCCT-1	10.1443	1.541	MAIT
AGTATAGCAAGGATTA-1	6.2746	4.1694	Treg
AGTATAGCAATATAGG-1	3.63438	3.65237	CD4 Naive
AGTATAGCACATACTG-1	-11.8407	-2.21066	CD14 Mono
AGTATAGCACTGGCCA-1	2.43394	-5.60454	NK
AGTATAGCATCAATCG-1	4.8987	4.22495	Treg
AGTCAAGAGCCATCAG-1	6.1352	0.694183	CD4 TCM
AGTCAAGAGGTCCAAT-1	7.04522	2.0533	CD4 TCM
AGTCAAGAGTTGGCCA-1	5.73225	3.09235	CD4 TCM
AGTCAATGTCACCTAT-1	3.37876	4.28734	CD4 Naive
AGTCAATGTCATGAGC-1	-8.04681	15.4068	Intermediate B
AGTCAATGTGCTAGCG-1	6.61114	-4.81612	CD8 TEM_2
[truncated: 6,380 more rows]

[truncated: 1 more sheets: extd_fig9l]
