# Supplementary material for: Droplet Hi-C enables scalable, single-cell profiling of chromatin architecture in heterogeneous tissues
Source: Nat Biotechnol. 2024 Oct 18;43(10):1694–707. doi: 10.1038/s41587-024-02447-1 (PMC12520981; doi:10.1038/s41587-024-02447-1)
Supplement: Supplementary file 21 — Statistical source data. [file 41587_2024_2447_MOESM21_ESM.xlsx]

## Sheet: extd_fig10a
sample	variable	value
1	LC731_contact	LC648	0.441636
2	LC731_contact	LC648	0.11944
3	LC731_contact	LC648	1.00794
4	LC731_contact	LC648	3.97773
5	LC731_contact	LC648	3.18214
6	LC731_contact	LC648	0.0338759
7	LC731_contact	LC648	0.392363
8	LC731_contact	LC648	0.733315
9	LC731_contact	LC648	0.394105
10	LC731_contact	LC648	0.0625579
11	LC731_contact	LC648	0.224952
12	LC731_contact	LC648	1.03087
13	LC731_contact	LC648	0.572495
14	LC731_contact	LC648	0.710568
15	LC731_contact	LC648	1.24214
16	LC731_contact	LC648	0.625494
17	LC731_contact	LC648	0.130869
18	LC731_contact	LC648	0.501477
19	LC731_contact	LC648	2.25352
20	LC731_contact	LC648	0.223202
21	LC731_contact	LC648	0.944281
22	LC731_contact	LC648	1.4077
23	LC731_contact	LC648	0.156217
24	LC731_contact	LC648	0.598981
25	LC731_contact	LC648	0.30779
26	LC731_contact	LC648	1.13031
27	LC731_contact	LC648	0.164783
28	LC731_contact	LC648	0.0804781
29	LC731_contact	LC648	0.220095
30	LC731_contact	LC648	0.232898
31	LC731_contact	LC648	1.42432
32	LC731_contact	LC648	0.0284801
33	LC731_contact	LC648	0.548047
34	LC731_contact	LC648	0.539871
35	LC731_contact	LC648	0.10999
36	LC731_contact	LC648	0.376496
37	LC731_contact	LC648	0.692907
38	LC731_contact	LC648	0.250316
39	LC731_contact	LC648	0.124795
40	LC731_contact	LC648	2.2601
41	LC731_contact	LC648	0.593672
42	LC731_contact	LC648	1.53469
43	LC731_contact	LC648	0.32379
44	LC731_contact	LC648	3.00412
45	LC731_contact	LC648	2.57623
46	LC731_contact	LC648	0.536861
47	LC731_contact	LC648	0.146511
48	LC731_contact	LC648	37.5237
49	LC731_contact	LC648	0.636578
50	LC731_contact	LC648	0.235064
51	LC731_contact	LC648	0.0302018
52	LC731_contact	LC648	0.0826449
53	LC731_contact	LC648	2.46164
54	LC731_contact	LC648	1.3006
55	LC731_contact	LC648	0.175151
56	LC731_contact	LC648	1.07347
57	LC731_contact	LC648	0
58	LC731_contact	LC648	2.87436
59	LC731_contact	LC648	0.873486
60	LC731_contact	LC648	0.0873358
61	LC731_contact	LC648	0.222146
62	LC731_contact	LC648	0.392867
63	LC731_contact	LC648	0.950512
64	LC731_contact	LC648	0.86557
65	LC731_contact	LC648	0.160774
66	LC731_contact	LC648	0.268106
67	LC731_contact	LC648	0.641802
68	LC731_contact	LC648	0.403428
69	LC731_contact	LC648	2.78204
70	LC731_contact	LC648	2.01813
71	LC731_contact	LC648	0.959833
72	LC731_contact	LC648	0.371224
73	LC731_contact	LC648	0.471701
74	LC731_contact	LC648	0.375028
75	LC731_contact	LC648	0.902919
76	LC731_contact	LC648	1.18174
77	LC731_contact	LC648	1.18882
78	LC731_contact	LC648	0.0959976
79	LC731_contact	LC648	0.142487
80	LC731_contact	LC648	0
81	LC731_contact	LC648	1.77155
82	LC731_contact	LC648	117.309
83	LC731_contact	LC648	0.0997398
84	LC731_contact	LC648	2.20715
85	LC731_contact	LC648	1.53811
86	LC731_contact	LC648	1.37507
87	LC731_contact	LC648	1.31935
88	LC731_contact	LC648	5.57062
89	LC731_contact	LC648	1.29333
90	LC731_contact	LC648	7.55704
91	LC731_contact	LC648	0.932324
92	LC731_contact	LC648	0.544204
93	LC731_contact	LC648	0.828927
94	LC731_contact	LC648	13.5919
95	LC731_contact	LC648	0.079784
96	LC731_contact	LC648	3.06955
97	LC731_contact	LC648	0.469111
98	LC731_contact	LC648	0.0805626
99	LC731_contact	LC648	1.48648
100	LC731_contact	LC648	1.87477
101	LC731_contact	LC648	0.0359202
102	LC731_contact	LC648	0
103	LC731_contact	LC648	0
104	LC731_contact	LC648	0.0171711
105	LC731_contact	LC648	2.17149
106	LC731_contact	LC648	5.99003
107	LC731_contact	LC648	5.70941
108	LC731_contact	LC648	0.616675
109	LC731_contact	LC648	14.4208
110	LC731_contact	LC648	1.28645
111	LC731_contact	LC648	0.553131
112	LC731_contact	LC648	27.2299
113	LC731_contact	LC648	1.18261
114	LC731_contact	LC648	0.641168
115	LC731_contact	LC648	1.34785
116	LC731_contact	LC648	0.59603
117	LC731_contact	LC648	0.972637
118	LC731_contact	LC648	1.59229
119	LC731_contact	LC648	2.7434
120	LC731_contact	LC648	1.03821
121	LC731_contact	LC648	0.600569
122	LC731_contact	LC648	0.442941
123	LC731_contact	LC648	0.650697
124	LC731_contact	LC648	1.67683
125	LC731_contact	LC648	140.4
126	LC731_contact	LC648	1.20922
127	LC731_contact	LC648	0.61075
128	LC731_contact	LC648	0.424962
129	LC731_contact	LC648	1.77157
130	LC731_contact	LC648	0.934877
131	LC731_contact	LC648	0.589965
132	LC731_contact	LC648	0.0655186
133	LC731_contact	LC648	0.0282197
134	LC731_contact	LC648	0.0494079
135	LC731_contact	LC648	0.506423
136	LC731_contact	LC648	0.237368
137	LC731_contact	LC648	0.0715026
138	LC731_contact	LC648	0
139	LC731_contact	LC648	0.0393174
140	LC731_contact	LC648	0.174878
141	LC731_contact	LC648	0.837446
142	LC731_contact	LC648	1.01712
143	LC731_contact	LC648	0.876992
144	LC731_contact	LC648	1.51211
145	LC731_contact	LC648	7.71998
146	LC731_contact	LC648	6.06228
147	LC731_contact	LC648	12.4699
148	LC731_contact	LC648	0.626742
149	LC731_contact	LC648	0.0106708
150	LC731_contact	LC648	1.06347
151	LC731_contact	LC648	0.533595
152	LC731_contact	LC648	0.747861
153	LC731_contact	LC648	0.163277
154	LC731_contact	LC648	0.0747929
155	LC731_contact	LC648	0.117062
156	LC731_contact	LC648	0.496948
157	LC731_contact	LC648	0.326477
158	LC731_contact	LC648	0.694617
159	LC731_contact	LC648	0.232129
160	LC731_contact	LC648	0.601665
161	LC731_contact	LC648	0.382515
162	LC731_contact	LC648	0.266241
163	LC731_contact	LC648	1.02284
164	LC731_contact	LC648	3.1281
165	LC731_contact	LC648	1.80061
166	LC731_contact	LC648	2.02858
167	LC731_contact	LC648	0.566559
168	LC731_contact	LC648	0.710017
169	LC731_contact	LC648	5.65798
170	LC731_contact	LC648	0.371846
171	LC731_contact	LC648	1.50019
172	LC731_contact	LC648	1.34481
173	LC731_contact	LC648	1.27923
174	LC731_contact	LC648	0.53652
175	LC731_contact	LC648	0.571679
176	LC731_contact	LC648	0.821519
177	LC731_contact	LC648	0.172923
178	LC731_contact	LC648	29.8729
179	LC731_contact	LC648	0.747988
180	LC731_contact	LC648	0.731747
181	LC731_contact	LC648	1.60058
182	LC731_contact	LC648	0.914509
183	LC731_contact	LC648	1.65609
184	LC731_contact	LC648	0.477651
185	LC731_contact	LC648	0.184092
186	LC731_contact	LC648	1.69355
187	LC731_contact	LC648	29.125
188	LC731_contact	LC648	0.00982216
189	LC731_contact	LC648	0.0474792
190	LC731_contact	LC648	0.207315
191	LC731_contact	LC648	0.130207
192	LC731_contact	LC648	0.540976
193	LC731_contact	LC648	0.409558
194	LC731_contact	LC648	1.55919
195	LC731_contact	LC648	0.633294
196	LC731_contact	LC648	1.98083
197	LC731_contact	LC648	0.844135
198	LC731_contact	LC648	0.355413
199	LC731_contact	LC648	0.527096
200	LC731_contact	LC648	1.28938
201	LC731_contact	LC648	0.0406986
202	LC731_contact	LC648	0.0794546
203	LC731_contact	LC648	1.03226
204	LC731_contact	LC648	0
205	LC731_contact	LC648	15.0279
206	LC731_contact	LC648	0.0801957
207	LC731_contact	LC648	0.232688
208	LC731_contact	LC648	1.99371
209	LC731_contact	LC648	0.620763
210	LC731_contact	LC648	0.873897
211	LC731_contact	LC648	0.321564
212	LC731_contact	LC648	0.20355
213	LC731_contact	LC648	0.427129
214	LC731_contact	LC648	2.91804
215	LC731_contact	LC648	0.0525978
216	LC731_contact	LC648	0.460892
217	LC731_contact	LC648	0.188426
218	LC731_contact	LC648	1.12704
219	LC731_contact	LC648	0.242528
220	LC731_contact	LC648	0.19662
221	LC731_contact	LC648	0.383274
222	LC731_contact	LC648	0.95185
223	LC731_contact	LC648	236.432
224	LC731_contact	LC648	0.0603177
225	LC731_contact	LC648	0
226	LC731_contact	LC648	0.0231939
227	LC731_contact	LC648	0.158848
228	LC731_contact	LC648	1.09559
229	LC731_contact	LC648	0.106232
230	LC731_contact	LC648	1.15694
231	LC731_contact	LC648	0.511145
232	LC731_contact	LC648	0.917342
233	LC731_contact	LC648	0.106192
234	LC731_contact	LC648	0.634411
235	LC731_contact	LC648	0.408236
236	LC731_contact	LC648	0.6603
237	LC731_contact	LC648	0.0555166
238	LC731_contact	LC648	0.346216
239	LC731_contact	LC648	0.0440875
240	LC731_contact	LC648	4.89739
241	LC731_contact	LC648	1.20107
242	LC731_contact	LC648	0.457903
243	LC731_contact	LC648	0.146749
244	LC731_contact	LC648	1.05773
245	LC731_contact	LC648	0.391107
246	LC731_contact	LC648	0.49559
247	LC731_contact	LC648	2.78089
248	LC731_contact	LC648	0.552432
249	LC731_contact	LC648	0.107987
250	LC731_contact	LC648	0.797457
251	LC731_contact	LC648	2.18265
252	LC731_contact	LC648	0.137156
253	LC731_contact	LC648	0.16476
254	LC731_contact	LC648	0.163756
255	LC731_contact	LC648	0.800294
256	LC731_contact	LC648	0.306608
257	LC648_contact	LC648	0.801171
258	LC648_contact	LC648	3.72427
259	LC648_contact	LC648	0.280571
260	LC648_contact	LC648	0.821559
261	LC648_contact	LC648	0.818852
262	LC648_contact	LC648	0.0680022
263	LC648_contact	LC648	0.305009
264	LC648_contact	LC648	0.260926
265	LC648_contact	LC648	0.266303
266	LC648_contact	LC648	0.257735
267	LC648_contact	LC648	0.85582
268	LC648_contact	LC648	1.192
269	LC648_contact	LC648	0.390442
270	LC648_contact	LC648	3.51848
271	LC648_contact	LC648	0.966687
272	LC648_contact	LC648	3.90216
273	LC648_contact	LC648	0.288308
274	LC648_contact	LC648	0.0152701
275	LC648_contact	LC648	0.148017
276	LC648_contact	LC648	27.4269
277	LC648_contact	LC648	0.125218
278	LC648_contact	LC648	2.00897
279	LC648_contact	LC648	0.205137
280	LC648_contact	LC648	0.177011
281	LC648_contact	LC648	0.0279858
282	LC648_contact	LC648	0.102363
283	LC648_contact	LC648	0.26071
284	LC648_contact	LC648	2.08823
285	LC648_contact	LC648	1.22558
286	LC648_contact	LC648	0.922748
287	LC648_contact	LC648	0.552084
288	LC648_contact	LC648	0.878853
289	LC648_contact	LC648	0.21737
290	LC648_contact	LC648	0.106956
291	LC648_contact	LC648	3.78533
292	LC648_contact	LC648	0.100807
293	LC648_contact	LC648	1.14651
294	LC648_contact	LC648	0.149338
295	LC648_contact	LC648	0.731284
296	LC648_contact	LC648	0.219305
297	LC648_contact	LC648	1.07164
298	LC648_contact	LC648	6.20035
299	LC648_contact	LC648	1.01417
300	LC648_contact	LC648	0.778658
301	LC648_contact	LC648	0.0682043
302	LC648_contact	LC648	2.06697
303	LC648_contact	LC648	19.5133
304	LC648_contact	LC648	0.048248
305	LC648_contact	LC648	1.02862
306	LC648_contact	LC648	0.12881
307	LC648_contact	LC648	0.148414
308	LC648_contact	LC648	2.75472
309	LC648_contact	LC648	1.2554
310	LC648_contact	LC648	3.60363
311	LC648_contact	LC648	0.683088
312	LC648_contact	LC648	0.0394229
313	LC648_contact	LC648	0.193963
314	LC648_contact	LC648	0.848226
315	LC648_contact	LC648	1.3697
316	LC648_contact	LC648	0.15266
317	LC648_contact	LC648	1.38924
318	LC648_contact	LC648	0.439891
319	LC648_contact	LC648	2.76512
320	LC648_contact	LC648	0.0395516
321	LC648_contact	LC648	0.073462
322	LC648_contact	LC648	0.336014
323	LC648_contact	LC648	1.0392
324	LC648_contact	LC648	0.216091
325	LC648_contact	LC648	0.44229
326	LC648_contact	LC648	1.68821
327	LC648_contact	LC648	4.98619
328	LC648_contact	LC648	0.272092
329	LC648_contact	LC648	2.35737
330	LC648_contact	LC648	2.40861
331	LC648_contact	LC648	0.706456
332	LC648_contact	LC648	6.85108
333	LC648_contact	LC648	0.137177
334	LC648_contact	LC648	0.758069
335	LC648_contact	LC648	0.129057
336	LC648_contact	LC648	0.0649389
337	LC648_contact	LC648	0.547294
338	LC648_contact	LC648	0.542289
339	LC648_contact	LC648	1.79192
340	LC648_contact	LC648	1.89097
341	LC648_contact	LC648	1.34
342	LC648_contact	LC648	2.08642
343	LC648_contact	LC648	0.874731
344	LC648_contact	LC648	0.702129
345	LC648_contact	LC648	2.71152
346	LC648_contact	LC648	0.273853
347	LC648_contact	LC648	0.587204
348	LC648_contact	LC648	0.933442
349	LC648_contact	LC648	0.904502
350	LC648_contact	LC648	0.934204
351	LC648_contact	LC648	0.2449
352	LC648_contact	LC648	0.0945054
353	LC648_contact	LC648	0.383387
354	LC648_contact	LC648	0.206292
355	LC648_contact	LC648	0.233369
356	LC648_contact	LC648	0.304931
357	LC648_contact	LC648	4.40121
358	LC648_contact	LC648	1.07861
359	LC648_contact	LC648	0.0690264
360	LC648_contact	LC648	0.402338
361	LC648_contact	LC648	0.645988
362	LC648_contact	LC648	0.617308
363	LC648_contact	LC648	2.04073
364	LC648_contact	LC648	0.63188
365	LC648_contact	LC648	0.251987
366	LC648_contact	LC648	0.0851761
367	LC648_contact	LC648	0.42477
368	LC648_contact	LC648	2.26698
369	LC648_contact	LC648	11.6771
370	LC648_contact	LC648	7.4207
371	LC648_contact	LC648	0.542694
372	LC648_contact	LC648	0.243731
373	LC648_contact	LC648	0.735477
374	LC648_contact	LC648	0.368105
375	LC648_contact	LC648	0.398517
376	LC648_contact	LC648	0.7051
377	LC648_contact	LC648	0.896224
378	LC648_contact	LC648	0.909177
379	LC648_contact	LC648	0.508716
380	LC648_contact	LC648	1.7385
381	LC648_contact	LC648	0.564161
382	LC648_contact	LC648	0.359678
383	LC648_contact	LC648	6.32607
384	LC648_contact	LC648	0.241751
385	LC648_contact	LC648	1.13797
386	LC648_contact	LC648	0
387	LC648_contact	LC648	0.0948382
388	LC648_contact	LC648	0.241872
389	LC648_contact	LC648	3.36354
390	LC648_contact	LC648	0.175533
391	LC648_contact	LC648	0.202175
392	LC648_contact	LC648	0.59169
393	LC648_contact	LC648	1.68004
394	LC648_contact	LC648	0.944202
395	LC648_contact	LC648	0.248763
396	LC648_contact	LC648	0.67715
397	LC648_contact	LC648	2.0674
398	LC648_contact	LC648	1.42768
399	LC648_contact	LC648	1.34697
400	LC648_contact	LC648	0.111746
401	LC648_contact	LC648	0.424947
402	LC648_contact	LC648	0.0841694
403	LC648_contact	LC648	19.0369
404	LC648_contact	LC648	2.07556
405	LC648_contact	LC648	1.89978
406	LC648_contact	LC648	3.5794
407	LC648_contact	LC648	2.19045
408	LC648_contact	LC648	0.265839
409	LC648_contact	LC648	2.69883
410	LC648_contact	LC648	0.623461
411	LC648_contact	LC648	0.131181
412	LC648_contact	LC648	0.00488366
413	LC648_contact	LC648	0.0350398
414	LC648_contact	LC648	0
415	LC648_contact	LC648	0.376392
416	LC648_contact	LC648	0.331994
417	LC648_contact	LC648	1.04946
418	LC648_contact	LC648	0.410802
419	LC648_contact	LC648	0.398269
420	LC648_contact	LC648	2.74262
421	LC648_contact	LC648	0.143051
422	LC648_contact	LC648	1.74817
423	LC648_contact	LC648	0.315026
424	LC648_contact	LC648	0.234365
425	LC648_contact	LC648	6.33495
426	LC648_contact	LC648	1.56913
427	LC648_contact	LC648	1.24747
428	LC648_contact	LC648	2.21095
429	LC648_contact	LC648	8.96227
430	LC648_contact	LC648	2.21084
431	LC648_contact	LC648	1.5201
432	LC648_contact	LC648	0.652131
433	LC648_contact	LC648	0.858291
434	LC648_contact	LC648	0.314775
435	LC648_contact	LC648	0.727357
436	LC648_contact	LC648	0.985973
437	LC648_contact	LC648	0.427832
438	LC648_contact	LC648	2.47586
439	LC648_contact	LC648	0.645924
440	LC648_contact	LC648	0.68119
441	LC648_contact	LC648	0.151055
442	LC648_contact	LC648	8.78138
443	LC648_contact	LC648	1.02546
444	LC648_contact	LC648	0.64622
445	LC648_contact	LC648	0.610113
446	LC648_contact	LC648	0.0409726
447	LC648_contact	LC648	1.00331
448	LC648_contact	LC648	0.831201
449	LC648_contact	LC648	0.814932
450	LC648_contact	LC648	1.38455
451	LC648_contact	LC648	0.28556
452	LC648_contact	LC648	0.0871363
453	LC648_contact	LC648	3.49211
454	LC648_contact	LC648	1.09322
455	LC648_contact	LC648	0.541624
456	LC648_contact	LC648	2.38908
457	LC648_contact	LC648	0.0790657
458	LC648_contact	LC648	0.227577
459	LC648_contact	LC648	0.728005
460	LC648_contact	LC648	0.28889
461	LC648_contact	LC648	0.562833
462	LC648_contact	LC648	0.584892
463	LC648_contact	LC648	0.388401
464	LC648_contact	LC648	0.220583
465	LC648_contact	LC648	0.0361799
466	LC648_contact	LC648	0.169404
467	LC648_contact	LC648	0.284441
468	LC648_contact	LC648	6.23372
469	LC648_contact	LC648	0.995496
470	LC648_contact	LC648	0.979224
471	LC648_contact	LC648	0.594115
472	LC648_contact	LC648	4.25313
473	LC648_contact	LC648	0
474	LC648_contact	LC648	1.30308
475	LC648_contact	LC648	0.144411
476	LC648_contact	LC648	0.0962119
477	LC648_contact	LC648	0.671119
478	LC648_contact	LC648	0.131355
479	LC648_contact	LC648	1.59319
480	LC648_contact	LC648	0.240137
481	LC648_contact	LC648	0.588561
482	LC648_contact	LC648	0.218474
483	LC648_contact	LC648	4.96039
484	LC648_contact	LC648	3.81762
485	LC648_contact	LC648	0.100911
486	LC648_contact	LC648	1.15391
487	LC648_contact	LC648	0.154098
488	LC648_contact	LC648	0.105012
489	LC648_contact	LC648	1.07009
490	LC648_contact	LC648	1.28967
491	LC648_contact	LC648	0.647525
492	LC648_contact	LC648	0.118684
493	LC648_contact	LC648	3.13444
494	LC648_contact	LC648	1.87872
495	LC648_contact	LC648	0.159869
496	LC648_contact	LC648	0.0710721
497	LC648_contact	LC648	0.183085
498	LC648_contact	LC648	0.318232
499	LC648_contact	LC648	1.87272
500	LC648_contact	LC648	0.400978
501	LC648_contact	LC648	3.36131
502	LC648_contact	LC648	0.0503285
503	LC648_contact	LC648	1.87968
504	LC648_contact	LC648	0.321982
505	LC648_contact	LC648	1.14099
506	LC648_contact	LC648	0.502011
507	LC648_contact	LC648	2.08054
508	LC648_contact	LC648	1.92928
509	LC648_contact	LC648	0.0352612
510	LC648_contact	LC648	0.0654529
511	LC648_contact	LC648	0.173811
512	LC648_contact	LC648	3.33017
513	LC648_contact	LC648	0.0668981
514	LC648_contact	LC648	0.0409545
515	LC648_contact	LC648	3.16285
516	LC648_contact	LC648	0.0836295
517	LC648_contact	LC648	2.27
518	LC648_contact	LC648	0.260138
519	LC648_contact	LC648	0.0745904
520	LC648_contact	LC648	0.435769
521	LC648_contact	LC648	0.552959
522	LC648_contact	LC648	0.616023
523	LC648_contact	LC648	1.18979
524	LC648_contact	LC648	0.0657455
525	LC648_contact	LC648	0.78038
526	LC648_contact	LC648	3.42876
527	LC648_contact	LC648	0.858228
528	LC648_contact	LC648	0.0182376
529	LC648_contact	LC648	0.0389866
530	LC648_contact	LC648	0
531	LC648_contact	LC648	0.392601
532	LC648_contact	LC648	2.30636
533	LC648_contact	LC648	1.15564
534	LC648_contact	LC648	0.10251
535	LC648_contact	LC648	0.0451009
536	LC648_contact	LC648	0
537	LC648_contact	LC648	1.15948
538	LC648_contact	LC648	4.39496
539	LC648_contact	LC648	0.181383
540	LC648_contact	LC648	0.0735822
541	LC648_contact	LC648	0.119282
542	LC648_contact	LC648	0.0682418
543	LC648_contact	LC648	0.0370306
544	LC648_contact	LC648	0.0511579
545	LC648_contact	LC648	0.124824
546	LC648_contact	LC648	3.52589
547	LC648_contact	LC648	0.103954
548	LC648_contact	LC648	0.0798846
549	LC648_contact	LC648	1.34367
550	LC648_contact	LC648	3.14804
551	LC648_contact	LC648	10.6465
552	LC648_contact	LC648	2.3503
553	LC648_contact	LC648	0.747412
554	LC648_contact	LC648	1.58006
555	LC648_contact	LC648	0.0546925
556	LC648_contact	LC648	0.0132416
557	LC648_contact	LC648	0.599451
558	LC648_contact	LC648	1.96679
559	LC648_contact	LC648	0.31031
560	LC648_contact	LC648	0.0644563
561	LC648_contact	LC648	1.24709
562	LC648_contact	LC648	4.23827
563	LC648_contact	LC648	2.4241
564	LC648_contact	LC648	0.338288
565	LC648_contact	LC648	0.0689142
566	LC648_contact	LC648	3.06004
567	LC648_contact	LC648	0.163499
568	LC648_contact	LC648	0.0259665
569	LC648_contact	LC648	8.08527
570	LC648_contact	LC648	0.60603
571	LC648_contact	LC648	3.3747
572	LC648_contact	LC648	198.083
573	LC648_contact	LC648	0.114393
574	LC648_contact	LC648	1.19694
575	LC648_contact	LC648	0.0248988
576	LC648_contact	LC648	0.277914
577	LC648_contact	LC648	0.670229
578	LC648_contact	LC648	0.161782
579	LC648_contact	LC648	0.0752342
580	LC648_contact	LC648	0.0525962
581	LC648_contact	LC648	0.0870104
582	LC648_contact	LC648	1.68619
583	LC648_contact	LC648	0.0621011
584	LC648_contact	LC648	0.017584
585	LC648_contact	LC648	0.474783
586	LC648_contact	LC648	0.103379
587	LC648_contact	LC648	2.06181
588	LC648_contact	LC648	2.68674
589	LC648_contact	LC648	0.133907
590	LC648_contact	LC648	1.17617
591	LC648_contact	LC648	0.0271844
592	LC648_contact	LC648	0.0848237
593	LC648_contact	LC648	0.925575
594	LC648_contact	LC648	0.718344
595	LC648_contact	LC648	0.017743
596	LC648_contact	LC648	1.51185
597	LC648_contact	LC648	1.50869
598	LC648_contact	LC648	1.31812
599	LC648_contact	LC648	2.32098
600	LC648_contact	LC648	0.496732
601	LC648_contact	LC648	0.1449
602	LC648_contact	LC648	0.0687789
603	LC648_contact	LC648	0.369703
604	LC648_contact	LC648	0.13968
605	LC648_contact	LC648	0.326565
606	LC648_contact	LC648	0.418926
607	LC648_contact	LC648	9.34959
608	LC648_contact	LC648	0.0155413
609	LC648_contact	LC648	0.0363512
610	LC648_contact	LC648	0.00335343
611	LC648_contact	LC648	0.00166984
612	LC648_contact	LC648	1.64145
613	LC648_contact	LC648	1.51512
614	LC648_contact	LC648	4.81105
615	LC648_contact	LC648	1.02065
616	LC648_contact	LC648	0.309654
617	LC648_contact	LC648	0.723891
618	LC648_contact	LC648	0.023222
619	LC648_contact	LC648	2.32486
620	LC648_contact	LC648	3.346
621	LC648_contact	LC648	1.39839
622	LC648_contact	LC648	0.849302
623	LC648_contact	LC648	0.878895
624	LC648_contact	LC648	0.129908
625	LC648_contact	LC648	2.34614
626	LC648_contact	LC648	4.36284
627	LC648_contact	LC648	1.26924
628	LC648_contact	LC648	0.573944
629	LC648_contact	LC648	2.09475
630	LC648_contact	LC648	0.346863
631	LC648_contact	LC648	0.603113
632	LC648_contact	LC648	0.489336
633	LC648_contact	LC648	3.25921
634	LC648_contact	LC648	2.02287
635	LC648_contact	LC648	4.00485
636	LC648_contact	LC648	7.02124
637	LC648_contact	LC648	0.0577075
638	LC648_contact	LC648	0.0770752
639	LC648_contact	LC648	1.50634
640	LC648_contact	LC648	0.622668
641	LC648_contact	LC648	0.0924628
642	LC648_contact	LC648	0.0603368
643	LC648_contact	LC648	2.84981
644	LC648_contact	LC648	0.154995
645	LC648_contact	LC648	0.100448
646	LC648_contact	LC648	1.95114
647	LC648_contact	LC648	0.637749
648	LC648_contact	LC648	0.164006
649	LC648_contact	LC648	10.0504
650	LC648_contact	LC648	0.294881
651	LC648_contact	LC648	1.20512
652	LC648_contact	LC648	4.78528
653	LC648_contact	LC648	0.488051
654	LC648_contact	LC648	0.126264
655	LC648_contact	LC648	3.64508
656	LC648_contact	LC648	1.22568
657	LC648_contact	LC648	0.924663
658	LC648_contact	LC648	2.12735
659	LC648_contact	LC648	0.827185
660	LC648_contact	LC648	2.25095
661	LC648_contact	LC648	0.0617336
662	LC648_contact	LC648	0.698394
663	LC648_contact	LC648	0.866319
664	LC648_contact	LC648	0.230622
665	LC648_contact	LC648	0.218539
666	LC648_contact	LC648	0.0959396
667	LC648_contact	LC648	1.63355
668	LC648_contact	LC648	0.00906864
669	LC648_contact	LC648	1.33357
670	LC648_contact	LC648	1.25649
671	LC648_contact	LC648	0.154995
672	LC648_contact	LC648	0.852498
673	LC648_contact	LC648	0.126196
674	LC648_contact	LC648	0.859435
675	LC648_contact	LC648	2.7886
676	LC648_contact	LC648	4.77082
677	LC648_contact	LC648	4.25564
678	LC648_contact	LC648	0.404346
679	LC648_contact	LC648	0.289357
680	LC648_contact	LC648	0.138933
681	LC648_contact	LC648	1.70999
682	LC648_contact	LC648	0.0775581
683	LC648_contact	LC648	0.529618
684	LC648_contact	LC648	0.10127
685	LC648_contact	LC648	0.697671
686	LC648_contact	LC648	0.103299
687	LC648_contact	LC648	2.40626
688	LC648_contact	LC648	3.25211
689	LC648_contact	LC648	4.49841
690	LC648_contact	LC648	0.490668
691	LC648_contact	LC648	0.182995
692	LC648_contact	LC648	5.05784
693	LC648_contact	LC648	0.562673
694	LC648_contact	LC648	3.2041
695	LC648_contact	LC648	5.97634
696	LC648_contact	LC648	1.07733
697	LC648_contact	LC648	1.87905
698	LC648_contact	LC648	0.650488
699	LC648_contact	LC648	1.56532
700	LC648_contact	LC648	0.445892
701	LC648_contact	LC648	0.0611746
702	LC648_contact	LC648	0.379077
703	LC648_contact	LC648	0.851013
704	LC648_contact	LC648	0.0614657
705	LC648_contact	LC648	0.283933
706	LC648_contact	LC648	1.09352
707	LC648_contact	LC648	0.166398
708	LC648_contact	LC648	0.412617
709	LC648_contact	LC648	0.12284
710	LC648_contact	LC648	1.06168
711	LC648_contact	LC648	0.661475
712	LC648_contact	LC648	0.0801314
713	LC648_contact	LC648	0.0504788
714	LC648_contact	LC648	0.182545
715	LC648_contact	LC648	0.662709
716	LC648_contact	LC648	0.0177377
717	LC648_contact	LC648	0.0334406
718	LC648_contact	LC648	0.513026
719	LC648_contact	LC648	5.78084
720	LC648_contact	LC648	0.079553
721	LC648_contact	LC648	1.2341
722	LC648_contact	LC648	1.12892
723	LC648_contact	LC648	0.263703
724	LC648_contact	LC648	0.0898214
725	LC648_contact	LC648	0.0607933
726	LC648_contact	LC648	0.523263
727	LC648_contact	LC648	0.884021
728	LC648_contact	LC648	0.764695
729	LC648_contact	LC648	0.144788
730	LC648_contact	LC648	0.586812
731	LC648_contact	LC648	0.282976
732	LC648_contact	LC648	13.0188
733	LC648_contact	LC648	0.516126
734	LC648_contact	LC648	0.315081
735	LC648_contact	LC648	0.0661049
736	LC648_contact	LC648	0.296125
737	LC648_contact	LC648	0.113853
738	LC648_contact	LC648	0.286538
739	LC648_contact	LC648	1.84683
740	LC648_contact	LC648	2.01693
741	LC648_contact	LC648	0.420631
742	LC648_contact	LC648	3.60822
743	LC648_contact	LC648	0.355451
744	LC648_contact	LC648	0.343299
745	LC648_contact	LC648	3.0291
746	LC648_contact	LC648	1.23263
747	LC648_contact	LC648	0.313711
748	LC648_contact	LC648	1.96432
749	LC648_contact	LC648	0.112881
750	LC648_contact	LC648	0.383165
751	LC648_contact	LC648	1.19941
752	LC648_contact	LC648	0.263385
753	LC648_contact	LC648	0.141506
754	LC648_contact	LC648	2.19096
755	LC648_contact	LC648	0.601327
756	LC648_contact	LC648	0.296905
757	LC648_contact	LC648	0.202423
758	LC648_contact	LC648	0.0748174
759	LC648_contact	LC648	0.0789177
760	LC648_contact	LC648	0.1937
761	LC648_contact	LC648	1.214
762	LC648_contact	LC648	0.957055
763	LC648_contact	LC648	0.0511051
764	LC648_contact	LC648	1.05446
765	LC648_contact	LC648	1.58287
766	LC648_contact	LC648	1.91764
767	LC648_contact	LC648	0.172213
768	LC648_contact	LC648	1.14978
769	LC648_contact	LC648	0.667317
770	LC648_contact	LC648	7.49541
771	LC648_contact	LC648	0.220345
772	LC648_contact	LC648	2.22499
773	LC648_contact	LC648	0.996172
774	LC648_contact	LC648	0.131814
775	LC648_contact	LC648	0.4771
776	LC648_contact	LC648	4.74857
777	LC648_contact	LC648	0.994914
778	LC648_contact	LC648	2.62222
779	LC648_contact	LC648	2.14024
780	LC648_contact	LC648	0.972452
781	LC648_contact	LC648	0.852104
782	LC648_contact	LC648	0.40496
783	LC648_contact	LC648	0.19014
784	LC648_contact	LC648	6.10032
785	LC648_contact	LC648	0.356808
786	LC648_contact	LC648	6.18235
787	LC648_contact	LC648	0.101151
788	LC648_contact	LC648	0.616339
789	LC648_contact	LC648	9.01024
790	LC648_contact	LC648	0.730525
791	LC648_contact	LC648	0.0111037
792	LC648_contact	LC648	9.00109
793	LC648_contact	LC648	0.69168
794	LC648_contact	LC648	6.89621
795	LC648_contact	LC648	2.42787
796	LC648_contact	LC648	0.564589
797	LC648_contact	LC648	0.945609
798	LC648_contact	LC648	0.514449
799	LC648_contact	LC648	0.055115
800	LC648_contact	LC648	0.998907
801	LC648_contact	LC648	3.19172
802	LC648_contact	LC648	0.258149
803	LC648_contact	LC648	1.32132
804	LC648_contact	LC648	8.24163
805	LC648_contact	LC648	5.63739
806	LC648_contact	LC648	1.39411
807	LC648_contact	LC648	1.1458
808	LC648_contact	LC648	0.101558
809	LC648_contact	LC648	0.0617178
810	LC648_contact	LC648	0.0485657
811	LC648_contact	LC648	23.38
812	LC648_contact	LC648	0.061452
813	LC648_contact	LC648	0.473657
814	LC648_contact	LC648	2.69556
815	LC648_contact	LC648	17.5315
816	LC648_contact	LC648	0.693748
817	LC648_contact	LC648	0.349146
818	LC648_contact	LC648	0.28426
819	LC648_contact	LC648	2.4313
820	LC648_contact	LC648	0.259302
821	LC648_contact	LC648	0.696986
822	LC648_contact	LC648	1.5052
823	LC648_contact	LC648	20.2312
824	LC648_contact	LC648	0.551991
825	LC648_contact	LC648	0.331909
826	LC648_contact	LC648	0.204099
827	LC648_contact	LC648	46.4806
828	LC648_contact	LC648	27.7707
829	LC648_contact	LC648	0.154989
830	LC648_contact	LC648	11.3099
831	LC648_contact	LC648	1.65066
832	LC648_contact	LC648	0.18621
833	LC648_contact	LC648	3.66503
834	LC648_contact	LC648	3.8245
835	LC648_contact	LC648	0.412054
836	LC648_contact	LC648	4.56701
837	LC648_contact	LC648	1.3546
838	LC648_contact	LC648	0.141722
839	LC648_contact	LC648	2.42228
840	LC648_contact	LC648	3.2071
841	LC648_contact	LC648	0.271327
842	LC648_contact	LC648	0.167695
843	LC648_contact	LC648	0.326807
844	LC648_contact	LC648	2.15348
845	LC648_contact	LC648	1.46431
846	LC648_contact	LC648	0.653381
847	LC648_contact	LC648	0.22825
848	LC648_contact	LC648	0.648963
849	LC648_contact	LC648	0.0905317
850	LC648_contact	LC648	4.87628
851	LC648_contact	LC648	2.8482
852	LC648_contact	LC648	0.457267
853	LC648_contact	LC648	2.47604
854	LC648_contact	LC648	5.59067
855	LC648_contact	LC648	1.70262
856	LC648_contact	LC648	2.24151
857	LC648_contact	LC648	7.27107
858	LC648_contact	LC648	3.26416
859	LC648_contact	LC648	0.021693
860	LC648_contact	LC648	1.28905
861	LC648_contact	LC648	0.92768
862	LC648_contact	LC648	0.847569
863	LC648_contact	LC648	0.191941
864	LC648_contact	LC648	1.17046
865	LC648_contact	LC648	0.608466
866	LC648_contact	LC648	2.00293
867	LC648_contact	LC648	2.15011
868	LC648_contact	LC648	0.362906
869	LC648_contact	LC648	0.07294
870	LC648_contact	LC648	0.039344
871	LC648_contact	LC648	0.00633396
872	LC648_contact	LC648	0.290056
873	LC648_contact	LC648	0.0143
874	LC648_contact	LC648	0.0210718
875	LC648_contact	LC648	0.036374
876	LC648_contact	LC648	1.5626
877	LC648_contact	LC648	0.221075
878	LC648_contact	LC648	0.259669
879	LC648_contact	LC648	0.926911
880	LC648_contact	LC648	0.411816
881	LC648_contact	LC648	0.282901
882	LC648_contact	LC648	0.0486785
883	LC648_contact	LC648	3.81724
884	LC648_contact	LC648	1.06928
885	LC648_contact	LC648	1.51717
886	LC648_contact	LC648	0.36708
887	LC648_contact	LC648	0.668653
888	LC648_contact	LC648	0.0862532
889	LC648_contact	LC648	0.000510272
890	LC648_contact	LC648	7.26219
891	LC648_contact	LC648	0.315339
892	LC648_contact	LC648	39.2561
893	LC648_contact	LC648	0.234401
894	LC648_contact	LC648	1.33489
895	LC648_contact	LC648	3.07667
896	LC648_contact	LC648	1.93911
897	LC648_contact	LC648	0.485145
898	LC648_contact	LC648	0.639084
899	LC648_contact	LC648	0.407509
900	LC648_contact	LC648	1.27893
901	LC648_contact	LC648	0.518642
902	LC648_contact	LC648	0.557308
903	LC648_contact	LC648	2.42431
904	LC648_contact	LC648	0
905	LC648_contact	LC648	0.0326655
906	LC648_contact	LC648	0.113515
907	LC648_contact	LC648	0.373198
908	LC648_contact	LC648	0.142453
909	LC648_contact	LC648	10.6382
910	LC648_contact	LC648	0.263326
911	LC648_contact	LC648	0.139701
912	LC648_contact	LC648	3.06104
913	LC648_contact	LC648	0.712209
914	LC648_contact	LC648	3.71738
915	LC648_contact	LC648	1.63314
916	LC648_contact	LC648	1.36915
917	LC648_contact	LC648	0.703689
918	LC648_contact	LC648	0.141635
919	LC648_contact	LC648	1.46282
920	LC648_contact	LC648	0.669422
921	LC648_contact	LC648	0.832734
922	LC648_contact	LC648	0.300886
923	LC648_contact	LC648	26.0123
924	LC648_contact	LC648	1.94269
925	LC648_contact	LC648	0.632424
926	LC648_contact	LC648	0.176065
927	LC648_contact	LC648	0.428949
928	LC648_contact	LC648	0.206854
929	LC648_contact	LC648	4.04909
930	LC648_contact	LC648	1.56299
931	LC648_contact	LC648	1.0389
932	LC648_contact	LC648	4.44101
933	LC648_contact	LC648	5.36499
934	LC648_contact	LC648	0.144136
935	LC648_contact	LC648	0.0601075
936	LC648_contact	LC648	5.18592
937	LC648_contact	LC648	0.078472
938	LC648_contact	LC648	0.134385
939	LC648_contact	LC648	0.237828
940	LC648_contact	LC648	1.18524
941	LC648_contact	LC648	1.21762
942	LC648_contact	LC648	0.899485
943	LC648_contact	LC648	1.28117
944	LC648_contact	LC648	0.0926559
945	LC648_contact	LC648	0.815129
946	LC648_contact	LC648	2.39401
947	LC648_contact	LC648	0.248289
948	LC648_contact	LC648	0.496357
949	LC648_contact	LC648	0.475562
950	LC648_contact	LC648	23.4545
951	LC648_contact	LC648	10.2283
952	LC648_contact	LC648	1.13188
953	LC648_contact	LC648	0.32292
954	LC648_contact	LC648	0.145222
955	LC648_contact	LC648	0.0845625
956	LC648_contact	LC648	0.164869
957	LC648_contact	LC648	1.95773
958	LC648_contact	LC648	0.334945
959	LC648_contact	LC648	0.0465497
960	LC648_contact	LC648	0.281368
961	LC648_contact	LC648	0.574579
962	LC648_contact	LC648	0.296532
963	LC648_contact	LC648	0.0457996
964	LC648_contact	LC648	0.100668
965	LC648_contact	LC648	1.06539
966	LC648_contact	LC648	0.668324
967	LC648_contact	LC648	1.32799
968	LC648_contact	LC648	1.68039
969	LC648_contact	LC648	0.782492
970	LC648_contact	LC648	0.273465
971	LC648_contact	LC648	0.6305
972	LC648_contact	LC648	0.941794
973	LC648_contact	LC648	0.339561
974	LC648_contact	LC648	0.313874
975	LC648_contact	LC648	0.0332355
976	LC648_contact	LC648	0.879534
977	LC648_contact	LC648	1.03926
978	LC648_contact	LC648	0.560445
979	LC648_contact	LC648	0.123866
980	LC648_contact	LC648	0.0172426
981	LC648_contact	LC648	0.0377713
982	LC648_contact	LC648	0.0768383
983	LC648_contact	LC648	2.48302
984	LC648_contact	LC648	0.548194
985	LC648_contact	LC648	1.24569
986	LC648_contact	LC648	0.159139
987	LC648_contact	LC648	0.0146351
988	LC648_contact	LC648	2.02328
989	LC648_contact	LC648	0.106168
990	LC648_contact	LC648	1.38864
991	LC648_contact	LC648	0.831027
992	LC648_contact	LC648	0.682067
993	LC648_contact	LC648	0.00447579
994	LC648_contact	LC648	0.0564284
995	LC648_contact	LC648	0.059683
996	LC648_contact	LC648	0.212113
997	LC648_contact	LC648	0.0471178
998	LC648_contact	LC648	0.442417
999	LC648_contact	LC648	0.235607
1000	LC648_contact	LC648	0.125053
1001	LC648_contact	LC648	0.351171
1002	LC648_contact	LC648	1.8684
1003	LC648_contact	LC648	2.46271
1004	LC648_contact	LC648	0.350958
1005	LC648_contact	LC648	1.98362
1006	LC648_contact	LC648	0.803041
1007	LC648_contact	LC648	0.130178
1008	LC648_contact	LC648	0.488463
1009	LC648_contact	LC648	26.6168
1010	LC648_contact	LC648	0.820542
1011	LC648_contact	LC648	0.366574
1012	LC648_contact	LC648	0.223778
1013	LC648_contact	LC648	0.962912
1014	LC648_contact	LC648	0.999295
1015	LC648_contact	LC648	0.294163
1016	LC648_contact	LC648	1.44208
1017	LC648_contact	LC648	0.701909
1018	LC648_contact	LC648	1.2891
1019	LC648_contact	LC648	0.029337
1020	LC648_contact	LC648	1.24033
1021	LC648_contact	LC648	0.208023
1022	LC648_contact	LC648	0.24558
1023	LC648_contact	LC648	0.665335
1024	LC648_contact	LC648	0.0555027
1025	LC648_contact	LC648	0.388943
1026	LC648_contact	LC648	0.216316
1027	LC648_contact	LC648	0.469619
1028	LC648_contact	LC648	0.16529
1029	LC648_contact	LC648	0.230538
1030	LC648_contact	LC648	0.0983532
1031	LC648_contact	LC648	1.02444
1032	LC648_contact	LC648	0.357918
1033	LC648_contact	LC648	0.409941
1034	LC648_contact	LC648	1.20968
1035	LC648_contact	LC648	0.0626091
1036	LC648_contact	LC648	0.81552
1037	LC648_contact	LC648	0.187508
1038	LC648_contact	LC648	0.449618
1039	LC648_contact	LC648	0.925109
1040	LC648_contact	LC648	0.104951
1041	LC648_contact	LC648	1.0254
1042	LC648_contact	LC648	0.703342
1043	LC648_contact	LC648	0.802907
1044	LC648_contact	LC648	2.2403
1045	LC648_contact	LC648	0.834892
1046	LC648_contact	LC648	1.6398
1047	LC648_contact	LC648	3.73529
1048	LC648_contact	LC648	46.6459
1049	LC648_contact	LC648	1.7649
1050	LC648_contact	LC648	41.8947
1051	LC648_contact	LC648	18.5221
1052	LC648_contact	LC648	38.7916
1053	LC648_contact	LC648	15.7101
1054	LC648_contact	LC648	0.965517
1055	LC648_contact	LC648	0.392345
1056	LC648_contact	LC648	0.142841
1057	LC648_contact	LC648	280.922
1058	LC648_contact	LC648	0.149272
1059	LC648_contact	LC648	0.63025
1060	LC648_contact	LC648	0.744166
1061	LC648_contact	LC648	12.7155
1062	LC648_contact	LC648	1.15728
1063	LC648_contact	LC648	25.5342
1064	LC648_contact	LC648	116.155
1065	LC648_contact	LC648	0.401577
1066	LC648_contact	LC648	1.60169
1067	LC648_contact	LC648	0.500351
1068	LC648_contact	LC648	11.9544
1069	LC648_contact	LC648	0.420226
1070	LC648_contact	LC648	1.1969
1071	LC648_contact	LC648	0.552277
1072	LC648_contact	LC648	0.212565
1073	LC648_contact	LC648	0.507906
1074	LC648_contact	LC648	0.149339
1075	LC648_contact	LC648	2.54416
1076	LC648_contact	LC648	1.12888
1077	LC648_contact	LC648	3.45724
1078	LC648_contact	LC648	0.927644
1079	LC648_contact	LC648	0.979699
1080	LC648_contact	LC648	1.27187
1081	LC648_contact	LC648	1.0031
1082	LC648_contact	LC648	0.330548
1083	LC648_contact	LC648	0.0425794
1084	LC648_contact	LC648	0.073833
1085	LC648_contact	LC648	0.0525997
1086	LC648_contact	LC648	0
1087	LC648_contact	LC648	0.193254
1088	LC648_contact	LC648	0.732578
1089	LC648_contact	LC648	0
1090	LC648_contact	LC648	0.583471
1091	LC648_contact	LC648	2.78014
1092	LC648_contact	LC648	2.28063
1093	LC648_contact	LC648	0.139856
1094	LC648_contact	LC648	2.99112
1095	LC648_contact	LC648	0.480439
1096	LC648_contact	LC648	2.59585
1097	LC648_contact	LC648	2.62879
1098	LC648_contact	LC648	0.0780675
1099	LC648_contact	LC648	0.80319
1100	LC648_contact	LC648	1.00097
1101	LC648_contact	LC648	0
1102	LC648_contact	LC648	1.86131
1103	LC648_contact	LC648	0.0103384
1104	LC648_contact	LC648	0.202612
1105	LC648_contact	LC648	0.189735
1106	LC648_contact	LC648	0.587179
1107	LC648_contact	LC648	0.884301
1108	LC648_contact	LC648	0.128467
1109	LC648_contact	LC648	0.163691
1110	LC648_contact	LC648	0.0917203
1111	LC648_contact	LC648	0.655997
1112	LC648_contact	LC648	0.673799
1113	LC648_contact	LC648	2.51082
1114	LC648_contact	LC648	0.346076
1115	LC648_contact	LC648	0.308615
1116	LC648_contact	LC648	0.792618
1117	LC648_contact	LC648	1.5469
1118	LC648_contact	LC648	0.101468
1119	LC648_contact	LC648	1.69878
1120	LC648_contact	LC648	0.138149
1121	LC648_contact	LC648	0.0664352
1122	LC648_contact	LC648	12.76
1123	LC648_contact	LC648	0.00801889
1124	LC648_contact	LC648	0
1125	LC648_contact	LC648	0.232355
1126	LC648_contact	LC648	0.22491
1127	LC648_contact	LC648	0.060991
1128	LC648_contact	LC648	0.490527
1129	LC648_contact	LC648	0.17454
1130	LC648_contact	LC648	0.447996
1131	LC648_contact	LC648	1.98226
1132	LC648_contact	LC648	2.7129
1133	LC648_contact	LC648	0.156628
1134	LC648_contact	LC648	0.31248
1135	LC648_contact	LC648	2.386
1136	LC648_contact	LC648	0.587662
1137	LC648_contact	LC648	3.76413
1138	LC648_contact	LC648	1.55897
1139	LC648_contact	LC648	0.333885
1140	LC648_contact	LC648	0.583353
1141	LC648_contact	LC648	1.78186
1142	LC648_contact	LC648	1.47151
1143	LC648_contact	LC648	2.70114
1144	LC648_contact	LC648	0.568456
1145	LC648_contact	LC648	0.319044
1146	LC648_contact	LC648	2.13212
1147	LC648_contact	LC648	0.343201
1148	LC648_contact	LC648	1.69548
1149	LC648_contact	LC648	0.455537
1150	LC648_contact	LC648	1.08987
1151	LC648_contact	LC648	2.5371
1152	LC648_contact	LC648	0.480592
1153	LC648_contact	LC648	0.724402
1154	LC648_contact	LC648	0.0395692
1155	LC648_contact	LC648	0.135224
1156	LC648_contact	LC648	0.706645
1157	LC648_contact	LC648	0.103745
1158	LC648_contact	LC648	0.073473
1159	LC648_contact	LC648	0.230204
1160	LC648_contact	LC648	1.51413
1161	LC648_contact	LC648	0.489556
1162	LC648_contact	LC648	0.00320178
1163	LC648_contact	LC648	1.63047
1164	LC648_contact	LC648	1.2107
1165	LC648_contact	LC648	0.966517
1166	LC648_contact	LC648	0.960291
1167	LC648_contact	LC648	0.812622
1168	LC648_contact	LC648	1.44165
1169	LC648_contact	LC648	1.62731
1170	LC648_contact	LC648	0.367148
1171	LC648_contact	LC648	0.286137
1172	LC648_contact	LC648	1.24911
1173	LC648_contact	LC648	0.0407677
1174	LC648_contact	LC648	0.822876
1175	LC648_contact	LC648	0.521521
1176	LC648_contact	LC648	0.00850854
1177	LC648_contact	LC648	3.39489
1178	LC648_contact	LC648	1.15165
1179	LC648_contact	LC648	0.0965206
1180	LC648_contact	LC648	0.252165
1181	LC648_contact	LC648	0.0101356
1182	LC648_contact	LC648	0.434896
1183	LC648_contact	LC648	0
1184	LC648_contact	LC648	0.206794
1185	LC648_contact	LC648	2.50931
1186	LC648_contact	LC648	0.102581
1187	LC648_contact	LC648	0
1188	LC648_contact	LC648	0.575824
1189	LC648_contact	LC648	1.64541
1190	LC648_contact	LC648	3.35367
1191	LC648_contact	LC648	0.85386
1192	LC648_contact	LC648	0.0927973
1193	LC648_contact	LC648	0.319489
1194	LC648_contact	LC648	1.17303
1195	LC648_contact	LC648	0.415123
1196	LC648_contact	LC648	1.95338
1197	LC648_contact	LC648	0.0759378
1198	LC648_contact	LC648	0.759596
1199	LC648_contact	LC648	3.33163
1200	LC648_contact	LC648	0.283823
1201	LC648_contact	LC648	0.409177
1202	LC648_contact	LC648	0.0322853
1203	LC648_contact	LC648	0.578486
1204	LC648_contact	LC648	10.6823
1205	LC648_contact	LC648	2.07916
1206	LC648_contact	LC648	5.31405
1207	LC648_contact	LC648	0.246364
1208	LC648_contact	LC648	0.107748
1209	LC648_contact	LC648	0.0587526
1210	LC648_contact	LC648	2.08813
1211	LC648_contact	LC648	0.341918
1212	LC648_contact	LC648	0.228207
1213	LC648_contact	LC648	0.847002
1214	LC648_contact	LC648	4.3707
1215	LC648_contact	LC648	0.14639
1216	LC648_contact	LC648	0.1435
1217	LC648_contact	LC648	0.11455
1218	LC648_contact	LC648	0.404907
1219	LC648_contact	LC648	0.542202
1220	LC648_contact	LC648	0.0421672
1221	LC648_contact	LC648	0.614426
1222	LC648_contact	LC648	3.27999
1223	LC648_contact	LC648	0.053363
1224	LC648_contact	LC648	1.11714
1225	LC648_contact	LC648	0.17644
1226	LC648_contact	LC648	0.877753
1227	LC648_contact	LC648	0.064763
1228	LC648_contact	LC648	0.20599
1229	LC648_contact	LC648	0.0913669
1230	LC648_contact	LC648	0.195885
1231	LC648_contact	LC648	0.375632
1232	LC648_contact	LC648	0.0306128
1233	LC648_contact	LC648	0.552249
1234	LC648_contact	LC648	1.93187
1235	LC648_contact	LC648	0.402718
1236	LC648_contact	LC648	0.340116
1237	LC648_contact	LC648	0.486705
1238	LC648_contact	LC648	0.647139
1239	LC648_contact	LC648	1.13475
1240	LC648_contact	LC648	0
1241	LC648_contact	LC648	0.0644637
1242	LC648_contact	LC648	0.578514
1243	LC648_contact	LC648	0.0782055
1244	LC648_contact	LC648	0.108994
1245	LC648_contact	LC648	1.56982
1246	LC648_contact	LC648	0.728152
1247	LC648_contact	LC648	0.642701
1248	LC648_contact	LC648	0.0630839
1249	LC648_contact	LC648	0.861852
1250	LC648_contact	LC648	0.5814
1251	LC648_contact	LC648	2.30246
1252	LC648_contact	LC648	0.740709
1253	LC648_contact	LC648	1.21113
1254	LC648_contact	LC648	1.07959
1255	LC648_contact	LC648	0.062189
1256	LC648_contact	LC648	1.61763
1257	LC648_contact	LC648	0.373857
1258	LC648_contact	LC648	1.07213
1259	LC648_contact	LC648	0.428073
1260	LC648_contact	LC648	0.620562
1261	LC648_contact	LC648	1.045
1262	LC648_contact	LC648	0.5462
1263	LC648_contact	LC648	3.06314
1264	LC648_contact	LC648	2.21062
1265	LC648_contact	LC648	0.195552
1266	LC648_contact	LC648	0.469196
1267	LC648_contact	LC648	0.334127
1268	LC648_contact	LC648	0.112788
1269	LC648_contact	LC648	0.0166373
1270	LC648_contact	LC648	0.213906
1271	LC648_contact	LC648	0.0186801
1272	LC648_contact	LC648	185.067
1273	LC648_contact	LC648	0.186865
1274	LC648_contact	LC648	2.59824
1275	LC648_contact	LC648	78.0084
1276	LC648_contact	LC648	0.276904
1277	LC648_contact	LC648	0.463538
1278	LC648_contact	LC648	0.318979
1279	LC648_contact	LC648	2.20006
1280	LC648_contact	LC648	1.18348
1281	LC648_contact	LC648	0.798515
1282	LC648_contact	LC648	2.75551
1283	LC648_contact	LC648	1.63093
1284	LC648_contact	LC648	0.841048
1285	LC648_contact	LC648	0.61074
1286	LC648_contact	LC648	0.355486
1287	LC648_contact	LC648	0.0864221
1288	LC648_contact	LC648	1.34574
1289	LC648_contact	LC648	0.812891
1290	LC648_contact	LC648	0.353982
1291	LC648_contact	LC648	0.198585
1292	LC648_contact	LC648	0.558206
1293	LC648_contact	LC648	1.22128
1294	LC648_contact	LC648	0.775397
1295	LC648_contact	LC648	0.30116
1296	LC648_contact	LC648	1.10199
1297	LC648_contact	LC648	0.362394
1298	LC648_contact	LC648	0.679022
1299	LC648_contact	LC648	0.053503
1300	LC648_contact	LC648	1.17051
1301	LC648_contact	LC648	1.2225
1302	LC648_contact	LC648	0.0908899
1303	LC648_contact	LC648	0.315273
1304	LC648_contact	LC648	1.7686
1305	LC648_contact	LC648	1.4225
1306	LC648_contact	LC648	0.181303
1307	LC648_contact	LC648	0.296887
1308	LC648_contact	LC648	2.15216
1309	LC648_contact	LC648	0.199855
1310	LC648_contact	LC648	0.311132
1311	LC648_contact	LC648	0.0924441
1312	LC648_contact	LC648	2.7231
1313	LC648_contact	LC648	0.0872806
1314	LC648_contact	LC648	112.791
1315	LC648_contact	LC648	0.336274
1316	LC648_contact	LC648	1.58056
1317	LC648_contact	LC648	0.476361
1318	LC648_contact	LC648	0.178977
1319	LC648_contact	LC648	0.0989992
1320	LC648_contact	LC648	0.0529509
1321	LC648_contact	LC648	0.0750442
1322	LC648_contact	LC648	1.42029
1323	LC648_contact	LC648	0.317737
1324	LC648_contact	LC648	0.325902
1325	LC648_contact	LC648	0.106678
1326	LC648_contact	LC648	0.263994
1327	LC648_contact	LC648	0.328242
1328	LC648_contact	LC648	0.0760299
1329	LC648_contact	LC648	0.445659
1330	LC648_contact	LC648	0.222661
1331	LC648_contact	LC648	0.114135
1332	LC648_contact	LC648	0.136952
1333	LC648_contact	LC648	2.32053
1334	LC648_contact	LC648	0.121247
1335	LC648_contact	LC648	0.323666
1336	LC648_contact	LC648	0.988769
1337	LC648_contact	LC648	0.43859
1338	LC648_contact	LC648	0.473884
1339	LC648_contact	LC648	0.297113
1340	LC648_contact	LC648	0.646812
1341	LC648_contact	LC648	0.210872
1342	LC648_contact	LC648	0.0353795
1343	LC648_contact	LC648	0.848528
1344	LC648_contact	LC648	0.344959
1345	LC648_contact	LC648	0.177071
1346	LC648_contact	LC648	0.117328
1347	LC648_contact	LC648	2.54983
1348	LC648_contact	LC648	0.2451
1349	LC648_contact	LC648	0.257991
1350	LC648_contact	LC648	1.15122
1351	LC648_contact	LC648	0.118552
1352	LC648_contact	LC648	0.0741053
1353	LC648_contact	LC648	2.33241
1354	LC648_contact	LC648	7.73356
1355	LC648_contact	LC648	3.72246
1356	LC648_contact	LC648	0.408209
1357	LC648_contact	LC648	0.906746
1358	LC648_contact	LC648	2.03689
1359	LC648_contact	LC648	4.3404
1360	LC648_contact	LC648	2.02039
1361	LC648_contact	LC648	17.4435
1362	LC648_contact	LC648	1.52651
1363	LC648_contact	LC648	1.3182
1364	LC648_contact	LC648	0.633001
1365	LC648_contact	LC648	6.27774
1366	LC648_contact	LC648	0
1367	LC648_contact	LC648	0.96261
1368	LC648_contact	LC648	2.09708
1369	LC648_contact	LC648	0.656319
1370	LC648_contact	LC648	0.191927
1371	LC648_contact	LC648	0.215162
1372	LC648_contact	LC648	0.511843
1373	LC648_contact	LC648	1.16749
1374	LC648_contact	LC648	0.843603
1375	LC648_contact	LC648	9.8581
1376	LC648_contact	LC648	0.0102975
1377	LC648_contact	LC648	0.110176
1378	LC648_contact	LC648	0.336378
1379	LC648_contact	LC648	0.226909
1380	LC648_contact	LC648	0.958832
1381	LC648_contact	LC648	1.39946
1382	LC648_contact	LC648	0.667302
1383	LC648_contact	LC648	0.322549
1384	LC648_contact	LC648	0
1385	LC648_contact	LC648	0
1386	LC648_contact	LC648	0.723341
1387	LC648_contact	LC648	0.945752
1388	LC648_contact	LC648	0.378501
1389	LC648_contact	LC648	3.42666
1390	LC648_contact	LC648	0.0958324
1391	LC648_contact	LC648	1.01788
1392	LC648_contact	LC648	1.0149
1393	LC648_contact	LC648	0.0580097
1394	LC648_contact	LC648	0.215382
1395	LC648_contact	LC648	0.231922
1396	LC648_contact	LC648	0.0436098
1397	LC648_contact	LC648	0.438612
1398	LC648_contact	LC648	0.0264393
1399	LC648_contact	LC648	0.524086
1400	LC648_contact	LC648	5.53273
1401	LC648_contact	LC648	0.568724
1402	LC648_contact	LC648	0.156441
1403	LC648_contact	LC648	0.878894
1404	LC648_contact	LC648	0.108396
1405	LC648_contact	LC648	0.116086
1406	LC648_contact	LC648	0.13851
1407	LC648_contact	LC648	2.88104
1408	LC648_contact	LC648	0.873467
1409	LC648_contact	LC648	0.0645924
1410	LC648_contact	LC648	0.208772
1411	LC648_contact	LC648	0.149836
1412	LC648_contact	LC648	0.299843
1413	LC648_contact	LC648	0.611189
1414	LC648_contact	LC648	0.736875
1415	LC648_contact	LC648	0.109656
1416	LC648_contact	LC648	0.589026
1417	LC648_contact	LC648	0.100767
1418	LC648_contact	LC648	0.300185
1419	LC648_contact	LC648	1.30069
1420	LC648_contact	LC648	0.0672837
1421	LC648_contact	LC648	0.702262
1422	LC648_contact	LC648	0.215842
1423	LC648_contact	LC648	0.358253
1424	LC648_contact	LC648	0.217448
1425	LC648_contact	LC648	0.128857
1426	LC731_contact	LC731	0.0851124
1427	LC731_contact	LC731	0.138111
1428	LC731_contact	LC731	0.695986
1429	LC731_contact	LC731	2.62433
1430	LC731_contact	LC731	2.51284
1431	LC731_contact	LC731	0.121774
1432	LC731_contact	LC731	0.347452
1433	LC731_contact	LC731	0.661383
1434	LC731_contact	LC731	0.302348
1435	LC731_contact	LC731	0.131714
1436	LC731_contact	LC731	0.0548413
1437	LC731_contact	LC731	1.05871
1438	LC731_contact	LC731	0.612531
1439	LC731_contact	LC731	0.762047
1440	LC731_contact	LC731	0.741601
1441	LC731_contact	LC731	0.369613
1442	LC731_contact	LC731	0.145022
1443	LC731_contact	LC731	0
1444	LC731_contact	LC731	1.45181
1445	LC731_contact	LC731	0.147894
1446	LC731_contact	LC731	1.72755
1447	LC731_contact	LC731	1.08346
1448	LC731_contact	LC731	0.230815
1449	LC731_contact	LC731	0.923864
1450	LC731_contact	LC731	0.518101
1451	LC731_contact	LC731	1.39176
1452	LC731_contact	LC731	0.337917
1453	LC731_contact	LC731	0.111477
1454	LC731_contact	LC731	0.161915
1455	LC731_contact	LC731	0.116138
1456	LC731_contact	LC731	1.1372
1457	LC731_contact	LC731	0.092426
1458	LC731_contact	LC731	0.276052
1459	LC731_contact	LC731	0.397315
1460	LC731_contact	LC731	0.170511
1461	LC731_contact	LC731	0.309254
1462	LC731_contact	LC731	2.46804
1463	LC731_contact	LC731	0.508541
1464	LC731_contact	LC731	0.0754313
1465	LC731_contact	LC731	1.3227
1466	LC731_contact	LC731	0.95491
1467	LC731_contact	LC731	1.54202
1468	LC731_contact	LC731	0.316594
1469	LC731_contact	LC731	8.55839
1470	LC731_contact	LC731	5.28673
1471	LC731_contact	LC731	1.92836
1472	LC731_contact	LC731	0
1473	LC731_contact	LC731	63.0259
1474	LC731_contact	LC731	1.13952
1475	LC731_contact	LC731	0.459838
1476	LC731_contact	LC731	0.189652
1477	LC731_contact	LC731	0.073266
1478	LC731_contact	LC731	1.74346
1479	LC731_contact	LC731	0.978962
1480	LC731_contact	LC731	0.401986
1481	LC731_contact	LC731	1.19418
1482	LC731_contact	LC731	0.115335
1483	LC731_contact	LC731	3.9275
1484	LC731_contact	LC731	0.759445
1485	LC731_contact	LC731	0.0464233
1486	LC731_contact	LC731	0.354485
1487	LC731_contact	LC731	1.2627
1488	LC731_contact	LC731	0.423985
1489	LC731_contact	LC731	0.67457
1490	LC731_contact	LC731	0.120689
1491	LC731_contact	LC731	0.214796
1492	LC731_contact	LC731	0.529688
1493	LC731_contact	LC731	0.447057
1494	LC731_contact	LC731	1.8832
1495	LC731_contact	LC731	1.92021
1496	LC731_contact	LC731	1.45451
1497	LC731_contact	LC731	0.729818
1498	LC731_contact	LC731	0.563844
1499	LC731_contact	LC731	0.820305
1500	LC731_contact	LC731	0.690866
1501	LC731_contact	LC731	0.759576
1502	LC731_contact	LC731	0.328182
1503	LC731_contact	LC731	0.0277511
1504	LC731_contact	LC731	0.163978
1505	LC731_contact	LC731	0.246189
1506	LC731_contact	LC731	2.23896
1507	LC731_contact	LC731	111.312
1508	LC731_contact	LC731	0.133795
1509	LC731_contact	LC731	2.27791
1510	LC731_contact	LC731	0.718697
1511	LC731_contact	LC731	0.267428
1512	LC731_contact	LC731	1.09914
1513	LC731_contact	LC731	1.9475
1514	LC731_contact	LC731	0.245152
1515	LC731_contact	LC731	2.75859
1516	LC731_contact	LC731	1.01351
1517	LC731_contact	LC731	0.00763363
1518	LC731_contact	LC731	0.0148756
1519	LC731_contact	LC731	12.6676
1520	LC731_contact	LC731	0.385518
1521	LC731_contact	LC731	28.6047
1522	LC731_contact	LC731	3.91376
1523	LC731_contact	LC731	0.474274
1524	LC731_contact	LC731	15.1088
1525	LC731_contact	LC731	32.1234
1526	LC731_contact	LC731	0.249684
1527	LC731_contact	LC731	0.686566
1528	LC731_contact	LC731	0.267907
1529	LC731_contact	LC731	0.233887
1530	LC731_contact	LC731	14.418
1531	LC731_contact	LC731	53.5959
1532	LC731_contact	LC731	124.377
1533	LC731_contact	LC731	3.77678
1534	LC731_contact	LC731	15.3514
1535	LC731_contact	LC731	1.29059
1536	LC731_contact	LC731	0.453237
1537	LC731_contact	LC731	28.9099
1538	LC731_contact	LC731	1.14016
1539	LC731_contact	LC731	0.535221
1540	LC731_contact	LC731	1.11442
1541	LC731_contact	LC731	0.508854
1542	LC731_contact	LC731	0.679917
1543	LC731_contact	LC731	0.482688
1544	LC731_contact	LC731	1.45433
1545	LC731_contact	LC731	0.924207
1546	LC731_contact	LC731	0.0630126
1547	LC731_contact	LC731	0.736264
1548	LC731_contact	LC731	1.38014
1549	LC731_contact	LC731	1.54939
1550	LC731_contact	LC731	192.408
1551	LC731_contact	LC731	1.67411
1552	LC731_contact	LC731	0.43609
1553	LC731_contact	LC731	0.429399
1554	LC731_contact	LC731	2.4296
1555	LC731_contact	LC731	1.3131
1556	LC731_contact	LC731	0.705215
1557	LC731_contact	LC731	0.0805452
1558	LC731_contact	LC731	0.081191
1559	LC731_contact	LC731	0.256453
1560	LC731_contact	LC731	2.47904
1561	LC731_contact	LC731	4.23052
1562	LC731_contact	LC731	0.187874
1563	LC731_contact	LC731	0.112605
1564	LC731_contact	LC731	0.0655741
1565	LC731_contact	LC731	0.252141
1566	LC731_contact	LC731	1.26652
1567	LC731_contact	LC731	1.41456
1568	LC731_contact	LC731	0.971834
1569	LC731_contact	LC731	2.88677
1570	LC731_contact	LC731	12.415
1571	LC731_contact	LC731	9.55073
1572	LC731_contact	LC731	17.4565
1573	LC731_contact	LC731	0.692962
1574	LC731_contact	LC731	0.142685
1575	LC731_contact	LC731	2.6094
1576	LC731_contact	LC731	0.494139
1577	LC731_contact	LC731	0.930949
1578	LC731_contact	LC731	0.207413
1579	LC731_contact	LC731	0.0302273
1580	LC731_contact	LC731	0.0432404
1581	LC731_contact	LC731	0.341169
1582	LC731_contact	LC731	0.340773
1583	LC731_contact	LC731	0.757374
1584	LC731_contact	LC731	0
1585	LC731_contact	LC731	0.45711
1586	LC731_contact	LC731	0.287298
1587	LC731_contact	LC731	0.295034
1588	LC731_contact	LC731	0.988792
1589	LC731_contact	LC731	3.43284
1590	LC731_contact	LC731	1.67138
1591	LC731_contact	LC731	2.50477
1592	LC731_contact	LC731	0.709578
1593	LC731_contact	LC731	1.08653
1594	LC731_contact	LC731	5.20996
1595	LC731_contact	LC731	0.333667
1596	LC731_contact	LC731	1.40708
1597	LC731_contact	LC731	1.92856
1598	LC731_contact	LC731	2.0926
1599	LC731_contact	LC731	0.92154
1600	LC731_contact	LC731	0.348036
1601	LC731_contact	LC731	0.503946
1602	LC731_contact	LC731	0.023953
1603	LC731_contact	LC731	34.7681
1604	LC731_contact	LC731	1.05603
1605	LC731_contact	LC731	0.510526
1606	LC731_contact	LC731	1.07917
1607	LC731_contact	LC731	0.400739
1608	LC731_contact	LC731	1.09445
1609	LC731_contact	LC731	0.244664
1610	LC731_contact	LC731	0
1611	LC731_contact	LC731	1.11059
1612	LC731_contact	LC731	23.1596
1613	LC731_contact	LC731	0.298926
1614	LC731_contact	LC731	0.113322
1615	LC731_contact	LC731	0.184145
1616	LC731_contact	LC731	0.0734402
1617	LC731_contact	LC731	0.305695
1618	LC731_contact	LC731	0.441596
1619	LC731_contact	LC731	1.62599
1620	LC731_contact	LC731	0.317327
1621	LC731_contact	LC731	1.31048
1622	LC731_contact	LC731	0.935423
1623	LC731_contact	LC731	1.10861
1624	LC731_contact	LC731	1.55324
1625	LC731_contact	LC731	1.8443
1626	LC731_contact	LC731	0.218561
1627	LC731_contact	LC731	0.289298
1628	LC731_contact	LC731	1.60947
1629	LC731_contact	LC731	0.112221
1630	LC731_contact	LC731	6.20663
1631	LC731_contact	LC731	0.074057
1632	LC731_contact	LC731	0.163227
1633	LC731_contact	LC731	3.55707
1634	LC731_contact	LC731	0.618074
1635	LC731_contact	LC731	0.484202
1636	LC731_contact	LC731	0.690407
1637	LC731_contact	LC731	0.161116
1638	LC731_contact	LC731	0.686063
1639	LC731_contact	LC731	1.42659
1640	LC731_contact	LC731	0.0728575
1641	LC731_contact	LC731	0.679866
1642	LC731_contact	LC731	0.313206
1643	LC731_contact	LC731	1.09092
1644	LC731_contact	LC731	0.209328
1645	LC731_contact	LC731	0.164481
1646	LC731_contact	LC731	0.124861
1647	LC731_contact	LC731	0.813968
1648	LC731_contact	LC731	198.419
1649	LC731_contact	LC731	0.267363
1650	LC731_contact	LC731	0.215032
1651	LC731_contact	LC731	0.167064
1652	LC731_contact	LC731	0.220033
1653	LC731_contact	LC731	1.08276
1654	LC731_contact	LC731	0.102401
1655	LC731_contact	LC731	1.01373
1656	LC731_contact	LC731	0.549132
1657	LC731_contact	LC731	1.30914
1658	LC731_contact	LC731	0.117676
1659	LC731_contact	LC731	0.529661
1660	LC731_contact	LC731	0.472054
1661	LC731_contact	LC731	1.32295
1662	LC731_contact	LC731	0.215322
1663	LC731_contact	LC731	0.760897
1664	LC731_contact	LC731	0.106987
1665	LC731_contact	LC731	10.3004
1666	LC731_contact	LC731	2.4672
1667	LC731_contact	LC731	1.18281
1668	LC731_contact	LC731	0.0603783
1669	LC731_contact	LC731	1.63304
1670	LC731_contact	LC731	0.349827
1671	LC731_contact	LC731	0.485817
1672	LC731_contact	LC731	2.99482
1673	LC731_contact	LC731	0.475245
1674	LC731_contact	LC731	0.0855268
1675	LC731_contact	LC731	0.753203
1676	LC731_contact	LC731	0.562487
1677	LC731_contact	LC731	0.150613
1678	LC731_contact	LC731	0.281194
1679	LC731_contact	LC731	0.14223
1680	LC731_contact	LC731	0.694458
1681	LC731_contact	LC731	0.280909
1682	LC648_contact	LC731	0.268013
1683	LC648_contact	LC731	2.30788
1684	LC648_contact	LC731	0.155457
1685	LC648_contact	LC731	0.460965
1686	LC648_contact	LC731	0.301014
1687	LC648_contact	LC731	0.089648
1688	LC648_contact	LC731	0.0932061
1689	LC648_contact	LC731	0.166983
1690	LC648_contact	LC731	0.186043
1691	LC648_contact	LC731	0.122147
1692	LC648_contact	LC731	1.93985
1693	LC648_contact	LC731	0.877805
1694	LC648_contact	LC731	0.737013
1695	LC648_contact	LC731	5.21726
1696	LC648_contact	LC731	0.484963
1697	LC648_contact	LC731	5.6023
1698	LC648_contact	LC731	0.187813
1699	LC648_contact	LC731	0.152293
1700	LC648_contact	LC731	0.0512575
1701	LC648_contact	LC731	27.8602
1702	LC648_contact	LC731	0.172366
1703	LC648_contact	LC731	2.09878
1704	LC648_contact	LC731	0.102
1705	LC648_contact	LC731	0.377744
1706	LC648_contact	LC731	0.110758
1707	LC648_contact	LC731	0.181702
1708	LC648_contact	LC731	0.122057
1709	LC648_contact	LC731	1.79663
1710	LC648_contact	LC731	0.647295
1711	LC648_contact	LC731	0.498551
1712	LC648_contact	LC731	0.232814
1713	LC648_contact	LC731	1.01426
1714	LC648_contact	LC731	0.10219
1715	LC648_contact	LC731	0.0822806
1716	LC648_contact	LC731	2.78409
1717	LC648_contact	LC731	1.30071
1718	LC648_contact	LC731	1.50986
1719	LC648_contact	LC731	0.0631633
1720	LC648_contact	LC731	0.664184
1721	LC648_contact	LC731	0.110619
1722	LC648_contact	LC731	1.12356
1723	LC648_contact	LC731	1.62388
1724	LC648_contact	LC731	0.389317
1725	LC648_contact	LC731	1.22259
1726	LC648_contact	LC731	0.0484381
1727	LC648_contact	LC731	2.35252
1728	LC648_contact	LC731	17.2584
1729	LC648_contact	LC731	0.100307
1730	LC648_contact	LC731	2.44256
1731	LC648_contact	LC731	0.131423
1732	LC648_contact	LC731	0.0145116
1733	LC648_contact	LC731	1.6846
1734	LC648_contact	LC731	0.991747
1735	LC648_contact	LC731	2.44753
1736	LC648_contact	LC731	1.01342
1737	LC648_contact	LC731	0.0936135
1738	LC648_contact	LC731	0.237174
1739	LC648_contact	LC731	0.510436
1740	LC648_contact	LC731	0.553122
1741	LC648_contact	LC731	0.177367
1742	LC648_contact	LC731	0.635909
1743	LC648_contact	LC731	0.166939
1744	LC648_contact	LC731	8.45698
1745	LC648_contact	LC731	0.29428
1746	LC648_contact	LC731	0.48292
1747	LC648_contact	LC731	0.115921
1748	LC648_contact	LC731	0.723308
1749	LC648_contact	LC731	0.07982
1750	LC648_contact	LC731	0.20967
1751	LC648_contact	LC731	0.923842
1752	LC648_contact	LC731	4.49187
1753	LC648_contact	LC731	0.326644
1754	LC648_contact	LC731	3.63996
1755	LC648_contact	LC731	1.72611
1756	LC648_contact	LC731	0.462005
1757	LC648_contact	LC731	3.76152
1758	LC648_contact	LC731	0.135122
1759	LC648_contact	LC731	0.50403
1760	LC648_contact	LC731	0.286027
1761	LC648_contact	LC731	0.0359808
1762	LC648_contact	LC731	0.436872
1763	LC648_contact	LC731	0.218522
1764	LC648_contact	LC731	1.1083
1765	LC648_contact	LC731	2.11621
1766	LC648_contact	LC731	1.46306
1767	LC648_contact	LC731	1.35234
1768	LC648_contact	LC731	0.819634
1769	LC648_contact	LC731	0.536353
1770	LC648_contact	LC731	2.45417
1771	LC648_contact	LC731	0.238901
1772	LC648_contact	LC731	0.831458
1773	LC648_contact	LC731	0.167097
1774	LC648_contact	LC731	0.787636
1775	LC648_contact	LC731	0.92106
1776	LC648_contact	LC731	0.361846
1777	LC648_contact	LC731	0.0942531
1778	LC648_contact	LC731	0.35404
1779	LC648_contact	LC731	0.731084
1780	LC648_contact	LC731	0.175057
1781	LC648_contact	LC731	0.540653
1782	LC648_contact	LC731	5.27423
1783	LC648_contact	LC731	2.8408
1784	LC648_contact	LC731	0.037333
1785	LC648_contact	LC731	0.882154
1786	LC648_contact	LC731	0.357924
1787	LC648_contact	LC731	0.643966
1788	LC648_contact	LC731	1.97506
1789	LC648_contact	LC731	0.672345
1790	LC648_contact	LC731	0.316521
1791	LC648_contact	LC731	0.049704
1792	LC648_contact	LC731	0.454572
1793	LC648_contact	LC731	2.30594
1794	LC648_contact	LC731	8.09594
1795	LC648_contact	LC731	8.24149
1796	LC648_contact	LC731	1.20277
1797	LC648_contact	LC731	0.327519
1798	LC648_contact	LC731	1.19301
1799	LC648_contact	LC731	0.634182
1800	LC648_contact	LC731	0.215182
1801	LC648_contact	LC731	0.445134
1802	LC648_contact	LC731	0.79695
1803	LC648_contact	LC731	1.0075
1804	LC648_contact	LC731	0.419327
1805	LC648_contact	LC731	1.87929
1806	LC648_contact	LC731	0.0694636
1807	LC648_contact	LC731	0.156886
1808	LC648_contact	LC731	5.35336
1809	LC648_contact	LC731	0.140998
1810	LC648_contact	LC731	2.67757
1811	LC648_contact	LC731	0.141288
1812	LC648_contact	LC731	0.35427
1813	LC648_contact	LC731	0.83714
1814	LC648_contact	LC731	2.3263
1815	LC648_contact	LC731	0.0664627
1816	LC648_contact	LC731	0.115047
1817	LC648_contact	LC731	0.361292
1818	LC648_contact	LC731	1.24115
1819	LC648_contact	LC731	0.965827
1820	LC648_contact	LC731	0.222139
1821	LC648_contact	LC731	0.790804
1822	LC648_contact	LC731	2.23006
1823	LC648_contact	LC731	1.94052
1824	LC648_contact	LC731	1.66824
1825	LC648_contact	LC731	0.00322298
1826	LC648_contact	LC731	0.229288
1827	LC648_contact	LC731	0.0643789
1828	LC648_contact	LC731	5.32746
1829	LC648_contact	LC731	0.756381
1830	LC648_contact	LC731	1.2617
1831	LC648_contact	LC731	1.89953
1832	LC648_contact	LC731	0.675967
1833	LC648_contact	LC731	0.211735
1834	LC648_contact	LC731	2.59156
1835	LC648_contact	LC731	0.646431
1836	LC648_contact	LC731	0.0726838
1837	LC648_contact	LC731	0.212143
1838	LC648_contact	LC731	0.765201
1839	LC648_contact	LC731	0.129675
1840	LC648_contact	LC731	0.00147384
1841	LC648_contact	LC731	0.101012
1842	LC648_contact	LC731	0.322465
1843	LC648_contact	LC731	0.00868889
1844	LC648_contact	LC731	0.142436
1845	LC648_contact	LC731	0.60255
1846	LC648_contact	LC731	0.0385593
1847	LC648_contact	LC731	0.937569
1848	LC648_contact	LC731	0.17797
1849	LC648_contact	LC731	0.0616369
1850	LC648_contact	LC731	1.27043
1851	LC648_contact	LC731	1.11645
1852	LC648_contact	LC731	0.911018
1853	LC648_contact	LC731	1.53385
1854	LC648_contact	LC731	10.2075
1855	LC648_contact	LC731	1.35319
1856	LC648_contact	LC731	1.14899
1857	LC648_contact	LC731	0.418937
1858	LC648_contact	LC731	0.212653
1859	LC648_contact	LC731	0.309231
1860	LC648_contact	LC731	0.375949
1861	LC648_contact	LC731	0.73973
1862	LC648_contact	LC731	0.270797
1863	LC648_contact	LC731	2.22005
1864	LC648_contact	LC731	0.630927
1865	LC648_contact	LC731	0.362595
1866	LC648_contact	LC731	0.089275
1867	LC648_contact	LC731	3.41547
1868	LC648_contact	LC731	0.400273
1869	LC648_contact	LC731	0.769515
1870	LC648_contact	LC731	0.338047
1871	LC648_contact	LC731	0.138425
1872	LC648_contact	LC731	0.834009
1873	LC648_contact	LC731	1.38293
1874	LC648_contact	LC731	0.722558
1875	LC648_contact	LC731	1.58543
1876	LC648_contact	LC731	0.0188358
1877	LC648_contact	LC731	0.0153617
1878	LC648_contact	LC731	2.40309
1879	LC648_contact	LC731	0.510081
1880	LC648_contact	LC731	0.389219
1881	LC648_contact	LC731	2.0074
1882	LC648_contact	LC731	0.141341
1883	LC648_contact	LC731	0.151313
1884	LC648_contact	LC731	0.841492
1885	LC648_contact	LC731	0.308561
1886	LC648_contact	LC731	0.594971
1887	LC648_contact	LC731	0.864193
1888	LC648_contact	LC731	0.840309
1889	LC648_contact	LC731	0.97775
1890	LC648_contact	LC731	0.170829
1891	LC648_contact	LC731	0.556703
1892	LC648_contact	LC731	1.17565
1893	LC648_contact	LC731	6.61276
1894	LC648_contact	LC731	1.31162
1895	LC648_contact	LC731	0.706503
1896	LC648_contact	LC731	0.462788
1897	LC648_contact	LC731	5.75573
1898	LC648_contact	LC731	0.204762
1899	LC648_contact	LC731	0.786563
1900	LC648_contact	LC731	0.0272094
1901	LC648_contact	LC731	0.0501726
1902	LC648_contact	LC731	0.36621
1903	LC648_contact	LC731	0.103972
1904	LC648_contact	LC731	5.33824
1905	LC648_contact	LC731	0.677363
1906	LC648_contact	LC731	2.91683
1907	LC648_contact	LC731	0.774723
1908	LC648_contact	LC731	1.85603
1909	LC648_contact	LC731	1.65185
1910	LC648_contact	LC731	0.105541
1911	LC648_contact	LC731	1.28744
1912	LC648_contact	LC731	0.232536
1913	LC648_contact	LC731	0.224426
1914	LC648_contact	LC731	0.956066
1915	LC648_contact	LC731	1.33748
1916	LC648_contact	LC731	0.637883
1917	LC648_contact	LC731	0.0961099
1918	LC648_contact	LC731	2.47571
1919	LC648_contact	LC731	1.55945
1920	LC648_contact	LC731	0.380834
1921	LC648_contact	LC731	0.266566
1922	LC648_contact	LC731	0.326825
1923	LC648_contact	LC731	0.608284
1924	LC648_contact	LC731	1.91959
1925	LC648_contact	LC731	0.333257
1926	LC648_contact	LC731	3.05883
1927	LC648_contact	LC731	0.0652932
1928	LC648_contact	LC731	2.54112
1929	LC648_contact	LC731	0.142721
1930	LC648_contact	LC731	0.649581
1931	LC648_contact	LC731	0.306368
1932	LC648_contact	LC731	1.22861
1933	LC648_contact	LC731	2.27414
1934	LC648_contact	LC731	0.101594
1935	LC648_contact	LC731	0.104819
1936	LC648_contact	LC731	0.151334
1937	LC648_contact	LC731	2.35855
1938	LC648_contact	LC731	0.548133
1939	LC648_contact	LC731	0.208008
1940	LC648_contact	LC731	3.19068
1941	LC648_contact	LC731	0.0194756
1942	LC648_contact	LC731	0.886769
1943	LC648_contact	LC731	0.262064
1944	LC648_contact	LC731	0.130651
1945	LC648_contact	LC731	0.695369
1946	LC648_contact	LC731	0.690227
1947	LC648_contact	LC731	0.609902
1948	LC648_contact	LC731	2.30038
1949	LC648_contact	LC731	4.05657
1950	LC648_contact	LC731	0.722403
1951	LC648_contact	LC731	1.65045
1952	LC648_contact	LC731	2.88006
1953	LC648_contact	LC731	1.48915
1954	LC648_contact	LC731	1.49914
1955	LC648_contact	LC731	0.258535
1956	LC648_contact	LC731	0.460739
1957	LC648_contact	LC731	1.29637
1958	LC648_contact	LC731	1.13874
1959	LC648_contact	LC731	0.126526
1960	LC648_contact	LC731	0.0749675
1961	LC648_contact	LC731	0.151706
1962	LC648_contact	LC731	9.40555
1963	LC648_contact	LC731	4.94298
1964	LC648_contact	LC731	0.798995
1965	LC648_contact	LC731	0.193657
1966	LC648_contact	LC731	0.489074
1967	LC648_contact	LC731	0.478938
1968	LC648_contact	LC731	0.0844844
1969	LC648_contact	LC731	0.201309
1970	LC648_contact	LC731	0.477543
1971	LC648_contact	LC731	3.97543
1972	LC648_contact	LC731	0.0609861
1973	LC648_contact	LC731	0.189694
1974	LC648_contact	LC731	0.225719
1975	LC648_contact	LC731	0.878646
1976	LC648_contact	LC731	15.2614
1977	LC648_contact	LC731	3.88482
1978	LC648_contact	LC731	0.76453
1979	LC648_contact	LC731	1.05383
1980	LC648_contact	LC731	0.0842203
1981	LC648_contact	LC731	0.113161
1982	LC648_contact	LC731	0.260452
1983	LC648_contact	LC731	2.31976
1984	LC648_contact	LC731	0.277647
1985	LC648_contact	LC731	0.0714269
1986	LC648_contact	LC731	3.46958
1987	LC648_contact	LC731	9.14604
1988	LC648_contact	LC731	5.11667
1989	LC648_contact	LC731	0.218739
1990	LC648_contact	LC731	0.574185
1991	LC648_contact	LC731	1.83712
1992	LC648_contact	LC731	0.159865
1993	LC648_contact	LC731	0.0969251
1994	LC648_contact	LC731	2.74822
1995	LC648_contact	LC731	0.166518
1996	LC648_contact	LC731	1.69046
1997	LC648_contact	LC731	83.9207
1998	LC648_contact	LC731	0.0264672
1999	LC648_contact	LC731	2.81566
[truncated: 851 more rows]

## Sheet: extd_fig10b
V1	V2	V3	V4	bin	sample	class
1	chr1	8500000	9000000	0.243788	chr1:8500000-9000000	LC731	LC648_contact
2	chr1	11500000	12000000	1.00445	chr1:11500000-12000000	LC731	LC648_contact
3	chr1	13500000	14000000	0.366253	chr1:13500000-14000000	LC731	LC648_contact
4	chr1	14500000	15000000	0.564188	chr1:14500000-15000000	LC731	LC648_contact
5	chr1	19500000	20000000	0.256303	chr1:19500000-20000000	LC731	LC648_contact
6	chr1	20500000	21000000	0.562976	chr1:20500000-21000000	LC731	LC731_contact
7	chr1	24500000	25000000	0.863006	chr1:24500000-25000000	LC731	LC648_contact
8	chr1	28500000	29000000	0.73213	chr1:28500000-29000000	LC731	LC648_contact
9	chr1	29500000	30000000	1.1158	chr1:29500000-30000000	LC731	LC648_contact
10	chr1	33500000	34000000	0.775516	chr1:33500000-34000000	LC731	LC648_contact
11	chr1	34500000	35000000	0.649634	chr1:34500000-35000000	LC731	LC648_contact
12	chr1	35500000	36000000	0.558281	chr1:35500000-36000000	LC731	LC731_contact
13	chr1	38500000	39000000	0.491759	chr1:38500000-39000000	LC731	LC648_contact
14	chr1	41500000	42000000	0.809004	chr1:41500000-42000000	LC731	LC648_contact
15	chr1	42500000	43000000	0.530857	chr1:42500000-43000000	LC731	LC648_contact
16	chr1	50500000	51000000	0.709689	chr1:50500000-51000000	LC731	LC648_contact
17	chr1	56500000	57000000	0.856121	chr1:56500000-57000000	LC731	LC648_contact
18	chr1	57500000	58000000	1.28312	chr1:57500000-58000000	LC731	LC648_contact
19	chr1	58500000	59000000	0.779873	chr1:58500000-59000000	LC731	LC648_contact
20	chr1	59500000	60000000	0.591052	chr1:59500000-60000000	LC731	LC648_contact
21	chr1	60500000	61000000	0.790323	chr1:60500000-61000000	LC731	LC648_contact
22	chr1	61500000	62000000	0.883455	chr1:61500000-62000000	LC731	LC648_contact
23	chr1	62500000	63000000	0.847364	chr1:62500000-63000000	LC731	LC648_contact
24	chr1	63500000	64000000	1.36245	chr1:63500000-64000000	LC731	LC648_contact
25	chr1	64500000	65000000	0.926956	chr1:64500000-65000000	LC731	LC648_contact
26	chr1	65500000	66000000	0.924797	chr1:65500000-66000000	LC731	LC648_contact
27	chr1	71500000	72000000	1.17509	chr1:71500000-72000000	LC731	LC648_contact
28	chr1	72500000	73000000	1.18068	chr1:72500000-73000000	LC731	LC648_contact
29	chr1	81500000	82000000	0.465785	chr1:81500000-82000000	LC731	LC648_contact
30	chr1	182500000	183000000	0.748318	chr1:182500000-183000000	LC731	LC648_contact
31	chr1	183500000	184000000	0.644805	chr1:183500000-184000000	LC731	LC648_contact
32	chr1	184500000	185000000	0.693407	chr1:184500000-185000000	LC731	LC648_contact
33	chr1	188500000	189000000	1.58245	chr1:188500000-189000000	LC731	LC648_contact
34	chr1	189500000	190000000	1.47778	chr1:189500000-190000000	LC731	LC648_contact
35	chr1	191500000	192000000	1.57342	chr1:191500000-192000000	LC731	LC648_contact
36	chr1	193500000	194000000	1.29277	chr1:193500000-194000000	LC731	LC648_contact
37	chr1	194500000	195000000	1.35176	chr1:194500000-195000000	LC731	LC648_contact
38	chr1	195500000	196000000	1.45787	chr1:195500000-196000000	LC731	LC648_contact
39	chr1	198500000	199000000	0.572289	chr1:198500000-199000000	LC731	LC648_contact
40	chr1	208500000	209000000	1.29976	chr1:208500000-209000000	LC731	LC648_contact
41	chr1	213500000	214000000	1.88017	chr1:213500000-214000000	LC731	LC648_contact
42	chr1	222500000	223000000	1.26815	chr1:222500000-223000000	LC731	LC648_contact
43	chr1	231500000	232000000	0.854696	chr1:231500000-232000000	LC731	LC648_contact
44	chr1	238500000	239000000	1.22682	chr1:238500000-239000000	LC731	LC648_contact
45	chr2	7500000	8000000	0.820771	chr2:7500000-8000000	LC731	LC648_contact
46	chr2	12500000	13000000	0.755358	chr2:12500000-13000000	LC731	LC648_contact
47	chr2	13500000	14000000	1.32265	chr2:13500000-14000000	LC731	LC648_contact
48	chr2	27500000	28000000	0.759576	chr2:27500000-28000000	LC731	LC648_contact
49	chr2	32500000	33000000	0.783686	chr2:32500000-33000000	LC731	LC648_contact
50	chr2	40500000	41000000	1.13482	chr2:40500000-41000000	LC731	LC648_contact
51	chr2	60500000	61000000	1.0592	chr2:60500000-61000000	LC731	LC648_contact
52	chr2	61500000	62000000	0.748289	chr2:61500000-62000000	LC731	LC648_contact
53	chr2	62500000	63000000	0.459273	chr2:62500000-63000000	LC731	LC648_contact
54	chr2	76500000	77000000	0.690817	chr2:76500000-77000000	LC731	LC648_contact
55	chr2	99500000	100000000	0.572722	chr2:99500000-100000000	LC731	LC648_contact
56	chr2	102500000	103000000	0.554591	chr2:102500000-103000000	LC731	LC648_contact
57	chr2	103500000	104000000	0.356248	chr2:103500000-104000000	LC731	LC648_contact
58	chr2	147500000	148000000	0.56928	chr2:147500000-148000000	LC731	LC648_contact
59	chr2	159500000	160000000	0.469492	chr2:159500000-160000000	LC731	LC648_contact
60	chr2	162500000	163000000	0.979108	chr2:162500000-163000000	LC731	LC648_contact
61	chr2	164500000	165000000	0.803333	chr2:164500000-165000000	LC731	LC648_contact
62	chr2	165500000	166000000	1.03273	chr2:165500000-166000000	LC731	LC648_contact
63	chr2	169500000	170000000	0.568767	chr2:169500000-170000000	LC731	LC648_contact
64	chr2	174500000	175000000	0.699657	chr2:174500000-175000000	LC731	LC648_contact
65	chr2	175500000	176000000	0.639886	chr2:175500000-176000000	LC731	LC648_contact
66	chr2	192500000	193000000	1.49044	chr2:192500000-193000000	LC731	LC648_contact
67	chr2	193500000	194000000	1.27248	chr2:193500000-194000000	LC731	LC648_contact
68	chr2	202500000	203000000	0.607526	chr2:202500000-203000000	LC731	LC648_contact
69	chr2	203500000	204000000	0.752449	chr2:203500000-204000000	LC731	LC648_contact
70	chr2	204500000	205000000	0.565066	chr2:204500000-205000000	LC731	LC648_contact
71	chr2	209500000	210000000	0.817928	chr2:209500000-210000000	LC731	LC648_contact
72	chr2	220500000	221000000	0.736601	chr2:220500000-221000000	LC731	LC648_contact
73	chr2	221500000	222000000	0.782021	chr2:221500000-222000000	LC731	LC648_contact
74	chr2	223500000	224000000	0.919694	chr2:223500000-224000000	LC731	LC648_contact
75	chr2	233500000	234000000	0.613395	chr2:233500000-234000000	LC731	LC648_contact
76	chr2	235500000	236000000	1.12316	chr2:235500000-236000000	LC731	LC648_contact
77	chr2	236500000	237000000	1.31708	chr2:236500000-237000000	LC731	LC648_contact
78	chr2	237500000	238000000	1.06313	chr2:237500000-238000000	LC731	LC648_contact
79	chr3	53500000	54000000	0.468845	chr3:53500000-54000000	LC731	LC648_contact
80	chr3	55500000	56000000	0.491656	chr3:55500000-56000000	LC731	LC648_contact
81	chr3	56500000	57000000	0.410299	chr3:56500000-57000000	LC731	LC648_contact
82	chr3	58500000	59000000	0.515933	chr3:58500000-59000000	LC731	LC648_contact
83	chr3	63500000	64000000	0.668799	chr3:63500000-64000000	LC731	LC648_contact
84	chr3	64500000	65000000	0.622858	chr3:64500000-65000000	LC731	LC648_contact
85	chr3	65500000	66000000	0.390232	chr3:65500000-66000000	LC731	LC648_contact
86	chr3	81500000	82000000	0.809339	chr3:81500000-82000000	LC731	LC648_contact
87	chr3	111500000	112000000	0.710079	chr3:111500000-112000000	LC731	LC731_contact
88	chr3	113500000	114000000	0.649287	chr3:113500000-114000000	LC731	LC648_contact
89	chr3	114500000	115000000	0.390416	chr3:114500000-115000000	LC731	LC648_contact
90	chr3	124500000	125000000	0.685999	chr3:124500000-125000000	LC731	LC648_contact
91	chr3	126500000	127000000	0.859586	chr3:126500000-127000000	LC731	LC731_contact
92	chr3	132500000	133000000	0.789715	chr3:132500000-133000000	LC731	LC648_contact
93	chr3	141500000	142000000	0.958945	chr3:141500000-142000000	LC731	LC648_contact
94	chr3	142500000	143000000	0.790331	chr3:142500000-143000000	LC731	LC648_contact
95	chr3	143500000	144000000	1.21369	chr3:143500000-144000000	LC731	LC648_contact
96	chr3	145500000	146000000	1.35638	chr3:145500000-146000000	LC731	LC648_contact
97	chr3	146500000	147000000	0.827923	chr3:146500000-147000000	LC731	LC648_contact
98	chr3	147500000	148000000	0.720477	chr3:147500000-148000000	LC731	LC648_contact
99	chr3	149500000	150000000	0.663758	chr3:149500000-150000000	LC731	LC731_contact
100	chr3	150500000	151000000	0.970234	chr3:150500000-151000000	LC731	LC648_contact
101	chr3	152500000	153000000	1.09162	chr3:152500000-153000000	LC731	LC648_contact
102	chr3	156500000	157000000	1.43857	chr3:156500000-157000000	LC731	LC648_contact
103	chr3	167500000	168000000	1.29565	chr3:167500000-168000000	LC731	LC648_contact
104	chr3	168500000	169000000	0.779476	chr3:168500000-169000000	LC731	LC648_contact
105	chr3	170500000	171000000	0.85331	chr3:170500000-171000000	LC731	LC731_contact
106	chr3	171500000	172000000	0.740557	chr3:171500000-172000000	LC731	LC648_contact
107	chr3	173500000	174000000	0.969559	chr3:173500000-174000000	LC731	LC648_contact
108	chr3	175500000	176000000	1.14448	chr3:175500000-176000000	LC731	LC731_contact
109	chr3	178500000	179000000	1.44181	chr3:178500000-179000000	LC731	LC648_contact
110	chr3	181500000	182000000	0.889957	chr3:181500000-182000000	LC731	LC648_contact
111	chr3	182500000	183000000	0.693468	chr3:182500000-183000000	LC731	LC731_contact
112	chr3	184500000	185000000	0.848028	chr3:184500000-185000000	LC731	LC648_contact
113	chr3	185500000	186000000	1.25979	chr3:185500000-186000000	LC731	LC648_contact
114	chr3	188500000	189000000	0.908055	chr3:188500000-189000000	LC731	LC648_contact
115	chr3	189500000	190000000	1.41107	chr3:189500000-190000000	LC731	LC648_contact
116	chr3	190500000	191000000	1.71915	chr3:190500000-191000000	LC731	LC648_contact
117	chr3	191500000	192000000	1.35304	chr3:191500000-192000000	LC731	LC648_contact
118	chr4	14500000	15000000	0.413502	chr4:14500000-15000000	LC731	LC648_contact
119	chr4	53500000	54000000	0.484357	chr4:53500000-54000000	LC731	LC648_contact
120	chr4	59500000	60000000	0.54779	chr4:59500000-60000000	LC731	LC648_contact
121	chr4	75500000	76000000	0.577208	chr4:75500000-76000000	LC731	LC648_contact
122	chr4	76500000	77000000	0.626492	chr4:76500000-77000000	LC731	LC648_contact
123	chr4	87500000	88000000	0.344648	chr4:87500000-88000000	LC731	LC648_contact
124	chr4	94500000	95000000	0.630135	chr4:94500000-95000000	LC731	LC648_contact
125	chr4	101500000	102000000	0.356996	chr4:101500000-102000000	LC731	LC648_contact
126	chr4	121500000	122000000	0.5962	chr4:121500000-122000000	LC731	LC648_contact
127	chr4	122500000	123000000	0.473142	chr4:122500000-123000000	LC731	LC648_contact
128	chr4	123500000	124000000	0.334485	chr4:123500000-124000000	LC731	LC648_contact
129	chr4	126500000	127000000	0.425544	chr4:126500000-127000000	LC731	LC648_contact
130	chr4	137500000	138000000	0.571145	chr4:137500000-138000000	LC731	LC648_contact
131	chr4	158500000	159000000	0.937888	chr4:158500000-159000000	LC731	LC648_contact
132	chr4	159500000	160000000	1.34488	chr4:159500000-160000000	LC731	LC648_contact
133	chr4	165500000	166000000	1.2572	chr4:165500000-166000000	LC731	LC648_contact
134	chr4	175500000	176000000	0.692971	chr4:175500000-176000000	LC731	LC648_contact
135	chr4	184500000	185000000	0.58107	chr4:184500000-185000000	LC731	LC648_contact
136	chr5	18500000	19000000	0.845518	chr5:18500000-19000000	LC731	LC648_contact
137	chr5	28500000	29000000	0.635988	chr5:28500000-29000000	LC731	LC648_contact
138	chr5	40500000	41000000	0.583015	chr5:40500000-41000000	LC731	LC731_contact
139	chr5	44500000	45000000	0.641585	chr5:44500000-45000000	LC731	LC648_contact
140	chr5	53500000	54000000	0.615034	chr5:53500000-54000000	LC731	LC648_contact
141	chr5	65500000	66000000	0.434088	chr5:65500000-66000000	LC731	LC648_contact
142	chr5	66500000	67000000	0.401244	chr5:66500000-67000000	LC731	LC648_contact
143	chr5	67500000	68000000	0.293051	chr5:67500000-68000000	LC731	LC648_contact
144	chr5	68500000	69000000	0.417318	chr5:68500000-69000000	LC731	LC648_contact
145	chr5	71500000	72000000	0.36225	chr5:71500000-72000000	LC731	LC648_contact
146	chr5	72500000	73000000	0.429154	chr5:72500000-73000000	LC731	LC648_contact
147	chr5	73500000	74000000	0.417317	chr5:73500000-74000000	LC731	LC648_contact
148	chr5	74500000	75000000	0.511536	chr5:74500000-75000000	LC731	LC648_contact
149	chr5	75500000	76000000	0.437726	chr5:75500000-76000000	LC731	LC648_contact
150	chr5	76500000	77000000	0.631377	chr5:76500000-77000000	LC731	LC648_contact
151	chr5	77500000	78000000	0.434093	chr5:77500000-78000000	LC731	LC648_contact
152	chr5	78500000	79000000	0.608225	chr5:78500000-79000000	LC731	LC648_contact
153	chr5	79500000	80000000	0.58572	chr5:79500000-80000000	LC731	LC648_contact
154	chr5	80500000	81000000	0.623131	chr5:80500000-81000000	LC731	LC648_contact
155	chr5	81500000	82000000	0.554265	chr5:81500000-82000000	LC731	LC648_contact
156	chr5	87500000	88000000	0.403683	chr5:87500000-88000000	LC731	LC648_contact
157	chr5	90500000	91000000	0.409336	chr5:90500000-91000000	LC731	LC731_contact
158	chr5	92500000	93000000	0.421236	chr5:92500000-93000000	LC731	LC648_contact
159	chr5	96500000	97000000	0.673752	chr5:96500000-97000000	LC731	LC648_contact
160	chr5	100500000	101000000	0.767351	chr5:100500000-101000000	LC731	LC648_contact
161	chr5	104500000	105000000	1.19462	chr5:104500000-105000000	LC731	LC648_contact
162	chr5	123500000	124000000	0.368791	chr5:123500000-124000000	LC731	LC731_contact
163	chr5	124500000	125000000	0.571162	chr5:124500000-125000000	LC731	LC731_contact
164	chr5	125500000	126000000	0.291649	chr5:125500000-126000000	LC731	LC648_contact
165	chr5	128500000	129000000	0.331574	chr5:128500000-129000000	LC731	LC648_contact
166	chr5	129500000	130000000	0.625845	chr5:129500000-130000000	LC731	LC648_contact
167	chr5	136500000	137000000	0.773831	chr5:136500000-137000000	LC731	LC648_contact
168	chr5	137500000	138000000	0.767937	chr5:137500000-138000000	LC731	LC648_contact
169	chr5	162500000	163000000	1.18599	chr5:162500000-163000000	LC731	LC648_contact
170	chr5	164500000	165000000	1.16336	chr5:164500000-165000000	LC731	LC648_contact
171	chr5	165500000	166000000	1.24318	chr5:165500000-166000000	LC731	LC648_contact
172	chr5	167500000	168000000	1.05094	chr5:167500000-168000000	LC731	LC648_contact
173	chr5	171500000	172000000	0.803045	chr5:171500000-172000000	LC731	LC731_contact
174	chr6	1500000	2000000	0.944173	chr6:1500000-2000000	LC731	LC648_contact
175	chr6	12500000	13000000	1.38933	chr6:12500000-13000000	LC731	LC648_contact
176	chr6	18500000	19000000	0.603179	chr6:18500000-19000000	LC731	LC648_contact
177	chr6	19500000	20000000	0.63416	chr6:19500000-20000000	LC731	LC648_contact
178	chr6	22500000	23000000	0.345873	chr6:22500000-23000000	LC731	LC648_contact
179	chr6	24500000	25000000	0.683198	chr6:24500000-25000000	LC731	LC648_contact
180	chr6	25500000	26000000	0.555606	chr6:25500000-26000000	LC731	LC648_contact
181	chr6	34500000	35000000	0.439817	chr6:34500000-35000000	LC731	LC648_contact
182	chr6	38500000	39000000	0.500216	chr6:38500000-39000000	LC731	LC648_contact
183	chr6	64500000	65000000	0.85018	chr6:64500000-65000000	LC731	LC648_contact
184	chr6	130500000	131000000	1.16028	chr6:130500000-131000000	LC731	LC648_contact
185	chr6	131500000	132000000	0.913883	chr6:131500000-132000000	LC731	LC648_contact
186	chr6	137500000	138000000	1.35622	chr6:137500000-138000000	LC731	LC648_contact
187	chr6	152500000	153000000	1.77139	chr6:152500000-153000000	LC731	LC648_contact
188	chr6	162500000	163000000	0.80332	chr6:162500000-163000000	LC731	LC648_contact
189	chr6	163500000	164000000	0.733882	chr6:163500000-164000000	LC731	LC648_contact
190	chr6	164500000	165000000	0.412587	chr6:164500000-165000000	LC731	LC648_contact
191	chr6	165500000	166000000	1.57173	chr6:165500000-166000000	LC731	LC648_contact
192	chr7	3500000	4000000	1.67639	chr7:3500000-4000000	LC731	LC648_contact
193	chr7	5500000	6000000	2.10695	chr7:5500000-6000000	LC731	LC648_contact
194	chr7	6500000	7000000	2.10657	chr7:6500000-7000000	LC731	LC648_contact
195	chr7	7500000	8000000	1.37708	chr7:7500000-8000000	LC731	LC648_contact
196	chr7	8500000	9000000	1.83389	chr7:8500000-9000000	LC731	LC648_contact
197	chr7	9500000	10000000	1.54379	chr7:9500000-10000000	LC731	LC648_contact
198	chr7	10500000	11000000	2.11342	chr7:10500000-11000000	LC731	LC648_contact
199	chr7	11500000	12000000	1.95209	chr7:11500000-12000000	LC731	LC648_contact
200	chr7	12500000	13000000	1.58709	chr7:12500000-13000000	LC731	LC648_contact
201	chr7	13500000	14000000	1.17737	chr7:13500000-14000000	LC731	LC648_contact
202	chr7	14500000	15000000	1.86603	chr7:14500000-15000000	LC731	LC648_contact
203	chr7	15500000	16000000	2.32041	chr7:15500000-16000000	LC731	LC648_contact
204	chr7	18500000	19000000	1.56712	chr7:18500000-19000000	LC731	LC648_contact
205	chr7	19500000	20000000	1.82743	chr7:19500000-20000000	LC731	LC648_contact
206	chr7	20500000	21000000	1.99583	chr7:20500000-21000000	LC731	LC648_contact
207	chr7	22500000	23000000	1.29028	chr7:22500000-23000000	LC731	LC648_contact
208	chr7	23500000	24000000	1.88361	chr7:23500000-24000000	LC731	LC648_contact
209	chr7	24500000	25000000	1.55067	chr7:24500000-25000000	LC731	LC648_contact
210	chr7	25500000	26000000	2.5554	chr7:25500000-26000000	LC731	LC648_contact
211	chr7	26500000	27000000	1.69707	chr7:26500000-27000000	LC731	LC648_contact
212	chr7	27500000	28000000	0.968308	chr7:27500000-28000000	LC731	LC648_contact
213	chr7	28500000	29000000	1.12617	chr7:28500000-29000000	LC731	LC648_contact
214	chr7	30500000	31000000	1.87175	chr7:30500000-31000000	LC731	LC648_contact
215	chr7	42500000	43000000	1.20647	chr7:42500000-43000000	LC731	LC648_contact
216	chr7	45500000	46000000	0.58988	chr7:45500000-46000000	LC731	LC648_contact
217	chr7	46500000	47000000	0.743506	chr7:46500000-47000000	LC731	LC648_contact
218	chr7	47500000	48000000	1.12235	chr7:47500000-48000000	LC731	LC648_contact
219	chr7	54500000	55000000	4	chr7:54500000-55000000	LC731	LC731_contact
220	chr7	55500000	56000000	4	chr7:55500000-56000000	LC731	LC731_contact
221	chr7	78500000	79000000	1.52164	chr7:78500000-79000000	LC731	LC648_contact
222	chr7	79500000	80000000	1.78959	chr7:79500000-80000000	LC731	LC648_contact
223	chr7	80500000	81000000	1.74699	chr7:80500000-81000000	LC731	LC648_contact
224	chr7	81500000	82000000	1.56016	chr7:81500000-82000000	LC731	LC648_contact
225	chr7	82500000	83000000	1.94268	chr7:82500000-83000000	LC731	LC648_contact
226	chr7	83500000	84000000	1.73123	chr7:83500000-84000000	LC731	LC648_contact
227	chr7	84500000	85000000	1.42959	chr7:84500000-85000000	LC731	LC648_contact
228	chr7	90500000	91000000	1.26758	chr7:90500000-91000000	LC731	LC648_contact
229	chr7	114500000	115000000	2.17897	chr7:114500000-115000000	LC731	LC648_contact
230	chr7	115500000	116000000	2.33271	chr7:115500000-116000000	LC731	LC648_contact
231	chr7	118500000	119000000	2.21626	chr7:118500000-119000000	LC731	LC648_contact
232	chr7	121500000	122000000	0.999487	chr7:121500000-122000000	LC731	LC648_contact
233	chr7	125500000	126000000	2.17229	chr7:125500000-126000000	LC731	LC648_contact
234	chr7	126500000	127000000	2.29037	chr7:126500000-127000000	LC731	LC648_contact
235	chr7	129500000	130000000	1.2364	chr7:129500000-130000000	LC731	LC648_contact
236	chr7	130500000	131000000	1.1447	chr7:130500000-131000000	LC731	LC648_contact
237	chr7	132500000	133000000	1.12864	chr7:132500000-133000000	LC731	LC648_contact
238	chr7	133500000	134000000	1.08198	chr7:133500000-134000000	LC731	LC648_contact
239	chr7	134500000	135000000	1.68808	chr7:134500000-135000000	LC731	LC648_contact
240	chr7	136500000	137000000	2.16087	chr7:136500000-137000000	LC731	LC648_contact
241	chr7	137500000	138000000	1.66025	chr7:137500000-138000000	LC731	LC648_contact
242	chr7	138500000	139000000	1.26792	chr7:138500000-139000000	LC731	LC648_contact
243	chr7	145500000	146000000	2.40262	chr7:145500000-146000000	LC731	LC648_contact
244	chr7	151500000	152000000	2.38748	chr7:151500000-152000000	LC731	LC648_contact
245	chr9	3500000	4000000	0.519423	chr9:3500000-4000000	LC731	LC731_contact
246	chr9	13500000	14000000	0.532591	chr9:13500000-14000000	LC731	LC648_contact
247	chr9	33500000	34000000	0.574474	chr9:33500000-34000000	LC731	LC648_contact
248	chr9	70500000	71000000	0.940161	chr9:70500000-71000000	LC731	LC648_contact
249	chr9	71500000	72000000	1.40714	chr9:71500000-72000000	LC731	LC648_contact
250	chr9	77500000	78000000	1.40741	chr9:77500000-78000000	LC731	LC648_contact
251	chr9	83500000	84000000	1.22756	chr9:83500000-84000000	LC731	LC648_contact
252	chr9	86500000	87000000	0.974621	chr9:86500000-87000000	LC731	LC648_contact
253	chr9	87500000	88000000	1.04457	chr9:87500000-88000000	LC731	LC648_contact
254	chr9	89500000	90000000	1.33917	chr9:89500000-90000000	LC731	LC648_contact
255	chr9	94500000	95000000	0.839734	chr9:94500000-95000000	LC731	LC648_contact
256	chr9	100500000	101000000	1.77975	chr9:100500000-101000000	LC731	LC648_contact
257	chr9	102500000	103000000	1.75096	chr9:102500000-103000000	LC731	LC648_contact
258	chr9	105500000	106000000	1.37133	chr9:105500000-106000000	LC731	LC648_contact
259	chr9	108500000	109000000	1.01502	chr9:108500000-109000000	LC731	LC648_contact
260	chr9	109500000	110000000	1.10344	chr9:109500000-110000000	LC731	LC648_contact
261	chr9	110500000	111000000	0.898577	chr9:110500000-111000000	LC731	LC648_contact
262	chr9	115500000	116000000	1.42404	chr9:115500000-116000000	LC731	LC648_contact
263	chr9	123500000	124000000	0.926666	chr9:123500000-124000000	LC731	LC648_contact
264	chr9	124500000	125000000	0.967566	chr9:124500000-125000000	LC731	LC731_contact
265	chr9	125500000	126000000	0.798208	chr9:125500000-126000000	LC731	LC731_contact
266	chr10	4500000	5000000	0.468448	chr10:4500000-5000000	LC731	LC648_contact
267	chr10	12500000	13000000	0.782629	chr10:12500000-13000000	LC731	LC648_contact
268	chr10	60500000	61000000	0.545058	chr10:60500000-61000000	LC731	LC648_contact
269	chr10	75500000	76000000	0.639447	chr10:75500000-76000000	LC731	LC648_contact
270	chr10	76500000	77000000	0.479161	chr10:76500000-77000000	LC731	LC648_contact
271	chr10	88500000	89000000	0.747935	chr10:88500000-89000000	LC731	LC648_contact
272	chr10	108500000	109000000	1.40877	chr10:108500000-109000000	LC731	LC648_contact
273	chr10	126500000	127000000	0.586797	chr10:126500000-127000000	LC731	LC648_contact
274	chr11	24500000	25000000	0.966629	chr11:24500000-25000000	LC731	LC648_contact
275	chr11	40500000	41000000	0.832014	chr11:40500000-41000000	LC731	LC648_contact
276	chr11	45500000	46000000	0.99487	chr11:45500000-46000000	LC731	LC648_contact
277	chr11	46500000	47000000	0.633023	chr11:46500000-47000000	LC731	LC648_contact
278	chr11	74500000	75000000	0.494215	chr11:74500000-75000000	LC731	LC648_contact
279	chr11	81500000	82000000	1.01478	chr11:81500000-82000000	LC731	LC648_contact
280	chr11	84500000	85000000	0.991433	chr11:84500000-85000000	LC731	LC648_contact
281	chr11	86500000	87000000	0.963241	chr11:86500000-87000000	LC731	LC648_contact
282	chr11	105500000	106000000	1.03795	chr11:105500000-106000000	LC731	LC648_contact
283	chr11	106500000	107000000	1.36337	chr11:106500000-107000000	LC731	LC648_contact
284	chr11	108500000	109000000	0.572038	chr11:108500000-109000000	LC731	LC648_contact
285	chr11	109500000	110000000	0.501749	chr11:109500000-110000000	LC731	LC648_contact
286	chr12	26500000	27000000	0.435798	chr12:26500000-27000000	LC731	LC648_contact
287	chr12	28500000	29000000	0.366411	chr12:28500000-29000000	LC731	LC731_contact
288	chr12	32500000	33000000	1.02163	chr12:32500000-33000000	LC731	LC648_contact
289	chr12	68500000	69000000	0.98734	chr12:68500000-69000000	LC731	LC648_contact
290	chr12	69500000	70000000	1.10769	chr12:69500000-70000000	LC731	LC648_contact
291	chr12	70500000	71000000	1.45831	chr12:70500000-71000000	LC731	LC648_contact
292	chr12	92500000	93000000	0.68347	chr12:92500000-93000000	LC731	LC731_contact
293	chr12	109500000	110000000	1.29467	chr12:109500000-110000000	LC731	LC731_contact
294	chr12	111500000	112000000	0.679903	chr12:111500000-112000000	LC731	LC648_contact
295	chr13	33500000	34000000	0.353252	chr13:33500000-34000000	LC731	LC648_contact
296	chr13	40500000	41000000	0.538994	chr13:40500000-41000000	LC731	LC648_contact
297	chr13	41500000	42000000	0.364776	chr13:41500000-42000000	LC731	LC648_contact
298	chr13	42500000	43000000	0.619607	chr13:42500000-43000000	LC731	LC648_contact
299	chr13	43500000	44000000	0.431557	chr13:43500000-44000000	LC731	LC648_contact
300	chr13	45500000	46000000	0.521947	chr13:45500000-46000000	LC731	LC731_contact
301	chr13	50500000	51000000	0.369334	chr13:50500000-51000000	LC731	LC648_contact
302	chr13	66500000	67000000	0.470791	chr13:66500000-67000000	LC731	LC648_contact
303	chr13	67500000	68000000	0.585969	chr13:67500000-68000000	LC731	LC648_contact
304	chr13	77500000	78000000	0.810373	chr13:77500000-78000000	LC731	LC648_contact
305	chr13	83500000	84000000	1.11829	chr13:83500000-84000000	LC731	LC648_contact
306	chr13	85500000	86000000	1.00857	chr13:85500000-86000000	LC731	LC648_contact
307	chr13	86500000	87000000	0.781594	chr13:86500000-87000000	LC731	LC648_contact
308	chr13	87500000	88000000	0.89051	chr13:87500000-88000000	LC731	LC648_contact
309	chr13	88500000	89000000	0.985289	chr13:88500000-89000000	LC731	LC648_contact
310	chr13	89500000	90000000	0.521608	chr13:89500000-90000000	LC731	LC648_contact
311	chr13	90500000	91000000	0.956236	chr13:90500000-91000000	LC731	LC648_contact
312	chr14	25500000	26000000	0.503847	chr14:25500000-26000000	LC731	LC648_contact
313	chr14	26500000	27000000	0.278009	chr14:26500000-27000000	LC731	LC731_contact
314	chr14	28500000	29000000	0.346061	chr14:28500000-29000000	LC731	LC648_contact
315	chr14	29500000	30000000	0.30241	chr14:29500000-30000000	LC731	LC648_contact
316	chr14	30500000	31000000	0.275594	chr14:30500000-31000000	LC731	LC648_contact
317	chr14	32500000	33000000	0.275126	chr14:32500000-33000000	LC731	LC648_contact
318	chr14	40500000	41000000	0.731183	chr14:40500000-41000000	LC731	LC648_contact
319	chr14	46500000	47000000	0.790527	chr14:46500000-47000000	LC731	LC648_contact
320	chr14	50500000	51000000	0.548279	chr14:50500000-51000000	LC731	LC648_contact
321	chr14	52500000	53000000	0.502678	chr14:52500000-53000000	LC731	LC648_contact
322	chr14	56500000	57000000	0.567178	chr14:56500000-57000000	LC731	LC648_contact
323	chr14	58500000	59000000	0.631493	chr14:58500000-59000000	LC731	LC648_contact
324	chr14	71500000	72000000	0.460525	chr14:71500000-72000000	LC731	LC648_contact
325	chr14	73500000	74000000	0.559935	chr14:73500000-74000000	LC731	LC648_contact
326	chr14	74500000	75000000	0.617913	chr14:74500000-75000000	LC731	LC648_contact
327	chr14	82500000	83000000	1.11482	chr14:82500000-83000000	LC731	LC648_contact
328	chr14	86500000	87000000	1.13302	chr14:86500000-87000000	LC731	LC648_contact
329	chr15	38500000	39000000	0.653265	chr15:38500000-39000000	LC731	LC648_contact
330	chr15	60500000	61000000	0.762439	chr15:60500000-61000000	LC731	LC648_contact
331	chr15	61500000	62000000	0.497308	chr15:61500000-62000000	LC731	LC648_contact
332	chr15	62500000	63000000	0.675354	chr15:62500000-63000000	LC731	LC731_contact
333	chr15	65500000	66000000	0.534985	chr15:65500000-66000000	LC731	LC648_contact
334	chr15	68500000	69000000	0.683221	chr15:68500000-69000000	LC731	LC648_contact
335	chr15	69500000	70000000	0.75017	chr15:69500000-70000000	LC731	LC648_contact
336	chr15	70500000	71000000	0.674069	chr15:70500000-71000000	LC731	LC648_contact
337	chr15	71500000	72000000	0.716185	chr15:71500000-72000000	LC731	LC731_contact
338	chr15	76500000	77000000	0.670578	chr15:76500000-77000000	LC731	LC648_contact
339	chr15	78500000	79000000	1.04598	chr15:78500000-79000000	LC731	LC648_contact
340	chr15	86500000	87000000	1.34583	chr15:86500000-87000000	LC731	LC648_contact
341	chr15	87500000	88000000	2.06718	chr15:87500000-88000000	LC731	LC648_contact
342	chr15	91500000	92000000	1.11743	chr15:91500000-92000000	LC731	LC648_contact
343	chr16	14500000	15000000	0.000523678	chr16:14500000-15000000	LC731	LC648_contact
344	chr16	51500000	52000000	0.832191	chr16:51500000-52000000	LC731	LC648_contact
345	chr16	59500000	60000000	1.13126	chr16:59500000-60000000	LC731	LC648_contact
346	chr16	60500000	61000000	1.09644	chr16:60500000-61000000	LC731	LC648_contact
347	chr16	61500000	62000000	1.1916	chr16:61500000-62000000	LC731	LC648_contact
348	chr16	62500000	63000000	1.13732	chr16:62500000-63000000	LC731	LC648_contact
349	chr16	63500000	64000000	0.936005	chr16:63500000-64000000	LC731	LC648_contact
350	chr16	73500000	74000000	1.22869	chr16:73500000-74000000	LC731	LC648_contact
351	chr16	76500000	77000000	1.27958	chr16:76500000-77000000	LC731	LC648_contact
352	chr17	9500000	10000000	0.588636	chr17:9500000-10000000	LC731	LC648_contact
353	chr17	10500000	11000000	0.745211	chr17:10500000-11000000	LC731	LC648_contact
354	chr17	13500000	14000000	0.792698	chr17:13500000-14000000	LC731	LC648_contact
355	chr17	30500000	31000000	0.390446	chr17:30500000-31000000	LC731	LC648_contact
356	chr17	32500000	33000000	0.608737	chr17:32500000-33000000	LC731	LC648_contact
357	chr17	33500000	34000000	0.775642	chr17:33500000-34000000	LC731	LC648_contact
358	chr17	53500000	54000000	1.31947	chr17:53500000-54000000	LC731	LC648_contact
359	chr17	56500000	57000000	1.29328	chr17:56500000-57000000	LC731	LC648_contact
360	chr17	60500000	61000000	0.834695	chr17:60500000-61000000	LC731	LC648_contact
361	chr17	61500000	62000000	0.689717	chr17:61500000-62000000	LC731	LC648_contact
362	chr17	64500000	65000000	0.761111	chr17:64500000-65000000	LC731	LC648_contact
363	chr17	65500000	66000000	0.849255	chr17:65500000-66000000	LC731	LC648_contact
364	chr17	66500000	67000000	1.04137	chr17:66500000-67000000	LC731	LC731_contact
365	chr17	68500000	69000000	0.974628	chr17:68500000-69000000	LC731	LC731_contact
366	chr17	69500000	70000000	0.740493	chr17:69500000-70000000	LC731	LC731_contact
367	chr17	70500000	71000000	0.542692	chr17:70500000-71000000	LC731	LC731_contact
368	chr17	71500000	72000000	0.360211	chr17:71500000-72000000	LC731	LC648_contact
369	chr17	73500000	74000000	1.36436	chr17:73500000-74000000	LC731	LC648_contact
370	chr18	9500000	10000000	0.602017	chr18:9500000-10000000	LC731	LC648_contact
371	chr18	12500000	13000000	0.643974	chr18:12500000-13000000	LC731	LC648_contact
372	chr18	22500000	23000000	0.429785	chr18:22500000-23000000	LC731	LC648_contact
373	chr18	26500000	27000000	0.832402	chr18:26500000-27000000	LC731	LC648_contact
374	chr18	27500000	28000000	0.546344	chr18:27500000-28000000	LC731	LC648_contact
375	chr18	44500000	45000000	2.21583	chr18:44500000-45000000	LC731	LC731_contact
376	chr18	45500000	46000000	2.71237	chr18:45500000-46000000	LC731	LC731_contact
377	chr18	46500000	47000000	1.7462	chr18:46500000-47000000	LC731	LC731_contact
378	chr18	49500000	50000000	0.436688	chr18:49500000-50000000	LC731	LC648_contact
379	chr18	52500000	53000000	0.851147	chr18:52500000-53000000	LC731	LC648_contact
380	chr18	53500000	54000000	0.678328	chr18:53500000-54000000	LC731	LC648_contact
381	chr18	54500000	55000000	0.589184	chr18:54500000-55000000	LC731	LC648_contact
382	chr18	55500000	56000000	0.384375	chr18:55500000-56000000	LC731	LC648_contact
383	chr18	56500000	57000000	0.527682	chr18:56500000-57000000	LC731	LC648_contact
384	chr19	15500000	16000000	0.45457	chr19:15500000-16000000	LC731	LC648_contact
385	chr20	1500000	2000000	0.532592	chr20:1500000-2000000	LC731	LC648_contact
386	chr20	2500000	3000000	0.519879	chr20:2500000-3000000	LC731	LC648_contact
387	chr20	12500000	13000000	0.660999	chr20:12500000-13000000	LC731	LC648_contact
388	chr20	14500000	15000000	0.613993	chr20:14500000-15000000	LC731	LC648_contact
389	chr20	37500000	38000000	0.626924	chr20:37500000-38000000	LC731	LC648_contact
390	chr20	52500000	53000000	1.01976	chr20:52500000-53000000	LC731	LC648_contact
391	chr20	54500000	55000000	1.15471	chr20:54500000-55000000	LC731	LC648_contact
392	chr21	14500000	15000000	0.696078	chr21:14500000-15000000	LC731	LC648_contact
393	chr21	15500000	16000000	0.493321	chr21:15500000-16000000	LC731	LC648_contact
394	chr21	16500000	17000000	0.314388	chr21:16500000-17000000	LC731	LC648_contact
395	chr21	18500000	19000000	0.738526	chr21:18500000-19000000	LC731	LC648_contact
396	chr21	33500000	34000000	0.570887	chr21:33500000-34000000	LC731	LC648_contact
397	chr21	35500000	36000000	0.441937	chr21:35500000-36000000	LC731	LC648_contact
398	chr21	36500000	37000000	0.516725	chr21:36500000-37000000	LC731	LC648_contact
399	chr21	45500000	46000000	0.64108	chr21:45500000-46000000	LC731	LC648_contact
400	chr22	22500000	23000000	0.223832	chr22:22500000-23000000	LC731	LC648_contact
401	chr22	27500000	28000000	0.401133	chr22:27500000-28000000	LC731	LC648_contact
402	chr22	32500000	33000000	0.366549	chr22:32500000-33000000	LC731	LC648_contact
403	chr22	33500000	34000000	0.352421	chr22:33500000-34000000	LC731	LC648_contact
404	chr22	42500000	43000000	0.523094	chr22:42500000-43000000	LC731	LC648_contact
405	chr22	43500000	44000000	0.297687	chr22:43500000-44000000	LC731	LC648_contact
406	chrX	15500000	16000000	0.409617	chrX:15500000-16000000	LC731	LC648_contact
407	chrX	24500000	25000000	0.537624	chrX:24500000-25000000	LC731	LC648_contact
408	chrX	32500000	33000000	0.652963	chrX:32500000-33000000	LC731	LC648_contact
409	chrX	33500000	34000000	0.737597	chrX:33500000-34000000	LC731	LC648_contact
410	chrX	38500000	39000000	0.591842	chrX:38500000-39000000	LC731	LC648_contact
411	chrX	41500000	42000000	0.303985	chrX:41500000-42000000	LC731	LC648_contact
412	chrX	46500000	47000000	0.358751	chrX:46500000-47000000	LC731	LC648_contact
413	chrX	98500000	99000000	0.254986	chrX:98500000-99000000	LC731	LC648_contact
414	chrX	105500000	106000000	0.282793	chrX:105500000-106000000	LC731	LC648_contact
415	chrX	109500000	110000000	0.373609	chrX:109500000-110000000	LC731	LC648_contact
416	chrX	111500000	112000000	0.461732	chrX:111500000-112000000	LC731	LC648_contact
417	chrX	113500000	114000000	0.366975	chrX:113500000-114000000	LC731	LC648_contact
418	chrX	114500000	115000000	0.266657	chrX:114500000-115000000	LC731	LC648_contact
419	chrX	121500000	122000000	0.560183	chrX:121500000-122000000	LC731	LC648_contact
420	chr1	8500000	9000000	0.496495	chr1:8500000-9000000	LC648	LC648_contact
421	chr1	11500000	12000000	1.40432	chr1:11500000-12000000	LC648	LC648_contact
422	chr1	13500000	14000000	0.443129	chr1:13500000-14000000	LC648	LC648_contact
423	chr1	14500000	15000000	0.544356	chr1:14500000-15000000	LC648	LC648_contact
424	chr1	19500000	20000000	0.436996	chr1:19500000-20000000	LC648	LC648_contact
425	chr1	20500000	21000000	0.627236	chr1:20500000-21000000	LC648	LC731_contact
426	chr1	24500000	25000000	0.800997	chr1:24500000-25000000	LC648	LC648_contact
427	chr1	28500000	29000000	0.795133	chr1:28500000-29000000	LC648	LC648_contact
428	chr1	29500000	30000000	0.627416	chr1:29500000-30000000	LC648	LC648_contact
429	chr1	33500000	34000000	0.618514	chr1:33500000-34000000	LC648	LC648_contact
430	chr1	34500000	35000000	0.590936	chr1:34500000-35000000	LC648	LC648_contact
431	chr1	35500000	36000000	0.777197	chr1:35500000-36000000	LC648	LC731_contact
432	chr1	38500000	39000000	0.648765	chr1:38500000-39000000	LC648	LC648_contact
433	chr1	41500000	42000000	0.887638	chr1:41500000-42000000	LC648	LC648_contact
434	chr1	42500000	43000000	0.723185	chr1:42500000-43000000	LC648	LC648_contact
435	chr1	50500000	51000000	0.531835	chr1:50500000-51000000	LC648	LC648_contact
436	chr1	56500000	57000000	0.701297	chr1:56500000-57000000	LC648	LC648_contact
437	chr1	57500000	58000000	0.839648	chr1:57500000-58000000	LC648	LC648_contact
438	chr1	58500000	59000000	0.884578	chr1:58500000-59000000	LC648	LC648_contact
439	chr1	59500000	60000000	0.525278	chr1:59500000-60000000	LC648	LC648_contact
440	chr1	60500000	61000000	0.610867	chr1:60500000-61000000	LC648	LC648_contact
441	chr1	61500000	62000000	0.586448	chr1:61500000-62000000	LC648	LC648_contact
442	chr1	62500000	63000000	0.540661	chr1:62500000-63000000	LC648	LC648_contact
443	chr1	63500000	64000000	0.966242	chr1:63500000-64000000	LC648	LC648_contact
444	chr1	64500000	65000000	0.831339	chr1:64500000-65000000	LC648	LC648_contact
445	chr1	65500000	66000000	0.691612	chr1:65500000-66000000	LC648	LC648_contact
446	chr1	71500000	72000000	1.14134	chr1:71500000-72000000	LC648	LC648_contact
447	chr1	72500000	73000000	1.14469	chr1:72500000-73000000	LC648	LC648_contact
448	chr1	81500000	82000000	0.556526	chr1:81500000-82000000	LC648	LC648_contact
449	chr1	182500000	183000000	0.893831	chr1:182500000-183000000	LC648	LC648_contact
450	chr1	183500000	184000000	0.778984	chr1:183500000-184000000	LC648	LC648_contact
451	chr1	184500000	185000000	0.890049	chr1:184500000-185000000	LC648	LC648_contact
452	chr1	188500000	189000000	1.41617	chr1:188500000-189000000	LC648	LC648_contact
453	chr1	189500000	190000000	1.40123	chr1:189500000-190000000	LC648	LC648_contact
454	chr1	191500000	192000000	1.57965	chr1:191500000-192000000	LC648	LC648_contact
455	chr1	193500000	194000000	1.52124	chr1:193500000-194000000	LC648	LC648_contact
456	chr1	194500000	195000000	1.48956	chr1:194500000-195000000	LC648	LC648_contact
457	chr1	195500000	196000000	1.5616	chr1:195500000-196000000	LC648	LC648_contact
458	chr1	198500000	199000000	0.621101	chr1:198500000-199000000	LC648	LC648_contact
459	chr1	208500000	209000000	0.869295	chr1:208500000-209000000	LC648	LC648_contact
460	chr1	213500000	214000000	1.22495	chr1:213500000-214000000	LC648	LC648_contact
461	chr1	222500000	223000000	1.15692	chr1:222500000-223000000	LC648	LC648_contact
462	chr1	231500000	232000000	1.09094	chr1:231500000-232000000	LC648	LC648_contact
463	chr1	238500000	239000000	1.34282	chr1:238500000-239000000	LC648	LC648_contact
464	chr2	7500000	8000000	0.824344	chr2:7500000-8000000	LC648	LC648_contact
465	chr2	12500000	13000000	0.791671	chr2:12500000-13000000	LC648	LC648_contact
466	chr2	13500000	14000000	0.845797	chr2:13500000-14000000	LC648	LC648_contact
467	chr2	27500000	28000000	0.716004	chr2:27500000-28000000	LC648	LC648_contact
468	chr2	32500000	33000000	0.850246	chr2:32500000-33000000	LC648	LC648_contact
469	chr2	40500000	41000000	1.01594	chr2:40500000-41000000	LC648	LC648_contact
470	chr2	60500000	61000000	1.30764	chr2:60500000-61000000	LC648	LC648_contact
471	chr2	61500000	62000000	0.933043	chr2:61500000-62000000	LC648	LC648_contact
472	chr2	62500000	63000000	0.644125	chr2:62500000-63000000	LC648	LC648_contact
473	chr2	76500000	77000000	0.975981	chr2:76500000-77000000	LC648	LC648_contact
474	chr2	99500000	100000000	0.766156	chr2:99500000-100000000	LC648	LC648_contact
475	chr2	102500000	103000000	0.821453	chr2:102500000-103000000	LC648	LC648_contact
476	chr2	103500000	104000000	0.606647	chr2:103500000-104000000	LC648	LC648_contact
477	chr2	147500000	148000000	0.605024	chr2:147500000-148000000	LC648	LC648_contact
478	chr2	159500000	160000000	0.541555	chr2:159500000-160000000	LC648	LC648_contact
479	chr2	162500000	163000000	0.884999	chr2:162500000-163000000	LC648	LC648_contact
480	chr2	164500000	165000000	0.776405	chr2:164500000-165000000	LC648	LC648_contact
481	chr2	165500000	166000000	0.639712	chr2:165500000-166000000	LC648	LC648_contact
482	chr2	169500000	170000000	0.584826	chr2:169500000-170000000	LC648	LC648_contact
483	chr2	174500000	175000000	0.747201	chr2:174500000-175000000	LC648	LC648_contact
484	chr2	175500000	176000000	0.564335	chr2:175500000-176000000	LC648	LC648_contact
485	chr2	192500000	193000000	1.24564	chr2:192500000-193000000	LC648	LC648_contact
486	chr2	193500000	194000000	1.1422	chr2:193500000-194000000	LC648	LC648_contact
487	chr2	202500000	203000000	0.49073	chr2:202500000-203000000	LC648	LC648_contact
488	chr2	203500000	204000000	0.689169	chr2:203500000-204000000	LC648	LC648_contact
489	chr2	204500000	205000000	0.429754	chr2:204500000-205000000	LC648	LC648_contact
490	chr2	209500000	210000000	0.626404	chr2:209500000-210000000	LC648	LC648_contact
491	chr2	220500000	221000000	0.516332	chr2:220500000-221000000	LC648	LC648_contact
492	chr2	221500000	222000000	0.552894	chr2:221500000-222000000	LC648	LC648_contact
493	chr2	223500000	224000000	0.851169	chr2:223500000-224000000	LC648	LC648_contact
494	chr2	233500000	234000000	0.724468	chr2:233500000-234000000	LC648	LC648_contact
495	chr2	235500000	236000000	1.049	chr2:235500000-236000000	LC648	LC648_contact
496	chr2	236500000	237000000	0.853623	chr2:236500000-237000000	LC648	LC648_contact
497	chr2	237500000	238000000	0.990072	chr2:237500000-238000000	LC648	LC648_contact
498	chr3	53500000	54000000	0.549681	chr3:53500000-54000000	LC648	LC648_contact
499	chr3	55500000	56000000	0.540852	chr3:55500000-56000000	LC648	LC648_contact
500	chr3	56500000	57000000	0.473422	chr3:56500000-57000000	LC648	LC648_contact
501	chr3	58500000	59000000	0.825386	chr3:58500000-59000000	LC648	LC648_contact
502	chr3	63500000	64000000	0.512472	chr3:63500000-64000000	LC648	LC648_contact
503	chr3	64500000	65000000	0.44371	chr3:64500000-65000000	LC648	LC648_contact
504	chr3	65500000	66000000	0.431171	chr3:65500000-66000000	LC648	LC648_contact
505	chr3	81500000	82000000	0.882302	chr3:81500000-82000000	LC648	LC648_contact
506	chr3	111500000	112000000	1.15108	chr3:111500000-112000000	LC648	LC731_contact
507	chr3	113500000	114000000	0.774067	chr3:113500000-114000000	LC648	LC648_contact
508	chr3	114500000	115000000	0.420907	chr3:114500000-115000000	LC648	LC648_contact
509	chr3	124500000	125000000	0.861462	chr3:124500000-125000000	LC648	LC648_contact
510	chr3	126500000	127000000	0.961572	chr3:126500000-127000000	LC648	LC731_contact
511	chr3	132500000	133000000	0.562831	chr3:132500000-133000000	LC648	LC648_contact
512	chr3	141500000	142000000	1.13536	chr3:141500000-142000000	LC648	LC648_contact
513	chr3	142500000	143000000	1.01524	chr3:142500000-143000000	LC648	LC648_contact
514	chr3	143500000	144000000	1.42387	chr3:143500000-144000000	LC648	LC648_contact
515	chr3	145500000	146000000	1.27428	chr3:145500000-146000000	LC648	LC648_contact
516	chr3	146500000	147000000	1.13085	chr3:146500000-147000000	LC648	LC648_contact
517	chr3	147500000	148000000	1.1224	chr3:147500000-148000000	LC648	LC648_contact
518	chr3	149500000	150000000	0.886658	chr3:149500000-150000000	LC648	LC731_contact
519	chr3	150500000	151000000	1.31366	chr3:150500000-151000000	LC648	LC648_contact
520	chr3	152500000	153000000	0.98247	chr3:152500000-153000000	LC648	LC648_contact
521	chr3	156500000	157000000	0.93283	chr3:156500000-157000000	LC648	LC648_contact
522	chr3	167500000	168000000	1.15349	chr3:167500000-168000000	LC648	LC648_contact
523	chr3	168500000	169000000	0.859368	chr3:168500000-169000000	LC648	LC648_contact
524	chr3	170500000	171000000	0.946064	chr3:170500000-171000000	LC648	LC731_contact
525	chr3	171500000	172000000	0.776774	chr3:171500000-172000000	LC648	LC648_contact
526	chr3	173500000	174000000	0.840427	chr3:173500000-174000000	LC648	LC648_contact
527	chr3	175500000	176000000	1.20926	chr3:175500000-176000000	LC648	LC731_contact
528	chr3	178500000	179000000	1.72066	chr3:178500000-179000000	LC648	LC648_contact
529	chr3	181500000	182000000	0.84844	chr3:181500000-182000000	LC648	LC648_contact
530	chr3	182500000	183000000	0.634299	chr3:182500000-183000000	LC648	LC731_contact
531	chr3	184500000	185000000	1.27414	chr3:184500000-185000000	LC648	LC648_contact
532	chr3	185500000	186000000	1.17993	chr3:185500000-186000000	LC648	LC648_contact
533	chr3	188500000	189000000	0.940287	chr3:188500000-189000000	LC648	LC648_contact
534	chr3	189500000	190000000	1.4055	chr3:189500000-190000000	LC648	LC648_contact
535	chr3	190500000	191000000	1.46922	chr3:190500000-191000000	LC648	LC648_contact
536	chr3	191500000	192000000	1.48867	chr3:191500000-192000000	LC648	LC648_contact
537	chr4	14500000	15000000	0.4253	chr4:14500000-15000000	LC648	LC648_contact
538	chr4	53500000	54000000	0.618636	chr4:53500000-54000000	LC648	LC648_contact
539	chr4	59500000	60000000	0.66741	chr4:59500000-60000000	LC648	LC648_contact
540	chr4	75500000	76000000	0.634345	chr4:75500000-76000000	LC648	LC648_contact
541	chr4	76500000	77000000	0.683327	chr4:76500000-77000000	LC648	LC648_contact
542	chr4	87500000	88000000	0.465323	chr4:87500000-88000000	LC648	LC648_contact
543	chr4	94500000	95000000	0.538515	chr4:94500000-95000000	LC648	LC648_contact
544	chr4	101500000	102000000	0.634027	chr4:101500000-102000000	LC648	LC648_contact
545	chr4	121500000	122000000	0.632054	chr4:121500000-122000000	LC648	LC648_contact
546	chr4	122500000	123000000	0.549444	chr4:122500000-123000000	LC648	LC648_contact
547	chr4	123500000	124000000	0.383044	chr4:123500000-124000000	LC648	LC648_contact
548	chr4	126500000	127000000	0.611098	chr4:126500000-127000000	LC648	LC648_contact
549	chr4	137500000	138000000	0.473594	chr4:137500000-138000000	LC648	LC648_contact
550	chr4	158500000	159000000	0.737557	chr4:158500000-159000000	LC648	LC648_contact
551	chr4	159500000	160000000	1.48282	chr4:159500000-160000000	LC648	LC648_contact
552	chr4	165500000	166000000	0.925805	chr4:165500000-166000000	LC648	LC648_contact
553	chr4	175500000	176000000	0.365327	chr4:175500000-176000000	LC648	LC648_contact
554	chr4	184500000	185000000	0.686891	chr4:184500000-185000000	LC648	LC648_contact
555	chr5	18500000	19000000	0.953358	chr5:18500000-19000000	LC648	LC648_contact
556	chr5	28500000	29000000	0.907185	chr5:28500000-29000000	LC648	LC648_contact
557	chr5	40500000	41000000	1.29753	chr5:40500000-41000000	LC648	LC731_contact
558	chr5	44500000	45000000	0.979784	chr5:44500000-45000000	LC648	LC648_contact
559	chr5	53500000	54000000	0.9647	chr5:53500000-54000000	LC648	LC648_contact
560	chr5	65500000	66000000	0.692747	chr5:65500000-66000000	LC648	LC648_contact
561	chr5	66500000	67000000	0.710256	chr5:66500000-67000000	LC648	LC648_contact
562	chr5	67500000	68000000	0.472296	chr5:67500000-68000000	LC648	LC648_contact
563	chr5	68500000	69000000	0.57376	chr5:68500000-69000000	LC648	LC648_contact
564	chr5	71500000	72000000	0.467612	chr5:71500000-72000000	LC648	LC648_contact
565	chr5	72500000	73000000	0.534446	chr5:72500000-73000000	LC648	LC648_contact
566	chr5	73500000	74000000	0.558478	chr5:73500000-74000000	LC648	LC648_contact
567	chr5	74500000	75000000	0.669555	chr5:74500000-75000000	LC648	LC648_contact
568	chr5	75500000	76000000	0.694272	chr5:75500000-76000000	LC648	LC648_contact
569	chr5	76500000	77000000	0.86936	chr5:76500000-77000000	LC648	LC648_contact
570	chr5	77500000	78000000	0.601064	chr5:77500000-78000000	LC648	LC648_contact
571	chr5	78500000	79000000	0.83835	chr5:78500000-79000000	LC648	LC648_contact
572	chr5	79500000	80000000	0.644878	chr5:79500000-80000000	LC648	LC648_contact
573	chr5	80500000	81000000	0.704128	chr5:80500000-81000000	LC648	LC648_contact
574	chr5	81500000	82000000	0.628082	chr5:81500000-82000000	LC648	LC648_contact
575	chr5	87500000	88000000	0.459493	chr5:87500000-88000000	LC648	LC648_contact
576	chr5	90500000	91000000	0.580479	chr5:90500000-91000000	LC648	LC731_contact
577	chr5	92500000	93000000	0.589094	chr5:92500000-93000000	LC648	LC648_contact
578	chr5	96500000	97000000	0.913153	chr5:96500000-97000000	LC648	LC648_contact
579	chr5	100500000	101000000	0.837506	chr5:100500000-101000000	LC648	LC648_contact
580	chr5	104500000	105000000	1.22576	chr5:104500000-105000000	LC648	LC648_contact
581	chr5	123500000	124000000	0.379391	chr5:123500000-124000000	LC648	LC731_contact
582	chr5	124500000	125000000	0.747042	chr5:124500000-125000000	LC648	LC731_contact
583	chr5	125500000	126000000	0.272399	chr5:125500000-126000000	LC648	LC648_contact
584	chr5	128500000	129000000	0.371718	chr5:128500000-129000000	LC648	LC648_contact
585	chr5	129500000	130000000	0.808318	chr5:129500000-130000000	LC648	LC648_contact
586	chr5	136500000	137000000	0.465495	chr5:136500000-137000000	LC648	LC648_contact
587	chr5	137500000	138000000	0.585006	chr5:137500000-138000000	LC648	LC648_contact
588	chr5	162500000	163000000	1.22849	chr5:162500000-163000000	LC648	LC648_contact
589	chr5	164500000	165000000	1.12853	chr5:164500000-165000000	LC648	LC648_contact
590	chr5	165500000	166000000	0.834266	chr5:165500000-166000000	LC648	LC648_contact
591	chr5	167500000	168000000	0.739285	chr5:167500000-168000000	LC648	LC648_contact
592	chr5	171500000	172000000	1.06142	chr5:171500000-172000000	LC648	LC731_contact
593	chr6	1500000	2000000	0.939511	chr6:1500000-2000000	LC648	LC648_contact
594	chr6	12500000	13000000	0.713667	chr6:12500000-13000000	LC648	LC648_contact
595	chr6	18500000	19000000	0.406002	chr6:18500000-19000000	LC648	LC648_contact
596	chr6	19500000	20000000	0.4782	chr6:19500000-20000000	LC648	LC648_contact
597	chr6	22500000	23000000	0.307095	chr6:22500000-23000000	LC648	LC648_contact
598	chr6	24500000	25000000	0.702028	chr6:24500000-25000000	LC648	LC648_contact
599	chr6	25500000	26000000	0.519851	chr6:25500000-26000000	LC648	LC648_contact
600	chr6	34500000	35000000	0.676487	chr6:34500000-35000000	LC648	LC648_contact
601	chr6	38500000	39000000	0.486163	chr6:38500000-39000000	LC648	LC648_contact
602	chr6	64500000	65000000	1.06338	chr6:64500000-65000000	LC648	LC648_contact
603	chr6	130500000	131000000	1.15929	chr6:130500000-131000000	LC648	LC648_contact
604	chr6	131500000	132000000	0.840968	chr6:131500000-132000000	LC648	LC648_contact
605	chr6	137500000	138000000	0.899807	chr6:137500000-138000000	LC648	LC648_contact
606	chr6	152500000	153000000	1.33261	chr6:152500000-153000000	LC648	LC648_contact
607	chr6	162500000	163000000	0.38667	chr6:162500000-163000000	LC648	LC648_contact
608	chr6	163500000	164000000	0.947017	chr6:163500000-164000000	LC648	LC648_contact
609	chr6	164500000	165000000	0.324661	chr6:164500000-165000000	LC648	LC648_contact
610	chr6	165500000	166000000	0.881621	chr6:165500000-166000000	LC648	LC648_contact
611	chr7	3500000	4000000	1.26485	chr7:3500000-4000000	LC648	LC648_contact
612	chr7	5500000	6000000	2.26749	chr7:5500000-6000000	LC648	LC648_contact
613	chr7	6500000	7000000	1.99251	chr7:6500000-7000000	LC648	LC648_contact
614	chr7	7500000	8000000	1.29778	chr7:7500000-8000000	LC648	LC648_contact
615	chr7	8500000	9000000	1.83477	chr7:8500000-9000000	LC648	LC648_contact
616	chr7	9500000	10000000	1.84192	chr7:9500000-10000000	LC648	LC648_contact
617	chr7	10500000	11000000	2.42597	chr7:10500000-11000000	LC648	LC648_contact
618	chr7	11500000	12000000	2.08319	chr7:11500000-12000000	LC648	LC648_contact
619	chr7	12500000	13000000	2.27847	chr7:12500000-13000000	LC648	LC648_contact
620	chr7	13500000	14000000	1.71254	chr7:13500000-14000000	LC648	LC648_contact
621	chr7	14500000	15000000	1.70908	chr7:14500000-15000000	LC648	LC648_contact
622	chr7	15500000	16000000	1.73803	chr7:15500000-16000000	LC648	LC648_contact
623	chr7	18500000	19000000	1.6334	chr7:18500000-19000000	LC648	LC648_contact
624	chr7	19500000	20000000	1.43399	chr7:19500000-20000000	LC648	LC648_contact
625	chr7	20500000	21000000	1.45354	chr7:20500000-21000000	LC648	LC648_contact
626	chr7	22500000	23000000	1.35634	chr7:22500000-23000000	LC648	LC648_contact
627	chr7	23500000	24000000	1.3517	chr7:23500000-24000000	LC648	LC648_contact
628	chr7	24500000	25000000	1.46801	chr7:24500000-25000000	LC648	LC648_contact
629	chr7	25500000	26000000	1.42879	chr7:25500000-26000000	LC648	LC648_contact
630	chr7	26500000	27000000	1.00278	chr7:26500000-27000000	LC648	LC648_contact
631	chr7	27500000	28000000	1.00983	chr7:27500000-28000000	LC648	LC648_contact
632	chr7	28500000	29000000	1.56323	chr7:28500000-29000000	LC648	LC648_contact
633	chr7	30500000	31000000	2.20657	chr7:30500000-31000000	LC648	LC648_contact
634	chr7	42500000	43000000	1.42879	chr7:42500000-43000000	LC648	LC648_contact
635	chr7	45500000	46000000	1.71849	chr7:45500000-46000000	LC648	LC648_contact
636	chr7	46500000	47000000	1.76385	chr7:46500000-47000000	LC648	LC648_contact
637	chr7	47500000	48000000	1.99424	chr7:47500000-48000000	LC648	LC648_contact
638	chr7	54500000	55000000	1.70619	chr7:54500000-55000000	LC648	LC731_contact
639	chr7	55500000	56000000	2.33023	chr7:55500000-56000000	LC648	LC731_contact
640	chr7	78500000	79000000	1.88975	chr7:78500000-79000000	LC648	LC648_contact
641	chr7	79500000	80000000	2.18244	chr7:79500000-80000000	LC648	LC648_contact
642	chr7	80500000	81000000	2.22298	chr7:80500000-81000000	LC648	LC648_contact
643	chr7	81500000	82000000	2.19256	chr7:81500000-82000000	LC648	LC648_contact
644	chr7	82500000	83000000	2.19202	chr7:82500000-83000000	LC648	LC648_contact
645	chr7	83500000	84000000	1.72087	chr7:83500000-84000000	LC648	LC648_contact
646	chr7	84500000	85000000	1.62123	chr7:84500000-85000000	LC648	LC648_contact
647	chr7	90500000	91000000	1.6079	chr7:90500000-91000000	LC648	LC648_contact
648	chr7	114500000	115000000	2.47329	chr7:114500000-115000000	LC648	LC648_contact
649	chr7	115500000	116000000	2.23527	chr7:115500000-116000000	LC648	LC648_contact
650	chr7	118500000	119000000	2.41192	chr7:118500000-119000000	LC648	LC648_contact
651	chr7	121500000	122000000	1.08248	chr7:121500000-122000000	LC648	LC648_contact
652	chr7	125500000	126000000	2.34447	chr7:125500000-126000000	LC648	LC648_contact
653	chr7	126500000	127000000	2.19857	chr7:126500000-127000000	LC648	LC648_contact
654	chr7	129500000	130000000	1.72723	chr7:129500000-130000000	LC648	LC648_contact
655	chr7	130500000	131000000	1.26318	chr7:130500000-131000000	LC648	LC648_contact
656	chr7	132500000	133000000	1.6927	chr7:132500000-133000000	LC648	LC648_contact
657	chr7	133500000	134000000	1.07035	chr7:133500000-134000000	LC648	LC648_contact
658	chr7	134500000	135000000	1.71309	chr7:134500000-135000000	LC648	LC648_contact
659	chr7	136500000	137000000	1.98763	chr7:136500000-137000000	LC648	LC648_contact
660	chr7	137500000	138000000	1.79231	chr7:137500000-138000000	LC648	LC648_contact
661	chr7	138500000	139000000	1.80292	chr7:138500000-139000000	LC648	LC648_contact
662	chr7	145500000	146000000	2.49724	chr7:145500000-146000000	LC648	LC648_contact
663	chr7	151500000	152000000	2.36082	chr7:151500000-152000000	LC648	LC648_contact
664	chr9	3500000	4000000	0.623258	chr9:3500000-4000000	LC648	LC731_contact
665	chr9	13500000	14000000	0.541664	chr9:13500000-14000000	LC648	LC648_contact
666	chr9	33500000	34000000	0.79251	chr9:33500000-34000000	LC648	LC648_contact
667	chr9	70500000	71000000	0.736749	chr9:70500000-71000000	LC648	LC648_contact
668	chr9	71500000	72000000	0.846311	chr9:71500000-72000000	LC648	LC648_contact
669	chr9	77500000	78000000	0.916815	chr9:77500000-78000000	LC648	LC648_contact
670	chr9	83500000	84000000	0.76525	chr9:83500000-84000000	LC648	LC648_contact
671	chr9	86500000	87000000	0.817066	chr9:86500000-87000000	LC648	LC648_contact
672	chr9	87500000	88000000	0.709536	chr9:87500000-88000000	LC648	LC648_contact
673	chr9	89500000	90000000	1.14764	chr9:89500000-90000000	LC648	LC648_contact
674	chr9	94500000	95000000	0.815446	chr9:94500000-95000000	LC648	LC648_contact
675	chr9	100500000	101000000	1.17659	chr9:100500000-101000000	LC648	LC648_contact
676	chr9	102500000	103000000	1.08724	chr9:102500000-103000000	LC648	LC648_contact
677	chr9	105500000	106000000	0.710786	chr9:105500000-106000000	LC648	LC648_contact
678	chr9	108500000	109000000	0.743627	chr9:108500000-109000000	LC648	LC648_contact
679	chr9	109500000	110000000	0.889113	chr9:109500000-110000000	LC648	LC648_contact
680	chr9	110500000	111000000	0.708222	chr9:110500000-111000000	LC648	LC648_contact
681	chr9	115500000	116000000	0.902824	chr9:115500000-116000000	LC648	LC648_contact
682	chr9	123500000	124000000	0.745138	chr9:123500000-124000000	LC648	LC648_contact
683	chr9	124500000	125000000	0.84474	chr9:124500000-125000000	LC648	LC731_contact
684	chr9	125500000	126000000	0.569128	chr9:125500000-126000000	LC648	LC731_contact
685	chr10	4500000	5000000	0.464791	chr10:4500000-5000000	LC648	LC648_contact
686	chr10	12500000	13000000	0.517811	chr10:12500000-13000000	LC648	LC648_contact
687	chr10	60500000	61000000	0.659872	chr10:60500000-61000000	LC648	LC648_contact
688	chr10	75500000	76000000	0.582333	chr10:75500000-76000000	LC648	LC648_contact
689	chr10	76500000	77000000	0.363605	chr10:76500000-77000000	LC648	LC648_contact
690	chr10	88500000	89000000	0.529462	chr10:88500000-89000000	LC648	LC648_contact
691	chr10	108500000	109000000	0.873371	chr10:108500000-109000000	LC648	LC648_contact
692	chr10	126500000	127000000	0.511036	chr10:126500000-127000000	LC648	LC648_contact
693	chr11	24500000	25000000	0.896605	chr11:24500000-25000000	LC648	LC648_contact
694	chr11	40500000	41000000	1.0342	chr11:40500000-41000000	LC648	LC648_contact
695	chr11	45500000	46000000	1.37702	chr11:45500000-46000000	LC648	LC648_contact
696	chr11	46500000	47000000	1.19395	chr11:46500000-47000000	LC648	LC648_contact
697	chr11	74500000	75000000	0.561065	chr11:74500000-75000000	LC648	LC648_contact
698	chr11	81500000	82000000	0.868301	chr11:81500000-82000000	LC648	LC648_contact
699	chr11	84500000	85000000	0.675179	chr11:84500000-85000000	LC648	LC648_contact
700	chr11	86500000	87000000	0.899026	chr11:86500000-87000000	LC648	LC648_contact
701	chr11	105500000	106000000	1.22137	chr11:105500000-106000000	LC648	LC648_contact
702	chr11	106500000	107000000	1.32904	chr11:106500000-107000000	LC648	LC648_contact
703	chr11	108500000	109000000	1.03608	chr11:108500000-109000000	LC648	LC648_contact
704	chr11	109500000	110000000	0.614877	chr11:109500000-110000000	LC648	LC648_contact
705	chr12	26500000	27000000	0.603779	chr12:26500000-27000000	LC648	LC648_contact
706	chr12	28500000	29000000	0.893444	chr12:28500000-29000000	LC648	LC731_contact
707	chr12	32500000	33000000	1.01878	chr12:32500000-33000000	LC648	LC648_contact
708	chr12	68500000	69000000	4	chr12:68500000-69000000	LC648	LC648_contact
709	chr12	69500000	70000000	4	chr12:69500000-70000000	LC648	LC648_contact
710	chr12	70500000	71000000	1.25257	chr12:70500000-71000000	LC648	LC648_contact
711	chr12	92500000	93000000	0.724993	chr12:92500000-93000000	LC648	LC731_contact
712	chr12	109500000	110000000	1.23985	chr12:109500000-110000000	LC648	LC731_contact
713	chr12	111500000	112000000	0.627764	chr12:111500000-112000000	LC648	LC648_contact
714	chr13	33500000	34000000	0.584242	chr13:33500000-34000000	LC648	LC648_contact
715	chr13	40500000	41000000	0.740416	chr13:40500000-41000000	LC648	LC648_contact
716	chr13	41500000	42000000	0.490054	chr13:41500000-42000000	LC648	LC648_contact
717	chr13	42500000	43000000	0.624825	chr13:42500000-43000000	LC648	LC648_contact
718	chr13	43500000	44000000	0.470779	chr13:43500000-44000000	LC648	LC648_contact
719	chr13	45500000	46000000	0.796703	chr13:45500000-46000000	LC648	LC731_contact
720	chr13	50500000	51000000	0.535502	chr13:50500000-51000000	LC648	LC648_contact
721	chr13	66500000	67000000	0.476713	chr13:66500000-67000000	LC648	LC648_contact
722	chr13	67500000	68000000	0.707626	chr13:67500000-68000000	LC648	LC648_contact
723	chr13	77500000	78000000	0.719402	chr13:77500000-78000000	LC648	LC648_contact
724	chr13	83500000	84000000	1.1426	chr13:83500000-84000000	LC648	LC648_contact
725	chr13	85500000	86000000	0.936764	chr13:85500000-86000000	LC648	LC648_contact
726	chr13	86500000	87000000	0.847638	chr13:86500000-87000000	LC648	LC648_contact
727	chr13	87500000	88000000	0.896243	chr13:87500000-88000000	LC648	LC648_contact
728	chr13	88500000	89000000	1.03258	chr13:88500000-89000000	LC648	LC648_contact
729	chr13	89500000	90000000	0.641292	chr13:89500000-90000000	LC648	LC648_contact
730	chr13	90500000	91000000	1.07404	chr13:90500000-91000000	LC648	LC648_contact
731	chr14	25500000	26000000	0.714983	chr14:25500000-26000000	LC648	LC648_contact
732	chr14	26500000	27000000	0.433721	chr14:26500000-27000000	LC648	LC731_contact
733	chr14	28500000	29000000	0.591909	chr14:28500000-29000000	LC648	LC648_contact
734	chr14	29500000	30000000	0.567217	chr14:29500000-30000000	LC648	LC648_contact
735	chr14	30500000	31000000	0.459163	chr14:30500000-31000000	LC648	LC648_contact
736	chr14	32500000	33000000	0.392369	chr14:32500000-33000000	LC648	LC648_contact
737	chr14	40500000	41000000	0.622187	chr14:40500000-41000000	LC648	LC648_contact
738	chr14	46500000	47000000	0.612336	chr14:46500000-47000000	LC648	LC648_contact
739	chr14	50500000	51000000	0.471075	chr14:50500000-51000000	LC648	LC648_contact
740	chr14	52500000	53000000	0.434893	chr14:52500000-53000000	LC648	LC648_contact
741	chr14	56500000	57000000	0.401493	chr14:56500000-57000000	LC648	LC648_contact
742	chr14	58500000	59000000	0.458415	chr14:58500000-59000000	LC648	LC648_contact
743	chr14	71500000	72000000	0.379183	chr14:71500000-72000000	LC648	LC648_contact
744	chr14	73500000	74000000	0.507661	chr14:73500000-74000000	LC648	LC648_contact
745	chr14	74500000	75000000	0.61257	chr14:74500000-75000000	LC648	LC648_contact
746	chr14	82500000	83000000	0.720295	chr14:82500000-83000000	LC648	LC648_contact
747	chr14	86500000	87000000	0.757912	chr14:86500000-87000000	LC648	LC648_contact
748	chr15	38500000	39000000	0.692103	chr15:38500000-39000000	LC648	LC648_contact
749	chr15	60500000	61000000	0.58264	chr15:60500000-61000000	LC648	LC648_contact
750	chr15	61500000	62000000	0.440278	chr15:61500000-62000000	LC648	LC648_contact
751	chr15	62500000	63000000	0.906691	chr15:62500000-63000000	LC648	LC731_contact
752	chr15	65500000	66000000	0.627166	chr15:65500000-66000000	LC648	LC648_contact
753	chr15	68500000	69000000	0.917895	chr15:68500000-69000000	LC648	LC648_contact
754	chr15	69500000	70000000	0.763007	chr15:69500000-70000000	LC648	LC648_contact
755	chr15	70500000	71000000	0.637835	chr15:70500000-71000000	LC648	LC648_contact
756	chr15	71500000	72000000	0.550317	chr15:71500000-72000000	LC648	LC731_contact
757	chr15	76500000	77000000	0.456005	chr15:76500000-77000000	LC648	LC648_contact
758	chr15	78500000	79000000	0.89558	chr15:78500000-79000000	LC648	LC648_contact
759	chr15	86500000	87000000	0.619135	chr15:86500000-87000000	LC648	LC648_contact
760	chr15	87500000	88000000	0.891509	chr15:87500000-88000000	LC648	LC648_contact
761	chr15	91500000	92000000	0.979024	chr15:91500000-92000000	LC648	LC648_contact
762	chr16	14500000	15000000	0.000451962	chr16:14500000-15000000	LC648	LC648_contact
763	chr16	51500000	52000000	0.59846	chr16:51500000-52000000	LC648	LC648_contact
764	chr16	59500000	60000000	1.00794	chr16:59500000-60000000	LC648	LC648_contact
765	chr16	60500000	61000000	0.925239	chr16:60500000-61000000	LC648	LC648_contact
766	chr16	61500000	62000000	0.936124	chr16:61500000-62000000	LC648	LC648_contact
767	chr16	62500000	63000000	0.850273	chr16:62500000-63000000	LC648	LC648_contact
768	chr16	63500000	64000000	0.88988	chr16:63500000-64000000	LC648	LC648_contact
769	chr16	73500000	74000000	0.535772	chr16:73500000-74000000	LC648	LC648_contact
770	chr16	76500000	77000000	0.920378	chr16:76500000-77000000	LC648	LC648_contact
771	chr17	9500000	10000000	0.500027	chr17:9500000-10000000	LC648	LC648_contact
772	chr17	10500000	11000000	0.641633	chr17:10500000-11000000	LC648	LC648_contact
773	chr17	13500000	14000000	0.557636	chr17:13500000-14000000	LC648	LC648_contact
774	chr17	30500000	31000000	0.380189	chr17:30500000-31000000	LC648	LC648_contact
775	chr17	32500000	33000000	0.428413	chr17:32500000-33000000	LC648	LC648_contact
776	chr17	33500000	34000000	0.464218	chr17:33500000-34000000	LC648	LC648_contact
777	chr17	53500000	54000000	0.850622	chr17:53500000-54000000	LC648	LC648_contact
778	chr17	56500000	57000000	1.10504	chr17:56500000-57000000	LC648	LC648_contact
779	chr17	60500000	61000000	0.454077	chr17:60500000-61000000	LC648	LC648_contact
780	chr17	61500000	62000000	0.372304	chr17:61500000-62000000	LC648	LC648_contact
781	chr17	64500000	65000000	0.74212	chr17:64500000-65000000	LC648	LC648_contact
782	chr17	65500000	66000000	0.658174	chr17:65500000-66000000	LC648	LC648_contact
783	chr17	66500000	67000000	1.02527	chr17:66500000-67000000	LC648	LC731_contact
784	chr17	68500000	69000000	0.583266	chr17:68500000-69000000	LC648	LC731_contact
785	chr17	69500000	70000000	0.450633	chr17:69500000-70000000	LC648	LC731_contact
786	chr17	70500000	71000000	0.316217	chr17:70500000-71000000	LC648	LC731_contact
787	chr17	71500000	72000000	0.243905	chr17:71500000-72000000	LC648	LC648_contact
788	chr17	73500000	74000000	0.875194	chr17:73500000-74000000	LC648	LC648_contact
789	chr18	9500000	10000000	0.874936	chr18:9500000-10000000	LC648	LC648_contact
790	chr18	12500000	13000000	0.848006	chr18:12500000-13000000	LC648	LC648_contact
791	chr18	22500000	23000000	0.532583	chr18:22500000-23000000	LC648	LC648_contact
792	chr18	26500000	27000000	0.902178	chr18:26500000-27000000	LC648	LC648_contact
793	chr18	27500000	28000000	0.683695	chr18:27500000-28000000	LC648	LC648_contact
794	chr18	44500000	45000000	0.894086	chr18:44500000-45000000	LC648	LC731_contact
795	chr18	45500000	46000000	0.906554	chr18:45500000-46000000	LC648	LC731_contact
796	chr18	46500000	47000000	0.696197	chr18:46500000-47000000	LC648	LC731_contact
797	chr18	49500000	50000000	0.675189	chr18:49500000-50000000	LC648	LC648_contact
798	chr18	52500000	53000000	0.662245	chr18:52500000-53000000	LC648	LC648_contact
799	chr18	53500000	54000000	0.620869	chr18:53500000-54000000	LC648	LC648_contact
800	chr18	54500000	55000000	0.516488	chr18:54500000-55000000	LC648	LC648_contact
801	chr18	55500000	56000000	0.402056	chr18:55500000-56000000	LC648	LC648_contact
802	chr18	56500000	57000000	0.343044	chr18:56500000-57000000	LC648	LC648_contact
803	chr19	15500000	16000000	0.461813	chr19:15500000-16000000	LC648	LC648_contact
804	chr20	1500000	2000000	0.590165	chr20:1500000-2000000	LC648	LC648_contact
805	chr20	2500000	3000000	0.660116	chr20:2500000-3000000	LC648	LC648_contact
806	chr20	12500000	13000000	0.596918	chr20:12500000-13000000	LC648	LC648_contact
807	chr20	14500000	15000000	0.595847	chr20:14500000-15000000	LC648	LC648_contact
808	chr20	37500000	38000000	0.961825	chr20:37500000-38000000	LC648	LC648_contact
809	chr20	52500000	53000000	0.673844	chr20:52500000-53000000	LC648	LC648_contact
810	chr20	54500000	55000000	0.716699	chr20:54500000-55000000	LC648	LC648_contact
811	chr21	14500000	15000000	0.908564	chr21:14500000-15000000	LC648	LC648_contact
812	chr21	15500000	16000000	0.609164	chr21:15500000-16000000	LC648	LC648_contact
813	chr21	16500000	17000000	0.369453	chr21:16500000-17000000	LC648	LC648_contact
814	chr21	18500000	19000000	0.916838	chr21:18500000-19000000	LC648	LC648_contact
815	chr21	33500000	34000000	0.747958	chr21:33500000-34000000	LC648	LC648_contact
816	chr21	35500000	36000000	0.625941	chr21:35500000-36000000	LC648	LC648_contact
817	chr21	36500000	37000000	0.705204	chr21:36500000-37000000	LC648	LC648_contact
818	chr21	45500000	46000000	0.890976	chr21:45500000-46000000	LC648	LC648_contact
819	chr22	22500000	23000000	0.251061	chr22:22500000-23000000	LC648	LC648_contact
820	chr22	27500000	28000000	0.648193	chr22:27500000-28000000	LC648	LC648_contact
821	chr22	32500000	33000000	0.524348	chr22:32500000-33000000	LC648	LC648_contact
822	chr22	33500000	34000000	0.540034	chr22:33500000-34000000	LC648	LC648_contact
823	chr22	42500000	43000000	0.566619	chr22:42500000-43000000	LC648	LC648_contact
824	chr22	43500000	44000000	0.472972	chr22:43500000-44000000	LC648	LC648_contact
825	chrX	15500000	16000000	0.539859	chrX:15500000-16000000	LC648	LC648_contact
826	chrX	24500000	25000000	0.619557	chrX:24500000-25000000	LC648	LC648_contact
827	chrX	32500000	33000000	0.63994	chrX:32500000-33000000	LC648	LC648_contact
828	chrX	33500000	34000000	0.791114	chrX:33500000-34000000	LC648	LC648_contact
829	chrX	38500000	39000000	0.43295	chrX:38500000-39000000	LC648	LC648_contact
830	chrX	41500000	42000000	0.396668	chrX:41500000-42000000	LC648	LC648_contact
831	chrX	46500000	47000000	0.549932	chrX:46500000-47000000	LC648	LC648_contact
832	chrX	98500000	99000000	0.364678	chrX:98500000-99000000	LC648	LC648_contact
833	chrX	105500000	106000000	0.339932	chrX:105500000-106000000	LC648	LC648_contact
834	chrX	109500000	110000000	0.444699	chrX:109500000-110000000	LC648	LC648_contact
835	chrX	111500000	112000000	0.385927	chrX:111500000-112000000	LC648	LC648_contact
836	chrX	113500000	114000000	0.308894	chrX:113500000-114000000	LC648	LC648_contact
837	chrX	114500000	115000000	0.271411	chrX:114500000-115000000	LC648	LC648_contact
838	chrX	121500000	122000000	0.754631	chrX:121500000-122000000	LC648	LC648_contact

## Sheet: extd_fig10d
sample	variable	value
1	A2B	LC648	0.00347409
2	A2B	LC648	0.00248157
3	A2B	LC648	0.0421275
4	A2B	LC648	0.00368118
5	A2B	LC648	0.112619
6	A2B	LC648	0.689585
7	A2B	LC648	0.675249
8	A2B	LC648	0.423855
9	A2B	LC648	0.0439418
10	A2B	LC648	13.3325
11	A2B	LC648	0.107842
12	A2B	LC648	0.00288187
13	A2B	LC648	0.00747428
14	A2B	LC648	3.74501
15	A2B	LC648	1.8989
16	A2B	LC648	0.1768
17	A2B	LC648	0
18	A2B	LC648	0.361089
19	A2B	LC648	2.08239
20	A2B	LC648	0.0157072
21	A2B	LC648	1.79109
22	A2B	LC648	1.0064
23	A2B	LC648	0.588658
24	A2B	LC648	0.00380403
25	A2B	LC648	0.0297292
26	A2B	LC648	0.0183241
27	A2B	LC648	0.0652044
28	A2B	LC648	0.00594773
29	A2B	LC648	0.0107234
30	A2B	LC648	0
31	A2B	LC648	0.0733163
32	A2B	LC648	0.286839
33	A2B	LC648	0.263791
34	A2B	LC648	0.00461331
35	A2B	LC648	0.00304486
36	A2B	LC648	0.0354216
37	A2B	LC648	0.0545384
38	A2B	LC648	0.209617
39	A2B	LC648	1.45778
40	A2B	LC648	0.0214036
41	A2B	LC648	0.919871
42	A2B	LC648	0.00270154
43	A2B	LC648	0
44	A2B	LC648	0.0117832
45	A2B	LC648	0.00060681
46	A2B	LC648	0
47	A2B	LC648	0.0203632
48	A2B	LC648	0.00269033
49	A2B	LC648	0.0116429
50	A2B	LC648	0.000727491
51	A2B	LC648	4.81464
52	A2B	LC648	0.399187
53	A2B	LC648	0.0348996
54	A2B	LC648	0.0864993
55	A2B	LC648	0.0140407
56	A2B	LC648	0
57	A2B	LC648	0
58	A2B	LC648	0.0109123
59	A2B	LC648	0.109595
60	A2B	LC648	0.0109527
61	A2B	LC648	0.00734023
62	A2B	LC648	0.00256545
63	A2B	LC648	0.0406905
64	A2B	LC648	2.76363
65	A2B	LC648	0.223353
66	A2B	LC648	0.0838295
67	A2B	LC648	0.00276985
68	A2B	LC648	0.616731
69	A2B	LC648	0.189856
70	A2B	LC648	0.438604
71	A2B	LC648	0.200596
72	A2B	LC648	1.93655
73	A2B	LC648	0.147055
74	A2B	LC648	0.997762
75	A2B	LC648	0.454627
76	A2B	LC648	1.48741
77	A2B	LC648	0.00352581
78	A2B	LC648	0
79	A2B	LC648	0.00153249
80	A2B	LC648	0
81	A2B	LC648	2.26625
82	A2B	LC648	1.35134
83	A2B	LC648	0.0169642
84	A2B	LC648	0.00219819
85	A2B	LC648	0.00216016
86	A2B	LC648	0.00843446
87	A2B	LC648	0
88	A2B	LC648	0.0391975
89	A2B	LC648	0.238372
90	A2B	LC648	0
91	A2B	LC648	0.00833357
92	A2B	LC648	0.0200125
93	A2B	LC648	0.00831584
94	A2B	LC648	0.00314498
95	A2B	LC648	0.0092727
96	A2B	LC648	0.00256724
97	A2B	LC648	0
98	A2B	LC648	0.00593704
99	A2B	LC648	0.0193214
100	A2B	LC648	0.0267189
101	A2B	LC648	0.699677
102	A2B	LC648	0.0036536
103	A2B	LC648	0.261265
104	A2B	LC648	0.0011474
105	A2B	LC648	0.000751048
106	A2B	LC648	0.0953858
107	A2B	LC648	0
108	A2B	LC648	0.0409995
109	A2B	LC648	2.35737
110	A2B	LC648	0.159769
111	A2B	LC648	0.605851
112	A2B	LC648	0
113	A2B	LC648	0.0182532
114	A2B	LC648	0.0155115
115	A2B	LC648	0
116	A2B	LC648	3.76672
117	A2B	LC648	0.307038
118	A2B	LC648	0.0324702
119	A2B	LC648	0.0117829
120	A2B	LC648	0.0132888
121	A2B	LC648	0.0287244
122	A2B	LC648	0
123	A2B	LC648	0.219605
124	A2B	LC648	0.492876
125	A2B	LC648	0
126	A2B	LC648	0.116402
127	A2B	LC648	0.326069
128	A2B	LC648	0.00969134
129	A2B	LC648	0.580524
130	A2B	LC648	1.04474
131	A2B	LC648	0.865418
132	A2B	LC648	0.368105
133	A2B	LC648	0.400772
134	A2B	LC648	0.00125792
135	A2B	LC648	0.830613
136	A2B	LC648	1.13797
137	A2B	LC648	0
138	A2B	LC648	0.0948382
139	A2B	LC648	0
140	A2B	LC648	0
141	A2B	LC648	0.0335598
142	A2B	LC648	0.779332
143	A2B	LC648	0.00244563
144	A2B	LC648	0.00744663
145	A2B	LC648	0.00237909
146	A2B	LC648	0.0603831
147	A2B	LC648	0.00700932
148	A2B	LC648	0.0167555
149	A2B	LC648	0
150	A2B	LC648	0
151	A2B	LC648	0.0190205
152	A2B	LC648	0
153	A2B	LC648	0.00185981
154	A2B	LC648	0.164562
155	A2B	LC648	0.217834
156	A2B	LC648	0
157	A2B	LC648	0.000833796
158	A2B	LC648	0.00248705
159	A2B	LC648	0.0014787
160	A2B	LC648	0
161	A2B	LC648	0
162	A2B	LC648	0.18388
163	A2B	LC648	0.043178
164	A2B	LC648	0
165	A2B	LC648	0.00158902
166	A2B	LC648	0.0135344
167	A2B	LC648	0.0877119
168	A2B	LC648	0.69421
169	A2B	LC648	0.00179096
170	A2B	LC648	0.00133384
171	A2B	LC648	0.62713
172	A2B	LC648	0.0211522
173	A2B	LC648	0.661185
174	A2B	LC648	0.447999
175	A2B	LC648	0
176	A2B	LC648	0.0445305
177	A2B	LC648	1.11736
178	A2B	LC648	0.0630659
179	A2B	LC648	0.0353973
180	A2B	LC648	0.303685
181	A2B	LC648	0.03263
182	A2B	LC648	0.0761972
183	A2B	LC648	2.99089
184	A2B	LC648	0.684069
185	A2B	LC648	0.00185198
186	A2B	LC648	0.00329765
187	A2B	LC648	0.14611
188	A2B	LC648	6.77136
189	A2B	LC648	0.536864
190	A2B	LC648	0.00752882
191	A2B	LC648	0.0162239
192	A2B	LC648	0.110003
193	A2B	LC648	0.0812212
194	A2B	LC648	0.0782138
195	A2B	LC648	0.0145872
196	A2B	LC648	0.05461
197	A2B	LC648	0.444422
198	A2B	LC648	1.73613
199	A2B	LC648	0.567016
200	A2B	LC648	1.51919
201	A2B	LC648	2.18523
202	A2B	LC648	0.181754
203	A2B	LC648	0.00426683
204	A2B	LC648	0.0465324
205	A2B	LC648	0.338517
206	A2B	LC648	0.127897
207	A2B	LC648	0.105285
208	A2B	LC648	0.0117906
209	A2B	LC648	0.169404
210	A2B	LC648	0.906092
211	A2B	LC648	0.0272894
212	A2B	LC648	0.0242987
213	A2B	LC648	0.0354268
214	A2B	LC648	0.0107299
215	A2B	LC648	0.129923
216	A2B	LC648	0.00107451
217	A2B	LC648	0.00278753
218	A2B	LC648	0
219	A2B	LC648	0.00298777
220	A2B	LC648	0
221	A2B	LC648	0.0102047
222	A2B	LC648	0
223	A2B	LC648	0
224	A2B	LC648	0.000948424
225	A2B	LC648	0
226	A2B	LC648	0
227	A2B	LC648	0.12923
228	A2B	LC648	1.20517
229	A2B	LC648	0.0219042
230	A2B	LC648	0.148555
231	A2B	LC648	0.0239019
232	A2B	LC648	0.767368
233	A2B	LC648	0.140169
234	A2B	LC648	0.0818923
235	A2B	LC648	0.0139103
236	A2B	LC648	0
237	A2B	LC648	0.00260629
238	A2B	LC648	1.14512
239	A2B	LC648	0
240	A2B	LC648	0.19841
241	A2B	LC648	0.0464385
242	A2B	LC648	0.0836295
243	A2B	LC648	0.616023
244	A2B	LC648	1.18979
245	A2B	LC648	0.00166956
246	A2B	LC648	0
247	A2B	LC648	0.0657455
248	A2B	LC648	0
249	A2B	LC648	3.42876
250	A2B	LC648	0
251	A2B	LC648	0.00436204
252	A2B	LC648	0.0030152
253	A2B	LC648	0.00454184
254	A2B	LC648	0.00328504
255	A2B	LC648	0.00931853
256	A2B	LC648	0.00771077
257	A2B	LC648	0
258	A2B	LC648	0.181383
259	A2B	LC648	0.0370306
260	A2B	LC648	0.0305967
261	A2B	LC648	0.0511579
262	A2B	LC648	0.00180581
263	A2B	LC648	0.00196142
264	A2B	LC648	0.864912
265	A2B	LC648	0.584258
266	A2B	LC648	0.0564179
267	A2B	LC648	0
268	A2B	LC648	0.000962724
269	A2B	LC648	0.338288
270	A2B	LC648	3.06004
271	A2B	LC648	0.509366
272	A2B	LC648	0.0248052
273	A2B	LC648	0.0134458
274	A2B	LC648	0.0466005
275	A2B	LC648	0.141535
276	A2B	LC648	0.139201
277	A2B	LC648	0.00469559
278	A2B	LC648	0.0113513
279	A2B	LC648	0.947175
280	A2B	LC648	0.0525962
281	A2B	LC648	0.00867192
282	A2B	LC648	0
283	A2B	LC648	0.00199708
284	A2B	LC648	0
285	A2B	LC648	0
286	A2B	LC648	0.574644
287	A2B	LC648	1.40337
288	A2B	LC648	0.00396394
289	A2B	LC648	0.000307564
290	A2B	LC648	0
291	A2B	LC648	0.00698506
292	A2B	LC648	0.000484091
293	A2B	LC648	0.00143035
294	A2B	LC648	0
295	A2B	LC648	0.205993
296	A2B	LC648	0
297	A2B	LC648	0
298	A2B	LC648	0.0227787
299	A2B	LC648	0.00243438
300	A2B	LC648	0
301	A2B	LC648	0
302	A2B	LC648	0.00581551
303	A2B	LC648	0.0310475
304	A2B	LC648	0
305	A2B	LC648	0.00677339
306	A2B	LC648	0.00163796
307	A2B	LC648	0.00124113
308	A2B	LC648	0.332433
309	A2B	LC648	0.772422
310	A2B	LC648	0.000851876
311	A2B	LC648	1.31507
312	A2B	LC648	0.058934
313	A2B	LC648	0.00197799
314	A2B	LC648	0
315	A2B	LC648	0
316	A2B	LC648	0.00201792
317	A2B	LC648	0
318	A2B	LC648	0
319	A2B	LC648	0
320	A2B	LC648	0
321	A2B	LC648	0.0326332
322	A2B	LC648	0.00507958
323	A2B	LC648	0.0669804
324	A2B	LC648	0.0202954
325	A2B	LC648	0
326	A2B	LC648	0.463951
327	A2B	LC648	0.0357164
328	A2B	LC648	0.00419597
329	A2B	LC648	0.00229902
330	A2B	LC648	0
331	A2B	LC648	0.00268427
332	A2B	LC648	0.00380864
333	A2B	LC648	0
334	A2B	LC648	0
335	A2B	LC648	0.00152545
336	A2B	LC648	0.657071
337	A2B	LC648	0.324705
338	A2B	LC648	0.00802633
339	A2B	LC648	0.383039
340	A2B	LC648	0
341	A2B	LC648	0.0774898
342	A2B	LC648	0.0784351
343	A2B	LC648	0.0275054
344	A2B	LC648	0.00396984
345	A2B	LC648	0.0148801
346	A2B	LC648	0.00784584
347	A2B	LC648	0
348	A2B	LC648	0.00237286
349	A2B	LC648	0.0233295
350	A2B	LC648	0.00112365
351	A2B	LC648	0.0140668
352	A2B	LC648	0
353	A2B	LC648	0
354	A2B	LC648	0
355	A2B	LC648	0.00111949
356	A2B	LC648	0.000825223
357	A2B	LC648	0.00547185
358	A2B	LC648	0.00229422
359	A2B	LC648	0.0197024
360	A2B	LC648	0.0188343
361	A2B	LC648	0.0012408
362	A2B	LC648	0
363	A2B	LC648	0
364	A2B	LC648	0.00101763
365	A2B	LC648	0.000325978
366	A2B	LC648	0.000263297
367	A2B	LC648	0
368	A2B	LC648	0.0332044
369	A2B	LC648	0.00335343
370	A2B	LC648	0.00166984
371	A2B	LC648	0
372	A2B	LC648	0.000410236
373	A2B	LC648	0.117708
374	A2B	LC648	0.00545892
375	A2B	LC648	0
376	A2B	LC648	0.00824523
377	A2B	LC648	0.00559247
378	A2B	LC648	0.00144882
379	A2B	LC648	0
380	A2B	LC648	0
381	A2B	LC648	0
382	A2B	LC648	0
383	A2B	LC648	0.00179324
384	A2B	LC648	0
385	A2B	LC648	0
386	A2B	LC648	0.506595
387	A2B	LC648	0.0895494
388	A2B	LC648	0.0239468
389	A2B	LC648	0
390	A2B	LC648	0.676052
391	A2B	LC648	0.734017
392	A2B	LC648	3.48738
393	A2B	LC648	1.09717
394	A2B	LC648	0.309654
395	A2B	LC648	0.00151697
396	A2B	LC648	0.588982
397	A2B	LC648	0.0038297
398	A2B	LC648	0.00180971
399	A2B	LC648	0.0046053
400	A2B	LC648	0.00280044
401	A2B	LC648	0.00175527
402	A2B	LC648	0.00035189
403	A2B	LC648	0.0316933
404	A2B	LC648	0.000614456
405	A2B	LC648	0
406	A2B	LC648	0
407	A2B	LC648	0
408	A2B	LC648	0.142487
409	A2B	LC648	0
410	A2B	LC648	0.00329497
411	A2B	LC648	0
412	A2B	LC648	0.00830859
413	A2B	LC648	0.00121568
414	A2B	LC648	1.14947
415	A2B	LC648	0.982068
416	A2B	LC648	0.168588
417	A2B	LC648	0
418	A2B	LC648	0.723891
419	A2B	LC648	0.023222
420	A2B	LC648	2.32486
421	A2B	LC648	3.346
422	A2B	LC648	0.243346
423	A2B	LC648	0.5212
424	A2B	LC648	0.009071
425	A2B	LC648	0.849302
426	A2B	LC648	0.878895
427	A2B	LC648	0.129908
428	A2B	LC648	0.0193979
429	A2B	LC648	0.000692628
430	A2B	LC648	0.00177565
431	A2B	LC648	0
432	A2B	LC648	0
433	A2B	LC648	0
434	A2B	LC648	0
435	A2B	LC648	0
436	A2B	LC648	0.394108
437	A2B	LC648	0
438	A2B	LC648	0.0396337
439	A2B	LC648	0.381972
440	A2B	LC648	0.00101011
441	A2B	LC648	0.571311
442	A2B	LC648	0.272507
443	A2B	LC648	0.131955
444	A2B	LC648	0.178444
445	A2B	LC648	0.00139887
446	A2B	LC648	0.00180575
447	A2B	LC648	0.00851767
448	A2B	LC648	0.698394
449	A2B	LC648	0.0198231
450	A2B	LC648	0.250145
451	A2B	LC648	0.100882
452	A2B	LC648	0.00474207
453	A2B	LC648	0.224403
454	A2B	LC648	0.0460394
455	A2B	LC648	0.0108951
456	A2B	LC648	2.7216
457	A2B	LC648	0.0314982
458	A2B	LC648	0.0065407
459	A2B	LC648	0.0323803
460	A2B	LC648	0.00196808
461	A2B	LC648	0.874536
462	A2B	LC648	0.651912
463	A2B	LC648	0
464	A2B	LC648	0.172292
465	A2B	LC648	1.34135
466	A2B	LC648	0.00360095
467	A2B	LC648	0.00958303
468	A2B	LC648	0
469	A2B	LC648	0.0064054
470	A2B	LC648	0.00307506
471	A2B	LC648	0.0147001
472	A2B	LC648	0.0091763
473	A2B	LC648	0.00136961
474	A2B	LC648	0
475	A2B	LC648	0.00779886
476	A2B	LC648	1.65524
477	A2B	LC648	0.135565
478	A2B	LC648	0.0127517
479	A2B	LC648	0.00352997
480	A2B	LC648	0
481	A2B	LC648	1.06141
482	A2B	LC648	0.513179
483	A2B	LC648	2.12365
484	A2B	LC648	0
485	A2B	LC648	0.00792848
486	A2B	LC648	0
487	A2B	LC648	0
488	A2B	LC648	0.71468
489	A2B	LC648	0.513335
490	A2B	LC648	1.02448
491	A2B	LC648	0
492	A2B	LC648	0.171954
493	A2B	LC648	0.00149427
494	A2B	LC648	0
495	A2B	LC648	0.00148783
496	A2B	LC648	0.0210791
497	A2B	LC648	1.3762
498	A2B	LC648	0.0171042
499	A2B	LC648	0.199682
500	A2B	LC648	0
501	A2B	LC648	0.143489
502	A2B	LC648	0
503	A2B	LC648	0.00252284
504	A2B	LC648	0.00115885
505	A2B	LC648	0.217874
506	A2B	LC648	0.706679
507	A2B	LC648	0.0275505
508	A2B	LC648	1.32181
509	A2B	LC648	0.46182
510	A2B	LC648	0.0176734
511	A2B	LC648	0.00289263
512	A2B	LC648	0.0659978
513	A2B	LC648	0.311433
514	A2B	LC648	0.00163419
515	A2B	LC648	0.00149132
516	A2B	LC648	0
517	A2B	LC648	0
518	A2B	LC648	0
519	A2B	LC648	0.556376
520	A2B	LC648	0.0337282
521	A2B	LC648	0.00762971
522	A2B	LC648	0.00189593
523	A2B	LC648	0.00232634
524	A2B	LC648	0.0130482
525	A2B	LC648	0
526	A2B	LC648	0.0123957
527	A2B	LC648	0
528	A2B	LC648	1.10894
529	A2B	LC648	0.463151
530	A2B	LC648	0.696638
531	A2B	LC648	0.00297361
532	A2B	LC648	0.0225406
533	A2B	LC648	0
534	A2B	LC648	2.19096
535	A2B	LC648	0.601327
536	A2B	LC648	0.160991
537	A2B	LC648	0.123541
538	A2B	LC648	0.551524
539	A2B	LC648	0.00170584
540	A2B	LC648	0.00285758
541	A2B	LC648	0.0364754
542	A2B	LC648	0
543	A2B	LC648	4.09253
544	A2B	LC648	0.0111037
545	A2B	LC648	0.0318954
546	A2B	LC648	9.00109
547	A2B	LC648	0.0198179
548	A2B	LC648	0.00436442
549	A2B	LC648	1.73738
550	A2B	LC648	0
551	A2B	LC648	0.00170584
552	A2B	LC648	0.0099111
553	A2B	LC648	0
554	A2B	LC648	0.0131845
555	A2B	LC648	0.00115076
556	A2B	LC648	0.00217944
557	A2B	LC648	0.15449
558	A2B	LC648	0.000462946
559	A2B	LC648	0
560	A2B	LC648	1.43962
561	A2B	LC648	2.47507
562	A2B	LC648	0
563	A2B	LC648	0.0118443
564	A2B	LC648	2.06468
565	A2B	LC648	2.98438
566	A2B	LC648	3.18823
567	A2B	LC648	0
568	A2B	LC648	0.343748
569	A2B	LC648	0.0314818
570	A2B	LC648	0.362906
571	A2B	LC648	0.00633396
572	A2B	LC648	0.290056
573	A2B	LC648	1.5626
574	A2B	LC648	0.926911
575	A2B	LC648	0.0415443
576	A2B	LC648	0.00402744
577	A2B	LC648	0.120174
578	A2B	LC648	0
579	A2B	LC648	7.99536
580	A2B	LC648	1.0887
581	A2B	LC648	0.0463467
582	A2B	LC648	0.00225978
583	A2B	LC648	0.00917392
584	A2B	LC648	0.00296461
585	A2B	LC648	1.47374
586	A2B	LC648	0.210441
587	A2B	LC648	0.00423089
588	A2B	LC648	0.00701594
589	A2B	LC648	0.314386
590	A2B	LC648	0.00834519
591	A2B	LC648	0.00205153
592	A2B	LC648	0
593	A2B	LC648	0.00758344
594	A2B	LC648	0
595	A2B	LC648	0.0396326
596	A2B	LC648	0.00196215
597	A2B	LC648	0.0264628
598	A2B	LC648	2.75508
599	A2B	LC648	0.282147
600	A2B	LC648	0
601	A2B	LC648	0.0133443
602	A2B	LC648	0.107317
603	A2B	LC648	0.180076
604	A2B	LC648	0.0176199
605	A2B	LC648	0
606	A2B	LC648	0
607	A2B	LC648	0
608	A2B	LC648	0.344771
609	A2B	LC648	0.294679
610	A2B	LC648	0.973314
611	A2B	LC648	2.34841
612	A2B	LC648	0.000497362
613	A2B	LC648	0.000939394
614	A2B	LC648	0.134501
615	A2B	LC648	0.00153999
616	A2B	LC648	0.00218375
617	A2B	LC648	0.159585
618	A2B	LC648	1.04613
619	A2B	LC648	0
620	A2B	LC648	0.0677146
621	A2B	LC648	0
622	A2B	LC648	0
623	A2B	LC648	0.00869007
624	A2B	LC648	0.814229
625	A2B	LC648	0.000677458
626	A2B	LC648	0.00282315
627	A2B	LC648	0.0013888
628	A2B	LC648	0.00990956
629	A2B	LC648	0.0905422
630	A2B	LC648	0.0215482
631	A2B	LC648	0.0224059
632	A2B	LC648	0.172234
633	A2B	LC648	0.00531682
634	A2B	LC648	0.0953265
635	A2B	LC648	0.0419977
636	A2B	LC648	0.000814722
637	A2B	LC648	0.0597798
638	A2B	LC648	0
639	A2B	LC648	0.00374162
640	A2B	LC648	0.151568
641	A2B	LC648	0.341851
642	A2B	LC648	0.0120948
643	A2B	LC648	0.035377
644	A2B	LC648	0
645	A2B	LC648	0.00254861
646	A2B	LC648	0.0674915
647	A2B	LC648	0.00767002
648	A2B	LC648	0.81958
649	A2B	LC648	0.112728
650	A2B	LC648	0.379701
651	A2B	LC648	0.00498051
652	A2B	LC648	0
653	A2B	LC648	0.000978986
654	A2B	LC648	0.000958364
655	A2B	LC648	0.00348844
656	A2B	LC648	0.00114802
657	A2B	LC648	0.0011089
658	A2B	LC648	0.00074823
659	A2B	LC648	0.00121819
660	A2B	LC648	0.0412567
661	A2B	LC648	0.0674857
662	A2B	LC648	0.108372
663	A2B	LC648	1.17717
664	A2B	LC648	1.05277
665	A2B	LC648	0.259828
666	A2B	LC648	0.325576
667	A2B	LC648	0.000649974
668	A2B	LC648	0.0267877
669	A2B	LC648	0.00634801
670	A2B	LC648	0.235531
671	A2B	LC648	0
672	A2B	LC648	0
673	A2B	LC648	0.144136
674	A2B	LC648	0
675	A2B	LC648	0
676	A2B	LC648	0
677	A2B	LC648	1.1847
678	A2B	LC648	0.229871
679	A2B	LC648	0.00378527
680	A2B	LC648	0.876664
681	A2B	LC648	0
682	A2B	LC648	0
683	A2B	LC648	0.0198423
684	A2B	LC648	0.0172426
685	A2B	LC648	0.00611018
686	A2B	LC648	0.0377713
687	A2B	LC648	0.200659
688	A2B	LC648	0.703862
689	A2B	LC648	0.0125531
690	A2B	LC648	0.0510507
691	A2B	LC648	0.283092
692	A2B	LC648	0.0203618
693	A2B	LC648	0.0204878
694	A2B	LC648	0.0211945
695	A2B	LC648	0
696	A2B	LC648	0.00844561
697	A2B	LC648	0.0158228
698	A2B	LC648	0.209354
699	A2B	LC648	0
700	A2B	LC648	0
701	A2B	LC648	0.00481554
702	A2B	LC648	0.317119
703	A2B	LC648	0.0014409
704	A2B	LC648	0
705	A2B	LC648	0.225061
706	A2B	LC648	0.421603
707	A2B	LC648	0.166513
708	A2B	LC648	0.451995
709	A2B	LC648	0.0939608
710	A2B	LC648	0.00304845
711	A2B	LC648	1.33225
712	A2B	LC648	0.0476193
713	A2B	LC648	0.172805
714	A2B	LC648	0.313118
715	A2B	LC648	0.857844
716	A2B	LC648	0.00633178
717	A2B	LC648	0.795055
718	A2B	LC648	1.24247
719	A2B	LC648	0.000405716
720	A2B	LC648	0
721	A2B	LC648	0
722	A2B	LC648	0
723	A2B	LC648	0
724	A2B	LC648	0.467432
725	A2B	LC648	0.767181
726	A2B	LC648	0
727	A2B	LC648	0.0146351
728	A2B	LC648	0
729	A2B	LC648	0.207758
730	A2B	LC648	0
731	A2B	LC648	0.00556211
732	A2B	LC648	0.00568611
733	A2B	LC648	0
734	A2B	LC648	0.00826082
735	A2B	LC648	0.0147868
736	A2B	LC648	0
737	A2B	LC648	0
738	A2B	LC648	0
739	A2B	LC648	0
740	A2B	LC648	0.0285549
741	A2B	LC648	0.0868115
742	A2B	LC648	0.0124019
743	A2B	LC648	0.0564284
744	A2B	LC648	0.00427789
745	A2B	LC648	0.0170703
746	A2B	LC648	0.0268732
747	A2B	LC648	1.4009
748	A2B	LC648	0.916343
749	A2B	LC648	0
750	A2B	LC648	0.192024
751	A2B	LC648	0.0355201
752	A2B	LC648	6.9209
753	A2B	LC648	0
754	A2B	LC648	0
755	A2B	LC648	0.222105
756	A2B	LC648	0.609294
757	A2B	LC648	0.902695
758	A2B	LC648	0.00565145
759	A2B	LC648	0
760	A2B	LC648	0
761	A2B	LC648	0
762	A2B	LC648	0.00790815
763	A2B	LC648	0.0798996
764	A2B	LC648	0.407313
765	A2B	LC648	0.642788
766	A2B	LC648	0.0592118
767	A2B	LC648	0
768	A2B	LC648	0.00547623
769	A2B	LC648	0.00371019
770	A2B	LC648	0.000985188
771	A2B	LC648	3.42446
772	A2B	LC648	0.0745698
773	A2B	LC648	4.55912
774	A2B	LC648	0.109414
775	A2B	LC648	0.114016
776	A2B	LC648	0.0431879
777	A2B	LC648	0.136421
778	A2B	LC648	0.0178255
779	A2B	LC648	0.122158
780	A2B	LC648	0.0418808
781	A2B	LC648	0
782	A2B	LC648	0.780528
783	A2B	LC648	0.0210206
784	A2B	LC648	0.00412811
785	A2B	LC648	0.47325
786	A2B	LC648	0.105252
787	A2B	LC648	0.481243
788	A2B	LC648	0.0150517
789	A2B	LC648	0
790	A2B	LC648	0
791	A2B	LC648	0
792	A2B	LC648	0
793	A2B	LC648	0.0322192
794	A2B	LC648	0.0458579
795	A2B	LC648	0.0152552
796	A2B	LC648	0
797	A2B	LC648	0
798	A2B	LC648	0.00408621
799	A2B	LC648	0
800	A2B	LC648	0.0007824
801	A2B	LC648	0
802	A2B	LC648	0
803	A2B	LC648	0.000890342
804	A2B	LC648	0
805	A2B	LC648	0.0165686
806	A2B	LC648	0
807	A2B	LC648	0.820542
808	A2B	LC648	0.366574
809	A2B	LC648	0
810	A2B	LC648	0.00953057
811	A2B	LC648	0
812	A2B	LC648	0
813	A2B	LC648	0
814	A2B	LC648	0.00227695
815	A2B	LC648	0.00116343
816	A2B	LC648	0.391914
817	A2B	LC648	0.0935532
818	A2B	LC648	0.035798
819	A2B	LC648	0.0108909
820	A2B	LC648	0.0331919
821	A2B	LC648	0.925109
822	A2B	LC648	0.104951
823	A2B	LC648	1.0254
824	A2B	LC648	0.0515766
825	A2B	LC648	0.703342
826	A2B	LC648	0
827	A2B	LC648	0.0422012
828	A2B	LC648	0.149052
829	A2B	LC648	0.0409323
830	A2B	LC648	0.802907
831	A2B	LC648	0.0117847
832	A2B	LC648	0.00660492
833	A2B	LC648	0.834892
834	A2B	LC648	0.637984
835	A2B	LC648	1.6398
836	A2B	LC648	3.73529
837	A2B	LC648	0
838	A2B	LC648	0.00386007
839	A2B	LC648	0.570272
840	A2B	LC648	0.00111543
841	A2B	LC648	0
842	A2B	LC648	0.0231731
843	A2B	LC648	1.3146
844	A2B	LC648	1.68313
845	A2B	LC648	0.0702793
846	A2B	LC648	0.00818391
847	A2B	LC648	0.0284331
848	A2B	LC648	0.0182498
849	A2B	LC648	0
850	A2B	LC648	0.0410507
851	A2B	LC648	2.33668
852	A2B	LC648	0.0813158
853	A2B	LC648	0
854	A2B	LC648	0.161358
855	A2B	LC648	0.0606704
856	A2B	LC648	0
857	A2B	LC648	0.00991805
858	A2B	LC648	0.440501
859	A2B	LC648	0.00962164
860	A2B	LC648	0.0031069
861	A2B	LC648	0.00282311
862	A2B	LC648	0.00558804
863	A2B	LC648	0
864	A2B	LC648	0
865	A2B	LC648	0.0179034
866	A2B	LC648	0
867	A2B	LC648	1.01712
868	A2B	LC648	0
869	A2B	LC648	0.0609084
870	A2B	LC648	2.34841
871	A2B	LC648	0.336404
872	A2B	LC648	0.0176502
873	A2B	LC648	0.0732247
874	A2B	LC648	0
875	A2B	LC648	0.000751135
876	A2B	LC648	0.384601
877	A2B	LC648	0.860954
878	A2B	LC648	0.0175047
879	A2B	LC648	0.026855
880	A2B	LC648	0.122321
881	A2B	LC648	0.0804563
882	A2B	LC648	0.0172426
883	A2B	LC648	0.00347243
884	A2B	LC648	0.00135945
885	A2B	LC648	0.00474283
886	A2B	LC648	0.0149542
887	A2B	LC648	0.462292
888	A2B	LC648	0.208567
889	A2B	LC648	0.339426
890	A2B	LC648	0
891	A2B	LC648	0.286702
892	A2B	LC648	0.00172175
893	A2B	LC648	0.0299944
894	A2B	LC648	0.0583422
895	A2B	LC648	0.023017
896	A2B	LC648	0.0140711
897	A2B	LC648	0.00239886
898	A2B	LC648	0.0210391
899	A2B	LC648	0
900	A2B	LC648	0
901	A2B	LC648	0
902	A2B	LC648	1.18547
903	A2B	LC648	1.05568
904	A2B	LC648	0
905	A2B	LC648	0.0165994
906	A2B	LC648	0.489637
907	A2B	LC648	1.93678
908	A2B	LC648	0.00847026
909	A2B	LC648	0.00481926
910	A2B	LC648	0.000846259
911	A2B	LC648	0
912	A2B	LC648	0.00829182
913	A2B	LC648	0.00482824
914	A2B	LC648	2.93141
915	A2B	LC648	0.226019
916	A2B	LC648	1.1969
917	A2B	LC648	0.212565
918	A2B	LC648	0.507906
919	A2B	LC648	0.149339
920	A2B	LC648	2.54416
921	A2B	LC648	0.154756
922	A2B	LC648	0.235711
923	A2B	LC648	0.108905
924	A2B	LC648	3.02517
925	A2B	LC648	0.00107344
926	A2B	LC648	0
927	A2B	LC648	0.00934808
928	A2B	LC648	0
929	A2B	LC648	0.0297214
930	A2B	LC648	3.64516
931	A2B	LC648	0.625913
932	A2B	LC648	0.294271
933	A2B	LC648	0.594845
934	A2B	LC648	0.00493235
935	A2B	LC648	0
936	A2B	LC648	1.26412
937	A2B	LC648	0.013334
938	A2B	LC648	0.00771785
939	A2B	LC648	0.00317665
940	A2B	LC648	0.00656514
941	A2B	LC648	0.00171127
942	A2B	LC648	0.00101143
943	A2B	LC648	0
944	A2B	LC648	0
945	A2B	LC648	0
946	A2B	LC648	0.00451174
947	A2B	LC648	3.30721
948	A2B	LC648	0
949	A2B	LC648	0.00155085
950	A2B	LC648	1.23961
951	A2B	LC648	0.00147697
952	A2B	LC648	0.0014469
953	A2B	LC648	0.000657285
954	A2B	LC648	0.0441756
955	A2B	LC648	0.732578
956	A2B	LC648	0
957	A2B	LC648	0.0130892
958	A2B	LC648	0.00151149
959	A2B	LC648	0.0119155
960	A2B	LC648	0.273843
961	A2B	LC648	0.00466035
962	A2B	LC648	0
963	A2B	LC648	0.673799
964	A2B	LC648	0.00956855
965	A2B	LC648	0.00207844
966	A2B	LC648	1.50021
967	A2B	LC648	0.0120496
968	A2B	LC648	0.00246278
969	A2B	LC648	0.00119025
970	A2B	LC648	0
971	A2B	LC648	0
972	A2B	LC648	0.302563
973	A2B	LC648	0.106573
974	A2B	LC648	0.00296311
975	A2B	LC648	0
976	A2B	LC648	0.111845
977	A2B	LC648	4.02547
978	A2B	LC648	0.0218739
979	A2B	LC648	0.22491
980	A2B	LC648	0.699257
981	A2B	LC648	0.000143686
982	A2B	LC648	0.283768
983	A2B	LC648	0.678173
984	A2B	LC648	0.0226565
985	A2B	LC648	0.0438966
986	A2B	LC648	0.0130956
987	A2B	LC648	0.340791
988	A2B	LC648	1.31999
989	A2B	LC648	2.45528
990	A2B	LC648	0.216383
991	A2B	LC648	0.0488977
992	A2B	LC648	0.00579496
993	A2B	LC648	0.156186
994	A2B	LC648	0
995	A2B	LC648	1.15165
996	A2B	LC648	0.0965206
997	A2B	LC648	0.252165
998	A2B	LC648	0.0930843
999	A2B	LC648	0.00935679
1000	A2B	LC648	0.00277857
1001	A2B	LC648	0
1002	A2B	LC648	0.0465859
1003	A2B	LC648	0.0101356
1004	A2B	LC648	0
1005	A2B	LC648	0.00203196
1006	A2B	LC648	0.0468513
1007	A2B	LC648	0.187065
1008	A2B	LC648	0.0145727
1009	A2B	LC648	0
1010	A2B	LC648	0.0114135
1011	A2B	LC648	0.00645621
1012	A2B	LC648	0
1013	A2B	LC648	0.0706924
1014	A2B	LC648	0.479992
1015	A2B	LC648	0
1016	A2B	LC648	0.0554636
1017	A2B	LC648	50.2252
1018	A2B	LC648	0
1019	A2B	LC648	2.59089
1020	A2B	LC648	0
1021	A2B	LC648	1.75644
1022	A2B	LC648	0.309428
1023	A2B	LC648	0.600527
1024	A2B	LC648	0.0046349
1025	A2B	LC648	0.00508657
1026	A2B	LC648	0
1027	A2B	LC648	0.00151737
1028	A2B	LC648	0
1029	A2B	LC648	0
1030	A2B	LC648	0.00223907
1031	A2B	LC648	0
1032	A2B	LC648	0.107532
1033	A2B	LC648	1.16873
1034	A2B	LC648	0.0372758
1035	A2B	LC648	0.397347
1036	A2B	LC648	1.14659
1037	A2B	LC648	0.172999
1038	A2B	LC648	1.99371
1039	A2B	LC648	0.0874737
1040	A2B	LC648	0.702481
1041	A2B	LC648	0
1042	A2B	LC648	0.0421275
1043	A2B	LC648	2.74571
1044	A2B	LC648	0.0112539
1045	A2B	LC648	0.242571
1046	A2B	LC648	0
1047	A2B	LC648	0.477079
1048	A2B	LC648	0.0542011
1049	A2B	LC648	0.146946
1050	A2B	LC648	0.307681
1051	A2B	LC648	0.142205
1052	A2B	LC648	0.00198608
1053	A2B	LC648	0.337406
1054	A2B	LC648	0.389117
1055	A2B	LC648	0
1056	A2B	LC648	0.158012
1057	A2B	LC648	0.0141926
1058	A2B	LC648	0
1059	A2B	LC648	0.00475346
1060	A2B	LC648	1.07924
1061	A2B	LC648	0.136293
1062	A2B	LC648	0.00612844
1063	A2B	LC648	0
1064	A2B	LC648	0.00185153
1065	A2B	LC648	0.00249161
1066	A2B	LC648	0.00963239
1067	A2B	LC648	0.0160808
1068	A2B	LC648	0.00170175
1069	A2B	LC648	0.00239958
1070	A2B	LC648	0.0567156
1071	A2B	LC648	0.00341421
1072	A2B	LC648	0.0543153
1073	A2B	LC648	0.86909
1074	A2B	LC648	0.0647534
1075	A2B	LC648	0
1076	A2B	LC648	0.0184024
1077	A2B	LC648	0.0638155
1078	A2B	LC648	0
1079	A2B	LC648	0.0181063
1080	A2B	LC648	1.93384
1081	A2B	LC648	5.82195
1082	A2B	LC648	1.08604
1083	A2B	LC648	0.0644637
1084	A2B	LC648	0.578514
1085	A2B	LC648	0.0782055
1086	A2B	LC648	0.108994
1087	A2B	LC648	0
1088	A2B	LC648	1.50328
1089	A2B	LC648	0.111415
1090	A2B	LC648	0
1091	A2B	LC648	0.0670234
1092	A2B	LC648	0
1093	A2B	LC648	0.463538
1094	A2B	LC648	0.021587
1095	A2B	LC648	0.00443994
1096	A2B	LC648	0.0686961
1097	A2B	LC648	0.0405742
1098	A2B	LC648	0.0217674
1099	A2B	LC648	0.0279781
1100	A2B	LC648	0.0468665
1101	A2B	LC648	1.06372
1102	A2B	LC648	0.00417699
1103	A2B	LC648	0
1104	A2B	LC648	0.00256392
1105	A2B	LC648	0.941691
1106	A2B	LC648	0.0286776
1107	A2B	LC648	0.0980463
1108	A2B	LC648	0.238179
1109	A2B	LC648	0.0049494
1110	A2B	LC648	0
1111	A2B	LC648	0.148801
1112	A2B	LC648	0.0119558
1113	A2B	LC648	0
1114	A2B	LC648	0
1115	A2B	LC648	0
1116	A2B	LC648	0
1117	A2B	LC648	0.0344213
1118	A2B	LC648	0.00164122
1119	A2B	LC648	0.759195
1120	A2B	LC648	0.862303
1121	A2B	LC648	0.0386059
1122	A2B	LC648	0.0121148
1123	A2B	LC648	0.802797
1124	A2B	LC648	0.0173597
1125	A2B	LC648	0.00978442
1126	A2B	LC648	0.00346019
1127	A2B	LC648	0.0127074
1128	A2B	LC648	0.0109791
1129	A2B	LC648	0.0061324
1130	A2B	LC648	0
1131	A2B	LC648	0
1132	A2B	LC648	6.16261
1133	A2B	LC648	0.0465859
1134	A2B	LC648	0.189255
1135	A2B	LC648	0.0370767
1136	A2B	LC648	0.00639928
1137	A2B	LC648	0.00153533
1138	A2B	LC648	0
1139	A2B	LC648	0
1140	A2B	LC648	0.213535
1141	A2B	LC648	0.0200165
1142	A2B	LC648	1.25824
1143	A2B	LC648	0.00213107
1144	A2B	LC648	0
1145	A2B	LC648	0
1146	A2B	LC648	0
1147	A2B	LC648	0
1148	A2B	LC648	0
1149	A2B	LC648	0.512425
1150	A2B	LC648	0.035417
1151	A2B	LC648	0.55158
1152	A2B	LC648	0.0104623
1153	A2B	LC648	0
1154	A2B	LC648	0.108801
1155	A2B	LC648	0
1156	A2B	LC648	0
1157	A2B	LC648	0.869133
1158	A2B	LC648	48.7189
1159	A2B	LC648	0
1160	A2B	LC648	0.95437
1161	A2B	LC648	0.151252
1162	A2B	LC648	0.0559621
1163	A2B	LC648	1.42176
1164	A2B	LC648	0.0737905
1165	A2B	LC648	0.152567
1166	A2B	LC648	0.178977
1167	A2B	LC648	0.0989992
1168	A2B	LC648	0.0324514
1169	A2B	LC648	0.0529509
1170	A2B	LC648	0.0750442
1171	A2B	LC648	0.143924
1172	A2B	LC648	1.38482
1173	A2B	LC648	0.531166
1174	A2B	LC648	0.405819
1175	A2B	LC648	20.9227
1176	A2B	LC648	0
1177	A2B	LC648	1.75971
1178	A2B	LC648	0.215965
1179	A2B	LC648	0
1180	A2B	LC648	0.167417
1181	A2B	LC648	0
1182	A2B	LC648	1.6183
1183	A2B	LC648	0.0110283
1184	A2B	LC648	0.326237
1185	A2B	LC648	0
1186	A2B	LC648	0.303629
1187	A2B	LC648	0.0214934
1188	A2B	LC648	0.121177
1189	A2B	LC648	0.138119
1190	A2B	LC648	0.451323
1191	A2B	LC648	0.148003
1192	A2B	LC648	0.002614
1193	A2B	LC648	0.444514
1194	A2B	LC648	0.660924
1195	A2B	LC648	0.254781
1196	A2B	LC648	0.137494
1197	A2B	LC648	2.1044
1198	A2B	LC648	0.0502569
1199	A2B	LC648	0
1200	A2B	LC648	0.0198719
1201	A2B	LC648	0
1202	A2B	LC648	0.786194
1203	A2B	LC648	6.91646
1204	A2B	LC648	0.00726805
1205	A2B	LC648	2.29672
1206	A2B	LC648	0
1207	A2B	LC648	0.00987454
1208	A2B	LC648	0.205076
1209	A2B	LC648	0.154753
1210	A2B	LC648	18.8337
1211	A2B	LC648	1.60992
1212	A2B	LC648	1.20945
1213	A2B	LC648	0
1214	A2B	LC648	0
1215	A2B	LC648	0.284642
1216	A2B	LC648	0.00453197
1217	A2B	LC648	0.232344
1218	A2B	LC648	0.158551
1219	A2B	LC648	0
1220	A2B	LC648	0
1221	A2B	LC648	0.0451009
1222	A2B	LC648	0.383821
1223	A2B	LC648	0.0122324
1224	A2B	LC648	0.0280571
1225	A2B	LC648	0
1226	A2B	LC648	0.292467
1227	A2B	LC648	0
1228	A2B	LC648	0.0242928
1229	A2B	LC648	0.184464
1230	A2B	LC648	0
1231	A2B	LC648	2.56988
1232	A2B	LC648	0.0129806
1233	A2B	LC648	0
1234	A2B	LC648	0.115309
1235	A2B	LC648	0.00880572
1236	A2B	LC648	0.00823954
1237	A2B	LC648	0
1238	A2B	LC648	0.00718214
1239	A2B	LC648	0.0100652
1240	A2B	LC648	0
1241	A2B	LC648	0
1242	A2B	LC648	0
1243	A2B	LC648	0
1244	A2B	LC648	2.29342
1245	A2B	LC648	0.889596
1246	A2B	LC648	2.58384
1247	A2B	LC648	0.0125012
1248	A2B	LC648	0
1249	A2B	LC648	0.00345599
1250	A2B	LC648	0.00582009
1251	A2B	LC648	0
1252	A2B	LC648	1.09449
1253	A2B	LC648	0
1254	A2B	LC648	0.502936
1255	A2B	LC648	0.1648
1256	A2B	LC648	0.0131794
1257	A2B	LC648	0
1258	A2B	LC648	0.184295
1259	A2B	LC648	0.153499
1260	A2B	LC648	0.197256
1261	A2B	LC648	0.657859
1262	A2B	LC648	0.117149
1263	A2B	LC648	1.61742
1264	A2B	LC648	6.10209
1265	A2B	LC648	1.55292
1266	A2B	LC648	0.0696169
1267	A2B	LC648	0.437998
1268	A2B	LC648	0.0230974
1269	A2B	LC648	0.484498
1270	A2B	LC648	0.15185
1271	A2B	LC648	0.272373
1272	A2B	LC648	2.02262
1273	A2B	LC648	0.228722
1274	A2B	LC648	0.227471
1275	A2B	LC648	0.752356
1276	A2B	LC648	0.0611872
1277	A2B	LC648	2.38152
1278	A2B	LC648	0.806436
1279	A2B	LC648	1.53915
1280	A2B	LC648	0.131525
1281	A2B	LC648	0.135919
1282	A2B	LC648	0.261484
1283	A2B	LC648	0.590166
1284	A2B	LC648	0.00533227
1285	A2B	LC648	0.0100397
1286	A2B	LC648	0.00257818
1287	A2B	LC648	0.836848
1288	A2B	LC648	0.414994
1289	A2B	LC648	0.580198
1290	A2B	LC648	0.105524
1291	A2B	LC648	0.904199
1292	A2B	LC648	0.224372
1293	A2B	LC648	0.222494
1294	A2B	LC648	0.179484
1295	A2B	LC648	0.897412
1296	A2B	LC648	0.423474
1297	A2B	LC648	1.07781
1298	A2B	LC648	0.22412
1299	A2B	LC648	0.139161
1300	A2B	LC648	0.948574
1301	A2B	LC648	1.05503
1302	A2B	LC648	0.137845
1303	A2B	LC648	0.34175
1304	A2B	LC648	0
1305	A2B	LC648	0.504571
1306	A2B	LC648	0.0460581
1307	A2B	LC648	0.0817694
1308	A2B	LC648	1.08366
1309	A2B	LC648	1.41618
1310	A2B	LC648	0.398063
1311	A2B	LC648	0.943094
1312	A2B	LC648	0.459083
1313	A2B	LC648	1.50594
1314	A2B	LC648	0.174677
1315	A2B	LC648	0.755796
1316	A2B	LC648	1.14534
1317	A2B	LC648	0.301199
1318	A2B	LC648	0.660278
1319	A2B	LC648	0.558865
1320	A2B	LC648	0.00374912
1321	A2B	LC648	0.00900932
1322	A2B	LC648	0
1323	A2B	LC648	0.0657065
1324	A2B	LC648	1.75163
1325	A2B	LC648	0.0133138
1326	A2B	LC648	7.95363
1327	A2B	LC648	1.23365
1328	A2B	LC648	0.00366441
1329	A2B	LC648	0.102581
1330	A2B	LC648	0.0345738
1331	A2B	LC648	0
1332	A2B	LC648	0.0512556
1333	A2B	LC648	0.000919308
1334	A2B	LC648	0
1335	A2B	LC648	0
1336	A2B	LC648	0.00241777
1337	A2B	LC648	0.00216582
1338	A2B	LC648	0.00109371
1339	A2B	LC648	0
1340	A2B	LC648	0.00526013
1341	A2B	LC648	0
1342	A2B	LC648	1.46286
1343	A2B	LC648	0.454726
1344	A2B	LC648	0.126472
1345	A2B	LC648	0.345539
1346	A2B	LC648	0.134766
1347	A2B	LC648	0.582598
1348	A2B	LC648	0.00634848
1349	A2B	LC648	0.0209967
1350	A2B	LC648	0
1351	A2B	LC648	0
1352	A2B	LC648	0.00149179
1353	A2B	LC648	0.00177857
1354	A2B	LC648	0.0824233
1355	A2B	LC648	0.945752
1356	A2B	LC648	0.140378
1357	A2B	LC648	0
1358	A2B	LC648	0
1359	A2B	LC648	0.00295983
1360	A2B	LC648	0.00262675
1361	A2B	LC648	0.00067794
1362	A2B	LC648	0.173109
1363	A2B	LC648	0.278453
1364	A2B	LC648	0.506252
1365	A2B	LC648	0.00212636
1366	A2B	LC648	0.0562547
1367	A2B	LC648	0.00966899
1368	A2B	LC648	0.0133443
1369	A2B	LC648	0.0136459
1370	A2B	LC648	0.0527083
1371	A2B	LC648	0.00202529
1372	A2B	LC648	0.494593
1373	A2B	LC648	0.0271347
1374	A2B	LC648	0.145433
1375	A2B	LC648	0.279062
1376	A2B	LC648	0.108396
1377	A2B	LC648	0.0229083
1378	A2B	LC648	0.872168
1379	A2B	LC648	0.155093
1380	A2B	LC648	0.115523
1381	A2B	LC648	1.12435
1382	A2B	LC648	0.381544
1383	A2B	LC648	0.240004
1384	A2B	LC648	1.58823
1385	A2B	LC648	0
1386	A2B	LC648	1.38389
1387	A2B	LC648	0.0129429
1388	A2B	LC648	0.000336592
1389	A2B	LC648	0.158628
1390	A2B	LC648	0.0682189
1391	A2B	LC648	0
1392	A2B	LC648	0
1393	A2B	LC648	0.0159711
1394	A2B	LC648	0.0476221
1395	A2B	LC648	0
1396	A2B	LC648	0.505027
1397	A2B	LC648	0.00177188
1398	A2B	LC648	1.77529
1399	A2B	LC648	0.0181262
1400	A2B	LC648	0.0984935
1401	A2B	LC648	0.00097093
1402	A2B	LC648	0.0614073
1403	A2B	LC648	0.115053
1404	A2B	LC648	0
1405	A2B	LC648	0
1406	A2B	LC648	1.55833
1407	A2B	LC648	0.00566935
1408	A2B	LC648	0
1409	A2B	LC648	0
1410	B2A	LC648	0.236597
1411	B2A	LC648	0.0680022
1412	B2A	LC648	0.305009
1413	B2A	LC648	0.108296
1414	B2A	LC648	0.287912
1415	B2A	LC648	0
1416	B2A	LC648	0.0808997
1417	B2A	LC648	0.017153
1418	B2A	LC648	0.00306128
1419	B2A	LC648	0.000690378
1420	B2A	LC648	0.00128062
1421	B2A	LC648	0
1422	B2A	LC648	0.205137
1423	B2A	LC648	0.00219369
1424	B2A	LC648	0.00241636
1425	B2A	LC648	0.177011
1426	B2A	LC648	0
1427	B2A	LC648	0.0279858
1428	B2A	LC648	0.102363
1429	B2A	LC648	0.0195584
1430	B2A	LC648	0.26071
1431	B2A	LC648	0
1432	B2A	LC648	0.0574266
1433	B2A	LC648	0
1434	B2A	LC648	0
1435	B2A	LC648	0
1436	B2A	LC648	0.0254491
1437	B2A	LC648	2.08823
1438	B2A	LC648	1.22558
1439	B2A	LC648	0
1440	B2A	LC648	0
1441	B2A	LC648	0
1442	B2A	LC648	0.0240364
1443	B2A	LC648	0
1444	B2A	LC648	0.00377935
1445	B2A	LC648	0.0136358
1446	B2A	LC648	0.00593846
1447	B2A	LC648	1.27929
1448	B2A	LC648	0.0475415
1449	B2A	LC648	0.0104897
1450	B2A	LC648	0.325343
1451	B2A	LC648	1.07029
1452	B2A	LC648	0.00160847
1453	B2A	LC648	0.00193869
1454	B2A	LC648	0.0389607
1455	B2A	LC648	0
1456	B2A	LC648	0.318316
1457	B2A	LC648	0
1458	B2A	LC648	0
1459	B2A	LC648	0.00999815
1460	B2A	LC648	0.4348
1461	B2A	LC648	0.0916753
1462	B2A	LC648	0.0280254
1463	B2A	LC648	0.0592354
1464	B2A	LC648	0.010595
1465	B2A	LC648	0.00318135
1466	B2A	LC648	0.00836299
1467	B2A	LC648	0
1468	B2A	LC648	0
1469	B2A	LC648	2.20895
1470	B2A	LC648	0.00282293
1471	B2A	LC648	0.0791132
1472	B2A	LC648	1.07164
1473	B2A	LC648	6.20035
1474	B2A	LC648	0.11013
1475	B2A	LC648	0.0148559
1476	B2A	LC648	0.00508874
1477	B2A	LC648	0.00347409
1478	B2A	LC648	0
1479	B2A	LC648	0.177177
1480	B2A	LC648	0.595675
1481	B2A	LC648	0
1482	B2A	LC648	1.01417
1483	B2A	LC648	2.06697
1484	B2A	LC648	0.12881
1485	B2A	LC648	0.0233194
1486	B2A	LC648	0.0118382
1487	B2A	LC648	0.00286244
1488	B2A	LC648	0.148414
1489	B2A	LC648	0.080563
1490	B2A	LC648	0.0028469
1491	B2A	LC648	0.0266959
1492	B2A	LC648	1.2554
1493	B2A	LC648	0.0464255
1494	B2A	LC648	0.00283316
1495	B2A	LC648	0.00356825
1496	B2A	LC648	0.683088
1497	B2A	LC648	0.0394229
1498	B2A	LC648	0.193963
1499	B2A	LC648	0.848226
1500	B2A	LC648	0.0031776
1501	B2A	LC648	0.00667667
1502	B2A	LC648	0
1503	B2A	LC648	0
1504	B2A	LC648	0
1505	B2A	LC648	0.00876525
1506	B2A	LC648	0.348052
1507	B2A	LC648	0.116019
1508	B2A	LC648	0.425593
1509	B2A	LC648	1.12931
1510	B2A	LC648	0.136967
1511	B2A	LC648	1.16671
1512	B2A	LC648	3.8736
1513	B2A	LC648	0.228954
1514	B2A	LC648	0.00233072
1515	B2A	LC648	0.936624
1516	B2A	LC648	0.553645
1517	B2A	LC648	0.107995
1518	B2A	LC648	0.642085
1519	B2A	LC648	0.414449
1520	B2A	LC648	1.38924
1521	B2A	LC648	0.439891
1522	B2A	LC648	0.444482
1523	B2A	LC648	1.81044
1524	B2A	LC648	1.13957
1525	B2A	LC648	3.68245
1526	B2A	LC648	0.0178745
1527	B2A	LC648	1.65338
1528	B2A	LC648	2.1967
1529	B2A	LC648	0.679013
1530	B2A	LC648	0.0544119
1531	B2A	LC648	0.126972
1532	B2A	LC648	4.64748
1533	B2A	LC648	7.46523
1534	B2A	LC648	0.0297292
1535	B2A	LC648	0.263791
1536	B2A	LC648	0.00106129
1537	B2A	LC648	0.12305
1538	B2A	LC648	0.193148
1539	B2A	LC648	2.18454
1540	B2A	LC648	1.05954
1541	B2A	LC648	0.00270154
1542	B2A	LC648	0.0504203
1543	B2A	LC648	1.00639
1544	B2A	LC648	0.13375
1545	B2A	LC648	1.13935
1546	B2A	LC648	0.363617
1547	B2A	LC648	0.0482659
1548	B2A	LC648	3.49579
1549	B2A	LC648	1.73554
1550	B2A	LC648	1.6449
1551	B2A	LC648	0.848773
1552	B2A	LC648	1.0131
1553	B2A	LC648	0.3626
1554	B2A	LC648	0
1555	B2A	LC648	0
1556	B2A	LC648	10.4237
1557	B2A	LC648	0.00270029
1558	B2A	LC648	0.0088203
1559	B2A	LC648	0.00201493
1560	B2A	LC648	0.0839946
1561	B2A	LC648	0.200016
1562	B2A	LC648	0.0023684
1563	B2A	LC648	0.00281961
1564	B2A	LC648	1.10715
1565	B2A	LC648	0.297176
1566	B2A	LC648	0.0724171
1567	B2A	LC648	0.00865598
1568	B2A	LC648	0
1569	B2A	LC648	0
1570	B2A	LC648	0
1571	B2A	LC648	0
1572	B2A	LC648	0
1573	B2A	LC648	0.00729356
1574	B2A	LC648	0.896836
1575	B2A	LC648	0.238372
1576	B2A	LC648	0.00881781
1577	B2A	LC648	0.0146772
1578	B2A	LC648	2.40722
1579	B2A	LC648	1.68685
1580	B2A	LC648	2.70492
1581	B2A	LC648	0.107557
1582	B2A	LC648	0.00470207
1583	B2A	LC648	0.019854
1584	B2A	LC648	0.00384957
1585	B2A	LC648	0.821949
1586	B2A	LC648	0
1587	B2A	LC648	0.00740788
1588	B2A	LC648	0.00141125
1589	B2A	LC648	0.00619222
1590	B2A	LC648	0.218639
1591	B2A	LC648	0.00733903
1592	B2A	LC648	0.0178052
1593	B2A	LC648	0.00558044
1594	B2A	LC648	0
1595	B2A	LC648	0.0365118
1596	B2A	LC648	0
1597	B2A	LC648	0.573544
1598	B2A	LC648	0.691643
1599	B2A	LC648	0.184435
1600	B2A	LC648	2.77677
1601	B2A	LC648	0.219009
1602	B2A	LC648	0.0102136
1603	B2A	LC648	1.16097
1604	B2A	LC648	2.71347
1605	B2A	LC648	2.52604
1606	B2A	LC648	0.0389131
1607	B2A	LC648	0
1608	B2A	LC648	0.856578
1609	B2A	LC648	0.280021
1610	B2A	LC648	0.215174
1611	B2A	LC648	1.08946
1612	B2A	LC648	1.06082
1613	B2A	LC648	3.19302
1614	B2A	LC648	0.194489
1615	B2A	LC648	0.0559596
1616	B2A	LC648	0.271292
1617	B2A	LC648	0
1618	B2A	LC648	2.08571
1619	B2A	LC648	0.604009
1620	B2A	LC648	1.14911
1621	B2A	LC648	0.0145928
1622	B2A	LC648	3.12784
1623	B2A	LC648	4.24607
1624	B2A	LC648	1.76356
1625	B2A	LC648	0.00555429
1626	B2A	LC648	0.0420842
1627	B2A	LC648	0.750172
1628	B2A	LC648	0.0027446
1629	B2A	LC648	0
1630	B2A	LC648	0.890433
1631	B2A	LC648	1.83174
1632	B2A	LC648	0.0598982
1633	B2A	LC648	0.59259
1634	B2A	LC648	0
1635	B2A	LC648	0.00418568
1636	B2A	LC648	0.00806923
1637	B2A	LC648	0
1638	B2A	LC648	0.245472
1639	B2A	LC648	2.41145
1640	B2A	LC648	0.746874
1641	B2A	LC648	0.673836
1642	B2A	LC648	1.55582
1643	B2A	LC648	0.00733642
1644	B2A	LC648	0.100732
1645	B2A	LC648	0.00565498
1646	B2A	LC648	0.000781669
1647	B2A	LC648	0.0409995
1648	B2A	LC648	2.08122
1649	B2A	LC648	0.00694189
1650	B2A	LC648	0.0699342
1651	B2A	LC648	0.0129354
1652	B2A	LC648	7.3565
1653	B2A	LC648	0.00886834
1654	B2A	LC648	0.651421
1655	B2A	LC648	0.399467
1656	B2A	LC648	0
1657	B2A	LC648	0.00411434
1658	B2A	LC648	0
1659	B2A	LC648	0
1660	B2A	LC648	0.00275974
1661	B2A	LC648	0
1662	B2A	LC648	0.00849205
1663	B2A	LC648	0
1664	B2A	LC648	3.78677
1665	B2A	LC648	0.00640549
1666	B2A	LC648	0
1667	B2A	LC648	0.00126271
1668	B2A	LC648	0
1669	B2A	LC648	0
1670	B2A	LC648	0.0126246
1671	B2A	LC648	0.008123
1672	B2A	LC648	0.0094189
1673	B2A	LC648	0.314653
1674	B2A	LC648	0.0120442
1675	B2A	LC648	0.502019
1676	B2A	LC648	0.0573379
1677	B2A	LC648	0
1678	B2A	LC648	0.0352862
1679	B2A	LC648	0.00292355
1680	B2A	LC648	0.0421484
1681	B2A	LC648	0
1682	B2A	LC648	0.736239
1683	B2A	LC648	0.0102881
1684	B2A	LC648	2.40861
1685	B2A	LC648	0.706456
1686	B2A	LC648	0.251727
1687	B2A	LC648	0.0779856
1688	B2A	LC648	0.928797
1689	B2A	LC648	0.433732
1690	B2A	LC648	0
1691	B2A	LC648	0.00471354
1692	B2A	LC648	0.498487
1693	B2A	LC648	1.34
1694	B2A	LC648	2.08642
1695	B2A	LC648	0.0291342
1696	B2A	LC648	0.0116351
1697	B2A	LC648	0
1698	B2A	LC648	0.00205925
1699	B2A	LC648	1.87952
1700	B2A	LC648	0.889279
1701	B2A	LC648	2.1411
1702	B2A	LC648	0.00570136
1703	B2A	LC648	0
1704	B2A	LC648	0
1705	B2A	LC648	0
1706	B2A	LC648	0.0146772
1707	B2A	LC648	0.95722
1708	B2A	LC648	0.00992607
1709	B2A	LC648	0.0509634
1710	B2A	LC648	0
1711	B2A	LC648	1.0964
1712	B2A	LC648	1.22028
1713	B2A	LC648	1.99115
1714	B2A	LC648	0
1715	B2A	LC648	0
1716	B2A	LC648	0.933442
1717	B2A	LC648	0.230408
1718	B2A	LC648	0.0204294
1719	B2A	LC648	0.0609886
1720	B2A	LC648	5.67891
1721	B2A	LC648	0
1722	B2A	LC648	0.0165677
1723	B2A	LC648	0.634588
1724	B2A	LC648	1.55925
1725	B2A	LC648	0.11956
1726	B2A	LC648	1.0377
1727	B2A	LC648	0.0465421
1728	B2A	LC648	0
1729	B2A	LC648	0.904502
1730	B2A	LC648	0.0306353
1731	B2A	LC648	0.00706003
1732	B2A	LC648	0.934204
1733	B2A	LC648	0.2449
1734	B2A	LC648	0.0945054
1735	B2A	LC648	0.383387
1736	B2A	LC648	0
1737	B2A	LC648	0.576137
1738	B2A	LC648	0.433394
1739	B2A	LC648	1.33519
1740	B2A	LC648	0.941623
1741	B2A	LC648	0.651077
1742	B2A	LC648	0.169669
1743	B2A	LC648	0.367892
1744	B2A	LC648	2.55787
1745	B2A	LC648	0.0527566
1746	B2A	LC648	0.194482
1747	B2A	LC648	0
1748	B2A	LC648	0
1749	B2A	LC648	1.86512
1750	B2A	LC648	3.27735
1751	B2A	LC648	0.0532883
1752	B2A	LC648	0.278834
1753	B2A	LC648	0.0380409
1754	B2A	LC648	0
1755	B2A	LC648	0.0450078
1756	B2A	LC648	0.0086961
1757	B2A	LC648	0.0164959
1758	B2A	LC648	0
1759	B2A	LC648	0
1760	B2A	LC648	1.0981
1761	B2A	LC648	0.0563963
1762	B2A	LC648	0
1763	B2A	LC648	0.000547644
1764	B2A	LC648	0.00595095
1765	B2A	LC648	0
1766	B2A	LC648	0.0270139
1767	B2A	LC648	0.0523144
1768	B2A	LC648	0
1769	B2A	LC648	0.100637
1770	B2A	LC648	0.0475552
1771	B2A	LC648	0.00298246
1772	B2A	LC648	0.117209
1773	B2A	LC648	0.00445421
1774	B2A	LC648	0
1775	B2A	LC648	0.00136063
1776	B2A	LC648	1.49646
1777	B2A	LC648	0.610299
1778	B2A	LC648	0.0724342
1779	B2A	LC648	0
1780	B2A	LC648	0.0334944
1781	B2A	LC648	0.469392
1782	B2A	LC648	0.0617935
1783	B2A	LC648	0.728291
1784	B2A	LC648	1.07861
1785	B2A	LC648	0.0690264
1786	B2A	LC648	0.0179893
1787	B2A	LC648	2.88967
1788	B2A	LC648	0.60793
1789	B2A	LC648	0.0153189
1790	B2A	LC648	2.24582
1791	B2A	LC648	0
1792	B2A	LC648	0.000924638
1793	B2A	LC648	0.00542397
1794	B2A	LC648	0.0248651
1795	B2A	LC648	0.00317075
1796	B2A	LC648	1.32679
1797	B2A	LC648	0.00526529
1798	B2A	LC648	0.0182477
1799	B2A	LC648	0.00480342
1800	B2A	LC648	0
1801	B2A	LC648	0.00360378
1802	B2A	LC648	0
1803	B2A	LC648	0
1804	B2A	LC648	0.0168189
1805	B2A	LC648	0.388974
1806	B2A	LC648	0.00238983
1807	B2A	LC648	0.76588
1808	B2A	LC648	2.41479
1809	B2A	LC648	0.0569778
1810	B2A	LC648	0.116402
1811	B2A	LC648	0.00917789
1812	B2A	LC648	3.43278
1813	B2A	LC648	0.101573
1814	B2A	LC648	0.0122789
1815	B2A	LC648	4.01718
1816	B2A	LC648	0.590195
1817	B2A	LC648	0
1818	B2A	LC648	0
1819	B2A	LC648	0
1820	B2A	LC648	0
1821	B2A	LC648	0.0211292
1822	B2A	LC648	0.0678553
1823	B2A	LC648	1.80036
1824	B2A	LC648	0.643271
1825	B2A	LC648	0.234781
1826	B2A	LC648	0.178222
1827	B2A	LC648	0.865418
1828	B2A	LC648	0.0443875
1829	B2A	LC648	2.40373
1830	B2A	LC648	0.0879164
1831	B2A	LC648	0.198083
1832	B2A	LC648	1.34181
1833	B2A	LC648	0.158759
1834	B2A	LC648	0.118337
1835	B2A	LC648	0.0253671
1836	B2A	LC648	0.0149962
1837	B2A	LC648	0.0259806
1838	B2A	LC648	2.09792
1839	B2A	LC648	4.16141
1840	B2A	LC648	0.00584403
1841	B2A	LC648	0.269941
1842	B2A	LC648	0.00571779
1843	B2A	LC648	0.410318
1844	B2A	LC648	0.687982
1845	B2A	LC648	0.00343502
1846	B2A	LC648	0
1847	B2A	LC648	0.00588735
1848	B2A	LC648	0
1849	B2A	LC648	0.354023
1850	B2A	LC648	0.524293
1851	B2A	LC648	0.349681
1852	B2A	LC648	0.460277
1853	B2A	LC648	0.0697141
1854	B2A	LC648	0.554637
1855	B2A	LC648	0
1856	B2A	LC648	0.398517
1857	B2A	LC648	0.420267
1858	B2A	LC648	0.0709871
1859	B2A	LC648	0.0335905
1860	B2A	LC648	0.0146769
1861	B2A	LC648	0.0192239
1862	B2A	LC648	0
1863	B2A	LC648	0.29676
1864	B2A	LC648	0.0841476
1865	B2A	LC648	0.0191487
1866	B2A	LC648	0.0537362
1867	B2A	LC648	0
1868	B2A	LC648	3.36354
1869	B2A	LC648	0.00503465
1870	B2A	LC648	0.0669728
1871	B2A	LC648	3.62624
1872	B2A	LC648	0.00191244
1873	B2A	LC648	0.580206
1874	B2A	LC648	0
1875	B2A	LC648	0.00346675
1876	B2A	LC648	0.0453986
1877	B2A	LC648	0.260245
1878	B2A	LC648	0.431174
1879	B2A	LC648	1.27338
1880	B2A	LC648	0.00326088
1881	B2A	LC648	0
1882	B2A	LC648	0.0090914
1883	B2A	LC648	0.111746
1884	B2A	LC648	0.038314
1885	B2A	LC648	0.00386445
1886	B2A	LC648	0
1887	B2A	LC648	0.00280328
1888	B2A	LC648	0.00146183
1889	B2A	LC648	0
1890	B2A	LC648	0
1891	B2A	LC648	0.00244563
1892	B2A	LC648	0
1893	B2A	LC648	0
1894	B2A	LC648	0.011439
1895	B2A	LC648	0.0367724
1896	B2A	LC648	2.0252
1897	B2A	LC648	0.00879179
1898	B2A	LC648	0.137346
1899	B2A	LC648	0.0235643
1900	B2A	LC648	0
1901	B2A	LC648	0.0284482
1902	B2A	LC648	0.676478
1903	B2A	LC648	0.0857491
1904	B2A	LC648	0.155364
1905	B2A	LC648	0.297459
1906	B2A	LC648	0.13318
1907	B2A	LC648	0.0131684
1908	B2A	LC648	0.169346
1909	B2A	LC648	0.00248705
1910	B2A	LC648	0.00229126
1911	B2A	LC648	1.68135
1912	B2A	LC648	0.00335441
1913	B2A	LC648	0
1914	B2A	LC648	0.135694
1915	B2A	LC648	0.0398595
1916	B2A	LC648	0.0110974
1917	B2A	LC648	0.17451
1918	B2A	LC648	0.719592
1919	B2A	LC648	0.331994
1920	B2A	LC648	1.04946
1921	B2A	LC648	0.410802
1922	B2A	LC648	0.0665144
1923	B2A	LC648	0.00179096
1924	B2A	LC648	0.160505
1925	B2A	LC648	0.0288288
1926	B2A	LC648	0.00417271
1927	B2A	LC648	1.7332
1928	B2A	LC648	0.193499
1929	B2A	LC648	0
1930	B2A	LC648	2.74262
1931	B2A	LC648	0.0568105
1932	B2A	LC648	0.013067
1933	B2A	LC648	0.143051
1934	B2A	LC648	1.74817
1935	B2A	LC648	0.315026
1936	B2A	LC648	0.234365
1937	B2A	LC648	6.33495
1938	B2A	LC648	0.0180757
1939	B2A	LC648	0
1940	B2A	LC648	0.00168277
1941	B2A	LC648	0.0047392
1942	B2A	LC648	0.0609862
1943	B2A	LC648	0.0296213
1944	B2A	LC648	0.00206992
1945	B2A	LC648	0.00266399
1946	B2A	LC648	0.00310851
1947	B2A	LC648	0.00297434
1948	B2A	LC648	0
1949	B2A	LC648	0.871555
1950	B2A	LC648	1.40436
1951	B2A	LC648	0.0353973
1952	B2A	LC648	0.00555378
1953	B2A	LC648	0.303685
1954	B2A	LC648	0
1955	B2A	LC648	0.232873
1956	B2A	LC648	1.67236
1957	B2A	LC648	0
1958	B2A	LC648	1.12373
1959	B2A	LC648	0.040213
1960	B2A	LC648	1.36163
1961	B2A	LC648	0.00758874
1962	B2A	LC648	0
1963	B2A	LC648	2.09114
1964	B2A	LC648	0.0874154
1965	B2A	LC648	0.526618
1966	B2A	LC648	1.22738
1967	B2A	LC648	0.00661568
1968	B2A	LC648	0.0128963
1969	B2A	LC648	0.00129952
1970	B2A	LC648	0.015315
1971	B2A	LC648	0.00435109
1972	B2A	LC648	0.00579449
1973	B2A	LC648	0.00240459
1974	B2A	LC648	0.641365
1975	B2A	LC648	0.97232
1976	B2A	LC648	0.209138
1977	B2A	LC648	0
1978	B2A	LC648	0.0300172
1979	B2A	LC648	0.00444964
1980	B2A	LC648	0.0952151
1981	B2A	LC648	1.60294
1982	B2A	LC648	0.0835934
1983	B2A	LC648	0
1984	B2A	LC648	0.0595123
1985	B2A	LC648	0.205125
1986	B2A	LC648	0.1486
1987	B2A	LC648	0.00148511
1988	B2A	LC648	1.02546
1989	B2A	LC648	2.99212
1990	B2A	LC648	1.97175
1991	B2A	LC648	20.1702
1992	B2A	LC648	1.04659
1993	B2A	LC648	1.95934
1994	B2A	LC648	0.186598
1995	B2A	LC648	0.0342662
1996	B2A	LC648	0.00243929
1997	B2A	LC648	0
1998	B2A	LC648	0.00272454
1999	B2A	LC648	0.00375846
[truncated: 70,909 more rows]
